# Supplementary material for: Characterization of alternative mRNA splicing in cultured cell populations representing progressive stages of human fetal kidney development
Source: Sci Rep. 2022 Nov 15;12:19548. doi: 10.1038/s41598-022-24147-z (PMC9666651; doi:10.1038/s41598-022-24147-z)
Supplement: Supplementary file 13 — Supplementary Information 13. [file 41598_2022_24147_MOESM13_ESM.zip › _Program/Data/rMATS/W011-NPS3/MATS_output/SE.MATS.JunctionCountOnly.txt]

ID	GeneID	geneSymbol	chr	strand	exonStart_0base	exonEnd	upstreamES	upstreamEE	downstreamES	downstreamEE	ID	IJC_SAMPLE_1	SJC_SAMPLE_1	IJC_SAMPLE_2	SJC_SAMPLE_2	IncFormLen	SkipFormLen	PValue	FDR	IncLevel1	IncLevel2	IncLevelDifference
11037	PICALM	PICALM	chr11	-	85689112	85689136	85687665	85687725	85692171	85692271	11037	302	135	1217	69	148	125	0.0	0.0	0.654	0.937	-0.283
11423	USMG5	USMG5	chr10	-	105153955	105154151	105152127	105152223	105156165	105156270	11423	187	1284	9	968	250	125	0.0	0.0	0.068	0.005	0.063
11549	MYL6	MYL6	chr12	+	56553370	56553514	56552467	56552495	56553758	56553932	11549	16088	889	25955	236	250	125	0.0	0.0	0.9	0.982	-0.082
11551	MYL6	MYL6	chr12	+	56554409	56554454	56554026	56554104	56555170	56555366	11551	3868	3228	2098	6738	169	125	0.0	0.0	0.47	0.187	0.283
11824	UBQLN1	UBQLN1	chr9	-	86281264	86281348	86279944	86280060	86284099	86284242	11824	1165	158	1364	43	208	125	0.0	0.0	0.816	0.95	-0.134
11872	HMGA1	HMGA1	chr6	+	34204980	34205094	34204576	34204740	34208513	34208659	11872	235	247	1310	529	238	125	0.0	0.0	0.333	0.565	-0.232
12070	SSBP3	SSBP3	chr1	-	54723741	54723822	54722799	54722859	54747110	54747200	12070	34	191	134	75	205	125	0.0	0.0	0.098	0.521	-0.423
12239	ATP5J2	ATP5J2	chr7	-	99056769	99056886	99055783	99055978	99057708	99057816	12239	4339	356	4169	139	241	125	0.0	0.0	0.863	0.94	-0.077
12318	TFDP1	TFDP1	chr13	+	114292132	114292199	114290848	114291015	114294434	114295788	12318	715	216	432	27	191	125	0.0	0.0	0.684	0.913	-0.229
12324	TFDP1	TFDP1	chr13	+	114292132	114292211	114290848	114291015	114294434	114295788	12324	1322	216	909	27	203	125	0.0	0.0	0.79	0.954	-0.164
12571	HEXA	HEXA	chr15	-	72646031	72646078	72645408	72645519	72647899	72647965	12571	583	104	508	8	171	125	0.0	0.0	0.804	0.979	-0.175
12734	ADRM1	ADRM1	chr20	+	60879516	60879633	60878623	60878837	60881252	60881376	12734	2617	292	1803	60	241	125	0.0	0.0	0.823	0.94	-0.117
13108	UQCRH	UQCRH	chr1	+	46775568	46775716	46774772	46774799	46775826	46775988	13108	279	5761	447	3891	250	125	0.0	0.0	0.024	0.054	-0.03
13227	CLSTN1	CLSTN1	chr1	-	9797555	9797612	9795942	9796100	9801151	9801314	13227	531	101	422	517	181	125	0.0	0.0	0.784	0.36	0.424
13228	CLSTN1	CLSTN1	chr1	-	9816538	9816568	9815171	9815367	9833329	9833452	13228	126	197	24	639	154	125	0.0	0.0	0.342	0.03	0.312
13298	CCDC50	CCDC50	chr3	+	191092850	191093378	191087707	191087825	191097947	191098063	13298	21	675	227	470	250	125	0.0	0.0	0.015	0.195	-0.18
13348	EFHD2	EFHD2	chr1	+	15753645	15753780	15752366	15752514	15755088	15756839	13348	875	249	1150	43	250	125	0.0	0.0	0.637	0.93	-0.293
13428	APRT	APRT	chr16	-	88876830	88876964	88876477	88876556	88877957	88878064	13428	368	36	1750	4	250	125	0.0	0.0	0.836	0.995	-0.159
13494	DNM1L	DNM1L	chr12	+	32891197	32891230	32890038	32890095	32892997	32893174	13494	95	154	165	50	157	125	0.0	0.0	0.329	0.724	-0.395
1349	PIN4	PIN4	chrX	+	71406310	71406384	71401525	71401678	71416634	71416754	1349	894	0	527	57	198	125	0.0	0.0	1.0	0.854	0.146
13745	RALGPS2	RALGPS2	chr1	+	178861364	178861442	178858776	178858831	178863053	178863159	13745	9	35	100	7	202	125	0.0	0.0	0.137	0.898	-0.761
15143	EIF3K	EIF3K	chr19	+	39123240	39123318	39123069	39123136	39125632	39125758	15143	2449	179	2504	48	202	125	0.0	0.0	0.894	0.97	-0.076
15207	ACOT9	ACOT9	chrX	-	23752457	23752484	23751288	23751334	23754035	23754133	15207	292	19	164	313	151	125	0.0	0.0	0.927	0.303	0.624
16163	MRPL33	MRPL33	chr2	+	27997290	27997397	27995540	27995559	28002299	28002608	16163	1114	607	2149	571	231	125	0.0	0.0	0.498	0.671	-0.173
16177	FN1	FN1	chr2	-	216257653	216257926	216256354	216256537	216259250	216259442	16177	1204	1405	4425	2702	250	125	0.0	0.0	0.3	0.45	-0.15
16761	SPTAN1	SPTAN1	chr9	+	131355261	131355321	131353755	131353904	131356453	131356652	16761	281	253	1017	58	184	125	0.0	0.0	0.43	0.923	-0.493
18042	ASPH	ASPH	chr8	-	62556503	62556560	62555944	62555992	62557158	62557191	18042	1343	252	3438	238	181	125	0.0	0.0	0.786	0.909	-0.123
18758	VPS29	VPS29	chr12	-	110937339	110937351	110933816	110934008	110939853	110939945	18758	270	229	22	527	136	125	0.0	0.0	0.52	0.037	0.483
18762	RPLP2	RPLP2	chr11	+	810233	810357	809935	810039	811596	811645	18762	8818	176	8194	36	248	125	0.0	0.0	0.962	0.991	-0.029
20342	MBNL1	MBNL1	chr3	+	152173330	152173366	152165408	152165562	152174055	152174150	20342	231	21	67	129	160	125	0.0	0.0	0.896	0.289	0.607
20676	LAMC2	LAMC2	chr1	+	183203501	183203581	183201786	183201992	183204709	183204865	20676	5	0	10061	2	204	125	0.0	0.0	1.0	1.0	0.0
2075	DEPDC1	DEPDC1	chr1	-	68947728	68948580	68947122	68947295	68949632	68949773	2075	33	111	129	59	250	125	0.0	0.0	0.129	0.522	-0.393
2121	ENAH	ENAH	chr1	-	225692692	225692755	225688693	225688772	225695652	225695719	2121	51	1335	464	64	187	125	0.0	0.0	0.025	0.829	-0.804
21317	MCUR1	MCUR1	chr6	-	13799064	13799136	13794125	13794179	13800572	13800614	21317	9	172	635	0	196	125	0.0	0.0	0.032	1.0	-0.968
21353	KLF6	KLF6	chr10	-	3822297	3822421	3818187	3821782	3823832	3824406	21353	762	5	4636	506	248	125	0.0	0.0	0.987	0.822	0.165
21811	IKBKG	IKBKG	chrX	+	153788621	153788774	153786746	153786865	153789902	153789999	21811	55	59	82	1	250	125	0.0	0.0	0.318	0.976	-0.658
22054	GALE	GALE	chr1	-	24125376	24125502	24125104	24125220	24125855	24126060	22054	321	129	714	72	250	125	0.0	0.0	0.554	0.832	-0.278
22749	MFSD12	MFSD12	chr19	-	3546252	3546423	3546071	3546166	3547269	3547362	22749	486	97	665	16	250	125	0.0	0.0	0.715	0.954	-0.239
2276	TSPAN17	TSPAN17	chr5	+	176081895	176082021	176079743	176079914	176083078	176083135	2276	474	55	695	0	250	125	0.0	0.0	0.812	1.0	-0.188
2309	RNH1	RNH1	chr11	-	504823	504996	502061	502249	507112	507283	2309	275	261	8	223	250	125	0.0	0.0	0.345	0.018	0.327
2310	RNH1	RNH1	chr11	-	504823	504996	502061	502181	506608	506821	2310	217	2	34	60	250	125	0.0	0.0	0.982	0.221	0.761
2311	RNH1	RNH1	chr11	-	504823	504996	502061	502181	507112	507283	2311	213	144	29	337	250	125	0.0	0.0	0.425	0.041	0.384
23321	ZNHIT3	ZNHIT3	chr17	+	34842778	34842810	34842470	34842629	34848656	34848743	23321	338	102	429	13	156	125	0.0	0.0	0.726	0.964	-0.238
23325	OSBPL9	OSBPL9	chr1	+	52221991	52222030	52215816	52215867	52226361	52226452	23325	228	153	362	42	163	125	0.0	0.0	0.533	0.869	-0.336
24158	RBM4	RBM4	chr11	+	66410920	66411611	66407170	66407594	66413497	66413944	24158	1080	11	923	102	250	125	0.0	0.0	0.98	0.819	0.161
24335	SMPD4	SMPD4	chr2	-	130918758	130918845	130914823	130914969	130921946	130922018	24335	392	29	211	127	211	125	0.0	0.0	0.889	0.496	0.393
2437	FLNA	FLNA	chrX	-	153580920	153581043	153580548	153580815	153581139	153581292	2437	2450	116	5840	45	247	125	0.0	0.0	0.914	0.985	-0.071
2444	FLNA	FLNA	chrX	-	153594391	153594592	153593716	153593854	153594675	153594838	2444	1489	79	4083	16	250	125	0.0	0.0	0.904	0.992	-0.088
2451	FLNA	FLNA	chrX	-	153585618	153585642	153583192	153583440	153585801	153585991	2451	1316	234	2140	1395	148	125	0.0	0.0	0.826	0.564	0.262
25122	RPL10	RPL10	chrX	+	153628804	153628967	153628143	153628282	153629042	153630680	25122	15532	398	20752	125	250	125	0.0	0.0	0.951	0.988	-0.037
25124	RPL10	RPL10	chrX	+	153628815	153628967	153628143	153628282	153629042	153630680	25124	6485	398	9023	125	250	125	0.0	0.0	0.891	0.973	-0.082
25355	ADD3	ADD3	chr10	+	111892062	111892158	111890120	111890244	111893083	111895323	25355	61	311	268	86	220	125	0.0	0.0	0.1	0.639	-0.539
25407	SCRIB	SCRIB	chr8	-	144889721	144889784	144889093	144889183	144890778	144891195	25407	176	36	76	142	187	125	0.0	0.0	0.766	0.263	0.503
25601	HNRNPA2B1	HNRNPA2B1	chr7	-	26237450	26237486	26237241	26237352	26240191	26240413	25601	1426	2998	1522	5605	160	125	0.0	0.0	0.271	0.175	0.096
25993	HNRNPAB	HNRNPAB	chr5	+	177637132	177637273	177636330	177636448	177637553	177638184	25993	1164	486	1927	408	250	125	0.0	0.0	0.545	0.703	-0.158
26447	CAST	CAST	chr5	+	96076448	96076487	96075741	96075822	96076969	96077062	26447	424	5	18	1031	163	125	0.0	0.0	0.985	0.013	0.972
26854	RPS9	RPS9	chr19	+	54710143	54710330	54705354	54705477	54711265	54711515	26854	11141	324	12238	120	250	125	0.0	0.0	0.945	0.981	-0.036
27064	IFRD1	IFRD1	chr7	+	112102324	112102433	112102055	112102234	112108035	112108170	27064	905	2	268	48	233	125	0.0	0.0	0.996	0.75	0.246
27324	FGFR2	FGFR2	chr10	-	123276832	123276977	123274630	123274833	123278195	123278343	27324	24	0	0	36	250	125	0.0	0.0	1.0	0.0	1.0
27580	MLPH	MLPH	chr2	+	238443206	238443290	238436019	238436159	238448990	238449176	27580	388	74	28	115	208	125	0.0	0.0	0.759	0.128	0.631
27628	SAT1	SAT1	chrX	+	23802410	23802520	23801916	23802000	23803444	23803546	27628	123	1055	832	3025	234	125	0.0	0.0	0.059	0.128	-0.069
27639	MYOF	MYOF	chr10	-	95152673	95152712	95148786	95148911	95155898	95155981	27639	502	7	1028	275	163	125	0.0	0.0	0.982	0.741	0.241
27739	FLNB	FLNB	chr3	+	58127584	58127623	58124008	58124256	58128376	58128479	27739	34	28	591	26	163	125	0.0	0.0	0.482	0.946	-0.464
2785	RPS24	RPS24	chr10	+	79799961	79799983	79796951	79797062	79800372	79800473	2785	4202	2913	1285	4168	146	125	0.0	0.0	0.553	0.209	0.344
2787	RPS24	RPS24	chr10	+	79799958	79799983	79796951	79797062	79800372	79800473	2787	133	2913	1509	4168	149	125	0.0	0.0	0.037	0.233	-0.196
28207	ANXA2	ANXA2	chr15	-	60689456	60689537	60678226	60678285	60690141	60690185	28207	1520	8921	2230	8716	205	125	0.0	0.0	0.094	0.135	-0.041
28465	SEC31A	SEC31A	chr4	-	83782783	83782861	83778841	83778917	83783686	83783725	28465	265	6	75	91	202	125	0.0	0.0	0.965	0.338	0.627
28466	SEC31A	SEC31A	chr4	-	83782783	83782861	83778841	83778917	83784470	83784545	28466	155	118	22	238	202	125	0.0	0.0	0.448	0.054	0.394
28477	TAF6	TAF6	chr7	-	99710971	99711028	99710420	99710540	99711238	99711392	28477	288	84	386	1	181	125	0.0	0.0	0.703	0.996	-0.293
29227	EMP3	EMP3	chr19	+	48830777	48830880	48830086	48830179	48832608	48832749	29227	2905	157	1707	5	227	125	0.0	0.0	0.911	0.995	-0.084
29476	EPB41L3	EPB41L3	chr18	-	5394675	5394792	5392379	5393477	5395065	5395146	29476	401	40	78	146	241	125	0.0	0.0	0.839	0.217	0.622
29495	STXBP2	STXBP2	chr19	+	7708050	7708131	7707868	7707934	7709499	7709638	29495	58	38	813	5	205	125	0.0	0.0	0.482	0.99	-0.508
29531	CPNE1	CPNE1	chr20	-	34220084	34220156	34219866	34219947	34220232	34220307	29531	770	92	1023	17	196	125	0.0	0.0	0.842	0.975	-0.133
2957	CTNND1	CTNND1	chr11	+	57558856	57559145	57529233	57529591	57561481	57561553	2957	167	10	73	110	250	125	0.0	0.0	0.893	0.249	0.644
2959	CTNND1	CTNND1	chr11	+	57558856	57559145	57529233	57529518	57561481	57561553	2959	206	67	82	375	250	125	0.0	0.0	0.606	0.099	0.507
2967	CTNND1	CTNND1	chr11	+	57558965	57559145	57529233	57529518	57561481	57561553	2967	166	67	68	375	250	125	0.0	0.0	0.553	0.083	0.47
29809	NET1	NET1	chr10	+	5493792	5493900	5488513	5488821	5494320	5494488	29809	1012	0	1568	108	232	125	0.0	0.0	1.0	0.887	0.113
29811	NET1	NET1	chr10	+	5494787	5494883	5494320	5494488	5495212	5495309	29811	440	0	579	93	220	125	0.0	0.0	1.0	0.78	0.22
29812	NET1	NET1	chr10	+	5494820	5494883	5494320	5494488	5495212	5495309	29812	1094	0	1499	93	187	125	0.0	0.0	1.0	0.915	0.085
29963	SNX19	SNX19	chr11	-	130750516	130750701	130749518	130749606	130773149	130773279	29963	95	44	297	0	250	125	0.0	0.0	0.519	1.0	-0.481
3025	SKA2	SKA2	chr17	-	57196679	57196856	57187307	57189706	57208641	57208728	3025	919	184	1019	495	250	125	0.0	0.0	0.714	0.507	0.207
30494	SNHG8	SNHG8	chr4	+	119200098	119200292	119199916	119199947	119200543	119200586	30494	122	124	373	62	250	125	0.0	0.0	0.33	0.751	-0.421
30542	NFYA	NFYA	chr6	+	41048549	41048636	41046767	41046903	41051784	41051931	30542	90	47	9	124	211	125	0.0	0.0	0.531	0.041	0.49
30639	GLMP	GLMP	chr1	-	156264549	156264807	156264155	156264356	156265316	156265480	30639	277	151	250	18	250	125	0.0	0.0	0.478	0.874	-0.396
30820	APLP2	APLP2	chr11	+	129993506	129993674	129992199	129992408	129996594	129996725	30820	501	908	2180	1600	250	125	0.0	0.0	0.216	0.405	-0.189
31568	FGFR1	FGFR1	chr8	-	38287199	38287466	38285863	38285953	38314873	38315052	31568	115	337	151	74	250	125	0.0	0.0	0.146	0.505	-0.359
3163	NUMA1	NUMA1	chr11	-	71723446	71723488	71721831	71721900	71723940	71727306	3163	142	49	134	250	166	125	0.0	0.0	0.686	0.288	0.398
32195	ARHGEF11	ARHGEF11	chr1	-	156908209	156908305	156907040	156907288	156909339	156909702	32195	198	3	7	61	220	125	0.0	0.0	0.974	0.061	0.913
3292	PPIA	PPIA	chr7	+	44838346	44838503	44836234	44836392	44838845	44838876	3292	818	15050	457	17076	250	125	0.0	0.0	0.026	0.013	0.013
33043	CD46	CD46	chr1	+	207963597	207963690	207958963	207959027	207966863	207968861	33043	593	270	767	1240	217	125	0.0	0.0	0.559	0.263	0.296
33047	CD46	CD46	chr1	+	207941123	207941168	207940357	207940540	207943665	207943707	33047	611	199	1539	140	169	125	0.0	0.0	0.694	0.89	-0.196
33052	CD46	CD46	chr1	+	207940951	207940996	207940357	207940540	207941123	207941168	33052	17	434	278	1031	169	125	0.0	0.0	0.028	0.166	-0.138
33221	SRSF3	SRSF3	chr6	+	36567597	36568053	36566625	36566760	36568928	36568967	33221	188	1586	495	1909	250	125	0.0	0.0	0.056	0.115	-0.059
33684	NASP	NASP	chr1	+	46072992	46074009	46072153	46072263	46078840	46078920	33684	290	386	812	346	250	125	0.0	0.0	0.273	0.54	-0.267
34787	HNRNPK	HNRNPK	chr9	-	86588816	86588888	86588200	86588314	86589431	86589504	34787	3625	555	6187	339	196	125	0.0	0.0	0.806	0.921	-0.115
35728	BAIAP2	BAIAP2	chr17	+	79084713	79084759	79082274	79082309	79089569	79091232	35728	4	52	96	36	170	125	0.0	0.0	0.054	0.662	-0.608
35800	LRRC75A-AS1	LRRC75A-AS1	chr17	+	16342973	16343017	16342640	16342728	16343498	16343567	35800	356	2899	714	2078	168	125	0.0	0.0	0.084	0.204	-0.12
35802	LRRC75A-AS1	LRRC75A-AS1	chr17	+	16342841	16343017	16342300	16342728	16343498	16343567	35802	1100	2899	2495	2078	250	125	0.0	0.0	0.159	0.375	-0.216
35807	LRRC75A-AS1	LRRC75A-AS1	chr17	+	16342894	16343017	16342640	16342728	16343498	16343567	35807	801	2899	1838	2078	247	125	0.0	0.0	0.123	0.309	-0.186
36545	EIF6	EIF6	chr20	-	33868456	33868625	33867744	33867921	33871978	33872064	36545	1083	278	1884	204	250	125	0.0	0.0	0.661	0.822	-0.161
36547	EIF6	EIF6	chr20	-	33868456	33868632	33867744	33867921	33871978	33872064	36547	2100	278	3597	204	250	125	0.0	0.0	0.791	0.898	-0.107
3669	MFGE8	MFGE8	chr15	-	89442886	89443042	89441913	89442763	89444781	89444966	3669	2850	451	1342	79	250	125	0.0	0.0	0.76	0.895	-0.135
36744	USO1	USO1	chr4	+	76716488	76716509	76714842	76715054	76720774	76720885	36744	6	131	184	157	145	125	0.0	0.0	0.038	0.503	-0.465
37162	PCBP2	PCBP2	chr12	+	53861588	53861627	53861004	53861077	53862560	53862616	37162	2972	954	3230	622	163	125	0.0	0.0	0.705	0.799	-0.094
37261	NEDD4L	NEDD4L	chr18	+	56002709	56002769	56001049	56001124	56008269	56008401	37261	21	135	464	209	184	125	0.0	0.0	0.096	0.601	-0.505
3858	CLK1	CLK1	chr2	-	201724847	201724938	201724402	201724469	201725960	201726189	3858	130	55	41	133	215	125	0.0	0.0	0.579	0.152	0.427
4208	EIF4G2	EIF4G2	chr11	-	10823207	10823321	10822508	10822634	10823595	10823756	4208	7348	304	5347	637	238	125	0.0	0.0	0.927	0.815	0.112
4805	ODC1	ODC1	chr2	-	10584220	10584393	10583827	10583962	10584599	10584773	4805	3289	7	2430	70	250	125	0.0	0.0	0.996	0.946	0.05
5421	CD44	CD44	chr11	+	35229651	35229753	35211381	35211612	35236398	35236461	5421	8	940	1434	255	226	125	0.0	0.0	0.005	0.757	-0.752
5422	CD44	CD44	chr11	+	35229651	35229753	35211381	35211612	35232792	35232996	5422	6	89	1429	10	226	125	0.0	0.0	0.036	0.988	-0.952
5431	CD44	CD44	chr11	+	35232792	35232996	35211381	35211612	35236398	35236461	5431	224	940	2870	255	250	125	0.0	0.0	0.106	0.849	-0.743
5437	CD44	CD44	chr11	+	35231511	35231601	35211381	35211612	35236398	35236461	5437	0	940	119	255	214	125	0.0	0.0	0.0	0.214	-0.214
5438	CD44	CD44	chr11	+	35231511	35231601	35211381	35211612	35232792	35232996	5438	15	89	2141	10	214	125	0.0	0.0	0.09	0.992	-0.902
5457	CD44	CD44	chr11	+	35219667	35219793	35211381	35211612	35236398	35236461	5457	21	940	556	255	250	125	0.0	0.0	0.011	0.522	-0.511
5458	CD44	CD44	chr11	+	35219667	35219793	35211381	35211612	35232792	35232996	5458	17	89	551	10	250	125	0.0	0.0	0.087	0.965	-0.878
5465	CD44	CD44	chr11	+	35226058	35226187	35211381	35211612	35236398	35236461	5465	16	940	317	255	250	125	0.0	0.0	0.008	0.383	-0.375
5486	KRT7	KRT7	chr12	+	52635255	52635420	52632463	52632559	52636795	52636921	5486	4	0	20853	2	250	125	0.0	0.0	1.0	1.0	0.0
5568	AUP1	AUP1	chr2	-	74756258	74756409	74755066	74755133	74756488	74756626	5568	357	59	515	2	250	125	0.0	0.0	0.752	0.992	-0.24
5583	AUP1	AUP1	chr2	-	74755877	74756409	74755066	74755133	74756488	74756626	5583	357	59	517	2	250	125	0.0	0.0	0.752	0.992	-0.24
5724	EXOC7	EXOC7	chr17	-	74087223	74087316	74086409	74086478	74090494	74090662	5724	90	4	23	46	217	125	0.0	0.0	0.928	0.224	0.704
5787	YPEL5	YPEL5	chr2	+	30371110	30371407	30369749	30369928	30378715	30378776	5787	85	4	85	105	250	125	0.0	0.0	0.914	0.288	0.626
5790	YPEL5	YPEL5	chr2	+	30378715	30378776	30371110	30371407	30379493	30379658	5790	26	92	160	27	185	125	0.0	0.0	0.16	0.8	-0.64
5791	YPEL5	YPEL5	chr2	+	30378715	30378776	30369749	30369928	30379493	30379658	5791	16	224	233	339	185	125	0.0	0.0	0.046	0.317	-0.271
5953	EPB41L2	EPB41L2	chr6	-	131199243	131199390	131190702	131191266	131206235	131206408	5953	218	15	285	260	250	125	0.0	0.0	0.879	0.354	0.525
62	AP1B1	AP1B1	chr22	-	29725700	29725709	29723668	29724884	29726366	29726521	62	57	81	16	338	133	125	0.0	0.0	0.398	0.043	0.355
6685	MAP3K7	MAP3K7	chr6	-	91254270	91254351	91246055	91246120	91256976	91257106	6685	51	199	135	74	205	125	0.0	0.0	0.135	0.527	-0.392
6749	SLK	SLK	chr10	+	105770573	105770666	105767934	105768114	105777917	105778047	6749	2	189	392	32	217	125	0.0	0.0	0.006	0.876	-0.87
7119	SIGIRR	SIGIRR	chr11	-	406842	406993	406348	406538	407061	407164	7119	54	89	116	7	250	125	0.0	0.0	0.233	0.892	-0.659
7328	NUMB	NUMB	chr14	-	73745988	73746132	73741917	73744001	73749066	73749213	7328	23	60	304	92	250	125	0.0	0.0	0.161	0.623	-0.462
7784	ECT2	ECT2	chr3	+	172473272	172473365	172473084	172473164	172474772	172474955	7784	98	195	434	140	217	125	0.0	0.0	0.225	0.641	-0.416
7868	RAC1	RAC1	chr7	+	6438292	6438349	6431554	6431672	6439756	6439819	7868	98	2283	915	2068	181	125	0.0	0.0	0.029	0.234	-0.205
792	SUPT5H	SUPT5H	chr19	+	39948933	39948945	39948314	39948380	39949457	39949527	792	419	138	560	22	136	125	0.0	0.0	0.736	0.959	-0.223
8633	ADAM15	ADAM15	chr1	+	155033238	155033308	155032680	155032819	155034720	155034845	8633	132	53	435	2	194	125	0.0	0.0	0.616	0.993	-0.377
8979	RPLP0	RPLP0	chr12	-	120636356	120636542	120635124	120635265	120636656	120636803	8979	33321	828	32759	244	250	125	0.0	0.0	0.953	0.985	-0.032
9572	MBOAT7	MBOAT7	chr19	-	54691042	54691169	54687403	54687563	54692070	54692200	9572	554	66	952	10	250	125	0.0	0.0	0.808	0.979	-0.171
9584	ABI1	ABI1	chr10	-	27060003	27060018	27059173	27059274	27065993	27066170	9584	64	135	4	394	139	125	0.0	0.0	0.299	0.009	0.29
9619	CD47	CD47	chr3	-	107769424	107769449	107761940	107766139	107770785	107770817	9619	39	644	250	902	149	125	0.0	0.0	0.048	0.189	-0.141
9960	PFKM	PFKM	chr12	+	48529073	48529166	48528725	48528821	48531503	48531629	9960	286	159	279	18	217	125	0.0	0.0	0.509	0.899	-0.39
13730	PLEKHA1	PLEKHA1	chr10	+	124187791	124187936	124186457	124186547	124189139	124191871	13730	29	12	24	239	250	125	1.11022302463e-16	2.39155542218e-14	0.547	0.048	0.499
15713	P4HA2	P4HA2	chr5	-	131562778	131562914	131554237	131554337	131563482	131563556	15713	59	125	112	33	250	125	1.11022302463e-16	2.39155542218e-14	0.191	0.629	-0.438
16155	AXL	AXL	chr19	+	41745598	41745625	41745068	41745219	41748787	41748920	16155	516	175	673	535	151	125	1.11022302463e-16	2.39155542218e-14	0.709	0.51	0.199
16179	FN1	FN1	chr2	-	216236831	216237098	216236631	216236738	216238044	216238134	16179	3194	155	8848	164	250	125	1.11022302463e-16	2.39155542218e-14	0.912	0.964	-0.052
17498	STRA13	STRA13	chr17	-	79977516	79977570	79977168	79977257	79977733	79977785	17498	62	154	216	119	178	125	1.11022302463e-16	2.39155542218e-14	0.22	0.56	-0.34
18476	TARBP2	TARBP2	chr12	+	53898918	53899046	53898481	53898599	53899432	53899634	18476	190	74	308	13	250	125	1.11022302463e-16	2.39155542218e-14	0.562	0.922	-0.36
25893	INF2	INF2	chr14	+	105181620	105181677	105180539	105181193	105185131	105185947	25893	44	29	313	9	181	125	1.11022302463e-16	2.39155542218e-14	0.512	0.96	-0.448
27742	FLNB	FLNB	chr3	+	58127584	58127656	58124008	58124256	58128376	58128479	27742	112	28	1379	26	196	125	1.11022302463e-16	2.39155542218e-14	0.718	0.971	-0.253
32529	EXOSC9	EXOSC9	chr4	+	122737298	122737349	122735020	122735202	122737523	122737602	32529	10	107	190	203	175	125	1.11022302463e-16	2.39155542218e-14	0.063	0.401	-0.338
4851	ZNF384	ZNF384	chr12	-	6787828	6787876	6787292	6787626	6788111	6788349	4851	84	77	198	23	172	125	1.11022302463e-16	2.39155542218e-14	0.442	0.862	-0.42
16171	FN1	FN1	chr2	-	216236831	216237023	216236631	216236738	216238044	216238134	16171	1622	155	4518	164	250	125	2.22044604925e-16	4.68808215206e-14	0.84	0.932	-0.092
19224	TMEM141	TMEM141	chr9	+	139686398	139686482	139686162	139686229	139686702	139686810	19224	167	33	720	8	208	125	2.22044604925e-16	4.68808215206e-14	0.753	0.982	-0.229
27796	ZDHHC7	ZDHHC7	chr16	-	85022368	85022479	85015475	85015600	85023909	85024241	27796	77	92	88	520	235	125	2.22044604925e-16	4.68808215206e-14	0.308	0.083	0.225
10020	MYO1B	MYO1B	chr2	+	192267357	192267444	192265107	192265194	192272840	192272915	10020	168	83	86	187	211	125	3.33066907388e-16	6.94020004865e-14	0.545	0.214	0.331
1917	PKIG	PKIG	chr20	+	43211225	43211372	43160421	43160619	43218437	43218507	1917	446	62	24	37	250	125	3.33066907388e-16	6.94020004865e-14	0.782	0.245	0.537
22593	PLOD2	PLOD2	chr3	-	145795648	145795711	145794568	145794682	145796902	145797044	22593	117	29	120	179	187	125	4.4408920985e-16	9.1341987737e-14	0.729	0.309	0.42
37215	ENC1	ENC1	chr5	-	73933389	73933526	73930508	73932323	73936131	73937249	37215	32	108	280	175	250	125	4.4408920985e-16	9.1341987737e-14	0.129	0.444	-0.315
16473	NFE2L1	NFE2L1	chr17	+	46134393	46134483	46133747	46133960	46134705	46134864	16473	243	539	443	433	214	125	6.66133814775e-16	1.35267593305e-13	0.208	0.374	-0.166
35201	FMNL3	FMNL3	chr12	-	50052224	50052377	50050864	50050973	50055748	50055832	35201	78	47	124	1	250	125	6.66133814775e-16	1.35267593305e-13	0.453	0.984	-0.531
2960	CTNND1	CTNND1	chr11	+	57558856	57559145	57529233	57529518	57563048	57563201	2960	69	22	18	79	250	125	7.77156117238e-16	1.56813380846e-13	0.611	0.102	0.509
34809	TBC1D13	TBC1D13	chr9	+	131553013	131553054	131550612	131550686	131553658	131553720	34809	191	12	41	39	165	125	1.22124532709e-15	2.44871209264e-13	0.923	0.443	0.48
5723	EXOC7	EXOC7	chr17	-	74087223	74087316	74085255	74085401	74090494	74090662	5723	93	170	13	197	217	125	1.55431223448e-15	3.09706427172e-13	0.24	0.037	0.203
20675	LAMC2	LAMC2	chr1	+	183195832	183196051	183194742	183194855	183196649	183196832	20675	4	0	7578	1	250	125	1.7763568394e-15	3.51751754018e-13	1.0	1.0	0.0
15179	ACLY	ACLY	chr17	-	40052872	40052902	40049285	40049427	40054001	40054092	15179	311	193	991	242	154	125	1.99840144433e-15	3.93278002757e-13	0.567	0.769	-0.202
7951	GOLGA2	GOLGA2	chr9	-	131029472	131029553	131028565	131028604	131029736	131029796	7951	56	124	178	79	205	125	2.22044604925e-15	4.3429472697e-13	0.216	0.579	-0.363
2533	KTN1	KTN1	chr14	+	56130672	56130759	56128239	56128330	56133958	56134048	2533	280	230	750	247	211	125	2.33146835171e-15	4.5322891781e-13	0.419	0.643	-0.224
10615	EMC8	EMC8	chr16	-	85813984	85814079	85812230	85813473	85814816	85814886	10615	314	75	589	24	219	125	3.88578058619e-15	7.50803459808e-13	0.705	0.933	-0.228
32625	NCOR2	NCOR2	chr12	-	124811954	124812179	124810736	124810916	124815390	124815444	32625	182	53	584	24	250	125	3.99680288865e-15	7.67602848753e-13	0.632	0.924	-0.292
28441	PYCR1	PYCR1	chr17	-	79892201	79892365	79890261	79891252	79892801	79893023	28441	149	42	301	4	250	125	4.55191440096e-15	8.68979539024e-13	0.639	0.974	-0.335
11886	QDPR	QDPR	chr4	-	17493854	17493963	17492284	17492368	17503341	17503482	11886	287	62	420	9	233	125	6.66133814775e-15	1.264107866e-12	0.713	0.962	-0.249
17036	PLEC	PLEC	chr8	-	144996671	145000052	144989314	144996563	145000951	145001050	17036	185	72	888	82	250	125	1.04360964315e-14	1.96871710256e-12	0.562	0.844	-0.282
5715	EXOC7	EXOC7	chr17	-	74086409	74086562	74085255	74085401	74087223	74087316	5715	33	50	56	1	250	125	1.14352971536e-14	2.14452181502e-12	0.248	0.966	-0.718
23238	DNMT3B	DNMT3B	chr20	+	31394014	31394133	31390190	31390276	31395567	31397162	23238	1	26	104	25	243	125	1.37667655054e-14	2.56665643905e-12	0.019	0.682	-0.663
3157	THYN1	THYN1	chr11	-	134118702	134118853	134118172	134118378	134119060	134119156	3157	167	103	369	54	250	125	1.43218770177e-14	2.65462651861e-12	0.448	0.774	-0.326
36021	PLAA	PLAA	chr9	-	26917094	26917163	26913876	26913945	26919307	26919527	36021	311	0	184	34	193	125	2.02060590482e-14	3.7236379683e-12	1.0	0.778	0.222
14486	PPFIBP1	PPFIBP1	chr12	+	27811748	27811781	27809548	27809663	27813816	27813878	14486	83	325	15	393	157	125	2.6645352591e-14	4.88207175835e-12	0.169	0.029	0.14
25576	SEC11A	SEC11A	chr15	-	85257961	85258097	85234765	85234875	85259255	85259691	25576	193	603	149	1158	250	125	2.68673971959e-14	4.89462565716e-12	0.138	0.06	0.078
4127	ZNF207	ZNF207	chr17	+	30693683	30693776	30692348	30692506	30694790	30695033	4127	937	361	651	482	217	125	2.79776202206e-14	5.06792335371e-12	0.599	0.438	0.161
9155	TBC1D23	TBC1D23	chr3	+	100030676	100030721	100029246	100029386	100034942	100035031	9155	207	32	99	86	169	125	3.85247389545e-14	6.93902374355e-12	0.827	0.46	0.367
23294	RAI14	RAI14	chr5	+	34813678	34813765	34812284	34812313	34814687	34814774	23294	798	309	774	128	211	125	5.58442181386e-14	1.00020759465e-11	0.605	0.782	-0.177
27264	TBRG4	TBRG4	chr7	-	45144136	45144308	45142931	45143042	45145039	45145363	27264	151	68	298	21	250	125	7.46069872548e-14	1.32879629088e-11	0.526	0.876	-0.35
19509	TMEM179B	TMEM179B	chr11	+	62557072	62557151	62556763	62556898	62557357	62557872	19509	323	52	519	8	203	125	8.24895707296e-14	1.46102778024e-11	0.793	0.976	-0.183
35167	FXYD5	FXYD5	chr19	+	35657153	35657228	35657044	35657074	35660468	35660788	35167	783	36	1727	3	199	125	1.00142116821e-13	1.76388443446e-11	0.932	0.997	-0.065
9290	GOLGB1	GOLGB1	chr3	-	121438492	121438600	121437234	121437348	121441108	121441225	9290	26	28	73	0	232	125	1.0413891971e-13	1.82420488971e-11	0.333	1.0	-0.667
31489	ISOC2	ISOC2	chr19	-	55967002	55967212	55966626	55966697	55967715	55967856	31489	134	206	177	76	250	125	1.12909681604e-13	1.96703473181e-11	0.245	0.538	-0.293
34883	REEP4	REEP4	chr8	-	21996438	21996574	21996151	21996306	21996928	21997042	34883	235	57	284	5	250	125	1.22013510406e-13	2.11408300286e-11	0.673	0.966	-0.293
9723	IP6K2	IP6K2	chr3	-	48731891	48731958	48730883	48731673	48732522	48732854	9723	49	16	11	64	191	125	1.22901688826e-13	2.11796148187e-11	0.667	0.101	0.566
8640	ADAM15	ADAM15	chr1	+	155034379	155034451	155032680	155032819	155034720	155034845	8640	3	53	20	2	196	125	1.42552636362e-13	2.44339817197e-11	0.035	0.864	-0.829
33922	TPRA1	TPRA1	chr3	-	127294591	127294652	127294245	127294348	127294782	127294893	33922	179	95	237	23	185	125	1.57540647194e-13	2.68585741882e-11	0.56	0.874	-0.314
25439	DNAJA1	DNAJA1	chr9	+	33026810	33026988	33026472	33026614	33029882	33029987	25439	5209	11	2700	54	250	125	2.31925589844e-13	3.93298921799e-11	0.996	0.962	0.034
3357	NADK	NADK	chr1	-	1685489	1685647	1682670	1684499	1685722	1685822	3357	36	27	92	0	250	125	2.40696351739e-13	4.06012719037e-11	0.4	1.0	-0.6
920	DHPS	DHPS	chr19	-	12787921	12788025	12786830	12786956	12788104	12788210	920	278	47	654	14	228	125	2.61013433089e-13	4.37966803174e-11	0.764	0.962	-0.198
23874	SPAG9	SPAG9	chr17	-	49053223	49053262	49052131	49052308	49054468	49054582	23874	265	185	77	176	163	125	2.83217893582e-13	4.7273663169e-11	0.523	0.251	0.272
34455	DUSP6	DUSP6	chr12	-	89744364	89744802	89741601	89743338	89745416	89746636	34455	807	1	268	24	250	125	2.92765811594e-13	4.8612848122e-11	0.998	0.848	0.15
17162	ATP6V0B	ATP6V0B	chr1	+	44441471	44441520	44440319	44440779	44441761	44441845	17162	1074	155	671	23	173	125	4.28657109808e-13	7.08083798849e-11	0.834	0.955	-0.121
20338	MBNL1	MBNL1	chr3	+	152164492	152164546	152163070	152163328	152165408	152165562	20338	110	135	155	43	178	125	4.90163465372e-13	8.05510383481e-11	0.364	0.717	-0.353
23392	IMPDH2	IMPDH2	chr3	-	49065680	49065755	49065142	49065349	49065863	49065965	23392	758	34	1997	6	199	125	5.39568389968e-13	8.796384879e-11	0.933	0.995	-0.062
9289	GOLGB1	GOLGB1	chr3	-	121438492	121438615	121437234	121437348	121441108	121441225	9289	38	28	87	0	247	125	5.40789635295e-13	8.796384879e-11	0.407	1.0	-0.593
26486	BCL2L12	BCL2L12	chr19	+	50170275	50170418	50169941	50170056	50172107	50172194	26486	474	99	623	31	250	125	5.45563594301e-13	8.82899134513e-11	0.705	0.909	-0.204
12366	PLEKHB2	PLEKHB2	chr2	+	131901980	131902022	131897742	131897848	131904209	131907425	12366	20	315	156	525	166	125	5.99298388693e-13	9.64961208582e-11	0.046	0.183	-0.137
18752	VPS29	VPS29	chr12	-	110937261	110937351	110933816	110934008	110939853	110939945	18752	39	229	8	527	214	125	6.09845507427e-13	9.77009277502e-11	0.09	0.009	0.081
16378	FAM189B	FAM189B	chr1	-	155223649	155223769	155223415	155223523	155224443	155225274	16378	47	74	144	37	244	125	6.53033183085e-13	1.0409675455e-10	0.245	0.666	-0.421
28874	FHL2	FHL2	chr2	-	106013103	106013154	106002817	106002997	106015298	106015681	28874	567	367	741	235	175	125	7.79931674799e-13	1.2370647624e-10	0.525	0.693	-0.168
12197	PIGT	PIGT	chr20	+	44047491	44047619	44044706	44044983	44047934	44048035	12197	334	64	470	13	250	125	8.18456413754e-13	1.29174301618e-10	0.723	0.948	-0.225
13180	TXNL4A	TXNL4A	chr18	-	77736717	77736787	77732866	77733856	77737597	77737701	13180	21	821	102	859	194	125	1.0773604231e-12	1.69198658369e-10	0.016	0.071	-0.055
23004	HDAC7	HDAC7	chr12	-	48189688	48189799	48189369	48189550	48189989	48190081	23004	44	134	125	82	235	125	1.16162635067e-12	1.81538282773e-10	0.149	0.448	-0.299
20952	AKAP9	AKAP9	chr7	+	91671359	91671500	91669987	91670212	91671981	91672085	20952	32	7	10	61	250	125	1.26376686893e-12	1.96537324626e-10	0.696	0.076	0.62
6359	SNRPA1	SNRPA1	chr15	-	101826418	101826498	101825930	101826006	101827112	101827215	6359	763	70	1107	19	204	125	1.27453603227e-12	1.97249918664e-10	0.87	0.973	-0.103
27325	FGFR2	FGFR2	chr10	-	123278195	123278343	123276832	123276977	123279492	123279683	27325	0	16	29	0	250	125	1.36035627207e-12	2.09514581207e-10	0.0	1.0	-1.0
23162	SLC38A2	SLC38A2	chr12	-	46756803	46756928	46756276	46756421	46757508	46757609	23162	1425	2	1378	50	249	125	1.40754075062e-12	2.15739455147e-10	0.997	0.933	0.064
24789	CALM2	CALM2	chr2	-	47399552	47399598	47397872	47397903	47403579	47403762	24789	115	3172	43	4083	170	125	1.81787918052e-12	2.77300507915e-10	0.026	0.008	0.018
12855	SH3YL1	SH3YL1	chr2	-	242797	242871	234159	234272	247537	247602	12855	10	7	1	232	198	125	1.84519066693e-12	2.80126303107e-10	0.474	0.003	0.471
1404	NCS1	NCS1	chr9	+	132982003	132982082	132980110	132980249	132984928	132985017	1404	763	54	715	3	203	125	1.9385604233e-12	2.92906373721e-10	0.897	0.993	-0.096
14391	GUK1	GUK1	chr1	+	228336071	228336157	228335315	228335400	228336365	228336655	14391	1797	244	1409	78	210	125	2.132627408e-12	3.20708935823e-10	0.814	0.915	-0.101
5788	YPEL5	YPEL5	chr2	+	30371110	30371407	30369749	30369928	30379493	30379658	5788	163	224	82	339	250	125	2.19790852185e-12	3.28974279742e-10	0.267	0.108	0.159
32313	DNM1	DNM1	chr9	+	131010202	131010214	131009653	131009765	131010861	131011032	32313	118	5	21	24	136	125	2.28428387317e-12	3.40304925984e-10	0.956	0.446	0.51
26484	BCL2L12	BCL2L12	chr19	+	50170278	50170418	50169941	50170056	50172107	50172194	26484	225	99	306	31	250	125	2.31259456029e-12	3.42920126403e-10	0.532	0.832	-0.3
7334	MXRA7	MXRA7	chr17	-	74679928	74680009	74675650	74676961	74681153	74681247	7334	286	448	145	519	205	125	3.2461811017e-12	4.79127313441e-10	0.28	0.146	0.134
32244	NEK3	NEK3	chr13	-	52715155	52715206	52710935	52711038	52718050	52718122	32244	87	0	58	33	175	125	3.80662168453e-12	5.59257630988e-10	1.0	0.557	0.443
37370	PSMG1	PSMG1	chr21	-	40551849	40551912	40550374	40550573	40552210	40552362	37370	335	71	492	20	187	125	5.07915931536e-12	7.42792101527e-10	0.759	0.943	-0.184
2968	CTNND1	CTNND1	chr11	+	57558965	57559145	57529233	57529518	57563048	57563201	2968	29	22	4	79	250	125	8.61399840346e-12	1.25398576758e-09	0.397	0.025	0.372
14622	LAMTOR2	LAMTOR2	chr1	+	156027768	156027858	156025053	156025216	156028105	156028301	14622	411	41	667	6	214	125	9.9321662006e-12	1.4393063211e-09	0.854	0.985	-0.131
30098	HPS1	HPS1	chr10	-	100195028	100195171	100193739	100193848	100195391	100195529	30098	160	46	369	15	250	125	1.00321972951e-11	1.44722390029e-09	0.635	0.925	-0.29
18025	PCYT2	PCYT2	chr17	-	79865079	79865133	79864635	79864774	79865429	79865474	18025	4	150	87	260	178	125	1.06846753667e-11	1.53440601516e-09	0.018	0.19	-0.172
30219	L1CAM	L1CAM	chrX	-	153129337	153129472	153128931	153129004	153129776	153129932	30219	349	42	2012	51	250	125	1.16526788219e-11	1.66591503821e-09	0.806	0.952	-0.146
3359	NADK	NADK	chr1	-	1685005	1685088	1682670	1684499	1685722	1685822	3359	153	27	255	0	207	125	1.17670317934e-11	1.67475330627e-09	0.774	1.0	-0.226
8358	INCENP	INCENP	chr11	+	61908971	61908983	61908384	61908516	61912453	61912563	8358	93	29	69	116	136	125	1.19123599873e-11	1.68790199447e-09	0.747	0.353	0.394
18580	R3HDM4	R3HDM4	chr19	-	901421	901546	900828	900952	901975	902130	18580	301	46	579	12	249	125	1.22896137711e-11	1.73365122406e-09	0.767	0.96	-0.193
25599	HNRNPA2B1	HNRNPA2B1	chr7	-	26233194	26233314	26232870	26232993	26235466	26235529	25599	7225	27	10592	145	244	125	1.24509291766e-11	1.74866992546e-09	0.993	0.974	0.019
11208	EFCAB14	EFCAB14	chr1	-	47154024	47154216	47152455	47152542	47155258	47155363	11208	322	69	191	130	250	125	1.3817280653e-11	1.9320558092e-09	0.7	0.424	0.276
30399	TNFRSF1A	TNFRSF1A	chr12	-	6440018	6440092	6439763	6439877	6442234	6442313	30399	909	0	607	32	198	125	1.46662681999e-11	2.04181352175e-09	1.0	0.923	0.077
14189	C1orf123	C1orf123	chr1	-	53684538	53684595	53684085	53684167	53685932	53686016	14189	143	54	225	11	181	125	1.64400715263e-11	2.27880834926e-09	0.646	0.934	-0.288
24765	SH3GL1	SH3GL1	chr19	-	4365478	4365622	4364084	4364218	4366497	4366570	24765	917	53	1117	8	250	125	2.07639461181e-11	2.86569422594e-09	0.896	0.986	-0.09
12688	TEAD2	TEAD2	chr19	-	49859215	49859227	49858559	49858676	49860508	49860571	12688	45	192	122	137	136	125	2.12809769806e-11	2.9243914962e-09	0.177	0.45	-0.273
3950	NSMF	NSMF	chr9	-	140348182	140348272	140347507	140347632	140348842	140348895	3950	328	97	202	8	214	125	2.64024357932e-11	3.61260109667e-09	0.664	0.937	-0.273
30155	ZNF410	ZNF410	chr14	+	74388768	74388909	74387682	74387808	74390097	74390225	30155	96	47	309	26	250	125	2.98352453854e-11	4.06486093219e-09	0.505	0.856	-0.351
10192	TMEM14B	TMEM14B	chr6	+	10751365	10751467	10749854	10749931	10755374	10755465	10192	468	73	1271	58	226	125	3.15131254425e-11	4.2751912861e-09	0.78	0.924	-0.144
32186	EIF5	EIF5	chr14	+	103802372	103802454	103801989	103802269	103803013	103803186	32186	1030	0	1178	46	206	125	3.31037419699e-11	4.47195083789e-09	1.0	0.94	0.06
1629	MRPL52	MRPL52	chr14	+	23300172	23300246	23299395	23299463	23302626	23302691	1629	62	639	22	1073	198	125	4.13474809946e-11	5.56202127253e-09	0.058	0.013	0.045
1236	DHRS4	DHRS4	chr14	+	24435491	24435626	24429110	24429212	24436419	24436475	1236	58	120	128	64	250	125	4.31757962716e-11	5.7835611804e-09	0.195	0.5	-0.305
28473	SEC31A	SEC31A	chr4	-	83763337	83763634	83750152	83750211	83765538	83765662	28473	368	93	551	39	250	125	4.68405314535e-11	6.24821331912e-09	0.664	0.876	-0.212
27228	DGUOK	DGUOK	chr2	+	74184251	74184367	74173845	74174033	74185272	74185372	27228	326	178	173	230	240	125	5.79823966618e-11	7.70223661656e-09	0.488	0.281	0.207
16492	PIGQ	PIGQ	chr16	+	632247	632309	630857	630972	632882	634136	16492	7	20	94	10	186	125	6.31387164773e-11	8.31787363642e-09	0.19	0.863	-0.673
32451	ATP5F1	ATP5F1	chr1	+	111996832	111996978	111992458	111992495	111998707	111998871	32451	2402	80	2302	16	250	125	6.31003027607e-11	8.31787363642e-09	0.938	0.986	-0.048
37656	PTK7	PTK7	chr6	+	43111154	43111358	43109909	43110037	43112188	43112344	37656	458	38	648	4	250	125	6.44201358924e-11	8.45176276702e-09	0.858	0.988	-0.13
12577	RNF181	RNF181	chr2	+	85823944	85824054	85823641	85823772	85824226	85824301	12577	1822	179	1741	69	234	125	6.7110206281e-11	8.768608551e-09	0.845	0.931	-0.086
7177	PTPN23	PTPN23	chr3	+	47446141	47446269	47437632	47437707	47446494	47446571	7177	140	37	222	4	250	125	6.9463435004e-11	9.03903580148e-09	0.654	0.965	-0.311
15400	TMEM230	TMEM230	chr20	-	5092145	5092251	5089977	5090091	5093606	5093733	15400	27	96	0	162	230	125	7.07525149579e-11	9.16935337143e-09	0.133	0.0	0.133
12562	YWHAE	YWHAE	chr17	-	1273002	1273035	1268152	1268352	1303340	1303556	12562	121	1711	124	4176	157	125	7.88455967182e-11	1.01768278096e-08	0.053	0.023	0.03
34182	EPN1	EPN1	chr19	+	56200662	56200737	56200235	56200360	56201232	56201316	34182	232	42	364	7	199	125	9.12956377164e-11	1.1736275105e-08	0.776	0.97	-0.194
3464	PPP6R2	PPP6R2	chr22	+	50875416	50875497	50874795	50874881	50875934	50876032	3464	45	44	233	39	205	125	9.99668126056e-11	1.27993652718e-08	0.384	0.785	-0.401
11904	APPL2	APPL2	chr12	-	105570653	105570794	105569812	105569860	105571003	105571040	11904	156	45	272	10	250	125	1.05554565089e-10	1.34239351215e-08	0.634	0.932	-0.298
19475	BAX	BAX	chr19	+	49458943	49459090	49458804	49458856	49459454	49459590	19475	877	46	1816	17	250	125	1.05687014695e-10	1.34239351215e-08	0.905	0.982	-0.077
5815	BHLHE40	BHLHE40	chr3	+	5023076	5023200	5021985	5022093	5024520	5026865	5815	668	2	3232	155	248	125	1.14785736471e-10	1.45217621604e-08	0.994	0.913	0.081
37428	ITGB1BP1	ITGB1BP1	chr2	-	9547577	9547727	9545814	9547034	9548241	9548334	37428	1572	69	1022	120	250	125	1.30935928766e-10	1.64994796245e-08	0.919	0.81	0.109
17030	RAN	RAN	chr12	+	131357128	131357174	131356538	131356671	131357380	131357465	17030	3561	103	3795	33	170	125	1.33792199541e-10	1.67930280062e-08	0.962	0.988	-0.026
34045	PALM	PALM	chr19	+	740351	740483	736018	736078	746284	748330	34045	232	12	15	16	250	125	1.42993950014e-10	1.78776083153e-08	0.906	0.319	0.587
3770	CDC25B	CDC25B	chr20	+	3781389	3781512	3781108	3781145	3781617	3781740	3770	309	61	371	12	247	125	1.55648161027e-10	1.93836680535e-08	0.719	0.94	-0.221
10942	ATP5SL	ATP5SL	chr19	-	41939176	41939339	41937222	41938313	41939441	41939578	10942	327	6	339	56	250	125	1.62572511009e-10	2.01672148773e-08	0.965	0.752	0.213
14845	EIF4H	EIF4H	chr7	+	73604576	73604636	73604151	73604248	73609070	73609208	14845	508	1340	803	1371	184	125	1.75239378564e-10	2.16542892558e-08	0.205	0.285	-0.08
6897	SBF1	SBF1	chr22	-	50895462	50895540	50894920	50895102	50897683	50897821	6897	47	51	109	16	202	125	1.80665482574e-10	2.22385955596e-08	0.363	0.808	-0.445
10457	CSNK1D	CSNK1D	chr17	-	80203851	80203915	80200536	80202707	80206750	80206890	10457	603	75	666	18	188	125	2.15131468195e-10	2.63792551443e-08	0.842	0.961	-0.119
21408	RALY	RALY	chr20	+	32661624	32661672	32661368	32661441	32663679	32663846	21408	822	302	826	152	172	125	2.25410579091e-10	2.75337726897e-08	0.664	0.798	-0.134
22334	UBXN6	UBXN6	chr19	-	4446279	4446410	4446045	4446194	4446496	4446716	22334	305	41	340	3	250	125	2.28818408665e-10	2.78433575826e-08	0.788	0.983	-0.195
27518	ANAPC16	ANAPC16	chr10	+	73979811	73980137	73975757	73975896	73990123	73990198	27518	60	73	112	25	250	125	2.53409071505e-10	3.07183825424e-08	0.291	0.691	-0.4
5577	AUP1	AUP1	chr2	-	74755877	74756062	74755543	74755616	74756258	74756409	5577	627	55	987	17	250	125	2.70578115469e-10	3.26753821942e-08	0.851	0.967	-0.116
17678	HNRNPH3	HNRNPH3	chr10	+	70098259	70098444	70096955	70097090	70098896	70098983	17678	845	0	755	33	250	125	2.7556401605e-10	3.3027279683e-08	1.0	0.92	0.08
30280	UBTF	UBTF	chr17	-	42289711	42289822	42289240	42289374	42290186	42290307	30280	129	189	239	131	235	125	2.7537305769e-10	3.3027279683e-08	0.266	0.492	-0.226
29401	C1orf43	C1orf43	chr1	-	154186368	154186422	154184933	154185100	154186932	154187050	29401	975	206	842	75	178	125	2.85643064757e-10	3.4107065721e-08	0.769	0.887	-0.118
29347	MAP2K7	MAP2K7	chr19	+	7970692	7970740	7968664	7968953	7974639	7974781	29347	39	4	0	14	172	125	2.99323565933e-10	3.56072186773e-08	0.876	0.0	0.876
30969	AURKB	AURKB	chr17	-	8113494	8113567	8111055	8111158	8113847	8113944	30969	201	64	469	38	197	125	3.23036597472e-10	3.82852407584e-08	0.666	0.887	-0.221
26578	LOC100130691	LOC100130691	chr2	-	178196869	178196979	178187966	178188124	178199120	178199257	26578	0	14	21	0	234	125	3.48533757411e-10	4.11540915556e-08	0.0	1.0	-1.0
11816	UPF3B	UPF3B	chrX	-	118974608	118974647	118972329	118972490	118975038	118975221	11816	16	117	41	38	163	125	4.07741063135e-10	4.79675012318e-08	0.095	0.453	-0.358
9967	STYXL1	STYXL1	chr7	-	75630207	75630320	75625654	75625917	75633075	75633173	9967	205	69	438	39	237	125	4.25404600435e-10	4.98614855385e-08	0.61	0.856	-0.246
28468	SEC31A	SEC31A	chr4	-	83763292	83763634	83750152	83750211	83765538	83765662	28468	484	93	669	39	250	125	4.3303693964e-10	5.05701489841e-08	0.722	0.896	-0.174
37647	PTK7	PTK7	chr6	+	43111159	43111358	43109909	43110037	43112188	43112344	37647	289	38	379	4	250	125	4.53508675058e-10	5.27675549983e-08	0.792	0.979	-0.187
11603	STX3	STX3	chr11	+	59564755	59564869	59562844	59562955	59568327	59573355	11603	330	31	669	6	238	125	5.18414755568e-10	6.01002938991e-08	0.848	0.983	-0.135
12192	PIGT	PIGT	chr20	+	44045156	44045294	44044706	44044983	44047934	44048035	12192	295	64	333	13	250	125	5.53638024314e-10	6.39512096129e-08	0.697	0.928	-0.231
16713	USF2	USF2	chr19	+	35760705	35760906	35760483	35760602	35761349	35761500	16713	163	154	183	55	250	125	5.5620497097e-10	6.40157786263e-08	0.346	0.625	-0.279
19476	BAX	BAX	chr19	+	49458943	49459090	49458116	49458219	49459454	49459590	19476	697	30	1454	6	250	125	5.61086732631e-10	6.43453457662e-08	0.921	0.992	-0.071
2118	ENAH	ENAH	chr1	-	225704897	225705008	225702297	225702602	225706899	225707267	2118	1061	196	350	16	235	125	6.75054789845e-10	7.71377123837e-08	0.742	0.921	-0.179
34030	MBNL2	MBNL2	chr13	+	98018712	98018807	98009735	98009889	98043575	98046374	34030	136	73	192	22	219	125	6.89876267224e-10	7.85498045549e-08	0.515	0.833	-0.318
14805	MAPK13	MAPK13	chr6	+	36103795	36103825	36103529	36103638	36104260	36104308	14805	64	13	547	4	154	125	6.98613722427e-10	7.92615803726e-08	0.8	0.991	-0.191
27246	ITGA6	ITGA6	chr2	+	173366499	173366629	173362702	173362828	173368818	173371181	27246	79	42	958	126	250	125	7.86253617768e-10	8.88884808087e-08	0.485	0.792	-0.307
32818	PRDX5	PRDX5	chr11	+	64088132	64088264	64087205	64087340	64088336	64088375	32818	1087	43	2758	23	250	125	9.0167440181e-10	1.01576966799e-07	0.927	0.984	-0.057
33604	CENPF	CENPF	chr1	+	214825052	214825229	214822017	214822170	214826170	214826332	33604	748	0	596	28	250	125	1.30647437313e-09	1.46660948908e-07	1.0	0.914	0.086
13998	TJP1	TJP1	chr15	-	30011980	30012220	30010469	30011342	30012561	30012912	13998	74	93	375	157	250	125	1.51133661142e-09	1.68854456397e-07	0.285	0.544	-0.259
23999	COASY	COASY	chr17	+	40717000	40717065	40716463	40716595	40717244	40717329	23999	85	25	228	5	189	125	1.51476975407e-09	1.68854456397e-07	0.692	0.968	-0.276
28444	PYCR1	PYCR1	chr17	-	79892528	79892621	79890261	79891252	79892801	79893023	28444	155	42	176	4	217	125	1.59432689273e-09	1.77103608596e-07	0.68	0.962	-0.282
1959	AAAS	AAAS	chr12	-	53708534	53708633	53708081	53708225	53708877	53708924	1959	207	23	421	2	223	125	1.66516000988e-09	1.8432974401e-07	0.835	0.992	-0.157
17679	HNRNPH3	HNRNPH3	chr10	+	70097614	70097753	70096955	70097090	70098259	70098444	17679	1460	123	2260	79	250	125	1.74461534108e-09	1.92246673292e-07	0.856	0.935	-0.079
2046	CDCA3	CDCA3	chr12	-	6958486	6958593	6957971	6958362	6958728	6958947	2046	552	115	516	34	231	125	1.74873859837e-09	1.92246673292e-07	0.722	0.891	-0.169
21	LINC00152	LINC00152	chr2	+	87779741	87779942	87754973	87755164	87820725	87821030	21	45	604	155	760	250	125	1.79594450422e-09	1.96757755117e-07	0.036	0.093	-0.057
11786	RHOC	RHOC	chr1	-	113247721	113247790	113246265	113246428	113249699	113250025	11786	1055	559	1980	695	193	125	2.05266170727e-09	2.24112698252e-07	0.55	0.649	-0.099
12248	NUBP2	NUBP2	chr16	+	1836757	1836956	1836537	1836656	1837677	1837832	12248	87	37	314	24	250	125	2.19712581462e-09	2.3906678531e-07	0.54	0.867	-0.327
2524	BIN1	BIN1	chr2	-	127808729	127808819	127808377	127808488	127815048	127815177	2524	138	78	374	66	214	125	2.2661446053e-09	2.44353121573e-07	0.508	0.768	-0.26
32240	NEK3	NEK3	chr13	-	52715155	52715205	52710935	52711038	52718050	52718122	32240	28	0	20	33	174	125	2.26870311426e-09	2.44353121573e-07	1.0	0.303	0.697
5719	EXOC7	EXOC7	chr17	-	74086409	74086478	74085255	74085401	74087223	74087316	5719	76	50	56	1	193	125	2.25798701958e-09	2.44353121573e-07	0.496	0.973	-0.477
2523	BIN1	BIN1	chr2	-	127808729	127808819	127808377	127808488	127816586	127816731	2523	100	83	255	63	214	125	2.32916008702e-09	2.50020042876e-07	0.413	0.703	-0.29
17744	ATP5I	ATP5I	chr4	-	667700	667755	667091	667190	668000	668127	17744	3158	99	3050	30	179	125	2.55912491198e-09	2.73783427244e-07	0.957	0.986	-0.029
9015	RPAIN	RPAIN	chr17	+	5329290	5329402	5326088	5326149	5329555	5329619	9015	107	48	298	29	236	125	2.69834921074e-09	2.87712612668e-07	0.541	0.845	-0.304
24011	RABGGTB	RABGGTB	chr1	+	76254843	76255041	76253181	76253289	76255636	76255742	24011	2404	25	746	37	250	125	2.76367539964e-09	2.9369578472e-07	0.98	0.91	0.07
12202	PIGT	PIGT	chr20	+	44045156	44045334	44044706	44044983	44047934	44048035	12202	312	64	328	13	250	125	3.06985170617e-09	3.25149309782e-07	0.709	0.927	-0.218
7312	UBE2C	UBE2C	chr20	+	44444028	44444179	44443022	44443109	44444492	44444552	7312	21	43	39	5	250	125	3.10757619637e-09	3.28055088465e-07	0.196	0.796	-0.6
24963	IGF2BP2	IGF2BP2	chr3	-	185390328	185390457	185376128	185376197	185393083	185393219	24963	238	136	462	108	250	125	3.24946469732e-09	3.4190159741e-07	0.467	0.681	-0.214
27265	TBRG4	TBRG4	chr7	-	45143697	45143855	45142931	45143042	45145039	45145363	27265	195	68	262	21	250	125	3.43606421094e-09	3.6034593128e-07	0.589	0.862	-0.273
20274	TMEM106C	TMEM106C	chr12	+	48359064	48359128	48357991	48358206	48361915	48362661	20274	478	50	276	1	188	125	3.5809629706e-09	3.74310427756e-07	0.864	0.995	-0.131
1299	CA12	CA12	chr15	-	63620296	63620329	63619347	63619432	63631017	63631144	1299	41	141	14	0	157	125	3.70907127234e-09	3.86434317756e-07	0.188	1.0	-0.812
29673	HNRNPC	HNRNPC	chr14	-	21731469	21731495	21702111	21702388	21737456	21737638	29673	2984	1192	5188	1591	150	125	3.92034960051e-09	4.07116174638e-07	0.676	0.731	-0.055
7801	ACADVL	ACADVL	chr17	+	7124242	7124377	7124084	7124149	7124856	7125001	7801	636	22	3031	13	250	125	3.97643806771e-09	4.11600071548e-07	0.935	0.991	-0.056
32817	PRDX5	PRDX5	chr11	+	64088132	64088264	64085559	64085858	64088336	64088375	32817	506	61	1277	47	250	125	4.12720491116e-09	4.2582336496e-07	0.806	0.931	-0.125
1989	AP1G2	AP1G2	chr14	-	24035770	24035895	24035486	24035628	24036319	24036528	1989	72	22	452	17	249	125	4.30856994527e-09	4.43101672339e-07	0.622	0.93	-0.308
35252	ERAP2	ERAP2	chr5	+	96245283	96245468	96244664	96244821	96248340	96248502	35252	303	0	16	7	250	125	4.43902825609e-09	4.55050353159e-07	1.0	0.533	0.467
37568	LPIN1	LPIN1	chr2	+	11916211	11916319	11913745	11913871	11919644	11919771	37568	23	47	139	51	232	125	4.55019710799e-09	4.64951391025e-07	0.209	0.595	-0.386
14067	PRKDC	PRKDC	chr8	-	48694722	48694815	48691564	48691654	48694938	48695159	14067	494	38	504	3	217	125	4.86452678139e-09	4.95482358842e-07	0.882	0.99	-0.108
22371	ANLN	ANLN	chr7	+	36456688	36456799	36455366	36455493	36458852	36459088	22371	937	72	1734	286	235	125	4.91511020773e-09	4.99040218257e-07	0.874	0.763	0.111
10427	IDH3G	IDH3G	chrX	-	153051666	153051727	153051220	153051428	153051809	153051904	10427	333	36	408	4	185	125	5.23075005532e-09	5.29401722266e-07	0.862	0.986	-0.124
19035	ZNF195	ZNF195	chr11	-	3381949	3382018	3379156	3381795	3392204	3392300	19035	3	68	26	29	193	125	5.52751222571e-09	5.57666510341e-07	0.028	0.367	-0.339
12042	OSBPL3	OSBPL3	chr7	-	24902818	24902911	24901231	24901388	24903114	24903218	12042	48	5	138	138	217	125	5.62596480513e-09	5.65808782184e-07	0.847	0.365	0.482
10913	TXNRD1	TXNRD1	chr12	+	104682708	104682818	104680459	104681124	104705067	104705190	10913	1429	92	1106	19	234	125	6.1949274599e-09	6.21070699211e-07	0.892	0.969	-0.077
23280	ITGA3	ITGA3	chr17	+	48154337	48154485	48153947	48154045	48154742	48154811	23280	1048	32	2839	15	250	125	6.76865097304e-09	6.74348005223e-07	0.942	0.99	-0.048
4580	FNIP1	FNIP1	chr5	-	131046270	131046354	131044893	131044965	131052257	131052349	4580	55	45	38	0	208	125	6.75746281154e-09	6.74348005223e-07	0.423	1.0	-0.577
5424	CD44	CD44	chr11	+	35229651	35229753	35219667	35219793	35236398	35236461	5424	2	7	208	5	226	125	6.83685807967e-09	6.79021409464e-07	0.136	0.958	-0.822
8548	DALRD3	DALRD3	chr3	-	49054044	49054106	49053861	49053944	49054206	49054280	8548	92	17	288	2	186	125	6.99145086269e-09	6.92218773147e-07	0.784	0.99	-0.206
29930	APIP	APIP	chr11	-	34916556	34916657	34912050	34912099	34937774	34937958	29930	331	0	263	24	225	125	7.11153880228e-09	7.01928695218e-07	1.0	0.859	0.141
12740	ADRM1	ADRM1	chr20	+	60883423	60883526	60883076	60883234	60883710	60883918	12740	1750	163	1266	47	227	125	7.53219853156e-09	7.4115438699e-07	0.855	0.937	-0.082
42	FOXM1	FOXM1	chr12	-	2974520	2974565	2973848	2973918	2975558	2975687	42	530	19	427	64	169	125	7.68147168095e-09	7.53516918955e-07	0.954	0.832	0.122
8463	ZDHHC3	ZDHHC3	chr3	-	44974398	44974482	44970797	44970928	44974609	44974691	8463	62	331	124	244	208	125	7.95630528128e-09	7.78082725989e-07	0.101	0.234	-0.133
30102	HPS1	HPS1	chr10	-	100189547	100189646	100188902	100189399	100190327	100190427	30102	61	89	206	92	223	125	8.54970105824e-09	8.33556634366e-07	0.278	0.557	-0.279
7270	GNAS	GNAS	chr20	+	57473995	57474040	57470666	57470739	57478585	57478640	7270	2989	674	2842	891	169	125	8.70773997352e-09	8.46376396634e-07	0.766	0.702	0.064
11312	RPL17	RPL17	chr18	-	47018105	47018203	47017901	47017954	47018627	47018834	11312	102	438	173	327	222	125	9.11638697865e-09	8.83402836676e-07	0.116	0.23	-0.114
16849	RFXANK	RFXANK	chr19	+	19307994	19308060	19307771	19307855	19308329	19308430	16849	261	96	290	32	190	125	9.34175115042e-09	9.02498086141e-07	0.641	0.856	-0.215
8763	ARHGEF10	ARHGEF10	chr8	+	1828213	1828330	1824736	1824900	1830800	1830915	8763	33	87	89	53	241	125	9.99646454503e-09	9.62831680242e-07	0.164	0.466	-0.302
16059	DPP7	DPP7	chr9	-	140007196	140007257	140006563	140006682	140007404	140007571	16059	509	87	302	10	185	125	1.0108758719e-08	9.7071486964e-07	0.798	0.953	-0.155
13497	DNM1L	DNM1L	chr12	+	32890798	32890876	32890038	32890095	32892997	32893174	13497	90	154	99	50	202	125	1.14198638324e-08	1.09332335988e-06	0.266	0.551	-0.285
32323	GAS6	GAS6	chr13	-	114524930	114525159	114523521	114523991	114526347	114526523	32323	815	61	714	10	250	125	1.1494671992e-08	1.09719053227e-06	0.87	0.973	-0.103
9336	PCBP4	PCBP4	chr3	-	51993910	51994039	51993592	51993667	51994204	51994336	9336	795	61	731	11	250	125	1.21395603569e-08	1.15528753355e-06	0.867	0.971	-0.104
22997	NEXN	NEXN	chr1	+	78383250	78383442	78381739	78381818	78383644	78383723	22997	54	96	15	144	250	125	1.22634656874e-08	1.16360580232e-06	0.22	0.05	0.17
8531	TCF7L2	TCF7L2	chr10	+	114724314	114724383	114711241	114711366	114799783	114799885	8531	7	39	89	54	193	125	1.23292217546e-08	1.16637364617e-06	0.104	0.516	-0.412
13940	PSMB5	PSMB5	chr14	-	23496953	23497038	23495059	23495584	23502576	23502883	13940	66	1990	124	1570	209	125	1.29162917029e-08	1.2147029374e-06	0.019	0.045	-0.026
9520	KRAS	KRAS	chr12	-	25368370	25368494	25357722	25362845	25378547	25378707	9520	14	114	101	171	248	125	1.28784996001e-08	1.2147029374e-06	0.058	0.229	-0.171
26359	CCT6A	CCT6A	chr7	+	56129439	56129542	56128499	56128633	56130375	56130448	26359	3318	59	3473	12	227	125	1.38763357471e-08	1.3011513528e-06	0.969	0.994	-0.025
20223	ZFAS1	ZFAS1	chr20	+	47897439	47897501	47897021	47897107	47905581	47905795	20223	804	281	730	429	186	125	1.45359692061e-08	1.35900655208e-06	0.658	0.533	0.125
15224	CALD1	CALD1	chr7	+	134620438	134620516	134617738	134618141	134625842	134625988	15224	156	493	109	746	202	125	1.57622785935e-08	1.46934854924e-06	0.164	0.083	0.081
30069	PDLIM2	PDLIM2	chr8	+	22446810	22446887	22442833	22442912	22447108	22447254	30069	96	0	55	19	201	125	1.60427989782e-08	1.49113840882e-06	1.0	0.643	0.357
14676	GK	GK	chrX	+	30745582	30745669	30742217	30742298	30746848	30749577	14676	49	0	7	11	211	125	1.65570531729e-08	1.53446340757e-06	1.0	0.274	0.726
15624	FANCL	FANCL	chr2	-	58453862	58453919	58449076	58449177	58456948	58457009	15624	88	17	176	0	181	125	1.66604279261e-08	1.53956841366e-06	0.781	1.0	-0.219
28664	MKI67	MKI67	chr10	-	129913191	129914271	129911690	129911866	129914754	129914800	28664	212	112	312	60	250	125	1.8235192023e-08	1.6802201066e-06	0.486	0.722	-0.236
24861	NGFRAP1	NGFRAP1	chrX	+	102631955	102632034	102631250	102631541	102632390	102633092	24861	707	55	418	3	203	125	1.90083250251e-08	1.74641040382e-06	0.888	0.988	-0.1
18755	VPS29	VPS29	chr12	-	110936624	110936664	110933816	110934008	110937339	110937351	18755	34	282	21	22	164	125	1.93323309583e-08	1.77107483702e-06	0.084	0.421	-0.337
2308	RNH1	RNH1	chr11	-	504823	504996	502061	502249	506608	506821	2308	279	8	13	10	250	125	1.94256638553e-08	1.77452604404e-06	0.946	0.394	0.552
17375	AKIP1	AKIP1	chr11	+	8938833	8938914	8936372	8936477	8940883	8941626	17375	403	7	244	33	205	125	2.03996404213e-08	1.85817410363e-06	0.972	0.818	0.154
28442	PYCR1	PYCR1	chr17	-	79892201	79892365	79890261	79891252	79892528	79892621	28442	205	54	442	31	250	125	2.07106340966e-08	1.88112742346e-06	0.655	0.877	-0.222
24154	GADD45A	GADD45A	chr1	+	68151707	68151809	68150859	68151221	68152032	68152270	24154	813	43	642	3	226	125	2.14554609634e-08	1.94324304254e-06	0.913	0.992	-0.079
35789	APP	APP	chr21	-	27369674	27369731	27354656	27354790	27372329	27372497	35789	1056	849	2834	1669	181	125	2.25652185826e-08	2.03796525108e-06	0.462	0.54	-0.078
35790	APP	APP	chr21	-	27369674	27369731	27354656	27354790	27394155	27394358	35790	374	86	1093	102	181	125	2.34327903748e-08	2.11034121452e-06	0.75	0.881	-0.131
37321	PER1	PER1	chr17	-	8049275	8049455	8048068	8048311	8049689	8049820	37321	27	0	47	53	250	125	2.4034212065e-08	2.15840764745e-06	1.0	0.307	0.693
6413	SDR39U1	SDR39U1	chr14	-	24910879	24911001	24909988	24910132	24911551	24911658	6413	32	10	170	0	246	125	2.43363654784e-08	2.17940356128e-06	0.619	1.0	-0.381
27520	ANAPC16	ANAPC16	chr10	+	73983645	73983814	73975757	73975896	73990123	73990198	27520	599	73	709	25	250	125	2.78327024761e-08	2.48553049759e-06	0.804	0.934	-0.13
4631	PRKACA	PRKACA	chr19	-	14204439	14204604	14202506	14204049	14208172	14208295	4631	766	0	900	32	250	125	2.88513978264e-08	2.56930562599e-06	1.0	0.934	0.066
10167	SPECC1L	SPECC1L	chr22	+	24672667	24672771	24666784	24666951	24698162	24698352	10167	10	47	74	48	228	125	3.4795038073e-08	3.08997384068e-06	0.104	0.458	-0.354
33915	TPRA1	TPRA1	chr3	-	127295663	127295736	127295459	127295539	127295832	127295919	33915	257	36	286	4	197	125	3.49776391184e-08	3.09756142426e-06	0.819	0.978	-0.159
8110	SMARCD1	SMARCD1	chr12	+	50481145	50481268	50480538	50480661	50482303	50482420	8110	299	70	434	30	247	125	3.56029731252e-08	3.14420605597e-06	0.684	0.88	-0.196
27377	DAG1	DAG1	chr3	+	49526058	49526178	49507564	49507866	49547851	49548252	27377	36	31	10	72	244	125	3.71492029361e-08	3.27169541107e-06	0.373	0.066	0.307
23281	ITGA3	ITGA3	chr17	+	48149349	48149546	48148207	48148294	48151279	48151368	23281	930	48	2400	36	250	125	3.87645516797e-08	3.4045528157e-06	0.906	0.971	-0.065
13042	TRPT1	TRPT1	chr11	-	63991571	63991685	63991270	63991439	63991756	63991813	13042	25	11	262	5	238	125	3.95412738108e-08	3.46322898451e-06	0.544	0.965	-0.421
13041	TRPT1	TRPT1	chr11	-	63991571	63991682	63991270	63991439	63991756	63991813	13041	51	11	483	5	235	125	4.02648894227e-08	3.51694504023e-06	0.711	0.981	-0.27
2932	SNAPC5	SNAPC5	chr15	-	66787667	66787757	66786752	66786890	66789979	66790146	2932	85	27	194	7	214	125	4.20670409618e-08	3.66431511722e-06	0.648	0.942	-0.294
9150	ARHGAP23	ARHGAP23	chr17	+	36654655	36654752	36654026	36654068	36656838	36656870	9150	242	77	417	44	221	125	4.42072967122e-08	3.84025293319e-06	0.64	0.843	-0.203
13558	TOM1L2	TOM1L2	chr17	-	17761082	17761169	17754206	17754266	17764789	17764865	13558	11	22	0	103	211	125	4.51811857927e-08	3.91418854418e-06	0.229	0.0	0.229
22247	ZFAND5	ZFAND5	chr9	-	74978385	74978522	74975543	74975703	74979611	74980163	22247	506	84	464	170	250	125	4.76922772386e-08	4.120535205e-06	0.751	0.577	0.174
31534	SLC50A1	SLC50A1	chr1	+	155109303	155109427	155108774	155108852	155110036	155110198	31534	52	53	332	97	248	125	4.9383793943e-08	4.25514793161e-06	0.331	0.633	-0.302
23697	ZDHHC20	ZDHHC20	chr13	-	21952799	21952877	21946709	21950794	21955572	21955688	23697	143	225	48	208	202	125	5.04572201798e-08	4.33592085324e-06	0.282	0.125	0.157
33919	TPRA1	TPRA1	chr3	-	127295832	127295919	127295459	127295539	127298582	127298715	33919	177	39	143	2	211	125	5.35225870291e-08	4.58697203515e-06	0.729	0.977	-0.248
6017	CENPH	CENPH	chr5	+	68498745	68498797	68498332	68498396	68504022	68504186	6017	133	16	378	2	176	125	5.36794477757e-08	4.58808170117e-06	0.855	0.993	-0.138
3001	MFAP2	MFAP2	chr1	-	17303603	17303690	17303391	17303418	17304731	17304809	3001	497	50	202	0	211	125	5.51081856814e-08	4.69760445911e-06	0.855	1.0	-0.145
30754	THBS1	THBS1	chr15	+	39880726	39880900	39880242	39880419	39881159	39881287	30754	650	0	3025	95	250	125	5.53586606555e-08	4.70637189429e-06	1.0	0.941	0.059
24619	CAMK2G	CAMK2G	chr10	-	75579289	75579403	75577236	75577312	75581439	75581488	24619	34	116	62	50	238	125	5.7899951611e-08	4.90933073753e-06	0.133	0.394	-0.261
5464	CD44	CD44	chr11	+	35226058	35226187	35211381	35211612	35229651	35229753	5464	15	7	343	1850	250	125	5.99071144913e-08	5.06604434243e-06	0.517	0.085	0.432
27498	FLOT1	FLOT1	chr6	-	30708966	30709110	30708455	30708575	30709923	30709980	27498	865	69	509	7	250	125	6.10491748265e-08	5.14896492763e-06	0.862	0.973	-0.111
9621	CD47	CD47	chr3	-	107768465	107768498	107761940	107766139	107776323	107776416	9621	4	90	44	97	157	125	6.63153454372e-08	5.5783628704e-06	0.034	0.265	-0.231
23320	TBRG1	TBRG1	chr11	+	124496368	124496505	124495566	124495799	124496799	124496946	23320	14	48	84	48	250	125	6.66060333554e-08	5.58807091948e-06	0.127	0.467	-0.34
2044	CDCA3	CDCA3	chr12	-	6958486	6958577	6957971	6958362	6958728	6959022	2044	282	115	249	34	215	125	6.69169507583e-08	5.59942075361e-06	0.588	0.81	-0.222
10795	ZMYND8	ZMYND8	chr20	-	45841286	45841370	45837858	45839542	45848908	45848975	10795	65	50	122	19	208	125	7.05542118062e-08	5.88832153558e-06	0.439	0.794	-0.355
22051	GALE	GALE	chr1	-	24122998	24123076	24122640	24122755	24123186	24123272	22051	355	41	642	16	202	125	7.07459303362e-08	5.8889060184e-06	0.843	0.961	-0.118
30040	MINOS1	MINOS1	chr1	+	19943751	19943830	19923470	19923603	19948593	19948641	30040	114	1586	34	1291	203	125	7.09891491146e-08	5.89376318469e-06	0.042	0.016	0.026
30846	TSTD1	TSTD1	chr1	-	161008340	161008463	161007702	161007865	161008669	161008774	30846	6	14	305	49	247	125	7.12620019661e-08	5.90104905112e-06	0.178	0.759	-0.581
5405	ERBB2IP	ERBB2IP	chr5	+	65370851	65371058	65349233	65350779	65372143	65372236	5405	164	73	473	76	250	125	7.36635357157e-08	6.08411187086e-06	0.529	0.757	-0.228
5600	FDFT1	FDFT1	chr8	+	11660267	11660440	11653081	11653520	11666302	11666400	5600	324	13	3000	9	250	125	7.47086807973e-08	6.15448954134e-06	0.926	0.994	-0.068
13934	MTA1	MTA1	chr14	+	105933043	105933079	105932762	105932915	105935803	105935835	13934	134	0	255	40	160	125	8.00190684824e-08	6.57496887187e-06	1.0	0.833	0.167
3955	NSMF	NSMF	chr9	-	140349690	140349759	140348842	140348895	140350862	140350938	3955	260	143	131	20	193	125	8.23335145617e-08	6.74775007132e-06	0.541	0.809	-0.268
673	TMEM120A	TMEM120A	chr7	-	75616855	75616920	75616677	75616746	75617035	75617128	673	94	42	146	11	189	125	8.2580346672e-08	6.75062572372e-06	0.597	0.898	-0.301
8711	MINK1	MINK1	chr17	+	4795696	4795807	4795443	4795529	4795950	4796063	8711	34	8	253	0	235	125	8.88501707763e-08	7.24458387345e-06	0.693	1.0	-0.307
26022	CRYL1	CRYL1	chr13	-	21013731	21013893	21006240	21006435	21063508	21063635	26022	95	28	222	9	250	125	8.96675252937e-08	7.29257748441e-06	0.629	0.925	-0.296
654	SRSF10	SRSF10	chr1	-	24298062	24298113	24290836	24294213	24298339	24298502	654	217	48	220	8	175	125	9.2328412804e-08	7.48987818983e-06	0.764	0.952	-0.188
29360	KIAA1191	KIAA1191	chr5	-	175786483	175786570	175775252	175775359	175786813	175786921	29360	254	31	255	2	211	125	9.47536862306e-08	7.66711236223e-06	0.829	0.987	-0.158
2747	APOPT1	APOPT1	chr14	+	104040443	104040507	104037959	104038157	104053610	104053701	2747	280	7	286	46	188	125	9.50339681394e-08	7.67032389431e-06	0.964	0.805	0.159
2999	MFAP2	MFAP2	chr1	-	17303603	17303693	17303391	17303418	17304731	17304809	2999	962	50	393	0	214	125	9.82185022202e-08	7.90733350829e-06	0.918	1.0	-0.082
14498	AK2	AK2	chr1	-	33497144	33497262	33490042	33490168	33502336	33502512	14498	52	404	29	786	242	125	9.8882316224e-08	7.94072323309e-06	0.062	0.019	0.043
7587	DPH3	DPH3	chr3	-	16305661	16305736	16298567	16302336	16306275	16306496	7587	376	86	167	97	199	125	1.00023998861e-07	8.01222388866e-06	0.733	0.52	0.213
23743	ARHGEF40	ARHGEF40	chr14	+	21555478	21555622	21555159	21555264	21556126	21556257	23743	87	22	99	0	250	125	1.07743269973e-07	8.60893030077e-06	0.664	1.0	-0.336
2963	CTNND1	CTNND1	chr11	+	57561481	57561553	57558965	57559145	57563048	57563201	2963	308	29	420	4	196	125	1.10310697132e-07	8.79203833816e-06	0.871	0.985	-0.114
27618	ARHGEF10L	ARHGEF10L	chr1	+	17961042	17961057	17958815	17958961	17961329	17961511	27618	22	34	95	23	139	125	1.13910264665e-07	9.05629213911e-06	0.368	0.788	-0.42
37371	PSMG1	PSMG1	chr21	-	40551849	40551897	40550374	40550573	40552210	40552362	37371	118	71	136	20	172	125	1.14633417647e-07	9.09111439802e-06	0.547	0.832	-0.285
25010	MAP4K4	MAP4K4	chr2	+	102484490	102484499	102483673	102483771	102486083	102486259	25010	136	374	97	583	133	125	1.16503339531e-07	9.19367071185e-06	0.255	0.135	0.12
27792	STK25	STK25	chr2	-	242437649	242437764	242437030	242437102	242438053	242438199	27792	741	40	882	8	239	125	1.16241558268e-07	9.19367071185e-06	0.906	0.983	-0.077
15401	TMEM230	TMEM230	chr20	-	5092145	5092251	5089977	5090091	5093388	5093733	15401	28	31	0	32	230	125	1.22435632299e-07	9.63795158846e-06	0.329	0.0	0.329
25663	UPF3A	UPF3A	chr13	+	115064314	115064475	115057108	115057267	115067205	115067500	25663	439	50	374	7	250	125	1.26525388944e-07	9.93535942099e-06	0.814	0.964	-0.15
27835	ERCC1	ERCC1	chr19	-	45917220	45917292	45916934	45917003	45918118	45918218	27835	310	120	379	59	196	125	1.27388916416e-07	9.97858978933e-06	0.622	0.804	-0.182
20397	ECHDC2	ECHDC2	chr1	-	53370705	53370762	53370317	53370505	53373539	53373626	20397	40	36	98	14	181	125	1.39729282589e-07	1.09184050447e-05	0.434	0.829	-0.395
3739	ARMCX2	ARMCX2	chrX	-	100914404	100914487	100914061	100914134	100914742	100914876	3739	134	40	70	0	207	125	1.43855213852e-07	1.12133204714e-05	0.669	1.0	-0.331
32815	PRDX5	PRDX5	chr11	+	64087205	64087340	64085559	64085858	64088336	64088375	32815	655	61	1445	47	250	125	1.45749649683e-07	1.1305704578e-05	0.843	0.939	-0.096
8135	FKBP10	FKBP10	chr17	+	39975781	39975927	39975461	39975651	39976520	39976713	8135	661	27	1054	5	250	125	1.45551699582e-07	1.1305704578e-05	0.924	0.991	-0.067
616	RNPEPL1	RNPEPL1	chr2	+	241513191	241513308	241512526	241512678	241513529	241513765	616	116	19	302	4	241	125	1.46178651073e-07	1.13114601332e-05	0.76	0.975	-0.215
9798	YAP1	YAP1	chr11	+	102080247	102080295	102076623	102076805	102094352	102094483	9798	57	65	386	149	172	125	1.54580524159e-07	1.19326433189e-05	0.389	0.653	-0.264
30349	BIN3	BIN3	chr8	-	22494037	22494099	22487954	22488091	22494434	22494475	30349	300	28	461	5	186	125	1.63135434939e-07	1.25626106311e-05	0.878	0.984	-0.106
34636	MTX2	MTX2	chr2	+	177134943	177135147	177134122	177134397	177161587	177161635	34636	61	82	41	192	250	125	1.64851168938e-07	1.266414486e-05	0.271	0.096	0.175
9046	SYTL2	SYTL2	chr11	-	85422155	85422275	85420373	85420543	85425455	85425550	9046	67	20	634	32	244	125	1.65832764742e-07	1.27089287806e-05	0.632	0.91	-0.278
31186	KARS	KARS	chr16	-	75678180	75678360	75675461	75675621	75681475	75681585	31186	170	237	213	583	250	125	1.71843457797e-07	1.31065580814e-05	0.264	0.154	0.11
9256	IFFO2	IFFO2	chr1	-	19244855	19244996	19243396	19243536	19246171	19246267	9256	131	15	372	2	250	125	1.71699568119e-07	1.31065580814e-05	0.814	0.989	-0.175
12150	ABCB8	ABCB8	chr7	+	150738185	150738319	150737914	150738009	150739047	150739195	12150	146	21	163	0	250	125	1.77352642239e-07	1.34648355369e-05	0.777	1.0	-0.223
7345	MALT1	MALT1	chr18	+	56378152	56378185	56377207	56377304	56381314	56381341	7345	106	12	466	2	157	125	1.77385619193e-07	1.34648355369e-05	0.876	0.995	-0.119
34909	LOC100134868	LOC100134868	chr20	+	25999467	25999548	25990434	25990525	25999711	25999838	34909	19	5	0	16	205	125	1.91721763465e-07	1.45184834704e-05	0.699	0.0	0.699
12935	NAGK	NAGK	chr2	+	71297631	71297716	71295407	71295842	71297870	71297969	12935	664	36	383	0	209	125	2.0352827157e-07	1.53760303932e-05	0.917	1.0	-0.083
18862	PPP2CA	PPP2CA	chr5	-	133536025	133536187	133534776	133534895	133536675	133536765	18862	2350	0	1919	32	250	125	2.13852388353e-07	1.6117796674e-05	1.0	0.968	0.032
34607	ANXA11	ANXA11	chr10	-	81935862	81935911	81932562	81932625	81965098	81965328	34607	189	14	682	185	173	125	2.17445705442e-07	1.63499682434e-05	0.907	0.727	0.18
17700	SENP5	SENP5	chr3	+	196650284	196650422	196630403	196630481	196654666	196654750	17700	179	3	51	15	250	125	2.19567732107e-07	1.64413036242e-05	0.968	0.63	0.338
20151	SUCO	SUCO	chr1	+	172546678	172546699	172544657	172544763	172546903	172546959	20151	85	26	131	141	145	125	2.19691833503e-07	1.64413036242e-05	0.738	0.445	0.293
14499	AK2	AK2	chr1	-	33486967	33487062	33480122	33480195	33487193	33487304	14499	780	30	1408	9	219	125	2.21957694224e-07	1.65719748233e-05	0.937	0.989	-0.052
36332	GUSBP11	GUSBP11	chr22	-	24025911	24026054	24002051	24002187	24032422	24032543	36332	5	11	30	0	250	125	2.28107779776e-07	1.69913647828e-05	0.185	1.0	-0.815
19136	MARK3	MARK3	chr14	+	103964838	103964865	103958113	103958371	103969218	103970166	19136	55	39	73	187	151	125	2.35832568696e-07	1.75258231296e-05	0.539	0.244	0.295
28536	LAMTOR3	LAMTOR3	chr4	-	100815111	100815157	100813156	100813191	100815491	100815703	28536	73	25	277	16	170	125	2.47542659149e-07	1.83532732938e-05	0.682	0.927	-0.245
36467	TM4SF1	TM4SF1	chr3	-	149093229	149093375	149089473	149089654	149093466	149093556	36467	2199	33	6863	20	250	125	2.73989638422e-07	2.02669690546e-05	0.971	0.994	-0.023
24862	NGFRAP1	NGFRAP1	chrX	+	102631955	102632034	102631250	102631541	102632437	102633092	24862	1733	63	965	6	203	125	2.75310833797e-07	2.03175571581e-05	0.944	0.99	-0.046
15662	CDC42BPB	CDC42BPB	chr14	-	103420534	103420612	103418834	103418940	103420938	103421025	15662	83	34	176	221	202	125	3.34557972437e-07	2.46328931161e-05	0.602	0.33	0.272
15675	MELK	MELK	chr9	+	36583623	36583709	36581640	36581736	36589532	36589649	15675	220	35	200	94	210	125	3.42424887778e-07	2.51450189305e-05	0.789	0.559	0.23
24500	TMEM135	TMEM135	chr11	+	86868382	86868448	86802403	86802437	86947679	86947726	24500	21	11	96	1	190	125	3.43090970634e-07	2.51450189305e-05	0.557	0.984	-0.427
15726	CEP78	CEP78	chr9	+	80880774	80880822	80880287	80880459	80881357	80881983	15726	108	35	64	75	172	125	3.52789076841e-07	2.57964875201e-05	0.692	0.383	0.309
20842	SPINT1	SPINT1	chr15	+	41146594	41146720	41146257	41146284	41146836	41146887	20842	65	13	2302	61	250	125	3.54167055017e-07	2.58379859977e-05	0.714	0.95	-0.236
33612	TCTN3	TCTN3	chr10	-	97445312	97445393	97444255	97444381	97446251	97446287	33612	264	73	272	22	205	125	3.73283589261e-07	2.71704431718e-05	0.688	0.883	-0.195
6020	SIRT2	SIRT2	chr19	-	39389018	39389065	39384458	39384507	39390145	39390463	6020	65	189	47	36	171	125	3.85385855672e-07	2.7987440694e-05	0.201	0.488	-0.287
19054	UBE2L3	UBE2L3	chr22	+	21968845	21968954	21965145	21965332	21975803	21978323	19054	21	979	97	1465	233	125	3.89039533477e-07	2.81885667427e-05	0.011	0.034	-0.023
36839	HDAC6	HDAC6	chrX	+	48675732	48675866	48674871	48675040	48676447	48676516	36839	23	10	177	3	250	125	3.91924801058e-07	2.83332303459e-05	0.535	0.967	-0.432
14174	ZMIZ2	ZMIZ2	chr7	+	44799749	44799827	44798879	44799059	44800023	44800192	14174	52	92	135	78	202	125	4.03673964811e-07	2.91165829686e-05	0.259	0.517	-0.258
12612	NADK2	NADK2	chr5	-	36208726	36208792	36207271	36207367	36211945	36212024	12612	4	53	40	51	190	125	4.05579256513e-07	2.9187973537e-05	0.047	0.34	-0.293
13495	DNM1L	DNM1L	chr12	+	32891197	32891230	32890798	32890876	32892997	32893174	13495	37	40	109	24	157	125	4.10280155738e-07	2.94597784799e-05	0.424	0.783	-0.359
27225	DGUOK	DGUOK	chr2	+	74177711	74177859	74173845	74174033	74185272	74185372	27225	278	178	179	230	250	125	4.19753531933e-07	3.00722749473e-05	0.438	0.28	0.158
30196	VARS	VARS	chr6	-	31749257	31749383	31748795	31748900	31749467	31749538	30196	721	19	1598	2	250	125	4.33678225553e-07	3.10002141454e-05	0.95	0.998	-0.048
10430	IDH3G	IDH3G	chrX	-	153052255	153052402	153051809	153051904	153052918	153053052	10430	246	20	272	0	250	125	4.41611551993e-07	3.14966843156e-05	0.86	1.0	-0.14
36182	MRPL9	MRPL9	chr1	-	151733926	151734028	151733291	151733375	151734580	151734631	36182	606	83	674	33	226	125	4.46076209193e-07	3.17440973779e-05	0.802	0.919	-0.117
36578	GSTM3	GSTM3	chr1	-	110282454	110282530	110282050	110282115	110282861	110283133	36578	899	77	191	0	200	125	4.4788709308e-07	3.18019786514e-05	0.879	1.0	-0.121
30242	WDR73	WDR73	chr15	-	85189203	85189316	85188701	85189067	85189414	85189579	30242	5	57	35	42	237	125	4.75801888111e-07	3.37089777664e-05	0.044	0.305	-0.261
2456	PPDPF	PPDPF	chr20	+	62152636	62152716	62152132	62152247	62152864	62152942	2456	403	17	1579	8	204	125	4.80848165951e-07	3.39909542765e-05	0.936	0.992	-0.056
2786	RPS24	RPS24	chr10	+	79797722	79797740	79796951	79797062	79799961	79799983	2786	8	4204	19	1285	142	125	4.83925471806e-07	3.41328052359e-05	0.002	0.013	-0.011
20768	ATP6V1G2-DDX39B	ATP6V1G2-DDX39B	chr6	-	31506923	31507051	31506539	31506632	31508098	31508441	20768	1669	1	2929	49	250	125	4.89568244721e-07	3.44545810374e-05	0.999	0.968	0.031
30209	LOXL3	LOXL3	chr2	-	74763835	74764055	74763417	74763598	74776495	74776710	30209	66	4	8	12	250	125	4.99383425501e-07	3.50027821943e-05	0.892	0.25	0.642
31719	TRAPPC1	TRAPPC1	chr17	-	7834823	7834894	7834328	7834467	7835048	7835267	31719	625	24	1584	10	195	125	4.99553523992e-07	3.50027821943e-05	0.943	0.99	-0.047
35251	ERAP2	ERAP2	chr5	+	96235824	96235893	96232435	96232567	96237209	96237385	35251	237	0	10	5	193	125	5.09259657666e-07	3.56046209343e-05	1.0	0.564	0.436
10337	C6orf48	C6orf48	chr6	+	31804200	31804294	31803187	31803228	31805012	31805212	10337	212	833	142	291	218	125	5.18309221098e-07	3.61580224898e-05	0.127	0.219	-0.092
22280	ZNF185	ZNF185	chrX	+	152088871	152088955	152087526	152087625	152089250	152089292	22280	54	10	242	1	208	125	5.25912097205e-07	3.66083047402e-05	0.764	0.993	-0.229
16503	MPND	MPND	chr19	+	4358079	4358169	4357511	4357582	4359159	4359252	16503	108	28	164	5	214	125	5.29801601701e-07	3.6798703407e-05	0.693	0.95	-0.257
24010	RABGGTB	RABGGTB	chr1	+	76257865	76257991	76257145	76257256	76259768	76259918	24010	1728	4	635	18	250	125	5.3348285034e-07	3.69738407645e-05	0.995	0.946	0.049
2320	UBE3A	UBE3A	chr15	-	25654234	25654354	25650607	25650649	25683635	25684175	2320	103	0	74	17	244	125	5.46307918126e-07	3.77805699301e-05	1.0	0.69	0.31
23802	ACD	ACD	chr16	-	67693277	67693322	67692830	67692982	67693439	67693516	23802	13	11	47	0	169	125	5.52974871115e-07	3.80764403154e-05	0.466	1.0	-0.534
6715	CLDN7	CLDN7	chr17	-	7163960	7164045	7163221	7163855	7164139	7164304	6715	5	0	3188	2	209	125	5.52885516036e-07	3.80764403154e-05	1.0	0.999	0.001
12670	MAP2	MAP2	chr2	+	210588318	210588411	210574637	210574978	210590432	210590514	12670	62	54	67	10	217	125	5.65713235479e-07	3.88696199576e-05	0.398	0.794	-0.396
35043	MRPL55	MRPL55	chr1	-	228296655	228296722	228295935	228296019	228296849	228297013	35043	70	22	107	2	191	125	5.80710985409e-07	3.98142944641e-05	0.676	0.972	-0.296
13847	ARVCF	ARVCF	chr22	-	19958738	19958858	19957401	19958266	19959408	19959494	13847	4	20	88	35	244	125	5.91168059727e-07	4.04442680518e-05	0.093	0.563	-0.47
17673	WBP5	WBP5	chrX	+	102612010	102612089	102611379	102611534	102612542	102613397	17673	1687	579	995	221	203	125	5.97421044191e-07	4.07845402781e-05	0.642	0.735	-0.093
35058	TRAPPC6B	TRAPPC6B	chr14	-	39623414	39623498	39620949	39621043	39627488	39627606	35058	30	18	137	9	208	125	6.37490100153e-07	4.34269698354e-05	0.5	0.901	-0.401
18074	HIAT1	HIAT1	chr1	+	100534028	100534142	100533532	100533751	100535169	100535241	18074	467	0	522	24	238	125	6.43993152361e-07	4.37764300435e-05	1.0	0.92	0.08
2855	DSE	DSE	chr6	+	116754505	116754713	116752116	116752356	116756749	116759442	2855	276	4	301	36	250	125	6.51765728166e-07	4.42105174035e-05	0.972	0.807	0.165
1009	KRBOX4	KRBOX4	chrX	+	46330576	46330620	46322632	46322728	46332184	46334074	1009	2	23	23	9	168	125	6.57418304018e-07	4.44992631643e-05	0.061	0.655	-0.594
25752	WBP2	WBP2	chr17	-	73843876	73844011	73843567	73843690	73844650	73844743	25752	688	19	1109	0	250	125	6.70758879995e-07	4.52102829876e-05	0.948	1.0	-0.052
8663	COPS3	COPS3	chr17	-	17179348	17179478	17174209	17174322	17184445	17184617	8663	663	43	1066	18	250	125	6.70740628372e-07	4.52102829876e-05	0.885	0.967	-0.082
10497	MATR3	MATR3	chr5	+	138642927	138644016	138629332	138629494	138650363	138650425	10497	807	47	1022	15	250	125	6.73370675885e-07	4.52905707128e-05	0.896	0.971	-0.075
33216	SLC2A6	SLC2A6	chr9	-	136338536	136338722	136338226	136338372	136339101	136339210	33216	46	21	90	3	250	125	7.20041357538e-07	4.83276600414e-05	0.523	0.938	-0.415
16617	MFF	MFF	chr2	+	228211941	228212100	228205007	228205096	228220392	228220477	16617	142	245	181	147	250	125	7.45003271962e-07	4.98980027593e-05	0.225	0.381	-0.156
22582	ANKRD52	ANKRD52	chr12	-	56649567	56649768	56648648	56648736	56650798	56650869	22582	170	21	497	9	250	125	8.07156113614e-07	5.394747182e-05	0.802	0.965	-0.163
10429	IDH3G	IDH3G	chrX	-	153052505	153052608	153051809	153051904	153052918	153053052	10429	278	20	295	0	227	125	8.0942277314e-07	5.39857896035e-05	0.884	1.0	-0.116
19240	C1orf52	C1orf52	chr1	-	85724617	85724744	85724206	85724405	85725040	85725355	19240	84	124	179	106	250	125	8.30148445763e-07	5.52525315227e-05	0.253	0.458	-0.205
26335	DOCK9	DOCK9	chr13	-	99478125	99478194	99476651	99476758	99479083	99479141	26335	17	132	62	120	193	125	8.48129175113e-07	5.63316796495e-05	0.077	0.251	-0.174
18953	DAPK1	DAPK1	chr9	+	90258290	90258383	90256883	90256973	90260809	90260929	18953	25	9	942	26	217	125	8.62301662075e-07	5.7153927835e-05	0.615	0.954	-0.339
17680	HNRNPH3	HNRNPH3	chr10	+	70098259	70098399	70096955	70097090	70098896	70098983	17680	356	0	648	33	250	125	8.65488294477e-07	5.72461251374e-05	1.0	0.908	0.092
13365	STK39	STK39	chr2	-	168921828	168921891	168920009	168920080	168931491	168931521	13365	246	21	581	148	187	125	8.84836933057e-07	5.82840625264e-05	0.887	0.724	0.163
658	SRSF10	SRSF10	chr1	-	24298062	24298116	24290836	24294213	24298339	24298502	658	515	48	440	8	178	125	8.83526775741e-07	5.82840625264e-05	0.883	0.975	-0.092
17481	SORBS3	SORBS3	chr8	+	22423857	22423997	22423338	22423385	22424173	22424226	17481	159	11	554	1	250	125	9.66503314048e-07	6.35321487735e-05	0.878	0.996	-0.118
27699	LSM14A	LSM14A	chr19	+	34710295	34710478	34706500	34706566	34710610	34710782	27699	590	12	747	61	250	125	9.77887883891e-07	6.41482379143e-05	0.961	0.86	0.101
23460	MCTP1	MCTP1	chr5	-	94267657	94267696	94248510	94248681	94275787	94275899	23460	20	28	25	1	163	125	1.02889150067e-06	6.73554208067e-05	0.354	0.95	-0.596
2241	APEH	APEH	chr3	+	49712615	49712742	49711434	49711846	49713126	49713220	2241	195	13	678	3	250	125	1.03569380672e-06	6.76617915001e-05	0.882	0.991	-0.109
5487	KRT7	KRT7	chr12	+	52641960	52641995	52636795	52636921	52642374	52642709	5487	1	0	2031	1	159	125	1.04051487693e-06	6.78377398597e-05	1.0	0.999	0.001
18051	ASPH	ASPH	chr8	-	62594997	62595042	62593526	62593595	62596597	62596747	18051	88	907	90	2000	169	125	1.06701873792e-06	6.94237232319e-05	0.067	0.032	0.035
3272	AKR1A1	AKR1A1	chr1	+	46034156	46034356	46033653	46033849	46034598	46034671	3272	718	115	930	69	250	125	1.07458283827e-06	6.9773473456e-05	0.757	0.871	-0.114
18421	INSIG1	INSIG1	chr7	+	155095534	155095605	155094456	155094556	155099950	155101945	18421	18	62	1513	1548	195	125	1.09147940219e-06	7.07265341895e-05	0.157	0.385	-0.228
20531	PXDN	PXDN	chr2	-	1691403	1691475	1687851	1687923	1695699	1695771	20531	418	142	876	157	196	125	1.09879584465e-06	7.09123690755e-05	0.652	0.781	-0.129
5170	MARK2	MARK2	chr11	+	63671457	63671619	63670532	63670630	63672257	63672515	5170	8	35	122	86	250	125	1.09877601706e-06	7.09123690755e-05	0.103	0.415	-0.312
8432	SLMO2	SLMO2	chr20	-	57612245	57612335	57611744	57611815	57613520	57613689	8432	759	58	814	18	214	125	1.11306227357e-06	7.16879562499e-05	0.884	0.964	-0.08
973	RAB35	RAB35	chr12	-	120536614	120536739	120532898	120535177	120536833	120536958	973	851	46	744	8	249	125	1.14803441686e-06	7.3791300895e-05	0.903	0.979	-0.076
2267	LTA4H	LTA4H	chr12	-	96397615	96397698	96396737	96396842	96400091	96400187	2267	446	20	470	69	207	125	1.154117105e-06	7.40330129266e-05	0.931	0.804	0.127
29665	SURF2	SURF2	chr9	+	136226825	136227005	136224586	136224690	136227140	136227310	29665	299	26	356	3	250	125	1.15929833433e-06	7.42040496042e-05	0.852	0.983	-0.131
31936	PTMA	PTMA	chr2	+	232576596	232576693	232576057	232576129	232577152	232577226	31936	10266	5	10584	104	221	125	1.16143849793e-06	7.42040496042e-05	0.999	0.983	0.016
2956	CTNND1	CTNND1	chr11	+	57556508	57556627	57529233	57529591	57558856	57559145	2956	223	1	8	5	243	125	1.16930230887e-06	7.45570538182e-05	0.991	0.451	0.54
32188	DDX60L	DDX60L	chr4	-	169300876	169300981	169300513	169300655	169305762	169305963	32188	17	0	9	20	229	125	1.18040962449e-06	7.511504838e-05	1.0	0.197	0.803
28385	ARHGAP27	ARHGAP27	chr17	-	43481634	43481700	43481394	43481462	43481810	43481894	28385	1	12	141	46	190	125	1.20788105396e-06	7.67100714767e-05	0.052	0.668	-0.616
31884	C1D	C1D	chr2	-	68280192	68280269	68274304	68274451	68290089	68290159	31884	17	108	49	71	201	125	1.2551707721e-06	7.95548695533e-05	0.089	0.3	-0.211
16295	GOLGA4	GOLGA4	chr3	+	37402733	37402796	37396591	37396678	37407570	37408370	16295	165	125	200	62	187	125	1.28932612531e-06	8.15575519861e-05	0.469	0.683	-0.214
21698	CARKD	CARKD	chr13	+	111277536	111277625	111276580	111276626	111279785	111279894	21698	152	42	150	7	213	125	1.30418921229e-06	8.23343688654e-05	0.68	0.926	-0.246
6574	MYO9A	MYO9A	chr15	-	72244117	72244237	72231192	72231268	72252241	72252437	6574	29	0	22	20	244	125	1.36030755593e-06	8.57074410882e-05	1.0	0.36	0.64
4587	C18orf25	C18orf25	chr18	+	43819970	43820153	43795776	43796561	43833662	43833786	4587	11	46	46	30	250	125	1.39702565005e-06	8.78472874739e-05	0.107	0.434	-0.327
32695	EZH2	EZH2	chr7	-	148514313	148514483	148513775	148513870	148514968	148515209	32695	528	1	363	18	250	125	1.44455004147e-06	9.0656889512e-05	0.996	0.91	0.086
20519	ELP2	ELP2	chr18	+	33718757	33718835	33718232	33718389	33721099	33721164	20519	218	25	272	3	202	125	1.47280075558e-06	9.22482532193e-05	0.844	0.982	-0.138
8382	YBX3	YBX3	chr12	-	10862506	10862713	10856649	10856747	10865809	10865932	8382	1343	389	1363	569	250	125	1.48001965194e-06	9.25186402422e-05	0.633	0.545	0.088
26208	TEX261	TEX261	chr2	-	71218959	71219113	71216878	71216946	71220825	71220905	26208	733	75	552	17	250	125	1.49470842747e-06	9.32540105209e-05	0.83	0.942	-0.112
20343	MBNL1	MBNL1	chr3	+	152173330	152173366	152165408	152165562	152177059	152177134	20343	79	3	27	16	160	125	1.50697930201e-06	9.38359514207e-05	0.954	0.569	0.385
5425	CD44	CD44	chr11	+	35229651	35229753	35219667	35219793	35232792	35232996	5425	0	3	204	0	226	125	1.53093750144e-06	9.51419463614e-05	0.0	1.0	-1.0
17874	NRD1	NRD1	chr1	-	52302040	52302110	52301802	52301884	52305897	52306186	17874	13	429	37	276	194	125	1.5652261105e-06	9.6895094425e-05	0.019	0.08	-0.061
30972	AURKB	AURKB	chr17	-	8110067	8110206	8109808	8109957	8110493	8110688	30972	531	17	958	1	250	125	1.56455358824e-06	9.6895094425e-05	0.94	0.998	-0.058
8277	RHBDF1	RHBDF1	chr16	-	111117	111279	110436	110537	111382	111457	8277	61	23	95	3	250	125	1.57096087838e-06	9.70616352008e-05	0.57	0.941	-0.371
31519	TRAPPC2	TRAPPC2	chrX	-	13752168	13752304	13737989	13738101	13752643	13752754	31519	33	7	18	36	250	125	1.57872152995e-06	9.73524586003e-05	0.702	0.2	0.502
17315	SEPT2	SEPT2	chr2	+	242255836	242255970	242255275	242255397	242263630	242263656	17315	6	297	48	412	250	125	1.59427026947e-06	9.81214873764e-05	0.01	0.055	-0.045
16588	IQGAP3	IQGAP3	chr1	-	156524026	156524184	156521765	156521887	156526324	156526485	16588	118	37	347	30	250	125	1.79335779249e-06	0.000110161926363	0.615	0.853	-0.238
32626	NCOR2	NCOR2	chr12	-	124812092	124812179	124810736	124810916	124815390	124815444	32626	162	53	250	24	211	125	1.82159459072e-06	0.000111681263744	0.644	0.861	-0.217
7021	COX20	COX20	chr1	+	245005245	245005360	244998638	244999058	245005496	245005560	7021	456	121	553	68	239	125	1.92293086332e-06	0.000117667867281	0.663	0.81	-0.147
8181	AGPAT1	AGPAT1	chr6	-	32138201	32138377	32137941	32138037	32139073	32139282	8181	300	17	373	0	250	125	1.92965926182e-06	0.000117853384916	0.898	1.0	-0.102
35535	TMPO	TMPO	chr12	+	98938728	98938839	98931252	98931350	98940136	98940225	35535	284	27	494	8	235	125	1.94369826478e-06	0.000118483832465	0.848	0.97	-0.122
6410	ECHDC1	ECHDC1	chr6	-	127637594	127637647	127635960	127636041	127648146	127648289	6410	489	59	430	116	177	125	2.02393849313e-06	0.000123139662404	0.854	0.724	0.13
34313	PDLIM7	PDLIM7	chr5	-	176918807	176918926	176918010	176918147	176919405	176919436	34313	118	11	283	0	243	125	2.0387440911e-06	0.000123804191178	0.847	1.0	-0.153
11310	RPL17	RPL17	chr18	-	47018105	47018203	47017901	47017954	47018827	47018935	11310	94	1052	175	1042	222	125	2.06946902392e-06	0.000125258253821	0.048	0.086	-0.038
37088	NAV3	NAV3	chr12	+	78594252	78594371	78593114	78593311	78598714	78598918	37088	249	2	64	11	243	125	2.0705467132e-06	0.000125258253821	0.985	0.75	0.235
24649	DLG1	DLG1	chr3	-	196888510	196888609	196869588	196869639	196921295	196921460	24649	78	30	147	10	223	125	2.16759481264e-06	0.000130880852693	0.593	0.892	-0.299
6734	KIAA0100	KIAA0100	chr17	-	26960912	26961104	26960566	26960769	26961534	26962627	6734	466	20	750	3	250	125	2.18241905436e-06	0.000131526846639	0.921	0.992	-0.071
14497	AK2	AK2	chr1	-	33486991	33487062	33480122	33480195	33487193	33487304	14497	222	30	358	9	195	125	2.32757661045e-06	0.0001400103206	0.826	0.962	-0.136
13268	ST6GALNAC4	ST6GALNAC4	chr9	-	130672229	130672337	130670164	130670860	130674546	130674959	13268	139	18	147	0	232	125	2.34336321503e-06	0.000140694468283	0.806	1.0	-0.194
15776	OAZ1	OAZ1	chr19	+	2271389	2271529	2269484	2269743	2271780	2271953	15776	5932	72	4538	16	250	125	2.36143931376e-06	0.000141251038638	0.976	0.993	-0.017
2882	ILK	ILK	chr11	+	6629275	6629441	6625455	6625590	6629623	6629719	2882	905	47	1255	19	250	125	2.36149441968e-06	0.000141251038638	0.906	0.971	-0.065
27898	DHX9	DHX9	chr1	+	182824711	182824848	182823164	182823313	182825666	182825713	27898	87	458	68	803	250	125	2.6513930288e-06	0.000158294122006	0.087	0.041	0.046
12805	TCF25	TCF25	chr16	+	89960135	89960266	89958600	89958683	89961445	89961545	12805	307	15	757	3	250	125	2.6652998435e-06	0.000158530642371	0.911	0.992	-0.081
18154	PLEKHA4	PLEKHA4	chr19	-	49342461	49342520	49341273	49341386	49344405	49344567	18154	50	56	68	17	183	125	2.66049632958e-06	0.000158530642371	0.379	0.732	-0.353
6602	C16orf13	C16orf13	chr16	-	684888	684956	684718	684797	686093	686366	6602	52	30	120	13	192	125	2.83875414542e-06	0.000168533186052	0.53	0.857	-0.327
5892	GANAB	GANAB	chr11	-	62401781	62401847	62400916	62400986	62402292	62402472	5892	429	1097	442	1632	190	125	2.84604722589e-06	0.000168652103362	0.205	0.151	0.054
35344	TRIM37	TRIM37	chr17	-	57078958	57079075	57075560	57076820	57089688	57089807	35344	224	6	134	25	241	125	2.86942023486e-06	0.000169721681832	0.951	0.735	0.216
11829	CANT1	CANT1	chr17	-	76994229	76994368	76993921	76994045	77005745	77005899	11829	7	58	45	58	250	125	2.88949414462e-06	0.000170592523749	0.057	0.28	-0.223
7466	CASK	CASK	chrX	-	41416284	41416353	41414852	41414888	41419031	41419100	7466	26	65	248	201	193	125	2.93126382411e-06	0.000172738672785	0.206	0.444	-0.238
4662	NUDT1	NUDT1	chr7	+	2282559	2282610	2281856	2281891	2284197	2284361	4662	16	89	40	47	175	125	3.05268246037e-06	0.000179561936382	0.114	0.378	-0.264
31232	AMOTL2	AMOTL2	chr3	-	134077381	134077561	134074186	134076605	134078124	134078345	31232	433	0	953	36	250	125	3.06764204672e-06	0.000180109569229	1.0	0.93	0.07
6054	SSR4	SSR4	chrX	+	153062912	153062987	153061888	153062007	153063179	153063269	6054	2492	42	2475	6	199	125	3.08818205574e-06	0.00018098222816	0.974	0.996	-0.022
37625	CCT4	CCT4	chr2	-	62096574	62096688	62095261	62095841	62099216	62099451	37625	3841	4	2915	38	238	125	3.12387541079e-06	0.000182738113709	0.998	0.976	0.022
14883	MCAM	MCAM	chr11	-	119181058	119181176	119179233	119180625	119181465	119181613	14883	196	18	556	7	242	125	3.13780176653e-06	0.000183216589961	0.849	0.976	-0.127
27355	PRMT1	PRMT1	chr19	+	50183128	50183182	50180408	50180573	50183743	50183845	27355	131	478	103	735	178	125	3.1546119249e-06	0.000183861394475	0.161	0.09	0.071
33161	LPIN2	LPIN2	chr18	-	2928588	2928658	2927719	2927809	2929062	2929156	33161	195	0	60	9	194	125	3.21093717315e-06	0.00018680271536	1.0	0.811	0.189
7376	CAMK1	CAMK1	chr3	-	9802339	9802452	9801355	9801434	9803144	9803220	7376	341	3	153	16	237	125	3.25809605251e-06	0.000189201020492	0.984	0.835	0.149
1038	DDX3X	DDX3X	chrX	+	41206567	41206704	41206111	41206265	41206892	41209540	1038	1069	0	1272	27	250	125	3.2709339971e-06	0.00018960117593	1.0	0.959	0.041
10438	NT5C3B	NT5C3B	chr17	-	39985041	39985204	39983677	39983878	39987052	39987142	10438	837	9	599	32	250	125	3.33117313478e-06	0.000192514671482	0.979	0.903	0.076
31535	SLC50A1	SLC50A1	chr1	+	155109303	155109427	155108774	155108852	155110454	155110574	31535	40	21	193	18	248	125	3.33327369462e-06	0.000192514671482	0.49	0.844	-0.354
13402	COL6A3	COL6A3	chr2	-	238267677	238267731	238267163	238267226	238267848	238267893	13402	2085	1	4	0	178	125	3.47228950448e-06	0.000200180943386	0.999	1.0	-0.001
21947	NHP2L1	NHP2L1	chr22	-	42078359	42078591	42076247	42076368	42084797	42084913	21947	265	352	305	665	250	125	3.60829879797e-06	0.000207646523426	0.273	0.187	0.086
4807	ODC1	ODC1	chr2	-	10584599	10584773	10583827	10583962	10585056	10585175	4807	1295	0	927	20	250	125	3.68284816588e-06	0.000211554743021	1.0	0.959	0.041
2727	CSNK1A1	CSNK1A1	chr5	-	148897356	148897440	148892632	148892772	148899852	148899951	2727	94	613	185	642	208	125	3.74954794879e-06	0.000214998809632	0.084	0.148	-0.064
1443	MORF4L2	MORF4L2	chrX	-	102933426	102933528	102930425	102931979	102940098	102940188	1443	1576	90	1721	42	226	125	3.84572818013e-06	0.000220117881707	0.906	0.958	-0.052
16381	FAM189B	FAM189B	chr1	-	155220066	155220612	155218195	155218264	155220885	155220955	16381	121	12	223	0	250	125	3.94251131275e-06	0.000225253052261	0.834	1.0	-0.166
1628	MRPL52	MRPL52	chr14	+	23300172	23300246	23299395	23299463	23303380	23304246	1628	22	28	4	55	198	125	4.01796651472e-06	0.000229153471298	0.332	0.044	0.288
7379	ANKS6	ANKS6	chr9	-	101552385	101552888	101547113	101547158	101558414	101558794	7379	151	12	111	40	250	125	4.05028187356e-06	0.000230583993591	0.863	0.581	0.282
18647	MYLK	MYLK	chr3	-	123451742	123451949	123444790	123444925	123452533	123453069	18647	91	73	382	128	250	125	4.11058519356e-06	0.000233599940385	0.384	0.599	-0.215
29372	KIAA1191	KIAA1191	chr5	-	175777615	175777740	175775252	175775359	175786813	175786921	29372	464	31	340	2	249	125	4.21322416644e-06	0.000239006760944	0.883	0.988	-0.105
12663	ARMC1	ARMC1	chr8	-	66517656	66517773	66517497	66517572	66525478	66525668	12663	370	3	330	25	241	125	4.36539208348e-06	0.000246765803743	0.985	0.873	0.112
3738	ARMCX2	ARMCX2	chrX	-	100914416	100914487	100914061	100914134	100914742	100914876	3738	63	40	28	0	195	125	4.36548142502e-06	0.000246765803743	0.502	1.0	-0.498
10021	LOC100505666	LOC100505666	chr1	-	155018435	155018631	155017667	155018329	155021744	155021837	10021	0	4	47	0	250	125	4.42663797529e-06	0.000249779903169	0.0	1.0	-1.0
17772	TTC13	TTC13	chr1	-	231081134	231081200	231076185	231076302	231090078	231090149	17772	27	20	46	2	190	125	4.44548212075e-06	0.000249958404747	0.47	0.938	-0.468
36650	IL32	IL32	chr16	+	3117554	3117614	3117377	3117416	3118180	3118240	36650	137	10	408	0	184	125	4.44341302897e-06	0.000249958404747	0.903	1.0	-0.097
5432	CD44	CD44	chr11	+	35232792	35232996	35211381	35211612	35240862	35240934	5432	89	3	11	9	250	125	4.48721852953e-06	0.000251860940035	0.937	0.379	0.558
28998	DGCR6L	DGCR6L	chr22	-	20303641	20303742	20302858	20302999	20307161	20307322	28998	211	31	250	6	225	125	4.55997958637e-06	0.000255495095243	0.791	0.959	-0.168
357	SPRED2	SPRED2	chr2	-	65561738	65561907	65559120	65559185	65571852	65572030	357	172	3	181	29	250	125	4.76983459607e-06	0.000266784380276	0.966	0.757	0.209
11311	RPL17	RPL17	chr18	-	47018105	47018203	47017901	47017954	47018644	47018834	11311	118	816	189	732	222	125	4.78760399214e-06	0.000267309286994	0.075	0.127	-0.052
26759	ELOVL1	ELOVL1	chr1	-	43830856	43831047	43830598	43830679	43831234	43831294	26759	1472	42	1951	123	250	125	4.88259185027e-06	0.000272136207655	0.946	0.888	0.058
15355	SNHG1	SNHG1	chr11	-	62622359	62622410	62621990	62622023	62622604	62622688	15355	529	93	356	22	175	125	4.89813000182e-06	0.000272379937257	0.802	0.92	-0.118
25046	TCOF1	TCOF1	chr5	+	149771106	149771220	149769449	149769586	149771519	149771739	25046	374	128	409	66	238	125	4.90690800814e-06	0.000272379937257	0.605	0.765	-0.16
27016	SAR1B	SAR1B	chr5	-	133967766	133967885	133959651	133959727	133968417	133968533	27016	88	102	29	104	243	125	4.91259571289e-06	0.000272379937257	0.307	0.125	0.182
31235	AMOTL2	AMOTL2	chr3	-	134077381	134077558	134074186	134076605	134078124	134078345	31235	296	0	717	36	250	125	4.93420563985e-06	0.000273103142368	1.0	0.909	0.091
1670	ILF3	ILF3	chr19	+	10799225	10799354	10798021	10798384	10799854	10803095	1670	728	20	1152	3	250	125	4.94848761901e-06	0.00027336548667	0.948	0.995	-0.047
25191	MYLIP	MYLIP	chr6	+	16143929	16144094	16143250	16143448	16145127	16145548	25191	39	0	48	23	250	125	4.9646691378e-06	0.00027336548667	1.0	0.511	0.489
7897	MRPL43	MRPL43	chr10	-	102746505	102746732	102743511	102743574	102746846	102746953	7897	293	20	313	1	250	125	4.95811467094e-06	0.00027336548667	0.88	0.994	-0.114
16491	PIGQ	PIGQ	chr16	+	628784	628938	628378	628505	629068	629180	16491	87	8	341	0	250	125	5.09104138768e-06	0.000279840500829	0.845	1.0	-0.155
8289	TPT1	TPT1	chr13	-	45914846	45914920	45914128	45914319	45915176	45915419	8289	32123	278	32313	157	198	125	5.12714845247e-06	0.000281340137372	0.986	0.992	-0.006
11036	PICALM	PICALM	chr11	-	85701292	85701442	85694908	85695016	85707868	85707972	11036	170	305	677	741	250	125	5.23359937177e-06	0.000286687940844	0.218	0.314	-0.096
17301	SEPT2	SEPT2	chr2	+	242255836	242255955	242255275	242255397	242263630	242263656	17301	6	297	45	412	243	125	5.26659387579e-06	0.000288000479166	0.01	0.053	-0.043
6483	PRR14	PRR14	chr16	+	30665949	30666535	30665550	30665660	30666671	30666741	6483	84	15	290	6	250	125	5.28517055209e-06	0.000288521442416	0.737	0.96	-0.223
3478	MYO6	MYO6	chr6	+	76604947	76604977	76602246	76602407	76617321	76617425	3478	1	71	36	130	154	125	5.43955192966e-06	0.000296441632597	0.011	0.184	-0.173
4173	ROGDI	ROGDI	chr16	-	4851267	4851322	4850498	4850579	4851503	4851586	4173	27	8	143	1	179	125	5.71167265584e-06	0.00031074033437	0.702	0.99	-0.288
10175	PROM1	PROM1	chr4	-	16037357	16037384	16034926	16035132	16040568	16040624	10175	15	129	12	669	151	125	5.92403756805e-06	0.00032174487514	0.088	0.015	0.073
20340	MBNL1	MBNL1	chr3	+	152017193	152018156	151985828	151986881	152132729	152132900	20340	347	28	369	4	250	125	5.98280580966e-06	0.000324384068057	0.861	0.979	-0.118
16699	PARP6	PARP6	chr15	-	72543185	72543295	72542360	72542433	72543547	72543596	16699	82	47	166	28	234	125	6.02828930607e-06	0.000326295231523	0.482	0.76	-0.278
23796	ACD	ACD	chr16	-	67693131	67693166	67692830	67692982	67693439	67693516	23796	18	11	43	0	159	125	6.14042688651e-06	0.000331801609439	0.563	1.0	-0.437
32631	NCOR2	NCOR2	chr12	-	124839023	124839128	124838638	124838742	124839382	124839485	32631	134	21	385	11	229	125	6.20414099428e-06	0.000334677189575	0.777	0.95	-0.173
16573	BRD8	BRD8	chr5	-	137495243	137495288	137492572	137492956	137495757	137495862	16573	126	42	89	84	169	125	6.24171804597e-06	0.000336135494972	0.689	0.439	0.25
11192	CDK10	CDK10	chr16	+	89755659	89755732	89753075	89753205	89756960	89757032	11192	32	18	215	21	197	125	6.29440698896e-06	0.000338401330885	0.53	0.867	-0.337
2525	KTN1	KTN1	chr14	+	56133958	56134048	56128239	56128330	56137446	56137527	2525	620	18	837	0	214	125	6.43300069136e-06	0.000345270193672	0.953	1.0	-0.047
10015	MYO1B	MYO1B	chr2	+	192265474	192265561	192265107	192265194	192272840	192272915	10015	79	83	69	187	211	125	6.53304389864e-06	0.000350050374004	0.361	0.179	0.182
11730	PPIP5K2	PPIP5K2	chr5	+	102518934	102519108	102515721	102515889	102520372	102520445	11730	23	69	76	63	250	125	6.60636755057e-06	0.000353375266624	0.143	0.376	-0.233
31520	TRAPPC2	TRAPPC2	chrX	-	13752162	13752304	13737989	13738101	13752643	13752754	31520	60	7	48	36	250	125	6.62388035932e-06	0.000353375266624	0.811	0.4	0.411
7436	MARCH6	MARCH6	chr5	+	10381911	10382055	10378870	10378944	10387105	10387178	7436	296	22	530	6	250	125	6.62834946963e-06	0.000353375266624	0.871	0.978	-0.107
5142	PANK4	PANK4	chr1	-	2444326	2444478	2443066	2443122	2445440	2445528	5142	194	0	145	14	250	125	6.68239205015e-06	0.000355661671036	1.0	0.838	0.162
5237	MSI2	MSI2	chr17	+	55754347	55754420	55752332	55752487	55756909	55757299	5237	135	7	189	50	197	125	6.74848098003e-06	0.000358580536874	0.924	0.706	0.218
15222	EXOC1	EXOC1	chr4	+	56755053	56755098	56749988	56750094	56756388	56756552	15222	18	34	76	29	169	125	6.80964458488e-06	0.000361228417655	0.281	0.66	-0.379
20913	CD151	CD151	chr11	+	834529	834591	832951	833026	836062	836153	20913	1015	239	1642	247	186	125	6.84022686726e-06	0.000362247961387	0.741	0.817	-0.076
3762	ETHE1	ETHE1	chr19	-	44030666	44030811	44015588	44015718	44031248	44031396	3762	59	10	187	1	250	125	6.89149424082e-06	0.000364357757697	0.747	0.989	-0.242
12353	ABCB6	ABCB6	chr2	-	220080718	220080902	220079682	220079804	220081085	220081187	12353	40	13	64	0	250	125	7.17058870714e-06	0.000378435966338	0.606	1.0	-0.394
19936	RBM15	RBM15	chr1	+	110888160	110888271	110881944	110884890	110888929	110889303	19936	15	2	4	19	235	125	7.18151123347e-06	0.000378435966338	0.8	0.101	0.699
25740	PTPN2	PTPN2	chr18	-	12819212	12819281	12817154	12817364	12825808	12825943	25740	0	135	14	88	193	125	7.23151658821e-06	0.000380442211797	0.0	0.093	-0.093
30454	HINFP	HINFP	chr11	+	118994277	118994394	118992232	118992349	118997644	118997835	30454	21	5	2	15	241	125	7.26358146463e-06	0.000381499572774	0.685	0.065	0.62
6135	AP1M2	AP1M2	chr19	-	10685579	10685705	10685092	10685168	10687873	10688032	6135	334	17	1105	9	250	125	7.32269352488e-06	0.000383971697807	0.908	0.984	-0.076
12195	PIGT	PIGT	chr20	+	44047491	44047619	44045156	44045334	44047934	44048035	12195	547	24	846	6	250	125	7.51366930118e-06	0.000393338737259	0.919	0.986	-0.067
36381	GSN	GSN	chr9	+	124062333	124062404	124043747	124043840	124064240	124064445	36381	23	125	49	988	195	125	7.55284129283e-06	0.00039474120206	0.106	0.031	0.075
34136	DMKN	DMKN	chr19	-	35991279	35991321	35990859	35990931	35991434	35991482	34136	2	39	206	383	166	125	7.57787274963e-06	0.000395401245714	0.037	0.288	-0.251
24769	FGFR1OP2	FGFR1OP2	chr12	+	27113447	27113561	27110533	27110676	27116274	27116388	24769	203	16	180	51	238	125	7.59335573441e-06	0.000395561722498	0.87	0.65	0.22
34631	CDH3	CDH3	chr16	+	68716204	68716390	68714870	68714999	68718485	68718727	34631	5	0	2758	1	250	125	7.63666878112e-06	0.000397169065923	1.0	0.999	0.001
32922	PINX1	PINX1	chr8	-	10677702	10677779	10622470	10623426	10683661	10683754	32922	111	56	183	30	201	125	7.69024112779e-06	0.000399303871979	0.552	0.791	-0.239
26738	NLE1	NLE1	chr17	-	33466867	33467085	33466253	33466333	33468997	33469141	26738	170	14	225	0	250	125	7.75276378617e-06	0.000401895711003	0.859	1.0	-0.141
3473	MYO6	MYO6	chr6	+	76608089	76608128	76602246	76602407	76617321	76617425	3473	5	71	57	130	163	125	7.80830531943e-06	0.000404117827741	0.051	0.252	-0.201
36648	IL32	IL32	chr16	+	3117984	3118011	3117554	3117614	3118180	3118240	36648	275	13	817	2	151	125	8.3961176971e-06	0.000433835702271	0.946	0.997	-0.051
37634	RNF41	RNF41	chr12	-	56606779	56606922	56604080	56604352	56607741	56607854	37634	13	102	58	114	250	125	8.42289403669e-06	0.000434515023922	0.06	0.203	-0.143
8639	ADAM15	ADAM15	chr1	+	155034379	155034451	155033238	155033308	155034720	155034845	8639	4	65	65	154	196	125	8.68440513724e-06	0.000447281938902	0.038	0.212	-0.174
9639	PQBP1	PQBP1	chrX	+	48759509	48759794	48759206	48759319	48760008	48760072	9639	998	71	897	23	250	125	8.81970460331e-06	0.0004535177459	0.875	0.951	-0.076
4028	FLOT2	FLOT2	chr17	-	27211242	27211333	27210125	27210249	27215962	27216044	4028	378	20	751	6	215	125	8.89062995169e-06	0.000456428620757	0.917	0.986	-0.069
24763	SLC39A13	SLC39A13	chr11	+	47434950	47435058	47433896	47434018	47435147	47435237	24763	328	2	212	17	232	125	8.95632120457e-06	0.00045906185904	0.989	0.87	0.119
29180	ABCD4	ABCD4	chr14	-	74759856	74759951	74759450	74759572	74761850	74761901	29180	49	10	228	3	219	125	9.11617794397e-06	0.000466505407756	0.737	0.977	-0.24
15268	CLIP1	CLIP1	chr12	-	122831921	122832026	122825299	122826244	122837272	122837333	15268	27	129	6	178	229	125	9.26004324042e-06	0.000473108074596	0.103	0.018	0.085
20441	MND1	MND1	chr4	+	154330122	154330167	154318370	154318485	154335902	154336247	20441	104	0	167	24	169	125	9.47895045567e-06	0.000483517471164	1.0	0.837	0.163
27891	ARMC6	ARMC6	chr19	+	19144939	19145047	19144386	19144739	19153519	19153686	27891	24	68	60	45	232	125	9.91240597992e-06	0.00050482015183	0.16	0.418	-0.258
3282	CRBN	CRBN	chr3	-	3195643	3195759	3195107	3195172	3196430	3196515	3282	126	0	89	13	240	125	9.96871816161e-06	0.000506878315327	1.0	0.781	0.219
28469	SEC31A	SEC31A	chr4	-	83783686	83783725	83782783	83782861	83784470	83784545	28469	198	54	87	3	163	125	1.01749108772e-05	0.000516538747892	0.738	0.957	-0.219
15968	CORO1B	CORO1B	chr11	-	67208595	67208715	67207805	67207910	67208803	67208985	15968	409	16	1228	7	244	125	1.02051377021e-05	0.000517249594723	0.929	0.989	-0.06
13487	VEGFA	VEGFA	chr6	+	43749692	43749824	43746625	43746655	43752277	43754223	13487	99	66	889	270	250	125	1.02283843928e-05	0.000517604956868	0.429	0.622	-0.193
10496	MATR3	MATR3	chr5	+	138642927	138644016	138629438	138629717	138650363	138650425	10496	622	37	711	10	250	125	1.05325153429e-05	0.000530469386488	0.894	0.973	-0.079
20778	TBC1D31	TBC1D31	chr8	+	124154501	124154696	124153000	124153141	124156956	124157095	20778	76	4	37	19	250	125	1.0532070126e-05	0.000530469386488	0.905	0.493	0.412
30311	TUBG2	TUBG2	chr17	+	40814990	40815070	40812656	40812725	40815394	40815521	30311	31	20	47	2	204	125	1.05231553383e-05	0.000530469386488	0.487	0.935	-0.448
4756	APH1A	APH1A	chr1	-	150240356	150240527	150239755	150239878	150241097	150241609	4756	410	31	594	10	250	125	1.05606144991e-05	0.000531045663795	0.869	0.967	-0.098
1445	MORF4L2	MORF4L2	chrX	-	102933426	102933548	102930425	102931979	102940098	102940188	1445	1317	90	1387	42	246	125	1.0776379026e-05	0.000540049612384	0.881	0.944	-0.063
20509	CDCA7	CDCA7	chr2	+	174223982	174224219	174223439	174223565	174227953	174228190	20509	30	107	114	146	250	125	1.07904897302e-05	0.000540049612384	0.123	0.281	-0.158
7600	UPP1	UPP1	chr7	+	48139266	48139384	48134359	48134424	48146469	48146679	7600	52	187	227	383	242	125	1.07844709581e-05	0.000540049612384	0.126	0.234	-0.108
1711	SEPN1	SEPN1	chr1	+	26128506	26128608	26127533	26127651	26131632	26131766	1711	7	126	67	257	226	125	1.08936793992e-05	0.000544359550041	0.03	0.126	-0.096
31934	ENSA	ENSA	chr1	-	150598954	150599002	150598117	150598284	150599942	150600068	31934	6	804	52	1303	172	125	1.09158477475e-05	0.000544613680811	0.005	0.028	-0.023
1057	U2AF1	U2AF1	chr21	-	44520562	44520629	44515803	44515853	44521475	44521542	1057	589	155	665	288	191	125	1.12758637619e-05	0.000561696582177	0.713	0.602	0.111
22075	HSPH1	HSPH1	chr13	-	31717928	31718060	31715258	31715396	31719699	31719905	22075	4541	118	1321	10	250	125	1.1295828358e-05	0.000561813266586	0.951	0.985	-0.034
14244	TRIP12	TRIP12	chr2	-	230725121	230725247	230723487	230724290	230744697	230744844	14244	300	73	245	125	250	125	1.14172380783e-05	0.000566967238589	0.673	0.495	0.178
21528	NFIC	NFIC	chr19	+	3453760	3453914	3452479	3452664	3456547	3456633	21528	10	82	29	43	250	125	1.15344785653e-05	0.000571898462116	0.057	0.252	-0.195
34650	PARP2	PARP2	chr14	+	20825554	20825679	20825209	20825308	20825796	20826063	34650	338	3	293	23	249	125	1.15686146359e-05	0.000572700315539	0.983	0.865	0.118
22690	LIMCH1	LIMCH1	chr4	+	41640948	41640984	41621204	41621457	41646516	41646643	22690	18	2	47	75	160	125	1.16838163816e-05	0.000577506589243	0.875	0.329	0.546
14919	RAB34	RAB34	chr17	-	27043920	27044012	27043010	27043076	27044230	27044443	14919	491	27	790	9	216	125	1.19564507542e-05	0.000590067502314	0.913	0.981	-0.068
36647	IL32	IL32	chr16	+	3117984	3118011	3117377	3117416	3118180	3118240	36647	135	10	363	0	151	125	1.19944684172e-05	0.000591028821652	0.918	1.0	-0.082
16333	LOXL2	LOXL2	chr8	-	23156348	23156460	23154409	23155635	23159539	23159676	16333	666	27	1208	11	236	125	1.21780607635e-05	0.000597683587893	0.929	0.983	-0.054
20557	COPE	COPE	chr19	-	19017768	19017921	19016384	19016438	19021779	19021880	20557	2525	46	1415	4	250	125	1.21697307127e-05	0.000597683587893	0.965	0.994	-0.029
3593	FUZ	FUZ	chr19	-	50312634	50312832	50312419	50312515	50314619	50314724	3593	39	14	53	0	250	125	1.21857636878e-05	0.000597683587893	0.582	1.0	-0.418
7984	TRA2B	TRA2B	chr3	-	185644388	185644522	185643251	185643414	185655612	185655924	7984	1535	50	2058	23	250	125	1.22768265013e-05	0.00060122504714	0.939	0.978	-0.039
36569	TMEM150A	TMEM150A	chr2	-	85827467	85827535	85827013	85827141	85828143	85828230	36569	22	25	40	5	192	125	1.23758093253e-05	0.000605142909662	0.364	0.839	-0.475
33328	C9orf3	C9orf3	chr9	+	97844856	97845001	97842975	97843062	97848963	97849500	33328	205	129	166	44	250	125	1.24914300283e-05	0.000608928563811	0.443	0.654	-0.211
5856	NELFB	NELFB	chr9	+	140161395	140161538	140160782	140160878	140166532	140166674	5856	233	12	399	0	250	125	1.24870780842e-05	0.000608928563811	0.907	1.0	-0.093
34149	DMKN	DMKN	chr19	-	36000812	36000863	35996840	35996888	36001085	36001154	34149	17	31	943	463	175	125	1.26649113292e-05	0.000616442806239	0.281	0.593	-0.312
6416	SDR39U1	SDR39U1	chr14	-	24911383	24911466	24909988	24910132	24911551	24911658	6416	22	10	52	0	207	125	1.28117976593e-05	0.000622641648134	0.571	1.0	-0.429
14019	SLC25A39	SLC25A39	chr17	-	42400175	42400220	42399786	42399896	42400651	42400711	14019	679	37	993	15	169	125	1.29627738396e-05	0.000629020080335	0.931	0.98	-0.049
881	HAGLR	HAGLR	chr2	-	177042438	177042554	177042059	177042222	177043756	177043826	881	14	4	4	25	240	125	1.30159229256e-05	0.000630639268679	0.646	0.077	0.569
6181	ATP7B	ATP7B	chr13	-	52523797	52523932	52520419	52520614	52524142	52524297	6181	18	11	39	0	250	125	1.33108866724e-05	0.000643952015179	0.45	1.0	-0.55
23971	PNISR	PNISR	chr6	-	99851704	99851758	99850415	99850586	99852478	99852578	23971	277	19	465	4	178	125	1.35835379013e-05	0.000656146623987	0.911	0.988	-0.077
11025	PICALM	PICALM	chr11	-	85701292	85701421	85694908	85695016	85707868	85707972	11025	76	305	339	741	250	125	1.36726125953e-05	0.000659450169668	0.111	0.186	-0.075
35000	CCDC25	CCDC25	chr8	-	27606011	27606115	27605593	27605796	27610028	27610104	35000	290	42	515	24	228	125	1.40558346198e-05	0.000676909461501	0.791	0.922	-0.131
29770	OFD1	OFD1	chrX	+	13781863	13781974	13780462	13780563	13785245	13785403	29770	155	6	180	38	235	125	1.43123732446e-05	0.000688224391269	0.932	0.716	0.216
3046	SMTN	SMTN	chr22	+	31495047	31495165	31494652	31494826	31495730	31495882	3046	30	5	501	2	242	125	1.47176404989e-05	0.000706646230038	0.756	0.992	-0.236
32439	SULF2	SULF2	chr20	-	46288142	46288196	46286149	46287136	46288440	46288474	32439	50	1	276	91	178	125	1.47490327781e-05	0.000707088592479	0.972	0.681	0.291
35880	ATXN7	ATXN7	chr3	+	63983296	63983363	63981180	63982159	63985125	63989136	35880	1	31	28	39	191	125	1.48042514099e-05	0.000708670178978	0.021	0.32	-0.299
15798	DROSHA	DROSHA	chr5	-	31531556	31531632	31530904	31531031	31532096	31532282	15798	84	50	162	31	200	125	1.4885898754e-05	0.000711510252138	0.512	0.766	-0.254
25632	FAAP20	FAAP20	chr1	-	2124283	2124414	2121151	2121220	2125077	2125349	25632	17	126	37	69	250	125	1.4993614362e-05	0.000715585957298	0.063	0.211	-0.148
1036	DDX3X	DDX3X	chrX	+	41206564	41206704	41206111	41206265	41206892	41209540	1036	1410	0	1653	27	250	125	1.55139327825e-05	0.000739311944752	1.0	0.968	0.032
860	STEAP3	STEAP3	chr2	+	119988195	119988610	119981383	119981464	120003064	120003564	860	59	10	26	27	250	125	1.56196265437e-05	0.00074323778185	0.747	0.325	0.422
13483	VEGFA	VEGFA	chr6	+	43748468	43748540	43746625	43746655	43752277	43754223	13483	7	66	131	270	196	125	1.58001024977e-05	0.00075070501897	0.063	0.236	-0.173
34268	DCAF6	DCAF6	chr1	+	167985018	167985189	167973770	167974031	167992225	167992285	34268	79	62	26	68	250	125	1.60332363551e-05	0.000760648226543	0.389	0.16	0.229
21873	NT5C2	NT5C2	chr10	-	104852895	104853066	104851320	104851372	104853728	104853795	21873	1073	27	655	0	250	125	1.61805226873e-05	0.000766495161655	0.952	1.0	-0.048
22810	SUN1	SUN1	chr7	+	872141	872238	856251	856310	878434	878623	22810	307	28	464	9	221	125	1.71937596524e-05	0.000813285239582	0.861	0.967	-0.106
17108	RBM39	RBM39	chr20	-	34322107	34322179	34319862	34320057	34326889	34326939	17108	35	539	14	798	196	125	1.73196544184e-05	0.000817221517461	0.04	0.011	0.029
18815	NR1D2	NR1D2	chr3	+	24009303	24009514	24006467	24006653	24018713	24022109	18815	165	4	186	31	250	125	1.73282439636e-05	0.000817221517461	0.954	0.75	0.204
22226	AGPAT2	AGPAT2	chr9	-	139571036	139571132	139569186	139569259	139571412	139571588	22226	359	44	497	19	220	125	1.76248515802e-05	0.000829982117029	0.823	0.937	-0.114
9580	ABI1	ABI1	chr10	-	27044583	27044670	27040526	27040712	27047990	27048167	9580	286	49	446	161	211	125	1.76844606696e-05	0.000831560900601	0.776	0.621	0.155
23645	TMEM39A	TMEM39A	chr3	-	119170055	119170164	119165864	119166019	119171293	119171377	23645	1	160	12	72	233	125	1.79384258571e-05	0.000842260610825	0.003	0.082	-0.079
23369	SLC25A23	SLC25A23	chr19	-	6453991	6454099	6452322	6452490	6454333	6454486	23369	108	9	350	1	232	125	1.79974860569e-05	0.000842909980637	0.866	0.995	-0.129
37696	DYRK4	DYRK4	chr12	+	4716492	4716553	4714028	4714252	4719320	4719450	37696	93	109	54	18	185	125	1.80051346198e-05	0.000842909980637	0.366	0.67	-0.304
33169	LBR	LBR	chr1	-	225597992	225598118	225594365	225594534	225599038	225599142	33169	466	31	1041	20	250	125	1.80917392215e-05	0.000845722489913	0.883	0.963	-0.08
14210	SLC35A3	SLC35A3	chr1	+	100464816	100464971	100459092	100459297	100472589	100472712	14210	187	4	196	29	250	125	1.83133695942e-05	0.000853579731042	0.959	0.772	0.187
5433	CD44	CD44	chr11	+	35232792	35232996	35219667	35219793	35236398	35236461	5433	138	7	2860	5	250	125	1.83006615252e-05	0.000853579731042	0.908	0.997	-0.089
21817	CERS5	CERS5	chr12	-	50538551	50538752	50537734	50537840	50560883	50561316	21817	16	32	10	135	250	125	1.86503141149e-05	0.0008667502395	0.2	0.036	0.164
34241	LRIG3	LRIG3	chr12	-	59279612	59279684	59277301	59277373	59280591	59280672	34241	143	0	60	9	196	125	1.86242084229e-05	0.0008667502395	1.0	0.81	0.19
32432	ACTN1	ACTN1	chr14	-	69349589	69349772	69349174	69349309	69350884	69351025	32432	997	18	5323	8	250	125	1.91127741647e-05	0.000885660397013	0.965	0.997	-0.032
5171	MEGF6	MEGF6	chr1	-	3409202	3409331	3407475	3407523	3410334	3410463	5171	13	8	46	0	250	125	1.90870850684e-05	0.000885660397013	0.448	1.0	-0.552
2955	CTNND1	CTNND1	chr11	+	57556508	57556627	57529233	57529518	57558856	57559145	2955	392	40	24	14	243	125	1.92290249981e-05	0.000889754058004	0.834	0.469	0.365
4753	APH1A	APH1A	chr1	-	150240115	150240189	150239755	150239878	150241097	150241609	4753	456	31	631	10	198	125	1.94007527421e-05	0.000896399127784	0.903	0.976	-0.073
25004	MAP4K4	MAP4K4	chr2	+	102407181	102407238	102314934	102315000	102440389	102440515	25004	473	17	841	3	181	125	1.9552877352e-05	0.000902120525122	0.951	0.995	-0.044
29750	ESRP2	ESRP2	chr16	-	68266273	68266406	68266148	68266191	68266479	68266590	29750	6	4	362	4	250	125	1.95864171728e-05	0.000902362089431	0.429	0.978	-0.549
16052	AZIN1	AZIN1	chr8	-	103862226	103862372	103855778	103855975	103870240	103870378	16052	487	355	381	424	250	125	1.98836582411e-05	0.000914734355533	0.407	0.31	0.097
30114	PLIN2	PLIN2	chr9	-	19126111	19126307	19123562	19123645	19126394	19126446	30114	2740	0	291	2	250	125	1.99877060015e-05	0.000918196044717	1.0	0.986	0.014
7150	ITGB4	ITGB4	chr17	+	73749845	73750055	73748526	73748658	73750656	73750896	7150	4	5	4	364	250	125	2.00820300955e-05	0.00092120172874	0.286	0.005	0.281
27873	PEX5	PEX5	chr12	+	7354836	7354947	7354346	7354437	7355207	7355300	27873	70	133	88	66	235	125	2.02006369778e-05	0.000925311073979	0.219	0.415	-0.196
30333	BPTF	BPTF	chr17	+	65871671	65871860	65870932	65871136	65882243	65882432	30333	62	10	40	34	250	125	2.02962732054e-05	0.000928357942699	0.756	0.37	0.386
16316	SOD1	SOD1	chr21	+	33036102	33036199	33031934	33032154	33038761	33038831	16316	4303	84	3387	27	221	125	2.03297422811e-05	0.000928556609833	0.967	0.986	-0.019
9009	USP14	USP14	chr18	+	178932	179037	166786	166819	180235	180339	9009	959	25	855	60	229	125	2.0390317751e-05	0.000929991016051	0.954	0.886	0.068
4126	ZNF207	ZNF207	chr17	+	30688486	30688534	30687910	30687986	30689932	30690003	4126	1019	64	931	21	172	125	2.04247143175e-05	0.000930229024509	0.92	0.97	-0.05
37593	SLTM	SLTM	chr15	-	59182479	59182660	59181628	59181753	59185095	59185259	37593	531	8	610	40	250	125	2.07185387801e-05	0.000942264956988	0.971	0.884	0.087
7798	ATP6V1B2	ATP6V1B2	chr8	+	20072328	20072479	20070292	20070416	20073923	20074006	7798	1159	0	1249	23	250	125	2.10317679349e-05	0.000955147854035	1.0	0.964	0.036
25147	ZNF140	ZNF140	chr12	+	133677572	133677639	133660051	133660147	133682095	133684258	25147	65	35	43	2	191	125	2.127432497e-05	0.00096478912428	0.549	0.934	-0.385
23805	HOTAIRM1	HOTAIRM1	chr7	+	27138716	27138985	27135712	27136007	27139397	27139877	23805	85	16	66	48	250	125	2.13776716655e-05	0.000968098793136	0.726	0.407	0.319
23868	DERL2	DERL2	chr17	-	5384615	5384709	5383706	5383902	5386128	5386202	23868	187	17	400	5	218	125	2.19042034035e-05	0.000990536040719	0.863	0.979	-0.116
21599	MARCH7	MARCH7	chr2	+	160621136	160621185	160619390	160619504	160623794	160625094	21599	383	22	437	3	173	125	2.20708097328e-05	0.000995246796452	0.926	0.991	-0.065
4903	SCOC	SCOC	chr4	+	141300725	141300806	141300274	141300346	141302115	141303710	4903	125	11	383	117	205	125	2.20703320876e-05	0.000995246796452	0.874	0.666	0.208
999	PTS	PTS	chr11	+	112100930	112100953	112099316	112099396	112101348	112101405	999	370	27	452	6	147	125	2.22291392049e-05	0.0010009706031	0.921	0.985	-0.064
4329	PREB	PREB	chr2	-	27354539	27354699	27353624	27354376	27354877	27354950	4329	572	36	395	4	250	125	2.24855400348e-05	0.00101108815494	0.888	0.98	-0.092
13971	KCTD9	KCTD9	chr8	-	25301807	25301851	25298092	25298189	25315714	25315984	13971	126	1	98	16	168	125	2.26750544771e-05	0.00101513576758	0.989	0.82	0.169
16618	MFF	MFF	chr2	+	228211941	228212100	228205007	228205096	228217229	228217289	16618	284	43	342	15	250	125	2.26665382248e-05	0.00101513576758	0.768	0.919	-0.151
28890	CADM1	CADM1	chr11	-	115069125	115069158	115049363	115049495	115080293	115080377	28890	1	66	26	93	157	125	2.26731827301e-05	0.00101513576758	0.012	0.182	-0.17
6397	MLLT6	MLLT6	chr17	+	36864015	36864125	36863738	36863793	36865425	36865529	6397	177	17	250	2	234	125	2.27029203063e-05	0.00101513576758	0.848	0.985	-0.137
7579	SSFA2	SSFA2	chr2	+	182785323	182785389	182784022	182784173	182786674	182787139	7579	1001	111	558	114	190	125	2.27875373432e-05	0.00101749226616	0.856	0.763	0.093
17477	NAB2	NAB2	chr12	+	57487189	57487381	57486845	57486978	57488394	57489259	17477	171	71	111	13	250	125	2.28484926719e-05	0.0010187871257	0.546	0.81	-0.264
23557	MRPL22	MRPL22	chr5	+	154330380	154330498	154320776	154320825	154335930	154335996	23557	676	61	566	17	242	125	2.31753769665e-05	0.00103191926406	0.851	0.945	-0.094
20070	SURF4	SURF4	chr9	-	136231715	136231902	136228324	136230635	136232860	136232904	20070	2231	37	1873	6	250	125	2.33895885381e-05	0.00104000484265	0.968	0.994	-0.026
16207	SH3GLB2	SH3GLB2	chr9	-	131772948	131772972	131772398	131772488	131774514	131774577	16207	192	17	407	5	148	125	2.34939232884e-05	0.00104029134494	0.905	0.986	-0.081
16627	MFF	MFF	chr2	+	228194321	228194499	228193393	228193505	228195341	228195562	16627	84	216	32	210	250	125	2.34755464036e-05	0.00104029134494	0.163	0.071	0.092
26794	MRPS28	MRPS28	chr8	-	80915233	80915415	80831094	80831383	80942270	80942506	26794	436	22	562	4	250	125	2.34776057689e-05	0.00104029134494	0.908	0.986	-0.078
3207	SPATS2L	SPATS2L	chr2	+	201303844	201304051	201283972	201284219	201305371	201305507	3207	715	386	1009	761	250	125	2.35894810187e-05	0.00104307384793	0.481	0.399	0.082
9601	MTRR	MTRR	chr5	+	7873485	7873639	7870882	7871036	7875370	7875488	9601	195	30	110	50	250	125	2.40022270311e-05	0.00105985457061	0.765	0.524	0.241
21266	FASTK	FASTK	chr7	-	150774187	150774323	150773707	150773919	150774396	150774488	21266	207	37	219	9	250	125	2.45722037695e-05	0.00108352203095	0.737	0.924	-0.187
32371	CD164	CD164	chr6	-	109691613	109691670	109687716	109690220	109697276	109697315	32371	2038	79	1874	133	181	125	2.5538212971e-05	0.00112456321509	0.947	0.907	0.04
32227	CDK2	CDK2	chr12	+	56363258	56363360	56362561	56362732	56364827	56365031	32227	441	46	624	22	226	125	2.57697184571e-05	0.00113319226777	0.841	0.94	-0.099
12863	MFSD10	MFSD10	chr4	-	2933281	2933390	2933101	2933192	2933551	2933663	12863	181	14	901	12	233	125	2.58755548553e-05	0.00113627901424	0.874	0.976	-0.102
17249	GFM1	GFM1	chr3	+	158407951	158408112	158402312	158402457	158408927	158408981	17249	709	0	378	12	250	125	2.61729501566e-05	0.00114775766705	1.0	0.94	0.06
3356	NADK	NADK	chr1	-	1685489	1685647	1685005	1685088	1685722	1685822	3356	143	36	241	17	250	125	2.63701641894e-05	0.00115481758863	0.665	0.876	-0.211
2636	LIN7B	LIN7B	chr19	+	49619519	49619729	49618516	49618588	49621111	49621275	2636	38	22	28	0	250	125	2.67415446241e-05	0.00116947487539	0.463	1.0	-0.537
21256	PHLDB1	PHLDB1	chr11	+	118502875	118503013	118502629	118502770	118506110	118506266	21256	81	9	178	0	250	125	2.69488097011e-05	0.00117692466038	0.818	1.0	-0.182
34987	RNF19A	RNF19A	chr8	-	101276261	101276423	101273769	101273983	101276898	101277013	34987	248	0	636	32	250	125	2.70759438225e-05	0.00118085932285	1.0	0.909	0.091
30070	PDLIM2	PDLIM2	chr8	+	22449063	22449181	22447108	22447254	22451245	22451345	30070	370	42	303	8	242	125	2.72623733537e-05	0.00118736574438	0.82	0.951	-0.131
17382	PACRGL	PACRGL	chr4	+	20714410	20714545	20706282	20706437	20715054	20715162	17382	81	1	84	20	250	125	2.74722100252e-05	0.00119487247996	0.976	0.677	0.299
24921	MTG1	MTG1	chr10	+	135213032	135213123	135212673	135212730	135215652	135215749	24921	57	10	188	2	215	125	2.76589034484e-05	0.00120135354338	0.768	0.982	-0.214
30332	BPTF	BPTF	chr17	+	65871671	65871860	65870932	65871136	65887959	65888150	30332	48	11	38	43	250	125	2.77617022902e-05	0.00120417800097	0.686	0.306	0.38
15945	KLHL5	KLHL5	chr4	+	39064178	39064655	39046450	39046716	39077584	39077767	15945	119	28	56	44	250	125	2.801123852e-05	0.00121335094464	0.68	0.389	0.291
22391	PARD3	PARD3	chr10	-	34985245	34985347	34805906	34806087	35103803	35104253	22391	245	12	668	3	226	125	2.81158078567e-05	0.00121622804651	0.919	0.992	-0.073
18913	FHOD3	FHOD3	chr18	+	34267090	34267141	34261398	34261533	34273171	34273386	18913	78	8	123	57	175	125	2.88483216235e-05	0.00124622404022	0.874	0.607	0.267
24761	SLC39A13	SLC39A13	chr11	+	47436327	47436460	47435975	47436026	47436610	47436710	24761	415	18	428	1	250	125	2.9049069157e-05	0.00125319807009	0.92	0.995	-0.075
35001	CCDC25	CCDC25	chr8	-	27614235	27614287	27610028	27610104	27619935	27619975	35001	134	53	226	32	176	125	2.9103686938e-05	0.00125385762604	0.642	0.834	-0.192
23646	TMEM39A	TMEM39A	chr3	-	119171293	119171377	119165864	119166019	119176864	119177087	23646	249	0	129	10	208	125	2.9580381293e-05	0.00127267494737	1.0	0.886	0.114
35907	TRERF1	TRERF1	chr6	-	42230997	42231306	42227076	42227461	42232441	42232592	35907	11	12	22	0	250	125	2.96713726239e-05	0.00127486931351	0.314	1.0	-0.686
17989	HMGXB4	HMGXB4	chr22	+	35688984	35689107	35684230	35684400	35689599	35691800	17989	169	0	237	19	247	125	3.02163222292e-05	0.00129653643202	1.0	0.863	0.137
8334	SYNGR2	SYNGR2	chr17	+	76167590	76167730	76166897	76167135	76167819	76169009	8334	693	95	1207	86	250	125	3.06656368402e-05	0.00131404726895	0.785	0.875	-0.09
27283	POP4	POP4	chr19	+	30101315	30101539	30099563	30099616	30102768	30102846	27283	307	21	252	1	250	125	3.07853212941e-05	0.00131740513849	0.88	0.992	-0.112
13695	SHKBP1	SHKBP1	chr19	+	41084059	41084118	41083462	41083536	41084367	41084448	13695	526	17	710	1	183	125	3.18048162455e-05	0.00135920823957	0.955	0.998	-0.043
18463	ZNF621	ZNF621	chr3	+	40570809	40570936	40567269	40567355	40571699	40571807	18463	39	35	50	8	250	125	3.26663815661e-05	0.00139318234127	0.358	0.758	-0.4
4751	APH1A	APH1A	chr1	-	150240356	150240391	150240115	150240189	150241097	150241609	4751	187	41	344	25	159	125	3.26871927251e-05	0.00139318234127	0.782	0.915	-0.133
16868	RNF8	RNF8	chr6	+	37348925	37349130	37344701	37344809	37358517	37362514	16868	271	11	193	32	250	125	3.36154637213e-05	0.00143083391041	0.925	0.751	0.174
10900	LRWD1	LRWD1	chr7	+	102107785	102107926	102106600	102106717	102108165	102108270	10900	375	21	237	0	250	125	3.37892990417e-05	0.00143631552366	0.899	1.0	-0.101
34652	PARP2	PARP2	chr14	+	20824748	20824848	20824465	20824593	20825209	20825308	34652	326	0	310	15	224	125	3.52195761291e-05	0.00149512024843	1.0	0.92	0.08
10004	ATG16L1	ATG16L1	chr2	+	234173537	234173789	234172641	234172711	234178647	234178713	10004	224	0	380	22	250	125	3.53378497999e-05	0.00149814626259	1.0	0.896	0.104
29364	KIAA1191	KIAA1191	chr5	-	175782573	175782752	175775252	175775359	175786813	175786921	29364	54	31	40	2	250	125	3.55488149154e-05	0.00150508866974	0.466	0.909	-0.443
5166	MARK2	MARK2	chr11	+	63673559	63673586	63672257	63672515	63675731	63675776	5166	1	49	42	125	151	125	3.56008003746e-05	0.00150529060576	0.017	0.218	-0.201
2272	KRTCAP2	KRTCAP2	chr1	-	155145213	155145368	155145040	155145104	155145696	155145804	2272	902	19	1337	3	250	125	3.60220023213e-05	0.00151706401058	0.96	0.996	-0.036
5010	KIAA1217	KIAA1217	chr10	+	24831621	24831699	24825702	24825822	24833909	24834032	5010	5	11	38	5	202	125	3.59606588406e-05	0.00151706401058	0.22	0.825	-0.605
6235	GRHL1	GRHL1	chr2	+	10102583	10102660	10101174	10101565	10104014	10104171	6235	2	3	115	0	201	125	3.60146778423e-05	0.00151706401058	0.293	1.0	-0.707
31731	PFDN5	PFDN5	chr12	+	53690027	53690059	53689234	53689423	53691633	53691708	31731	491	339	434	189	156	125	3.61139371965e-05	0.0015189293295	0.537	0.648	-0.111
10860	SLC12A2	SLC12A2	chr5	+	127512796	127512844	127510232	127510358	127514258	127514381	10860	61	13	128	2	172	125	3.65221744992e-05	0.00153407568539	0.773	0.979	-0.206
11681	ADGRG6	ADGRG6	chr6	+	142762044	142762090	142759348	142759501	142764473	142767403	11681	46	0	257	64	170	125	3.68537900518e-05	0.00154596800084	1.0	0.747	0.253
14310	TSPAN4	TSPAN4	chr11	+	862549	862741	850287	850367	864436	864511	14310	613	27	710	6	250	125	3.69752370462e-05	0.00154902435252	0.919	0.983	-0.064
13398	COL6A3	COL6A3	chr2	-	238249094	238249793	238247657	238247760	238250707	238250804	13398	2425	1	3	0	250	125	3.70813425411e-05	0.00155143081569	0.999	1.0	-0.001
7675	KIF1C	KIF1C	chr17	+	4903144	4903265	4901242	4901451	4903514	4903647	7675	132	7	584	0	245	125	3.76477710566e-05	0.00157306499221	0.906	1.0	-0.094
32455	EPS15L1	EPS15L1	chr19	-	16487932	16488065	16472388	16472795	16495939	16496022	32455	128	33	42	37	250	125	3.78052658976e-05	0.00157757811791	0.66	0.362	0.298
20661	NAPRT	NAPRT	chr8	-	144657399	144657515	144657155	144657263	144657592	144657695	20661	7	3	320	0	240	125	3.78847033001e-05	0.0015788264391	0.549	1.0	-0.451
26152	MDM1	MDM1	chr12	-	68710360	68710390	68709857	68710033	68715126	68715226	26152	38	11	3	13	154	125	3.82397726983e-05	0.00159154333341	0.737	0.158	0.579
30623	MKNK1	MKNK1	chr1	-	47025905	47025949	47023078	47024472	47027149	47027314	30623	27	44	95	45	168	125	3.86261668086e-05	0.00160552910564	0.313	0.611	-0.298
21004	GCN1	GCN1	chr12	-	120585970	120586150	120584855	120585076	120587409	120587524	21004	371	14	547	1	250	125	3.87683540748e-05	0.00160934101075	0.93	0.996	-0.066
33999	KIAA1211	KIAA1211	chr4	+	57164379	57164515	57138486	57138658	57173700	57173865	33999	60	6	38	25	250	125	3.93776523911e-05	0.00163164319577	0.833	0.432	0.401
5981	PAICS	PAICS	chr4	+	57319768	57319927	57318037	57318218	57325537	57327534	5981	1136	10	2532	75	250	125	3.94079627597e-05	0.00163164319577	0.983	0.944	0.039
14441	PHF14	PHF14	chr7	+	11101417	11101468	11091238	11091407	11101590	11101712	14441	188	0	208	16	175	125	4.10036369459e-05	0.00169331211072	1.0	0.903	0.097
34154	DMKN	DMKN	chr19	-	35988548	35988583	35988118	35988440	35989617	35989665	34154	2	24	191	226	159	125	4.09755583741e-05	0.00169331211072	0.061	0.399	-0.338
12056	IAH1	IAH1	chr2	+	9616115	9616168	9614669	9614776	9618350	9618499	12056	143	4	187	33	177	125	4.13542908559e-05	0.00170558363102	0.962	0.8	0.162
11522	MIER1	MIER1	chr1	+	67394611	67394646	67391824	67391925	67405710	67405735	11522	14	13	3	38	159	125	4.18213876342e-05	0.00171817997315	0.458	0.058	0.4
26762	NEK6	NEK6	chr9	+	127055127	127055292	127020195	127020364	127064214	127064333	26762	63	15	11	18	250	125	4.17946097687e-05	0.00171817997315	0.677	0.234	0.443
4013	ZFAND1	ZFAND1	chr8	-	82629483	82629523	82627221	82627349	82630416	82630459	4013	228	68	167	106	164	125	4.1805962312e-05	0.00171817997315	0.719	0.546	0.173
12910	C11orf49	C11orf49	chr11	+	47158866	47159111	47073938	47074069	47159195	47159280	12910	14	102	1	162	250	125	4.19187362946e-05	0.0017199629753	0.064	0.003	0.061
12865	BMP1	BMP1	chr8	+	22064366	22064494	22059315	22059441	22064815	22065029	12865	212	16	242	1	250	125	4.26993081918e-05	0.00174973861756	0.869	0.992	-0.123
37242	FGFR4	FGFR4	chr5	+	176517390	176517654	176516550	176516694	176517745	176517826	37242	25	6	370	5	250	125	4.28179870818e-05	0.00175234948159	0.676	0.974	-0.298
20824	HM13	HM13	chr20	+	30154012	30154098	30149436	30149539	30156922	30157370	20824	1783	89	3747	101	210	125	4.32992279218e-05	0.00176977267356	0.923	0.957	-0.034
14384	HDAC1	HDAC1	chr1	+	32794668	32794761	32793136	32793278	32796178	32796287	14384	648	17	964	2	217	125	4.33926441096e-05	0.00177131995756	0.956	0.996	-0.04
12441	ACAA1	ACAA1	chr3	-	38167652	38167832	38167316	38167372	38168000	38168191	12441	373	65	507	37	250	125	4.42014029534e-05	0.00180202676158	0.742	0.873	-0.131
5602	FDFT1	FDFT1	chr8	+	11666302	11666400	11653081	11653520	11667175	11667359	5602	318	2	2203	0	222	125	4.47904550044e-05	0.00182370944572	0.989	1.0	-0.011
32182	WRNIP1	WRNIP1	chr6	+	2770353	2770595	2765665	2766678	2779496	2779726	32182	299	1	288	17	250	125	4.51534032273e-05	0.00183614240853	0.993	0.894	0.099
6468	NVL	NVL	chr1	-	224514092	224514166	224505579	224505632	224517772	224517891	6468	105	25	116	4	198	125	4.5557098928e-05	0.00185019856169	0.726	0.948	-0.222
25068	LTBP4	LTBP4	chr19	+	41122794	41122926	41120220	41120352	41125251	41125398	25068	33	0	66	27	250	125	4.56617681811e-05	0.00185209011626	1.0	0.55	0.45
30712	PPRC1	PPRC1	chr10	+	103904006	103904064	103902801	103902855	103904776	103904847	30712	90	0	105	16	182	125	4.59768738407e-05	0.00186250154373	1.0	0.818	0.182
4738	SHMT2	SHMT2	chr12	+	57625263	57625343	57624585	57624783	57625495	57625696	4738	773	35	906	11	204	125	4.61631065605e-05	0.00186767258916	0.931	0.981	-0.05
27358	ATXN2L	ATXN2L	chr16	+	28843816	28843888	28843525	28843720	28844137	28844208	27358	354	25	963	19	196	125	4.64552177253e-05	0.00187710874056	0.9	0.97	-0.07
7316	UBE2C	UBE2C	chr20	+	44444179	44444384	44443022	44443109	44444492	44444552	7316	3643	43	2697	5	250	125	4.79779586509e-05	0.00193618392373	0.977	0.996	-0.019
9487	PPM1M	PPM1M	chr3	+	52280989	52281244	52280710	52280828	52281697	52281810	9487	13	8	39	0	250	125	4.85458085616e-05	0.00195662316404	0.448	1.0	-0.552
3781	STARD3	STARD3	chr17	+	37814961	37815073	37814657	37814775	37815303	37815359	3781	151	26	171	5	236	125	5.02480158633e-05	0.00202267297189	0.755	0.948	-0.193
26475	SORBS2	SORBS2	chr4	-	186605907	186606000	186599949	186599976	186696380	186696520	26475	7	14	32	5	217	125	5.13796214651e-05	0.00206561628238	0.224	0.787	-0.563
31645	PRRC2B	PRRC2B	chr9	+	134349840	134351922	134348894	134349111	134353130	134353336	31645	187	77	334	63	250	125	5.14769288072e-05	0.00206692187318	0.548	0.726	-0.178
9044	SYTL2	SYTL2	chr11	-	85428525	85428573	85425455	85425550	85429832	85430393	9044	58	0	300	56	172	125	5.21895544127e-05	0.00209289960281	1.0	0.796	0.204
31099	PUF60	PUF60	chr8	-	144902835	144902886	144900542	144900704	144903766	144903856	31099	454	124	396	186	175	125	5.24128245013e-05	0.00209921263559	0.723	0.603	0.12
36040	RAB18	RAB18	chr10	+	27820457	27820544	27815756	27815818	27821435	27821508	36040	3	548	28	556	211	125	5.27262427364e-05	0.00210911586534	0.003	0.029	-0.026
3485	RERE	RERE	chr1	-	8419823	8420046	8418255	8418976	8420171	8421550	3485	267	0	131	9	250	125	5.30717059842e-05	0.00212027450938	1.0	0.879	0.121
22000	CHTF18	CHTF18	chr16	+	841850	841948	841160	841370	842223	842347	22000	8	8	157	13	222	125	5.32486998369e-05	0.00212468310325	0.36	0.872	-0.512
12719	FANCG	FANCG	chr9	-	35078137	35078340	35077260	35077396	35078601	35078733	12719	121	9	243	0	250	125	5.33222995942e-05	0.0021249602917	0.871	1.0	-0.129
15278	GTF3C5	GTF3C5	chr9	+	135930330	135930351	135930098	135930196	135931398	135931481	15278	46	294	117	353	145	125	5.37367435265e-05	0.00213880289684	0.119	0.222	-0.103
1437	MORF4L2	MORF4L2	chrX	-	102933426	102933579	102930425	102931979	102940098	102940188	1437	1755	90	1725	42	250	125	5.38568879935e-05	0.00214091202758	0.907	0.954	-0.047
14164	PDGFA	PDGFA	chr7	-	540067	540136	536896	538211	540752	540879	14164	8	121	15	34	193	125	5.39824964316e-05	0.00214323283778	0.041	0.222	-0.181
8645	ADAM15	ADAM15	chr1	+	155025892	155025969	155025146	155025253	155026385	155026464	8645	376	12	975	2	201	125	5.42434018587e-05	0.00214824086293	0.951	0.997	-0.046
8941	ETV4	ETV4	chr17	-	41610041	41610307	41607474	41607549	41611226	41611353	8941	181	12	229	0	250	125	5.42184495368e-05	0.00214824086293	0.883	1.0	-0.117
23949	R3HDM1	R3HDM1	chr2	+	136399105	136399360	136396465	136396692	136402948	136403097	23949	22	29	14	92	250	125	5.4660884539e-05	0.00216208890817	0.275	0.071	0.204
3118	NUPL1	NUPL1	chr13	+	25893463	25893488	25889494	25889605	25894667	25894733	3118	453	1	355	16	149	125	5.47731532153e-05	0.00216384497851	0.997	0.949	0.048
20559	COPE	COPE	chr19	-	19014076	19014232	19011189	19011258	19015579	19015661	20559	1085	69	744	17	250	125	5.50596282992e-05	0.00217247030917	0.887	0.956	-0.069
16208	SH3GLB2	SH3GLB2	chr9	-	131771384	131771625	131770071	131771070	131772049	131772150	16208	372	11	746	0	250	125	5.63703750723e-05	0.00222143872396	0.944	1.0	-0.056
21079	PNPO	PNPO	chr17	+	46023226	46023355	46022924	46022978	46023688	46023759	21079	92	7	297	0	250	125	5.67053854998e-05	0.00223188196928	0.868	1.0	-0.132
10620	TLK2	TLK2	chr17	+	60601596	60601692	60600494	60600538	60613530	60613698	10620	63	72	102	43	220	125	5.77995262993e-05	0.0022721414278	0.332	0.574	-0.242
36160	CEP63	CEP63	chr3	+	134277991	134278271	134270767	134270854	134280218	134283870	36160	26	102	2	79	250	125	5.80090974176e-05	0.00227757147139	0.113	0.013	0.1
19562	SLC4A2	SLC4A2	chr7	+	150772692	150772862	150772341	150772595	150773099	150773273	19562	645	16	711	0	250	125	5.82163901692e-05	0.00228289881302	0.953	1.0	-0.047
17282	CDK4	CDK4	chr12	-	58144705	58144873	58144438	58144548	58144989	58145125	17282	4289	56	1855	4	250	125	5.85453395006e-05	0.00229297784843	0.975	0.996	-0.021
27101	C1orf35	C1orf35	chr1	-	228290599	228290750	228290343	228290389	228290834	228291163	27101	34	14	38	0	250	125	5.90877317228e-05	0.00231138156448	0.548	1.0	-0.452
21994	CD320	CD320	chr19	-	8368738	8368972	8367660	8367864	8373032	8373240	21994	302	27	244	3	250	125	5.95146314274e-05	0.00232522789772	0.848	0.976	-0.128
9369	MYO19	MYO19	chr17	-	34870955	34871025	34870288	34870391	34871700	34871833	9369	213	12	611	4	194	125	5.99234939329e-05	0.00233833648724	0.92	0.99	-0.07
22508	PPP1R12A	PPP1R12A	chr12	-	80199945	80200113	80199371	80199548	80201005	80201110	22508	106	59	204	45	250	125	6.0064105143e-05	0.00234095811255	0.473	0.694	-0.221
12360	C1orf106	C1orf106	chr1	+	200870064	200870287	200869231	200869348	200876961	200877015	12360	48	7	448	5	250	125	6.02062888425e-05	0.00234363454773	0.774	0.978	-0.204
29822	GYG1	GYG1	chr3	+	148741839	148742059	148727062	148727189	148744546	148745456	29822	534	4	565	26	250	125	6.08379029354e-05	0.00236533315059	0.985	0.916	0.069
21113	AARS2	AARS2	chr6	-	44274985	44275131	44274659	44274768	44278730	44278898	21113	25	8	62	0	250	125	6.35955075797e-05	0.00246953517314	0.61	1.0	-0.39
5507	SLC20A1	SLC20A1	chr2	+	113404900	113405041	113404139	113404739	113405229	113405315	5507	1013	2	1046	22	250	125	6.39575159567e-05	0.00248057124844	0.996	0.96	0.036
31729	PFDN5	PFDN5	chr12	+	53689622	53689725	53689234	53689423	53691633	53691708	31729	1746	339	1432	189	227	125	6.45332624238e-05	0.0024998601936	0.739	0.807	-0.068
23640	SEMA3F	SEMA3F	chr3	+	50212528	50212621	50211663	50211783	50214200	50214294	23640	57	106	137	112	217	125	6.48969431143e-05	0.0025108973828	0.236	0.413	-0.177
29383	LDLR	LDLR	chr19	+	11238683	11238761	11233849	11234020	11240188	11240346	29383	208	20	1942	57	202	125	6.71984861242e-05	0.00259679386197	0.866	0.955	-0.089
4640	ARL16	ARL16	chr17	-	79650042	79650156	79649063	79649179	79650565	79650624	4640	217	34	404	20	238	125	6.85081884123e-05	0.00264420042951	0.77	0.914	-0.144
7789	RBM27	RBM27	chr5	+	145631273	145631438	145616860	145616995	145634505	145634655	7789	84	40	168	26	250	125	7.04110795968e-05	0.00271435988951	0.512	0.764	-0.252
24647	DLG1	DLG1	chr3	-	196888510	196888609	196876613	196876667	196921295	196921460	24647	197	131	356	129	223	125	7.06042346638e-05	0.00271523957216	0.457	0.607	-0.15
4902	SCOC	SCOC	chr4	+	141300722	141300806	141300274	141300346	141302115	141303710	4902	311	11	1079	117	208	125	7.05983491717e-05	0.00271523957216	0.944	0.847	0.097
21903	DYSF	DYSF	chr2	+	71740369	71740462	71738936	71739051	71740845	71741051	21903	2	18	12	4	217	125	7.07873320036e-05	0.00271572915957	0.06	0.633	-0.573
31511	RNF217	RNF217	chr6	+	125403594	125403709	125402581	125402653	125404009	125407484	31511	0	20	25	35	239	125	7.07469898072e-05	0.00271572915957	0.0	0.272	-0.272
15110	TIMM50	TIMM50	chr19	+	39976183	39976242	39973774	39973796	39976327	39976447	15110	838	38	705	8	183	125	7.22293283905e-05	0.00276772021444	0.938	0.984	-0.046
3340	ARHGAP12	ARHGAP12	chr10	-	32142993	32143134	32141444	32141525	32150322	32150586	3340	124	21	110	56	250	125	7.31223989795e-05	0.00279857767331	0.747	0.495	0.252
14127	DUSP5	DUSP5	chr10	+	112262478	112262627	112257624	112258258	112266692	112266912	14127	379	0	1398	42	250	125	7.33614217991e-05	0.00280435909877	1.0	0.943	0.057
20351	ARMCX6	ARMCX6	chrX	-	100872272	100872360	100871661	100871756	100872492	100872574	20351	4	279	16	151	212	125	7.35991490457e-05	0.00281007721045	0.008	0.059	-0.051
24533	RHBDD2	RHBDD2	chr7	+	75510682	75510804	75508316	75508578	75511146	75511554	24533	171	180	53	120	246	125	7.43646291328e-05	0.00283590758539	0.326	0.183	0.143
23536	TMCO3	TMCO3	chr13	+	114193671	114193822	114174930	114175048	114201614	114201694	23536	822	0	466	12	250	125	7.45802815723e-05	0.00284073352068	1.0	0.951	0.049
17366	DMPK	DMPK	chr19	-	46274607	46274654	46272966	46273898	46274825	46274923	17366	26	58	16	4	171	125	7.5932235804e-05	0.00288877757717	0.247	0.745	-0.498
34978	CCDC78	CCDC78	chr16	-	775412	775580	775236	775293	775793	775880	34978	0	3	42	0	250	125	7.65906802819e-05	0.00291035456265	0.0	1.0	-1.0
32326	GAS6	GAS6	chr13	-	114535271	114535461	114531519	114531684	114535606	114535725	32326	1016	29	909	5	250	125	7.70743357502e-05	0.0029252463072	0.946	0.989	-0.043
22154	ZNF605	ZNF605	chr12	-	133524733	133524856	133522206	133522383	133532828	133532868	22154	8	28	16	5	247	125	7.78233703658e-05	0.00295016274748	0.126	0.618	-0.492
18588	CIB1	CIB1	chr15	-	90775450	90775679	90774588	90774739	90776900	90776935	18588	709	19	1228	6	250	125	7.79416329773e-05	0.00295113681823	0.949	0.99	-0.041
17391	PACRGL	PACRGL	chr4	+	20709425	20709493	20706282	20706437	20715054	20715162	17391	41	1	44	20	192	125	7.82241544861e-05	0.002958320604	0.964	0.589	0.375
17066	TBC1D15	TBC1D15	chr12	+	72278590	72278801	72274248	72274387	72287001	72287104	17066	276	20	217	1	250	125	7.84237239405e-05	0.00296235396084	0.873	0.991	-0.118
36358	PLOD3	PLOD3	chr7	-	100850858	100851005	100850059	100850185	100852133	100852238	36358	1120	39	698	5	250	125	7.86477761725e-05	0.00296730148184	0.935	0.986	-0.051
25633	FAAP20	FAAP20	chr1	-	2124085	2124414	2120987	2121220	2125077	2125349	25633	10	126	25	69	250	125	7.90253977145e-05	0.00297802447345	0.038	0.153	-0.115
29229	EMP3	EMP3	chr19	+	48830086	48830179	48828628	48828867	48830777	48830880	29229	2009	60	1180	11	217	125	7.94857379763e-05	0.00299183566992	0.951	0.984	-0.033
34269	DCAF6	DCAF6	chr1	+	167985018	167985189	167973770	167974031	168007608	168007726	34269	43	227	10	196	250	125	7.98042949182e-05	0.00300028387534	0.087	0.025	0.062
34586	FAM13B	FAM13B	chr5	-	137281916	137282000	137281590	137281686	137284643	137284873	34586	183	48	67	2	208	125	8.01853713235e-05	0.00301105986238	0.696	0.953	-0.257
32544	PKD1P1	PKD1P1	chr16	+	16429908	16429994	16427503	16427741	16434162	16434291	32544	58	18	233	16	210	125	8.06330106771e-05	0.00302430707458	0.657	0.897	-0.24
4806	ODC1	ODC1	chr2	-	10584220	10584393	10583827	10583962	10585056	10585175	4806	1602	0	1304	20	250	125	8.07507610401e-05	0.00302516452728	1.0	0.97	0.03
6607	PIGN	PIGN	chr18	-	59830763	59830889	59828365	59828618	59854076	59854289	6607	35	4	47	38	250	125	8.14610760427e-05	0.00304819315178	0.814	0.382	0.432
32863	XPNPEP1	XPNPEP1	chr10	-	111652769	111652833	111648260	111648353	111667448	111667573	32863	115	11	266	2	188	125	8.32098728986e-05	0.00310998119329	0.874	0.989	-0.115
10611	PLEKHM2	PLEKHM2	chr1	+	16047823	16047883	16046228	16046415	16051811	16052040	10611	207	91	139	122	184	125	8.53806231573e-05	0.00318737663569	0.607	0.436	0.171
37529	DNMT1	DNMT1	chr19	-	10290862	10290910	10287967	10288043	10291025	10291245	37529	152	261	153	453	172	125	8.56901677427e-05	0.00319519092141	0.297	0.197	0.1
35724	TRMU	TRMU	chr22	+	46751886	46751969	46751340	46751485	46752738	46753237	35724	98	19	107	2	207	125	8.61990228976e-05	0.00321041010397	0.757	0.97	-0.213
3347	SEC61A2	SEC61A2	chr10	+	12197776	12197930	12191850	12191960	12198905	12199066	3347	66	19	75	2	250	125	8.7153096787e-05	0.00324215621781	0.635	0.949	-0.314
26835	TCEB2	TCEB2	chr16	-	2825451	2825557	2821994	2822103	2826993	2827128	26835	2742	57	3355	29	230	125	8.77582034062e-05	0.00326086163496	0.963	0.984	-0.021
12138	SLC25A29	SLC25A29	chr14	-	100761962	100762330	100759630	100759714	100765178	100765222	12138	8	40	62	67	250	125	8.89659841927e-05	0.00330189120145	0.091	0.316	-0.225
18555	NDUFS4	NDUFS4	chr5	+	52954380	52954454	52942062	52942235	52978947	52979171	18555	927	48	706	11	198	125	8.99232525405e-05	0.00333353862121	0.924	0.976	-0.052
29730	PSMC6	PSMC6	chr14	+	53184946	53185070	53184798	53184860	53185694	53185756	29730	684	0	1073	23	248	125	9.11779712334e-05	0.00337612648187	1.0	0.959	0.041
11525	MIER1	MIER1	chr1	+	67394569	67394646	67391824	67391925	67405710	67405735	11525	31	13	17	38	201	125	9.17755360234e-05	0.00339314187128	0.597	0.218	0.379
18770	MYCBP2	MYCBP2	chr13	-	77807290	77807398	77799569	77799689	77817193	77817295	18770	58	13	61	0	232	125	9.185036338e-05	0.00339314187128	0.706	1.0	-0.294
15694	CCNT2	CCNT2	chr2	+	135703458	135703545	135700181	135700244	135703670	135703716	15694	1	37	21	43	211	125	9.20052993479e-05	0.00339493165337	0.016	0.224	-0.208
30703	PQLC1	PQLC1	chr18	-	77693968	77694022	77679183	77679400	77703328	77703462	30703	96	51	65	87	178	125	9.28358189828e-05	0.00342161704623	0.569	0.344	0.225
9130	POLL	POLL	chr10	-	103345618	103345913	103340004	103340173	103347002	103347163	9130	8	11	34	3	250	125	9.40414906847e-05	0.00346205169113	0.267	0.85	-0.583
18968	SEP15	SEP15	chr1	-	87333735	87333785	87328127	87329288	87346344	87346408	18968	2816	201	1738	73	174	125	9.57784041313e-05	0.00352192768409	0.91	0.945	-0.035
12651	PRKAR1A	PRKAR1A	chr17	+	66511127	66511260	66508519	66508689	66511534	66511717	12651	66	69	30	89	250	125	9.67636446992e-05	0.00355405732334	0.324	0.144	0.18
35536	TMPO	TMPO	chr12	+	98938219	98938315	98931252	98931350	98938728	98938839	35536	371	20	649	7	220	125	9.69746173871e-05	0.0035577074533	0.913	0.981	-0.068
30664	DOK1	DOK1	chr2	+	74783020	74783205	74782701	74782795	74783434	74784678	30664	119	42	96	8	250	125	9.963502133e-05	0.00365110817819	0.586	0.857	-0.271
17360	RFWD3	RFWD3	chr16	-	74664678	74664855	74662349	74662564	74666420	74666571	17360	260	1	343	20	250	125	9.99570572726e-05	0.0036587037232	0.992	0.896	0.096
19046	ZNF195	ZNF195	chr11	-	3382972	3383119	3379156	3381795	3392204	3392300	19046	59	68	74	29	250	125	0.000100365803668	0.00366945204901	0.303	0.561	-0.258
30022	RABEPK	RABEPK	chr9	+	127982817	127982979	127975648	127975801	127990188	127990338	30022	384	23	244	1	250	125	0.000100765688211	0.00367564176871	0.893	0.992	-0.099
8650	ADAM15	ADAM15	chr1	+	155034379	155034593	155032680	155032819	155034720	155034845	8650	5	53	6	2	250	125	0.000100692262643	0.00367564176871	0.045	0.6	-0.555
21316	MCUR1	MCUR1	chr6	-	13799064	13799136	13792109	13792224	13800572	13800614	21316	0	2	245	0	196	125	0.000101518189867	0.0036988587556	0.0	1.0	-1.0
12190	PIGT	PIGT	chr20	+	44050022	44050223	44049167	44049333	44052855	44053021	12190	876	25	823	4	250	125	0.0001020375774	0.0037135388186	0.946	0.99	-0.044
29669	SCYL1	SCYL1	chr11	+	65305740	65305795	65305437	65305653	65305912	65306182	29669	119	12	370	5	179	125	0.00010218123833	0.0037145268634	0.874	0.981	-0.107
12906	EIF1	EIF1	chr17	+	39846029	39846193	39845126	39845321	39846339	39846441	12906	6859	22	7874	71	250	125	0.00010249577295	0.0037217172408	0.994	0.982	0.012
11348	IFT172	IFT172	chr2	-	27668611	27668710	27668162	27668316	27668795	27668855	11348	53	0	18	7	223	125	0.000103603284709	0.00375765224096	1.0	0.59	0.41
28733	MAPK12	MAPK12	chr22	-	50695510	50695622	50695027	50695075	50696671	50696730	28733	55	11	71	0	236	125	0.000104060110996	0.00376993227121	0.726	1.0	-0.274
32330	ARHGEF34P	ARHGEF34P	chr7	-	143973971	143974046	143973444	143973534	143974300	143974430	32330	6	4	67	0	199	125	0.000104571404196	0.00378415543379	0.485	1.0	-0.515
11424	USMG5	USMG5	chr10	-	105155502	105155789	105152127	105152223	105156165	105156270	11424	377	1284	195	968	250	125	0.000105604510759	0.00381720794502	0.128	0.092	0.036
5061	RBFOX2	RBFOX2	chr22	-	36152151	36152191	36142519	36142608	36155934	36156067	5061	124	13	204	68	164	125	0.000105992117689	0.00382687961953	0.879	0.696	0.183
3107	KIF13A	KIF13A	chr6	-	17771344	17771449	17763923	17765177	17772138	17772290	3107	13	23	76	28	229	125	0.000107229347522	0.0038671706203	0.236	0.597	-0.361
20720	CNN3	CNN3	chr1	-	95367676	95367814	95367224	95367341	95368677	95368744	20720	4191	15	3753	43	250	125	0.0001075605238	0.00387473114042	0.993	0.978	0.015
13652	UBA3	UBA3	chr3	-	69129262	69129304	69126948	69127069	69129484	69129524	13652	132	40	289	32	166	125	0.000108115589412	0.00389033081946	0.713	0.872	-0.159
18439	MAP7	MAP7	chr6	-	136704808	136704919	136698892	136699006	136709530	136709648	18439	45	0	283	63	235	125	0.000108281304139	0.00389190107921	1.0	0.705	0.295
17376	AKIP1	AKIP1	chr11	+	8933999	8934080	8932990	8933218	8936372	8936477	17376	146	91	158	43	205	125	0.000109186111269	0.00391559326588	0.495	0.691	-0.196
4345	ZZZ3	ZZZ3	chr1	-	78107068	78107131	78105133	78105287	78107206	78107340	4345	65	20	91	4	187	125	0.000109113224211	0.00391559326588	0.685	0.938	-0.253
27497	FLOT1	FLOT1	chr6	-	30708966	30709110	30708455	30708575	30709390	30709481	27497	1299	54	847	11	250	125	0.000109764797471	0.00393192304289	0.923	0.975	-0.052
16678	OCIAD2	OCIAD2	chr4	-	48901845	48901942	48899820	48899874	48906500	48906628	16678	3430	292	4923	301	221	125	0.000110276670266	0.00394582550477	0.869	0.902	-0.033
23532	TMCO3	TMCO3	chr13	+	114202617	114202767	114193671	114193822	114203739	114204544	23532	666	28	403	2	250	125	0.000111465800051	0.00398390265855	0.922	0.99	-0.068
16585	IQGAP3	IQGAP3	chr1	-	156514180	156514264	156513943	156514015	156517864	156518035	16585	111	10	346	3	208	125	0.000111738638747	0.0039891820178	0.87	0.986	-0.116
26826	GBAP1	GBAP1	chr1	-	155188178	155188270	155187754	155187840	155188638	155188733	26826	8	14	17	1	216	125	0.000112806175959	0.00402278936885	0.249	0.908	-0.659
37291	PARPBP	PARPBP	chr12	+	102569260	102569444	102559506	102559661	102576326	102576405	37291	36	23	52	5	250	125	0.000112965460071	0.00402396852796	0.439	0.839	-0.4
12008	AGTRAP	AGTRAP	chr1	+	11806183	11806280	11805859	11805894	11807496	11807602	12008	18	264	37	174	221	125	0.000113306963648	0.00403162869203	0.037	0.107	-0.07
33292	DHRS1	DHRS1	chr14	-	24760761	24760831	24760344	24760425	24761389	24761536	33292	49	0	132	29	194	125	0.000114241523315	0.0040603500611	1.0	0.746	0.254
16282	CSNK1G3	CSNK1G3	chr5	+	122941032	122941056	122940417	122940524	122950035	122952738	16282	66	64	44	111	148	125	0.000115628311774	0.00410506259206	0.466	0.251	0.215
16621	MFF	MFF	chr2	+	228195341	228195562	228189866	228190143	228197134	228197304	16621	481	7	416	27	250	125	0.000116678036718	0.00413772245674	0.972	0.885	0.087
32496	TYW3	TYW3	chr1	+	75204373	75204472	75202225	75202306	75214434	75214506	32496	233	4	231	24	223	125	0.000116933609358	0.00414217822216	0.97	0.844	0.126
31330	PCNT	PCNT	chr21	+	47845744	47845885	47841883	47842038	47847535	47847709	31330	52	9	88	0	250	125	0.000117141404444	0.00414493353505	0.743	1.0	-0.257
28139	C6orf1	C6orf1	chr6	-	34215243	34215269	34214820	34214926	34215457	34215641	28139	82	20	97	3	150	125	0.000117460522737	0.0041516174339	0.774	0.964	-0.19
12247	NUBP2	NUBP2	chr16	+	1833877	1834067	1832923	1833037	1836537	1836656	12247	8	30	0	72	250	125	0.000119279396138	0.00421123635468	0.118	0.0	0.118
19295	CDIPT	CDIPT	chr16	-	29870762	29870844	29869676	29870655	29871901	29871983	19295	368	12	554	0	206	125	0.000119726753644	0.00422235468244	0.949	1.0	-0.051
20466	BTF3L4	BTF3L4	chr1	+	52549011	52549213	52530496	52530610	52551783	52551843	20466	1213	77	1131	127	250	125	0.000121767964988	0.00428959612352	0.887	0.817	0.07
37089	NAV3	NAV3	chr12	+	78570218	78570239	78569085	78569207	78570920	78571093	37089	30	75	1	39	145	125	0.000125339655631	0.00441054476951	0.256	0.022	0.234
8111	SMARCD1	SMARCD1	chr12	+	50482303	50482420	50480538	50480661	50483666	50483768	8111	245	17	224	1	241	125	0.000125597031877	0.00441472874672	0.882	0.991	-0.109
25553	CASP3	CASP3	chr4	-	185569618	185569785	185559554	185559622	185570548	185570629	25553	77	50	70	112	250	125	0.000125804914892	0.00441696468543	0.435	0.238	0.197
5707	GUSB	GUSB	chr7	-	65439905	65440058	65439512	65439691	65441001	65441189	5707	84	46	232	50	250	125	0.000125937734044	0.00441696468543	0.477	0.699	-0.222
19036	ZNF195	ZNF195	chr11	-	3381949	3382018	3379156	3381795	3382972	3383119	19036	8	38	54	55	193	125	0.000127221324349	0.00445708026546	0.12	0.389	-0.269
21543	COPS8	COPS8	chr2	+	237995769	237995840	237994083	237994685	237997247	237997296	21543	878	0	378	11	195	125	0.000128357627365	0.00449195336775	1.0	0.957	0.043
9649	MPZL1	MPZL1	chr1	+	167745300	167745403	167742472	167742605	167757056	167761156	9649	472	38	766	22	227	125	0.0001285898084	0.00449514438772	0.872	0.95	-0.078
21542	COPS8	COPS8	chr2	+	237998504	237998637	237997247	237997296	238002732	238002840	21542	1404	4	634	14	250	125	0.000130226053713	0.00454735686574	0.994	0.958	0.036
30721	PPRC1	PPRC1	chr10	+	103906428	103907149	103904006	103904064	103908128	103908278	30721	80	15	157	4	250	125	0.000133398910021	0.00465305322799	0.727	0.952	-0.225
15072	ABLIM3	ABLIM3	chr5	+	148622053	148622101	148619321	148619451	148624443	148624578	15072	16	4	17	39	172	125	0.000135395906224	0.00471239834752	0.744	0.241	0.503
22769	BPHL	BPHL	chr6	+	3119518	3119746	3118609	3119081	3123890	3123994	22769	22	4	15	25	250	125	0.000135384596528	0.00471239834752	0.733	0.231	0.502
8948	ANXA6	ANXA6	chr5	-	150490187	150490205	150489313	150489407	150496687	150496741	8948	1249	319	120	60	142	125	0.000135967911294	0.00472714610683	0.775	0.638	0.137
2246	APEH	APEH	chr3	+	49713810	49713948	49713488	49713652	49714041	49714133	2246	489	16	1432	10	250	125	0.00013652546013	0.00474135968889	0.939	0.986	-0.047
12348	ENO2	ENO2	chr12	+	7031218	7031327	7030743	7030945	7031506	7031565	12348	1013	7	943	28	233	125	0.000136757012112	0.00474423319167	0.987	0.948	0.039
36477	JAG2	JAG2	chr14	-	105617327	105617441	105617201	105617248	105617619	105617733	36477	9	8	46	2	238	125	0.000137910608797	0.00477905230332	0.371	0.924	-0.553
27841	MT1E	MT1E	chr16	+	56660377	56660443	56659584	56659791	56660791	56661024	27841	151	2	4539	10	190	125	0.00013954459394	0.00483042475505	0.98	0.997	-0.017
28916	MYO18A	MYO18A	chr17	-	27443461	27443473	27442681	27442858	27445062	27445207	28916	10	12	43	5	136	125	0.000141157388414	0.00488095303691	0.434	0.888	-0.454
1704	STK38L	STK38L	chr12	+	27461271	27461394	27455069	27455121	27462046	27462130	1704	311	2	105	9	247	125	0.000142115527136	0.00490875961064	0.987	0.855	0.132
23538	TMCO3	TMCO3	chr13	+	114188359	114188555	114174930	114175048	114201614	114201694	23538	634	0	444	12	250	125	0.000142710406014	0.00492397235296	1.0	0.949	0.051
6063	FASN	FASN	chr17	-	80045200	80045380	80044925	80045129	80045560	80045737	6063	323	2	2268	0	250	125	0.000143128161008	0.00493304746064	0.988	1.0	-0.012
31755	ABLIM1	ABLIM1	chr10	-	116233637	116233715	116232735	116232891	116247716	116247775	31755	162	10	242	0	202	125	0.000143483642398	0.00493995896684	0.909	1.0	-0.091
98	TAZ	TAZ	chrX	+	153647881	153647962	153641818	153641904	153648370	153648433	98	38	10	55	0	205	125	0.000144229718429	0.00496028873057	0.699	1.0	-0.301
20406	CLASP1	CLASP1	chr2	-	122203024	122203072	122187648	122187753	122204912	122205083	20406	20	38	9	88	172	125	0.000145113894193	0.004985319031	0.277	0.069	0.208
20658	NAPRT	NAPRT	chr8	-	144657360	144657515	144657155	144657263	144657592	144657695	20658	16	3	561	0	250	125	0.00014668160111	0.0050337525565	0.727	1.0	-0.273
8635	ADAM15	ADAM15	chr1	+	155033890	155033965	155033238	155033308	155034720	155034845	8635	1	65	33	154	199	125	0.000147405287653	0.00505314836093	0.01	0.119	-0.109
19239	OCEL1	OCEL1	chr19	+	17338648	17338814	17337802	17338008	17339064	17339118	19239	39	7	96	0	250	125	0.000148249104317	0.00507661621346	0.736	1.0	-0.264
27971	GGCX	GGCX	chr2	-	85787937	85788108	85786039	85786198	85788508	85788657	27971	130	42	204	23	250	125	0.000148570583286	0.00508216605766	0.607	0.816	-0.209
12016	SREK1	SREK1	chr5	+	65454636	65454760	65449290	65449424	65455046	65455162	12016	56	58	29	87	248	125	0.000149402611829	0.00510514969745	0.327	0.144	0.183
5694	MAZ	MAZ	chr16	+	29820860	29821085	29819890	29820062	29821397	29822504	5694	86	98	310	182	250	125	0.000149658494774	0.00510841806412	0.305	0.46	-0.155
27339	BAG6	BAG6	chr6	-	31607276	31607423	31606804	31607003	31607975	31608083	27339	318	256	556	294	250	125	0.000149958428256	0.00511318144517	0.383	0.486	-0.103
16597	PKM	PKM	chr15	-	72495362	72495529	72492814	72492996	72499068	72499221	16597	1635	44	568	2	250	125	0.000150133325975	0.00511367581774	0.949	0.993	-0.044
20372	TONSL	TONSL	chr8	-	145666348	145666494	145666100	145666253	145667419	145667534	20372	81	8	226	1	250	125	0.000150646934367	0.00512569361212	0.835	0.991	-0.156
36375	GSN	GSN	chr9	+	124062342	124062404	124043747	124043840	124064240	124064445	36375	13	125	23	988	186	125	0.000150826430801	0.00512632989378	0.065	0.015	0.05
3782	STARD3	STARD3	chr17	+	37814974	37815073	37814657	37814775	37815303	37815359	3782	334	26	329	5	223	125	0.000151640689786	0.00514851632702	0.878	0.974	-0.096
25883	PXN	PXN	chr12	-	120653362	120653464	120652905	120653076	120659425	120659561	25883	40	397	64	283	226	125	0.00015400508561	0.00522322993014	0.053	0.111	-0.058
29825	C19orf70	C19orf70	chr19	-	5680065	5680261	5679596	5679774	5680468	5680907	29825	26	229	7	276	250	125	0.000154496270329	0.0052343205041	0.054	0.013	0.041
4755	APH1A	APH1A	chr1	-	150240356	150240527	150240115	150240189	150241097	150241609	4755	974	41	1548	25	250	125	0.000155105531548	0.00524938370624	0.922	0.969	-0.047
5065	NCF2	NCF2	chr1	-	183536054	183536123	183534838	183534914	183536338	183536480	5065	86	14	73	0	193	125	0.000156414448555	0.00528806896541	0.799	1.0	-0.201
24307	GDI2	GDI2	chr10	-	5836847	5836982	5827814	5828013	5838725	5838825	24307	3029	68	3148	32	250	125	0.000158029517899	0.00533701171625	0.957	0.98	-0.023
22408	NUP85	NUP85	chr17	+	73221197	73221332	73214279	73214401	73221436	73221559	22408	334	31	449	12	250	125	0.000158521798701	0.00534797191999	0.843	0.949	-0.106
13027	MYH14	MYH14	chr19	+	50727410	50727434	50726503	50726606	50728841	50728934	13027	32	8	150	3	148	125	0.000161612131892	0.00544646551464	0.772	0.977	-0.205
32347	TOMM7	TOMM7	chr7	-	22857618	22857667	22852250	22852804	22862295	22862471	32347	1834	48	1791	17	173	125	0.000162711903513	0.00547773832724	0.965	0.987	-0.022
34057	SORBS1	SORBS1	chr10	-	97110965	97111133	97106162	97106209	97114638	97114724	34057	16	1	41	46	250	125	0.000163701196661	0.00550522980037	0.889	0.308	0.581
32433	ACTN1	ACTN1	chr14	-	69345705	69345786	69345174	69345240	69346678	69346825	32433	354	25	1849	47	205	125	0.000164340340099	0.00552090029789	0.896	0.96	-0.064
3372	STK26	STK26	chrX	+	131203505	131203691	131202439	131202597	131205096	131205245	3372	179	10	428	2	250	125	0.000165425200826	0.00553983280203	0.899	0.991	-0.092
37243	FGFR4	FGFR4	chr5	+	176517745	176517826	176516550	176516694	176517938	176518105	37243	21	5	100	0	205	125	0.000165378128207	0.00553983280203	0.719	1.0	-0.281
7472	CASK	CASK	chrX	-	41414852	41414888	41412971	41413168	41416284	41416353	7472	37	6	180	132	160	125	0.000165210962884	0.00553983280203	0.828	0.516	0.312
23073	MLEC	MLEC	chr12	+	121132626	121132803	121131893	121132072	121134118	121139667	23073	600	1	530	15	250	125	0.000165605980337	0.00554006742825	0.997	0.946	0.051
23827	MTMR14	MTMR14	chr3	+	9731647	9731827	9730627	9730766	9743473	9744078	23827	114	58	101	17	250	125	0.000167769851795	0.00560657300322	0.496	0.748	-0.252
22068	NPRL2	NPRL2	chr3	-	50387095	50387264	50386816	50386925	50387361	50387453	22068	115	13	104	0	250	125	0.000171548089961	0.00571237858025	0.816	1.0	-0.184
32686	IFT46	IFT46	chr11	-	118428452	118428605	118427620	118427760	118430499	118430579	32686	3	38	23	35	250	125	0.000171167655907	0.00571237858025	0.038	0.247	-0.209
3331	TCEB1	TCEB1	chr8	-	74876721	74876860	74871999	74872053	74882813	74882869	3331	181	0	115	9	250	125	0.000171652667102	0.00571237858025	1.0	0.865	0.135
484	ATP6V1H	ATP6V1H	chr8	-	54723723	54723777	54714358	54714456	54727221	54727326	484	368	25	375	5	178	125	0.000171433115662	0.00571237858025	0.912	0.981	-0.069
34192	RPN2	RPN2	chr20	+	35866804	35866852	35864982	35865112	35869705	35870025	34192	31	1179	64	1077	172	125	0.000172032899929	0.00571906244279	0.019	0.041	-0.022
33795	IRAK1	IRAK1	chrX	-	153281482	153281548	153279492	153279729	153281887	153282095	33795	1121	22	1196	2	190	125	0.000173460797482	0.00576052467138	0.971	0.997	-0.026
31358	SCAMP3	SCAMP3	chr1	-	155231447	155231525	155230120	155230241	155231876	155232176	31358	137	14	113	0	202	125	0.000174470594992	0.00578803021742	0.858	1.0	-0.142
24922	MTG1	MTG1	chr10	+	135215032	135215094	135213032	135213123	135215652	135215749	24922	82	13	290	8	186	125	0.000176185779089	0.00583279213202	0.809	0.961	-0.152
32369	KCNJ15	KCNJ15	chr21	+	39670065	39670204	39668847	39668945	39671165	39673746	32369	10	4	29	111	250	125	0.000176008508722	0.00583279213202	0.556	0.116	0.44
31196	SUZ12	SUZ12	chr17	+	30302500	30302732	30300164	30300250	30303539	30303633	31196	349	0	382	14	250	125	0.00017734135736	0.00586495831327	1.0	0.932	0.068
13576	DMTN	DMTN	chr8	+	21926526	21926571	21925037	21925193	21926929	21927029	13576	142	14	286	4	169	125	0.000178296908834	0.00589044948242	0.882	0.981	-0.099
23216	SERPINH1	SERPINH1	chr11	+	75274771	75274815	75273100	75273364	75277360	75278016	23216	7	211	28	193	168	125	0.000179874657061	0.00593642229996	0.024	0.097	-0.073
4660	NUDT1	NUDT1	chr7	+	2282559	2282683	2281856	2281891	2284197	2284361	4660	5	89	17	47	248	125	0.000180860711201	0.00596279248583	0.028	0.154	-0.126
8638	ADAM15	ADAM15	chr1	+	155034379	155034451	155032377	155032450	155034720	155034845	8638	2	5	20	0	196	125	0.000183166340281	0.00603256827944	0.203	1.0	-0.797
31213	GALNT10	GALNT10	chr5	+	153709131	153709298	153677500	153677639	153755836	153756022	31213	224	9	408	0	250	125	0.000184363576682	0.00606573290836	0.926	1.0	-0.074
17913	SLC25A26	SLC25A26	chr3	+	66286967	66287124	66271167	66271553	66293626	66293736	17913	110	34	66	55	250	125	0.000187136672527	0.00615062294519	0.618	0.375	0.243
152	BABAM1	BABAM1	chr19	+	17384712	17384833	17382405	17382464	17387303	17387433	152	530	51	566	21	245	125	0.000192257208855	0.00631241202421	0.841	0.932	-0.091
15916	TMEM59	TMEM59	chr1	-	54512939	54513045	54509045	54509198	54518672	54519111	15916	635	3	538	18	230	125	0.000193112801033	0.00633398066845	0.991	0.942	0.049
24060	MICAL2	MICAL2	chr11	+	12231043	12231145	12229569	12229686	12234801	12234957	24060	328	0	501	18	226	125	0.000193849114423	0.00635159672859	1.0	0.939	0.061
8945	ETV4	ETV4	chr17	-	41610554	41610716	41607474	41607549	41611226	41611353	8945	288	12	314	0	250	125	0.000194566641163	0.00636856169088	0.923	1.0	-0.077
16577	BRD8	BRD8	chr5	-	137504158	137504377	137503622	137503767	137504910	137505047	16577	238	23	195	50	250	125	0.000198152603357	0.00647928527961	0.838	0.661	0.177
31885	C1D	C1D	chr2	-	68280192	68280269	68274304	68274451	68290076	68290159	31885	9	58	36	54	201	125	0.00020118430893	0.00657167720594	0.088	0.293	-0.205
10008	ATG16L1	ATG16L1	chr2	+	234182366	234182423	234181611	234181698	234183321	234183424	10008	88	34	107	101	181	125	0.000201638967626	0.00657978702854	0.641	0.423	0.218
7670	DDT	DDT	chr22	-	24315956	24316132	24313553	24313812	24316495	24316680	7670	424	22	764	10	250	125	0.000202165739438	0.0065902310215	0.906	0.974	-0.068
16471	DNAJB6	DNAJB6	chr7	+	157202488	157202695	157178234	157178305	157208709	157210133	16471	387	26	143	0	250	125	0.000202884534106	0.00659393020077	0.882	1.0	-0.118
22413	ELP6	ELP6	chr3	-	47539775	47539922	47537129	47537687	47543139	47543341	22413	271	13	252	0	250	125	0.000202899705999	0.00659393020077	0.912	1.0	-0.088
9124	POLL	POLL	chr10	-	103342519	103342648	103340004	103340173	103347002	103347163	9124	32	11	88	3	250	125	0.000202700206403	0.00659393020077	0.593	0.936	-0.343
2841	VPS26A	VPS26A	chr10	+	70915567	70915643	70892653	70892803	70916762	70916919	2841	770	18	900	2	200	125	0.000205083969305	0.00665812833545	0.964	0.996	-0.032
29399	C1orf43	C1orf43	chr1	-	154184795	154184854	154179176	154180124	154184933	154185100	29399	1365	25	1062	0	183	125	0.000205598894956	0.00666805531037	0.974	1.0	-0.026
6068	FASN	FASN	chr17	-	80042910	80043032	80042674	80042829	80043113	80043278	6068	327	2	2550	1	246	125	0.000206229727471	0.00668171742023	0.988	0.999	-0.011
33361	LARP4	LARP4	chr12	+	50806187	50806236	50794591	50794811	50821544	50821692	33361	69	133	27	132	173	125	0.000209586239297	0.00678357248226	0.273	0.129	0.144
15920	TMEM59	TMEM59	chr1	-	54511364	54511459	54509045	54509198	54518672	54519111	15920	651	3	555	18	219	125	0.000210709593247	0.00681301474879	0.992	0.946	0.046
28246	NARS	NARS	chr18	-	55274365	55274565	55273847	55273983	55274675	55274897	28246	1723	2	2048	27	250	125	0.00021262145511	0.0068678668798	0.998	0.974	0.024
29220	GPRC5A	GPRC5A	chr12	+	13061176	13062105	13043955	13044598	13065017	13065076	29220	254	2	4134	5	250	125	0.000214128592077	0.00690954822268	0.984	0.998	-0.014
1346	SNHG6	SNHG6	chr8	-	67834558	67834627	67834164	67834349	67834848	67834960	1346	1661	82	934	19	193	125	0.000214484867882	0.00691404658539	0.929	0.97	-0.041
21209	CREM	CREM	chr10	+	35490378	35490414	35477127	35477316	35495822	35495979	21209	45	20	4	15	160	125	0.00022062500218	0.00710479363081	0.637	0.172	0.465
26438	CAST	CAST	chr5	+	96064856	96064913	96063192	96063234	96065315	96065429	26438	655	88	1874	147	181	125	0.000221583248524	0.00711080474438	0.837	0.898	-0.061
32170	SLC37A4	SLC37A4	chr11	-	118897312	118897398	118896676	118896790	118897646	118897805	32170	44	13	292	18	210	125	0.000221703833503	0.00711080474438	0.668	0.906	-0.238
6415	SDR39U1	SDR39U1	chr14	-	24911303	24911466	24909988	24910132	24911551	24911658	6415	24	10	35	0	250	125	0.000221373969075	0.00711080474438	0.545	1.0	-0.455
6605	PIGN	PIGN	chr18	-	59829485	59829562	59828365	59828618	59854076	59854289	6605	20	4	25	38	201	125	0.000221239862965	0.00711080474438	0.757	0.29	0.467
34990	RNF19A	RNF19A	chr8	-	101287180	101287389	101282096	101282241	101299728	101300495	34990	121	6	463	0	250	125	0.000222948776901	0.00714354769486	0.91	1.0	-0.09
15215	HSD17B4	HSD17B4	chr5	+	118807330	118807395	118792009	118792063	118809602	118809710	15215	25	203	11	334	189	125	0.00022387419609	0.00715880967457	0.075	0.021	0.054
4487	TARBP1	TARBP1	chr1	-	234563062	234563134	234561418	234561539	234563321	234563512	4487	104	12	145	1	196	125	0.000223835802304	0.00715880967457	0.847	0.989	-0.142
5718	EXOC7	EXOC7	chr17	-	74086409	74086478	74085255	74085401	74090494	74090662	5718	35	170	91	197	193	125	0.000224318206286	0.00716582037535	0.118	0.23	-0.112
13574	CIRBP	CIRBP	chr19	+	1270926	1271035	1269264	1269409	1271327	1271466	13574	236	8	636	0	233	125	0.00022641244308	0.00722548057841	0.941	1.0	-0.059
23511	TRIM55	TRIM55	chr8	+	67066281	67066569	67064611	67064862	67086705	67087718	23511	8	30	4	156	250	125	0.000227344388533	0.00724796645082	0.118	0.013	0.105
32174	SELENBP1	SELENBP1	chr1	-	151341917	151342030	151340674	151340795	151342188	151342245	32174	33	14	30	0	237	125	0.000229422876104	0.00730692378928	0.554	1.0	-0.446
15526	GALK2	GALK2	chr15	+	49487281	49487411	49462212	49462572	49493358	49493447	15526	0	49	7	19	250	125	0.000230190854915	0.00732406651252	0.0	0.156	-0.156
769	COPA	COPA	chr1	-	160268634	160268781	160267345	160267535	160268891	160269054	769	1507	30	938	3	250	125	0.000232126352008	0.00737828537225	0.962	0.994	-0.032
18579	DENND1B	DENND1B	chr1	-	197616184	197616244	197614819	197614873	197621364	197621445	18579	0	8	31	14	184	125	0.000232451116096	0.00738124903611	0.0	0.601	-0.601
28735	MAPK12	MAPK12	chr22	-	50695363	50695393	50695027	50695075	50696671	50696730	28735	7	11	13	0	154	125	0.000233955628026	0.00742163122099	0.341	1.0	-0.659
1677	ILF3	ILF3	chr19	+	10789288	10789380	10787838	10787986	10789772	10789868	1677	1096	32	1798	18	216	125	0.000236564288009	0.00748947970806	0.952	0.983	-0.031
17434	ADGRG1	ADGRG1	chr16	+	57675502	57675620	57653604	57653793	57684164	57684263	17434	36	0	540	133	242	125	0.000236427346045	0.00748947970806	1.0	0.677	0.323
8655	ADAM15	ADAM15	chr1	+	155033893	155033965	155032680	155032819	155034379	155034451	8655	1	3	41	0	196	125	0.000240709273577	0.00761314717352	0.175	1.0	-0.825
15967	CORO1B	CORO1B	chr11	-	67206141	67206420	67205517	67205972	67207256	67207314	15967	267	8	916	1	250	125	0.000241329648919	0.00762520370385	0.943	0.998	-0.055
7900	MRPL43	MRPL43	chr10	-	102743704	102743831	102743511	102743574	102746846	102746953	7900	3	20	7	1	250	125	0.000243266972645	0.00767880629198	0.07	0.778	-0.708
28285	MFSD1	MFSD1	chr3	+	158539772	158539929	158539385	158539442	158541216	158541314	28285	930	0	285	8	250	125	0.000244658495261	0.0077096856811	1.0	0.947	0.053
29392	LDLR	LDLR	chr19	+	11215895	11216276	11213339	11213462	11217240	11217363	29392	225	7	1973	205	250	125	0.000244728895244	0.0077096856811	0.941	0.828	0.113
32820	FIS1	FIS1	chr7	-	100887287	100887420	100884110	100884187	100888240	100888371	32820	675	9	1267	55	250	125	0.000246936839828	0.00777156307064	0.974	0.92	0.054
11188	PABPC4	PABPC4	chr1	-	40029507	40029594	40029285	40029413	40030094	40030214	11188	437	75	724	64	211	125	0.000247306796839	0.00777553056215	0.775	0.87	-0.095
4122	ITPA	ITPA	chr20	+	3193964	3194029	3193814	3193872	3194630	3194704	4122	498	20	647	5	189	125	0.000247702727831	0.00778030607486	0.943	0.988	-0.045
7165	HBP1	HBP1	chr7	+	106830617	106830762	106827013	106827126	106840604	106840746	7165	0	4	14	0	250	125	0.000250773225301	0.00786899723998	0.0	1.0	-1.0
1056	U2AF1	U2AF1	chr21	-	44521475	44521542	44520562	44520629	44524424	44524512	1056	119	906	199	963	191	125	0.000251199441985	0.00787079282938	0.079	0.119	-0.04
8298	RAP1GAP2	RAP1GAP2	chr17	+	2908662	2908734	2901514	2901670	2909248	2909335	8298	33	4	282	0	196	125	0.000251324208786	0.00787079282938	0.84	1.0	-0.16
17972	TLE1	TLE1	chr9	-	84249011	84249216	84235355	84235472	84267128	84267203	17972	110	0	240	21	250	125	0.000251877680083	0.00788038500366	1.0	0.851	0.149
17981	MSANTD3	MSANTD3	chr9	+	103207450	103207519	103204187	103204638	103212838	103214016	17981	5	289	32	398	193	125	0.000253452700492	0.00792188778861	0.011	0.049	-0.038
29558	ITM2C	ITM2C	chr2	+	231738131	231738272	231729664	231729860	231740334	231740523	29558	1343	12	802	25	250	125	0.00025558548017	0.00797291652965	0.982	0.941	0.041
5367	DAZAP1	DAZAP1	chr19	+	1425876	1425959	1422346	1422395	1428840	1428994	5367	1595	41	2217	22	207	125	0.000255401289026	0.00797291652965	0.959	0.984	-0.025
21369	TPX2	TPX2	chr20	+	30330343	30330450	30326903	30327424	30345209	30345385	21369	784	53	1293	40	231	125	0.00025754484501	0.0080252638918	0.889	0.946	-0.057
9350	RFC5	RFC5	chr12	+	118467575	118467630	118465757	118465835	118468986	118470042	9350	217	10	333	0	179	125	0.000257767015627	0.0080252638918	0.938	1.0	-0.062
32635	NCOR2	NCOR2	chr12	-	124858958	124859009	124856567	124857156	124862782	124862930	32635	60	39	73	119	175	125	0.000261443858854	0.00813179674549	0.524	0.305	0.219
27319	BSCL2	BSCL2	chr11	-	62458751	62458893	62458546	62458613	62459847	62459945	27319	321	29	477	13	250	125	0.000261759701514	0.00813368522804	0.847	0.948	-0.101
27473	EVI5L	EVI5L	chr19	+	7921977	7922010	7920900	7920954	7923076	7923217	27473	22	28	0	16	157	125	0.000265081869744	0.0082288949263	0.385	0.0	0.385
17253	GFM1	GFM1	chr3	+	158367793	158367850	158366829	158366946	158369884	158370035	17253	24	186	2	128	181	125	0.000266299529334	0.00825865301041	0.082	0.011	0.071
21992	CD320	CD320	chr19	-	8369914	8370040	8367660	8367864	8373032	8373240	21992	93	27	70	3	250	125	0.000266657721241	0.00826172479192	0.633	0.921	-0.288
37380	ACAD10	ACAD10	chr12	+	112167609	112167760	112165765	112165947	112174634	112174808	37380	11	7	30	0	250	125	0.000268772236492	0.00831915307922	0.44	1.0	-0.56
475	SCAP	SCAP	chr3	-	47465422	47465535	47463931	47464026	47476497	47476627	475	145	1	120	13	237	125	0.000269650484195	0.00833824159711	0.987	0.83	0.157
34232	GK5	GK5	chr3	-	141903552	141904635	141901764	141901891	141904770	141904831	34232	28	16	10	31	250	125	0.000274142483362	0.00846893072874	0.467	0.139	0.328
2844	GEMIN7	GEMIN7	chr19	+	45583164	45583287	45582517	45582537	45593364	45594782	2844	53	6	149	0	247	125	0.000275309207537	0.00849674041189	0.817	1.0	-0.183
12718	FANCG	FANCG	chr9	-	35076720	35076867	35076428	35076580	35076967	35077098	12718	155	8	289	0	250	125	0.000276493881756	0.00852504975267	0.906	1.0	-0.094
15684	UBR4	UBR4	chr1	-	19467281	19467386	19465576	19465714	19467840	19468018	15684	241	24	250	5	229	125	0.00027713587177	0.0085365881429	0.846	0.965	-0.119
35489	TYK2	TYK2	chr19	-	10475289	10475447	10473224	10473333	10476192	10476574	35489	71	9	100	0	250	125	0.000277735582982	0.00854680320565	0.798	1.0	-0.202
7492	TMEM254	TMEM254	chr10	+	81841395	81841497	81839000	81839063	81841596	81841700	7492	7	0	1	9	226	125	0.000278385268924	0.00855853496487	1.0	0.058	0.942
13344	PRH1-PRR4	PRH1-PRR4	chr12	-	11187380	11187484	11126253	11126320	11199618	11199787	13344	14	24	0	22	228	125	0.000278852100257	0.00856462794633	0.242	0.0	0.242
34885	REEP4	REEP4	chr8	-	21998137	21998210	21997684	21997761	21998963	21999448	34885	511	15	474	0	197	125	0.000280760993912	0.00861495788923	0.956	1.0	-0.044
20659	NAPRT	NAPRT	chr8	-	144657360	144657515	144656954	144657070	144657592	144657695	20659	10	4	343	6	250	125	0.000281449555453	0.0086277819975	0.556	0.966	-0.41
15208	ACOT9	ACOT9	chrX	-	23752457	23752484	23751288	23751334	23761241	23761407	15208	52	12	14	18	151	125	0.000282549284673	0.00865317362599	0.782	0.392	0.39
31540	SLC50A1	SLC50A1	chr1	+	155110036	155110198	155108774	155108852	155110454	155110574	31540	132	21	392	18	250	125	0.000283498477667	0.00867391071641	0.759	0.916	-0.157
6967	MAN2B1	MAN2B1	chr19	-	12769241	12769321	12769037	12769158	12772073	12772190	6967	78	7	172	0	204	125	0.000284027164285	0.00868175457773	0.872	1.0	-0.128
2250	APEH	APEH	chr3	+	49713488	49713652	49713323	49713399	49713810	49713948	2250	575	12	1522	4	250	125	0.000286469625941	0.00874802504274	0.96	0.995	-0.035
25403	LAS1L	LAS1L	chrX	-	64753489	64753615	64752440	64752510	64754359	64754686	25403	311	0	377	14	250	125	0.000293125046918	0.00894269820172	1.0	0.931	0.069
24227	SPATA20	SPATA20	chr17	+	48626646	48626848	48626403	48626547	48627345	48627476	24227	60	6	167	0	250	125	0.000294338674124	0.00897113888121	0.833	1.0	-0.167
26574	PPAPDC1B	PPAPDC1B	chr8	-	38125888	38125979	38125414	38125478	38126399	38126508	26574	78	6	236	0	215	125	0.000295678668264	0.0090033730878	0.883	1.0	-0.117
3480	MYO6	MYO6	chr6	+	76621388	76621415	76618212	76618344	76623779	76623998	3480	4	78	95	390	151	125	0.00029681799224	0.00902944123149	0.041	0.168	-0.127
8731	ETNK2	ETNK2	chr1	-	204115769	204115892	204110442	204110585	204118830	204119090	8731	202	0	117	8	247	125	0.000298519758887	0.00907255332038	1.0	0.881	0.119
18061	ROBO1	ROBO1	chr3	-	78696778	78696805	78695297	78695340	78700881	78701079	18061	48	9	18	19	151	125	0.000298901583252	0.00907550607205	0.815	0.44	0.375
27340	BAG6	BAG6	chr6	-	31616687	31616741	31616453	31616528	31616975	31617172	27340	446	40	688	24	178	125	0.000300197417228	0.00910617874276	0.887	0.953	-0.066
6742	ANKRD13C	ANKRD13C	chr1	-	70736538	70736639	70724684	70728530	70740402	70740501	6742	129	3	167	25	225	125	0.000302253261479	0.00915982531294	0.96	0.788	0.172
32363	COPS7A	COPS7A	chr12	+	6837091	6837167	6833448	6833984	6837388	6837477	32363	305	31	435	14	200	125	0.000302796225116	0.00916756548236	0.86	0.951	-0.091
4828	SGSH	SGSH	chr17	-	78187602	78187684	78185869	78186073	78187970	78188127	4828	83	9	116	0	206	125	0.000305118422102	0.00922910855316	0.848	1.0	-0.152
5368	DAZAP1	DAZAP1	chr19	+	1433737	1433826	1432512	1432689	1434735	1435686	5368	6	482	31	575	213	125	0.000305912129261	0.00924434558575	0.007	0.031	-0.024
14859	E2F6	E2F6	chr2	-	11598406	11598477	11597304	11597359	11605897	11606303	14859	7	81	18	39	195	125	0.000306889565463	0.00926510060277	0.052	0.228	-0.176
2812	PPP2R5C	PPP2R5C	chr14	+	102285328	102285422	102229241	102229307	102323022	102323222	2812	9	4	0	11	218	125	0.000310563605291	0.00936715070982	0.563	0.0	0.563
31430	NRP1	NRP1	chr10	-	33491839	33491923	33486577	33486637	33496499	33496644	31430	341	6	270	22	208	125	0.000312552744168	0.0094182363297	0.972	0.881	0.091
10329	C6orf48	C6orf48	chr6	+	31804203	31804294	31803187	31803228	31805012	31805212	10329	112	833	72	291	215	125	0.000314199341868	0.00945891333153	0.073	0.126	-0.053
20243	LOC100288778	LOC100288778	chr12	+	88256	88392	87556	87703	88569	88771	20243	45	13	88	3	250	125	0.000317209511114	0.00954052492814	0.634	0.936	-0.302
7339	DTNBP1	DTNBP1	chr6	-	15627573	15627706	15615497	15615630	15637974	15638035	7339	175	12	289	2	250	125	0.000320962403742	0.00964430008831	0.879	0.986	-0.107
11582	METTL3	METTL3	chr14	-	21969869	21970045	21967907	21967946	21971315	21971720	11582	363	14	291	0	250	125	0.000322230165461	0.00967327674676	0.928	1.0	-0.072
11129	LINC00888	LINC00888	chr3	+	183169865	183170300	183165395	183165553	183171799	183171881	11129	116	0	18	4	250	125	0.000326348725346	0.00978769869497	1.0	0.692	0.308
30218	L1CAM	L1CAM	chrX	-	153133254	153133365	153132810	153133008	153133452	153133577	30218	279	8	1180	2	235	125	0.000328563056895	0.0098448485121	0.949	0.997	-0.048
16712	RPL3	RPL3	chr22	-	39709638	39709734	39709195	39709315	39710111	39710213	16712	8613	43	20759	189	220	125	0.000331083489268	0.00991105419845	0.991	0.984	0.007
1992	AP1G2	AP1G2	chr14	-	24031170	24031275	24030720	24030844	24031496	24031624	1992	92	16	456	21	229	125	0.00033362797454	0.00997785502468	0.758	0.922	-0.164
20044	TSPAN1	TSPAN1	chr1	+	46650265	46650340	46649862	46650069	46650456	46650555	20044	2	0	2245	3	199	125	0.000335624162046	0.0100210766534	1.0	0.998	0.002
3225	MTF2	MTF2	chr1	+	93586105	93586229	93584889	93584958	93592788	93592856	3225	163	0	139	10	248	125	0.000335701824467	0.0100210766534	1.0	0.875	0.125
29972	MEF2D	MEF2D	chr1	-	156437784	156438091	156433512	156437448	156438571	156438812	29972	162	25	177	6	250	125	0.000338737475509	0.0101022352261	0.764	0.937	-0.173
1250	HRASLS	HRASLS	chr3	+	192973439	192973578	192958916	192959322	192980758	192981024	1250	95	0	6	3	250	125	0.000343382582673	0.0102311963721	1.0	0.5	0.5
12139	SLC25A29	SLC25A29	chr14	-	100761962	100762034	100759630	100759714	100765178	100765222	12139	2	40	29	67	196	125	0.000346493318473	0.0103142422841	0.031	0.216	-0.185
15594	UBE2I	UBE2I	chr16	+	1362347	1362604	1359627	1359774	1364020	1364097	15594	22	164	112	357	250	125	0.000347436462149	0.0103290592259	0.063	0.136	-0.073
15778	ADD1	ADD1	chr4	+	2911065	2911158	2910241	2910331	2916610	2916767	15778	15	247	4	486	217	125	0.000347639049885	0.0103290592259	0.034	0.005	0.029
270	UROD	UROD	chr1	+	45478807	45478887	45478578	45478691	45478963	45479026	270	722	17	600	0	204	125	0.000349666422872	0.0103796231169	0.963	1.0	-0.037
14524	PCNX	PCNX	chr14	+	71518599	71518729	71514523	71514701	71522220	71522279	14524	43	8	71	0	250	125	0.000350678959403	0.0103999961904	0.729	1.0	-0.271
6526	HYAL2	HYAL2	chr3	-	50358796	50359204	50356999	50357966	50360083	50360281	6526	9	13	12	0	250	125	0.00035105704694	0.010401533191	0.257	1.0	-0.743
20215	RWDD3	RWDD3	chr1	+	95709766	95710271	95699710	95699871	95712097	95712213	20215	31	8	16	24	250	125	0.000352836972066	0.0104445640728	0.66	0.25	0.41
11187	PABPC4	PABPC4	chr1	-	40029507	40029594	40029285	40029413	40030142	40030214	11187	342	44	544	29	211	125	0.000355179525978	0.0104949884797	0.822	0.917	-0.095
26784	HAT1	HAT1	chr2	+	172803227	172803303	172782046	172782151	172809398	172809519	26784	825	30	617	5	200	125	0.000355198788293	0.0104949884797	0.945	0.987	-0.042
25009	MAP4K4	MAP4K4	chr2	+	102475457	102475544	102472438	102472600	102476104	102476326	25009	648	22	793	6	211	125	0.000355629097033	0.0104979733727	0.946	0.987	-0.041
14553	PIKFYVE	PIKFYVE	chr2	+	209212582	209212747	209210773	209210871	209214747	209214807	14553	131	0	98	9	250	125	0.000357397045304	0.0105404025914	1.0	0.845	0.155
4553	C17orf62	C17orf62	chr17	-	80405455	80405497	80404498	80404572	80407045	80407168	4553	207	23	270	7	166	125	0.000358323902952	0.0105579707486	0.871	0.967	-0.096
14463	RREB1	RREB1	chr6	+	7240670	7240835	7229229	7232140	7246656	7247454	14463	41	7	37	31	250	125	0.000360857706694	0.0106033427887	0.745	0.374	0.371
15085	RTN3	RTN3	chr11	+	63486173	63488504	63448921	63449250	63517462	63517670	15085	16	45	10	133	250	125	0.0003608615453	0.0106033427887	0.151	0.036	0.115
25166	RABGEF1	RABGEF1	chr7	+	66233817	66234012	66205642	66205779	66236869	66237065	25166	18	61	43	44	250	125	0.000360471484727	0.0106033427887	0.129	0.328	-0.199
30212	MEIS1	MEIS1	chr2	+	66739280	66739426	66691240	66691352	66775074	66775151	30212	451	5	0	2	250	125	0.0003624086558	0.0106389966442	0.978	0.0	0.978
36704	COPS7B	COPS7B	chr2	+	232656442	232656518	232653264	232653442	232658972	232659061	36704	178	12	225	1	200	125	0.00036412521011	0.0106795545755	0.903	0.993	-0.09
12716	FANCG	FANCG	chr9	-	35076967	35077098	35076428	35076580	35077260	35077396	12716	95	10	206	2	250	125	0.000370501228444	0.0108565713824	0.826	0.981	-0.155
24568	LSM2	LSM2	chr6	-	31766253	31766284	31765766	31765826	31773851	31773919	24568	387	12	644	0	155	125	0.000372907496318	0.0109170467311	0.963	1.0	-0.037
34347	RNPS1	RNPS1	chr16	-	2314573	2314761	2314176	2314332	2318055	2318413	34347	519	82	1012	258	250	125	0.00037536201329	0.0109788223355	0.76	0.662	0.098
9835	ARL2-SNX15	ARL2-SNX15	chr11	+	64799639	64799675	64794789	64795108	64799902	64800023	9835	125	16	166	3	160	125	0.000376683395226	0.0110073724319	0.859	0.977	-0.118
6649	SNX5	SNX5	chr20	-	17936008	17936119	17934639	17934761	17937576	17937681	6649	785	22	1502	12	235	125	0.000385200586591	0.0112459522904	0.95	0.985	-0.035
26976	ACP1	ACP1	chr2	+	272036	272065	271865	271939	272191	272305	26976	343	162	329	91	153	125	0.000386043686537	0.0112602550508	0.634	0.747	-0.113
14677	GK	GK	chrX	+	30715848	30715866	30714733	30714800	30718530	30718566	14677	9	9	0	17	142	125	0.000387652492585	0.0112694535177	0.468	0.0	0.468
23134	C12orf75	C12orf75	chr12	+	105759584	105759620	105742379	105742404	105760394	105760474	23134	523	14	3895	14	160	125	0.000386927493034	0.0112694535177	0.967	0.995	-0.028
24077	HMSD	HMSD	chr18	+	61620587	61620761	61616587	61616634	61621641	61621791	24077	0	2	82	0	250	125	0.000388126469133	0.0112694535177	0.0	1.0	-1.0
33963	SYNCRIP	SYNCRIP	chr6	-	86351009	86351169	86350163	86350282	86352514	86353043	33963	935	112	1504	109	250	125	0.000388122805723	0.0112694535177	0.807	0.873	-0.066
7573	BLOC1S2	BLOC1S2	chr10	-	102042662	102042770	102040690	102040810	102045853	102045970	7573	7	295	25	255	232	125	0.000387066065322	0.0112694535177	0.013	0.05	-0.037
21206	CREM	CREM	chr10	+	35490378	35490414	35468061	35468204	35495822	35495979	21206	43	38	11	39	160	125	0.000389948352777	0.0113120504412	0.469	0.181	0.288
23828	MTMR14	MTMR14	chr3	+	9731647	9731827	9730627	9730766	9739394	9739550	23828	126	10	142	0	250	125	0.000391924405059	0.0113412308402	0.863	1.0	-0.137
31042	NFIX	NFIX	chr19	+	13198802	13198950	13192493	13192669	13201112	13201204	31042	2	62	4	3	250	125	0.000391863420949	0.0113412308402	0.016	0.4	-0.384
36565	ARHGEF12	ARHGEF12	chr11	+	120300420	120300540	120300148	120300226	120302479	120302620	36565	147	7	298	52	244	125	0.000392021466891	0.0113412308402	0.915	0.746	0.169
13123	ERI2	ERI2	chr16	-	20811623	20811724	20811278	20811360	20812524	20812681	13123	17	4	104	0	225	125	0.000393360287133	0.011369645797	0.702	1.0	-0.298
4923	ZNFX1	ZNFX1	chr20	-	47879870	47880020	47876999	47877114	47881252	47881401	4923	168	0	85	7	250	125	0.000398200346373	0.0114991170677	1.0	0.859	0.141
20417	PPP1R18	PPP1R18	chr6	-	30652184	30653823	30646955	30647166	30654890	30655093	20417	370	38	401	14	250	125	0.000399142598794	0.0115054838989	0.83	0.935	-0.105
27894	ZNF815P	ZNF815P	chr7	+	5873157	5873199	5862790	5863157	5880320	5880487	27894	12	0	0	4	166	125	0.000398991010101	0.0115054838989	1.0	0.0	1.0
16887	PSMD4	PSMD4	chr1	+	151237641	151237710	151237307	151237394	151237869	151238085	16887	1773	41	1451	11	193	125	0.000399640468119	0.0115094288745	0.966	0.988	-0.022
23638	SEMA3F	SEMA3F	chr3	+	50223321	50223479	50223098	50223140	50223713	50223781	23638	257	12	491	3	250	125	0.00040145428119	0.0115512309915	0.915	0.988	-0.073
3580	TIMP1	TIMP1	chrX	+	47442806	47442935	47441689	47441873	47444334	47444414	3580	3283	41	1853	5	250	125	0.00040409800756	0.0116168156709	0.976	0.995	-0.019
37199	RPS3A	RPS3A	chr4	+	152021636	152021740	152020724	152020866	152024022	152025357	37199	3417	20	5783	8	228	125	0.000404619241176	0.0116213207459	0.989	0.997	-0.008
16529	MED23	MED23	chr6	-	131936463	131936481	131931185	131931386	131937046	131937142	16529	19	41	2	41	142	125	0.000407348535411	0.0116891797097	0.29	0.041	0.249
532	ARHGAP29	ARHGAP29	chr1	-	94668473	94668554	94668099	94668288	94668655	94668766	532	308	3	2311	1	205	125	0.000411479830749	0.0117971119461	0.984	0.999	-0.015
19221	TMEM141	TMEM141	chr9	+	139686162	139686229	139685776	139685876	139686398	139686482	19221	109	16	462	18	191	125	0.000412585535271	0.0118181845912	0.817	0.944	-0.127
15944	KLHL5	KLHL5	chr4	+	39116778	39116950	39114639	39114852	39122629	39127853	15944	710	0	480	11	250	125	0.000413284054276	0.0118275663684	1.0	0.956	0.044
21918	TCERG1	TCERG1	chr5	+	145883386	145883569	145882937	145883102	145886590	145886770	21918	340	0	467	15	250	125	0.000415245557179	0.011873043595	1.0	0.94	0.06
11301	QRICH1	QRICH1	chr3	-	49129829	49129889	49114141	49114471	49131344	49131504	11301	47	27	23	45	184	125	0.00041662919445	0.0118912760504	0.542	0.258	0.284
12816	CHMP1A	CHMP1A	chr16	-	89720311	89720331	89717976	89718054	89723989	89724193	12816	343	14	657	71	144	125	0.000416375244678	0.0118912760504	0.955	0.889	0.066
27865	OXR1	OXR1	chr8	+	107749747	107749828	107738334	107738537	107751685	107751811	27865	33	14	27	0	205	125	0.000418085704401	0.0119018682303	0.59	1.0	-0.41
30681	GAK	GAK	chr4	-	890247	890337	887661	887797	891820	891946	30681	218	11	308	1	214	125	0.000418120272825	0.0119018682303	0.92	0.994	-0.074
5722	EXOC7	EXOC7	chr17	-	74084140	74084203	74083734	74083801	74084544	74084643	5722	437	15	435	1	187	125	0.000417846786743	0.0119018682303	0.951	0.997	-0.046
10236	CDK5RAP2	CDK5RAP2	chr9	-	123222849	123222945	123220727	123220900	123230137	123230275	10236	181	14	232	2	220	125	0.00041999149474	0.0119444681925	0.88	0.985	-0.105
4321	PRPF3	PRPF3	chr1	+	150318493	150318612	150316909	150317023	150318883	150318967	4321	612	0	381	10	243	125	0.000420729360887	0.0119547885512	1.0	0.951	0.049
1396	NAA20	NAA20	chr20	+	20013151	20013297	20007427	20007563	20013745	20014273	1396	1355	7	1214	25	250	125	0.000421462891578	0.011955155777	0.99	0.96	0.03
29744	HNRNPDL	HNRNPDL	chr4	-	83346715	83346820	83343716	83346036	83347189	83347282	29744	84	707	277	1477	229	125	0.000421696788779	0.011955155777	0.061	0.093	-0.032
3538	KIRREL	KIRREL	chr1	+	158047780	158047930	157963062	157963518	158054211	158054369	3538	256	10	529	2	250	125	0.000421867264173	0.011955155777	0.928	0.992	-0.064
23586	MRS2	MRS2	chr6	+	24423164	24423278	24418688	24418806	24423811	24426422	23586	335	0	497	16	238	125	0.000423086777464	0.011979067098	1.0	0.942	0.058
31490	ISOC2	ISOC2	chr19	-	55967002	55967212	55966626	55966745	55967715	55967856	31490	73	32	102	13	250	125	0.000425280385478	0.0120304915434	0.533	0.797	-0.264
2461	CLDND1	CLDND1	chr3	-	98240496	98240540	98239976	98240286	98241692	98241910	2461	23	198	51	173	168	125	0.000429136790405	0.0121288209352	0.08	0.18	-0.1
13787	ARAP1	ARAP1	chr11	-	72415196	72415379	72413949	72414124	72416849	72416935	13787	47	10	212	7	250	125	0.000431219469456	0.0121661131909	0.701	0.938	-0.237
32085	PRKAA1	PRKAA1	chr5	-	40775029	40775074	40771820	40771965	40775511	40775605	32085	24	101	13	193	169	125	0.000430934440653	0.0121661131909	0.149	0.047	0.102
17065	TBC1D15	TBC1D15	chr12	+	72288104	72288155	72287001	72287104	72288465	72288663	17065	1	115	10	69	175	125	0.000436773596876	0.0123098868249	0.006	0.094	-0.088
24014	RABGGTB	RABGGTB	chr1	+	76255636	76255742	76253181	76253289	76256969	76257022	24014	763	0	279	8	230	125	0.000437087666189	0.0123098868249	1.0	0.95	0.05
35955	ANAPC10	ANAPC10	chr4	-	146002811	146002902	145985723	145985844	146017136	146017263	35955	141	8	239	0	215	125	0.00043781705151	0.0123195458245	0.911	1.0	-0.089
24215	ARHGEF1	ARHGEF1	chr19	+	42396095	42396194	42392822	42392936	42396401	42396444	24215	205	20	506	14	223	125	0.00044002371753	0.0123707196989	0.852	0.953	-0.101
32117	CUEDC1	CUEDC1	chr17	-	55948646	55948730	55946482	55946554	55950023	55950216	32117	231	0	305	14	208	125	0.000442650432816	0.0124336021574	1.0	0.929	0.071
17047	HID1	HID1	chr17	-	72957967	72958084	72956120	72956343	72958328	72958435	17047	50	6	256	2	241	125	0.000444786348003	0.0124825999654	0.812	0.985	-0.173
12791	FAHD2A	FAHD2A	chr2	+	96076611	96076774	96076274	96076334	96078181	96078290	12791	319	21	283	3	250	125	0.000445737811661	0.0124983000647	0.884	0.979	-0.095
23767	RAB29	RAB29	chr1	-	205741623	205741695	205740599	205740781	205743960	205744214	23767	157	12	137	0	196	125	0.000446309676955	0.0125033381468	0.893	1.0	-0.107
10339	C6orf48	C6orf48	chr6	+	31804189	31804294	31803187	31803228	31805012	31805212	10339	112	833	71	291	229	125	0.000451936265413	0.0126498508144	0.068	0.118	-0.05
6860	PANX1	PANX1	chr11	+	93886656	93886796	93862093	93862659	93911534	93911758	6860	71	9	217	3	250	125	0.000454698123868	0.0127159920062	0.798	0.973	-0.175
37134	CAPN1	CAPN1	chr11	+	64950944	64951063	64950171	64950439	64953387	64953521	37134	305	2	1967	0	243	125	0.000456719561283	0.0127613289512	0.987	1.0	-0.013
31054	MYH10	MYH10	chr17	-	8479960	8479990	8473037	8473130	8480553	8480656	31054	7	84	62	202	154	125	0.000458343004572	0.0127731060566	0.063	0.199	-0.136
31746	CACNB3	CACNB3	chr12	+	49218731	49218751	49218451	49218516	49218945	49219026	31746	49	29	151	30	144	125	0.000458289867025	0.0127731060566	0.595	0.814	-0.219
8654	ADAM15	ADAM15	chr1	+	155033893	155033965	155033238	155033308	155034720	155034845	8654	1	65	29	154	196	125	0.00045780269403	0.0127731060566	0.01	0.107	-0.097
20093	UBE2V1	UBE2V1	chr20	-	48713019	48713357	48700665	48700791	48729643	48729735	20093	349	38	633	28	250	125	0.000464955134016	0.0129460564433	0.821	0.919	-0.098
12685	TEAD2	TEAD2	chr19	-	49858559	49858676	49858404	49858463	49860508	49860571	12685	238	47	183	12	241	125	0.000467441752704	0.0130039358795	0.724	0.888	-0.164
24724	GRIPAP1	GRIPAP1	chrX	-	48838206	48838284	48838007	48838103	48839390	48839504	24724	137	8	231	0	202	125	0.000468492248999	0.0130217972017	0.914	1.0	-0.086
32119	CUEDC1	CUEDC1	chr17	-	55946482	55946554	55943834	55943905	55948646	55948730	32119	84	8	130	0	196	125	0.00047337664217	0.013146098196	0.87	1.0	-0.13
15063	FAM195B	FAM195B	chr17	-	79781287	79781389	79781084	79781187	79782162	79782281	15063	774	56	645	19	226	125	0.000475588643054	0.0131900673653	0.884	0.949	-0.065
37083	NAV3	NAV3	chr12	+	78388582	78388651	78362298	78362482	78392116	78392256	37083	83	16	27	21	193	125	0.000475787380262	0.0131900673653	0.771	0.454	0.317
3526	PIH1D1	PIH1D1	chr19	-	49951257	49951319	49951083	49951165	49952731	49952911	3526	405	11	692	0	186	125	0.000478469555123	0.0132528999886	0.961	1.0	-0.039
15322	SCEL	SCEL	chr13	+	78192138	78192195	78191937	78191997	78202081	78202144	15322	2	2	391	0	181	125	0.000479656440792	0.0132629213781	0.408	1.0	-0.592
26947	CTSC	CTSC	chr11	-	88061279	88061364	88053980	88059611	88068104	88068250	26947	462	4	185	11	209	125	0.000479663384114	0.0132629213781	0.986	0.91	0.076
19526	ZNF155	ZNF155	chr19	+	44494175	44494264	44492610	44492710	44495699	44495826	19526	0	26	4	3	213	125	0.000480196293919	0.0132661508201	0.0	0.439	-0.439
9106	POLL	POLL	chr10	-	103345072	103345235	103344358	103344676	103347002	103347163	9106	8	11	51	9	250	125	0.000480771355789	0.0132705381765	0.267	0.739	-0.472
11482	CDK11B	CDK11B	chr1	-	1643702	1643839	1577746	1577869	1647784	1647917	11482	194	21	301	8	250	125	0.000485793694735	0.0133975681504	0.822	0.95	-0.128
36462	NCALD	NCALD	chr8	-	102899368	102899455	102731479	102731876	102928036	102928086	36462	2	0	0	70	211	125	0.000488586118871	0.0134629334967	1.0	0.0	1.0
26708	ATP11A	ATP11A	chr13	+	113532530	113532617	113530089	113530255	113536189	113541482	26708	33	10	52	61	211	125	0.000492343538142	0.0135547533156	0.662	0.336	0.326
1705	STK38L	STK38L	chr12	+	27467947	27468050	27467436	27467591	27468221	27468283	1705	318	0	77	5	227	125	0.000493472733002	0.0135741192414	1.0	0.895	0.105
24645	DLG1	DLG1	chr3	-	196876613	196876667	196869588	196869639	196921295	196921460	24645	235	30	268	10	178	125	0.000495919457239	0.0136296622554	0.846	0.95	-0.104
36452	RELL2	RELL2	chr5	+	141017736	141017976	141016516	141017308	141018361	141018427	36452	36	10	42	0	250	125	0.000497325831273	0.0136565416252	0.643	1.0	-0.357
7278	EMC10	EMC10	chr19	+	50985117	50985204	50984140	50984234	50985405	50986783	7278	0	464	26	638	211	125	0.000502186914485	0.0137781592261	0.0	0.024	-0.024
14169	PRDM4	PRDM4	chr12	-	108134722	108135037	108133159	108133328	108135997	108136125	14169	266	0	229	10	250	125	0.000503100217462	0.0137913482656	1.0	0.92	0.08
15939	PEX19	PEX19	chr1	-	160253319	160253429	160252733	160252899	160254844	160254941	15939	298	30	381	12	234	125	0.000503700747346	0.0137959480465	0.841	0.944	-0.103
17000	BRAT1	BRAT1	chr7	-	2578812	2578985	2577443	2578398	2579177	2579276	17000	223	13	169	0	250	125	0.000505646686786	0.0138373579583	0.896	1.0	-0.104
30638	GLMP	GLMP	chr1	-	156263110	156263220	156262477	156263000	156263808	156264027	30638	229	27	150	3	234	125	0.000508539439487	0.0139045847944	0.819	0.964	-0.145
31691	ZFAND3	ZFAND3	chr6	+	37897734	37897775	37787306	37787792	38029368	38029551	31691	219	14	271	2	165	125	0.000509214152598	0.0139111023127	0.922	0.99	-0.068
3940	FKBP8	FKBP8	chr19	-	18649025	18649246	18648410	18648583	18652488	18652805	3940	554	15	629	2	250	125	0.000521717507255	0.0142404758979	0.949	0.994	-0.045
16609	PHC3	PHC3	chr3	-	169866873	169867032	169863210	169863309	169889160	169889238	16609	77	0	93	12	250	125	0.000523451903329	0.0142755946365	1.0	0.795	0.205
12852	SH3YL1	SH3YL1	chr2	-	224863	224920	218135	219001	229965	230044	12852	3	18	184	169	181	125	0.000525046663947	0.0143068484558	0.103	0.429	-0.326
28624	SNX11	SNX11	chr17	+	46188069	46188129	46184919	46185200	46189392	46189447	28624	6	43	30	44	184	125	0.000525669822453	0.0143115965923	0.087	0.317	-0.23
32510	SPRYD3	SPRYD3	chr12	-	53467069	53467255	53461938	53462088	53468432	53468568	32510	258	11	258	0	250	125	0.000526975227504	0.0143348952458	0.921	1.0	-0.079
34362	STRBP	STRBP	chr9	-	125999108	125999245	125946410	125946577	126030714	126030843	34362	47	13	27	30	250	125	0.00053119844706	0.0144374575368	0.644	0.31	0.334
11894	R3HCC1L	R3HCC1L	chr10	+	99915849	99915904	99894380	99894463	99922639	99922732	11894	0	3	19	0	179	125	0.000533966807259	0.0145003371228	0.0	1.0	-1.0
4724	EIF4A1	EIF4A1	chr17	+	7481544	7481562	7481144	7481234	7481659	7482324	4724	297	19	639	11	142	125	0.000537371905713	0.0145803861498	0.932	0.981	-0.049
6810	PLAT	PLAT	chr8	-	42046451	42046589	42045423	42045534	42048889	42048932	6810	747	40	2191	55	250	125	0.000538022590767	0.0145856277349	0.903	0.952	-0.049
27667	EIF4G1	EIF4G1	chr3	+	184033859	184034006	184033550	184033644	184035108	184035285	27667	157	8	248	0	250	125	0.000539173945306	0.0146044218779	0.908	1.0	-0.092
18549	KDELR3	KDELR3	chr22	+	38875597	38875756	38870527	38870628	38877216	38877469	18549	340	2	306	15	250	125	0.000540624329761	0.0146312769585	0.988	0.911	0.077
12297	SETD5	SETD5	chr3	+	9478533	9478572	9477411	9477590	9482139	9482382	12297	5	98	29	122	163	125	0.000544563545869	0.0147170298106	0.038	0.154	-0.116
20207	RWDD3	RWDD3	chr1	+	95709766	95710254	95699710	95699871	95712097	95712213	20207	50	8	32	24	250	125	0.000544716137402	0.0147170298106	0.758	0.4	0.358
14839	MICALL1	MICALL1	chr22	+	38328804	38328895	38328559	38328686	38329045	38329119	14839	115	9	620	8	215	125	0.000549240660379	0.0148267074458	0.881	0.978	-0.097
18482	EHMT1	EHMT1	chr9	+	140646782	140646860	140638353	140638542	140648622	140648743	18482	127	33	201	18	202	125	0.000551314851512	0.0148617768364	0.704	0.874	-0.17
5967	ZNF33A	ZNF33A	chr10	+	38314275	38314339	38306218	38306314	38343302	38348995	5967	0	41	14	57	188	125	0.00055147209929	0.0148617768364	0.0	0.14	-0.14
36546	EIF6	EIF6	chr20	-	33868456	33868632	33867744	33867921	33872183	33872520	36546	1079	23	1876	12	250	125	0.000559315904352	0.015060431036	0.959	0.987	-0.028
26481	BCL2L12	BCL2L12	chr19	+	50173472	50173745	50172280	50172372	50176954	50177173	26481	339	29	340	8	250	125	0.000562476324323	0.0151327491103	0.854	0.955	-0.101
20113	ADCY6	ADCY6	chr12	-	49168184	49168301	49167722	49167881	49169085	49169233	20113	101	10	204	2	241	125	0.000563355876695	0.0151436329721	0.84	0.981	-0.141
28696	TNIP1	TNIP1	chr5	-	150444520	150444692	150443173	150443308	150466645	150466747	28696	208	5	864	80	250	125	0.000565066808851	0.0151640529739	0.954	0.844	0.11
31836	KCTD17	KCTD17	chr22	+	37457578	37457669	37455352	37455478	37458564	37459430	31836	28	15	30	1	215	125	0.000564705350551	0.0151640529739	0.52	0.946	-0.426
15093	ANO6	ANO6	chr12	+	45695796	45695876	45609769	45610174	45725077	45725206	15093	261	24	386	10	204	125	0.000566447957742	0.0151758242214	0.87	0.959	-0.089
8909	ZFYVE16	ZFYVE16	chr5	+	79768579	79768742	79755232	79755313	79769572	79769678	8909	191	9	250	0	250	125	0.000566457476974	0.0151758242214	0.914	1.0	-0.086
2641	HEATR3	HEATR3	chr16	+	50100277	50100450	50099880	50100180	50102690	50102778	2641	21	9	30	0	250	125	0.000567104848022	0.0151804111333	0.538	1.0	-0.462
36909	TMEM62	TMEM62	chr15	+	43430771	43430817	43427709	43427847	43438690	43438832	36909	61	6	220	1	170	125	0.000570943005947	0.0152703305139	0.882	0.994	-0.112
7885	ZFYVE27	ZFYVE27	chr10	+	99508025	99508121	99504485	99504672	99509230	99509343	7885	199	13	148	0	220	125	0.000571512205905	0.0152727415226	0.897	1.0	-0.103
11673	AACS	AACS	chr12	+	125609447	125609570	125609250	125609315	125612706	125612820	11673	189	11	526	5	247	125	0.000573438673189	0.0152857845652	0.897	0.982	-0.085
14556	AP4M1	AP4M1	chr7	+	99700297	99700404	99699502	99699591	99701031	99701142	14556	53	10	57	0	231	125	0.000573080528109	0.0152857845652	0.741	1.0	-0.259
21114	AARS2	AARS2	chr6	-	44274985	44275131	44274659	44274768	44278035	44278180	21114	49	11	110	3	250	125	0.000572556188137	0.0152857845652	0.69	0.948	-0.258
5394	MTCH1	MTCH1	chr6	-	36949363	36949448	36946280	36946387	36953628	36954327	5394	2474	6	1525	22	209	125	0.000579088322435	0.0154234877256	0.996	0.976	0.02
20111	ADCY6	ADCY6	chr12	-	49167722	49167881	49167251	49167430	49169085	49169233	20111	136	9	167	0	250	125	0.000581567396822	0.0154636782136	0.883	1.0	-0.117
21444	FANCI	FANCI	chr15	+	89838145	89838325	89837063	89837228	89843030	89843197	21444	596	9	535	28	250	125	0.000581316703361	0.0154636782136	0.971	0.905	0.066
31469	PGD	PGD	chr1	+	10463127	10463193	10460449	10460629	10464217	10464336	31469	1509	34	1778	14	190	125	0.000582961231103	0.0154878225073	0.967	0.988	-0.021
5408	ERBB2IP	ERBB2IP	chr5	+	65367996	65368119	65349233	65350779	65370851	65371058	5408	11	63	86	160	247	125	0.000589660359195	0.0156527576282	0.081	0.214	-0.133
13881	TARS2	TARS2	chr1	+	150477107	150477209	150476810	150476911	150477381	150477454	13881	61	12	157	5	226	125	0.000593559068479	0.0157431419818	0.738	0.946	-0.208
9456	ARHGEF39	ARHGEF39	chr9	-	35662508	35662738	35662175	35662264	35663318	35663389	9456	18	6	46	0	250	125	0.000600399324719	0.0159113307326	0.6	1.0	-0.4
10022	LOC100505666	LOC100505666	chr1	-	155018435	155018722	155017667	155018329	155021744	155021837	10022	4	4	31	0	250	125	0.000603295934303	0.0159748153501	0.333	1.0	-0.667
24091	ANO8	ANO8	chr19	-	17438246	17438378	17438043	17438154	17438497	17438689	24091	84	11	76	0	250	125	0.000608398323022	0.0160965534741	0.792	1.0	-0.208
22229	ACTR2	ACTR2	chr2	+	65488380	65488526	65482678	65482828	65492176	65492309	22229	2151	13	4314	2	250	125	0.000610063973673	0.0161272384284	0.988	0.999	-0.011
15775	OAZ1	OAZ1	chr19	+	2271383	2271529	2269484	2269743	2271780	2271953	15775	8967	72	6540	16	250	125	0.000610994133315	0.0161384457036	0.984	0.995	-0.011
23792	POFUT2	POFUT2	chr21	-	46685936	46686142	46683842	46685550	46687504	46687628	23792	11	125	23	70	250	125	0.000612454436064	0.0161636257253	0.042	0.141	-0.099
33138	SLC35F5	SLC35F5	chr2	-	114475329	114475427	114472734	114472772	114476730	114476885	33138	176	14	738	15	222	125	0.000616581144387	0.0162590764799	0.876	0.965	-0.089
22071	HSPH1	HSPH1	chr13	-	31722510	31722617	31722095	31722229	31724090	31724319	22071	2959	0	872	7	231	125	0.000619352415933	0.0163186565061	1.0	0.985	0.015
30731	TCF4	TCF4	chr18	-	53254275	53254367	53252510	53252583	53255268	53255860	30731	53	0	9	4	216	125	0.000620392475135	0.0163190862209	1.0	0.566	0.434
542	TRA2A	TRA2A	chr7	-	23570799	23570889	23561750	23562051	23571407	23571660	542	22	26	14	67	214	125	0.000619946710879	0.0163190862209	0.331	0.109	0.222
6260	DPM1	DPM1	chr20	-	49562273	49562299	49558567	49558663	49562383	49562460	6260	682	29	504	5	150	125	0.00062120108826	0.0163268853214	0.951	0.988	-0.037
5617	KANSL2	KANSL2	chr12	-	49072818	49072933	49065581	49065745	49073437	49073616	5617	314	8	143	16	239	125	0.00062366886071	0.0163782429558	0.954	0.824	0.13
7476	PRC1	PRC1	chr15	-	91513633	91513744	91512676	91512853	91517365	91517476	7476	1387	55	1194	20	235	125	0.000624982588849	0.016399234498	0.931	0.969	-0.038
25583	SEC11A	SEC11A	chr15	-	85230855	85231005	85223943	85224063	85234765	85234875	25583	1934	30	3053	17	250	125	0.00062677737442	0.0164328038437	0.97	0.989	-0.019
12862	TOPORS	TOPORS	chr9	-	32550771	32550966	32540541	32544324	32552431	32552626	12862	20	0	15	10	250	125	0.000630128815206	0.0165070967605	1.0	0.429	0.571
29950	TAF1A	TAF1A	chr1	-	222753100	222753214	222750786	222750985	222757469	222757639	29950	118	5	45	12	238	125	0.000634878713269	0.0166178721328	0.925	0.663	0.262
225	CCNDBP1	CCNDBP1	chr15	+	43478017	43478077	43477465	43477805	43481396	43481478	225	19	7	58	1	184	125	0.000635911098333	0.0166312401361	0.648	0.975	-0.327
11194	CDK10	CDK10	chr16	+	89759805	89759875	89759681	89759734	89760580	89760640	11194	45	7	277	5	194	125	0.000637506624357	0.0166593022058	0.806	0.973	-0.167
17676	CECR5	CECR5	chr22	-	17621948	17622123	17619439	17619628	17623987	17624021	17676	206	9	267	0	250	125	0.000638678835906	0.0166626186314	0.92	1.0	-0.08
24000	COASY	COASY	chr17	+	40716726	40716916	40716463	40716595	40717000	40717065	24000	178	13	654	11	250	125	0.000638469187248	0.0166626186314	0.873	0.967	-0.094
31127	IRF3	IRF3	chr19	-	50165204	50165585	50163969	50164085	50165681	50165874	31127	330	15	705	7	250	125	0.000642193452653	0.0167406128079	0.917	0.981	-0.064
32862	XPNPEP1	XPNPEP1	chr10	-	111651479	111651584	111648260	111648353	111667448	111667573	32862	176	11	296	2	229	125	0.000643088527755	0.0167502494717	0.897	0.988	-0.091
15779	ADD1	ADD1	chr4	+	2928368	2928402	2927740	2927839	2929897	2931802	15779	22	242	101	500	158	125	0.000647400362619	0.0168487926209	0.067	0.138	-0.071
25241	PTK2	PTK2	chr8	-	141935759	141935848	141900641	141900868	142011223	142011412	25241	73	31	145	21	213	125	0.000649797604985	0.0168973878014	0.58	0.802	-0.222
16376	FAM189B	FAM189B	chr1	-	155224190	155224247	155223415	155223523	155224443	155225274	16376	16	74	28	37	181	125	0.000652090645893	0.0169431963176	0.13	0.343	-0.213
16625	MFF	MFF	chr2	+	228207460	228207535	228205007	228205096	228220392	228220477	16625	44	245	57	147	199	125	0.000652821458077	0.0169483720724	0.101	0.196	-0.095
1051	PHACTR2	PHACTR2	chr6	+	144081537	144081777	144074890	144075049	144086397	144086935	1051	3	36	20	33	250	125	0.000653781089668	0.0169594751177	0.04	0.233	-0.193
15089	RTN3	RTN3	chr11	+	63486452	63488504	63448921	63449250	63517462	63517670	15089	16	45	11	133	250	125	0.000656766607416	0.0170230700903	0.151	0.04	0.111
17300	SEPT2	SEPT2	chr2	+	242256913	242257014	242254601	242255025	242263630	242263656	17300	40	109	17	132	225	125	0.000659083643562	0.0170692490986	0.169	0.067	0.102
21438	FANCI	FANCI	chr15	+	89849237	89849425	89848835	89848929	89850706	89850760	21438	439	17	559	4	250	125	0.000661727986795	0.0171238230089	0.928	0.986	-0.058
3695	IL6	IL6	chr7	+	22767062	22767253	22766765	22766900	22768311	22768425	3695	278	3	1498	79	250	125	0.000665494526319	0.0172073244068	0.979	0.905	0.074
25571	FADS3	FADS3	chr11	-	61644337	61644435	61643830	61643927	61644982	61645059	25571	236	13	173	0	222	125	0.000671622700264	0.0173517044628	0.911	1.0	-0.089
19618	KANSL3	KANSL3	chr2	-	97281228	97281281	97279224	97279356	97285095	97285281	19618	0	105	9	77	177	125	0.000674964725735	0.0174239274665	0.0	0.076	-0.076
17776	FAM213B	FAM213B	chr1	+	2519968	2520064	2519828	2519892	2520392	2520479	17776	26	7	48	0	220	125	0.000676224941281	0.0174423360461	0.678	1.0	-0.322
8491	LLGL1	LLGL1	chr17	+	18140794	18141087	18140148	18140253	18141380	18141528	8491	109	8	299	2	250	125	0.00068353630759	0.0176166701878	0.872	0.987	-0.115
27210	PRR5L	PRR5L	chr11	+	36472758	36472885	36467849	36467990	36483891	36486754	27210	39	6	87	0	250	125	0.000686126756093	0.0176691495242	0.765	1.0	-0.235
24333	SMPD4	SMPD4	chr2	-	130930851	130930927	130930359	130930468	130931086	130931229	24333	455	13	534	1	200	125	0.000686975321352	0.0176767233414	0.956	0.997	-0.041
921	DHPS	DHPS	chr19	-	12788104	12788210	12786830	12786956	12790270	12790357	921	264	13	344	2	230	125	0.000690471038368	0.0177523444953	0.917	0.989	-0.072
10976	CCSER2	CCSER2	chr10	+	86259630	86259715	86237330	86237420	86273204	86278277	10976	32	59	13	81	209	125	0.000693871925555	0.0178254076218	0.245	0.088	0.157
36082	POC1A	POC1A	chr3	-	52130584	52130728	52109248	52110001	52156394	52156493	36082	196	67	271	45	250	125	0.00069732417813	0.0178996715966	0.594	0.751	-0.157
5455	CD44	CD44	chr11	+	35219667	35219793	35211381	35211612	35229651	35229753	5455	14	7	797	1850	250	125	0.000698798209665	0.0179230778136	0.5	0.177	0.323
35438	IFRD2	IFRD2	chr3	-	50326877	50327059	50326230	50326368	50327142	50327193	35438	204	17	263	4	250	125	0.000700741757005	0.0179584790636	0.857	0.97	-0.113
23240	DNMT3B	DNMT3B	chr20	+	31374307	31374433	31372563	31372665	31375035	31375257	23240	31	7	142	3	250	125	0.000701795945568	0.0179710494302	0.689	0.959	-0.27
7622	PDK1	PDK1	chr2	+	173433468	173433545	173431583	173431661	173435453	173435552	7622	70	7	121	0	201	125	0.00071475867122	0.0182882995162	0.861	1.0	-0.139
4156	IFT52	IFT52	chr20	+	42233641	42233713	42232822	42232898	42242489	42242616	4156	281	17	256	2	196	125	0.000716186945189	0.0183101491576	0.913	0.988	-0.075
11372	FAM49B	FAM49B	chr8	-	130916744	130916831	130915557	130915596	130983188	130983241	11372	163	28	231	87	211	125	0.000726218449971	0.0185517391054	0.775	0.611	0.164
23840	ACTR1B	ACTR1B	chr2	-	98277033	98277109	98275814	98275940	98278344	98278409	23840	172	11	405	4	200	125	0.000727408884774	0.0185672719419	0.907	0.984	-0.077
24710	SYT7	SYT7	chr11	-	61318855	61318935	61300460	61300596	61323575	61323679	24710	89	0	1	2	204	125	0.000731566370435	0.0186584539647	1.0	0.235	0.765
24413	MBNL3	MBNL3	chrX	-	131515386	131515460	131503342	131513705	131516205	131516300	24413	5	0	2	14	198	125	0.000732242119345	0.0186607601973	1.0	0.083	0.917
19211	PRMT7	PRMT7	chr16	+	68381533	68381581	68380047	68380183	68382244	68382334	19211	16	6	39	0	172	125	0.000747995530433	0.0190470012027	0.66	1.0	-0.34
16380	FAM189B	FAM189B	chr1	-	155223874	155223985	155223649	155223769	155224443	155225274	16380	43	5	131	0	235	125	0.000751319159343	0.0191111935531	0.821	1.0	-0.179
26454	TESC	TESC	chr12	-	117479751	117479799	117476727	117477015	117484363	117484471	26454	72	0	23	5	172	125	0.00075171533878	0.0191111935531	1.0	0.77	0.23
17986	CHCHD2	CHCHD2	chr7	-	56171918	56172168	56170559	56170704	56174056	56174187	17986	3927	20	4303	2	250	125	0.00075425804926	0.0191300722899	0.99	0.999	-0.009
28045	LMO7	LMO7	chr13	+	76412275	76412332	76410532	76410593	76414220	76414246	28045	779	32	202	0	181	125	0.00075392622308	0.0191300722899	0.944	1.0	-0.056
29102	PRPF8	PRPF8	chr17	-	1564904	1565084	1564564	1564700	1565199	1565447	29102	623	12	1244	3	250	125	0.000753464902425	0.0191300722899	0.963	0.995	-0.032
16268	BTRC	BTRC	chr10	+	103190101	103190209	103113789	103113985	103221737	103221815	16268	49	16	27	32	232	125	0.000756303303362	0.0191666976268	0.623	0.313	0.31
26893	LGALS3BP	LGALS3BP	chr17	-	76969051	76969304	76967334	76968786	76970769	76970901	26893	1544	25	1097	3	250	125	0.000757606891589	0.0191844839641	0.969	0.995	-0.026
28024	CHD3	CHD3	chr17	+	7810918	7811020	7810670	7810806	7811211	7811337	28024	190	66	222	36	226	125	0.000760755984894	0.0192489377416	0.614	0.773	-0.159
6126	INO80E	INO80E	chr16	+	30012734	30012851	30012249	30012361	30016541	30017111	6126	135	33	310	30	241	125	0.000762790286049	0.0192851047657	0.68	0.843	-0.163
31372	SPPL3	SPPL3	chr12	-	121204065	121204175	121200312	121202873	121205196	121205396	31372	275	2	352	19	234	125	0.000769571068317	0.0194411214176	0.987	0.908	0.079
28738	NAGA	NAGA	chr22	-	42463768	42463940	42463116	42463294	42464442	42464578	28738	89	9	290	4	250	125	0.000770426828868	0.0194473299534	0.832	0.973	-0.141
18076	EME1	EME1	chr17	+	48455955	48456042	48453426	48453554	48456134	48456256	18076	27	7	48	0	211	125	0.000771622789394	0.0194621092948	0.696	1.0	-0.304
25461	UCHL3	UCHL3	chr13	+	76124111	76124123	76123885	76123998	76134888	76135017	25461	552	5	327	15	136	125	0.000773246824306	0.0194876537594	0.99	0.952	0.038
227	CCNDBP1	CCNDBP1	chr15	+	43482252	43482349	43481396	43481478	43482522	43482596	227	126	18	308	12	221	125	0.00077923755932	0.0196231221396	0.798	0.936	-0.138
13310	ZNF267	ZNF267	chr16	+	31901527	31901571	31896481	31896577	31925796	31928629	13310	38	81	36	26	168	125	0.000781627677296	0.0196677758326	0.259	0.507	-0.248
14356	YIPF2	YIPF2	chr19	-	11038305	11038392	11036361	11036449	11038474	11038635	14356	137	19	272	10	211	125	0.000783685348396	0.019704000467	0.81	0.942	-0.132
10820	FCHSD1	FCHSD1	chr5	-	141027534	141027663	141026964	141027087	141028523	141028587	10820	78	12	166	4	250	125	0.000794502106863	0.0199602219613	0.765	0.954	-0.189
16379	FAM189B	FAM189B	chr1	-	155223874	155223985	155223649	155223769	155224190	155224247	16379	78	8	211	2	235	125	0.000803075415947	0.0201597223117	0.838	0.982	-0.144
5053	OARD1	OARD1	chr6	-	41036579	41036692	41034530	41035176	41037814	41037873	5053	71	16	275	17	237	125	0.000805065171421	0.020193770834	0.701	0.895	-0.194
11490	LIN37	LIN37	chr19	+	36243814	36243900	36243704	36243734	36243987	36244154	11490	90	14	85	1	210	125	0.000807139741017	0.020229891575	0.793	0.981	-0.188
11523	MIER1	MIER1	chr1	+	67394572	67394646	67391824	67391925	67405710	67405735	11523	16	13	8	38	198	125	0.000810188887964	0.0202903628729	0.437	0.117	0.32
14440	PHF14	PHF14	chr7	+	11021998	11022786	11014461	11014572	11030329	11030474	14440	151	26	200	10	250	125	0.000814814662395	0.0203901932903	0.744	0.909	-0.165
19982	TAF15	TAF15	chr17	+	34151081	34151202	34149643	34149837	34161569	34161602	19982	578	0	925	18	245	125	0.000817498764548	0.0204107589326	1.0	0.963	0.037
3537	KIRREL	KIRREL	chr1	+	158063128	158063236	158061147	158061346	158063412	158063552	3537	870	15	1485	4	232	125	0.000817910192372	0.0204107589326	0.969	0.995	-0.026
36258	PPP2R5D	PPP2R5D	chr6	+	42976430	42976484	42976104	42976213	42976794	42976965	36258	418	27	403	7	178	125	0.000818197356291	0.0204107589326	0.916	0.976	-0.06
5998	AMMECR1L	AMMECR1L	chr2	-	128628387	128628502	128627027	128627118	128628822	128628933	5998	100	0	133	12	239	125	0.000817127719517	0.0204107589326	1.0	0.853	0.147
14465	RPP38	RPP38	chr10	+	15144216	15144335	15139178	15139408	15145303	15146256	14465	60	3	74	23	243	125	0.000825546913223	0.0205683860518	0.911	0.623	0.288
31524	MBD1	MBD1	chr18	-	47801739	47801814	47801498	47801615	47801969	47802098	31524	1	107	9	61	199	125	0.000825806409658	0.0205683860518	0.006	0.085	-0.079
30640	GLMP	GLMP	chr1	-	156263110	156263367	156262477	156263000	156263808	156264027	30640	518	27	312	3	250	125	0.000829017488206	0.0206322455437	0.906	0.981	-0.075
11089	APTX	APTX	chr9	-	32984628	32984855	32974455	32974559	32985968	32986028	11089	271	15	343	3	250	125	0.000833829426178	0.0207358158627	0.9	0.983	-0.083
14825	MZT2B	MZT2B	chr2	+	130940199	130940348	130939500	130940025	130948041	130948300	14825	927	33	1217	16	250	125	0.000838015637698	0.0208236761851	0.934	0.974	-0.04
26471	SORBS2	SORBS2	chr4	-	186611715	186611765	186599949	186599976	186696380	186696520	26471	7	14	22	5	174	125	0.00083938151171	0.0208331887873	0.264	0.76	-0.496
6555	ZCCHC10	ZCCHC10	chr5	-	132335823	132335893	132332676	132334542	132342450	132342612	6555	51	2	35	13	194	125	0.000839705391664	0.0208331887873	0.943	0.634	0.309
8533	TCF7L2	TCF7L2	chr10	+	114918425	114918476	114917779	114917828	114919678	114919751	8533	2	3	82	2	175	125	0.000841348073855	0.0208577122415	0.323	0.967	-0.644
34158	DMKN	DMKN	chr19	-	35997027	35997087	35996840	35996888	36001085	36001154	34158	0	31	110	463	184	125	0.000843421063622	0.0208928569769	0.0	0.139	-0.139
21224	LAMA5	LAMA5	chr20	-	60897713	60897814	60897324	60897505	60898511	60898726	21224	0	2	138	2	225	125	0.000847510643378	0.0209778624391	0.0	0.975	-0.975
15170	FARSB	FARSB	chr2	-	223511519	223511715	223507569	223507724	223513458	223513514	15170	68	289	42	359	250	125	0.000849048475703	0.0209996233157	0.105	0.055	0.05
2986	UBE2F	UBE2F	chr2	+	238939196	238939254	238933982	238934053	238944518	238944581	2986	137	13	137	1	182	125	0.000849973756917	0.0210062118948	0.879	0.989	-0.11
19914	POMGNT1	POMGNT1	chr1	-	46660224	46660323	46659945	46660073	46660515	46660633	19914	381	11	415	0	223	125	0.000851718090793	0.021033016617	0.951	1.0	-0.049
10431	IDH3G	IDH3G	chrX	-	153052255	153052402	153051809	153051904	153052505	153052608	10431	447	14	508	2	250	125	0.000859890555108	0.0212183984423	0.941	0.992	-0.051
29692	HMGCR	HMGCR	chr5	+	74655222	74655381	74654994	74655135	74655809	74655964	29692	276	0	1936	54	250	125	0.000861381469964	0.0212387491446	1.0	0.947	0.053
19984	TAF15	TAF15	chr17	+	34160910	34160945	34149643	34149837	34161569	34161602	19984	198	0	389	18	159	125	0.000863920835033	0.0212848996458	1.0	0.944	0.056
37170	PCBP2	PCBP2	chr12	+	53858543	53858636	53856276	53856351	53861004	53861077	37170	1501	271	1495	193	217	125	0.000867451163529	0.0213553749378	0.761	0.817	-0.056
19210	PRMT7	PRMT7	chr16	+	68355328	68355365	68349799	68349977	68358585	68358735	19210	63	9	108	1	161	125	0.00087061410679	0.0214159523882	0.845	0.988	-0.143
20107	PHPT1	PHPT1	chr9	+	139744954	139745012	139744464	139744589	139745206	139745495	20107	11	517	35	550	182	125	0.000871255300886	0.0214159523882	0.014	0.042	-0.028
28918	MYO18A	MYO18A	chr17	-	27412621	27412666	27409333	27409456	27413455	27413595	28918	65	13	97	58	169	125	0.000879961648196	0.0216132953052	0.787	0.553	0.234
11458	RNASEK-C17orf49	RNASEK-C17orf49	chr17	+	6919092	6919194	6918380	6918475	6919813	6920004	11458	224	26	671	30	226	125	0.000881322428876	0.0216300541609	0.827	0.925	-0.098
7196	INTS12	INTS12	chr4	-	106624804	106624966	106621006	106621171	106629794	106629881	7196	0	11	22	22	250	125	0.000884027630397	0.0216797576036	0.0	0.333	-0.333
9197	BECN1	BECN1	chr17	-	40967925	40968072	40966541	40966691	40970238	40970433	9197	478	15	593	3	250	125	0.000889354332671	0.0217936245041	0.941	0.99	-0.049
14933	MBOAT2	MBOAT2	chr2	-	9083315	9083393	9048750	9048846	9143668	9143876	14933	75	7	123	0	202	125	0.000892559323096	0.0218385907748	0.869	1.0	-0.131
22398	PARD3	PARD3	chr10	-	34739244	34739376	34690753	34690845	34759012	34759191	22398	294	74	821	119	250	125	0.000891931846642	0.0218385907748	0.665	0.775	-0.11
19702	NBEAL2	NBEAL2	chr3	+	47033964	47034045	47033329	47033436	47035426	47035510	19702	0	20	75	191	205	125	0.000900980965719	0.0220275909758	0.0	0.193	-0.193
23233	DNMT3B	DNMT3B	chr20	+	31381341	31381401	31380431	31380576	31383214	31383340	23233	2	13	57	40	184	125	0.00090304762728	0.0220275909758	0.095	0.492	-0.397
2567	RPE	RPE	chr2	+	210874380	210874460	210867288	210867507	210880696	210880836	2567	432	16	492	3	204	125	0.000901733656883	0.0220275909758	0.943	0.99	-0.047
35048	MRPL55	MRPL55	chr1	-	228296137	228296175	228295935	228296019	228296849	228297013	35048	5	22	8	2	162	125	0.000902403089466	0.0220275909758	0.149	0.755	-0.606
23424	SLC29A1	SLC29A1	chr6	+	44198083	44198218	44197643	44197783	44198304	44198402	23424	271	8	474	0	250	125	0.000903913353097	0.0220318513839	0.944	1.0	-0.056
31426	NRP1	NRP1	chr10	-	33491818	33491923	33486577	33486637	33496499	33496644	31426	542	6	487	22	229	125	0.000907793601364	0.0221095246792	0.98	0.924	0.056
27661	EIF4G1	EIF4G1	chr3	+	184033919	184034006	184033550	184033644	184035108	184035285	27661	246	8	461	0	211	125	0.000908621281831	0.022112790142	0.948	1.0	-0.052
21357	PHF1	PHF1	chr6	+	33381512	33381608	33381185	33381334	33381817	33381886	21357	196	18	196	3	220	125	0.000909641494269	0.0221207326307	0.861	0.974	-0.113
13889	WIPF1	WIPF1	chr2	-	175439931	175440108	175436403	175437174	175446037	175446167	13889	131	0	29	4	250	125	0.000912639712809	0.0221368241802	1.0	0.784	0.216
14303	ANXA3	ANXA3	chr4	+	79503330	79503444	79500180	79500275	79507413	79507504	14303	293	2	4635	9	238	125	0.000911759280282	0.0221368241802	0.987	0.996	-0.009
3113	SLC37A2	SLC37A2	chr11	+	124956099	124956156	124955849	124955914	124958014	124960412	3113	0	6	8	1	181	125	0.000913080637274	0.0221368241802	0.0	0.847	-0.847
6556	ZCCHC10	ZCCHC10	chr5	-	132335823	132335865	132332676	132334542	132342450	132342612	6556	109	2	83	13	166	125	0.000912664845875	0.0221368241802	0.976	0.828	0.148
15606	GOPC	GOPC	chr6	-	117892022	117892118	117888016	117888197	117894629	117894795	15606	136	0	65	6	220	125	0.000921785207047	0.0223308770409	1.0	0.86	0.14
12691	BCL2L13	BCL2L13	chr22	+	18178906	18178976	18171751	18171908	18185008	18185152	12691	118	27	355	31	194	125	0.000925969462832	0.022415210664	0.738	0.881	-0.143
34626	CDH3	CDH3	chr16	+	68710287	68710373	68679538	68679653	68712036	68712180	34626	4	0	1835	2	210	125	0.00092708453658	0.0224251761083	1.0	0.998	0.002
9818	MCRS1	MCRS1	chr12	-	49960504	49960624	49959859	49959998	49961830	49961928	9818	492	21	458	4	244	125	0.000930807460983	0.0224981597146	0.923	0.983	-0.06
21924	SNAPIN	SNAPIN	chr1	+	153631613	153631660	153631129	153631362	153631923	153632042	21924	167	19	206	5	171	125	0.000932061104818	0.022511394002	0.865	0.968	-0.103
15525	GALK2	GALK2	chr15	+	49575762	49575915	49531417	49531564	49584523	49584734	15525	101	11	83	0	250	125	0.000935236699843	0.0225709926023	0.821	1.0	-0.179
11762	YKT6	YKT6	chr7	+	44250621	44250723	44247731	44247797	44251845	44253893	11762	1583	37	1366	11	226	125	0.000937448791539	0.0226072654486	0.959	0.986	-0.027
36146	AARS	AARS	chr16	-	70291935	70292120	70289630	70289739	70292882	70293089	36146	295	0	803	23	250	125	0.000943009097978	0.0227241670844	1.0	0.946	0.054
541	TRA2A	TRA2A	chr7	-	23570799	23570889	23561325	23561459	23571407	23571660	541	24	199	15	379	214	125	0.000946505851607	0.0227912032138	0.066	0.023	0.043
16626	MFF	MFF	chr2	+	228212058	228212100	228205007	228205096	228217229	228217289	16626	62	43	66	15	166	125	0.000951266674119	0.0228712917327	0.521	0.768	-0.247
7781	ECT2	ECT2	chr3	+	172469939	172470262	172468474	172468647	172472298	172472450	7781	30	137	88	186	250	125	0.000950929104001	0.0228712917327	0.099	0.191	-0.092
9781	SRSF2	SRSF2	chr17	-	74731853	74731957	74730196	74731240	74732235	74732546	9781	76	1433	156	1838	228	125	0.000955183712572	0.0229481627283	0.028	0.044	-0.016
16756	CLEC16A	CLEC16A	chr16	+	11096930	11097114	11076734	11076848	11114049	11114182	16756	42	4	195	0	250	125	0.000957141546402	0.0229778837657	0.84	1.0	-0.16
16160	PRR16	PRR16	chr5	+	119816863	119816988	119799972	119800340	120021648	120023025	16160	43	238	6	3	249	125	0.000970018023463	0.0232694842784	0.083	0.501	-0.418
6183	PGAM5	PGAM5	chr12	+	133294295	133294384	133294024	133294150	133294575	133294706	6183	245	9	324	0	213	125	0.000973956736845	0.0233464020506	0.941	1.0	-0.059
16630	MFF	MFF	chr2	+	228217229	228217289	228205007	228205096	228220392	228220477	16630	137	245	139	147	184	125	0.000975684214151	0.0233702392422	0.275	0.391	-0.116
35507	MLXIP	MLXIP	chr12	+	122616838	122616930	122615390	122615480	122617894	122618534	35507	194	9	408	2	216	125	0.000978283443636	0.0234149057557	0.926	0.992	-0.066
9134	APMAP	APMAP	chr20	-	24949527	24949720	24943579	24944658	24950161	24950296	9134	1480	55	1000	15	250	125	0.000980031014988	0.0234391363757	0.931	0.971	-0.04
4849	ZNF384	ZNF384	chr12	-	6781515	6781698	6779925	6780004	6782381	6782606	4849	66	159	124	161	250	125	0.000986234096465	0.023569812016	0.172	0.278	-0.106
3825	VEGFC	VEGFC	chr4	-	177648931	177649122	177608974	177609081	177650686	177650900	3825	228	0	5	2	250	125	0.00099092964335	0.0236642906065	1.0	0.556	0.444
7320	UBE2C	UBE2C	chr20	+	44443022	44443109	44442075	44442103	44444179	44444384	7320	1684	33	1338	8	211	125	0.00100934087928	0.0240859255781	0.968	0.99	-0.022
35831	APBB3	APBB3	chr5	-	139942247	139942308	139941937	139942084	139943178	139943255	35831	4	5	18	0	185	125	0.00101419768886	0.0241656476222	0.351	1.0	-0.649
8088	CLK2	CLK2	chr1	-	155238498	155238586	155238083	155238150	155239278	155239507	8088	29	15	113	14	212	125	0.00101388675659	0.0241656476222	0.533	0.826	-0.293
14978	ESYT1	ESYT1	chr12	+	56536068	56536209	56532710	56532797	56536361	56536516	14978	802	24	1400	14	250	125	0.00101679963042	0.0242095511706	0.944	0.98	-0.036
6532	ZNF800	ZNF800	chr7	-	127026113	127026209	127017239	127017383	127031550	127031669	6532	56	7	87	0	220	125	0.00103458098764	0.0246145346768	0.82	1.0	-0.18
18784	PKP4	PKP4	chr2	+	159533250	159533379	159530394	159530512	159535092	159535166	18784	58	94	73	240	250	125	0.00103905915383	0.024665856205	0.236	0.132	0.104
25800	CCDC28B	CCDC28B	chr1	+	32669786	32669980	32669479	32669646	32670198	32670221	25800	52	6	103	0	250	125	0.00103869921744	0.024665856205	0.813	1.0	-0.187
27331	SRRM1	SRRM1	chr1	+	24989673	24989715	24989150	24989295	24993305	24993416	27331	71	66	228	107	166	125	0.00103758596976	0.024665856205	0.448	0.616	-0.168
300	EIF4A2	EIF4A2	chr3	+	186502750	186502890	186502352	186502485	186503671	186503840	300	2754	276	1337	187	250	125	0.00104022018337	0.0246750443944	0.833	0.781	0.052
10063	DOCK7	DOCK7	chr1	-	62939652	62939759	62923208	62923376	62940878	62941022	10063	236	0	268	11	231	125	0.0010417843054	0.0246752612284	1.0	0.929	0.071
21467	C12orf49	C12orf49	chr12	-	117160871	117161028	117157567	117157681	117175594	117175875	21467	154	17	191	4	250	125	0.00104120850523	0.0246752612284	0.819	0.96	-0.141
35153	BTN3A1	BTN3A1	chr6	+	26410121	26410142	26409760	26409961	26410233	26410260	35153	21	8	30	0	145	125	0.00104255126485	0.0246752612284	0.694	1.0	-0.306
30468	SH3BP2	SH3BP2	chr4	+	2831219	2831874	2829332	2829401	2833297	2833406	30468	63	17	179	13	250	125	0.00104471890995	0.0247082222315	0.649	0.873	-0.224
23687	WHSC1L1	WHSC1L1	chr8	-	38156961	38157108	38153313	38153470	38162104	38162275	23687	51	7	79	0	250	125	0.0010485454587	0.0247803393394	0.785	1.0	-0.215
22182	PON2	PON2	chr7	-	95036298	95036380	95035430	95035559	95039212	95039413	22182	1479	4	1661	25	206	125	0.00105087692474	0.0248170423982	0.996	0.976	0.02
7703	KIF2C	KIF2C	chr1	+	45220421	45220517	45219404	45219505	45221600	45221655	7703	875	4	613	15	220	125	0.00105992336392	0.0250121515656	0.992	0.959	0.033
29174	ABCD4	ABCD4	chr14	-	74766250	74766378	74764632	74764772	74766852	74766971	29174	12	13	100	23	250	125	0.00106673351835	0.0251542391261	0.316	0.685	-0.369
9676	OPTN	OPTN	chr10	+	13150961	13151015	13142081	13142302	13151111	13151288	9676	6	282	26	314	178	125	0.00108713827456	0.0256164488775	0.015	0.055	-0.04
6778	TMEM14C	TMEM14C	chr6	+	10726139	10726241	10723147	10723474	10728872	10728960	6778	481	12	942	4	226	125	0.00109012512359	0.0256678575075	0.957	0.992	-0.035
21065	HMMR	HMMR	chr5	+	162894706	162894754	162891728	162891808	162896646	162896835	21065	105	51	125	121	172	125	0.00109187349582	0.0256900508636	0.599	0.429	0.17
882	HAGLR	HAGLR	chr2	-	177042438	177042584	177042059	177042222	177043756	177043826	882	10	4	6	25	250	125	0.00109431574495	0.025728525269	0.556	0.107	0.449
16342	PTTG1IP	PTTG1IP	chr21	-	46276107	46276279	46269499	46271542	46281077	46281186	16342	866	5	2687	1	250	125	0.00109895849942	0.0258186410612	0.989	0.999	-0.01
28190	STK11IP	STK11IP	chr2	+	220478882	220478964	220478473	220478652	220479197	220479268	28190	62	7	95	0	206	125	0.00110898751231	0.0260350742857	0.843	1.0	-0.157
2675	TMEM64	TMEM64	chr8	-	91643779	91643935	91634222	91638090	91657338	91658133	2675	195	10	420	3	250	125	0.00111208364341	0.0260885494007	0.907	0.986	-0.079
7167	HBP1	HBP1	chr7	+	106829736	106829893	106827013	106827126	106830617	106830762	7167	181	0	248	12	250	125	0.00111740991988	0.0261942247468	1.0	0.912	0.088
22992	BIRC5	BIRC5	chr17	+	76212046	76212115	76210760	76210870	76212744	76212862	22992	37	452	61	367	193	125	0.00111911530385	0.0262149265261	0.05	0.097	-0.047
14390	GUK1	GUK1	chr1	+	228328824	228328989	228327928	228328064	228333211	228333325	14390	194	111	223	71	250	125	0.00112429326881	0.0263168823076	0.466	0.611	-0.145
16746	PIP5K1C	PIP5K1C	chr19	-	3633434	3633518	3630178	3633167	3638881	3639014	16746	18	24	25	6	208	125	0.00112821992213	0.0263894199101	0.311	0.715	-0.404
15264	CLIP1	CLIP1	chr12	-	122835657	122835690	122831921	122832026	122837272	122837333	15264	4	22	7	2	157	125	0.00113027320941	0.0264180646548	0.126	0.736	-0.61
37008	SCAMP4	SCAMP4	chr19	+	1914977	1915025	1905372	1905438	1917692	1917821	37008	282	0	356	13	172	125	0.00113434125167	0.0264937241352	1.0	0.952	0.048
20657	NAPRT	NAPRT	chr8	-	144657155	144657263	144656954	144657070	144657592	144657695	20657	5	4	136	6	232	125	0.00115114534137	0.0268468651267	0.402	0.924	-0.522
8648	ADAM15	ADAM15	chr1	+	155028265	155028328	155026789	155026982	155028407	155028476	8648	361	18	870	13	187	125	0.0011508107084	0.0268468651267	0.931	0.978	-0.047
37417	PPP1R8	PPP1R8	chr1	+	28167524	28167745	28165209	28165363	28169696	28169841	37417	404	2	588	20	250	125	0.00115590550367	0.0269381749726	0.99	0.936	0.054
9206	CUX1	CUX1	chr7	+	101842081	101842147	101839913	101840585	101843350	101843452	9206	73	10	66	0	190	125	0.00117036335143	0.0272551891943	0.828	1.0	-0.172
8649	ADAM15	ADAM15	chr1	+	155034379	155034593	155033238	155033308	155034720	155034845	8649	4	65	43	154	250	125	0.00117275246467	0.0272908914789	0.03	0.123	-0.093
20335	ADPGK	ADPGK	chr15	-	73048591	73048788	73047896	73047995	73052747	73052868	20335	585	4	381	14	250	125	0.00117477331381	0.027317978131	0.987	0.932	0.055
23206	NT5E	NT5E	chr6	+	86200225	86200375	86199211	86199317	86201694	86201895	23206	596	75	1776	135	250	125	0.00118379893092	0.0275077942541	0.799	0.868	-0.069
4145	GNPDA1	GNPDA1	chr5	-	141387363	141387465	141385708	141385891	141391476	141391606	4145	1404	3	414	9	226	125	0.00118670863311	0.0275553226017	0.996	0.962	0.034
21031	MTMR7	MTMR7	chr8	-	17188658	17188791	17170800	17170910	17198871	17199006	21031	1	4	13	0	250	125	0.00118831415945	0.0275725209006	0.111	1.0	-0.889
99	TAZ	TAZ	chrX	+	153642437	153642527	153641818	153641904	153647881	153647962	99	29	30	128	48	214	125	0.00119359812277	0.0276749830924	0.361	0.609	-0.248
22345	SAT2	SAT2	chr17	-	7530260	7530362	7530070	7530111	7530460	7530544	22345	271	33	215	56	226	125	0.00120192649908	0.02784783337	0.82	0.68	0.14
19142	MARK3	MARK3	chr14	+	103966492	103966537	103958113	103958371	103969218	103970166	19142	22	39	36	187	169	125	0.0012130767315	0.0280857656332	0.294	0.125	0.169
17656	NUP98	NUP98	chr11	-	3721839	3722069	3720311	3720578	3723692	3724122	17656	589	1	395	10	250	125	0.00121693818836	0.0281480257356	0.997	0.952	0.045
30559	ADGRL2	ADGRL2	chr1	+	82455340	82455393	82452972	82453025	82456074	82458422	30559	0	76	4	16	177	125	0.00121753167998	0.0281480257356	0.0	0.15	-0.15
37505	NBAS	NBAS	chr2	-	15629017	15629146	15618349	15618413	15644268	15644337	37505	103	8	125	0	250	125	0.00122099667663	0.0282076775708	0.866	1.0	-0.134
6594	C16orf13	C16orf13	chr16	-	685611	685774	685280	685340	686093	686366	6594	26	18	172	36	250	125	0.00122452868263	0.0282687899572	0.419	0.705	-0.286
14255	INO80C	INO80C	chr18	-	33060416	33060527	33058245	33058313	33077682	33077955	14255	119	10	105	0	235	125	0.00122624698187	0.0282879739718	0.864	1.0	-0.136
8933	ARHGAP17	ARHGAP17	chr16	-	24950684	24950918	24946790	24946960	24953307	24953464	8933	43	27	191	45	250	125	0.0012327646023	0.0284177644873	0.443	0.68	-0.237
22436	AAK1	AAK1	chr2	-	69709842	69709944	69707991	69708093	69732700	69732805	22436	4	0	0	8	226	125	0.00124023824512	0.0285693898068	1.0	0.0	1.0
28346	HES4	HES4	chr1	-	934905	934993	934341	934812	935071	935167	28346	45	4	203	0	212	125	0.00124216586445	0.0285931335195	0.869	1.0	-0.131
20704	HIRA	HIRA	chr22	-	19365391	19365589	19363153	19363315	19371142	19371228	20704	132	0	273	16	250	125	0.00124423121639	0.0285993766472	1.0	0.895	0.105
9785	NPM2	NPM2	chr8	+	21883157	21883283	21882946	21883032	21890640	21890734	9785	79	11	62	0	250	125	0.00124403538361	0.0285993766472	0.782	1.0	-0.218
11191	CDK10	CDK10	chr16	+	89755659	89755732	89753075	89753167	89756960	89757032	11191	35	7	141	3	197	125	0.00124830152251	0.0286722628524	0.76	0.968	-0.208
7325	NUMB	NUMB	chr14	-	73783097	73783130	73763918	73763993	73789837	73789912	7325	34	33	195	76	157	125	0.00125031758079	0.0286978940196	0.451	0.671	-0.22
22776	SUMF2	SUMF2	chr7	+	56141866	56141911	56140689	56140804	56142278	56142429	22776	140	0	591	31	169	125	0.00125566140409	0.0287998138301	1.0	0.934	0.066
22466	FDPS	FDPS	chr1	+	155279579	155279756	155278704	155278867	155279833	155279996	22466	86	79	316	160	250	125	0.00125984626379	0.0288603377695	0.352	0.497	-0.145
37226	KCTD20	KCTD20	chr6	+	36442565	36442839	36437828	36438034	36446897	36447000	37226	447	12	257	22	250	125	0.00126011072975	0.0288603377695	0.949	0.854	0.095
30801	LRRFIP2	LRRFIP2	chr3	-	37132957	37133029	37125126	37125297	37136282	37136399	30801	312	46	293	82	196	125	0.00126811987247	0.0290229215034	0.812	0.695	0.117
20153	SUCO	SUCO	chr1	+	172522399	172522510	172520651	172520766	172525008	172525163	20153	140	6	287	44	235	125	0.00127190782507	0.0290887326909	0.925	0.776	0.149
35787	APP	APP	chr21	-	27372329	27372497	27354656	27354790	27394155	27394358	35787	2627	86	5064	102	250	125	0.00127518666257	0.0291428143293	0.939	0.961	-0.022
14637	EXOSC2	EXOSC2	chr9	+	133573548	133573638	133572968	133573014	133574715	133574781	14637	401	19	351	3	214	125	0.00127864873837	0.0291801005211	0.925	0.986	-0.061
31604	SLC25A25	SLC25A25	chr9	+	130864358	130864394	130863587	130863675	130864648	130864760	31604	0	117	10	114	160	125	0.00127789179594	0.0291801005211	0.0	0.064	-0.064
1347	SNHG6	SNHG6	chr8	-	67834848	67834960	67834558	67834627	67837671	67837777	1347	1858	121	937	97	236	125	0.00128268702775	0.0292513198367	0.891	0.837	0.054
10344	SRD5A3	SRD5A3	chr4	+	56230240	56230438	56225512	56225655	56233754	56233889	10344	76	6	144	0	250	125	0.00128673512128	0.029263857724	0.864	1.0	-0.136
1764	ATPAF2	ATPAF2	chr17	-	17925058	17925171	17924436	17924552	17927937	17928018	1764	40	4	166	0	237	125	0.00128565894794	0.029263857724	0.841	1.0	-0.159
22605	FANCA	FANCA	chr16	-	89809207	89809346	89807211	89807274	89811366	89811479	22605	31	4	207	1	250	125	0.00128690845736	0.029263857724	0.795	0.99	-0.195
23732	NPM3	NPM3	chr10	-	103542014	103542108	103541483	103541611	103542234	103542354	23732	408	9	936	0	218	125	0.00128556593378	0.029263857724	0.963	1.0	-0.037
16468	ZNF608	ZNF608	chr5	-	123976944	123977098	123974825	123974907	123979203	123979376	16468	57	0	244	30	250	125	0.00129411662763	0.0294067941593	1.0	0.803	0.197
33667	NT5C	NT5C	chr17	-	73127139	73127200	73126847	73126962	73127275	73127376	33667	84	13	291	11	185	125	0.00129549703184	0.0294171943533	0.814	0.947	-0.133
5005	KIAA1217	KIAA1217	chr10	+	24783428	24783533	24762156	24762989	24784075	24784125	5005	2	22	51	76	229	125	0.00129853022166	0.0294650832717	0.047	0.268	-0.221
13791	SLC4A7	SLC4A7	chr3	-	27420739	27420847	27414211	27418336	27424643	27424741	13791	80	7	417	5	232	125	0.00130436067432	0.0295763319047	0.86	0.978	-0.118
10761	SART3	SART3	chr12	-	108931263	108931371	108930483	108930561	108931840	108931979	10761	304	0	256	9	232	125	0.00131078907221	0.0296863622783	1.0	0.939	0.061
26380	KLK8	KLK8	chr19	-	51501006	51501140	51499263	51499470	51504353	51504431	26380	27	0	23	9	250	125	0.00131107550227	0.0296863622783	1.0	0.561	0.439
26119	WASF1	WASF1	chr6	-	110499800	110499945	110481837	110481935	110500641	110501207	26119	36	12	6	13	250	125	0.00131339244209	0.0297177178469	0.6	0.188	0.412
16623	MFF	MFF	chr2	+	228207460	228207535	228205007	228205096	228217229	228217289	16623	37	43	42	15	199	125	0.00131970327956	0.0298393335146	0.351	0.638	-0.287
4801	RFFL	RFFL	chr17	-	33348389	33348800	33344541	33344625	33353392	33353580	4801	111	2	109	15	250	125	0.00132725372712	0.0299887853113	0.965	0.784	0.181
24826	FBXO44	FBXO44	chr1	+	11715384	11715756	11714913	11715009	11715862	11716157	24826	5	24	14	9	250	125	0.001329060606	0.0300083436118	0.094	0.438	-0.344
6391	LARP1B	LARP1B	chr4	+	129098026	129098062	129083348	129083472	129099585	129099797	6391	0	8	20	13	160	125	0.00133225508476	0.0300591821353	0.0	0.546	-0.546
20516	ELP2	ELP2	chr18	+	33719381	33719576	33718232	33718389	33721099	33721164	20516	17	25	16	3	250	125	0.00134147505638	0.0302450353792	0.254	0.727	-0.473
7919	YEATS2	YEATS2	chr3	+	183490092	183490351	183479884	183480067	183491420	183491582	7919	202	1	177	11	250	125	0.00134238966976	0.0302450353792	0.99	0.889	0.101
14857	MGAT4B	MGAT4B	chr5	-	179227483	179227597	179227183	179227259	179227906	179227953	14857	3252	35	3087	10	238	125	0.00134851406959	0.0303615657151	0.98	0.994	-0.014
30852	SMIM7	SMIM7	chr19	-	16764845	16764936	16756958	16758072	16770205	16770258	30852	1111	113	767	44	215	125	0.00135035573797	0.0303815746522	0.851	0.91	-0.059
23963	MTERF4	MTERF4	chr2	-	242029394	242029459	242026508	242028780	242041667	242041747	23963	48	0	11	4	189	125	0.00135579125553	0.0304823561478	1.0	0.645	0.355
37425	C16orf93	C16orf93	chr16	-	30771926	30771989	30771357	30771774	30772518	30772550	37425	16	8	23	0	187	125	0.00135992431514	0.0305537329746	0.572	1.0	-0.428
20167	ADAL	ADAL	chr15	+	43624097	43624198	43622553	43623057	43625508	43625632	20167	6	4	31	0	225	125	0.00136119791595	0.0305608103932	0.455	1.0	-0.545
5066	NCF2	NCF2	chr1	-	183536054	183536123	183534838	183534914	183538276	183538320	5066	37	11	31	0	193	125	0.0013641700682	0.0306059858862	0.685	1.0	-0.315
30042	MINOS1	MINOS1	chr1	+	19948593	19948641	19923470	19923603	19949967	19950077	30042	1878	18	1670	39	172	125	0.00137058571717	0.0307283004565	0.987	0.969	0.018
13484	VEGFA	VEGFA	chr6	+	43748468	43748540	43746625	43746655	43749692	43749824	13484	16	37	364	324	196	125	0.00137774407481	0.0308193625978	0.216	0.417	-0.201
22139	ZNF542P	ZNF542P	chr19	+	56886054	56886126	56884899	56884992	56888235	56891196	22139	38	73	40	28	196	125	0.00137816632093	0.0308193625978	0.249	0.477	-0.228
23653	DDX42	DDX42	chr17	+	61876948	61876985	61875397	61875459	61877827	61877977	23653	310	33	380	15	161	125	0.00137851419543	0.0308193625978	0.879	0.952	-0.073
24169	ENTPD6	ENTPD6	chr20	+	25199185	25199250	25198137	25198217	25203473	25203614	24169	193	17	260	5	189	125	0.00137665746308	0.0308193625978	0.882	0.972	-0.09
6283	OPA1	OPA1	chr3	+	193334966	193335074	193333462	193333559	193336657	193336725	6283	455	5	343	17	232	125	0.00137983567165	0.0308272887511	0.98	0.916	0.064
20471	TRAIP	TRAIP	chr3	-	49879885	49879980	49877716	49877806	49881233	49881361	20471	50	8	60	0	219	125	0.00138197140839	0.0308533826827	0.781	1.0	-0.219
21507	ODF2	ODF2	chr9	+	131219476	131219716	131218284	131218534	131221845	131221936	21507	27	116	67	127	250	125	0.0013899346858	0.030998341274	0.104	0.209	-0.105
2584	DAP3	DAP3	chr1	+	155686796	155686919	155679563	155679615	155691307	155691409	2584	1220	36	813	49	247	125	0.001390408959	0.030998341274	0.945	0.894	0.051
15600	KIF23	KIF23	chr15	+	69732646	69732826	69732242	69732416	69737128	69737380	15600	859	3	784	16	250	125	0.00139699156477	0.0310798939822	0.993	0.961	0.032
18587	CIB1	CIB1	chr15	-	90775450	90775559	90774588	90774739	90776900	90776935	18587	1484	19	2651	6	233	125	0.00139694458003	0.0310798939822	0.977	0.996	-0.019
32946	ZNF438	ZNF438	chr10	-	31212215	31212344	31197861	31197944	31230503	31230580	32946	10	3	3	14	250	125	0.00139646146069	0.0310798939822	0.625	0.097	0.528
6027	UBE2K	UBE2K	chr4	+	39747371	39747430	39699663	39700010	39776453	39776553	6027	0	5	6	0	183	125	0.00140332513805	0.0311990297951	0.0	1.0	-1.0
30051	LINC01605	LINC01605	chr8	-	37330595	37330728	37278858	37279087	37333359	37333530	30051	38	0	82	17	250	125	0.00140785841227	0.0312780028164	1.0	0.707	0.293
4499	SMG7	SMG7	chr1	+	183516237	183516387	183515100	183515472	183518342	183518423	4499	16	131	38	114	250	125	0.00141122669369	0.031331001547	0.058	0.143	-0.085
24237	CCND3	CCND3	chr6	-	41904296	41904433	41902670	41903845	41904972	41905132	24237	611	48	633	22	250	125	0.00143136640908	0.0317560142574	0.864	0.935	-0.071
16840	PML	PML	chr15	+	74324912	74325056	74317197	74317268	74325496	74325755	16840	204	93	275	70	250	125	0.00143541420513	0.0318236719567	0.523	0.663	-0.14
6786	CTPS1	CTPS1	chr1	+	41473120	41473217	41471722	41471766	41474330	41474562	6786	667	23	1062	12	221	125	0.0014488208675	0.0320985810123	0.943	0.98	-0.037
363	AKAP8L	AKAP8L	chr19	-	15509440	15509577	15508524	15508666	15510112	15510221	363	16	365	25	200	250	125	0.00145446518808	0.0322012532369	0.021	0.059	-0.038
25679	TMTC4	TMTC4	chr13	-	101308634	101308722	101294464	101294565	101315217	101315434	25679	48	9	146	4	212	125	0.00145725347891	0.0322405955317	0.759	0.956	-0.197
7639	NUDT13	NUDT13	chr10	+	74883971	74884078	74881932	74882067	74884875	74885001	7639	3	5	22	1	231	125	0.00146894527651	0.0324764200288	0.245	0.923	-0.678
8313	GNPDA2	GNPDA2	chr4	-	44724100	44724259	44712969	44713154	44728490	44728651	8313	123	0	68	6	250	125	0.00146994994202	0.0324764200288	1.0	0.85	0.15
1220	FBXW11	FBXW11	chr5	-	171299875	171299994	171297751	171297862	171303288	171303538	1220	350	0	388	11	243	125	0.00147299705835	0.0325212044441	1.0	0.948	0.052
15043	FAM210A	FAM210A	chr18	-	13671860	13671972	13663345	13666712	13681603	13682104	15043	189	2	127	11	236	125	0.00147455560705	0.0325330846425	0.98	0.859	0.121
6737	KIAA0100	KIAA0100	chr17	-	26960566	26960769	26960300	26960419	26960912	26961104	6737	413	9	640	0	250	125	0.00147803679761	0.0325873382743	0.958	1.0	-0.042
20218	RWDD3	RWDD3	chr1	+	95709766	95710207	95699710	95699871	95712097	95712213	20218	31	8	20	24	250	125	0.00148019835141	0.0326124420465	0.66	0.294	0.366
1954	ATAD3A	ATAD3A	chr1	+	1458123	1458279	1455927	1455997	1458890	1458947	1954	302	13	349	2	250	125	0.00148166499608	0.0326222111464	0.921	0.989	-0.068
14948	RBFA	RBFA	chr18	+	77802134	77802219	77798504	77798617	77804211	77804285	14948	127	10	358	5	209	125	0.00148510864371	0.0326754649207	0.884	0.977	-0.093
3064	TINAGL1	TINAGL1	chr1	+	32048749	32048842	32044804	32044868	32049061	32049176	3064	2	0	1805	2	217	125	0.00149188854899	0.0327793927156	1.0	0.998	0.002
32663	HSF2	HSF2	chr6	+	122749047	122749101	122744725	122744831	122752574	122752659	32663	67	100	57	37	178	125	0.00149087624986	0.0327793927156	0.32	0.52	-0.2
24245	RSRC2	RSRC2	chr12	-	123005050	123005128	123003385	123003576	123005931	123005975	24245	54	202	100	202	202	125	0.00149714949041	0.0328527245914	0.142	0.235	-0.093
36810	ERI3	ERI3	chr1	-	44818521	44818597	44785299	44785416	44820931	44820951	36810	29	0	22	8	200	125	0.00149728706224	0.0328527245914	1.0	0.632	0.368
3988	UFC1	UFC1	chr1	+	161127910	161128001	161127406	161127483	161128201	161128646	3988	1106	67	1329	43	215	125	0.00151026311605	0.0330918889366	0.906	0.947	-0.041
8222	BRD2	BRD2	chr6	+	32945902	32946165	32945218	32945347	32947604	32947909	8222	737	0	515	10	250	125	0.00150926559777	0.0330918889366	1.0	0.963	0.037
30866	LOC389906	LOC389906	chrX	-	3736697	3736744	3736482	3736541	3746546	3747433	30866	27	9	15	24	171	125	0.00151739574103	0.0332253390246	0.687	0.314	0.373
3579	TIMP1	TIMP1	chrX	+	47444941	47445066	47444603	47444730	47445919	47446190	3579	3212	32	1835	0	249	125	0.00152660103659	0.0334039585776	0.981	1.0	-0.019
16242	RNF167	RNF167	chr17	+	4846145	4846236	4845871	4845959	4847852	4847933	16242	98	6	370	2	215	125	0.00153410778427	0.0335451922293	0.905	0.991	-0.086
26047	PPP4C	PPP4C	chr16	+	30092579	30092631	30087635	30087796	30093804	30093855	26047	317	27	807	28	176	125	0.00154084451637	0.0336694064609	0.893	0.953	-0.06
6127	INO80E	INO80E	chr16	+	30012532	30012851	30012249	30012361	30016541	30017111	6127	45	33	109	30	250	125	0.00154256015155	0.0336838083504	0.405	0.645	-0.24
24537	THAP5	THAP5	chr7	-	108206273	108206466	108202587	108205549	108209933	108210212	24537	90	9	38	16	250	125	0.00155880758955	0.0339965630912	0.833	0.543	0.29
29359	KIAA1191	KIAA1191	chr5	-	175786483	175786570	175775252	175775359	175788604	175788810	29359	33	0	26	8	211	125	0.00156221463971	0.0339965630912	1.0	0.658	0.342
32084	PRKAA1	PRKAA1	chr5	-	40769517	40769605	40767567	40767792	40771820	40771965	32084	244	9	477	2	212	125	0.00156091394852	0.0339965630912	0.941	0.993	-0.052
32936	TCP1	TCP1	chr6	-	160201966	160202142	160201474	160201598	160204972	160205099	32936	5602	0	4711	30	250	125	0.00156179742917	0.0339965630912	1.0	0.987	0.013
5985	TRIM5	TRIM5	chr11	-	5687210	5687311	5686885	5686912	5688918	5688941	5985	131	0	196	12	225	125	0.00156134849745	0.0339965630912	1.0	0.901	0.099
3100	MPRIP	MPRIP	chr17	+	17046869	17046983	17045940	17046079	17049349	17049406	3100	182	12	671	11	238	125	0.00156497096613	0.0340101154541	0.888	0.97	-0.082
37166	PCBP2	PCBP2	chr12	+	53859715	53859757	53856276	53856351	53861004	53861077	37166	2203	271	2144	193	166	125	0.00156397742507	0.0340101154541	0.86	0.893	-0.033
12684	TEAD2	TEAD2	chr19	-	49858568	49858676	49858404	49858463	49860508	49860571	12684	341	47	234	12	232	125	0.00156633607622	0.0340165943092	0.796	0.913	-0.117
16705	DIS3	DIS3	chr13	-	73335500	73335659	73334666	73334789	73335783	73335952	16705	348	0	204	7	250	125	0.00156834136094	0.0340369577455	1.0	0.936	0.064
6597	C16orf13	C16orf13	chr16	-	685280	685340	684718	684797	685611	685774	6597	23	14	91	13	184	125	0.00158209201454	0.0343120241602	0.527	0.826	-0.299
14601	MGRN1	MGRN1	chr16	+	4730032	4730098	4727463	4727573	4731550	4731777	14601	57	9	159	77	190	125	0.00158334104494	0.0343157687653	0.806	0.576	0.23
5636	TANGO2	TANGO2	chr22	+	20040959	20041074	20039987	20040107	20043465	20043536	5636	36	53	46	24	239	125	0.00158715447454	0.0343750487791	0.262	0.501	-0.239
16720	IFT80	IFT80	chr3	-	160037547	160037727	160025450	160025569	160073800	160073938	16720	134	1	119	11	250	125	0.00159269952769	0.0344483403272	0.985	0.844	0.141
17739	TRMT1	TRMT1	chr19	-	13220728	13220815	13220582	13220652	13220971	13221120	17739	228	27	228	8	211	125	0.00159169121688	0.0344483403272	0.833	0.944	-0.111
9128	POLL	POLL	chr10	-	103345618	103345913	103344634	103344676	103347002	103347163	9128	6	11	35	9	250	125	0.00159845662637	0.0345494208172	0.214	0.66	-0.446
4704	TNFRSF12A	TNFRSF12A	chr16	+	3071215	3071320	3070312	3070492	3071555	3071690	4704	501	23	889	14	229	125	0.00160256761473	0.0346148090279	0.922	0.972	-0.05
22999	NEXN	NEXN	chr1	+	78390872	78390914	78383809	78383958	78392098	78392296	22999	198	8	197	27	166	125	0.00160430754154	0.0346289294054	0.949	0.846	0.103
13711	SVIL	SVIL	chr10	-	29821457	29822387	29820930	29821101	29839525	29840192	13711	14	4	56	0	250	125	0.0016096157988	0.0347200008671	0.636	1.0	-0.364
5984	LZTR1	LZTR1	chr22	+	21351174	21351255	21350984	21351090	21351520	21353326	5984	66	6	185	1	205	125	0.00161373367872	0.0347852896628	0.87	0.991	-0.121
26396	PPP2R5B	PPP2R5B	chr11	+	64694183	64694380	64692942	64693405	64695273	64695375	26396	61	5	149	0	250	125	0.00161783024157	0.0348293366788	0.859	1.0	-0.141
8518	TMPRSS4	TMPRSS4	chr11	+	117985852	117985995	117985543	117985642	117988019	117988169	8518	0	2	1602	54	250	125	0.00161796203448	0.0348293366788	0.0	0.937	-0.937
31801	WSB1	WSB1	chr17	+	25628813	25628982	25621105	25621461	25630392	25630661	31801	654	3	778	19	250	125	0.0016194363856	0.0348375515582	0.991	0.953	0.038
22741	PPP6C	PPP6C	chr9	-	127920519	127920661	127916184	127916264	127933363	127933459	22741	406	1	404	12	250	125	0.00162664575725	0.0349690447653	0.995	0.944	0.051
32601	TMEM87A	TMEM87A	chr15	-	42564260	42564321	42560144	42560230	42565452	42565782	32601	106	9	207	2	185	125	0.00162897781841	0.0349955807471	0.888	0.986	-0.098
2993	UBE2F	UBE2F	chr2	+	238940862	238940895	238933982	238934053	238944518	238944581	2993	66	13	62	1	157	125	0.00164670826039	0.0353526640064	0.802	0.98	-0.178
22900	PAX8	PAX8	chr2	-	113992970	113993080	113984731	113984833	113994177	113994298	22900	167	5	813	85	234	125	0.00165894149057	0.0355845302033	0.947	0.836	0.111
8940	ETV4	ETV4	chr17	-	41611226	41611353	41607474	41607549	41613793	41613847	8940	179	8	216	0	250	125	0.00165974079898	0.0355845302033	0.918	1.0	-0.082
25283	MRPL53	MRPL53	chr2	-	74699484	74699597	74699084	74699379	74699695	74699942	25283	563	15	747	4	237	125	0.00166760943378	0.0357292045419	0.952	0.99	-0.038
21569	PMM1	PMM1	chr22	-	41980284	41980376	41979962	41980062	41980530	41980607	21569	184	15	354	7	216	125	0.00167038345939	0.0357646038071	0.877	0.967	-0.09
7858	PTCD2	PTCD2	chr5	+	71630844	71630923	71627084	71627202	71631620	71631712	7858	28	6	51	0	203	125	0.00167510527917	0.0358416318156	0.742	1.0	-0.258
13860	IL18	IL18	chr11	-	112024314	112024326	112020794	112020929	112025697	112025784	13860	136	4	252	32	136	125	0.00168967434505	0.0361291132089	0.969	0.879	0.09
23363	NARS2	NARS2	chr11	-	78152136	78152163	78147006	78147860	78154706	78154804	23363	92	0	167	14	151	125	0.00169143331771	0.0361424836474	1.0	0.908	0.092
13878	LETM2	LETM2	chr8	+	38264463	38264556	38261910	38262024	38264879	38264981	13878	95	20	110	57	217	125	0.00169407657877	0.0361747189603	0.732	0.526	0.206
27050	FBXW8	FBXW8	chr12	+	117387422	117387511	117383168	117383333	117402501	117402659	27050	51	6	89	0	213	125	0.00169873735406	0.0362499635775	0.833	1.0	-0.167
30116	TSTA3	TSTA3	chr8	-	144696793	144696867	144696489	144696623	144696956	144697085	30116	572	13	978	4	198	125	0.00170225786835	0.0363007913718	0.965	0.994	-0.029
29396	C1orf43	C1orf43	chr1	-	154192311	154192413	154186932	154187050	154192817	154193273	29396	949	196	557	167	226	125	0.00170399653668	0.0363135786002	0.728	0.648	0.08
17378	LARS2	LARS2	chr3	+	45583320	45583448	45565488	45565600	45588842	45590328	17378	120	0	127	9	250	125	0.00171478703728	0.0365191219342	1.0	0.876	0.124
33519	HECTD3	HECTD3	chr1	-	45474207	45474373	45473911	45473993	45474815	45474898	33519	140	6	279	0	250	125	0.00172128000349	0.0366329290996	0.921	1.0	-0.079
23364	NARS2	NARS2	chr11	-	78204108	78204241	78189630	78189729	78239887	78239982	23364	136	0	232	13	250	125	0.00172476598115	0.0366826312509	1.0	0.899	0.101
7398	RAP1GDS1	RAP1GDS1	chr4	+	99300167	99300314	99273626	99273752	99313102	99313231	7398	135	14	397	11	250	125	0.0017344290165	0.0368635543167	0.828	0.947	-0.119
20323	ZSCAN29	ZSCAN29	chr15	-	43661120	43661325	43658307	43659006	43661793	43662258	20323	42	6	73	0	250	125	0.00173812711727	0.0368929631329	0.778	1.0	-0.222
809	SLC44A2	SLC44A2	chr19	+	10748698	10748769	10748531	10748605	10748902	10748991	809	296	3	1913	1	195	125	0.00173722978593	0.0368929631329	0.984	0.999	-0.015
23575	ANKRD10	ANKRD10	chr13	-	111552876	111553008	111545038	111545610	111558379	111558471	23575	183	139	62	88	250	125	0.00174782098494	0.0370740391356	0.397	0.261	0.136
2624	NAP1L4	NAP1L4	chr11	-	2970456	2970494	2965659	2966876	2972488	2972545	2624	185	367	139	418	162	125	0.00174910422397	0.0370765902689	0.28	0.204	0.076
5949	EPB41L2	EPB41L2	chr6	-	131179270	131179383	131160487	131161738	131184777	131184858	5949	434	13	994	7	237	125	0.00175378873424	0.0371511884627	0.946	0.987	-0.041
17987	CYLD	CYLD	chr16	+	50778640	50778777	50776672	50776752	50783486	50784113	17987	28	11	4	12	250	125	0.00175759395768	0.0372041645113	0.56	0.143	0.417
24506	CDC7	CDC7	chr1	+	91979504	91979600	91978614	91978864	91980375	91980554	24506	89	7	122	0	220	125	0.00175862350361	0.0372041645113	0.878	1.0	-0.122
14527	PCNX	PCNX	chr14	+	71462457	71462642	71443658	71445365	71476350	71476441	14527	9	28	33	25	250	125	0.00176289992261	0.0372699021437	0.138	0.398	-0.26
13481	VEGFA	VEGFA	chr6	+	43749692	43749789	43746625	43746655	43752277	43754223	13481	31	66	260	270	221	125	0.00176905923945	0.0373753330768	0.21	0.353	-0.143
10118	MRPS18A	MRPS18A	chr6	-	43646254	43646362	43643230	43643354	43648825	43648857	10118	403	10	449	0	232	125	0.0017756016652	0.0374754327506	0.956	1.0	-0.044
25662	UPF3A	UPF3A	chr13	+	115051776	115051875	115048311	115048418	115051993	115052104	25662	350	80	198	80	223	125	0.00177614814109	0.0374754327506	0.71	0.581	0.129
16793	EPB41L4A-AS1	EPB41L4A-AS1	chr5	+	111497399	111497472	111496222	111496992	111497847	111498198	16793	194	0	187	9	197	125	0.00177852051298	0.0375006696259	1.0	0.929	0.071
24852	FXR2	FXR2	chr17	-	7497555	7497665	7497235	7497322	7497996	7498075	24852	368	0	614	15	234	125	0.00178161338683	0.0375410551127	1.0	0.956	0.044
3627	SCAMP1	SCAMP1	chr5	+	77684660	77684738	77656326	77656552	77711343	77711442	3627	225	9	246	0	202	125	0.00178961088272	0.0376846661506	0.939	1.0	-0.061
17554	RPL24	RPL24	chr3	-	101401272	101401336	101399933	101400059	101401614	101401751	17554	9431	93	9100	18	188	125	0.00179750105413	0.0378008780387	0.985	0.997	-0.012
31376	RCOR3	RCOR3	chr1	+	211486061	211486303	211477424	211477482	211486765	211489725	31376	119	13	73	25	250	125	0.00179739096323	0.0378008780387	0.821	0.593	0.228
28379	UBE2D2	UBE2D2	chr5	+	138941828	138941992	138940750	138941400	138979956	138980020	28379	58	164	43	245	250	125	0.00180455755789	0.0379242580772	0.15	0.081	0.069
1760	DPM2	DPM2	chr9	-	130699712	130699802	130698831	130698934	130700096	130700763	1760	329	9	437	0	214	125	0.00180634747331	0.0379368667962	0.955	1.0	-0.045
22896	PAX8	PAX8	chr2	-	113992970	113993159	113984731	113984833	113994177	113994298	22896	367	5	1838	85	250	125	0.00180778246048	0.0379420096264	0.973	0.915	0.058
12725	UNK	UNK	chr17	+	73788393	73788559	73787840	73788100	73789523	73790279	12725	307	0	110	5	250	125	0.00181874682791	0.0381470181714	1.0	0.917	0.083
29280	TP53	TP53	chr17	-	7576524	7576584	7573926	7574033	7576852	7576926	29280	3	11	3	258	184	125	0.00182633454532	0.0382741945422	0.156	0.008	0.148
35369	ILVBL	ILVBL	chr19	-	15226811	15226882	15226660	15226732	15226962	15227132	35369	213	8	297	0	195	125	0.00182721132001	0.0382741945422	0.945	1.0	-0.055
22468	FDPS	FDPS	chr1	+	155288646	155288719	155287959	155288082	155289401	155289479	22468	405	26	1852	53	197	125	0.00183143356638	0.0383122923424	0.908	0.957	-0.049
7602	UPP1	UPP1	chr7	+	48142893	48143008	48141420	48141579	48146469	48146679	7602	150	16	654	23	239	125	0.00183037526849	0.0383122923424	0.831	0.937	-0.106
13204	ITGB3BP	ITGB3BP	chr1	-	63955753	63955889	63944434	63944504	63974198	63974241	13204	230	0	299	11	250	125	0.00183776857196	0.0384196064542	1.0	0.931	0.069
6253	MAGI1	MAGI1	chr3	-	65433696	65433732	65428466	65428524	65438932	65439015	6253	14	2	16	22	160	125	0.00184670931246	0.0385812186045	0.845	0.362	0.483
22125	NDOR1	NDOR1	chr9	+	140108418	140108520	140108231	140108330	140108655	140108865	22125	51	13	76	3	226	125	0.00185246037063	0.0386737075859	0.685	0.933	-0.248
4426	SMG5	SMG5	chr1	-	156228795	156228954	156223239	156223299	156230241	156230417	4426	800	29	585	6	250	125	0.00185356247267	0.0386737075859	0.932	0.98	-0.048
30149	ANKRD13D	ANKRD13D	chr11	+	67057299	67057436	67056815	67057021	67057548	67057684	30149	3	17	29	24	250	125	0.0018551095743	0.0386806725561	0.081	0.377	-0.296
10242	CDK5RAP2	CDK5RAP2	chr9	-	123222849	123223025	123220727	123220900	123230137	123230275	10242	89	14	95	2	250	125	0.00185886258829	0.0386889165036	0.761	0.96	-0.199
21365	STAG2	STAG2	chrX	+	123189977	123190085	123185164	123185244	123191715	123191827	21365	249	8	340	0	232	125	0.00185914557522	0.0386889165036	0.944	1.0	-0.056
22998	NEXN	NEXN	chr1	+	78398966	78399164	78395000	78395189	78401507	78401729	22998	319	0	291	9	250	125	0.00185758839751	0.0386889165036	1.0	0.942	0.058
28439	WDR47	WDR47	chr1	-	109529144	109529302	109525903	109526073	109533875	109533951	28439	81	0	61	7	250	125	0.0018630143325	0.0387441356389	1.0	0.813	0.187
32791	DEF8	DEF8	chr16	+	90015827	90015921	90015138	90015222	90020650	90020784	32791	37	34	95	33	218	125	0.00186445938187	0.0387489110518	0.384	0.623	-0.239
15683	ZFYVE19	ZFYVE19	chr15	+	41104896	41105100	41102846	41102955	41105535	41105615	15683	55	21	196	26	250	125	0.00186904470254	0.038818901734	0.567	0.79	-0.223
17834	CEP250	CEP250	chr20	+	34046124	34046195	34043222	34043572	34047802	34047925	17834	51	0	29	6	195	125	0.00187282307769	0.0388614295469	1.0	0.756	0.244
22495	PAM	PAM	chr5	+	102309819	102310140	102296861	102296933	102325975	102326105	22495	384	168	324	211	250	125	0.00187353022846	0.0388614295469	0.533	0.434	0.099
23370	SLC25A23	SLC25A23	chr19	-	6453991	6454099	6444161	6444312	6454333	6454486	23370	74	18	201	15	232	125	0.00187971195823	0.0389643023019	0.689	0.878	-0.189
21115	AARS2	AARS2	chr6	-	44278035	44278180	44274659	44274768	44278730	44278898	21115	62	8	68	0	250	125	0.0018824947482	0.0389922734125	0.795	1.0	-0.205
8083	CLK2	CLK2	chr1	-	155236519	155236686	155234435	155234565	155237800	155237917	8083	58	8	136	2	250	125	0.00188350745131	0.0389922734125	0.784	0.971	-0.187
6598	C16orf13	C16orf13	chr16	-	685280	685340	684718	684797	686093	686366	6598	25	30	39	13	184	125	0.00188899657277	0.039080531951	0.361	0.671	-0.31
912	NTHL1	NTHL1	chr16	-	2094630	2094801	2093567	2093727	2096128	2096367	912	97	12	125	2	250	125	0.0018912371646	0.0391015123506	0.802	0.969	-0.167
15609	GOPC	GOPC	chr6	-	117890734	117890899	117888016	117888197	117894629	117894795	15609	151	0	88	6	250	125	0.00189698159927	0.0391890401442	1.0	0.88	0.12
2962	CTNND1	CTNND1	chr11	+	57583386	57583473	57582865	57582972	57583768	57586652	2962	4	441	33	793	211	125	0.00189792911084	0.0391890401442	0.005	0.024	-0.019
14967	MLKL	MLKL	chr16	-	74712796	74712878	74709510	74709662	74716548	74716684	14967	34	4	122	0	206	125	0.00189944892138	0.0391950362864	0.838	1.0	-0.162
27678	EIF4G1	EIF4G1	chr3	+	184033276	184033333	184032282	184032462	184033550	184033644	27678	285	11	573	4	181	125	0.00190074738602	0.0391964601641	0.947	0.99	-0.043
37310	IMPDH1	IMPDH1	chr7	-	128049342	128049406	128045820	128045919	128049809	128050036	37310	0	7	4	0	188	125	0.0019066568315	0.0392929065579	0.0	1.0	-1.0
18958	HARS	HARS	chr5	-	140062684	140062804	140059372	140059468	140070439	140070529	18958	702	0	673	12	244	125	0.00190789931751	0.0392931124945	1.0	0.966	0.034
25061	PLCD3	PLCD3	chr17	-	43190230	43190380	43189007	43190072	43190489	43190625	25061	148	13	240	4	250	125	0.00191925791792	0.0395015246489	0.851	0.968	-0.117
27189	KRI1	KRI1	chr19	-	10676392	10676466	10675604	10675710	10676581	10676702	27189	49	10	41	0	198	125	0.00192397336017	0.0395730288359	0.756	1.0	-0.244
24157	GADD45A	GADD45A	chr1	+	68152032	68152270	68150859	68151221	68153343	68154021	24157	232	0	126	6	250	125	0.00193092537239	0.0396904137957	1.0	0.913	0.087
1935	DPP4	DPP4	chr2	-	162875732	162875786	162875238	162875360	162876738	162876806	1935	4	0	1434	2	178	125	0.00195746614777	0.0401899268389	1.0	0.998	0.002
24316	MRPL11	MRPL11	chr11	-	66204286	66204380	66202545	66203583	66204574	66204734	24316	0	360	20	472	218	125	0.00195774776139	0.0401899268389	0.0	0.024	-0.024
19637	ACSM3	ACSM3	chr16	+	20792035	20792179	20788694	20788902	20792295	20792452	19637	6	3	48	0	250	125	0.00197060617483	0.040401862032	0.5	1.0	-0.5
3995	ACTR10	ACTR10	chr14	+	58686411	58686447	58681922	58682002	58690339	58690419	3995	321	3	491	23	160	125	0.00196954364868	0.040401862032	0.988	0.943	0.045
7313	UBE2C	UBE2C	chr20	+	44444028	44444179	44442075	44442103	44444492	44444552	7313	11	14	23	4	250	125	0.00198978279445	0.040768808014	0.282	0.742	-0.46
35068	PDE1C	PDE1C	chr7	-	31877483	31877585	31876793	31876914	31887581	31887710	35068	302	2	387	17	226	125	0.00199356983621	0.0408201669545	0.988	0.926	0.062
25763	CTC1	CTC1	chr17	-	8146302	8146466	8141709	8141947	8151321	8151413	25763	5	2	128	0	250	125	0.00199598649317	0.0408434180929	0.556	1.0	-0.444
13004	MTO1	MTO1	chr6	+	74190015	74190090	74189658	74189849	74190397	74190528	13004	17	111	1	70	199	125	0.0020022621087	0.0409455537444	0.088	0.009	0.079
8528	TCF7L2	TCF7L2	chr10	+	114920377	114920450	114917779	114917828	114925313	114927436	8528	2	7	42	12	197	125	0.00200987699367	0.0410749284841	0.153	0.69	-0.537
26629	CTNNAL1	CTNNAL1	chr9	-	111714488	111714643	111710465	111710514	111714723	111714774	26629	782	4	1933	0	250	125	0.00201121017723	0.0410758434723	0.99	1.0	-0.01
36558	UTRN	UTRN	chr6	+	145148483	145148522	145142017	145142154	145148746	145148812	36558	83	6	223	1	163	125	0.00201401119295	0.0411067162884	0.914	0.994	-0.08
29747	HNRNPDL	HNRNPDL	chr4	-	83347615	83347786	83347189	83347282	83348342	83348457	29747	2130	18	4188	76	250	125	0.00201539851844	0.041108714118	0.983	0.965	0.018
9554	SRA1	SRA1	chr5	-	139931566	139931769	139930645	139930754	139936731	139937041	9554	331	47	311	19	250	125	0.00203360533736	0.0414535625066	0.779	0.891	-0.112
10023	CREBZF	CREBZF	chr11	-	85372680	85372793	85368607	85371641	85373432	85373501	10023	6	16	42	22	237	125	0.00203751753663	0.0414537948853	0.165	0.502	-0.337
14898	SCN8A	SCN8A	chr12	+	52145138	52145377	52139686	52139819	52156286	52156460	14898	30	0	0	2	250	125	0.00203502890553	0.0414537948853	1.0	0.0	1.0
25071	LTBP4	LTBP4	chr19	+	41123005	41123130	41120220	41120352	41125251	41125398	25071	8	0	21	27	249	125	0.00203711363144	0.0414537948853	1.0	0.281	0.719
27298	TRRAP	TRRAP	chr7	+	98487957	98488068	98479597	98479647	98490046	98490151	27298	101	8	108	0	235	125	0.00204178337455	0.0414682357413	0.87	1.0	-0.13
33840	RRP8	RRP8	chr11	-	6623081	6623445	6621898	6622005	6624633	6624880	33840	37	0	26	7	250	125	0.00204212948508	0.0414682357413	1.0	0.65	0.35
36158	CEP63	CEP63	chr3	+	134276983	134277189	134270767	134270854	134277991	134278271	36158	26	7	37	0	250	125	0.00204212948508	0.0414682357413	0.65	1.0	-0.35
20437	MND1	MND1	chr4	+	154276805	154276863	154271215	154271281	154279625	154279774	20437	80	6	141	0	182	125	0.00204840206765	0.0415691319661	0.902	1.0	-0.098
859	STEAP3	STEAP3	chr2	+	119996938	119997006	119981383	119981464	120003064	120003564	859	10	10	3	27	192	125	0.00205661622459	0.0417092759899	0.394	0.067	0.327
11574	SMC5	SMC5	chr9	+	72961520	72961565	72959059	72959185	72961981	72962077	11574	102	18	124	54	169	125	0.00206880623742	0.041904874565	0.807	0.629	0.178
36372	BTBD1	BTBD1	chr15	-	83689426	83689514	83687458	83687605	83698887	83699080	36372	735	17	389	0	212	125	0.00206888970124	0.041904874565	0.962	1.0	-0.038
4257	WNK1	WNK1	chr12	+	988738	989197	987377	987527	989886	990165	4257	29	66	13	90	250	125	0.00207791804429	0.0420610191556	0.18	0.067	0.113
31791	REPIN1	REPIN1	chr7	+	150067848	150067973	150066759	150066957	150068316	150071133	31791	38	49	82	44	249	125	0.00208248102713	0.0421266355494	0.28	0.483	-0.203
12140	RIT1	RIT1	chr1	-	155880446	155880595	155880240	155880297	155881033	155881193	12140	264	3	216	14	250	125	0.00208563655382	0.0421637152646	0.978	0.885	0.093
23721	SLC2A8	SLC2A8	chr9	+	130164835	130165032	130162185	130162285	130165938	130166082	23721	76	20	74	4	250	125	0.00209321249117	0.0422900554062	0.655	0.902	-0.247
13330	RPRD1A	RPRD1A	chr18	-	33620769	33620828	33613670	33613800	33647216	33647557	13330	34	245	65	233	183	125	0.00209620627679	0.0423237190059	0.087	0.16	-0.073
27262	MDH2	MDH2	chr7	+	75684147	75684316	75677336	75677544	75686727	75686811	27262	1769	25	1555	6	250	125	0.00210188691616	0.0424115549203	0.973	0.992	-0.019
15211	ACOT9	ACOT9	chrX	-	23754035	23754133	23751288	23751334	23761241	23761407	15211	82	12	444	18	222	125	0.00211631332058	0.0426591266692	0.794	0.933	-0.139
3542	KIRREL	KIRREL	chr1	+	158045902	158046052	157963062	157963518	158054211	158054369	3542	198	10	311	2	250	125	0.00211683254574	0.0426591266692	0.908	0.987	-0.079
13366	SENP8	SENP8	chr15	+	72431652	72431776	72410630	72410805	72431917	72433311	13366	6	4	0	11	248	125	0.0021196356334	0.0426886314772	0.431	0.0	0.431
14791	GGA1	GGA1	chr22	+	38021803	38021956	38020975	38021083	38025468	38025533	14791	63	4	237	0	250	125	0.00212463414565	0.0427622861095	0.887	1.0	-0.113
1365	LIAS	LIAS	chr4	+	39469137	39469266	39466904	39466962	39471638	39471784	1365	79	0	75	8	250	125	0.00213017339297	0.0428295491901	1.0	0.824	0.176
2417	PSRC1	PSRC1	chr1	-	109823017	109823111	109822175	109822778	109823398	109823668	2417	288	0	225	8	218	125	0.00213066293452	0.0428295491901	1.0	0.942	0.058
1937	DPP4	DPP4	chr2	-	162862254	162862319	162851809	162851882	162865750	162865805	1937	4	0	1187	1	189	125	0.00216039435451	0.0433725015215	1.0	0.999	0.001
26261	MAPK3	MAPK3	chr16	-	30128474	30128606	30128214	30128324	30128990	30129105	26261	181	9	631	6	250	125	0.00215956460045	0.0433725015215	0.91	0.981	-0.071
13555	ZSWIM3	ZSWIM3	chr20	+	44501309	44501464	44486219	44486619	44505352	44507769	13555	0	8	7	3	250	125	0.00216621405174	0.0434619699078	0.0	0.538	-0.538
19039	ZNF195	ZNF195	chr11	-	3383775	3383832	3379156	3381795	3392204	3392300	19039	8	68	15	29	181	125	0.00216846054846	0.0434796797141	0.075	0.263	-0.188
25210	CTDSP2	CTDSP2	chr12	-	58220778	58220880	58220128	58220185	58221334	58221373	25210	1055	15	615	24	226	125	0.00217132114741	0.0435096728476	0.975	0.934	0.041
21529	NFIC	NFIC	chr19	+	3453760	3453914	3452479	3452664	3462749	3469215	21529	5	36	19	27	250	125	0.00218331314979	0.043722491538	0.065	0.26	-0.195
1259	RANGRF	RANGRF	chr17	+	8192820	8192906	8192575	8192732	8193130	8193409	1259	141	18	248	9	210	125	0.00218694746533	0.0437677791225	0.823	0.943	-0.12
35117	GSTK1	GSTK1	chr7	+	142962353	142962389	142962084	142962185	142964709	142964826	35117	534	22	703	9	160	125	0.0021928683682	0.0438587430656	0.95	0.984	-0.034
32688	EZH2	EZH2	chr7	-	148511050	148511229	148508716	148508812	148512005	148512131	32688	613	0	435	9	250	125	0.00219713873079	0.0439166018033	1.0	0.96	0.04
20244	LOC100288778	LOC100288778	chr12	+	87880	88017	87556	87703	88569	88771	20244	38	13	57	3	250	125	0.00220107246761	0.0439676637468	0.594	0.905	-0.311
20062	ISYNA1	ISYNA1	chr19	-	18548408	18548570	18547139	18547289	18548669	18548798	20062	4	4	47	2	250	125	0.00220396007854	0.0439977778735	0.333	0.922	-0.589
7841	DPY19L4	DPY19L4	chr8	+	95750596	95750687	95738558	95738669	95751640	95751762	7841	73	0	82	9	215	125	0.00221008156862	0.0440923720208	1.0	0.841	0.159
15653	ERBB3	ERBB3	chr12	+	56488185	56488340	56487882	56487973	56489040	56489094	15653	9	2	231	0	250	125	0.00223016764434	0.0444652749651	0.692	1.0	-0.308
26270	PDGFC	PDGFC	chr4	-	157782580	157782641	157771372	157771568	157891937	157892546	26270	28	94	114	184	185	125	0.0022332228309	0.04449836067	0.168	0.295	-0.127
15852	TMEM107	TMEM107	chr17	-	8079276	8079344	8076296	8077590	8079517	8079714	15852	3	6	47	8	192	125	0.00224282045649	0.0446616858047	0.246	0.793	-0.547
25448	SOCS7	SOCS7	chr17	+	36521190	36521292	36520634	36520739	36522169	36522300	25448	8	25	0	29	226	125	0.00224597444449	0.0446965738232	0.15	0.0	0.15
1780	DDX19B	DDX19B	chr16	+	70346511	70346560	70333061	70333257	70348804	70348858	1780	69	5	171	0	173	125	0.00224957737914	0.0447124541299	0.909	1.0	-0.091
650	EXOSC3	EXOSC3	chr9	-	37781982	37782134	37779710	37780877	37783910	37784060	650	567	81	439	33	250	125	0.00224935919817	0.0447124541299	0.778	0.869	-0.091
21155	FLAD1	FLAD1	chr1	+	154962814	154963004	154962634	154962733	154965188	154965262	21155	179	14	255	4	250	125	0.00226330653714	0.0448734301683	0.865	0.97	-0.105
236	IFI27L1	IFI27L1	chr14	+	94568159	94568321	94567084	94567117	94568822	94569060	236	37	6	170	3	250	125	0.00226319778626	0.0448734301683	0.755	0.966	-0.211
24674	C3orf17	C3orf17	chr3	-	112729489	112729551	112727017	112727277	112729891	112730253	24674	228	12	147	0	186	125	0.00226093992082	0.0448734301683	0.927	1.0	-0.073
4552	C17orf62	C17orf62	chr17	-	80407045	80407168	80405455	80405497	80408575	80408707	4552	162	7	224	0	247	125	0.0022617000071	0.0448734301683	0.921	1.0	-0.079
27676	EIF4G1	EIF4G1	chr3	+	184033276	184033333	184032282	184032462	184035108	184035285	27676	72	14	211	11	181	125	0.00227005871592	0.0449793299703	0.78	0.93	-0.15
10585	ZNF517	ZNF517	chr8	+	146029025	146029152	146028254	146028332	146029509	146029623	10585	13	0	5	6	250	125	0.00228453422104	0.045209953756	1.0	0.294	0.706
36409	VKORC1	VKORC1	chr16	-	31104632	31104742	31102174	31102663	31105877	31106276	36409	312	47	554	42	234	125	0.00228323378562	0.045209953756	0.78	0.876	-0.096
30987	GPR107	GPR107	chr9	+	132872648	132872705	132869774	132869818	132887193	132887243	30987	57	128	86	100	181	125	0.0023049530365	0.0455857368217	0.235	0.373	-0.138
14072	ZKSCAN1	ZKSCAN1	chr7	+	99616853	99616972	99613194	99613349	99621041	99621084	14072	7	44	0	66	243	125	0.00230913717632	0.045638698317	0.076	0.0	0.076
801	SLC44A2	SLC44A2	chr19	+	10738397	10738471	10736928	10736977	10738595	10738680	801	160	1	1064	0	198	125	0.00231049399591	0.045638698317	0.99	1.0	-0.01
10881	C20orf27	C20orf27	chr20	-	3735043	3735166	3734145	3734805	3736115	3736254	10881	475	25	229	2	247	125	0.00231491169065	0.0456693685703	0.906	0.983	-0.077
2103	NICN1	NICN1	chr3	-	49463315	49463429	49462799	49462871	49463684	49463861	2103	39	6	63	0	238	125	0.00231489040543	0.0456693685703	0.773	1.0	-0.227
18364	MOB1B	MOB1B	chr4	+	71835647	71835741	71824590	71824757	71840869	71841003	18364	41	4	138	0	218	125	0.00231912135523	0.0457241236401	0.855	1.0	-0.145
17433	ADGRG1	ADGRG1	chr16	+	57675502	57675620	57653909	57654048	57684164	57684263	17433	36	0	486	82	242	125	0.00232820841243	0.0458749149547	1.0	0.754	0.246
21217	LAMA5	LAMA5	chr20	-	60910076	60910182	60909577	60909677	60910272	60910325	21217	10	2	372	0	230	125	0.00233151264208	0.0459067899412	0.731	1.0	-0.269
3264	NDUFA8	NDUFA8	chr9	-	124914523	124914687	124910390	124910556	124921905	124922098	3264	1319	28	542	27	250	125	0.00233270599118	0.0459067899412	0.959	0.909	0.05
4372	LLGL2	LLGL2	chr17	+	73570533	73570576	73570293	73570341	73570690	73570749	4372	6	9	218	60	167	125	0.00233701749853	0.0459632664224	0.333	0.731	-0.398
17775	FAM213B	FAM213B	chr1	+	2519988	2520064	2519774	2519892	2520392	2520479	17775	128	7	175	0	200	125	0.00234165083911	0.0460259990146	0.92	1.0	-0.08
14915	RAB34	RAB34	chr17	-	27044230	27044309	27043920	27044012	27045139	27045286	14915	220	10	338	2	203	125	0.0023447819966	0.0460307849961	0.931	0.99	-0.059
22738	FAM179B	FAM179B	chr14	+	45492112	45492176	45481177	45481278	45494985	45495075	22738	0	11	8	7	188	125	0.00234441925416	0.0460307849961	0.0	0.432	-0.432
12992	GRAMD1A	GRAMD1A	chr19	+	35504159	35504272	35502377	35502458	35504444	35504595	12992	312	17	387	5	237	125	0.00235302548488	0.0460606843977	0.906	0.976	-0.07
30103	PHKG2	PHKG2	chr16	+	30767687	30767841	30764714	30764878	30767910	30768036	30103	48	4	160	0	250	125	0.00235193345684	0.0460606843977	0.857	1.0	-0.143
30546	RHOBTB1	RHOBTB1	chr10	-	62695970	62696042	62671108	62671310	62701561	62701612	30546	12	20	4	42	196	125	0.00235352890072	0.0460606843977	0.277	0.057	0.22
30586	HNRNPA3	HNRNPA3	chr2	+	178082432	178082573	178081587	178081668	178083764	178083887	30586	2684	32	3602	80	250	125	0.00235143657383	0.0460606843977	0.977	0.957	0.02
37276	TCF12	TCF12	chr15	+	57355947	57356021	57213223	57213296	57383986	57384089	37276	341	11	281	0	198	125	0.00235122277831	0.0460606843977	0.951	1.0	-0.049
15760	C15orf57	C15orf57	chr15	-	40854970	40855226	40849414	40849571	40857174	40857256	15760	89	0	181	14	250	125	0.00235832822759	0.0461262958428	1.0	0.866	0.134
5435	CD44	CD44	chr11	+	35231511	35231601	35229651	35229753	35236398	35236461	5435	7	2	2414	9	214	125	0.00236006239165	0.0461319123901	0.672	0.994	-0.322
28554	C16orf46	C16orf46	chr16	-	81097350	81097598	81094810	81095743	81110740	81110872	28554	6	0	2	8	250	125	0.00236855544792	0.046242844563	1.0	0.111	0.889
32250	TATDN1	TATDN1	chr8	-	125516080	125516192	125507712	125507783	125516511	125516588	32250	22	150	7	171	236	125	0.00236863853616	0.046242844563	0.072	0.021	0.051
13302	CTTN	CTTN	chr11	+	70266505	70266616	70265851	70265962	70269045	70269101	13302	733	13	1212	4	235	125	0.00237203200557	0.0462673155799	0.968	0.994	-0.026
36915	TMEM62	TMEM62	chr15	+	43426454	43426566	43425721	43426180	43427709	43427847	36915	32	3	221	0	236	125	0.0023727944849	0.0462673155799	0.85	1.0	-0.15
1938	DPP4	DPP4	chr2	-	162895641	162895694	162895458	162895531	162902041	162902122	1938	1	0	1398	2	177	125	0.0023847106694	0.0464526507842	1.0	0.998	0.002
36805	ERI3	ERI3	chr1	-	44804716	44804994	44785299	44785416	44820931	44820951	36805	310	0	254	8	250	125	0.00238521342912	0.0464526507842	1.0	0.941	0.059
1109	EIF2D	EIF2D	chr1	-	206773086	206773190	206772356	206772446	206773616	206773662	1109	104	6	262	1	228	125	0.00238915110148	0.0465009317865	0.905	0.993	-0.088
3374	ITFG3	ITFG3	chr16	+	314014	314170	313698	313774	314612	314715	3374	188	6	394	0	250	125	0.00239438294751	0.0465459285058	0.94	1.0	-0.06
3421	MAN2C1	MAN2C1	chr15	-	75652905	75653029	75652430	75652552	75653386	75653532	3421	79	10	265	7	248	125	0.00239327937226	0.0465459285058	0.799	0.95	-0.151
5844	DMXL1	DMXL1	chr5	+	118542528	118542591	118539013	118539131	118552595	118552682	5844	12	16	3	30	187	125	0.00239660580538	0.0465607493488	0.334	0.063	0.271
15241	NUDT22	NUDT22	chr11	+	63996718	63996816	63995039	63995138	63996949	63997043	15241	68	4	270	0	222	125	0.0024010361791	0.0466184131705	0.905	1.0	-0.095
13601	YIPF3	YIPF3	chr6	-	43480806	43480938	43480498	43480612	43481096	43481189	13601	773	14	820	2	250	125	0.00240712103442	0.0467081105894	0.965	0.995	-0.03
29353	KIAA1191	KIAA1191	chr5	-	175786813	175786921	175775252	175775359	175788604	175788810	29353	358	0	272	8	232	125	0.0024334000112	0.0471893100712	1.0	0.948	0.052
14917	RAB34	RAB34	chr17	-	27044230	27044443	27043920	27044012	27045139	27045286	14917	263	10	400	2	250	125	0.0024376619521	0.0472432223069	0.929	0.99	-0.061
17117	SKA3	SKA3	chr13	-	21732060	21732264	21729831	21729950	21734040	21734126	17117	530	0	348	8	250	125	0.00245118758529	0.0474643603912	1.0	0.956	0.044
26107	PPP3CB	PPP3CB	chr10	-	75199629	75199659	75196185	75198178	75204482	75204580	26107	85	71	143	61	154	125	0.0024520498593	0.0474643603912	0.493	0.656	-0.163
21639	ECSIT	ECSIT	chr19	-	11618516	11618544	11618271	11618377	11618805	11618863	21639	16	5	37	0	152	125	0.00245567071599	0.0475056056411	0.725	1.0	-0.275
27978	CFI	CFI	chr4	-	110678918	110678939	110673623	110673659	110681425	110681536	27978	40	7	51	0	145	125	0.00246110953555	0.047581948516	0.831	1.0	-0.169
27291	TMEM185A	TMEM185A	chrX	-	148692969	148693146	148690313	148690521	148713225	148713568	27291	213	5	183	18	250	125	0.00248963989923	0.0481043694711	0.955	0.836	0.119
31999	PLCB4	PLCB4	chr20	+	9457363	9457400	9453925	9454012	9459567	9461462	31999	30	3	508	1	161	125	0.00250632167324	0.0483973599422	0.886	0.997	-0.111
15585	SEC16A	SEC16A	chr9	-	139348560	139348779	139347879	139347962	139350052	139350245	15585	123	7	155	0	250	125	0.00250891134678	0.048418040343	0.898	1.0	-0.102
21919	TCERG1	TCERG1	chr5	+	145847903	145847966	145843113	145843356	145849106	145849307	21919	47	92	51	206	187	125	0.00251954970862	0.0485939287722	0.255	0.142	0.113
2560	PCGF6	PCGF6	chr10	-	105093681	105093709	105086290	105086389	105104780	105104889	2560	129	12	78	0	152	125	0.0025349050399	0.0488547718884	0.898	1.0	-0.102
3151	CAPRIN1	CAPRIN1	chr11	+	34104371	34104424	34101174	34101312	34107610	34107766	3151	344	10	377	0	177	125	0.00253613900051	0.0488547718884	0.96	1.0	-0.04
8271	ELMSAN1	ELMSAN1	chr14	-	74187999	74188212	74181824	74186204	74189400	74189550	8271	52	0	207	25	250	125	0.00254180439161	0.0489282399797	1.0	0.805	0.195
9385	XPO7	XPO7	chr8	+	21848321	21848430	21847854	21847918	21849378	21849485	9385	466	0	440	10	233	125	0.00254302229059	0.0489282399797	1.0	0.959	0.041
32393	CAMLG	CAMLG	chr5	+	134079676	134079742	134074169	134074482	134086448	134087850	32393	123	12	84	25	190	125	0.00254482105437	0.0489333172704	0.871	0.689	0.182
21613	TRIP6	TRIP6	chr7	+	100466116	100466488	100465729	100465855	100467991	100468085	21613	1046	0	615	10	250	125	0.00255892593609	0.0491748750865	1.0	0.969	0.031
10921	TBC1D1	TBC1D1	chr4	+	38054726	38054846	38053519	38053681	38055819	38055959	10921	18	0	14	8	244	125	0.00257727688025	0.0494976892887	1.0	0.473	0.527
26717	ATP11A	ATP11A	chr13	+	113516753	113516889	113514600	113514728	113526048	113526114	26717	221	8	896	6	250	125	0.00258253405193	0.049568794768	0.932	0.987	-0.055
366	DNPH1	DNPH1	chr6	-	43193770	43193881	43193366	43193619	43194064	43194133	366	275	7	530	0	235	125	0.00260298385984	0.0499312445461	0.954	1.0	-0.046
15605	KIF23	KIF23	chr15	+	69733106	69733418	69732242	69732416	69737128	69737380	15605	145	3	143	16	250	125	0.00260748235427	0.0499874593725	0.96	0.817	0.143
20074	IFT122	IFT122	chr3	+	129185732	129185909	129183477	129183624	129188184	129188260	20074	0	51	11	69	250	125	0.00261295822233	0.0500623323835	0.0	0.074	-0.074
34638	MTX2	MTX2	chr2	+	177188119	177188192	177162576	177162623	177191552	177191629	34638	330	12	722	6	197	125	0.00261726602539	0.0501147496429	0.946	0.987	-0.041
7471	CASK	CASK	chrX	-	41414852	41414888	41412971	41413168	41419031	41419100	7471	89	4	269	48	160	125	0.00262330639017	0.0502002587185	0.946	0.814	0.132
29465	SAP30BP	SAP30BP	chr17	+	73664595	73664705	73663195	73663558	73667895	73667943	29465	815	14	913	2	234	125	0.00262602690296	0.0502221737812	0.969	0.996	-0.027
20259	GOLGA2P7	GOLGA2P7	chr15	-	84872928	84873083	84871621	84871772	84873177	84873268	20259	112	14	182	5	250	125	0.00263806315924	0.050422117254	0.8	0.948	-0.148
29588	UBR5	UBR5	chr8	-	103297740	103298009	103297354	103297566	103298587	103298845	29588	214	0	163	7	250	125	0.00264819199935	0.0505248408924	1.0	0.921	0.079
513	PLAGL1	PLAGL1	chr6	-	144306271	144306311	144290043	144290115	144329226	144329553	513	1	19	15	22	164	125	0.00264658237933	0.0505248408924	0.039	0.342	-0.303
925	NMRK1	NMRK1	chr9	-	77693241	77693498	77692405	77692496	77698002	77698066	925	2	14	35	31	250	125	0.00264684443543	0.0505248408924	0.067	0.361	-0.294
6203	EGFL7	EGFL7	chr9	+	139564620	139564782	139564365	139564461	139565401	139565466	6203	259	13	208	1	250	125	0.00265215400948	0.0505701686461	0.909	0.99	-0.081
18475	TARBP2	TARBP2	chr12	+	53895798	53895968	53894704	53895245	53896810	53896913	18475	350	30	289	8	250	125	0.0026568687756	0.0505995420758	0.854	0.948	-0.094
3840	TSSC1	TSSC1	chr2	-	3261069	3261226	3217919	3218019	3341787	3341920	3840	242	10	363	2	250	125	0.00265629009044	0.0505995420758	0.924	0.989	-0.065
16465	EEF1E1-BLOC1S5	EEF1E1-BLOC1S5	chr6	-	8026599	8026658	8013799	8016061	8041371	8041501	16465	25	4	79	0	183	125	0.00265975937864	0.0506243514928	0.81	1.0	-0.19
7041	NGLY1	NGLY1	chr3	-	25773809	25773974	25770623	25770809	25775362	25775473	7041	273	8	174	18	250	125	0.00266328720867	0.0506612526847	0.945	0.829	0.116
36759	RIPK1	RIPK1	chr6	+	3083318	3083547	3081212	3081350	3085492	3085642	36759	140	7	177	0	250	125	0.00266759240522	0.0507128881758	0.909	1.0	-0.091
22523	ERVMER34-1	ERVMER34-1	chr4	-	53616876	53616996	53609683	53612110	53617096	53617236	22523	19	3	36	34	244	125	0.00267233856893	0.050772840236	0.764	0.352	0.412
28518	C20orf96	C20orf96	chr20	-	270199	270317	264603	264722	270899	270948	28518	117	16	90	33	242	125	0.00268280545869	0.0509413465328	0.791	0.585	0.206
13486	VEGFA	VEGFA	chr6	+	43748468	43748522	43746625	43746655	43749692	43749824	13486	4	37	140	324	178	125	0.00269087886479	0.0510642316002	0.071	0.233	-0.162
5731	RBSN	RBSN	chr3	-	15139625	15139781	15138041	15138217	15140541	15140664	5731	39	5	35	21	250	125	0.00269407414561	0.0510944543939	0.796	0.455	0.341
29552	CENPI	CENPI	chrX	+	100395654	100395749	100387380	100387445	100400052	100400188	29552	90	6	142	0	219	125	0.00270927001745	0.0513521031072	0.895	1.0	-0.105
6850	MED25	MED25	chr19	+	50322428	50322553	50321827	50321873	50331705	50331804	6850	282	10	420	2	249	125	0.00271414624086	0.0514139609655	0.934	0.991	-0.057
18306	M6PR	M6PR	chr12	-	9096396	9096506	9096000	9096131	9098013	9098180	18306	1891	24	1381	3	234	125	0.0027221908119	0.0515357275975	0.977	0.996	-0.019
21288	GNB4	GNB4	chr3	-	179122977	179123194	179113875	179119107	179131199	179131401	21288	230	7	344	0	250	125	0.00276000264442	0.0522205604194	0.943	1.0	-0.057
14462	RREB1	RREB1	chr6	+	7240670	7240835	7229229	7232140	7248743	7252213	14462	18	1	15	12	250	125	0.00279078404137	0.0527403592311	0.9	0.385	0.515
19880	EPB41L1	EPB41L1	chr20	+	34761685	34761876	34742661	34742818	34763472	34763637	19880	24	8	27	0	250	125	0.00278944609888	0.0527403592311	0.6	1.0	-0.4
16462	TBC1D32	TBC1D32	chr6	-	121629121	121629247	121625900	121625979	121631924	121631993	16462	9	7	15	0	250	125	0.0027963733039	0.0528146784962	0.391	1.0	-0.609
11977	SPNS2	SPNS2	chr17	+	4428351	4428488	4416541	4416607	4433926	4434078	11977	2	0	1935	2	250	125	0.00280028872697	0.052826038405	1.0	0.998	0.002
2531	KTN1	KTN1	chr14	+	56147403	56147459	56146282	56146403	56150816	56151302	2531	6	353	31	542	180	125	0.0027987441321	0.052826038405	0.012	0.038	-0.026
20452	CRTC2	CRTC2	chr1	-	153925741	153925845	153925280	153925310	153926013	153926082	20452	263	9	254	0	228	125	0.00281409533373	0.0530550995474	0.941	1.0	-0.059
9229	MLST8	MLST8	chr16	+	2258210	2258335	2257193	2257346	2258450	2258614	9229	240	13	519	7	249	125	0.00283418566071	0.0534022890361	0.903	0.974	-0.071
2721	BLOC1S6	BLOC1S6	chr15	+	45895297	45895385	45879416	45879723	45897625	45897712	2721	140	21	166	7	212	125	0.00284452471031	0.0535654413995	0.797	0.933	-0.136
26778	CAPG	CAPG	chr2	-	85625812	85625905	85625142	85625275	85626258	85626408	26778	1166	24	2039	16	217	125	0.00285292146644	0.0536918472678	0.966	0.987	-0.021
34984	RNF19A	RNF19A	chr8	-	101273769	101273983	101272081	101272225	101276898	101277013	34984	117	0	332	18	250	125	0.00285465929626	0.0536928572413	1.0	0.902	0.098
28123	SNHG17	SNHG17	chr20	-	37054582	37054700	37050738	37050888	37055061	37055146	28123	34	45	6	32	242	125	0.0028564626236	0.0536950972305	0.281	0.088	0.193
8942	ETV4	ETV4	chr17	-	41610041	41610307	41607474	41607549	41610554	41610716	8942	371	13	470	3	250	125	0.00286184274491	0.0537645306721	0.935	0.987	-0.052
13596	PTEN	PTEN	chr10	+	89711874	89712016	89692769	89693008	89717609	89717776	13596	449	1	327	9	250	125	0.00286580296394	0.0538072227876	0.996	0.948	0.048
21254	MAP2K1	MAP2K1	chr15	+	66735617	66735695	66729083	66729230	66736993	66737045	21254	591	15	1340	10	202	125	0.00287449365279	0.0539168322879	0.961	0.988	-0.027
2476	FRG1B	FRG1B	chr20	+	29625872	29625984	29623128	29623254	29628226	29628331	2476	65	37	101	23	236	125	0.00287557784745	0.0539168322879	0.482	0.699	-0.217
25464	SMC6	SMC6	chr2	-	17934244	17934331	17927093	17927218	17934892	17935096	25464	32	26	12	34	211	125	0.00287671439797	0.0539168322879	0.422	0.173	0.249
3369	EPG5	EPG5	chr18	-	43467715	43467872	43464581	43464776	43469762	43469905	3369	95	0	64	6	250	125	0.0028805997801	0.0539579327787	1.0	0.842	0.158
6338	RABEP1	RABEP1	chr17	+	5253745	5253924	5250084	5250220	5257653	5257785	6338	258	0	233	8	250	125	0.00289082481191	0.0541176663702	1.0	0.936	0.064
23775	SCAF1	SCAF1	chr19	+	50148277	50148391	50145381	50145499	50149364	50149459	23775	14	6	25	0	238	125	0.00289455747358	0.0541557434362	0.551	1.0	-0.449
12420	MRPS15	MRPS15	chr1	-	36926292	36926377	36923523	36923582	36926864	36926913	12420	1443	30	1909	16	209	125	0.00289963235932	0.0542034705983	0.966	0.986	-0.02
14993	SPEG	SPEG	chr2	+	220316346	220316529	220315857	220316001	220326603	220326779	14993	38	30	55	14	250	125	0.00290220897435	0.0542034705983	0.388	0.663	-0.275
7793	RBM27	RBM27	chr5	+	145641072	145641369	145640307	145640461	145643053	145643194	7793	190	0	249	10	250	125	0.00290074359899	0.0542034705983	1.0	0.926	0.074
15509	TPCN2	TPCN2	chr11	+	68840094	68840176	68839390	68839491	68845949	68846069	15509	6	4	24	0	206	125	0.00290844834523	0.0542564316526	0.476	1.0	-0.524
19788	ARMC10	ARMC10	chr7	+	102737723	102737795	102732923	102733100	102738745	102740210	19788	444	1	451	12	196	125	0.00290809109009	0.0542564316526	0.996	0.96	0.036
4359	EED	EED	chr11	+	85977124	85977258	85975213	85975305	85988021	85988180	4359	84	0	102	9	250	125	0.00291067267812	0.0542661728954	1.0	0.85	0.15
1904	TOPBP1	TOPBP1	chr3	-	133337056	133337277	133336003	133336170	133338998	133339191	1904	370	0	352	9	250	125	0.00291322332296	0.0542819829102	1.0	0.951	0.049
21513	ODF2	ODF2	chr9	+	131231461	131231632	131223220	131223346	131233586	131233747	21513	211	21	291	9	250	125	0.00291504944916	0.0542842824116	0.834	0.942	-0.108
10598	EXOSC1	EXOSC1	chr10	-	99202993	99203068	99200927	99201016	99205488	99205604	10598	426	24	374	6	199	125	0.00292625010156	0.0544610504891	0.918	0.975	-0.057
4342	ZZZ3	ZZZ3	chr1	-	78105133	78105287	78050201	78050340	78107206	78107340	4342	27	0	7	4	250	125	0.00292881146166	0.0544769184418	1.0	0.467	0.533
16757	CLEC16A	CLEC16A	chr16	+	11096930	11097162	11076734	11076848	11114049	11114182	16757	56	4	176	0	250	125	0.00293301923786	0.0545233739488	0.875	1.0	-0.125
7226	RAD51C	RAD51C	chr17	+	56801400	56801461	56798106	56798173	56809844	56809905	7226	232	0	162	7	185	125	0.00294335718682	0.0546836657768	1.0	0.94	0.06
26505	FAM104A	FAM104A	chr17	-	71208816	71208879	71203491	71205907	71223303	71223403	26505	61	82	35	101	187	125	0.00295432755078	0.0548504374345	0.332	0.188	0.144
29636	SGOL1	SGOL1	chr3	-	20215740	20216547	20212534	20212724	20218092	20218151	29636	144	23	138	6	250	125	0.00295577464673	0.0548504374345	0.758	0.92	-0.162
31360	SCAMP3	SCAMP3	chr1	-	155230327	155230450	155230120	155230241	155231876	155232176	31360	684	14	421	0	247	125	0.00296164341137	0.0549273726573	0.961	1.0	-0.039
2403	MED20	MED20	chr6	-	41884522	41884677	41877006	41877260	41888742	41888885	2403	110	5	250	0	250	125	0.00297426433844	0.0550333844305	0.917	1.0	-0.083
31525	MBD1	MBD1	chr18	-	47802204	47802351	47801969	47802098	47802747	47802788	31525	320	22	280	5	250	125	0.002973534415	0.0550333844305	0.879	0.966	-0.087
36053	SDHC	SDHC	chr1	+	161326466	161326630	161310383	161310445	161332118	161334535	36053	1210	60	1362	36	250	125	0.00297163564214	0.0550333844305	0.91	0.95	-0.04
7465	CTSZ	CTSZ	chr20	-	57571693	57571856	57570241	57570814	57572657	57572808	7465	2	0	1506	1	250	125	0.00297333484336	0.0550333844305	1.0	0.999	0.001
16789	IL15	IL15	chr4	+	142642211	142642330	142641621	142641719	142643076	142643161	16789	0	13	9	12	243	125	0.0029833326866	0.055169158574	0.0	0.278	-0.278
18262	ACSL3	ACSL3	chr2	+	223791734	223791907	223789173	223789313	223793579	223793654	18262	520	1	1343	25	250	125	0.00298975937094	0.0552559527565	0.996	0.964	0.032
17583	CDK20	CDK20	chr9	-	90584710	90584834	90584108	90584264	90585690	90585812	17583	41	20	23	1	248	125	0.00299977275008	0.0554088963183	0.508	0.921	-0.413
35233	STX2	STX2	chr12	-	131280539	131280665	131274144	131276522	131283069	131283180	35233	90	48	165	42	250	125	0.00301009670231	0.055567396043	0.484	0.663	-0.179
11024	VHL	VHL	chr3	+	10188197	10188320	10183318	10183871	10191470	10195354	11024	199	2	191	13	247	125	0.00301295076478	0.0555769341447	0.981	0.881	0.1
12587	NDUFV3	NDUFV3	chr21	+	44323291	44324386	44317036	44317157	44328973	44329773	12587	111	138	169	337	250	125	0.00301455792256	0.0555769341447	0.287	0.2	0.087
9113	POLL	POLL	chr10	-	103343264	103343438	103342519	103342648	103347002	103347163	9113	36	1	61	18	250	125	0.00301584316898	0.0555769341447	0.947	0.629	0.318
8656	ADAM15	ADAM15	chr1	+	155033893	155033965	155032680	155032819	155034720	155034845	8656	0	53	2	2	196	125	0.00302028995492	0.055626726778	0.0	0.389	-0.389
16731	AFF1	AFF1	chr4	+	88053422	88053560	88052944	88053016	88055622	88055846	16731	56	0	129	15	250	125	0.00302553631443	0.0556908760134	1.0	0.811	0.189
16972	RYK	RYK	chr3	-	133896784	133896917	133894773	133894883	133901845	133901915	16972	618	3	545	14	250	125	0.00302726665196	0.0556908760134	0.99	0.951	0.039
22706	CCT6P1	CCT6P1	chr7	+	65219513	65219648	65216091	65216265	65220766	65220939	22706	9	10	10	0	250	125	0.00303218975276	0.0557492742259	0.31	1.0	-0.69
14920	RAB34	RAB34	chr17	-	27043920	27044012	27043010	27043076	27045139	27045286	14920	255	32	395	21	216	125	0.00303848932129	0.0558160624265	0.822	0.916	-0.094
21465	C12orf49	C12orf49	chr12	-	117158100	117158252	117157567	117157681	117175594	117175875	21465	262	17	276	4	250	125	0.00303932387229	0.0558160624265	0.885	0.972	-0.087
7894	SERAC1	SERAC1	chr6	-	158576346	158576383	158571484	158571621	158579304	158579396	7894	24	8	26	0	161	125	0.00304463472398	0.0558814045108	0.7	1.0	-0.3
7599	UPP1	UPP1	chr7	+	48139266	48139384	48134359	48134424	48141420	48141579	7599	134	27	608	56	242	125	0.00304662170865	0.0558857000538	0.719	0.849	-0.13
9107	POLL	POLL	chr10	-	103345072	103345235	103343264	103343438	103347002	103347163	9107	0	4	6	0	250	125	0.00305293637645	0.0559693298549	0.0	1.0	-1.0
29371	KIAA1191	KIAA1191	chr5	-	175777615	175777740	175775252	175775359	175788604	175788810	29371	463	0	340	8	249	125	0.00306136292971	0.056091558369	1.0	0.955	0.045
16443	LYPLA1	LYPLA1	chr8	-	54978307	54978373	54975887	54975935	55013467	55013499	16443	224	11	911	12	190	125	0.00307027159595	0.056222474871	0.931	0.98	-0.049
25055	DNAJC16	DNAJC16	chr1	+	15855582	15855767	15853307	15853453	15860731	15860798	25055	51	1	36	9	250	125	0.00309527743808	0.0566478415634	0.962	0.667	0.295
16490	L3MBTL4	L3MBTL4	chr18	-	5960092	5960155	5954704	5956386	5969391	5969561	16490	6	0	0	4	187	125	0.00310233945465	0.0567445118495	1.0	0.0	1.0
12728	ZBTB49	ZBTB49	chr4	+	4317362	4317445	4314767	4314841	4322366	4323513	12728	18	0	4	4	207	125	0.00311012860986	0.0568543636531	1.0	0.377	0.623
28193	FNDC4	FNDC4	chr2	-	27715532	27715657	27714749	27715345	27716255	27716345	28193	424	48	250	11	249	125	0.00314462720298	0.0574520686867	0.816	0.919	-0.103
35093	LRRFIP1	LRRFIP1	chr2	+	238636518	238636578	238617186	238617273	238657006	238657042	35093	8	32	8	168	184	125	0.00314787295937	0.0574784294488	0.145	0.031	0.114
29461	SAP30BP	SAP30BP	chr17	+	73667895	73667943	73664595	73664705	73689519	73689562	29461	484	12	535	1	172	125	0.00315058756252	0.0574950670181	0.967	0.997	-0.03
21314	GOLT1B	GOLT1B	chr12	+	21659818	21659910	21654698	21654882	21665228	21665310	21314	219	9	196	0	216	125	0.00315406239923	0.0575255511155	0.934	1.0	-0.066
17441	CASP9	CASP9	chr1	-	15834367	15834402	15833393	15833570	15844604	15844890	17441	31	5	62	0	159	125	0.00315914165807	0.0575852459697	0.83	1.0	-0.17
18318	ZDHHC5	ZDHHC5	chr11	+	57449893	57450015	57439492	57440666	57455979	57456137	18318	873	6	659	17	246	125	0.0031617259863	0.0575994206681	0.987	0.952	0.035
29148	MADD	MADD	chr11	+	47310518	47310578	47307983	47308085	47310941	47311044	29148	16	67	3	69	184	125	0.00317008410573	0.0576966340706	0.14	0.029	0.111
8806	ABCC1	ABCC1	chr16	+	16110352	16110478	16108347	16108485	16126965	16127027	8806	180	9	305	2	250	125	0.00317068168789	0.0576966340706	0.909	0.987	-0.078
32335	ASXL1	ASXL1	chr20	+	31017703	31017856	31017140	31017234	31019123	31019287	32335	76	40	159	38	250	125	0.00317812199253	0.0577990343661	0.487	0.677	-0.19
24553	PLSCR3	PLSCR3	chr17	-	7296919	7297155	7296785	7296828	7297422	7297586	24553	29	13	244	33	250	125	0.00318340978826	0.057853059849	0.527	0.787	-0.26
945	EGLN2	EGLN2	chr19	+	41312459	41312579	41306243	41307320	41313713	41314346	945	322	0	226	7	244	125	0.00318472193579	0.057853059849	1.0	0.943	0.057
20077	IFT122	IFT122	chr3	+	129183477	129183624	129182402	129182469	129188184	129188260	20077	92	6	135	0	250	125	0.00319306221521	0.0579530407978	0.885	1.0	-0.115
35565	GYS1	GYS1	chr19	-	49494558	49494740	49490450	49490642	49496251	49496610	35565	140	8	352	3	250	125	0.00319386131808	0.0579530407978	0.897	0.983	-0.086
2563	RPE	RPE	chr2	+	210880927	210880981	210880696	210880836	210881230	210881365	2563	5	225	25	302	178	125	0.00323810991731	0.0587225155141	0.015	0.055	-0.04
23978	DTNB	DTNB	chr2	-	25606704	25606758	25602158	25602192	25610157	25610247	23978	18	34	28	15	178	125	0.00325623296043	0.0589840698929	0.271	0.567	-0.296
2845	GEMIN7	GEMIN7	chr19	+	45583164	45583287	45582529	45582635	45593364	45594782	2845	94	34	185	29	247	125	0.00325497981725	0.0589840698929	0.583	0.764	-0.181
11825	SF3B1	SF3B1	chr2	-	198257695	198257912	198256697	198257185	198260779	198261052	11825	2419	0	1429	8	250	125	0.00326375992106	0.0590868427276	1.0	0.989	0.011
16289	GOLGA4	GOLGA4	chr3	+	37327504	37327552	37323448	37323763	37330725	37330782	16289	160	8	163	26	172	125	0.0032679602966	0.0591293088626	0.936	0.82	0.116
11033	PICALM	PICALM	chr11	-	85685750	85685855	85668213	85670103	85692171	85692271	11033	367	16	976	14	229	125	0.00327135328722	0.0591571265739	0.926	0.974	-0.048
2245	APEH	APEH	chr3	+	49711921	49712054	49711434	49711846	49712615	49712742	2245	72	4	234	0	250	125	0.00328927514867	0.0594474949063	0.9	1.0	-0.1
23735	ARHGEF40	ARHGEF40	chr14	+	21543803	21543924	21543490	21543658	21544518	21544615	23735	217	18	181	3	245	125	0.00329194821561	0.0594620969189	0.86	0.969	-0.109
23652	DDX42	DDX42	chr17	+	61852467	61852538	61851548	61851736	61864393	61864630	23652	90	174	70	235	195	125	0.00332057575519	0.0599113048394	0.249	0.16	0.089
27374	DAG1	DAG1	chr3	+	49508397	49508482	49507564	49507866	49514281	49514338	27374	9	2	3	11	209	125	0.00331942148855	0.0599113048394	0.729	0.14	0.589
29373	KIAA1191	KIAA1191	chr5	-	175777615	175777735	175775252	175775359	175788604	175788810	29373	465	0	343	8	244	125	0.00332312040087	0.0599233040159	1.0	0.956	0.044
36568	NDEL1	NDEL1	chr17	+	8366637	8366672	8363326	8363478	8370247	8371495	36568	45	49	115	58	159	125	0.00333548194473	0.0601122102204	0.419	0.609	-0.19
22689	LIMCH1	LIMCH1	chr4	+	41672734	41672809	41668577	41668683	41673570	41673611	22689	0	58	26	238	199	125	0.00337031558838	0.060705667386	0.0	0.064	-0.064
18375	NOP58	NOP58	chr2	+	203160396	203160560	203157499	203157626	203162101	203162236	18375	1376	10	907	20	250	125	0.00338048587544	0.0608078873706	0.986	0.958	0.028
4683	MPV17	MPV17	chr2	-	27535860	27535976	27535546	27535639	27545314	27545389	4683	349	31	337	11	240	125	0.00338171275393	0.0608078873706	0.854	0.941	-0.087
8496	CARD10	CARD10	chr22	-	37904533	37904689	37903835	37903961	37906218	37906428	8496	38	3	354	1	250	125	0.00337877307951	0.0608078873706	0.864	0.994	-0.13
31522	MBD1	MBD1	chr18	-	47797838	47797910	47793251	47794033	47799046	47799108	31522	61	16	63	3	196	125	0.00338892894187	0.0609032940224	0.709	0.931	-0.222
25017	MAP4K4	MAP4K4	chr2	+	102476197	102476326	102472438	102472600	102481391	102481498	25017	249	18	342	7	250	125	0.0033997313454	0.0610630056466	0.874	0.961	-0.087
12957	TMEM259	TMEM259	chr19	-	1011094	1011194	1009649	1010894	1011365	1011498	12957	907	16	915	3	224	125	0.00341936676793	0.0613490108506	0.969	0.994	-0.025
18464	RASGRP1	RASGRP1	chr15	-	38793343	38793488	38792303	38792340	38794512	38794622	18464	1	2	37	0	250	125	0.00341950353758	0.0613490108506	0.2	1.0	-0.8
33599	MRRF	MRRF	chr9	+	125042721	125042877	125033142	125033354	125047447	125047566	33599	148	5	384	0	250	125	0.00342867025651	0.0614788731427	0.937	1.0	-0.063
33903	CD2AP	CD2AP	chr6	+	47501337	47501491	47471015	47471176	47512341	47512442	33903	182	2	1805	0	250	125	0.00343683636729	0.061565579765	0.978	1.0	-0.022
9860	RECQL4	RECQL4	chr8	-	145738954	145739096	145738768	145738864	145739311	145739491	9860	140	8	207	1	250	125	0.003437368087	0.061565579765	0.897	0.99	-0.093
20350	TCEAL8	TCEAL8	chrX	-	102509532	102509605	102507922	102508945	102510005	102510121	20350	302	37	314	72	197	125	0.00345054400344	0.06166300077	0.838	0.735	0.103
26088	FAM189A1	FAM189A1	chr15	-	29488633	29488768	29443936	29444044	29544571	29544682	26088	30	0	45	11	250	125	0.00344878243193	0.06166300077	1.0	0.672	0.328
28416	PRDX2	PRDX2	chr19	-	12910672	12910803	12907633	12907980	12910990	12911113	28416	3779	34	3202	6	250	125	0.00344488191149	0.06166300077	0.982	0.996	-0.014
29771	OFD1	OFD1	chrX	+	13769367	13769487	13767545	13767652	13771486	13771560	29771	58	23	139	20	244	125	0.00344989537279	0.06166300077	0.564	0.781	-0.217
9449	CCAR1	CCAR1	chr10	+	70516029	70516240	70515126	70515293	70517050	70517134	9449	395	23	470	9	250	125	0.0034563216425	0.0617316472182	0.896	0.963	-0.067
23102	POLM	POLM	chr7	-	44116107	44116228	44113996	44114129	44118354	44118410	23102	2	4	27	2	245	125	0.00347532132257	0.0620362368896	0.203	0.873	-0.67
22238	SMIM2-AS1	SMIM2-AS1	chr13	+	44717692	44717873	44716463	44716832	44720917	44720991	22238	1	4	9	0	250	125	0.00348329490365	0.0621090183575	0.111	1.0	-0.889
30653	LTBP1	LTBP1	chr2	+	33359859	33360027	33335648	33335818	33411922	33412147	30653	327	17	67	12	250	125	0.00348192401154	0.0621090183575	0.906	0.736	0.17
9012	RPAIN	RPAIN	chr17	+	5331390	5331531	5326088	5326149	5335861	5336340	9012	71	82	154	97	250	125	0.00349339333336	0.0622542609619	0.302	0.443	-0.141
12752	LINC00674	LINC00674	chr17	+	66102562	66102694	66099083	66099199	66110562	66110666	12752	5	53	24	62	250	125	0.00349747281797	0.0622840742843	0.045	0.162	-0.117
34109	SYCP2	SYCP2	chr20	-	58452439	58452610	58450325	58450524	58453062	58453100	34109	28	0	8	4	250	125	0.00350005329136	0.0622840742843	1.0	0.5	0.5
37347	TOM1L1	TOM1L1	chr17	+	52981068	52981153	52978051	52978284	52982849	52982928	37347	150	5	569	0	209	125	0.00350092723307	0.0622840742843	0.947	1.0	-0.053
10462	CPTP	CPTP	chr1	+	1262215	1262412	1260142	1260482	1262620	1264276	10462	175	16	281	7	250	125	0.00351824487436	0.0624993274625	0.845	0.953	-0.108
27788	STK25	STK25	chr2	-	242447420	242447550	242440892	242441123	242447919	242448110	27788	167	1	218	13	250	125	0.00352059608237	0.0624993274625	0.988	0.893	0.095
36543	EIF6	EIF6	chr20	-	33871978	33872064	33867744	33867921	33872183	33872295	36543	1308	23	1894	12	210	125	0.00351586956399	0.0624993274625	0.971	0.989	-0.018
6966	MAN2B1	MAN2B1	chr19	-	12769241	12769324	12769037	12769158	12772073	12772190	6966	255	7	455	0	207	125	0.00352086798164	0.0624993274625	0.957	1.0	-0.043
25730	HSD3B7	HSD3B7	chr16	+	30996973	30997145	30996518	30996618	30997743	30997852	25730	3	3	43	1	250	125	0.00353252221056	0.0626713080661	0.333	0.956	-0.623
13297	COPZ2	COPZ2	chr17	-	46105837	46105876	46103532	46103841	46106490	46106542	13297	78	21	24	0	163	125	0.00354535796069	0.0628291034712	0.74	1.0	-0.26
22915	LDB1	LDB1	chr10	-	103870285	103870458	103869677	103869800	103870625	103870728	22915	450	11	334	0	250	125	0.0035436571611	0.0628291034712	0.953	1.0	-0.047
30316	ARNTL	ARNTL	chr11	+	13376772	13376843	13375847	13375995	13378285	13378324	30316	3	31	15	25	195	125	0.00356722130546	0.0631814346885	0.058	0.278	-0.22
1438	MORF4L2	MORF4L2	chrX	-	102939608	102939657	102933426	102933528	102940098	102940188	1438	382	468	337	549	173	125	0.00356935703618	0.0631841597282	0.371	0.307	0.064
19941	SCHIP1	SCHIP1	chr3	+	159606608	159606732	159583951	159584070	159609885	159609979	19941	271	29	227	8	248	125	0.00361008820687	0.06386971261	0.825	0.935	-0.11
35574	TMEM260	TMEM260	chr14	+	57070532	57070710	57052478	57052630	57072287	57072401	35574	30	4	83	0	250	125	0.00361842594689	0.0639817180326	0.789	1.0	-0.211
3498	DAGLB	DAGLB	chr7	-	6474392	6474651	6472467	6472590	6475992	6476164	3498	77	12	130	4	250	125	0.00362704353159	0.0640321836876	0.762	0.942	-0.18
3706	SENP6	SENP6	chr6	+	76350399	76350420	76344422	76344527	76357446	76357517	3706	65	54	103	40	145	125	0.00362341957295	0.0640321836876	0.509	0.689	-0.18
37584	PRPF6	PRPF6	chr20	+	62657291	62657411	62655907	62656046	62658334	62658511	37584	445	10	405	0	244	125	0.00362730540886	0.0640321836876	0.958	1.0	-0.042
30802	LRRFIP2	LRRFIP2	chr3	-	37163125	37163182	37162982	37163027	37170553	37170640	30802	41	0	28	6	181	125	0.00364410810007	0.0642931988591	1.0	0.763	0.237
27250	ILKAP	ILKAP	chr2	-	239092293	239092381	239090705	239090827	239092660	239092754	27250	477	0	391	9	212	125	0.00371084185653	0.065434374573	1.0	0.962	0.038
24197	C7orf73	C7orf73	chr7	+	135357500	135357554	135347220	135347342	135358838	135361160	24197	710	13	977	0	178	125	0.00371763615677	0.0655179426832	0.975	1.0	-0.025
25208	ZNF598	ZNF598	chr16	-	2052991	2053121	2052521	2052733	2053616	2053729	25208	145	6	222	0	250	125	0.00373905400616	0.0657863028534	0.924	1.0	-0.076
35416	CD59	CD59	chr11	-	33752969	33753014	33743924	33744009	33757927	33758025	35416	567	633	840	1161	169	125	0.00373822283961	0.0657863028534	0.399	0.349	0.05
8850	PATZ1	PATZ1	chr22	-	31724772	31724845	31721789	31723295	31731677	31731849	8850	7	37	42	64	197	125	0.00373694536889	0.0657863028534	0.107	0.294	-0.187
19141	MARK3	MARK3	chr14	+	103958113	103958371	103946723	103946827	103969218	103970166	19141	175	0	538	19	250	125	0.00374696975339	0.0658892127456	1.0	0.934	0.066
10756	AKR1B1	AKR1B1	chr7	-	134133748	134133871	134133138	134133245	134134471	134134549	10756	2115	11	2482	0	247	125	0.00375488455148	0.0659919924949	0.99	1.0	-0.01
6050	BANP	BANP	chr16	+	88008653	88008809	87985037	87985121	88014641	88014733	6050	4	5	34	3	250	125	0.00375909375163	0.0660295690885	0.286	0.85	-0.564
32151	FBXO5	FBXO5	chr6	-	153294180	153294271	153293406	153293589	153296041	153296756	32151	678	0	299	7	215	125	0.00376832318923	0.0661552376629	1.0	0.961	0.039
25946	PRMT9	PRMT9	chr4	-	148601473	148601622	148594788	148595025	148604949	148605381	25946	20	5	40	0	250	125	0.00377538288812	0.0662426977744	0.667	1.0	-0.333
10525	PIK3R3	PIK3R3	chr1	-	46532582	46532763	46531725	46531851	46543186	46543285	10525	118	0	64	5	250	125	0.00378767270229	0.0663910709627	1.0	0.865	0.135
13512	UBE2B	UBE2B	chr5	+	133716409	133716499	133710073	133710154	133725915	133727799	13512	2	7	6	0	214	125	0.00378800408021	0.0663910709627	0.143	1.0	-0.857
17188	IST1	IST1	chr16	+	71957190	71957283	71956376	71956583	71961516	71964540	17188	76	4	259	0	217	125	0.00379577555272	0.0664907254925	0.916	1.0	-0.084
12073	NEURL4	NEURL4	chr17	-	7230483	7230549	7230029	7230328	7230758	7231203	12073	13	9	75	10	190	125	0.00380173373285	0.066516031648	0.487	0.831	-0.344
20723	MAP3K6	MAP3K6	chr1	-	27689341	27689512	27689131	27689244	27689932	27690039	20723	26	4	127	1	250	125	0.00380266962508	0.066516031648	0.765	0.984	-0.219
8696	TIMM44	TIMM44	chr19	-	7992961	7993051	7991602	7992191	7996022	7996073	8696	166	9	133	0	214	125	0.00380347936684	0.066516031648	0.915	1.0	-0.085
11239	ITGB1	ITGB1	chr10	-	33200813	33201052	33200375	33200598	33209172	33209313	11239	5094	0	8657	47	250	125	0.00381054802448	0.066603114895	1.0	0.989	0.011
15348	CGN	CGN	chr1	+	151508075	151508159	151507517	151507607	151508712	151508821	15348	9	2	270	1	208	125	0.00381311542252	0.0666114700194	0.73	0.994	-0.264
37307	IMPDH1	IMPDH1	chr7	-	128040870	128040945	128040386	128040593	128041068	128041170	37307	666	29	497	7	199	125	0.00382301152238	0.0667477712733	0.935	0.978	-0.043
31454	U2SURP	U2SURP	chr3	+	142773784	142773961	142772517	142772636	142775153	142779567	31454	624	26	759	62	250	125	0.00383365111219	0.066896897158	0.923	0.86	0.063
10758	SART3	SART3	chr12	-	108938202	108938254	108936803	108936928	108938914	108939099	10758	198	8	218	0	176	125	0.00386526946104	0.0673380632172	0.946	1.0	-0.054
35618	SENP1	SENP1	chr12	-	48441783	48441863	48440760	48440845	48442711	48442915	35618	135	0	94	6	204	125	0.00386231760287	0.0673380632172	1.0	0.906	0.094
7130	PDE8A	PDE8A	chr15	+	85634274	85634412	85632568	85632647	85641178	85641267	7130	155	8	143	0	250	125	0.00386429059048	0.0673380632172	0.906	1.0	-0.094
23146	LRCH4	LRCH4	chr7	-	100175781	100175881	100175444	100175535	100176021	100176134	23146	161	0	346	14	224	125	0.00387644989028	0.0674591151485	1.0	0.932	0.068
7941	SPNS1	SPNS1	chr16	+	28993221	28993377	28992790	28992936	28993676	28993866	7941	215	28	355	19	250	125	0.00387459049712	0.0674591151485	0.793	0.903	-0.11
17399	TMEM175	TMEM175	chr4	+	942198	942403	941903	941942	944208	944306	17399	2	27	9	13	250	125	0.00387883630668	0.0674638190362	0.036	0.257	-0.221
15228	SUGT1	SUGT1	chr13	+	53227180	53227238	53226830	53227093	53231666	53231757	15228	781	16	578	1	182	125	0.00388251243419	0.0674909372489	0.971	0.997	-0.026
15709	CHD1L	CHD1L	chr1	+	146756023	146756172	146747767	146747921	146757000	146757164	15709	339	0	247	7	250	125	0.00389633879023	0.067657503797	1.0	0.946	0.054
32555	GABBR1	GABBR1	chr6	-	29574167	29574261	29572636	29572765	29574673	29574781	32555	52	8	48	0	218	125	0.0038955579442	0.067657503797	0.788	1.0	-0.212
10493	MATR3	MATR3	chr5	+	138651385	138651427	138650363	138650425	138651764	138651877	10493	1111	24	1130	8	166	125	0.00392668659927	0.0681473573605	0.972	0.991	-0.019
26251	KIAA0040	KIAA0040	chr1	-	175146746	175146820	175135697	175135873	175161995	175162229	26251	3	2	57	0	198	125	0.00394112385434	0.0683235288745	0.486	1.0	-0.514
7340	DTNBP1	DTNBP1	chr6	-	15660613	15660752	15652317	15652371	15663044	15663289	7340	11	56	2	73	250	125	0.00393959491249	0.0683235288745	0.089	0.014	0.075
8017	C9orf142	C9orf142	chr9	+	139887376	139887426	139887091	139887152	139887504	139887695	8017	71	6	100	0	174	125	0.00394949285154	0.0684314030434	0.895	1.0	-0.105
1037	DDX3X	DDX3X	chrX	+	41206567	41206704	41205757	41205875	41206892	41209540	1037	820	0	904	13	250	125	0.00396145036774	0.068530950774	1.0	0.972	0.028
13118	USP13	USP13	chr3	+	179408028	179408089	179399665	179399791	179424721	179424864	13118	14	5	29	0	185	125	0.00396145356585	0.068530950774	0.654	1.0	-0.346
4361	EED	EED	chr11	+	85979497	85979603	85975213	85975305	85988021	85988180	4361	68	0	89	9	230	125	0.00396168696956	0.068530950774	1.0	0.843	0.157
20110	ADCY6	ADCY6	chr12	-	49167722	49167881	49167251	49167430	49168184	49168301	20110	238	17	378	8	250	125	0.00399102619653	0.0689636347813	0.875	0.959	-0.084
32811	XPO6	XPO6	chr16	-	28220307	28220443	28192261	28192352	28222686	28223239	32811	12	157	43	221	250	125	0.00399049130469	0.0689636347813	0.037	0.089	-0.052
15366	GMPPB	GMPPB	chr3	-	49759864	49759943	49759397	49759580	49760028	49760187	15366	50	5	153	1	203	125	0.0040099883341	0.0692537584396	0.86	0.989	-0.129
11365	FAM49B	FAM49B	chr8	-	130891634	130891717	130883620	130883742	130915557	130915596	11365	362	16	618	60	207	125	0.00403070060144	0.0695730646042	0.932	0.861	0.071
6362	CALCOCO2	CALCOCO2	chr17	+	46929867	46929990	46928920	46928990	46930287	46930374	6362	587	0	398	8	247	125	0.00403284161063	0.0695730646042	1.0	0.962	0.038
29045	AMIGO2	AMIGO2	chr12	-	47472929	47473031	47470382	47472848	47473244	47473734	29045	262	371	247	247	226	125	0.00404082839353	0.0696140571846	0.281	0.356	-0.075
8406	DUSP10	DUSP10	chr1	-	221912275	221913129	221879436	221879808	221915322	221915518	8406	115	11	144	2	250	125	0.00404176844668	0.0696140571846	0.839	0.973	-0.134
9442	CCAR1	CCAR1	chr10	+	70497601	70497646	70496632	70496805	70500385	70500418	9442	247	34	281	16	169	125	0.00403756671659	0.0696140571846	0.843	0.929	-0.086
21142	ADGRE5	ADGRE5	chr19	+	14517872	14518041	14517680	14517772	14518719	14518821	21142	298	10	216	0	250	125	0.00404620182943	0.0696151972607	0.937	1.0	-0.063
9471	FAM21C	FAM21C	chr10	+	46235520	46235694	46233430	46233493	46238837	46238931	9471	189	3	92	9	250	125	0.00404522304906	0.0696151972607	0.969	0.836	0.133
28684	TMEM138	TMEM138	chr11	+	61131904	61131990	61131723	61131787	61133516	61133688	28684	115	0	148	9	210	125	0.00406414701876	0.0698862303695	1.0	0.907	0.093
4259	WNK1	WNK1	chr12	+	989886	990165	988738	989197	990857	990955	4259	87	9	66	0	250	125	0.00406954641387	0.0699413526796	0.829	1.0	-0.171
3465	PPP6R2	PPP6R2	chr22	+	50857295	50857408	50854520	50854586	50857777	50857891	3465	104	5	208	0	237	125	0.00407650682173	0.070023229517	0.916	1.0	-0.084
18244	ELMO2	ELMO2	chr20	-	45003174	45003279	45002970	45003079	45003874	45004009	18244	229	0	148	6	229	125	0.00408619688533	0.0701408253134	1.0	0.931	0.069
32636	NCOR2	NCOR2	chr12	-	124941651	124941708	124934360	124934413	124950718	124950832	32636	155	2	219	17	181	125	0.00408775300123	0.0701408253134	0.982	0.899	0.083
35209	ATPAF1	ATPAF1	chr1	-	47119488	47119539	47118252	47118300	47123798	47123861	35209	235	10	250	1	175	125	0.00411138897245	0.0705084410063	0.944	0.994	-0.05
14208	SNHG16	SNHG16	chr17	+	74555026	74555125	74553845	74553939	74557369	74557484	14208	273	161	328	128	223	125	0.00412088237263	0.070611773541	0.487	0.59	-0.103
15265	CLIP1	CLIP1	chr12	-	122835657	122835690	122825299	122826244	122837272	122837333	15265	0	129	11	178	157	125	0.0041218440626	0.070611773541	0.0	0.047	-0.047
17844	VEGFB	VEGFB	chr11	+	64003284	64003481	64002929	64002972	64003725	64003799	17844	271	8	284	0	250	125	0.00413014419139	0.0707159650729	0.944	1.0	-0.056
23547	TMCO3	TMCO3	chr13	+	114201614	114201694	114193671	114193822	114202617	114202767	23547	1279	134	699	109	204	125	0.00413474163213	0.0707566816822	0.854	0.797	0.057
21806	TIMM17B	TIMM17B	chrX	-	48752634	48752784	48752320	48752384	48754041	48754141	21806	49	371	137	628	250	125	0.00414383710093	0.0708742868105	0.062	0.098	-0.036
27375	DAG1	DAG1	chr3	+	49508397	49508482	49507564	49507866	49547851	49548252	27375	6	31	1	72	209	125	0.00414624423063	0.0708774328776	0.104	0.008	0.096
28225	FIP1L1	FIP1L1	chr4	+	54257596	54257665	54257175	54257306	54265896	54266006	28225	154	228	141	132	193	125	0.00415359411745	0.0709523781228	0.304	0.409	-0.105
5705	GUSB	GUSB	chr7	-	65444713	65444898	65444385	65444528	65445210	65445396	5705	201	14	374	7	250	125	0.00415507951304	0.0709523781228	0.878	0.964	-0.086
17050	PRKAG2	PRKAG2	chr7	-	151329154	151329224	151292430	151292540	151372505	151372723	17050	52	8	47	0	194	125	0.00418310952138	0.0713898330601	0.807	1.0	-0.193
22574	MAP4	MAP4	chr3	-	47908735	47908828	47898920	47899002	47912302	47912595	22574	361	50	605	45	217	125	0.00418517606064	0.0713898330601	0.806	0.886	-0.08
1054	U2AF1	U2AF1	chr21	-	44515547	44515646	44514764	44514898	44515803	44515853	1054	2123	1	2316	25	223	125	0.0041990409962	0.0715497733831	0.999	0.981	0.018
33799	HYI	HYI	chr1	-	43918573	43918675	43917875	43917990	43919083	43919168	33799	36	31	81	27	226	125	0.00419840380756	0.0715497733831	0.391	0.624	-0.233
34988	RNF19A	RNF19A	chr8	-	101276261	101276423	101272081	101272225	101276898	101277013	34988	121	0	373	18	250	125	0.0042036326687	0.0715897505934	1.0	0.912	0.088
22087	TMEM116	TMEM116	chr12	-	112381068	112381173	112375964	112376014	112429561	112429693	22087	37	1	14	6	229	125	0.00420724042259	0.0716129374867	0.953	0.56	0.393
15368	PDCD2	PDCD2	chr6	-	170889089	170889193	170887944	170888058	170892144	170892276	15368	508	14	547	3	228	125	0.00421663023186	0.0716694900064	0.952	0.99	-0.038
20767	ATP6V1G2-DDX39B	ATP6V1G2-DDX39B	chr6	-	31506539	31506632	31504276	31504460	31508098	31508441	20767	648	28	1211	23	217	125	0.00421684795848	0.0716694900064	0.93	0.968	-0.038
37646	ATG4B	ATG4B	chr2	+	242592926	242593025	242590678	242590750	242593960	242594062	37646	467	11	472	1	223	125	0.00421730696189	0.0716694900064	0.96	0.996	-0.036
16620	MFF	MFF	chr2	+	228211941	228212100	228207460	228207535	228217229	228217289	16620	195	7	232	0	250	125	0.00422868044717	0.0717621857096	0.933	1.0	-0.067
17369	DMPK	DMPK	chr19	-	46283580	46283639	46283035	46283127	46285450	46285815	17369	6	74	8	17	183	125	0.00422678095935	0.0717621857096	0.052	0.243	-0.191
31996	PLCB4	PLCB4	chr20	+	9385959	9385995	9382136	9382237	9388563	9388705	31996	33	5	193	104	160	125	0.00422951434862	0.0717621857096	0.838	0.592	0.246
29817	LINC00963	LINC00963	chr9	+	132264675	132265418	132255756	132255874	132265601	132265951	29817	108	5	18	6	250	125	0.00423982334265	0.0718988340357	0.915	0.6	0.315
29044	RTN2	RTN2	chr19	-	45991894	45991964	45991728	45991775	45992105	45992244	29044	63	8	56	0	194	125	0.00424275461654	0.0719102923604	0.835	1.0	-0.165
14033	CFLAR	CFLAR	chr2	+	201997751	201997857	201994451	201994869	202000694	202000830	14033	156	1	1151	0	230	125	0.00425326714551	0.0720501646472	0.988	1.0	-0.012
17335	AURKA	AURKA	chr20	-	54965611	54965721	54963211	54963258	54967209	54967351	17335	95	74	79	29	234	125	0.00425617631349	0.0720611561606	0.407	0.593	-0.186
8754	PIN1	PIN1	chr19	+	9947498	9947551	9945882	9946078	9949111	9949324	8754	49	296	24	302	177	125	0.00425917639527	0.0720736744467	0.105	0.053	0.052
10066	DOCK7	DOCK7	chr1	-	63018402	63018572	63009326	63009416	63021495	63021660	10066	226	0	272	9	250	125	0.0042732670168	0.0722495914317	1.0	0.938	0.062
20091	UBE2V1	UBE2V1	chr20	-	48713208	48713357	48700665	48700791	48729643	48729735	20091	1125	38	1701	28	250	125	0.00427410462157	0.0722495914317	0.937	0.968	-0.031
29198	NR1H3	NR1H3	chr11	+	47281959	47282226	47281341	47281530	47282791	47283000	29198	16	5	32	0	250	125	0.00427660274692	0.0722535093665	0.615	1.0	-0.385
30511	TMEM237	TMEM237	chr2	-	202492043	202492137	202490748	202490870	202492798	202492872	30511	537	16	224	0	218	125	0.00428043967565	0.0722800303493	0.951	1.0	-0.049
1035	DDX3X	DDX3X	chrX	+	41206564	41206704	41205757	41205875	41206892	41209540	1035	820	0	915	13	250	125	0.00429278053397	0.0723734194625	1.0	0.972	0.028
23368	SLC25A23	SLC25A23	chr19	-	6452322	6452490	6444161	6444312	6454333	6454486	23368	106	18	256	15	250	125	0.00429247266174	0.0723734194625	0.746	0.895	-0.149
36463	PFAS	PFAS	chr17	+	8167092	8167254	8166892	8166954	8167529	8167655	36463	43	3	232	0	250	125	0.00429128925914	0.0723734194625	0.878	1.0	-0.122
18597	CDC16	CDC16	chr13	+	115030624	115030715	115028353	115028489	115037658	115037956	18597	1035	3	598	11	215	125	0.0042980955291	0.0724247270419	0.995	0.969	0.026
34413	HYOU1	HYOU1	chr11	-	118926461	118926555	118926204	118926283	118926781	118926879	34413	540	10	1102	3	218	125	0.0043182585266	0.0727260433632	0.969	0.995	-0.026
36599	GSS	GSS	chr20	-	33517203	33517393	33516235	33516754	33519741	33519936	36599	175	6	274	0	250	125	0.00433175683193	0.0729148572116	0.936	1.0	-0.064
7416	GLDC	GLDC	chr9	-	6592850	6592990	6592142	6592223	6602108	6602205	7416	16	2	373	0	250	125	0.00433554949707	0.072940186552	0.8	1.0	-0.2
14308	TSPAN4	TSPAN4	chr11	+	850287	850367	847200	847300	862549	862741	14308	410	1	414	11	204	125	0.00435215481243	0.0731522737879	0.996	0.958	0.038
1693	HNRNPM	HNRNPM	chr19	+	8538547	8538592	8536209	8536311	8539050	8539128	1693	1683	47	2095	30	169	125	0.00435274500096	0.0731522737879	0.964	0.981	-0.017
27960	EPB41	EPB41	chr1	+	29385100	29385157	29379615	29379824	29386933	29386996	27960	2	33	21	54	181	125	0.0043578154232	0.0731989006886	0.04	0.212	-0.172
747	AREL1	AREL1	chr14	-	75143285	75143455	75142843	75143024	75149998	75150236	747	154	5	365	0	250	125	0.00436480484157	0.0732776951838	0.939	1.0	-0.061
19120	FUNDC2	FUNDC2	chrX	+	154274783	154274859	154261677	154261828	154279944	154280076	19120	452	11	471	1	200	125	0.00437060818124	0.0733365049611	0.963	0.997	-0.034
5501	ODF2L	ODF2L	chr1	-	86822126	86822285	86820456	86820542	86824469	86824574	5501	80	27	132	17	250	125	0.00438852234346	0.0735983591961	0.597	0.795	-0.198
10889	MTSS1	MTSS1	chr8	-	125592791	125592803	125580619	125580777	125597327	125597402	10889	0	14	47	106	136	125	0.0043918955908	0.0736162057467	0.0	0.29	-0.29
12782	SCRN2	SCRN2	chr17	-	45917556	45917738	45916809	45917009	45918035	45918209	12782	33	5	253	5	250	125	0.00440308430367	0.0737592853026	0.767	0.962	-0.195
6257	MAGI1	MAGI1	chr3	-	65361419	65361620	65350527	65350621	65364935	65365229	6257	18	12	45	6	250	125	0.00440505878787	0.0737592853026	0.429	0.789	-0.36
32453	EPS15L1	EPS15L1	chr19	-	16472589	16472795	16466054	16466662	16487932	16488065	32453	93	2	29	6	250	125	0.00441665154936	0.0739145764017	0.959	0.707	0.252
19425	PRKD2	PRKD2	chr19	-	47217119	47217258	47214163	47214295	47219387	47220384	19425	57	5	169	1	250	125	0.00442935967598	0.0740883608761	0.851	0.988	-0.137
303	NDUFA12	NDUFA12	chr12	-	95387945	95388033	95365103	95365396	95396514	95396597	303	1152	56	1044	26	212	125	0.0044482395741	0.0743651420356	0.924	0.959	-0.035
20011	SUOX	SUOX	chr12	+	56393116	56393242	56391398	56391507	56395995	56396055	20011	3	21	17	19	250	125	0.00446370702937	0.0745091967872	0.067	0.309	-0.242
72	WDR62	WDR62	chr19	+	36592565	36592676	36592115	36592219	36592915	36593053	72	171	1	122	8	235	125	0.0044636449914	0.0745091967872	0.989	0.89	0.099
9120	POLL	POLL	chr10	-	103344358	103344676	103342519	103342648	103347002	103347163	9120	10	1	13	18	250	125	0.00446386769121	0.0745091967872	0.833	0.265	0.568
13410	PNPLA2	PNPLA2	chr11	+	819573	819905	818900	818958	821627	821860	13410	33	0	54	11	250	125	0.00447348074295	0.0746305806206	1.0	0.711	0.289
16785	NAV1	NAV1	chr1	+	201759681	201759705	201758867	201758920	201759816	201759894	16785	10	19	6	59	148	125	0.00449315576614	0.0748804490226	0.308	0.079	0.229
887	RAF1	RAF1	chr3	-	12647699	12647798	12645634	12645788	12650264	12650422	887	673	36	527	53	223	125	0.00449228288219	0.0748804490226	0.913	0.848	0.065
25038	MAP2K4	MAP2K4	chr17	+	12032455	12032604	12028610	12028688	12043155	12043201	25038	128	5	262	0	250	125	0.0045134998239	0.0751621187864	0.928	1.0	-0.072
5174	MEGF6	MEGF6	chr1	-	3425121	3425253	3424358	3424487	3425638	3425809	5174	29	5	52	0	250	125	0.00451477235582	0.0751621187864	0.744	1.0	-0.256
35646	METTL21A	METTL21A	chr2	-	208486529	208486641	208473838	208478167	208488952	208489128	35646	65	5	190	1	236	125	0.0045208307712	0.0751844579116	0.873	0.99	-0.117
944	EGLN2	EGLN2	chr19	+	41313388	41313456	41306243	41307320	41313713	41314346	944	284	0	206	7	192	125	0.00452054933675	0.0751844579116	1.0	0.95	0.05
11578	METTL3	METTL3	chr14	-	21969054	21969271	21967907	21967946	21971315	21971720	11578	19	14	11	0	250	125	0.00457306027308	0.0760134173963	0.404	1.0	-0.596
35056	ATP9B	ATP9B	chr18	+	76973961	76974038	76966936	76967012	77013380	77013541	35056	30	5	53	0	201	125	0.00458075286558	0.0761016061009	0.789	1.0	-0.211
23859	TBXAS1	TBXAS1	chr7	+	139480538	139480623	139478046	139478270	139482464	139482528	23859	30	5	53	0	209	125	0.00458821375287	0.0761858555496	0.782	1.0	-0.218
34527	MCAT	MCAT	chr22	-	43533086	43533304	43528211	43529492	43537167	43537255	34527	57	30	222	53	250	125	0.00459106138418	0.0761934554862	0.487	0.677	-0.19
21029	SYK	SYK	chr9	+	93629412	93629481	93627329	93627379	93636485	93636573	21029	42	13	84	69	193	125	0.00459656704312	0.0762451373058	0.677	0.441	0.236
28155	VARS2	VARS2	chr6	+	30893050	30893162	30892130	30892337	30893320	30893496	28155	45	0	176	22	236	125	0.00460582832838	0.0763590290884	1.0	0.809	0.191
10609	PLEKHM2	PLEKHM2	chr1	+	16058383	16058543	16057686	16057752	16058844	16059024	10609	537	14	464	2	250	125	0.0046095356582	0.0763807725151	0.95	0.991	-0.041
25733	HSD3B7	HSD3B7	chr16	+	30997369	30997525	30996518	30996618	30997743	30997852	25733	10	3	93	1	250	125	0.00461221429815	0.0763854566438	0.625	0.979	-0.354
17672	WBP5	WBP5	chrX	+	102612010	102612089	102611379	102611534	102612545	102613397	17672	615	16	364	1	203	125	0.00461843064626	0.0764486954483	0.959	0.996	-0.037
23518	STARD13	STARD13	chr13	-	33685914	33686029	33684822	33685044	33686857	33687068	23518	85	0	66	6	239	125	0.00462965955077	0.0765462520551	1.0	0.852	0.148
23864	MTFP1	MTFP1	chr22	+	30823157	30823390	30822704	30822832	30824448	30825041	23864	134	11	450	10	250	125	0.00462714789451	0.0765462520551	0.859	0.957	-0.098
31656	HMGXB3	HMGXB3	chr5	+	149403824	149404243	149398128	149398260	149406268	149406444	31656	385	0	218	6	250	125	0.00463152724865	0.0765462520551	1.0	0.948	0.052
24675	C3orf17	C3orf17	chr3	-	112736294	112736449	112732799	112732879	112738388	112738555	24675	197	25	93	28	250	125	0.00464536251419	0.0767351307331	0.798	0.624	0.174
3913	TXNDC11	TXNDC11	chr16	-	11824500	11824630	11815432	11815526	11827837	11827935	3913	100	1	268	23	250	125	0.00465660474417	0.0768810025111	0.98	0.854	0.126
22090	TMEM116	TMEM116	chr12	-	112441603	112441667	112429561	112429693	112443060	112443107	22090	22	6	5	10	188	125	0.0046729954334	0.0770877789356	0.709	0.25	0.459
2913	BCL2L11	BCL2L11	chr2	+	111907620	111907724	111881309	111881716	111921709	111926022	2913	45	6	100	1	228	125	0.00467568827616	0.0770877789356	0.804	0.982	-0.178
36045	ARHGAP10	ARHGAP10	chr4	+	148984298	148984451	148968042	148968202	148985566	148985658	36045	99	7	107	25	250	125	0.00467638293847	0.0770877789356	0.876	0.682	0.194
16367	TSPAN14	TSPAN14	chr10	+	82269056	82269227	82266983	82267130	82271899	82272025	16367	636	11	1928	9	250	125	0.00468863279547	0.0772497685542	0.967	0.991	-0.024
35884	SCAF11	SCAF11	chr12	-	46316718	46316937	46316245	46316365	46318510	46318857	35884	212	0	304	10	250	125	0.00469481568742	0.0773116833319	1.0	0.938	0.062
34204	ELP3	ELP3	chr8	+	27954735	27954835	27950583	27950750	27957344	27957483	34204	110	7	115	0	224	125	0.00470341861773	0.0774133654888	0.898	1.0	-0.102
36519	PPP1R37	PPP1R37	chr19	+	45641771	45641869	45596430	45596785	45643493	45643539	36519	289	6	209	16	222	125	0.00470877944365	0.0774616085877	0.964	0.88	0.084
11128	NBPF8	NBPF8	chr1	+	144617149	144617252	144614958	144615303	144618081	144618296	11128	139	105	126	53	227	125	0.00472359505864	0.0776252237446	0.422	0.567	-0.145
25696	DNAAF5	DNAAF5	chr7	+	813684	813835	810107	810255	814642	814799	25696	267	7	358	0	250	125	0.00472253776188	0.0776252237446	0.95	1.0	-0.05
6606	PIGN	PIGN	chr18	-	59830763	59830889	59829485	59829562	59854076	59854289	6606	57	0	55	7	250	125	0.00474940384476	0.0780091416666	1.0	0.797	0.203
20889	DOCK10	DOCK10	chr2	-	225679036	225679081	225672627	225672803	225681333	225681430	20889	17	0	0	2	169	125	0.0047595502094	0.0780953269305	1.0	0.0	1.0
25967	RAB11FIP1	RAB11FIP1	chr8	-	37728795	37730697	37727937	37728046	37732032	37732840	25967	46	49	202	406	250	125	0.0047593576668	0.0780953269305	0.319	0.199	0.12
17118	SKA3	SKA3	chr13	-	21746477	21746643	21734040	21734126	21750513	21750741	17118	23	0	11	5	250	125	0.00476434219452	0.0781337415141	1.0	0.524	0.476
30720	PPRC1	PPRC1	chr10	+	103898635	103898737	103897606	103897795	103898856	103901761	30720	96	5	99	20	226	125	0.00476715854155	0.0781397334001	0.914	0.732	0.182
34714	NDUFB3	NDUFB3	chr2	+	201937061	201937084	201936461	201936782	201943603	201943745	34714	28	554	11	577	147	125	0.00478055031918	0.0782787492171	0.041	0.016	0.025
37453	SDCCAG3	SDCCAG3	chr9	-	139303450	139303519	139302277	139302390	139304541	139304691	37453	31	62	71	65	193	125	0.00478027983724	0.0782787492171	0.245	0.414	-0.169
31383	BRAP	BRAP	chr12	-	112119440	112119639	112116954	112117144	112120949	112121111	31383	180	9	133	0	250	125	0.00479290206671	0.0784407139573	0.909	1.0	-0.091
35906	TRERF1	TRERF1	chr6	-	42231057	42231306	42227076	42227461	42232441	42232592	35906	28	12	17	0	250	125	0.00480606855463	0.0786158397076	0.538	1.0	-0.462
11069	IL17RC	IL17RC	chr3	+	9972083	9972143	9971711	9971833	9972578	9972627	11069	52	6	113	1	184	125	0.00482535404425	0.0788099960475	0.855	0.987	-0.132
23831	MTMR14	MTMR14	chr3	+	9739394	9739550	9730627	9730766	9743473	9744078	23831	81	58	58	17	250	125	0.00482139747204	0.0788099960475	0.411	0.63	-0.219
36451	RELL2	RELL2	chr5	+	141018521	141018588	141018361	141018427	141019030	141019216	36451	82	16	64	2	191	125	0.00482436822014	0.0788099960475	0.77	0.954	-0.184
2744	APOPT1	APOPT1	chr14	+	104037959	104038157	104029293	104029461	104053610	104053701	2744	62	0	98	10	250	125	0.00483060729149	0.0788553973681	1.0	0.831	0.169
21560	MET	MET	chr7	+	116423357	116423523	116422041	116422151	116435708	116435845	21560	5	0	1398	1	250	125	0.00485988276742	0.0792521342753	1.0	0.999	0.001
33569	PPP2R5A	PPP2R5A	chr1	+	212502476	212502673	212458878	212459633	212506838	212506940	33569	193	1	296	14	250	125	0.0048586567521	0.0792521342753	0.99	0.914	0.076
34049	SORBS1	SORBS1	chr10	-	97194378	97194474	97192204	97192333	97197246	97197312	34049	2	3	0	55	220	125	0.00486775725061	0.0793399636537	0.275	0.0	0.275
19488	BRCA2	BRCA2	chr13	+	32893213	32893462	32890558	32890664	32899212	32899321	19488	13	5	26	0	250	125	0.00487428080877	0.0794056956895	0.565	1.0	-0.435
28931	PEF1	PEF1	chr1	-	32100822	32101123	32098759	32098915	32110441	32110838	28931	152	6	321	1	250	125	0.00489541852584	0.0797093146181	0.927	0.994	-0.067
10891	PTOV1-AS2	PTOV1-AS2	chr19	-	50361810	50361883	50361603	50361684	50362099	50362354	10891	16	0	32	14	197	125	0.00490081149586	0.0797563916792	1.0	0.592	0.408
20877	RTEL1	RTEL1	chr20	+	62326093	62326327	62325724	62325841	62326418	62326574	20877	54	4	136	0	250	125	0.00491072409792	0.079795512215	0.871	1.0	-0.129
28533	NAGLU	NAGLU	chr17	+	40692967	40693224	40690687	40690773	40695045	40696466	28533	204	21	157	4	250	125	0.0049103869082	0.079795512215	0.829	0.952	-0.123
942	PTPMT1	PTPMT1	chr11	+	47591251	47591443	47587457	47587538	47593022	47595013	942	530	186	633	157	250	125	0.00490765623121	0.079795512215	0.588	0.668	-0.08
22260	TAX1BP1	TAX1BP1	chr7	+	27805452	27805640	27797649	27797752	27809294	27809453	22260	711	11	878	1	250	125	0.00492498017097	0.0799106428101	0.97	0.998	-0.028
28492	SP100	SP100	chr2	+	231363175	231363250	231359130	231359175	231367780	231367825	28492	94	0	73	6	199	125	0.00492532897719	0.0799106428101	1.0	0.884	0.116
33213	MAX	MAX	chr14	-	65568263	65568290	65560425	65560533	65569021	65569262	33213	83	64	73	106	151	125	0.00492270713121	0.0799106428101	0.518	0.363	0.155
21067	HMMR	HMMR	chr5	+	162894709	162894754	162891728	162891808	162896646	162896835	21067	36	51	38	121	169	125	0.00492930383478	0.0799344534876	0.343	0.188	0.155
29419	TRIO	TRIO	chr5	+	14507230	14507369	14504501	14504702	14507988	14509458	29419	1221	29	496	26	250	125	0.0049370361794	0.0799743316462	0.955	0.905	0.05
33838	RRP8	RRP8	chr11	-	6622378	6622832	6621898	6622005	6624633	6624880	33838	3	0	0	7	250	125	0.00493433935268	0.0799743316462	1.0	0.0	1.0
4202	UFD1L	UFD1L	chr22	-	19462590	19462623	19459209	19459331	19466605	19466738	4202	97	16	131	51	157	125	0.00493928857349	0.0799743316462	0.828	0.672	0.156
10451	RWDD1	RWDD1	chr6	+	116894020	116894148	116892529	116892818	116895220	116895334	10451	40	123	38	53	250	125	0.00494743098938	0.0800655062804	0.14	0.264	-0.124
18718	TSPAN9	TSPAN9	chr12	+	3192818	3192885	3186520	3186619	3310342	3310422	18718	150	18	140	4	191	125	0.00495736011044	0.0801854884226	0.845	0.958	-0.113
22853	CHUK	CHUK	chr10	-	101966986	101967089	101964832	101964956	101969351	101969546	22853	171	0	157	7	227	125	0.00496688429394	0.08029880232	1.0	0.925	0.075
11232	PBX3	PBX3	chr9	+	128677964	128678206	128510828	128510902	128691933	128692124	11232	389	42	126	29	250	125	0.00498191895992	0.0804602625943	0.822	0.685	0.137
27886	NOP56	NOP56	chr20	+	2637046	2637195	2636579	2636860	2637419	2637541	27886	1952	37	1540	12	250	125	0.00498113726572	0.0804602625943	0.963	0.985	-0.022
2334	PRDM15	PRDM15	chr21	-	43254613	43254673	43248521	43248689	43255545	43255633	2334	6	3	1	12	184	125	0.0049866346206	0.0804891122196	0.576	0.054	0.522
32808	XPO6	XPO6	chr16	-	28192261	28192352	28188540	28188653	28220307	28220443	32808	71	4	202	0	215	125	0.00498875461077	0.0804891122196	0.912	1.0	-0.088
31641	PRRC2B	PRRC2B	chr9	+	134369791	134369873	134367555	134367647	134371126	134375575	31641	115	146	178	141	206	125	0.00499672693272	0.0805362241365	0.323	0.434	-0.111
33317	ARL6	ARL6	chr3	+	97484834	97484933	97483364	97483821	97486924	97487074	33317	12	40	0	22	223	125	0.00499534871465	0.0805362241365	0.144	0.0	0.144
17390	PACRGL	PACRGL	chr4	+	20709425	20709493	20706282	20706437	20711305	20711396	17390	98	0	95	7	192	125	0.0050153705242	0.0807958704811	1.0	0.898	0.102
21253	MAP2K1	MAP2K1	chr15	+	66777327	66777529	66736993	66737045	66779565	66779630	21253	327	14	527	6	250	125	0.00502773276682	0.0809541153227	0.921	0.978	-0.057
26267	ZNF283	ZNF283	chr19	+	44341204	44341331	44339656	44339744	44351090	44353050	26267	25	2	4	5	250	125	0.00503191604328	0.0809639449073	0.862	0.286	0.576
4872	DBF4B	DBF4B	chr17	+	42809545	42809633	42808332	42808383	42811457	42811531	4872	34	42	50	24	212	125	0.00503342237716	0.0809639449073	0.323	0.551	-0.228
20064	ISYNA1	ISYNA1	chr19	-	18547493	18547687	18547139	18547289	18548669	18548972	20064	34	4	209	2	250	125	0.00504657461551	0.0811345664736	0.81	0.981	-0.171
20750	DHRS11	DHRS11	chr17	+	34956099	34956192	34955349	34955479	34956400	34956466	20750	46	4	115	0	217	125	0.00505092280466	0.0811635433142	0.869	1.0	-0.131
19075	TMEM126B	TMEM126B	chr11	+	85342188	85342360	85339616	85339732	85342730	85342852	19075	240	98	329	83	250	125	0.00505367846113	0.0811669133598	0.55	0.665	-0.115
16506	GOLIM4	GOLIM4	chr3	-	167758573	167758657	167754623	167754782	167759179	167759262	16506	362	33	163	4	208	125	0.00506381804032	0.0812499261745	0.868	0.961	-0.093
37312	CBWD5	CBWD5	chr9	-	70465707	70465794	70463030	70463075	70467483	70467530	37312	77	19	60	3	211	125	0.00506394414569	0.0812499261745	0.706	0.922	-0.216
11586	ASL	ASL	chr7	+	65554598	65554682	65554262	65554322	65556992	65557073	11586	164	6	475	2	208	125	0.0050848564944	0.0815444214779	0.943	0.993	-0.05
14921	RAB34	RAB34	chr17	-	27043920	27044012	27042817	27042919	27044230	27044443	14921	185	9	285	2	216	125	0.0050933744599	0.0815989302292	0.922	0.988	-0.066
3029	ADAM10	ADAM10	chr15	-	58971322	58971481	58957295	58957396	59009775	59009926	3029	255	6	520	0	250	125	0.00509093372703	0.0815989302292	0.955	1.0	-0.045
16854	RDH11	RDH11	chr14	-	68156928	68157138	68151731	68151921	68157856	68157961	16854	269	6	2197	9	250	125	0.00510976454036	0.0817700230637	0.957	0.992	-0.035
22056	APAF1	APAF1	chr12	+	99097148	99097277	99093185	99093347	99100262	99100388	22056	53	2	62	15	250	125	0.00511431341517	0.0817700230637	0.93	0.674	0.256
25796	FUBP3	FUBP3	chr9	+	133470869	133470975	133454959	133455151	133485340	133485374	25796	467	0	364	8	230	125	0.00511092113055	0.0817700230637	1.0	0.961	0.039
29279	TP53	TP53	chr17	-	7576524	7576657	7573926	7574033	7576852	7576926	29279	4	11	11	258	250	125	0.00511304372403	0.0817700230637	0.154	0.021	0.133
1529	BRCC3	BRCC3	chrX	+	154300601	154300618	154299694	154299925	154301651	154301706	1529	71	5	207	1	141	125	0.00512144544796	0.0818020051736	0.926	0.995	-0.069
26751	SLC35A1	SLC35A1	chr6	+	88210225	88210385	88187079	88187257	88210875	88211028	26751	132	7	135	0	250	125	0.00512073783562	0.0818020051736	0.904	1.0	-0.096
21037	MDM4	MDM4	chr1	+	204506557	204506625	204501318	204501374	204507336	204507436	21037	4	8	22	5	192	125	0.00513476419484	0.0819736691516	0.246	0.741	-0.495
23013	ZNF532	ZNF532	chr18	+	56648701	56648849	56646286	56646399	56651203	56653709	23013	212	9	325	2	250	125	0.0051522091356	0.0821698746634	0.922	0.988	-0.066
25281	LGALS9	LGALS9	chr17	+	25974295	25974458	25974055	25974144	25975861	25976586	25281	1	2	29	0	250	125	0.00514987053604	0.0821698746634	0.2	1.0	-0.8
[truncated: 29,882 more rows]
