# Supplementary material for: Characterization of alternative mRNA splicing in cultured cell populations representing progressive stages of human fetal kidney development
Source: Sci Rep. 2022 Nov 15;12:19548. doi: 10.1038/s41598-022-24147-z (PMC9666651; doi:10.1038/s41598-022-24147-z)
Supplement: Supplementary file 13 — Supplementary Information 13. [file 41598_2022_24147_MOESM13_ESM.zip › _Program/Data/rMATS/W011-NPS3/MATS_output/SE.MATS.ReadsOnTargetAndJunctionCounts.txt]

ID	GeneID	geneSymbol	chr	strand	exonStart_0base	exonEnd	upstreamES	upstreamEE	downstreamES	downstreamEE	ID	IC_SAMPLE_1	SC_SAMPLE_1	IC_SAMPLE_2	SC_SAMPLE_2	IncFormLen	SkipFormLen	PValue	FDR	IncLevel1	IncLevel2	IncLevelDifference
11037	PICALM	PICALM	chr11	-	85689112	85689136	85687665	85687725	85692171	85692271	11037	302	135	1217	69	149	125	0.0	0.0	0.652	0.937	-0.285
11423	USMG5	USMG5	chr10	-	105153955	105154151	105152127	105152223	105156165	105156270	11423	256	1284	10	968	321	125	0.0	0.0	0.072	0.004	0.068
11549	MYL6	MYL6	chr12	+	56553370	56553514	56552467	56552495	56553758	56553932	11549	17963	889	28662	236	269	125	0.0	0.0	0.904	0.983	-0.079
11551	MYL6	MYL6	chr12	+	56554409	56554454	56554026	56554104	56555170	56555366	11551	3868	3228	2098	6738	170	125	0.0	0.0	0.468	0.186	0.282
11824	UBQLN1	UBQLN1	chr9	-	86281264	86281348	86279944	86280060	86284099	86284242	11824	1165	158	1364	43	209	125	0.0	0.0	0.815	0.95	-0.135
11872	HMGA1	HMGA1	chr6	+	34204980	34205094	34204576	34204740	34208513	34208659	11872	235	247	1310	529	239	125	0.0	0.0	0.332	0.564	-0.232
12070	SSBP3	SSBP3	chr1	-	54723741	54723822	54722799	54722859	54747110	54747200	12070	34	191	134	75	206	125	0.0	0.0	0.097	0.52	-0.423
12239	ATP5J2	ATP5J2	chr7	-	99056769	99056886	99055783	99055978	99057708	99057816	12239	4339	356	4169	139	242	125	0.0	0.0	0.863	0.939	-0.076
12318	TFDP1	TFDP1	chr13	+	114292132	114292199	114290848	114291015	114294434	114295788	12318	715	216	432	27	192	125	0.0	0.0	0.683	0.912	-0.229
12324	TFDP1	TFDP1	chr13	+	114292132	114292211	114290848	114291015	114294434	114295788	12324	1322	216	909	27	204	125	0.0	0.0	0.789	0.954	-0.165
12571	HEXA	HEXA	chr15	-	72646031	72646078	72645408	72645519	72647899	72647965	12571	583	104	508	8	172	125	0.0	0.0	0.803	0.979	-0.176
12734	ADRM1	ADRM1	chr20	+	60879516	60879633	60878623	60878837	60881252	60881376	12734	2617	292	1803	60	242	125	0.0	0.0	0.822	0.939	-0.117
13108	UQCRH	UQCRH	chr1	+	46775568	46775716	46774772	46774799	46775826	46775988	13108	314	5761	477	3891	273	125	0.0	0.0	0.024	0.053	-0.029
13227	CLSTN1	CLSTN1	chr1	-	9797555	9797612	9795942	9796100	9801151	9801314	13227	531	101	422	517	182	125	0.0	0.0	0.783	0.359	0.424
13228	CLSTN1	CLSTN1	chr1	-	9816538	9816568	9815171	9815367	9833329	9833452	13228	126	197	24	639	155	125	0.0	0.0	0.34	0.029	0.311
13298	CCDC50	CCDC50	chr3	+	191092850	191093378	191087707	191087825	191097947	191098063	13298	58	675	633	470	653	125	0.0	0.0	0.016	0.205	-0.189
13348	EFHD2	EFHD2	chr1	+	15753645	15753780	15752366	15752514	15755088	15756839	13348	890	249	1176	43	260	125	0.0	0.0	0.632	0.929	-0.297
13428	APRT	APRT	chr16	-	88876830	88876964	88876477	88876556	88877957	88878064	13428	379	36	1813	4	259	125	0.0	0.0	0.836	0.995	-0.159
13494	DNM1L	DNM1L	chr12	+	32891197	32891230	32890038	32890095	32892997	32893174	13494	95	154	165	50	158	125	0.0	0.0	0.328	0.723	-0.395
1349	PIN4	PIN4	chrX	+	71406310	71406384	71401525	71401678	71416634	71416754	1349	894	0	527	57	199	125	0.0	0.0	1.0	0.853	0.147
13730	PLEKHA1	PLEKHA1	chr10	+	124187791	124187936	124186457	124186547	124189139	124191871	13730	30	12	25	239	270	125	0.0	0.0	0.536	0.046	0.49
13745	RALGPS2	RALGPS2	chr1	+	178861364	178861442	178858776	178858831	178863053	178863159	13745	9	35	100	7	203	125	0.0	0.0	0.137	0.898	-0.761
15085	RTN3	RTN3	chr11	+	63486173	63488504	63448921	63449250	63517462	63517670	15085	366	45	188	133	2456	125	0.0	0.0	0.293	0.067	0.226
15089	RTN3	RTN3	chr11	+	63486452	63488504	63448921	63449250	63517462	63517670	15089	347	45	176	133	2177	125	0.0	0.0	0.307	0.071	0.236
15143	EIF3K	EIF3K	chr19	+	39123240	39123318	39123069	39123136	39125632	39125758	15143	2449	179	2504	48	203	125	0.0	0.0	0.894	0.97	-0.076
15207	ACOT9	ACOT9	chrX	-	23752457	23752484	23751288	23751334	23754035	23754133	15207	292	19	164	313	152	125	0.0	0.0	0.927	0.301	0.626
15713	P4HA2	P4HA2	chr5	-	131562778	131562914	131554237	131554337	131563482	131563556	15713	63	125	124	33	261	125	0.0	0.0	0.194	0.643	-0.449
16163	MRPL33	MRPL33	chr2	+	27997290	27997397	27995540	27995559	28002299	28002608	16163	1114	607	2149	571	232	125	0.0	0.0	0.497	0.67	-0.173
16177	FN1	FN1	chr2	-	216257653	216257926	216256354	216256537	216259250	216259442	16177	1734	1405	6484	2702	398	125	0.0	0.0	0.279	0.43	-0.151
16761	SPTAN1	SPTAN1	chr9	+	131355261	131355321	131353755	131353904	131356453	131356652	16761	281	253	1017	58	185	125	0.0	0.0	0.429	0.922	-0.493
18042	ASPH	ASPH	chr8	-	62556503	62556560	62555944	62555992	62557158	62557191	18042	1343	252	3438	238	182	125	0.0	0.0	0.785	0.908	-0.123
18758	VPS29	VPS29	chr12	-	110937339	110937351	110933816	110934008	110939853	110939945	18758	270	229	22	527	137	125	0.0	0.0	0.518	0.037	0.481
18762	RPLP2	RPLP2	chr11	+	810233	810357	809935	810039	811596	811645	18762	8818	176	8194	36	249	125	0.0	0.0	0.962	0.991	-0.029
1917	PKIG	PKIG	chr20	+	43211225	43211372	43160421	43160619	43218437	43218507	1917	505	62	26	37	272	125	0.0	0.0	0.789	0.244	0.545
20342	MBNL1	MBNL1	chr3	+	152173330	152173366	152165408	152165562	152174055	152174150	20342	231	21	67	129	161	125	0.0	0.0	0.895	0.287	0.608
20676	LAMC2	LAMC2	chr1	+	183203501	183203581	183201786	183201992	183204709	183204865	20676	5	0	10061	2	205	125	0.0	0.0	1.0	1.0	0.0
2075	DEPDC1	DEPDC1	chr1	-	68947728	68948580	68947122	68947295	68949632	68949773	2075	229	111	620	59	977	125	0.0	0.0	0.209	0.573	-0.364
2121	ENAH	ENAH	chr1	-	225692692	225692755	225688693	225688772	225695652	225695719	2121	51	1335	464	64	188	125	0.0	0.0	0.025	0.828	-0.803
21317	MCUR1	MCUR1	chr6	-	13799064	13799136	13794125	13794179	13800572	13800614	21317	9	172	635	0	197	125	0.0	0.0	0.032	1.0	-0.968
21353	KLF6	KLF6	chr10	-	3822297	3822421	3818187	3821782	3823832	3824406	21353	762	5	4636	506	249	125	0.0	0.0	0.987	0.821	0.166
21811	IKBKG	IKBKG	chrX	+	153788621	153788774	153786746	153786865	153789902	153789999	21811	55	59	82	1	278	125	0.0	0.0	0.295	0.974	-0.679
22054	GALE	GALE	chr1	-	24125376	24125502	24125104	24125220	24125855	24126060	22054	324	129	715	72	251	125	0.0	0.0	0.556	0.832	-0.276
22749	MFSD12	MFSD12	chr19	-	3546252	3546423	3546071	3546166	3547269	3547362	22749	528	97	732	16	296	125	0.0	0.0	0.697	0.951	-0.254
2276	TSPAN17	TSPAN17	chr5	+	176081895	176082021	176079743	176079914	176083078	176083135	2276	478	55	698	0	251	125	0.0	0.0	0.812	1.0	-0.188
2309	RNH1	RNH1	chr11	-	504823	504996	502061	502249	507112	507283	2309	359	261	25	223	298	125	0.0	0.0	0.366	0.045	0.321
2310	RNH1	RNH1	chr11	-	504823	504996	502061	502181	506608	506821	2310	301	2	51	60	298	125	0.0	0.0	0.984	0.263	0.721
2311	RNH1	RNH1	chr11	-	504823	504996	502061	502181	507112	507283	2311	297	144	46	337	298	125	0.0	0.0	0.464	0.054	0.41
23321	ZNHIT3	ZNHIT3	chr17	+	34842778	34842810	34842470	34842629	34848656	34848743	23321	338	102	429	13	157	125	0.0	0.0	0.725	0.963	-0.238
23325	OSBPL9	OSBPL9	chr1	+	52221991	52222030	52215816	52215867	52226361	52226452	23325	228	153	362	42	164	125	0.0	0.0	0.532	0.868	-0.336
24158	RBM4	RBM4	chr11	+	66410920	66411611	66407170	66407594	66413497	66413944	24158	2099	11	2357	102	816	125	0.0	0.0	0.967	0.78	0.187
24335	SMPD4	SMPD4	chr2	-	130918758	130918845	130914823	130914969	130921946	130922018	24335	392	29	211	127	212	125	0.0	0.0	0.889	0.495	0.394
2437	FLNA	FLNA	chrX	-	153580920	153581043	153580548	153580815	153581139	153581292	2437	2450	116	5840	45	248	125	0.0	0.0	0.914	0.985	-0.071
2444	FLNA	FLNA	chrX	-	153594391	153594592	153593716	153593854	153594675	153594838	2444	1914	79	5099	16	326	125	0.0	0.0	0.903	0.992	-0.089
2451	FLNA	FLNA	chrX	-	153585618	153585642	153583192	153583440	153585801	153585991	2451	1316	234	2140	1395	149	125	0.0	0.0	0.825	0.563	0.262
25122	RPL10	RPL10	chrX	+	153628804	153628967	153628143	153628282	153629042	153630680	25122	19331	398	25763	125	288	125	0.0	0.0	0.955	0.989	-0.034
25124	RPL10	RPL10	chrX	+	153628815	153628967	153628143	153628282	153629042	153630680	25124	9521	398	13024	125	277	125	0.0	0.0	0.915	0.979	-0.064
25355	ADD3	ADD3	chr10	+	111892062	111892158	111890120	111890244	111893083	111895323	25355	61	311	268	86	221	125	0.0	0.0	0.1	0.638	-0.538
25407	SCRIB	SCRIB	chr8	-	144889721	144889784	144889093	144889183	144890778	144891195	25407	176	36	76	142	188	125	0.0	0.0	0.765	0.262	0.503
25601	HNRNPA2B1	HNRNPA2B1	chr7	-	26237450	26237486	26237241	26237352	26240191	26240413	25601	1426	2998	1522	5605	161	125	0.0	0.0	0.27	0.174	0.096
25993	HNRNPAB	HNRNPAB	chr5	+	177637132	177637273	177636330	177636448	177637553	177638184	25993	1293	486	2101	408	266	125	0.0	0.0	0.556	0.708	-0.152
26447	CAST	CAST	chr5	+	96076448	96076487	96075741	96075822	96076969	96077062	26447	424	5	18	1031	164	125	0.0	0.0	0.985	0.013	0.972
26854	RPS9	RPS9	chr19	+	54710143	54710330	54705354	54705477	54711265	54711515	26854	13561	324	15015	120	312	125	0.0	0.0	0.944	0.98	-0.036
27064	IFRD1	IFRD1	chr7	+	112102324	112102433	112102055	112102234	112108035	112108170	27064	905	2	268	48	234	125	0.0	0.0	0.996	0.749	0.247
27324	FGFR2	FGFR2	chr10	-	123276832	123276977	123274630	123274833	123278195	123278343	27324	27	0	0	36	270	125	0.0	0.0	1.0	0.0	1.0
27580	MLPH	MLPH	chr2	+	238443206	238443290	238436019	238436159	238448990	238449176	27580	388	74	28	115	209	125	0.0	0.0	0.758	0.127	0.631
27628	SAT1	SAT1	chrX	+	23802410	23802520	23801916	23802000	23803444	23803546	27628	123	1055	832	3025	235	125	0.0	0.0	0.058	0.128	-0.07
27639	MYOF	MYOF	chr10	-	95152673	95152712	95148786	95148911	95155898	95155981	27639	502	7	1028	275	164	125	0.0	0.0	0.982	0.74	0.242
27739	FLNB	FLNB	chr3	+	58127584	58127623	58124008	58124256	58128376	58128479	27739	34	28	591	26	164	125	0.0	0.0	0.481	0.945	-0.464
2785	RPS24	RPS24	chr10	+	79799961	79799983	79796951	79797062	79800372	79800473	2785	4202	2913	1285	4168	147	125	0.0	0.0	0.551	0.208	0.343
2787	RPS24	RPS24	chr10	+	79799958	79799983	79796951	79797062	79800372	79800473	2787	133	2913	1509	4168	150	125	0.0	0.0	0.037	0.232	-0.195
28207	ANXA2	ANXA2	chr15	-	60689456	60689537	60678226	60678285	60690141	60690185	28207	1520	8921	2230	8716	206	125	0.0	0.0	0.094	0.134	-0.04
28465	SEC31A	SEC31A	chr4	-	83782783	83782861	83778841	83778917	83783686	83783725	28465	265	6	75	91	203	125	0.0	0.0	0.965	0.337	0.628
28466	SEC31A	SEC31A	chr4	-	83782783	83782861	83778841	83778917	83784470	83784545	28466	155	118	22	238	203	125	0.0	0.0	0.447	0.054	0.393
28477	TAF6	TAF6	chr7	-	99710971	99711028	99710420	99710540	99711238	99711392	28477	288	84	386	1	182	125	0.0	0.0	0.702	0.996	-0.294
29227	EMP3	EMP3	chr19	+	48830777	48830880	48830086	48830179	48832608	48832749	29227	2905	157	1707	5	228	125	0.0	0.0	0.91	0.995	-0.085
29476	EPB41L3	EPB41L3	chr18	-	5394675	5394792	5392379	5393477	5395065	5395146	29476	401	40	78	146	242	125	0.0	0.0	0.838	0.216	0.622
29495	STXBP2	STXBP2	chr19	+	7708050	7708131	7707868	7707934	7709499	7709638	29495	58	38	813	5	206	125	0.0	0.0	0.481	0.99	-0.509
29531	CPNE1	CPNE1	chr20	-	34220084	34220156	34219866	34219947	34220232	34220307	29531	770	92	1023	17	197	125	0.0	0.0	0.842	0.974	-0.132
2957	CTNND1	CTNND1	chr11	+	57558856	57559145	57529233	57529591	57561481	57561553	2957	375	10	118	110	414	125	0.0	0.0	0.919	0.245	0.674
2959	CTNND1	CTNND1	chr11	+	57558856	57559145	57529233	57529518	57561481	57561553	2959	414	67	127	375	414	125	0.0	0.0	0.651	0.093	0.558
2960	CTNND1	CTNND1	chr11	+	57558856	57559145	57529233	57529518	57563048	57563201	2960	277	22	63	79	414	125	0.0	0.0	0.792	0.194	0.598
2967	CTNND1	CTNND1	chr11	+	57558965	57559145	57529233	57529518	57561481	57561553	2967	250	67	98	375	305	125	0.0	0.0	0.605	0.097	0.508
2968	CTNND1	CTNND1	chr11	+	57558965	57559145	57529233	57529518	57563048	57563201	2968	113	22	34	79	305	125	0.0	0.0	0.678	0.15	0.528
29809	NET1	NET1	chr10	+	5493792	5493900	5488513	5488821	5494320	5494488	29809	1012	0	1568	108	233	125	0.0	0.0	1.0	0.886	0.114
29811	NET1	NET1	chr10	+	5494787	5494883	5494320	5494488	5495212	5495309	29811	440	0	579	93	221	125	0.0	0.0	1.0	0.779	0.221
29812	NET1	NET1	chr10	+	5494820	5494883	5494320	5494488	5495212	5495309	29812	1094	0	1499	93	188	125	0.0	0.0	1.0	0.915	0.085
29963	SNX19	SNX19	chr11	-	130750516	130750701	130749518	130749606	130773149	130773279	29963	116	44	372	0	310	125	0.0	0.0	0.515	1.0	-0.485
3025	SKA2	SKA2	chr17	-	57196679	57196856	57187307	57189706	57208641	57208728	3025	1111	184	1228	495	302	125	0.0	0.0	0.714	0.507	0.207
30494	SNHG8	SNHG8	chr4	+	119200098	119200292	119199916	119199947	119200543	119200586	30494	192	124	531	62	319	125	0.0	0.0	0.378	0.77	-0.392
30542	NFYA	NFYA	chr6	+	41048549	41048636	41046767	41046903	41051784	41051931	30542	90	47	9	124	212	125	0.0	0.0	0.53	0.041	0.489
30639	GLMP	GLMP	chr1	-	156264549	156264807	156264155	156264356	156265316	156265480	30639	435	151	390	18	383	125	0.0	0.0	0.485	0.876	-0.391
30820	APLP2	APLP2	chr11	+	129993506	129993674	129992199	129992408	129996594	129996725	30820	597	908	2549	1600	293	125	0.0	0.0	0.219	0.405	-0.186
31568	FGFR1	FGFR1	chr8	-	38287199	38287466	38285863	38285953	38314873	38315052	31568	182	337	223	74	392	125	0.0	0.0	0.147	0.49	-0.343
3163	NUMA1	NUMA1	chr11	-	71723446	71723488	71721831	71721900	71723940	71727306	3163	142	49	134	250	167	125	0.0	0.0	0.684	0.286	0.398
32195	ARHGEF11	ARHGEF11	chr1	-	156908209	156908305	156907040	156907288	156909339	156909702	32195	198	3	7	61	221	125	0.0	0.0	0.974	0.061	0.913
32625	NCOR2	NCOR2	chr12	-	124811954	124812179	124810736	124810916	124815390	124815444	32625	213	53	794	24	350	125	0.0	0.0	0.589	0.922	-0.333
3292	PPIA	PPIA	chr7	+	44838346	44838503	44836234	44836392	44838845	44838876	3292	919	15050	527	17076	282	125	0.0	0.0	0.026	0.013	0.013
33043	CD46	CD46	chr1	+	207963597	207963690	207958963	207959027	207966863	207968861	33043	593	270	767	1240	218	125	0.0	0.0	0.557	0.262	0.295
33047	CD46	CD46	chr1	+	207941123	207941168	207940357	207940540	207943665	207943707	33047	611	199	1539	140	170	125	0.0	0.0	0.693	0.89	-0.197
33052	CD46	CD46	chr1	+	207940951	207940996	207940357	207940540	207941123	207941168	33052	17	434	278	1031	170	125	0.0	0.0	0.028	0.165	-0.137
33221	SRSF3	SRSF3	chr6	+	36567597	36568053	36566625	36566760	36568928	36568967	33221	591	1586	1437	1909	581	125	0.0	0.0	0.074	0.139	-0.065
33684	NASP	NASP	chr1	+	46072992	46074009	46072153	46072263	46078840	46078920	33684	1845	386	3947	346	1142	125	0.0	0.0	0.343	0.555	-0.212
34787	HNRNPK	HNRNPK	chr9	-	86588816	86588888	86588200	86588314	86589431	86589504	34787	3625	555	6187	339	197	125	0.0	0.0	0.806	0.921	-0.115
35728	BAIAP2	BAIAP2	chr17	+	79084713	79084759	79082274	79082309	79089569	79091232	35728	4	52	96	36	171	125	0.0	0.0	0.053	0.661	-0.608
35800	LRRC75A-AS1	LRRC75A-AS1	chr17	+	16342973	16343017	16342640	16342728	16343498	16343567	35800	356	2899	714	2078	169	125	0.0	0.0	0.083	0.203	-0.12
35802	LRRC75A-AS1	LRRC75A-AS1	chr17	+	16342841	16343017	16342300	16342728	16343498	16343567	35802	1338	2899	3083	2078	301	125	0.0	0.0	0.161	0.381	-0.22
35807	LRRC75A-AS1	LRRC75A-AS1	chr17	+	16342894	16343017	16342640	16342728	16343498	16343567	35807	801	2899	1838	2078	248	125	0.0	0.0	0.122	0.308	-0.186
36545	EIF6	EIF6	chr20	-	33868456	33868625	33867744	33867921	33871978	33872064	36545	1494	278	2503	204	294	125	0.0	0.0	0.696	0.839	-0.143
36547	EIF6	EIF6	chr20	-	33868456	33868632	33867744	33867921	33871978	33872064	36547	2601	278	4361	204	301	125	0.0	0.0	0.795	0.899	-0.104
3669	MFGE8	MFGE8	chr15	-	89442886	89443042	89441913	89442763	89444781	89444966	3669	3362	451	1594	79	281	125	0.0	0.0	0.768	0.9	-0.132
36744	USO1	USO1	chr4	+	76716488	76716509	76714842	76715054	76720774	76720885	36744	6	131	184	157	146	125	0.0	0.0	0.038	0.501	-0.463
37162	PCBP2	PCBP2	chr12	+	53861588	53861627	53861004	53861077	53862560	53862616	37162	2972	954	3230	622	164	125	0.0	0.0	0.704	0.798	-0.094
37261	NEDD4L	NEDD4L	chr18	+	56002709	56002769	56001049	56001124	56008269	56008401	37261	21	135	464	209	185	125	0.0	0.0	0.095	0.6	-0.505
3858	CLK1	CLK1	chr2	-	201724847	201724938	201724402	201724469	201725960	201726189	3858	130	55	41	133	216	125	0.0	0.0	0.578	0.151	0.427
4208	EIF4G2	EIF4G2	chr11	-	10823207	10823321	10822508	10822634	10823595	10823756	4208	7348	304	5347	637	239	125	0.0	0.0	0.927	0.814	0.113
4805	ODC1	ODC1	chr2	-	10584220	10584393	10583827	10583962	10584599	10584773	4805	3885	7	2909	70	298	125	0.0	0.0	0.996	0.946	0.05
5421	CD44	CD44	chr11	+	35229651	35229753	35211381	35211612	35236398	35236461	5421	8	940	1434	255	227	125	0.0	0.0	0.005	0.756	-0.751
5422	CD44	CD44	chr11	+	35229651	35229753	35211381	35211612	35232792	35232996	5422	6	89	1429	10	227	125	0.0	0.0	0.036	0.987	-0.951
5431	CD44	CD44	chr11	+	35232792	35232996	35211381	35211612	35236398	35236461	5431	293	940	4040	255	329	125	0.0	0.0	0.106	0.858	-0.752
5437	CD44	CD44	chr11	+	35231511	35231601	35211381	35211612	35236398	35236461	5437	0	940	119	255	215	125	0.0	0.0	0.0	0.213	-0.213
5438	CD44	CD44	chr11	+	35231511	35231601	35211381	35211612	35232792	35232996	5438	15	89	2141	10	215	125	0.0	0.0	0.089	0.992	-0.903
5457	CD44	CD44	chr11	+	35219667	35219793	35211381	35211612	35236398	35236461	5457	21	940	558	255	251	125	0.0	0.0	0.011	0.521	-0.51
5458	CD44	CD44	chr11	+	35219667	35219793	35211381	35211612	35232792	35232996	5458	17	89	553	10	251	125	0.0	0.0	0.087	0.965	-0.878
5465	CD44	CD44	chr11	+	35226058	35226187	35211381	35211612	35236398	35236461	5465	17	940	335	255	254	125	0.0	0.0	0.009	0.393	-0.384
5486	KRT7	KRT7	chr12	+	52635255	52635420	52632463	52632559	52636795	52636921	5486	5	0	23996	2	290	125	0.0	0.0	1.0	1.0	0.0
5568	AUP1	AUP1	chr2	-	74756258	74756409	74755066	74755133	74756488	74756626	5568	440	59	610	2	276	125	0.0	0.0	0.772	0.993	-0.221
5580	AUP1	AUP1	chr2	-	74755877	74756062	74755066	74755133	74756488	74756626	5580	217	59	295	2	310	125	0.0	0.0	0.597	0.983	-0.386
5583	AUP1	AUP1	chr2	-	74755877	74756409	74755066	74755133	74756488	74756626	5583	780	59	991	2	657	125	0.0	0.0	0.716	0.99	-0.274
5724	EXOC7	EXOC7	chr17	-	74087223	74087316	74086409	74086478	74090494	74090662	5724	90	4	23	46	218	125	0.0	0.0	0.928	0.223	0.705
5787	YPEL5	YPEL5	chr2	+	30371110	30371407	30369749	30369928	30378715	30378776	5787	213	4	196	105	422	125	0.0	0.0	0.94	0.356	0.584
5790	YPEL5	YPEL5	chr2	+	30378715	30378776	30371110	30371407	30379493	30379658	5790	26	92	160	27	186	125	0.0	0.0	0.16	0.799	-0.639
5791	YPEL5	YPEL5	chr2	+	30378715	30378776	30369749	30369928	30379493	30379658	5791	16	224	233	339	186	125	0.0	0.0	0.046	0.316	-0.27
5953	EPB41L2	EPB41L2	chr6	-	131199243	131199390	131190702	131191266	131206235	131206408	5953	261	15	339	260	272	125	0.0	0.0	0.889	0.375	0.514
62	AP1B1	AP1B1	chr22	-	29725700	29725709	29723668	29724884	29726366	29726521	62	57	81	16	338	134	125	0.0	0.0	0.396	0.042	0.354
6685	MAP3K7	MAP3K7	chr6	-	91254270	91254351	91246055	91246120	91256976	91257106	6685	51	199	135	74	206	125	0.0	0.0	0.135	0.525	-0.39
6749	SLK	SLK	chr10	+	105770573	105770666	105767934	105768114	105777917	105778047	6749	2	189	392	32	218	125	0.0	0.0	0.006	0.875	-0.869
7119	SIGIRR	SIGIRR	chr11	-	406842	406993	406348	406538	407061	407164	7119	54	89	116	7	276	125	0.0	0.0	0.216	0.882	-0.666
7328	NUMB	NUMB	chr14	-	73745988	73746132	73741917	73744001	73749066	73749213	7328	24	60	324	92	269	125	0.0	0.0	0.157	0.621	-0.464
7784	ECT2	ECT2	chr3	+	172473272	172473365	172473084	172473164	172474772	172474955	7784	98	195	434	140	218	125	0.0	0.0	0.224	0.64	-0.416
7868	RAC1	RAC1	chr7	+	6438292	6438349	6431554	6431672	6439756	6439819	7868	98	2283	915	2068	182	125	0.0	0.0	0.029	0.233	-0.204
792	SUPT5H	SUPT5H	chr19	+	39948933	39948945	39948314	39948380	39949457	39949527	792	419	138	560	22	137	125	0.0	0.0	0.735	0.959	-0.224
8633	ADAM15	ADAM15	chr1	+	155033238	155033308	155032680	155032819	155034720	155034845	8633	132	53	435	2	195	125	0.0	0.0	0.615	0.993	-0.378
8979	RPLP0	RPLP0	chr12	-	120636356	120636542	120635124	120635265	120636656	120636803	8979	38948	828	38314	244	311	125	0.0	0.0	0.95	0.984	-0.034
9572	MBOAT7	MBOAT7	chr19	-	54691042	54691169	54687403	54687563	54692070	54692200	9572	557	66	963	10	252	125	0.0	0.0	0.807	0.979	-0.172
9584	ABI1	ABI1	chr10	-	27060003	27060018	27059173	27059274	27065993	27066170	9584	64	135	4	394	140	125	0.0	0.0	0.297	0.009	0.288
9619	CD47	CD47	chr3	-	107769424	107769449	107761940	107766139	107770785	107770817	9619	39	644	250	902	150	125	0.0	0.0	0.048	0.188	-0.14
9960	PFKM	PFKM	chr12	+	48529073	48529166	48528725	48528821	48531503	48531629	9960	286	159	279	18	218	125	0.0	0.0	0.508	0.899	-0.391
16155	AXL	AXL	chr19	+	41745598	41745625	41745068	41745219	41748787	41748920	16155	516	175	673	535	152	125	1.11022302463e-16	2.29064079533e-14	0.708	0.508	0.2
17036	PLEC	PLEC	chr8	-	144996671	145000052	144989314	144996563	145000951	145001050	17036	639	72	3161	82	3506	125	1.11022302463e-16	2.29064079533e-14	0.24	0.579	-0.339
17498	STRA13	STRA13	chr17	-	79977516	79977570	79977168	79977257	79977733	79977785	17498	62	154	216	119	179	125	1.11022302463e-16	2.29064079533e-14	0.219	0.559	-0.34
18476	TARBP2	TARBP2	chr12	+	53898918	53899046	53898481	53898599	53899432	53899634	18476	190	74	308	13	253	125	1.11022302463e-16	2.29064079533e-14	0.559	0.921	-0.362
25893	INF2	INF2	chr14	+	105181620	105181677	105180539	105181193	105185131	105185947	25893	44	29	313	9	182	125	1.11022302463e-16	2.29064079533e-14	0.51	0.96	-0.45
27742	FLNB	FLNB	chr3	+	58127584	58127656	58124008	58124256	58128376	58128479	27742	112	28	1379	26	197	125	1.11022302463e-16	2.29064079533e-14	0.717	0.971	-0.254
32529	EXOSC9	EXOSC9	chr4	+	122737298	122737349	122735020	122735202	122737523	122737602	32529	10	107	190	203	176	125	1.11022302463e-16	2.29064079533e-14	0.062	0.399	-0.337
4851	ZNF384	ZNF384	chr12	-	6787828	6787876	6787292	6787626	6788111	6788349	4851	84	77	198	23	173	125	1.11022302463e-16	2.29064079533e-14	0.441	0.861	-0.42
19224	TMEM141	TMEM141	chr9	+	139686398	139686482	139686162	139686229	139686702	139686810	19224	167	33	720	8	209	125	2.22044604925e-16	4.46602922359e-14	0.752	0.982	-0.23
27796	ZDHHC7	ZDHHC7	chr16	-	85022368	85022479	85015475	85015600	85023909	85024241	27796	77	92	88	520	236	125	2.22044604925e-16	4.46602922359e-14	0.307	0.082	0.225
35201	FMNL3	FMNL3	chr12	-	50052224	50052377	50050864	50050973	50055748	50055832	35201	80	47	132	1	278	125	2.22044604925e-16	4.46602922359e-14	0.434	0.983	-0.549
37215	ENC1	ENC1	chr5	-	73933389	73933526	73930508	73932323	73936131	73937249	37215	34	108	294	175	262	125	2.22044604925e-16	4.46602922359e-14	0.131	0.445	-0.314
10020	MYO1B	MYO1B	chr2	+	192267357	192267444	192265107	192265194	192272840	192272915	10020	168	83	86	187	212	125	3.33066907388e-16	6.65717481142e-14	0.544	0.213	0.331
22593	PLOD2	PLOD2	chr3	-	145795648	145795711	145794568	145794682	145796902	145797044	22593	117	29	120	179	188	125	4.4408920985e-16	8.82110119938e-14	0.728	0.308	0.42
27518	ANAPC16	ANAPC16	chr10	+	73979811	73980137	73975757	73975896	73990123	73990198	27518	152	73	346	25	451	125	5.55111512313e-16	1.09583124468e-13	0.366	0.793	-0.427
16473	NFE2L1	NFE2L1	chr17	+	46134393	46134483	46133747	46133960	46134705	46134864	16473	243	539	443	433	215	125	6.66133814775e-16	1.30693002433e-13	0.208	0.373	-0.165
16171	FN1	FN1	chr2	-	216236831	216237023	216236631	216236738	216238044	216238134	16171	2581	155	6961	164	317	125	1.11022302463e-15	2.15181408046e-13	0.868	0.944	-0.076
20675	LAMC2	LAMC2	chr1	+	183195832	183196051	183194742	183194855	183196649	183196832	20675	5	0	10568	1	344	125	1.11022302463e-15	2.15181408046e-13	1.0	1.0	0.0
28441	PYCR1	PYCR1	chr17	-	79892201	79892365	79890261	79891252	79892801	79893023	28441	171	42	358	4	289	125	1.22124532709e-15	2.33864823715e-13	0.638	0.975	-0.337
34809	TBC1D13	TBC1D13	chr9	+	131553013	131553054	131550612	131550686	131553658	131553720	34809	191	12	41	39	166	125	1.22124532709e-15	2.33864823715e-13	0.923	0.442	0.481
16179	FN1	FN1	chr2	-	216236831	216237098	216236631	216236738	216238044	216238134	16179	5549	155	14808	164	392	125	1.33226762955e-15	2.53606659482e-13	0.919	0.966	-0.047
5723	EXOC7	EXOC7	chr17	-	74087223	74087316	74085255	74085401	74090494	74090662	5723	93	170	13	197	218	125	1.55431223448e-15	2.94123699755e-13	0.239	0.036	0.203
15179	ACLY	ACLY	chr17	-	40052872	40052902	40049285	40049427	40054001	40054092	15179	311	193	991	242	155	125	1.99840144433e-15	3.75934577586e-13	0.565	0.768	-0.203
7951	GOLGA2	GOLGA2	chr9	-	131029472	131029553	131028565	131028604	131029736	131029796	7951	56	124	178	79	206	125	2.22044604925e-15	4.15262366404e-13	0.215	0.578	-0.363
2533	KTN1	KTN1	chr14	+	56130672	56130759	56128239	56128330	56133958	56134048	2533	280	230	750	247	212	125	2.33146835171e-15	4.33490452835e-13	0.418	0.642	-0.224
31489	ISOC2	ISOC2	chr19	-	55967002	55967212	55966626	55966697	55967715	55967856	31489	179	206	236	76	335	125	3.10862446895e-15	5.74646303567e-13	0.245	0.537	-0.292
10615	EMC8	EMC8	chr16	-	85813984	85814079	85812230	85813473	85814816	85814886	10615	314	75	589	24	220	125	3.88578058619e-15	7.14179673255e-13	0.704	0.933	-0.229
11886	QDPR	QDPR	chr4	-	17493854	17493963	17492284	17492368	17503341	17503482	11886	287	62	420	9	234	125	6.66133814775e-15	1.21731196551e-12	0.712	0.961	-0.249
25576	SEC11A	SEC11A	chr15	-	85257961	85258097	85234765	85234875	85259255	85259691	25576	199	603	152	1158	261	125	6.99440505514e-15	1.27091519127e-12	0.136	0.059	0.077
5715	EXOC7	EXOC7	chr17	-	74086409	74086562	74085255	74085401	74087223	74087316	5715	34	50	58	1	278	125	7.77156117238e-15	1.40414986606e-12	0.234	0.963	-0.729
3157	THYN1	THYN1	chr11	-	134118702	134118853	134118172	134118378	134119060	134119156	3157	192	103	417	54	276	125	1.1990408666e-14	2.15423184909e-12	0.458	0.778	-0.32
23238	DNMT3B	DNMT3B	chr20	+	31394014	31394133	31390190	31390276	31395567	31397162	23238	1	26	104	25	244	125	1.36557432029e-14	2.43972440016e-12	0.019	0.681	-0.662
36021	PLAA	PLAA	chr9	-	26917094	26917163	26913876	26913945	26919307	26919527	36021	311	0	184	34	194	125	2.00950367457e-14	3.57021819515e-12	1.0	0.777	0.223
14486	PPFIBP1	PPFIBP1	chr12	+	27811748	27811781	27809548	27809663	27813816	27813878	14486	83	325	15	393	158	125	2.6645352591e-14	4.70783633072e-12	0.168	0.029	0.139
4127	ZNF207	ZNF207	chr17	+	30693683	30693776	30692348	30692506	30694790	30695033	4127	937	361	651	482	218	125	2.79776202206e-14	4.91606755305e-12	0.598	0.436	0.162
9155	TBC1D23	TBC1D23	chr3	+	100030676	100030721	100029246	100029386	100034942	100035031	9155	207	32	99	86	170	125	3.85247389545e-14	6.73235602057e-12	0.826	0.458	0.368
23294	RAI14	RAI14	chr5	+	34813678	34813765	34812284	34812313	34814687	34814774	23294	798	309	774	128	212	125	5.58442181386e-14	9.70596791344e-12	0.604	0.781	-0.177
34883	REEP4	REEP4	chr8	-	21996438	21996574	21996151	21996306	21996928	21997042	34883	240	57	297	5	261	125	6.02851102371e-14	1.04211774345e-11	0.668	0.966	-0.298
19509	TMEM179B	TMEM179B	chr11	+	62557072	62557151	62556763	62556898	62557357	62557872	19509	323	52	519	8	204	125	8.24895707296e-14	1.41828842577e-11	0.792	0.975	-0.183
35167	FXYD5	FXYD5	chr19	+	35657153	35657228	35657044	35657074	35660468	35660788	35167	783	36	1727	3	200	125	9.6256336235e-14	1.64613777155e-11	0.931	0.997	-0.066
9290	GOLGB1	GOLGB1	chr3	-	121438492	121438600	121437234	121437348	121441108	121441225	9290	26	28	73	0	233	125	1.04249942012e-13	1.77335805614e-11	0.333	1.0	-0.667
9723	IP6K2	IP6K2	chr3	-	48731891	48731958	48730883	48731673	48732522	48732854	9723	49	16	11	64	192	125	1.22790666524e-13	2.07769603991e-11	0.666	0.101	0.565
27325	FGFR2	FGFR2	chr10	-	123278195	123278343	123276832	123276977	123279492	123279683	27325	0	16	35	0	273	125	1.29118937764e-13	2.17327559458e-11	0.0	1.0	-1.0
8640	ADAM15	ADAM15	chr1	+	155034379	155034451	155032680	155032819	155034720	155034845	8640	3	53	20	2	197	125	1.42441614059e-13	2.38496482597e-11	0.035	0.864	-0.829
25439	DNAJA1	DNAJA1	chr9	+	33026810	33026988	33026472	33026614	33029882	33029987	25439	6012	11	3147	54	303	125	1.47548639973e-13	2.45760703455e-11	0.996	0.96	0.036
33922	TPRA1	TPRA1	chr3	-	127294591	127294652	127294245	127294348	127294782	127294893	33922	179	95	237	23	186	125	1.57651669497e-13	2.61227999509e-11	0.559	0.874	-0.315
920	DHPS	DHPS	chr19	-	12787921	12788025	12786830	12786956	12788104	12788210	920	278	47	654	14	229	125	2.61013433089e-13	4.30268535577e-11	0.764	0.962	-0.198
20952	AKAP9	AKAP9	chr7	+	91671359	91671500	91669987	91670212	91671981	91672085	20952	34	7	10	61	266	125	2.77444733854e-13	4.55009363521e-11	0.695	0.072	0.623
23874	SPAG9	SPAG9	chr17	-	49053223	49053262	49052131	49052308	49054468	49054582	23874	265	185	77	176	164	125	2.83217893582e-13	4.621075631e-11	0.522	0.25	0.272
26486	BCL2L12	BCL2L12	chr19	+	50170275	50170418	50169941	50170056	50172107	50172194	26486	499	99	660	31	268	125	3.68705066478e-13	5.98537463247e-11	0.702	0.909	-0.207
17162	ATP6V0B	ATP6V0B	chr1	+	44441471	44441520	44440319	44440779	44441761	44441845	17162	1074	155	671	23	174	125	4.28657109808e-13	6.92346180387e-11	0.833	0.954	-0.121
34455	DUSP6	DUSP6	chr12	-	89744364	89744802	89741601	89743338	89745416	89746636	34455	2241	1	752	24	563	125	4.3598458177e-13	7.00642559045e-11	0.998	0.874	0.124
20338	MBNL1	MBNL1	chr3	+	152164492	152164546	152163070	152163328	152165408	152165562	20338	110	135	155	43	179	125	4.90163465372e-13	7.8377138113e-11	0.363	0.716	-0.353
23392	IMPDH2	IMPDH2	chr3	-	49065680	49065755	49065142	49065349	49065863	49065965	23392	758	34	1997	6	200	125	5.21915843876e-13	8.30391476973e-11	0.933	0.995	-0.062
9289	GOLGB1	GOLGB1	chr3	-	121438492	121438615	121437234	121437348	121441108	121441225	9289	38	28	87	0	248	125	5.41233724505e-13	8.56864084637e-11	0.406	1.0	-0.594
12366	PLEKHB2	PLEKHB2	chr2	+	131901980	131902022	131897742	131897848	131904209	131907425	12366	20	315	156	525	167	125	5.99298388693e-13	9.44116377852e-11	0.045	0.182	-0.137
18752	VPS29	VPS29	chr12	-	110937261	110937351	110933816	110934008	110939853	110939945	18752	39	229	8	527	215	125	6.12621064988e-13	9.60373610702e-11	0.09	0.009	0.081
16378	FAM189B	FAM189B	chr1	-	155223649	155223769	155223415	155223523	155224443	155225274	16378	47	74	144	37	245	125	6.52922160782e-13	1.01855857082e-10	0.245	0.665	-0.42
28874	FHL2	FHL2	chr2	-	106013103	106013154	106002817	106002997	106015298	106015681	28874	567	367	741	235	176	125	7.79931674799e-13	1.21078713398e-10	0.523	0.691	-0.168
26484	BCL2L12	BCL2L12	chr19	+	50170278	50170418	50169941	50170056	50172107	50172194	26484	249	99	343	31	265	125	8.78519479386e-13	1.35724893482e-10	0.543	0.839	-0.296
13180	TXNL4A	TXNL4A	chr18	-	77736717	77736787	77732866	77733856	77737597	77737701	13180	21	821	102	859	195	125	1.07769349e-12	1.65695374087e-10	0.016	0.071	-0.055
27264	TBRG4	TBRG4	chr7	-	45144136	45144308	45142931	45143042	45145039	45145363	27264	207	68	362	21	297	125	1.11477493903e-12	1.70576567226e-10	0.562	0.879	-0.317
23004	HDAC7	HDAC7	chr12	-	48189688	48189799	48189369	48189550	48189989	48190081	23004	44	134	125	82	236	125	1.16151532836e-12	1.76882191433e-10	0.148	0.447	-0.299
12197	PIGT	PIGT	chr20	+	44047491	44047619	44044706	44044983	44047934	44048035	12197	343	64	476	13	253	125	1.17894582985e-12	1.78685723406e-10	0.726	0.948	-0.222
6359	SNRPA1	SNRPA1	chr15	-	101826418	101826498	101825930	101826006	101827112	101827215	6359	763	70	1107	19	205	125	1.27442500997e-12	1.92245810466e-10	0.869	0.973	-0.104
23162	SLC38A2	SLC38A2	chr12	-	46756803	46756928	46756276	46756421	46757508	46757609	23162	1425	2	1378	50	250	125	1.37867495198e-12	2.06995422368e-10	0.997	0.932	0.065
3357	NADK	NADK	chr1	-	1685489	1685647	1682670	1684499	1685722	1685822	3357	49	27	105	0	283	125	1.43407508091e-12	2.14307107886e-10	0.445	1.0	-0.555
12855	SH3YL1	SH3YL1	chr2	-	242797	242871	234159	234272	247537	247602	12855	10	7	1	232	199	125	1.86539672598e-12	2.7746691766e-10	0.473	0.003	0.47
1404	NCS1	NCS1	chr9	+	132982003	132982082	132980110	132980249	132984928	132985017	1404	763	54	715	3	204	125	1.92668103693e-12	2.85255831301e-10	0.896	0.993	-0.097
24789	CALM2	CALM2	chr2	-	47399552	47399598	47397872	47397903	47403579	47403762	24789	115	3172	43	4083	171	125	1.96787031115e-12	2.894466318e-10	0.026	0.008	0.018
28473	SEC31A	SEC31A	chr4	-	83763337	83763634	83750152	83750211	83765538	83765662	28473	773	93	1205	39	422	125	1.97308835936e-12	2.894466318e-10	0.711	0.901	-0.19
14391	GUK1	GUK1	chr1	+	228336071	228336157	228335315	228335400	228336365	228336655	14391	1797	244	1409	78	211	125	2.1324053634e-12	3.11389605121e-10	0.814	0.915	-0.101
32313	DNM1	DNM1	chr9	+	131010202	131010214	131009653	131009765	131010861	131011032	32313	118	5	21	24	137	125	2.28639329691e-12	3.32358443796e-10	0.956	0.444	0.512
7334	MXRA7	MXRA7	chr17	-	74679928	74680009	74675650	74676961	74681153	74681247	7334	286	448	145	519	206	125	3.24640314631e-12	4.6977363176e-10	0.279	0.145	0.134
32244	NEK3	NEK3	chr13	-	52715155	52715206	52710935	52711038	52718050	52718122	32244	87	0	58	33	176	125	3.80495635e-12	5.48119387716e-10	1.0	0.555	0.445
37370	PSMG1	PSMG1	chr21	-	40551849	40551912	40550374	40550573	40552210	40552362	37370	335	71	492	20	188	125	5.07971442687e-12	7.28472050992e-10	0.758	0.942	-0.184
13998	TJP1	TJP1	chr15	-	30011980	30012220	30010469	30011342	30012561	30012912	13998	102	93	560	157	365	125	5.80446801735e-12	8.28691460691e-10	0.273	0.55	-0.277
30219	L1CAM	L1CAM	chrX	-	153129337	153129472	153128931	153129004	153129776	153129932	30219	363	42	2104	51	260	125	9.57189882911e-12	1.36048588691e-09	0.806	0.952	-0.146
14622	LAMTOR2	LAMTOR2	chr1	+	156027768	156027858	156025053	156025216	156028105	156028301	14622	411	41	667	6	215	125	9.93383153514e-12	1.40568111723e-09	0.854	0.985	-0.131
18025	PCYT2	PCYT2	chr17	-	79865079	79865133	79864635	79864774	79865429	79865474	18025	4	150	87	260	179	125	1.06814557199e-11	1.50481477499e-09	0.018	0.189	-0.171
3359	NADK	NADK	chr1	-	1685005	1685088	1682670	1684499	1685722	1685822	3359	153	27	255	0	208	125	1.16995302335e-11	1.64101305644e-09	0.773	1.0	-0.227
25599	HNRNPA2B1	HNRNPA2B1	chr7	-	26233194	26233314	26232870	26232993	26235466	26235529	25599	7225	27	10592	145	245	125	1.19226850614e-11	1.65777160115e-09	0.993	0.974	0.019
8358	INCENP	INCENP	chr11	+	61908971	61908983	61908384	61908516	61912453	61912563	8358	93	29	69	116	137	125	1.19125820319e-11	1.65777160115e-09	0.745	0.352	0.393
18580	R3HDM4	R3HDM4	chr19	-	901421	901546	900828	900952	901975	902130	18580	301	46	579	12	250	125	1.22915011502e-11	1.70165457482e-09	0.766	0.96	-0.194
30098	HPS1	HPS1	chr10	-	100195028	100195171	100193739	100193848	100195391	100195529	30098	168	46	382	15	268	125	1.27603483335e-11	1.75894801597e-09	0.63	0.922	-0.292
30399	TNFRSF1A	TNFRSF1A	chr12	-	6440018	6440092	6439763	6439877	6442234	6442313	30399	909	0	607	32	199	125	1.42502676326e-11	1.95589510253e-09	1.0	0.923	0.077
28468	SEC31A	SEC31A	chr4	-	83763292	83763634	83750152	83750211	83765538	83765662	28468	971	93	1426	39	467	125	1.4917733715e-11	2.03875694105e-09	0.736	0.907	-0.171
21	LINC00152	LINC00152	chr2	+	87779741	87779942	87754973	87755164	87820725	87821030	21	67	604	220	760	326	125	1.59958712942e-11	2.17679984676e-09	0.041	0.1	-0.059
14189	C1orf123	C1orf123	chr1	-	53684538	53684595	53684085	53684167	53685932	53686016	14189	143	54	225	11	182	125	1.64445124184e-11	2.22837079297e-09	0.645	0.934	-0.289
24765	SH3GL1	SH3GL1	chr19	-	4365478	4365622	4364084	4364218	4366497	4366570	24765	963	53	1179	8	269	125	1.77197145845e-11	2.39103996798e-09	0.894	0.986	-0.092
12688	TEAD2	TEAD2	chr19	-	49859215	49859227	49858559	49858676	49860508	49860571	12688	45	192	122	137	137	125	2.12789785792e-11	2.85925098724e-09	0.176	0.448	-0.272
3950	NSMF	NSMF	chr9	-	140348182	140348272	140347507	140347632	140348842	140348895	3950	328	97	202	8	215	125	2.64074317968e-11	3.53351325884e-09	0.663	0.936	-0.273
10192	TMEM14B	TMEM14B	chr6	+	10751365	10751467	10749854	10749931	10755374	10755465	10192	468	73	1271	58	227	125	3.15132364648e-11	4.19913875893e-09	0.779	0.923	-0.144
32186	EIF5	EIF5	chr14	+	103802372	103802454	103801989	103802269	103803013	103803186	32186	1030	0	1178	46	207	125	3.21126458758e-11	4.26125483447e-09	1.0	0.939	0.061
1629	MRPL52	MRPL52	chr14	+	23300172	23300246	23299395	23299463	23302626	23302691	1629	62	639	22	1073	199	125	4.136269105e-11	5.46602834619e-09	0.057	0.013	0.044
30155	ZNF410	ZNF410	chr14	+	74388768	74388909	74387682	74387808	74390097	74390225	30155	105	47	328	26	266	125	4.67770266965e-11	6.15608771092e-09	0.512	0.856	-0.344
12202	PIGT	PIGT	chr20	+	44045156	44045334	44044706	44044983	44047934	44048035	12202	434	64	523	13	303	125	4.71077621356e-11	6.17420587335e-09	0.737	0.943	-0.206
5788	YPEL5	YPEL5	chr2	+	30371110	30371407	30369749	30369928	30379493	30379658	5788	291	224	193	339	422	125	4.92558216436e-11	6.42939255576e-09	0.278	0.144	0.134
11208	EFCAB14	EFCAB14	chr1	-	47154024	47154216	47152455	47152542	47155258	47155363	11208	418	69	267	130	317	125	5.01794161778e-11	6.52332410311e-09	0.705	0.447	0.258
37656	PTK7	PTK7	chr6	+	43111154	43111358	43109909	43110037	43112188	43112344	37656	628	38	888	4	329	125	5.30986365987e-11	6.87487610699e-09	0.863	0.988	-0.125
27228	DGUOK	DGUOK	chr2	+	74184251	74184367	74173845	74174033	74185272	74185372	27228	326	178	173	230	241	125	5.79822856395e-11	7.47690925303e-09	0.487	0.281	0.206
16492	PIGQ	PIGQ	chr16	+	632247	632309	630857	630972	632882	634136	16492	7	20	94	10	187	125	6.31530383544e-11	8.11098058865e-09	0.19	0.863	-0.673
12192	PIGT	PIGT	chr20	+	44045156	44045294	44044706	44044983	44047934	44048035	12192	325	64	394	13	263	125	6.66132704552e-11	8.52116955663e-09	0.707	0.935	-0.228
12577	RNF181	RNF181	chr2	+	85823944	85824054	85823641	85823772	85824226	85824301	12577	1822	179	1741	69	235	125	6.71027677868e-11	8.54958770447e-09	0.844	0.931	-0.087
7177	PTPN23	PTPN23	chr3	+	47446141	47446269	47437632	47437707	47446494	47446571	7177	140	37	222	4	253	125	6.95334900769e-11	8.82413100262e-09	0.652	0.965	-0.313
15400	TMEM230	TMEM230	chr20	-	5092145	5092251	5089977	5090091	5093606	5093733	15400	27	96	0	162	231	125	7.16060544192e-11	9.05123170089e-09	0.132	0.0	0.132
11904	APPL2	APPL2	chr12	-	105570653	105570794	105569812	105569860	105571003	105571040	11904	164	45	289	10	266	125	7.30189242404e-11	9.19348502838e-09	0.631	0.931	-0.3
32451	ATP5F1	ATP5F1	chr1	+	111996832	111996978	111992458	111992495	111998707	111998871	32451	2573	80	2448	16	271	125	7.6939010718e-11	9.64905710887e-09	0.937	0.986	-0.049
12562	YWHAE	YWHAE	chr17	-	1273002	1273035	1268152	1268352	1303340	1303556	12562	121	1711	124	4176	158	125	7.8914874635e-11	9.85819410479e-09	0.053	0.023	0.03
19475	BAX	BAX	chr19	+	49458943	49459090	49458804	49458856	49459454	49459590	19475	931	46	1939	17	272	125	8.83738637825e-11	1.09968722325e-08	0.903	0.981	-0.078
34182	EPN1	EPN1	chr19	+	56200662	56200737	56200235	56200360	56201232	56201316	34182	232	42	364	7	200	125	9.1318619333e-11	1.13192614196e-08	0.775	0.97	-0.195
3464	PPP6R2	PPP6R2	chr22	+	50875416	50875497	50874795	50874881	50875934	50876032	3464	45	44	233	39	206	125	9.99790250589e-11	1.23449004687e-08	0.383	0.784	-0.401
10942	ATP5SL	ATP5SL	chr19	-	41939176	41939339	41937222	41938313	41939441	41939578	10942	365	6	373	56	288	125	1.00641384115e-10	1.23788902461e-08	0.964	0.743	0.221
34045	PALM	PALM	chr19	+	740351	740483	736018	736078	746284	748330	34045	237	12	15	16	257	125	1.0818257401e-10	1.32554740109e-08	0.906	0.313	0.593
5815	BHLHE40	BHLHE40	chr3	+	5023076	5023200	5021985	5022093	5024520	5026865	5815	668	2	3232	155	249	125	1.14220410907e-10	1.39418654229e-08	0.994	0.913	0.081
17030	RAN	RAN	chr12	+	131357128	131357174	131356538	131356671	131357380	131357465	17030	3561	103	3795	33	171	125	1.33685951198e-10	1.62558050164e-08	0.962	0.988	-0.026
16713	USF2	USF2	chr19	+	35760705	35760906	35760483	35760602	35761349	35761500	16713	165	154	191	55	326	125	1.49986023601e-10	1.81687614953e-08	0.291	0.571	-0.28
3770	CDC25B	CDC25B	chr20	+	3781389	3781512	3781108	3781145	3781617	3781740	3770	309	61	371	12	248	125	1.55669366286e-10	1.87860616371e-08	0.719	0.94	-0.221
37647	PTK7	PTK7	chr6	+	43111159	43111358	43109909	43110037	43112188	43112344	37647	442	38	599	4	324	125	1.60208069033e-10	1.92611054424e-08	0.818	0.983	-0.165
37428	ITGB1BP1	ITGB1BP1	chr2	-	9547577	9547727	9545814	9547034	9548241	9548334	37428	1688	69	1106	120	275	125	1.64681046577e-10	1.97247186125e-08	0.917	0.807	0.11
14845	EIF4H	EIF4H	chr7	+	73604576	73604636	73604151	73604248	73609070	73609208	14845	508	1340	803	1371	185	125	1.75262138136e-10	2.09137432e-08	0.204	0.284	-0.08
6897	SBF1	SBF1	chr22	-	50895462	50895540	50894920	50895102	50897683	50897821	6897	47	51	109	16	203	125	1.80684134321e-10	2.1480589649e-08	0.362	0.808	-0.446
1236	DHRS4	DHRS4	chr14	+	24435491	24435626	24429110	24429212	24436419	24436475	1236	65	120	133	64	260	125	1.98722371891e-10	2.35375609373e-08	0.207	0.5	-0.293
10457	CSNK1D	CSNK1D	chr17	-	80203851	80203915	80200536	80202707	80206750	80206890	10457	603	75	666	18	189	125	2.15136464199e-10	2.53876904985e-08	0.842	0.961	-0.119
21408	RALY	RALY	chr20	+	32661624	32661672	32661368	32661441	32663679	32663846	21408	822	302	826	152	173	125	2.25399698905e-10	2.65010381286e-08	0.663	0.797	-0.134
22334	UBXN6	UBXN6	chr19	-	4446279	4446410	4446045	4446194	4446496	4446716	22334	314	41	348	3	256	125	2.4828705758e-10	2.90850553165e-08	0.789	0.983	-0.194
30280	UBTF	UBTF	chr17	-	42289711	42289822	42289240	42289374	42290186	42290307	30280	129	189	239	131	236	125	2.75369504976e-10	3.21398422231e-08	0.266	0.491	-0.225
29401	C1orf43	C1orf43	chr1	-	154186368	154186422	154184933	154185100	154186932	154187050	29401	975	206	842	75	179	125	2.85625190166e-10	3.32156130237e-08	0.768	0.887	-0.119
29347	MAP2K7	MAP2K7	chr19	+	7970692	7970740	7968664	7968953	7974639	7974781	29347	39	4	0	14	173	125	2.9911895183e-10	3.46587828968e-08	0.876	0.0	0.876
30969	AURKB	AURKB	chr17	-	8113494	8113567	8111055	8111158	8113847	8113944	30969	201	64	469	38	198	125	3.23067683716e-10	3.72985722933e-08	0.665	0.886	-0.221
26578	LOC100130691	LOC100130691	chr2	-	178196869	178196979	178187966	178188124	178199120	178199257	26578	0	14	21	0	235	125	3.48406192785e-10	4.00792447671e-08	0.0	1.0	-1.0
31186	KARS	KARS	chr16	-	75678180	75678360	75675461	75675621	75681475	75681585	31186	217	237	251	583	305	125	3.8079461806e-10	4.36480712744e-08	0.273	0.15	0.123
11816	UPF3B	UPF3B	chrX	-	118974608	118974647	118972329	118972490	118975038	118975221	11816	16	117	41	38	164	125	4.07608169439e-10	4.65546759238e-08	0.094	0.451	-0.357
9967	STYXL1	STYXL1	chr7	-	75630207	75630320	75625654	75625917	75633075	75633173	9967	205	69	438	39	238	125	4.25436463836e-10	4.84180004038e-08	0.609	0.855	-0.246
8650	ADAM15	ADAM15	chr1	+	155034379	155034593	155032680	155032819	155034720	155034845	8650	20	53	27	2	339	125	4.68201921677e-10	5.30960902668e-08	0.122	0.833	-0.711
5577	AUP1	AUP1	chr2	-	74755877	74756062	74755543	74755616	74756258	74756409	5577	837	55	1279	17	310	125	4.76696349061e-10	5.38683718833e-08	0.86	0.968	-0.108
19476	BAX	BAX	chr19	+	49458943	49459090	49458116	49458219	49459454	49459590	19476	751	30	1577	6	272	125	4.82728634843e-10	5.43579638813e-08	0.92	0.992	-0.072
11603	STX3	STX3	chr11	+	59564755	59564869	59562844	59562955	59568327	59573355	11603	330	31	669	6	239	125	5.18500464786e-10	5.81812100486e-08	0.848	0.983	-0.135
22997	NEXN	NEXN	chr1	+	78383250	78383442	78381739	78381818	78383644	78383723	22997	68	96	19	144	317	125	5.25409937779e-10	5.87503839517e-08	0.218	0.049	0.169
27246	ITGA6	ITGA6	chr2	+	173366499	173366629	173362702	173362828	173368818	173371181	27246	80	42	978	126	255	125	6.08155525939e-10	6.77659014618e-08	0.483	0.792	-0.309
2118	ENAH	ENAH	chr1	-	225704897	225705008	225702297	225702602	225706899	225707267	2118	1061	196	350	16	236	125	6.75083877688e-10	7.49624389183e-08	0.741	0.921	-0.18
34030	MBNL2	MBNL2	chr13	+	98018712	98018807	98009735	98009889	98043575	98046374	34030	136	73	192	22	220	125	6.89936663356e-10	7.63466245471e-08	0.514	0.832	-0.318
14805	MAPK13	MAPK13	chr6	+	36103795	36103825	36103529	36103638	36104260	36104308	14805	64	13	547	4	155	125	6.98014424039e-10	7.69741423475e-08	0.799	0.991	-0.192
32818	PRDX5	PRDX5	chr11	+	64088132	64088264	64087205	64087340	64088336	64088375	32818	1117	43	2849	23	257	125	7.85185805263e-10	8.62894915887e-08	0.927	0.984	-0.057
17679	HNRNPH3	HNRNPH3	chr10	+	70097614	70097753	70096955	70097090	70098259	70098444	17679	1565	123	2453	79	264	125	9.51844714159e-10	1.04246554653e-07	0.858	0.936	-0.078
17678	HNRNPH3	HNRNPH3	chr10	+	70098259	70098444	70096955	70097090	70098896	70098983	17678	1216	0	1150	33	310	125	1.27848598375e-09	1.39542599865e-07	1.0	0.934	0.066
33604	CENPF	CENPF	chr1	+	214825052	214825229	214822017	214822170	214826170	214826332	33604	933	0	743	28	302	125	1.36228228698e-09	1.48182950808e-07	1.0	0.917	0.083
7312	UBE2C	UBE2C	chr20	+	44444028	44444179	44443022	44443109	44444492	44444552	7312	24	43	44	5	276	125	1.50396683996e-09	1.63040201837e-07	0.202	0.799	-0.597
23999	COASY	COASY	chr17	+	40717000	40717065	40716463	40716595	40717244	40717329	23999	85	25	228	5	190	125	1.51543033677e-09	1.63727912736e-07	0.691	0.968	-0.277
28444	PYCR1	PYCR1	chr17	-	79892528	79892621	79890261	79891252	79892801	79893023	28444	155	42	176	4	218	125	1.59484214723e-09	1.71727447368e-07	0.679	0.962	-0.283
1959	AAAS	AAAS	chr12	-	53708534	53708633	53708081	53708225	53708877	53708924	1959	207	23	421	2	224	125	1.66461910922e-09	1.78639325882e-07	0.834	0.992	-0.158
2046	CDCA3	CDCA3	chr12	-	6958486	6958593	6957971	6958362	6958728	6958947	2046	552	115	516	34	232	125	1.74877901049e-09	1.87043320252e-07	0.721	0.891	-0.17
11786	RHOC	RHOC	chr1	-	113247721	113247790	113246265	113246428	113249699	113250025	11786	1055	559	1980	695	194	125	2.05260197728e-09	2.18807370778e-07	0.549	0.647	-0.098
2524	BIN1	BIN1	chr2	-	127808729	127808819	127808377	127808488	127815048	127815177	2524	138	78	374	66	215	125	2.26626828415e-09	2.39689638324e-07	0.507	0.767	-0.26
32240	NEK3	NEK3	chr13	-	52715155	52715205	52710935	52711038	52718050	52718122	32240	28	0	20	33	175	125	2.27098062577e-09	2.39689638324e-07	1.0	0.302	0.698
5719	EXOC7	EXOC7	chr17	-	74086409	74086478	74085255	74085401	74087223	74087316	5719	76	50	56	1	194	125	2.25932661468e-09	2.39689638324e-07	0.495	0.973	-0.478
27265	TBRG4	TBRG4	chr7	-	45143697	45143855	45142931	45143042	45145039	45145363	27265	255	68	339	21	283	125	2.28244034783e-09	2.4010671817e-07	0.624	0.877	-0.253
2523	BIN1	BIN1	chr2	-	127808729	127808819	127808377	127808488	127816586	127816731	2523	100	83	255	63	215	125	2.3292391349e-09	2.44226450931e-07	0.412	0.702	-0.29
1665	ARFGAP1	ARFGAP1	chr20	+	61917331	61917570	61917005	61917065	61917717	61917794	1665	10	274	48	201	364	125	2.36833586076e-09	2.47514316428e-07	0.012	0.076	-0.064
17744	ATP5I	ATP5I	chr4	-	667700	667755	667091	667190	668000	668127	17744	3158	99	3050	30	180	125	2.55769416757e-09	2.66433418498e-07	0.957	0.986	-0.029
9015	RPAIN	RPAIN	chr17	+	5329290	5329402	5326088	5326149	5329555	5329619	9015	107	48	298	29	237	125	2.69865108038e-09	2.80204095943e-07	0.54	0.844	-0.304
32817	PRDX5	PRDX5	chr11	+	64088132	64088264	64085559	64085858	64088336	64088375	32817	536	61	1368	47	257	125	2.7709485817e-09	2.86779726999e-07	0.81	0.934	-0.124
20274	TMEM106C	TMEM106C	chr12	+	48359064	48359128	48357991	48358206	48361915	48362661	20274	478	50	276	1	189	125	3.5697813594e-09	3.68263251205e-07	0.863	0.995	-0.132
1299	CA12	CA12	chr15	-	63620296	63620329	63619347	63619432	63631017	63631144	1299	41	141	14	0	158	125	3.71081043671e-09	3.81581086064e-07	0.187	1.0	-0.813
12248	NUBP2	NUBP2	chr16	+	1836757	1836956	1836537	1836656	1837677	1837832	12248	107	37	367	24	324	125	3.82372811192e-09	3.91932131472e-07	0.527	0.855	-0.328
7801	ACADVL	ACADVL	chr17	+	7124242	7124377	7124084	7124149	7124856	7125001	7801	649	22	3090	13	260	125	3.85451193186e-09	3.93825212718e-07	0.934	0.991	-0.057
29673	HNRNPC	HNRNPC	chr14	-	21731469	21731495	21702111	21702388	21737456	21737638	29673	2984	1192	5188	1591	151	125	3.91968413282e-09	3.99208594164e-07	0.675	0.73	-0.055
1989	AP1G2	AP1G2	chr14	-	24035770	24035895	24035486	24035628	24036319	24036528	1989	72	22	452	17	250	125	4.30965096943e-09	4.37532184135e-07	0.621	0.93	-0.309
24011	RABGGTB	RABGGTB	chr1	+	76254843	76255041	76253181	76253289	76255636	76255742	24011	2897	25	921	37	323	125	4.36943925486e-09	4.42198314463e-07	0.978	0.906	0.072
37568	LPIN1	LPIN1	chr2	+	11916211	11916319	11913745	11913871	11919644	11919771	37568	23	47	139	51	233	125	4.55003101862e-09	4.59022056705e-07	0.208	0.594	-0.386
24963	IGF2BP2	IGF2BP2	chr3	-	185390328	185390457	185376128	185376197	185393083	185393219	24963	244	136	468	108	254	125	4.77131978371e-09	4.79832725418e-07	0.469	0.681	-0.212
14067	PRKDC	PRKDC	chr8	-	48694722	48694815	48691564	48691654	48694938	48695159	14067	494	38	504	3	218	125	4.8654134055e-09	4.87761506921e-07	0.882	0.99	-0.108
22371	ANLN	ANLN	chr7	+	36456688	36456799	36455366	36455493	36458852	36459088	22371	937	72	1734	286	236	125	4.91485685483e-09	4.9117850693e-07	0.873	0.763	0.11
10427	IDH3G	IDH3G	chrX	-	153051666	153051727	153051220	153051428	153051809	153051904	10427	333	36	408	4	186	125	5.2318969157e-09	5.21233842256e-07	0.861	0.986	-0.125
19035	ZNF195	ZNF195	chr11	-	3381949	3382018	3379156	3381795	3392204	3392300	19035	3	68	26	29	194	125	5.524412372e-09	5.48666793964e-07	0.028	0.366	-0.338
12042	OSBPL3	OSBPL3	chr7	-	24902818	24902911	24901231	24901388	24903114	24903218	12042	48	5	138	138	218	125	5.62621360611e-09	5.57047402859e-07	0.846	0.364	0.482
860	STEAP3	STEAP3	chr2	+	119988195	119988610	119981383	119981464	120003064	120003564	860	183	10	55	27	540	125	5.81192216575e-09	5.73658243397e-07	0.809	0.32	0.489
32323	GAS6	GAS6	chr13	-	114524930	114525159	114523521	114523991	114526347	114526523	32323	1010	61	905	10	354	125	5.98841287669e-09	5.89259827066e-07	0.854	0.97	-0.116
10913	TXNRD1	TXNRD1	chr12	+	104682708	104682818	104680459	104681124	104705067	104705190	10913	1429	92	1106	19	235	125	6.19453266459e-09	6.07672253416e-07	0.892	0.969	-0.077
35252	ERAP2	ERAP2	chr5	+	96245283	96245468	96244664	96244821	96248340	96248502	35252	374	0	22	7	310	125	6.28371132905e-09	6.14535438236e-07	1.0	0.559	0.441
4580	FNIP1	FNIP1	chr5	-	131046270	131046354	131044893	131044965	131052257	131052349	4580	55	45	38	0	209	125	6.76337086336e-09	6.59428659178e-07	0.422	1.0	-0.578
5424	CD44	CD44	chr11	+	35229651	35229753	35219667	35219793	35236398	35236461	5424	2	7	208	5	227	125	6.841464395e-09	6.65015292864e-07	0.136	0.958	-0.822
8548	DALRD3	DALRD3	chr3	-	49054044	49054106	49053861	49053944	49054206	49054280	8548	92	17	288	2	187	125	6.99537083815e-09	6.77915028497e-07	0.783	0.99	-0.207
29930	APIP	APIP	chr11	-	34916556	34916657	34912050	34912099	34937774	34937958	29930	331	0	263	24	226	125	7.06095559799e-09	6.82203504603e-07	1.0	0.858	0.142
27520	ANAPC16	ANAPC16	chr10	+	73983645	73983814	73975757	73975896	73990123	73990198	27520	872	73	1069	25	294	125	7.32634786171e-09	7.0571266451e-07	0.835	0.948	-0.113
12740	ADRM1	ADRM1	chr20	+	60883423	60883526	60883076	60883234	60883710	60883918	12740	1750	163	1266	47	228	125	7.53153506228e-09	7.23298772648e-07	0.855	0.937	-0.082
42	FOXM1	FOXM1	chr12	-	2974520	2974565	2973848	2973918	2975558	2975687	42	530	19	427	64	170	125	7.68178909372e-09	7.35519806039e-07	0.954	0.831	0.123
8463	ZDHHC3	ZDHHC3	chr3	-	44974398	44974482	44970797	44970928	44974609	44974691	8463	62	331	124	244	209	125	7.95637034035e-09	7.59536488013e-07	0.101	0.233	-0.132
23280	ITGA3	ITGA3	chr17	+	48154337	48154485	48153947	48154045	48154742	48154811	23280	1088	32	2911	15	273	125	8.52069104162e-09	8.10987200926e-07	0.94	0.989	-0.049
30102	HPS1	HPS1	chr10	-	100189547	100189646	100188902	100189399	100190327	100190427	30102	61	89	206	92	224	125	8.54964388175e-09	8.11328223556e-07	0.277	0.555	-0.278
7270	GNAS	GNAS	chr20	+	57473995	57474040	57470666	57470739	57478585	57478640	7270	2989	674	2842	891	170	125	8.70653771301e-09	8.23772414385e-07	0.765	0.701	0.064
11312	RPL17	RPL17	chr18	-	47018105	47018203	47017901	47017954	47018627	47018834	11312	102	438	173	327	223	125	9.11675879234e-09	8.60041139171e-07	0.115	0.229	-0.114
16849	RFXANK	RFXANK	chr19	+	19307994	19308060	19307771	19307855	19308329	19308430	16849	261	96	290	32	191	125	9.34227695204e-09	8.78723579195e-07	0.64	0.856	-0.216
8763	ARHGEF10	ARHGEF10	chr8	+	1828213	1828330	1824736	1824900	1830800	1830915	8763	33	87	89	53	242	125	9.99561655668e-09	9.37418819597e-07	0.164	0.464	-0.3
16059	DPP7	DPP7	chr9	-	140007196	140007257	140006563	140006682	140007404	140007571	16059	509	87	302	10	186	125	1.01098468486e-08	9.45359363211e-07	0.797	0.953	-0.156
28442	PYCR1	PYCR1	chr17	-	79892201	79892365	79890261	79891252	79892528	79892621	28442	227	54	499	31	289	125	1.03619820502e-08	9.66111329345e-07	0.645	0.874	-0.229
13497	DNM1L	DNM1L	chr12	+	32890798	32890876	32890038	32890095	32892997	32893174	13497	90	154	99	50	203	125	1.14192122425e-08	1.06158839394e-06	0.265	0.549	-0.284
8531	TCF7L2	TCF7L2	chr10	+	114724314	114724383	114711241	114711366	114799783	114799885	8531	7	39	89	54	194	125	1.2326744292e-08	1.14263560133e-06	0.104	0.515	-0.411
9520	KRAS	KRAS	chr12	-	25368370	25368494	25357722	25362845	25378547	25378707	9520	14	114	101	171	249	125	1.28774534369e-08	1.19023399108e-06	0.058	0.229	-0.171
13940	PSMB5	PSMB5	chr14	-	23496953	23497038	23495059	23495584	23502576	23502883	13940	66	1990	124	1570	210	125	1.29234042356e-08	1.19103881111e-06	0.019	0.045	-0.026
26359	CCT6A	CCT6A	chr7	+	56129439	56129542	56128499	56128633	56130375	56130448	26359	3318	59	3473	12	228	125	1.34286980424e-08	1.23405104424e-06	0.969	0.994	-0.025
9336	PCBP4	PCBP4	chr3	-	51993910	51994039	51993592	51993667	51994204	51994336	9336	809	61	740	11	254	125	1.35448491312e-08	1.24115838171e-06	0.867	0.971	-0.104
20223	ZFAS1	ZFAS1	chr20	+	47897439	47897501	47897021	47897107	47905581	47905795	20223	804	281	730	429	187	125	1.45356808812e-08	1.32814592737e-06	0.657	0.532	0.125
15224	CALD1	CALD1	chr7	+	134620438	134620516	134617738	134618141	134625842	134625988	15224	156	493	109	746	203	125	1.57639907794e-08	1.43627471546e-06	0.163	0.083	0.08
30069	PDLIM2	PDLIM2	chr8	+	22446810	22446887	22442833	22442912	22447108	22447254	30069	96	0	55	19	202	125	1.60338087252e-08	1.45670796316e-06	1.0	0.642	0.358
14676	GK	GK	chrX	+	30745582	30745669	30742217	30742298	30746848	30749577	14676	49	0	7	11	212	125	1.65755937864e-08	1.49786809368e-06	1.0	0.273	0.727
15624	FANCL	FANCL	chr2	-	58453862	58453919	58449076	58449177	58456948	58457009	15624	88	17	176	0	182	125	1.65805286167e-08	1.49786809368e-06	0.78	1.0	-0.22
4631	PRKACA	PRKACA	chr19	-	14204439	14204604	14202506	14204049	14208172	14208295	4631	894	0	1014	32	290	125	1.69206553213e-08	1.52428889345e-06	1.0	0.932	0.068
24861	NGFRAP1	NGFRAP1	chrX	+	102631955	102632034	102631250	102631541	102632390	102633092	24861	707	55	418	3	204	125	1.90113529364e-08	1.70781760367e-06	0.887	0.988	-0.101
18755	VPS29	VPS29	chr12	-	110936624	110936664	110933816	110934008	110937339	110937351	18755	34	282	21	22	165	125	1.93248019809e-08	1.73111251358e-06	0.084	0.42	-0.336
17375	AKIP1	AKIP1	chr11	+	8938833	8938914	8936372	8936477	8940883	8941626	17375	403	7	244	33	206	125	2.04034332763e-08	1.82263071558e-06	0.972	0.818	0.154
36332	GUSBP11	GUSBP11	chr22	-	24025911	24026054	24002051	24002187	24032422	24032543	36332	5	11	40	0	268	125	2.13562406648e-08	1.9024305751e-06	0.175	1.0	-0.825
24154	GADD45A	GADD45A	chr1	+	68151707	68151809	68150859	68151221	68152032	68152270	24154	813	43	642	3	227	125	2.14180554403e-08	1.90263725828e-06	0.912	0.992	-0.08
35789	APP	APP	chr21	-	27369674	27369731	27354656	27354790	27372329	27372497	35789	1056	849	2834	1669	182	125	2.25653211672e-08	1.99899991947e-06	0.461	0.538	-0.077
35790	APP	APP	chr21	-	27369674	27369731	27354656	27354790	27394155	27394358	35790	374	86	1093	102	182	125	2.34325812087e-08	2.07009377639e-06	0.749	0.88	-0.131
6413	SDR39U1	SDR39U1	chr14	-	24910879	24911001	24909988	24910132	24911551	24911658	6413	32	10	170	0	247	125	2.43002293843e-08	2.14083012592e-06	0.618	1.0	-0.382
23743	ARHGEF40	ARHGEF40	chr14	+	21555478	21555622	21555159	21555264	21556126	21556257	23743	89	22	115	0	269	125	2.49569738209e-08	2.19264841426e-06	0.653	1.0	-0.347
5464	CD44	CD44	chr11	+	35226058	35226187	35211381	35211612	35229651	35229753	5464	16	7	361	1850	254	125	2.55386053416e-08	2.23760164061e-06	0.529	0.088	0.441
10167	SPECC1L	SPECC1L	chr22	+	24672667	24672771	24666784	24666951	24698162	24698352	10167	10	47	74	48	229	125	3.47892677999e-08	3.0397835635e-06	0.104	0.457	-0.353
33915	TPRA1	TPRA1	chr3	-	127295663	127295736	127295459	127295539	127295832	127295919	33915	257	36	286	4	198	125	3.49863504834e-08	3.04867435547e-06	0.818	0.978	-0.16
21817	CERS5	CERS5	chr12	-	50538551	50538752	50537734	50537840	50560883	50561316	21817	27	32	15	135	326	125	3.5464503001e-08	3.08194240753e-06	0.244	0.041	0.203
8110	SMARCD1	SMARCD1	chr12	+	50481145	50481268	50480538	50480661	50482303	50482420	8110	299	70	434	30	248	125	3.56048408534e-08	3.08575287396e-06	0.683	0.879	-0.196
27377	DAG1	DAG1	chr3	+	49526058	49526178	49507564	49507866	49547851	49548252	27377	36	31	10	72	245	125	3.71403021671e-08	3.21012665758e-06	0.372	0.066	0.306
13042	TRPT1	TRPT1	chr11	-	63991571	63991685	63991270	63991439	63991756	63991813	13042	25	11	262	5	239	125	3.95629315975e-08	3.41030337598e-06	0.543	0.965	-0.422
13041	TRPT1	TRPT1	chr11	-	63991571	63991682	63991270	63991439	63991756	63991813	13041	51	11	483	5	236	125	4.02838008506e-08	3.4631073957e-06	0.711	0.981	-0.27
23281	ITGA3	ITGA3	chr17	+	48149349	48149546	48148207	48148294	48151279	48151368	23281	1437	48	3676	36	322	125	4.14988519104e-08	3.55799808068e-06	0.921	0.975	-0.054
23320	TBRG1	TBRG1	chr11	+	124496368	124496505	124495566	124495799	124496799	124496946	23320	14	48	86	48	262	125	4.16376609857e-08	3.56035400621e-06	0.122	0.461	-0.339
2932	SNAPC5	SNAPC5	chr15	-	66787667	66787757	66786752	66786890	66789979	66790146	2932	85	27	194	7	215	125	4.20790781108e-08	3.58850378129e-06	0.647	0.942	-0.295
12669	MAP2	MAP2	chr2	+	210557348	210561074	210545473	210545551	210565000	210565062	12669	1057	69	239	49	3851	125	4.29007894764e-08	3.64884906238e-06	0.332	0.137	0.195
9150	ARHGAP23	ARHGAP23	chr17	+	36654655	36654752	36654026	36654068	36656838	36656870	9150	242	77	417	44	222	125	4.42093485153e-08	3.75017232233e-06	0.639	0.842	-0.203
13558	TOM1L2	TOM1L2	chr17	-	17761082	17761169	17754206	17754266	17764789	17764865	13558	11	22	0	103	212	125	4.54808019024e-08	3.84782022444e-06	0.228	0.0	0.228
31534	SLC50A1	SLC50A1	chr1	+	155109303	155109427	155108774	155108852	155110036	155110198	31534	52	53	332	97	249	125	4.9385401768e-08	4.16713759509e-06	0.33	0.632	-0.302
23697	ZDHHC20	ZDHHC20	chr13	-	21952799	21952877	21946709	21950794	21955572	21955688	23697	143	225	48	208	203	125	5.04565118575e-08	4.24631381369e-06	0.281	0.124	0.157
33919	TPRA1	TPRA1	chr3	-	127295832	127295919	127295459	127295539	127298582	127298715	33919	177	39	143	2	212	125	5.35428874571e-08	4.48292485299e-06	0.728	0.977	-0.249
6017	CENPH	CENPH	chr5	+	68498745	68498797	68498332	68498396	68504022	68504186	6017	133	16	378	2	177	125	5.35483831721e-08	4.48292485299e-06	0.854	0.993	-0.139
3001	MFAP2	MFAP2	chr1	-	17303603	17303690	17303391	17303418	17304731	17304809	3001	497	50	202	0	212	125	5.48627037134e-08	4.58096413774e-06	0.854	1.0	-0.146
24619	CAMK2G	CAMK2G	chr10	-	75579289	75579403	75577236	75577312	75581439	75581488	24619	34	116	62	50	239	125	5.7893918437e-08	4.82147789483e-06	0.133	0.393	-0.26
34636	MTX2	MTX2	chr2	+	177134943	177135147	177134122	177134397	177161587	177161635	34636	68	82	46	192	329	125	6.02602029387e-08	5.0055098441e-06	0.24	0.083	0.157
9621	CD47	CD47	chr3	-	107768465	107768498	107761940	107766139	107776323	107776416	9621	4	90	44	97	158	125	6.62901694648e-08	5.49212336654e-06	0.034	0.264	-0.23
2044	CDCA3	CDCA3	chr12	-	6958486	6958577	6957971	6958362	6958728	6959022	2044	282	115	249	34	216	125	6.69187718572e-08	5.52987680618e-06	0.587	0.809	-0.222
29897	ANK2	ANK2	chr4	+	114274200	114280455	114271383	114271405	114281978	114282053	29897	43	26	58	1	6380	125	6.98851350123e-08	5.76012014869e-06	0.031	0.532	-0.501
10795	ZMYND8	ZMYND8	chr20	-	45841286	45841370	45837858	45839542	45848908	45848975	10795	65	50	122	19	209	125	7.05599841888e-08	5.80079253048e-06	0.437	0.793	-0.356
22051	GALE	GALE	chr1	-	24122998	24123076	24122640	24122755	24123186	24123272	22051	355	41	642	16	203	125	7.07500453778e-08	5.80150372098e-06	0.842	0.961	-0.119
30040	MINOS1	MINOS1	chr1	+	19943751	19943830	19923470	19923603	19948593	19948641	30040	114	1586	34	1291	204	125	7.10210833477e-08	5.80883438736e-06	0.042	0.016	0.026
30846	TSTD1	TSTD1	chr1	-	161008340	161008463	161007702	161007865	161008669	161008774	30846	6	14	305	49	248	125	7.12673942083e-08	5.81411037444e-06	0.178	0.758	-0.58
27498	FLOT1	FLOT1	chr6	-	30708966	30709110	30708455	30708575	30709923	30709980	27498	950	69	553	7	269	125	7.21545599935e-08	5.8715084697e-06	0.865	0.973	-0.108
13934	MTA1	MTA1	chr14	+	105933043	105933079	105932762	105932915	105935803	105935835	13934	134	0	255	40	161	125	7.96415469129e-08	6.46430626973e-06	1.0	0.832	0.168
37321	PER1	PER1	chr17	-	8049275	8049455	8048068	8048311	8049689	8049820	37321	28	0	56	53	305	125	8.14610378042e-08	6.59525060501e-06	1.0	0.302	0.698
3955	NSMF	NSMF	chr9	-	140349690	140349759	140348842	140348895	140350862	140350938	3955	260	143	131	20	194	125	8.23358734525e-08	6.64924553791e-06	0.539	0.808	-0.269
673	TMEM120A	TMEM120A	chr7	-	75616855	75616920	75616677	75616746	75617035	75617128	673	94	42	146	11	190	125	8.25963367701e-08	6.65347821135e-06	0.596	0.897	-0.301
8711	MINK1	MINK1	chr17	+	4795696	4795807	4795443	4795529	4795950	4796063	8711	34	8	253	0	236	125	8.85005217999e-08	7.11117258081e-06	0.692	1.0	-0.308
26022	CRYL1	CRYL1	chr13	-	21013731	21013893	21006240	21006435	21063508	21063635	26022	110	28	253	9	287	125	9.15792287559e-08	7.34010961307e-06	0.631	0.924	-0.293
654	SRSF10	SRSF10	chr1	-	24298062	24298113	24290836	24294213	24298339	24298502	654	217	48	220	8	176	125	9.2346159497e-08	7.38307545179e-06	0.763	0.951	-0.188
29360	KIAA1191	KIAA1191	chr5	-	175786483	175786570	175775252	175775359	175786813	175786921	29360	254	31	255	2	212	125	9.47836453769e-08	7.55905481086e-06	0.829	0.987	-0.158
2747	APOPT1	APOPT1	chr14	+	104040443	104040507	104037959	104038157	104053610	104053701	2747	280	7	286	46	189	125	9.50500830266e-08	7.56144690346e-06	0.964	0.804	0.16
16617	MFF	MFF	chr2	+	228211941	228212100	228205007	228205096	228220392	228220477	16617	185	245	237	147	284	125	9.53889687239e-08	7.56957622777e-06	0.249	0.415	-0.166
2999	MFAP2	MFAP2	chr1	-	17303603	17303693	17303391	17303418	17304731	17304809	2999	962	50	393	0	215	125	9.72250889797e-08	7.69618402369e-06	0.918	1.0	-0.082
14498	AK2	AK2	chr1	-	33497144	33497262	33490042	33490168	33502336	33502512	14498	52	404	29	786	243	125	9.89027920673e-08	7.80965750694e-06	0.062	0.019	0.043
7587	DPH3	DPH3	chr3	-	16305661	16305736	16298567	16302336	16306275	16306496	7587	376	86	167	97	200	125	1.00027073735e-07	7.8789798474e-06	0.732	0.518	0.214
32815	PRDX5	PRDX5	chr11	+	64087205	64087340	64085559	64085858	64088336	64088375	32815	681	61	1520	47	260	125	1.03127960394e-07	8.10327315332e-06	0.843	0.94	-0.097
30754	THBS1	THBS1	chr15	+	39880726	39880900	39880242	39880419	39881159	39881287	30754	724	0	3564	95	299	125	1.0839727127e-07	8.49643317455e-06	1.0	0.94	0.06
12910	C11orf49	C11orf49	chr11	+	47158866	47159111	47073938	47074069	47159195	47159280	12910	24	102	2	162	370	125	1.09431076534e-07	8.55649346591e-06	0.074	0.004	0.07
2963	CTNND1	CTNND1	chr11	+	57561481	57561553	57558965	57559145	57563048	57563201	2963	308	29	420	4	197	125	1.10331231373e-07	8.60583604709e-06	0.871	0.985	-0.114
27618	ARHGEF10L	ARHGEF10L	chr1	+	17961042	17961057	17958815	17958961	17961329	17961511	27618	22	34	95	23	140	125	1.13930632595e-07	8.86496747053e-06	0.366	0.787	-0.421
37371	PSMG1	PSMG1	chr21	-	40551849	40551897	40550374	40550573	40552210	40552362	37371	118	71	136	20	173	125	1.14643969207e-07	8.8988207166e-06	0.546	0.831	-0.285
25010	MAP4K4	MAP4K4	chr2	+	102484490	102484499	102483673	102483771	102486083	102486259	25010	136	374	97	583	134	125	1.16507751224e-07	8.99980165252e-06	0.253	0.134	0.119
27792	STK25	STK25	chr2	-	242437649	242437764	242437030	242437102	242438053	242438199	27792	741	40	882	8	240	125	1.16242587223e-07	8.99980165252e-06	0.906	0.983	-0.077
11730	PPIP5K2	PPIP5K2	chr5	+	102518934	102519108	102515721	102515889	102520372	102520445	11730	25	69	97	63	299	125	1.21830490141e-07	9.38828692701e-06	0.132	0.392	-0.26
15401	TMEM230	TMEM230	chr20	-	5092145	5092251	5089977	5090091	5093388	5093733	15401	28	31	0	32	231	125	1.22503315381e-07	9.41744236991e-06	0.328	0.0	0.328
22247	ZFAND5	ZFAND5	chr9	-	74978385	74978522	74975543	74975703	74979611	74980163	22247	546	84	517	170	262	125	1.27554156792e-07	9.75880845504e-06	0.756	0.592	0.164
27835	ERCC1	ERCC1	chr19	-	45917220	45917292	45916934	45917003	45918118	45918218	27835	310	120	379	59	197	125	1.27390998972e-07	9.75880845504e-06	0.621	0.803	-0.182
25663	UPF3A	UPF3A	chr13	+	115064314	115064475	115057108	115057267	115067205	115067500	25663	508	50	429	7	286	125	1.33272467173e-07	1.01719653943e-05	0.816	0.964	-0.148
12150	ABCB8	ABCB8	chr7	+	150738185	150738319	150737914	150738009	150739047	150739195	12150	146	21	167	0	259	125	1.35882221586e-07	1.03464605865e-05	0.77	1.0	-0.23
20397	ECHDC2	ECHDC2	chr1	-	53370705	53370762	53370317	53370505	53373539	53373626	20397	40	36	98	14	182	125	1.39751327399e-07	1.0615789668e-05	0.433	0.828	-0.395
3739	ARMCX2	ARMCX2	chrX	-	100914404	100914487	100914061	100914134	100914742	100914876	3739	134	40	70	0	208	125	1.43881703552e-07	1.09036418948e-05	0.668	1.0	-0.332
616	RNPEPL1	RNPEPL1	chr2	+	241513191	241513308	241512526	241512678	241513529	241513765	616	116	19	302	4	242	125	1.4622293576e-07	1.10548687603e-05	0.759	0.975	-0.216
27225	DGUOK	DGUOK	chr2	+	74177711	74177859	74173845	74174033	74185272	74185372	27225	337	178	218	230	273	125	1.50212002614e-07	1.13296694424e-05	0.464	0.303	0.161
9798	YAP1	YAP1	chr11	+	102080247	102080295	102076623	102076805	102094352	102094483	9798	57	65	386	149	173	125	1.54589850476e-07	1.16324315723e-05	0.388	0.652	-0.264
30349	BIN3	BIN3	chr8	-	22494037	22494099	22487954	22488091	22494434	22494475	30349	300	28	461	5	187	125	1.63160725708e-07	1.22485446201e-05	0.877	0.984	-0.107
8135	FKBP10	FKBP10	chr17	+	39975781	39975927	39975461	39975651	39976520	39976713	8135	713	27	1126	5	271	125	1.64408821113e-07	1.23133351269e-05	0.924	0.99	-0.066
9046	SYTL2	SYTL2	chr11	-	85422155	85422275	85420373	85420543	85425455	85425550	9046	67	20	634	32	245	125	1.6586588214e-07	1.23934367076e-05	0.631	0.91	-0.279
4587	C18orf25	C18orf25	chr18	+	43819970	43820153	43795776	43796561	43833662	43833786	4587	13	46	57	30	308	125	1.71740884292e-07	1.28025022836e-05	0.103	0.435	-0.332
7345	MALT1	MALT1	chr18	+	56378152	56378185	56377207	56377304	56381314	56381341	7345	106	12	466	2	158	125	1.75678425363e-07	1.30655721933e-05	0.875	0.995	-0.12
18862	PPP2CA	PPP2CA	chr5	-	133536025	133536187	133534776	133534895	133536675	133536765	18862	2647	0	2173	32	287	125	1.84341443221e-07	1.36780495457e-05	1.0	0.967	0.033
5600	FDFT1	FDFT1	chr8	+	11660267	11660440	11653081	11653520	11666302	11666400	5600	438	13	3989	9	298	125	1.85079927051e-07	1.37010557109e-05	0.934	0.995	-0.061
34909	LOC100134868	LOC100134868	chr20	+	25999467	25999548	25990434	25990525	25999711	25999838	34909	19	5	0	16	206	125	1.91521624671e-07	1.41134482787e-05	0.698	0.0	0.698
5170	MARK2	MARK2	chr11	+	63671457	63671619	63670532	63670630	63672257	63672515	5170	8	35	136	86	287	125	1.91533350624e-07	1.41134482787e-05	0.091	0.408	-0.317
12935	NAGK	NAGK	chr2	+	71297631	71297716	71295407	71295842	71297870	71297969	12935	664	36	383	0	210	125	2.01425954804e-07	1.48082805394e-05	0.917	1.0	-0.083
34607	ANXA11	ANXA11	chr10	-	81935862	81935911	81932562	81932625	81965098	81965328	34607	189	14	682	185	174	125	2.17457344576e-07	1.59501969714e-05	0.907	0.726	0.181
20151	SUCO	SUCO	chr1	+	172546678	172546699	172544657	172544763	172546903	172546959	20151	85	26	131	141	146	125	2.19691543957e-07	1.60771981138e-05	0.737	0.443	0.294
14499	AK2	AK2	chr1	-	33486967	33487062	33480122	33480195	33487193	33487304	14499	780	30	1408	9	220	125	2.21936054867e-07	1.62043722252e-05	0.937	0.989	-0.052
19136	MARK3	MARK3	chr14	+	103964838	103964865	103958113	103958371	103969218	103970166	19136	55	39	73	187	152	125	2.35804664239e-07	1.71777520783e-05	0.537	0.243	0.294
9256	IFFO2	IFFO2	chr1	-	19244855	19244996	19243396	19243536	19246171	19246267	9256	144	15	393	2	266	125	2.47043732471e-07	1.79555876464e-05	0.819	0.989	-0.17
28536	LAMTOR3	LAMTOR3	chr4	-	100815111	100815157	100813156	100813191	100815491	100815703	28536	73	25	277	16	171	125	2.47606709358e-07	1.79556974269e-05	0.681	0.927	-0.246
23805	HOTAIRM1	HOTAIRM1	chr7	+	27138716	27138985	27135712	27136007	27139397	27139877	23805	145	16	93	48	394	125	2.64451994969e-07	1.9133879636e-05	0.742	0.381	0.361
24862	NGFRAP1	NGFRAP1	chrX	+	102631955	102632034	102631250	102631541	102632437	102633092	24862	1733	63	965	6	204	125	2.75284277373e-07	1.9872666344e-05	0.944	0.99	-0.046
36839	HDAC6	HDAC6	chrX	+	48675732	48675866	48674871	48675040	48676447	48676516	36839	23	10	184	3	259	125	2.86428216367e-07	2.06305728816e-05	0.526	0.967	-0.441
2855	DSE	DSE	chr6	+	116754505	116754713	116752116	116752356	116756749	116759442	2855	387	4	405	36	333	125	2.87836209312e-07	2.06853976939e-05	0.973	0.809	0.164
27898	DHX9	DHX9	chr1	+	182824711	182824848	182823164	182823313	182825666	182825713	27898	95	458	71	803	262	125	3.26747993662e-07	2.34291498594e-05	0.09	0.04	0.05
15662	CDC42BPB	CDC42BPB	chr14	-	103420534	103420612	103418834	103418940	103420938	103421025	15662	83	34	176	221	203	125	3.34538919233e-07	2.39341267049e-05	0.601	0.329	0.272
15675	MELK	MELK	chr9	+	36583623	36583709	36581640	36581736	36589532	36589649	15675	220	35	200	94	211	125	3.42435618306e-07	2.44443997175e-05	0.788	0.558	0.23
24500	TMEM135	TMEM135	chr11	+	86868382	86868448	86802403	86802437	86947679	86947726	24500	21	11	96	1	191	125	3.4339051791e-07	2.44579705184e-05	0.555	0.984	-0.429
15726	CEP78	CEP78	chr9	+	80880774	80880822	80880287	80880459	80881357	80881983	15726	108	35	64	75	173	125	3.52794555236e-07	2.50719330588e-05	0.69	0.381	0.309
2786	RPS24	RPS24	chr10	+	79797722	79797740	79796951	79797062	79799961	79799983	2786	8	4204	19	1285	143	125	3.61277078365e-07	2.56178291932e-05	0.002	0.013	-0.011
33612	TCTN3	TCTN3	chr10	-	97445312	97445393	97444255	97444381	97446251	97446287	33612	264	73	272	22	206	125	3.73306969337e-07	2.6412293981e-05	0.687	0.882	-0.195
33216	SLC2A6	SLC2A6	chr9	-	136338536	136338722	136338226	136338372	136339101	136339210	33216	57	21	114	3	311	125	3.76396777968e-07	2.65721169082e-05	0.522	0.939	-0.417
17700	SENP5	SENP5	chr3	+	196650284	196650422	196630403	196630481	196654666	196654750	17700	196	3	60	15	263	125	3.83730386355e-07	2.70301712679e-05	0.969	0.655	0.314
6020	SIRT2	SIRT2	chr19	-	39389018	39389065	39384458	39384507	39390145	39390463	6020	65	189	47	36	172	125	3.85333775443e-07	2.70834596454e-05	0.2	0.487	-0.287
20842	SPINT1	SPINT1	chr15	+	41146594	41146720	41146257	41146284	41146836	41146887	20842	66	13	2315	61	251	125	3.87997566964e-07	2.72108819989e-05	0.717	0.95	-0.233
19054	UBE2L3	UBE2L3	chr22	+	21968845	21968954	21965145	21965332	21975803	21978323	19054	21	979	97	1465	234	125	3.89190057182e-07	2.72347878089e-05	0.011	0.034	-0.023
14174	ZMIZ2	ZMIZ2	chr7	+	44799749	44799827	44798879	44799059	44800023	44800192	14174	52	92	135	78	203	125	4.0366466092e-07	2.81860171533e-05	0.258	0.516	-0.258
12612	NADK2	NADK2	chr5	-	36208726	36208792	36207271	36207367	36211945	36212024	12612	4	53	40	51	191	125	4.0544288471e-07	2.8248504255e-05	0.047	0.339	-0.292
13495	DNM1L	DNM1L	chr12	+	32891197	32891230	32890798	32890876	32892997	32893174	13495	37	40	109	24	158	125	4.1033279663e-07	2.8527049644e-05	0.423	0.782	-0.359
30196	VARS	VARS	chr6	-	31749257	31749383	31748795	31748900	31749467	31749538	30196	721	19	1600	2	251	125	4.19685923458e-07	2.91140039744e-05	0.95	0.997	-0.047
30209	LOXL3	LOXL3	chr2	-	74763835	74764055	74763417	74763598	74776495	74776710	30209	88	4	12	12	345	125	4.21012589125e-07	2.9142819481e-05	0.889	0.266	0.623
36467	TM4SF1	TM4SF1	chr3	-	149093229	149093375	149089473	149089654	149093466	149093556	36467	2453	33	7613	20	271	125	4.35794160314e-07	3.01008579845e-05	0.972	0.994	-0.022
36182	MRPL9	MRPL9	chr1	-	151733926	151734028	151733291	151733375	151734580	151734631	36182	606	83	674	33	227	125	4.46075907545e-07	3.06785108028e-05	0.801	0.918	-0.117
36578	GSTM3	GSTM3	chr1	-	110282454	110282530	110282050	110282115	110282861	110283133	36578	899	77	191	0	201	125	4.4570856661e-07	3.06785108028e-05	0.879	1.0	-0.121
30242	WDR73	WDR73	chr15	-	85189203	85189316	85188701	85189067	85189414	85189579	30242	5	57	35	42	238	125	4.75678596179e-07	3.26442092399e-05	0.044	0.304	-0.26
2456	PPDPF	PPDPF	chr20	+	62152636	62152716	62152132	62152247	62152864	62152942	2456	403	17	1579	8	205	125	4.76944905792e-07	3.26610237414e-05	0.935	0.992	-0.057
31719	TRAPPC1	TRAPPC1	chr17	-	7834823	7834894	7834328	7834467	7835048	7835267	31719	625	24	1584	10	196	125	4.99247028607e-07	3.41152136215e-05	0.943	0.99	-0.047
35251	ERAP2	ERAP2	chr5	+	96235824	96235893	96232435	96232567	96237209	96237385	35251	237	0	10	5	194	125	5.06549543089e-07	3.45404144733e-05	1.0	0.563	0.437
30332	BPTF	BPTF	chr17	+	65871671	65871860	65870932	65871136	65887959	65888150	30332	73	11	47	43	314	125	5.07798712968e-07	3.45519209377e-05	0.725	0.303	0.422
10337	C6orf48	C6orf48	chr6	+	31804200	31804294	31803187	31803228	31805012	31805212	10337	212	833	142	291	219	125	5.18337095246e-07	3.51804987269e-05	0.127	0.218	-0.091
10430	IDH3G	IDH3G	chrX	-	153052255	153052402	153051809	153051904	153052918	153053052	10430	294	20	321	0	272	125	5.19236879271e-07	3.51804987269e-05	0.871	1.0	-0.129
22280	ZNF185	ZNF185	chrX	+	152088871	152088955	152087526	152087625	152089250	152089292	22280	54	10	242	1	209	125	5.25712318455e-07	3.55439322287e-05	0.764	0.993	-0.229
16503	MPND	MPND	chr19	+	4358079	4358169	4357511	4357582	4359159	4359252	16503	108	28	164	5	215	125	5.29941430294e-07	3.57542762464e-05	0.692	0.95	-0.258
17315	SEPT2	SEPT2	chr2	+	242255836	242255970	242255275	242255397	242263630	242263656	17315	7	297	54	412	259	125	5.34113872686e-07	3.595991926e-05	0.011	0.059	-0.048
24010	RABGGTB	RABGGTB	chr1	+	76257865	76257991	76257145	76257256	76259768	76259918	24010	1731	4	637	18	251	125	5.36778734572e-07	3.6063411621e-05	0.995	0.946	0.049
2320	UBE3A	UBE3A	chr15	-	25654234	25654354	25650607	25650649	25683635	25684175	2320	103	0	74	17	245	125	5.46124107159e-07	3.66143583793e-05	1.0	0.69	0.31
20768	ATP6V1G2-DDX39B	ATP6V1G2-DDX39B	chr6	-	31506923	31507051	31506539	31506632	31508098	31508441	20768	1682	1	2978	49	253	125	5.52512252727e-07	3.69651502975e-05	0.999	0.968	0.031
23802	ACD	ACD	chr16	-	67693277	67693322	67692830	67692982	67693439	67693516	23802	13	11	47	0	170	125	5.53745797549e-07	3.69703352936e-05	0.465	1.0	-0.535
12670	MAP2	MAP2	chr2	+	210588318	210588411	210574637	210574978	210590432	210590514	12670	62	54	67	10	218	125	5.6573964069e-07	3.7692403561e-05	0.397	0.793	-0.396
25752	WBP2	WBP2	chr17	-	73843876	73844011	73843567	73843690	73844650	73844743	25752	702	19	1138	0	260	125	5.79444514037e-07	3.85252298522e-05	0.947	1.0	-0.053
35043	MRPL55	MRPL55	chr1	-	228296655	228296722	228295935	228296019	228296849	228297013	35043	70	22	107	2	192	125	5.8099112521e-07	3.85479173946e-05	0.674	0.972	-0.298
13847	ARVCF	ARVCF	chr22	-	19958738	19958858	19957401	19958266	19959408	19959494	13847	4	20	88	35	245	125	5.91063041511e-07	3.91317815728e-05	0.093	0.562	-0.469
19240	C1orf52	C1orf52	chr1	-	85724617	85724744	85724206	85724405	85725040	85725355	19240	84	124	181	106	252	125	5.92238345254e-07	3.91317815728e-05	0.252	0.459	-0.207
17673	WBP5	WBP5	chrX	+	102612010	102612089	102611379	102611534	102612542	102613397	17673	1687	579	995	221	204	125	5.97393191026e-07	3.93909984516e-05	0.641	0.734	-0.093
6715	CLDN7	CLDN7	chr17	-	7163960	7164045	7163221	7163855	7164139	7164304	6715	5	0	3188	2	210	125	6.01574007164e-07	3.95850550393e-05	1.0	0.999	0.001
17680	HNRNPH3	HNRNPH3	chr10	+	70098259	70098399	70096955	70097090	70098896	70098983	17680	494	0	842	33	265	125	6.16894574312e-07	4.05098326211e-05	1.0	0.923	0.077
18074	HIAT1	HIAT1	chr1	+	100534028	100534142	100533532	100533751	100535169	100535241	18074	467	0	522	24	239	125	6.37659674618e-07	4.17037658065e-05	1.0	0.919	0.081
35058	TRAPPC6B	TRAPPC6B	chr14	-	39623414	39623498	39620949	39621043	39627488	39627606	35058	30	18	137	9	209	125	6.3768422387e-07	4.17037658065e-05	0.499	0.901	-0.402
2308	RNH1	RNH1	chr11	-	504823	504996	502061	502249	506608	506821	2308	363	8	30	10	298	125	6.41401011081e-07	4.18612333354e-05	0.95	0.557	0.393
1009	KRBOX4	KRBOX4	chrX	+	46330576	46330620	46322632	46322728	46332184	46334074	1009	2	23	23	9	169	125	6.57071329013e-07	4.27966213887e-05	0.06	0.654	-0.594
8663	COPS3	COPS3	chr17	-	17179348	17179478	17174209	17174322	17184445	17184617	8663	669	43	1074	18	255	125	6.88456735065e-07	4.47496877792e-05	0.884	0.967	-0.083
5405	ERBB2IP	ERBB2IP	chr5	+	65370851	65371058	65349233	65350779	65372143	65372236	5405	234	73	605	76	332	125	6.98844746849e-07	4.53327687713e-05	0.547	0.75	-0.203
11829	CANT1	CANT1	chr17	-	76994229	76994368	76993921	76994045	77005745	77005899	11829	7	58	49	58	264	125	7.0803837382e-07	4.58361684105e-05	0.054	0.286	-0.232
10429	IDH3G	IDH3G	chrX	-	153052505	153052608	153051809	153051904	153052918	153053052	10429	278	20	295	0	228	125	8.04334708393e-07	5.1964896918e-05	0.884	1.0	-0.116
22582	ANKRD52	ANKRD52	chr12	-	56649567	56649768	56648648	56648736	56650798	56650869	22582	229	21	659	9	326	125	8.39923562701e-07	5.41547490629e-05	0.807	0.966	-0.159
29364	KIAA1191	KIAA1191	chr5	-	175782573	175782752	175775252	175775359	175786813	175786921	29364	200	31	174	2	304	125	8.43202249912e-07	5.4256756443e-05	0.726	0.973	-0.247
26335	DOCK9	DOCK9	chr13	-	99478125	99478194	99476651	99476758	99479083	99479141	26335	17	132	62	120	194	125	8.48048422375e-07	5.44590131477e-05	0.077	0.25	-0.173
3272	AKR1A1	AKR1A1	chr1	+	46034156	46034356	46033653	46033849	46034598	46034671	3272	877	115	1136	69	325	125	8.51587695805e-07	5.45767024285e-05	0.746	0.864	-0.118
18953	DAPK1	DAPK1	chr9	+	90258290	90258383	90256883	90256973	90260809	90260929	18953	25	9	942	26	218	125	8.62689866543e-07	5.51776438641e-05	0.614	0.954	-0.34
13365	STK39	STK39	chr2	-	168921828	168921891	168920009	168920080	168931491	168931521	13365	246	21	581	148	188	125	8.84857592531e-07	5.6370011572e-05	0.886	0.723	0.163
658	SRSF10	SRSF10	chr1	-	24298062	24298116	24290836	24294213	24298339	24298502	658	515	48	440	8	179	125	8.83575807853e-07	5.6370011572e-05	0.882	0.975	-0.093
32695	EZH2	EZH2	chr7	-	148514313	148514483	148513775	148513870	148514968	148515209	32695	635	1	417	18	295	125	8.92507842409e-07	5.6744335587e-05	0.996	0.908	0.088
12247	NUBP2	NUBP2	chr16	+	1833877	1834067	1832923	1833037	1836537	1836656	12247	13	30	0	72	315	125	8.98960359375e-07	5.70411751842e-05	0.147	0.0	0.147
31936	PTMA	PTMA	chr2	+	232576596	232576693	232576057	232576129	232577152	232577226	31936	10266	5	10584	104	222	125	9.02966755811e-07	5.71819343581e-05	0.999	0.983	0.016
8277	RHBDF1	RHBDF1	chr16	-	111117	111279	110436	110537	111382	111457	8277	65	23	105	3	287	125	9.17728514072e-07	5.80018930435e-05	0.552	0.938	-0.386
23460	MCTP1	MCTP1	chr5	-	94267657	94267696	94248510	94248681	94275787	94275899	23460	20	28	25	1	164	125	1.02940491076e-06	6.4931694371e-05	0.353	0.95	-0.597
27699	LSM14A	LSM14A	chr19	+	34710295	34710478	34706500	34706566	34710610	34710782	27699	626	12	797	61	308	125	1.05532597017e-06	6.64356782009e-05	0.955	0.841	0.114
18051	ASPH	ASPH	chr8	-	62594997	62595042	62593526	62593595	62596597	62596747	18051	88	907	90	2000	170	125	1.06740940364e-06	6.70643472071e-05	0.067	0.032	0.035
18421	INSIG1	INSIG1	chr7	+	155095534	155095605	155094456	155094556	155099950	155101945	18421	18	62	1513	1548	196	125	1.0914714802e-06	6.8441682229e-05	0.156	0.384	-0.228
20531	PXDN	PXDN	chr2	-	1691403	1691475	1687851	1687923	1695699	1695771	20531	418	142	876	157	197	125	1.09878736254e-06	6.87655965832e-05	0.651	0.78	-0.129
8432	SLMO2	SLMO2	chr20	-	57612245	57612335	57611744	57611815	57613520	57613689	8432	759	58	814	18	215	125	1.11303220451e-06	6.95210349614e-05	0.884	0.963	-0.079
5487	KRT7	KRT7	chr12	+	52641960	52641995	52636795	52636921	52642374	52642709	5487	1	0	2031	1	160	125	1.14150389474e-06	7.11604182335e-05	1.0	0.999	0.001
973	RAB35	RAB35	chr12	-	120536614	120536739	120532898	120535177	120536833	120536958	973	851	46	744	8	250	125	1.1480473614e-06	7.14290945867e-05	0.902	0.979	-0.077
2267	LTA4H	LTA4H	chr12	-	96397615	96397698	96396737	96396842	96400091	96400187	2267	446	20	470	69	208	125	1.15415208735e-06	7.16694830164e-05	0.931	0.804	0.127
2956	CTNND1	CTNND1	chr11	+	57556508	57556627	57529233	57529591	57558856	57559145	2956	223	1	8	5	244	125	1.1704777283e-06	7.25423987423e-05	0.991	0.45	0.541
2241	APEH	APEH	chr3	+	49712615	49712742	49711434	49711846	49713126	49713220	2241	198	13	679	3	252	125	1.1732665014e-06	7.25745893903e-05	0.883	0.991	-0.108
32188	DDX60L	DDX60L	chr4	-	169300876	169300981	169300513	169300655	169305762	169305963	32188	17	0	9	20	230	125	1.18087209333e-06	7.29040338701e-05	1.0	0.197	0.803
16588	IQGAP3	IQGAP3	chr1	-	156524026	156524184	156521765	156521887	156526324	156526485	16588	138	37	409	30	283	125	1.20262609837e-06	7.41040127666e-05	0.622	0.858	-0.236
28385	ARHGAP27	ARHGAP27	chr17	-	43481634	43481700	43481394	43481462	43481810	43481894	28385	1	12	141	46	191	125	1.20751406718e-06	7.42621151316e-05	0.052	0.667	-0.615
31884	C1D	C1D	chr2	-	68280192	68280269	68274304	68274451	68290089	68290159	31884	17	108	49	71	202	125	1.25501147263e-06	7.70350612182e-05	0.089	0.299	-0.21
3207	SPATS2L	SPATS2L	chr2	+	201303844	201304051	201283972	201284219	201305371	201305507	3207	999	386	1372	761	332	125	1.26511879572e-06	7.7506703232e-05	0.494	0.404	0.09
16295	GOLGA4	GOLGA4	chr3	+	37402733	37402796	37396591	37396678	37407570	37408370	16295	165	125	200	62	188	125	1.28933336063e-06	7.88391603689e-05	0.467	0.682	-0.215
35907	TRERF1	TRERF1	chr6	-	42230997	42231306	42227076	42227461	42232441	42232592	35907	19	12	50	0	434	125	1.2997825497e-06	7.93264235485e-05	0.313	1.0	-0.687
21698	CARKD	CARKD	chr13	+	111277536	111277625	111276580	111276626	111279785	111279894	21698	152	42	150	7	214	125	1.30440978485e-06	7.94571903229e-05	0.679	0.926	-0.247
6574	MYO9A	MYO9A	chr15	-	72244117	72244237	72231192	72231268	72252241	72252437	6574	29	0	22	20	245	125	1.36119415162e-06	8.27585341612e-05	1.0	0.359	0.641
29665	SURF2	SURF2	chr9	+	136226825	136227005	136224586	136224690	136227140	136227310	29665	357	26	415	3	305	125	1.45534301188e-06	8.83147429221e-05	0.849	0.983	-0.134
20519	ELP2	ELP2	chr18	+	33718757	33718835	33718232	33718389	33721099	33721164	20519	218	25	272	3	203	125	1.47315896948e-06	8.92265603106e-05	0.843	0.982	-0.139
20343	MBNL1	MBNL1	chr3	+	152173330	152173366	152165408	152165562	152177059	152177134	20343	79	3	27	16	161	125	1.5078701664e-06	9.11563098705e-05	0.953	0.567	0.386
5425	CD44	CD44	chr11	+	35229651	35229753	35219667	35219793	35232792	35232996	5425	0	3	204	0	227	125	1.52852842406e-06	9.22308283046e-05	0.0	1.0	-1.0
17874	NRD1	NRD1	chr1	-	52302040	52302110	52301802	52301884	52305897	52306186	17874	13	429	37	276	195	125	1.56532642959e-06	9.42733318612e-05	0.019	0.079	-0.06
30333	BPTF	BPTF	chr17	+	65871671	65871860	65870932	65871136	65882243	65882432	30333	87	10	49	34	314	125	1.61471276106e-06	9.70648761254e-05	0.776	0.365	0.411
23949	R3HDM1	R3HDM1	chr2	+	136399105	136399360	136396465	136396692	136402948	136403097	23949	36	29	23	92	380	125	1.64479229292e-06	9.86875375752e-05	0.29	0.076	0.214
26208	TEX261	TEX261	chr2	-	71218959	71219113	71216878	71216946	71220825	71220905	26208	832	75	621	17	279	125	1.66747222641e-06	9.98609771547e-05	0.832	0.942	-0.11
17481	SORBS3	SORBS3	chr8	+	22423857	22423997	22423338	22423385	22424173	22424226	17481	186	11	606	1	265	125	1.70643331843e-06	0.000102003247707	0.889	0.997	-0.108
28664	MKI67	MKI67	chr10	-	129913191	129914271	129911690	129911866	129914754	129914800	28664	1310	112	1513	60	1205	125	1.75494245058e-06	0.000104707200689	0.548	0.723	-0.175
11036	PICALM	PICALM	chr11	-	85701292	85701442	85694908	85695016	85707868	85707972	11036	179	305	724	741	275	125	1.80802224836e-06	0.000107673280265	0.211	0.308	-0.097
32626	NCOR2	NCOR2	chr12	-	124812092	124812179	124810736	124810916	124815390	124815444	32626	162	53	250	24	212	125	1.82173132268e-06	0.000108288044051	0.643	0.86	-0.217
6734	KIAA0100	KIAA0100	chr17	-	26960912	26961104	26960566	26960769	26961534	26962627	6734	594	20	965	3	317	125	1.89021486918e-06	0.000112150410977	0.921	0.992	-0.071
7021	COX20	COX20	chr1	+	245005245	245005360	244998638	244999058	245005496	245005560	7021	456	121	553	68	240	125	1.92293294243e-06	0.000113880362035	0.662	0.809	-0.147
35535	TMPO	TMPO	chr12	+	98938728	98938839	98931252	98931350	98940136	98940225	35535	284	27	494	8	236	125	1.94390494512e-06	0.000114909575129	0.848	0.97	-0.122
30972	AURKB	AURKB	chr17	-	8110067	8110206	8109808	8109957	8110493	8110688	30972	591	17	1058	1	264	125	1.99863289951e-06	0.0001179267161	0.943	0.998	-0.055
6410	ECHDC1	ECHDC1	chr6	-	127637594	127637647	127635960	127636041	127648146	127648289	6410	489	59	430	116	178	125	2.02392888449e-06	0.000119199347562	0.853	0.722	0.131
34313	PDLIM7	PDLIM7	chr5	-	176918807	176918926	176918010	176918147	176919405	176919436	34313	118	11	283	0	244	125	2.02863707721e-06	0.000119257010532	0.846	1.0	-0.154
11310	RPL17	RPL17	chr18	-	47018105	47018203	47017901	47017954	47018827	47018935	11310	94	1052	175	1042	223	125	2.06990738849e-06	0.000121327431249	0.048	0.086	-0.038
37088	NAV3	NAV3	chr12	+	78594252	78594371	78593114	78593311	78598714	78598918	37088	249	2	64	11	244	125	2.07144394815e-06	0.000121327431249	0.985	0.749	0.236
8181	AGPAT1	AGPAT1	chr6	-	32138201	32138377	32137941	32138037	32139073	32139282	8181	372	17	456	0	301	125	2.15534129688e-06	0.000126010630117	0.901	1.0	-0.099
24649	DLG1	DLG1	chr3	-	196888510	196888609	196869588	196869639	196921295	196921460	24649	78	30	147	10	224	125	2.1679544211e-06	0.00012651675618	0.592	0.891	-0.299
6483	PRR14	PRR14	chr16	+	30665949	30666535	30665550	30665660	30666671	30666741	6483	155	15	565	6	711	125	2.19544877822e-06	0.000127887890578	0.645	0.943	-0.298
16381	FAM189B	FAM189B	chr1	-	155220066	155220612	155218195	155218264	155220885	155220955	16381	170	12	320	0	671	125	2.21968234793e-06	0.000129064439067	0.725	1.0	-0.275
14497	AK2	AK2	chr1	-	33486991	33487062	33480122	33480195	33487193	33487304	14497	222	30	358	9	196	125	2.32788193233e-06	0.000135110098359	0.825	0.962	-0.137
13268	ST6GALNAC4	ST6GALNAC4	chr9	-	130672229	130672337	130670164	130670860	130674546	130674959	13268	139	18	147	0	233	125	2.338636095e-06	0.000135488373765	0.806	1.0	-0.194
2882	ILK	ILK	chr11	+	6629275	6629441	6625455	6625590	6629623	6629719	2882	1053	47	1456	19	291	125	2.38045663048e-06	0.000137661849987	0.906	0.971	-0.065
10438	NT5C3B	NT5C3B	chr17	-	39985041	39985204	39983677	39983878	39987052	39987142	10438	1004	9	706	32	288	125	2.43192207805e-06	0.000140384238368	0.98	0.905	0.075
12805	TCF25	TCF25	chr16	+	89960135	89960266	89958600	89958683	89961445	89961545	12805	311	15	772	3	256	125	2.48078105602e-06	0.000142946627336	0.91	0.992	-0.082
31232	AMOTL2	AMOTL2	chr3	-	134077381	134077561	134074186	134076605	134078124	134078345	31232	553	0	1192	36	305	125	2.55464023269e-06	0.000146937760146	1.0	0.931	0.069
21947	NHP2L1	NHP2L1	chr22	-	42078359	42078591	42076247	42076368	42084797	42084913	21947	278	352	320	665	357	125	2.58761282157e-06	0.000148567070079	0.217	0.144	0.073
18154	PLEKHA4	PLEKHA4	chr19	-	49342461	49342520	49341273	49341386	49344405	49344567	18154	50	56	68	17	184	125	2.66054599873e-06	0.000152480754551	0.378	0.731	-0.353
11424	USMG5	USMG5	chr10	-	105155502	105155789	105152127	105152223	105156165	105156270	11424	717	1284	378	968	412	125	2.67023341771e-06	0.000152762190874	0.145	0.106	0.039
20509	CDCA7	CDCA7	chr2	+	174223982	174224219	174223439	174223565	174227953	174228190	20509	40	107	148	146	362	125	2.83661639999e-06	0.000161851300174	0.114	0.259	-0.145
6602	C16orf13	C16orf13	chr16	-	684888	684956	684718	684797	686093	686366	6602	52	30	120	13	193	125	2.83923012501e-06	0.000161851300174	0.529	0.857	-0.328
5892	GANAB	GANAB	chr11	-	62401781	62401847	62400916	62400986	62402292	62402472	5892	429	1097	442	1632	191	125	2.84643028581e-06	0.000161973025872	0.204	0.151	0.053
15776	OAZ1	OAZ1	chr19	+	2271389	2271529	2269484	2269743	2271780	2271953	15776	6358	72	4827	16	265	125	2.86158646468e-06	0.000162546243589	0.977	0.993	-0.016
35344	TRIM37	TRIM37	chr17	-	57078958	57079075	57075560	57076820	57089688	57089807	35344	224	6	134	25	242	125	2.86997431298e-06	0.000162733649874	0.951	0.735	0.216
37625	CCT4	CCT4	chr2	-	62096574	62096688	62095261	62095841	62099216	62099451	37625	3841	4	2915	38	239	125	2.90881840237e-06	0.000164644269925	0.998	0.976	0.022
7466	CASK	CASK	chrX	-	41416284	41416353	41414852	41414888	41419031	41419100	7466	26	65	248	201	194	125	2.93124716355e-06	0.000165620643622	0.205	0.443	-0.238
6054	SSR4	SSR4	chrX	+	153062912	153062987	153061888	153062007	153063179	153063269	6054	2492	42	2475	6	200	125	2.93681709285e-06	0.000165642699523	0.974	0.996	-0.022
20340	MBNL1	MBNL1	chr3	+	152017193	152018156	151985828	151986881	152132729	152132900	20340	1399	28	1531	4	1088	125	2.9990920164e-06	0.00016885732867	0.852	0.978	-0.126
27517	ANAPC16	ANAPC16	chr10	+	73979811	73980137	73975757	73975896	73983645	73983814	27517	182	123	370	120	451	125	3.01338414066e-06	0.000169363839751	0.291	0.461	-0.17
7379	ANKS6	ANKS6	chr9	-	101552385	101552888	101547113	101547158	101558414	101558794	7379	339	12	262	40	628	125	3.03231529408e-06	0.000170128847552	0.849	0.566	0.283
4662	NUDT1	NUDT1	chr7	+	2282559	2282610	2281856	2281891	2284197	2284361	4662	16	89	40	47	176	125	3.05215397689e-06	0.00017094200382	0.113	0.377	-0.264
14883	MCAM	MCAM	chr11	-	119181058	119181176	119179233	119180625	119181465	119181613	14883	196	18	556	7	243	125	3.13825066822e-06	0.000175456741905	0.849	0.976	-0.127
27355	PRMT1	PRMT1	chr19	+	50183128	50183182	50180408	50180573	50183743	50183845	27355	131	478	103	735	179	125	3.15490907044e-06	0.000176080265397	0.161	0.089	0.072
33161	LPIN2	LPIN2	chr18	-	2928588	2928658	2927719	2927809	2929062	2929156	33161	195	0	60	9	195	125	3.19516061986e-06	0.000178016091678	1.0	0.81	0.19
7376	CAMK1	CAMK1	chr3	-	9802339	9802452	9801355	9801434	9803144	9803220	7376	341	3	153	16	238	125	3.25890836816e-06	0.000181251981937	0.984	0.834	0.15
31235	AMOTL2	AMOTL2	chr3	-	134077381	134077558	134074186	134076605	134078124	134078345	31235	416	0	956	36	302	125	3.26661270611e-06	0.00018136505962	1.0	0.917	0.083
31535	SLC50A1	SLC50A1	chr1	+	155109303	155109427	155108774	155108852	155110454	155110574	31535	40	21	193	18	249	125	3.33378961459e-06	0.000184773989384	0.489	0.843	-0.354
20778	TBC1D31	TBC1D31	chr8	+	124154501	124154696	124153000	124153141	124156956	124157095	20778	103	4	47	19	320	125	3.53046886092e-06	0.000195336322097	0.91	0.491	0.419
4257	WNK1	WNK1	chr12	+	988738	989197	987377	987527	989886	990165	4257	106	66	49	90	584	125	3.56952205183e-06	0.000197155984832	0.256	0.104	0.152
13402	COL6A3	COL6A3	chr2	-	238267677	238267731	238267163	238267226	238267848	238267893	13402	2085	1	4	0	179	125	3.74792148505e-06	0.000206407170074	0.999	1.0	-0.001
2727	CSNK1A1	CSNK1A1	chr5	-	148897356	148897440	148892632	148892772	148899852	148899951	2727	94	613	185	642	209	125	3.74992388408e-06	0.000206407170074	0.084	0.147	-0.063
1038	DDX3X	DDX3X	chrX	+	41206567	41206704	41206111	41206265	41206892	41209540	1038	1166	0	1381	27	262	125	3.82673720867e-06	0.000210273291982	1.0	0.961	0.039
1443	MORF4L2	MORF4L2	chrX	-	102933426	102933528	102930425	102931979	102940098	102940188	1443	1576	90	1721	42	227	125	3.84525886443e-06	0.000210928608035	0.906	0.958	-0.052
12138	SLC25A29	SLC25A29	chr14	-	100761962	100762330	100759630	100759714	100765178	100765222	12138	17	40	122	67	493	125	3.91899907581e-06	0.00021460546309	0.097	0.316	-0.219
16491	PIGQ	PIGQ	chr16	+	628784	628938	628378	628505	629068	629180	16491	94	8	383	0	279	125	3.9361370372e-06	0.000215175491367	0.84	1.0	-0.16
36160	CEP63	CEP63	chr3	+	134277991	134278271	134270767	134270854	134280218	134283870	36160	61	102	10	79	405	125	3.96939029679e-06	0.000216254006288	0.156	0.038	0.118
8289	TPT1	TPT1	chr13	-	45914846	45914920	45914128	45914319	45915176	45915419	8289	32123	278	32313	157	199	125	3.96803952385e-06	0.000216254006288	0.986	0.992	-0.006
1628	MRPL52	MRPL52	chr14	+	23300172	23300246	23299395	23299463	23303380	23304246	1628	22	28	4	55	199	125	4.01650011705e-06	0.000218448424733	0.33	0.044	0.286
7897	MRPL43	MRPL43	chr10	-	102746505	102746732	102743511	102743574	102746846	102746953	7897	662	20	741	1	352	125	4.11277785139e-06	0.000223304984189	0.922	0.996	-0.074
29372	KIAA1191	KIAA1191	chr5	-	175777615	175777740	175775252	175775359	175786813	175786921	29372	464	31	340	2	250	125	4.21393987216e-06	0.000228409825613	0.882	0.988	-0.106
8382	YBX3	YBX3	chr12	-	10862506	10862713	10856649	10856747	10865809	10865932	8382	1718	389	1791	569	332	125	4.28221970139e-06	0.000231718081304	0.624	0.542	0.082
7436	MARCH6	MARCH6	chr5	+	10381911	10382055	10378870	10378944	10387105	10387178	7436	302	22	560	6	269	125	4.302683423e-06	0.000232432121398	0.864	0.977	-0.113
12663	ARMC1	ARMC1	chr8	-	66517656	66517773	66517497	66517572	66525478	66525668	12663	370	3	330	25	242	125	4.36608920962e-06	0.000235219913569	0.985	0.872	0.113
3738	ARMCX2	ARMCX2	chrX	-	100914416	100914487	100914061	100914134	100914742	100914876	3738	63	40	28	0	196	125	4.36900027079e-06	0.000235219913569	0.501	1.0	-0.499
34631	CDH3	CDH3	chr16	+	68716204	68716390	68714870	68714999	68718485	68718727	34631	5	0	3578	1	311	125	4.38388540114e-06	0.000235229287128	1.0	0.999	0.001
36650	IL32	IL32	chr16	+	3117554	3117614	3117377	3117416	3118180	3118240	36650	137	10	408	0	185	125	4.37952601506e-06	0.000235229287128	0.903	1.0	-0.097
17772	TTC13	TTC13	chr1	-	231081134	231081200	231076185	231076302	231090078	231090149	17772	27	20	46	2	191	125	4.44733356453e-06	0.000238234049236	0.469	0.938	-0.469
25191	MYLIP	MYLIP	chr6	+	16143929	16144094	16143250	16143448	16145127	16145548	25191	48	0	61	23	290	125	4.53751251872e-06	0.000242658278175	1.0	0.533	0.467
28998	DGCR6L	DGCR6L	chr22	-	20303641	20303742	20302858	20302999	20307161	20307322	28998	211	31	250	6	226	125	4.56069087784e-06	0.000243490641525	0.79	0.958	-0.168
11311	RPL17	RPL17	chr18	-	47018105	47018203	47017901	47017954	47018644	47018834	11311	118	816	189	732	223	125	4.78822330663e-06	0.000255212302243	0.075	0.126	-0.051
15355	SNHG1	SNHG1	chr11	-	62622359	62622410	62621990	62622023	62622604	62622688	15355	529	93	356	22	176	125	4.89818777283e-06	0.000260527149703	0.802	0.92	-0.118
25046	TCOF1	TCOF1	chr5	+	149771106	149771220	149769449	149769586	149771519	149771739	25046	374	128	409	66	239	125	4.90692081045e-06	0.000260527149703	0.604	0.764	-0.16
27016	SAR1B	SAR1B	chr5	-	133967766	133967885	133959651	133959727	133968417	133968533	27016	88	102	29	104	244	125	4.91237871392e-06	0.000260527149703	0.307	0.125	0.182
5142	PANK4	PANK4	chr1	-	2444326	2444478	2443066	2443122	2445440	2445528	5142	203	0	147	14	277	125	4.97753661954e-06	0.000263545730286	1.0	0.826	0.174
26759	ELOVL1	ELOVL1	chr1	-	43830856	43831047	43830598	43830679	43831234	43831294	26759	1877	42	2503	123	316	125	5.24657089973e-06	0.000277331136154	0.946	0.889	0.057
17301	SEPT2	SEPT2	chr2	+	242255836	242255955	242255275	242255397	242263630	242263656	17301	6	297	45	412	244	125	5.26695279868e-06	0.000277949093237	0.01	0.053	-0.043
3478	MYO6	MYO6	chr6	+	76604947	76604977	76602246	76602407	76617321	76617425	3478	1	71	36	130	155	125	5.4368155239e-06	0.000286440462033	0.011	0.183	-0.172
1670	ILF3	ILF3	chr19	+	10799225	10799354	10798021	10798384	10799854	10803095	1670	744	20	1166	3	254	125	5.4472407699e-06	0.000286517697075	0.948	0.995	-0.047
357	SPRED2	SPRED2	chr2	-	65561738	65561907	65559120	65559185	65571852	65572030	357	206	3	222	29	294	125	5.4963826922e-06	0.000288627780783	0.967	0.765	0.202
26738	NLE1	NLE1	chr17	-	33466867	33467085	33466253	33466333	33468997	33469141	26738	227	14	309	0	343	125	5.72264602805e-06	0.000299525728277	0.855	1.0	-0.145
4173	ROGDI	ROGDI	chr16	-	4851267	4851322	4850498	4850579	4851503	4851586	4173	27	8	143	1	180	125	5.71637823643e-06	0.000299525728277	0.701	0.99	-0.289
10175	PROM1	PROM1	chr4	-	16037357	16037384	16034926	16035132	16040568	16040624	10175	15	129	12	669	152	125	5.92394352505e-06	0.000309555088123	0.087	0.015	0.072
3762	ETHE1	ETHE1	chr19	-	44030666	44030811	44015588	44015718	44031248	44031396	3762	73	10	232	1	270	125	5.97508672173e-06	0.000311718227342	0.772	0.991	-0.219
16699	PARP6	PARP6	chr15	-	72543185	72543295	72542360	72542433	72543547	72543596	16699	82	47	166	28	235	125	6.02859116383e-06	0.000313997305243	0.481	0.759	-0.278
23796	ACD	ACD	chr16	-	67693131	67693166	67692830	67692982	67693439	67693516	23796	18	11	43	0	160	125	6.14858685011e-06	0.000319726516206	0.561	1.0	-0.439
32631	NCOR2	NCOR2	chr12	-	124839023	124839128	124838638	124838742	124839382	124839485	32631	134	21	385	11	230	125	6.20509705807e-06	0.000322141240125	0.776	0.95	-0.174
16573	BRD8	BRD8	chr5	-	137495243	137495288	137492572	137492956	137495757	137495862	16573	126	42	89	84	170	125	6.2418151292e-06	0.000322998782899	0.688	0.438	0.25
4756	APH1A	APH1A	chr1	-	150240356	150240527	150239755	150239878	150241097	150241609	4756	663	31	985	10	296	125	6.24094345958e-06	0.000322998782899	0.9	0.977	-0.077
2525	KTN1	KTN1	chr14	+	56133958	56134048	56128239	56128330	56137446	56137527	2525	620	18	837	0	215	125	6.28449742635e-06	0.000324682112592	0.952	1.0	-0.048
11192	CDK10	CDK10	chr16	+	89755659	89755732	89753075	89753205	89756960	89757032	11192	32	18	215	21	198	125	6.29585761369e-06	0.000324744397558	0.529	0.866	-0.337
31519	TRAPPC2	TRAPPC2	chrX	-	13752168	13752304	13737989	13738101	13752643	13752754	31519	38	7	26	36	261	125	6.46725197773e-06	0.000333047855472	0.722	0.257	0.465
10015	MYO1B	MYO1B	chr2	+	192265474	192265561	192265107	192265194	192272840	192272915	10015	79	83	69	187	212	125	6.53276356966e-06	0.000335880673565	0.359	0.179	0.18
21528	NFIC	NFIC	chr19	+	3453760	3453914	3452479	3452664	3456547	3456633	21528	10	82	30	43	279	125	6.66917943504e-06	0.00034234407437	0.052	0.238	-0.186
5237	MSI2	MSI2	chr17	+	55754347	55754420	55752332	55752487	55756909	55757299	5237	135	7	189	50	198	125	6.74944218659e-06	0.000345908912063	0.924	0.705	0.219
15222	EXOC1	EXOC1	chr4	+	56755053	56755098	56749988	56750094	56756388	56756552	15222	18	34	76	29	170	125	6.80973526279e-06	0.000348440533926	0.28	0.658	-0.378
20913	CD151	CD151	chr11	+	834529	834591	832951	833026	836062	836153	20913	1015	239	1642	247	187	125	6.83978929739e-06	0.00034941926794	0.74	0.816	-0.076
19936	RBM15	RBM15	chr1	+	110888160	110888271	110881944	110884890	110888929	110889303	19936	15	2	4	19	236	125	7.17957018537e-06	0.000366192431464	0.799	0.1	0.699
30454	HINFP	HINFP	chr11	+	118994277	118994394	118992232	118992349	118997644	118997835	30454	21	5	2	15	242	125	7.26101987525e-06	0.000369757031227	0.684	0.064	0.62
6135	AP1M2	AP1M2	chr19	-	10685579	10685705	10685092	10685168	10687873	10688032	6135	336	17	1112	9	251	125	7.28435068709e-06	0.000370355381515	0.908	0.984	-0.076
25740	PTPN2	PTPN2	chr18	-	12819212	12819281	12817154	12817364	12825808	12825943	25740	0	135	14	88	194	125	7.30481132882e-06	0.000370806136977	0.0	0.093	-0.093
18815	NR1D2	NR1D2	chr3	+	24009303	24009514	24006467	24006653	24018713	24022109	18815	221	4	236	31	336	125	7.48107952286e-06	0.000379152017656	0.954	0.739	0.215
36381	GSN	GSN	chr9	+	124062333	124062404	124043747	124043840	124064240	124064445	36381	23	125	49	988	196	125	7.55318189616e-06	0.000382200564935	0.105	0.031	0.074
34136	DMKN	DMKN	chr19	-	35991279	35991321	35990859	35990931	35991434	35991482	34136	2	39	206	383	167	125	7.57550762465e-06	0.000382724698004	0.037	0.287	-0.25
24769	FGFR1OP2	FGFR1OP2	chr12	+	27113447	27113561	27110533	27110676	27116274	27116388	24769	203	16	180	51	239	125	7.59388212823e-06	0.000383047871389	0.869	0.649	0.22
32922	PINX1	PINX1	chr8	-	10677702	10677779	10622470	10623426	10683661	10683754	32922	111	56	183	30	202	125	7.69066777928e-06	0.000387318985168	0.551	0.791	-0.24
3473	MYO6	MYO6	chr6	+	76608089	76608128	76602246	76602407	76617321	76617425	3473	5	71	57	130	164	125	7.80663673994e-06	0.000392541262489	0.051	0.25	-0.199
2636	LIN7B	LIN7B	chr19	+	49619519	49619729	49618516	49618588	49621111	49621275	2636	57	22	45	0	335	125	7.84514666108e-06	0.000393858383393	0.492	1.0	-0.508
31520	TRAPPC2	TRAPPC2	chrX	-	13752162	13752304	13737989	13738101	13752643	13752754	31520	68	7	57	36	267	125	7.97309634559e-06	0.000399654578577	0.82	0.426	0.394
36648	IL32	IL32	chr16	+	3117984	3118011	3117554	3117614	3118180	3118240	36648	275	13	817	2	152	125	8.13047109283e-06	0.000406905266899	0.946	0.997	-0.051
17382	PACRGL	PACRGL	chr4	+	20714410	20714545	20706282	20706437	20715054	20715162	17382	103	1	95	20	260	125	8.3063984111e-06	0.000415060345605	0.98	0.695	0.285
12195	PIGT	PIGT	chr20	+	44047491	44047619	44045156	44045334	44047934	44048035	12195	556	24	852	6	253	125	8.3977106613e-06	0.000418968466378	0.92	0.986	-0.066
8639	ADAM15	ADAM15	chr1	+	155034379	155034451	155033238	155033308	155034720	155034845	8639	4	65	65	154	197	125	8.68279945265e-06	0.000432517019464	0.038	0.211	-0.173
4028	FLOT2	FLOT2	chr17	-	27211242	27211333	27210125	27210249	27215962	27216044	4028	378	20	751	6	216	125	8.89099046386e-06	0.000442198872526	0.916	0.986	-0.07
24763	SLC39A13	SLC39A13	chr11	+	47434950	47435058	47433896	47434018	47435147	47435237	24763	328	2	212	17	233	125	8.95839475212e-06	0.000444859416417	0.989	0.87	0.119
6127	INO80E	INO80E	chr16	+	30012532	30012851	30012249	30012361	30016541	30017111	6127	51	33	176	30	444	125	8.97742276251e-06	0.000445113147202	0.303	0.623	-0.32
17477	NAB2	NAB2	chr12	+	57487189	57487381	57486845	57486978	57488394	57489259	17477	176	71	120	13	317	125	9.02171939487e-06	0.000446617006576	0.494	0.784	-0.29
29180	ABCD4	ABCD4	chr14	-	74759856	74759951	74759450	74759572	74761850	74761901	29180	49	10	228	3	220	125	9.1200471154e-06	0.000450786872876	0.736	0.977	-0.241
15268	CLIP1	CLIP1	chr12	-	122831921	122832026	122825299	122826244	122837272	122837333	15268	27	129	6	178	230	125	9.25939267438e-06	0.000456968175504	0.102	0.018	0.084
20441	MND1	MND1	chr4	+	154330122	154330167	154318370	154318485	154335902	154336247	20441	104	0	167	24	170	125	9.45203259728e-06	0.000465756552328	1.0	0.837	0.163
6181	ATP7B	ATP7B	chr13	-	52523797	52523932	52520419	52520614	52524142	52524297	6181	18	11	41	0	260	125	9.49464999267e-06	0.000467136779639	0.44	1.0	-0.56
9639	PQBP1	PQBP1	chrX	+	48759509	48759794	48759206	48759319	48760008	48760072	9639	1698	71	1507	23	410	125	9.55070006048e-06	0.000469172638916	0.879	0.952	-0.073
18647	MYLK	MYLK	chr3	-	123451742	123451949	123444790	123444925	123452533	123453069	18647	140	73	540	128	332	125	9.67329503798e-06	0.000474466219808	0.419	0.614	-0.195
27891	ARMC6	ARMC6	chr19	+	19144939	19145047	19144386	19144739	19153519	19153686	27891	24	68	60	45	233	125	9.91161719899e-06	0.000485411206774	0.159	0.417	-0.258
14244	TRIP12	TRIP12	chr2	-	230725121	230725247	230723487	230724290	230744697	230744844	14244	307	73	250	125	251	125	9.95622144495e-06	0.000486106947736	0.677	0.499	0.178
3282	CRBN	CRBN	chr3	-	3195643	3195759	3195107	3195172	3196430	3196515	3282	126	0	89	13	241	125	9.95622422661e-06	0.000486106947736	1.0	0.78	0.22
28469	SEC31A	SEC31A	chr4	-	83783686	83783725	83782783	83782861	83784470	83784545	28469	198	54	87	3	164	125	1.01776776412e-05	0.000496161785008	0.736	0.957	-0.221
15968	CORO1B	CORO1B	chr11	-	67208595	67208715	67207805	67207910	67208803	67208985	15968	409	16	1228	7	245	125	1.02051079812e-05	0.000496741785752	0.929	0.989	-0.06
30311	TUBG2	TUBG2	chr17	+	40814990	40815070	40812656	40812725	40815394	40815521	30311	31	20	47	2	205	125	1.05269367914e-05	0.000511628326123	0.486	0.935	-0.449
22075	HSPH1	HSPH1	chr13	-	31717928	31718060	31715258	31715396	31719699	31719905	22075	4656	118	1358	10	257	125	1.06924260271e-05	0.000518882829054	0.95	0.985	-0.035
1445	MORF4L2	MORF4L2	chrX	-	102933426	102933548	102930425	102931979	102940098	102940188	1445	1317	90	1387	42	247	125	1.0775625478e-05	0.000521776446334	0.881	0.944	-0.063
7600	UPP1	UPP1	chr7	+	48139266	48139384	48134359	48134424	48146469	48146679	7600	52	187	227	383	243	125	1.07846851478e-05	0.000521776446334	0.125	0.234	-0.109
9601	MTRR	MTRR	chr5	+	7873485	7873639	7870882	7871036	7875370	7875488	9601	215	30	117	50	279	125	1.08393865137e-05	0.000523630786568	0.763	0.512	0.251
1711	SEPN1	SEPN1	chr1	+	26128506	26128608	26127533	26127651	26131632	26131766	1711	7	126	67	257	227	125	1.0893091132e-05	0.000525431454602	0.03	0.126	-0.096
16052	AZIN1	AZIN1	chr8	-	103862226	103862372	103855778	103855975	103870240	103870378	16052	535	355	417	424	271	125	1.1003845351e-05	0.000529974358923	0.41	0.312	0.098
11025	PICALM	PICALM	chr11	-	85701292	85701421	85694908	85695016	85707868	85707972	11025	76	305	341	741	254	125	1.10939372208e-05	0.00053350994334	0.109	0.185	-0.076
30664	DOK1	DOK1	chr2	+	74783020	74783205	74782701	74782795	74783434	74784678	30664	147	42	136	8	310	125	1.11257127763e-05	0.000534234676556	0.585	0.873	-0.288
20557	COPE	COPE	chr19	-	19017768	19017921	19016384	19016438	19021779	19021880	20557	2704	46	1510	4	278	125	1.12077476049e-05	0.000537366969122	0.964	0.994	-0.03
1057	U2AF1	U2AF1	chr21	-	44520562	44520629	44515803	44515853	44521475	44521542	1057	589	155	665	288	192	125	1.12756234533e-05	0.000538200653786	0.712	0.601	0.111
31934	ENSA	ENSA	chr1	-	150598954	150599002	150598117	150598284	150599942	150600068	31934	6	804	52	1303	173	125	1.12598461763e-05	0.000538200653786	0.005	0.028	-0.023
9130	POLL	POLL	chr10	-	103345618	103345913	103340004	103340173	103347002	103347163	9130	23	11	99	3	420	125	1.12678031778e-05	0.000538200653786	0.384	0.908	-0.524
7984	TRA2B	TRA2B	chr3	-	185644388	185644522	185643251	185643414	185655612	185655924	7984	1566	50	2106	23	259	125	1.15206653043e-05	0.000549077312119	0.938	0.978	-0.04
23792	POFUT2	POFUT2	chr21	-	46685936	46686142	46683842	46685550	46687504	46687628	23792	20	125	42	70	331	125	1.15420788621e-05	0.000549279288705	0.057	0.185	-0.128
34650	PARP2	PARP2	chr14	+	20825554	20825679	20825209	20825308	20825796	20826063	34650	338	3	293	23	250	125	1.15704538752e-05	0.00054981146349	0.983	0.864	0.119
22690	LIMCH1	LIMCH1	chr4	+	41640948	41640984	41621204	41621457	41646516	41646643	22690	18	2	47	75	161	125	1.16847320616e-05	0.000554417999006	0.875	0.327	0.548
36647	IL32	IL32	chr16	+	3117984	3118011	3117377	3117416	3118180	3118240	36647	135	10	363	0	152	125	1.17634463316e-05	0.000557325946199	0.917	1.0	-0.083
14919	RAB34	RAB34	chr17	-	27043920	27044012	27043010	27043076	27044230	27044443	14919	491	27	790	9	217	125	1.1956482503e-05	0.000565633595334	0.913	0.981	-0.068
16868	RNF8	RNF8	chr6	+	37348925	37349130	37344701	37344809	37358517	37362514	16868	367	11	246	32	330	125	1.19831100237e-05	0.00056605592106	0.927	0.744	0.183
16333	LOXL2	LOXL2	chr8	-	23156348	23156460	23154409	23155635	23159539	23159676	16333	666	27	1208	11	237	125	1.21774531807e-05	0.000574387835868	0.929	0.983	-0.054
36569	TMEM150A	TMEM150A	chr2	-	85827467	85827535	85827013	85827141	85828143	85828230	36569	22	25	40	5	193	125	1.23774690888e-05	0.000582962388012	0.363	0.838	-0.475
13487	VEGFA	VEGFA	chr6	+	43749692	43749824	43746625	43746655	43752277	43754223	13487	104	66	921	270	257	125	1.26087311667e-05	0.000592981209869	0.434	0.624	-0.19
34149	DMKN	DMKN	chr19	-	36000812	36000863	35996840	35996888	36001085	36001154	34149	17	31	943	463	176	125	1.26657792769e-05	0.000594789458554	0.28	0.591	-0.311
6416	SDR39U1	SDR39U1	chr14	-	24911383	24911466	24909988	24910132	24911551	24911658	6416	22	10	52	0	208	125	1.28245047518e-05	0.000601360208156	0.569	1.0	-0.431
14019	SLC25A39	SLC25A39	chr17	-	42400175	42400220	42399786	42399896	42400651	42400711	14019	679	37	993	15	170	125	1.2961240645e-05	0.000606882102236	0.931	0.98	-0.049
881	HAGLR	HAGLR	chr2	-	177042438	177042554	177042059	177042222	177043756	177043826	881	14	4	4	25	241	125	1.30109024723e-05	0.000608316755942	0.645	0.077	0.568
21873	NT5C2	NT5C2	chr10	-	104852895	104853066	104851320	104851372	104853728	104853795	21873	1229	27	759	0	296	125	1.31278158466e-05	0.000612886935437	0.951	1.0	-0.049
23971	PNISR	PNISR	chr6	-	99851704	99851758	99850415	99850586	99852478	99852578	23971	277	19	465	4	179	125	1.35850677344e-05	0.000633309717414	0.911	0.988	-0.077
29825	C19orf70	C19orf70	chr19	-	5680065	5680261	5679596	5679774	5680468	5680907	29825	36	229	10	276	321	125	1.36408999837e-05	0.000634986872604	0.058	0.014	0.044
10021	LOC100505666	LOC100505666	chr1	-	155018435	155018631	155017667	155018329	155021744	155021837	10021	2	4	66	0	321	125	1.39905890487e-05	0.000650318368863	0.163	1.0	-0.837
35000	CCDC25	CCDC25	chr8	-	27606011	27606115	27605593	27605796	27610028	27610104	35000	290	42	515	24	229	125	1.40564419517e-05	0.000652431079268	0.79	0.921	-0.131
29770	OFD1	OFD1	chrX	+	13781863	13781974	13780462	13780563	13785245	13785403	29770	155	6	180	38	236	125	1.4314347489e-05	0.000663438887968	0.932	0.715	0.217
25633	FAAP20	FAAP20	chr1	-	2124085	2124414	2120987	2121220	2125077	2125349	25633	26	126	48	69	454	125	1.45668988857e-05	0.000674167042496	0.054	0.161	-0.107
3046	SMTN	SMTN	chr22	+	31495047	31495165	31494652	31494826	31495730	31495882	3046	30	5	501	2	243	125	1.47038455899e-05	0.000679521650238	0.755	0.992	-0.237
32439	SULF2	SULF2	chr20	-	46288142	46288196	46286149	46287136	46288440	46288474	32439	50	1	276	91	179	125	1.47550145735e-05	0.000680902404128	0.972	0.679	0.293
35880	ATXN7	ATXN7	chr3	+	63983296	63983363	63981180	63982159	63985125	63989136	35880	1	31	28	39	192	125	1.4796643992e-05	0.000681839589141	0.021	0.319	-0.298
15798	DROSHA	DROSHA	chr5	-	31531556	31531632	31530904	31531031	31532096	31532282	15798	84	50	162	31	201	125	1.48867177902e-05	0.000685003215727	0.511	0.765	-0.254
3593	FUZ	FUZ	chr19	-	50312634	50312832	50312419	50312515	50314619	50314724	3593	40	14	53	0	323	125	1.49427962045e-05	0.000686595722155	0.525	1.0	-0.475
13483	VEGFA	VEGFA	chr6	+	43748468	43748540	43746625	43746655	43752277	43754223	13483	7	66	131	270	197	125	1.5798559504e-05	0.000724875083125	0.063	0.235	-0.172
1036	DDX3X	DDX3X	chrX	+	41206564	41206704	41206111	41206265	41206892	41209540	1036	1510	0	1766	27	265	125	1.6143922966e-05	0.000739659966265	1.0	0.969	0.031
25632	FAAP20	FAAP20	chr1	-	2124283	2124414	2121151	2121220	2125077	2125349	25632	18	126	38	69	256	125	1.6923734167e-05	0.000774278996653	0.065	0.212	-0.147
16618	MFF	MFF	chr2	+	228211941	228212100	228205007	228205096	228217229	228217289	16618	327	43	398	15	284	125	1.71306142183e-05	0.000782624346716	0.77	0.921	-0.151
22810	SUN1	SUN1	chr7	+	872141	872238	856251	856310	878434	878623	22810	307	28	464	9	222	125	1.71950446032e-05	0.000784447255935	0.861	0.967	-0.106
17108	RBM39	RBM39	chr20	-	34322107	34322179	34319862	34320057	34326889	34326939	17108	35	539	14	798	197	125	1.73241444954e-05	0.000789211027013	0.04	0.011	0.029
22226	AGPAT2	AGPAT2	chr9	-	139571036	139571132	139569186	139569259	139571412	139571588	22226	359	44	497	19	221	125	1.76254629575e-05	0.000801795597981	0.822	0.937	-0.115
29750	ESRP2	ESRP2	chr16	-	68266273	68266406	68266148	68266191	68266479	68266590	29750	6	4	373	4	258	125	1.76538772987e-05	0.000801947437518	0.421	0.978	-0.557
9580	ABI1	ABI1	chr10	-	27044583	27044670	27040526	27040712	27047990	27048167	9580	286	49	446	161	212	125	1.76843573398e-05	0.000802192549967	0.775	0.62	0.155
23369	SLC25A23	SLC25A23	chr19	-	6453991	6454099	6452322	6452490	6454333	6454486	23369	108	9	350	1	233	125	1.79469247955e-05	0.000812949936204	0.866	0.995	-0.129
37696	DYRK4	DYRK4	chr12	+	4716492	4716553	4714028	4714252	4719320	4719450	37696	93	109	54	18	186	125	1.80043139538e-05	0.00081439598337	0.364	0.668	-0.304
23645	TMEM39A	TMEM39A	chr3	-	119170055	119170164	119165864	119166019	119171293	119171377	23645	1	160	12	72	234	125	1.8083437582e-05	0.000816819680611	0.003	0.082	-0.079
33328	C9orf3	C9orf3	chr9	+	97844856	97845001	97842975	97843062	97848963	97849500	33328	220	129	174	44	270	125	1.8460098359e-05	0.000832657186912	0.441	0.647	-0.206
34241	LRIG3	LRIG3	chr12	-	59279612	59279684	59277301	59277373	59280591	59280672	34241	143	0	60	9	197	125	1.85674400164e-05	0.000836319340457	1.0	0.809	0.191
5171	MEGF6	MEGF6	chr1	-	3409202	3409331	3407475	3407523	3410334	3410463	5171	13	8	46	0	254	125	1.91508367394e-05	0.000861383627181	0.444	1.0	-0.556
25004	MAP4K4	MAP4K4	chr2	+	102407181	102407238	102314934	102315000	102440389	102440515	25004	473	17	841	3	182	125	1.92479289202e-05	0.000863322253672	0.95	0.995	-0.045
2955	CTNND1	CTNND1	chr11	+	57556508	57556627	57529233	57529518	57558856	57559145	2955	392	40	24	14	244	125	1.92326494731e-05	0.000863322253672	0.834	0.468	0.366
4753	APH1A	APH1A	chr1	-	150240115	150240189	150239755	150239878	150241097	150241609	4753	456	31	631	10	199	125	1.94009631141e-05	0.000868967507548	0.902	0.975	-0.073
34987	RNF19A	RNF19A	chr8	-	101276261	101276423	101273769	101273983	101276898	101277013	34987	281	0	698	32	287	125	1.9542051873e-05	0.000874062683774	1.0	0.905	0.095
4329	PREB	PREB	chr2	-	27354539	27354699	27353624	27354376	27354877	27354950	4329	635	36	442	4	285	125	1.97334977848e-05	0.000881392820053	0.886	0.98	-0.094
27873	PEX5	PEX5	chr12	+	7354836	7354947	7354346	7354437	7355207	7355300	27873	70	133	88	66	236	125	2.01999196352e-05	0.000900967126825	0.218	0.414	-0.196
16316	SOD1	SOD1	chr21	+	33036102	33036199	33031934	33032154	33038761	33038831	16316	4303	84	3387	27	222	125	2.03222538642e-05	0.000905161112224	0.966	0.986	-0.02
9009	USP14	USP14	chr18	+	178932	179037	166786	166819	180235	180339	9009	959	25	855	60	230	125	2.03894426636e-05	0.000906890648654	0.954	0.886	0.068
4126	ZNF207	ZNF207	chr17	+	30688486	30688534	30687910	30687986	30689932	30690003	4126	1019	64	931	21	173	125	2.04222701222e-05	0.000907089164594	0.92	0.97	-0.05
12353	ABCB6	ABCB6	chr2	-	220080718	220080902	220079682	220079804	220081085	220081187	12353	56	13	74	0	309	125	2.1219273146e-05	0.000941182184756	0.635	1.0	-0.365
25147	ZNF140	ZNF140	chr12	+	133677572	133677639	133660051	133660147	133682095	133684258	25147	65	35	43	2	192	125	2.12805939452e-05	0.000942594729041	0.547	0.933	-0.386
7798	ATP6V1B2	ATP6V1B2	chr8	+	20072328	20072479	20070292	20070416	20073923	20074006	7798	1270	0	1378	23	276	125	2.15590186783e-05	0.000953606386351	1.0	0.964	0.036
9554	SRA1	SRA1	chr5	-	139931566	139931769	139930645	139930754	139936731	139937041	9554	339	47	429	19	328	125	2.17331723656e-05	0.000959981840127	0.733	0.896	-0.163
23868	DERL2	DERL2	chr17	-	5384615	5384709	5383706	5383902	5386128	5386202	23868	187	17	400	5	219	125	2.19076067461e-05	0.000966352087918	0.863	0.979	-0.116
12360	C1orf106	C1orf106	chr1	+	200870064	200870287	200869231	200869348	200876961	200877015	12360	52	7	574	5	348	125	2.20763559644e-05	0.000969782779865	0.727	0.976	-0.249
21599	MARCH7	MARCH7	chr2	+	160621136	160621185	160619390	160619504	160623794	160625094	21599	383	22	437	3	174	125	2.20705087042e-05	0.000969782779865	0.926	0.991	-0.065
4903	SCOC	SCOC	chr4	+	141300725	141300806	141300274	141300346	141302115	141303710	4903	125	11	383	117	206	125	2.20713230759e-05	0.000969782779865	0.873	0.665	0.208
999	PTS	PTS	chr11	+	112100930	112100953	112099316	112099396	112101348	112101405	999	370	27	452	6	148	125	2.22297577069e-05	0.000975181963603	0.92	0.985	-0.065
37593	SLTM	SLTM	chr15	-	59182479	59182660	59181628	59181753	59185095	59185259	37593	638	8	740	40	306	125	2.23899598085e-05	0.000980864266679	0.97	0.883	0.087
13971	KCTD9	KCTD9	chr8	-	25301807	25301851	25298092	25298189	25315714	25315984	13971	126	1	98	16	169	125	2.26863618439e-05	0.000990745229159	0.989	0.819	0.17
28890	CADM1	CADM1	chr11	-	115069125	115069158	115049363	115049495	115080293	115080377	28890	1	66	26	93	158	125	2.26621568403e-05	0.000990745229159	0.012	0.181	-0.169
6397	MLLT6	MLLT6	chr17	+	36864015	36864125	36863738	36863793	36865425	36865529	6397	177	17	250	2	235	125	2.27084506871e-05	0.000990745229159	0.847	0.985	-0.138
7579	SSFA2	SSFA2	chr2	+	182785323	182785389	182784022	182784173	182786674	182787139	7579	1001	111	558	114	191	125	2.27868284625e-05	0.000992810319115	0.855	0.762	0.093
26794	MRPS28	MRPS28	chr8	-	80915233	80915415	80831094	80831383	80942270	80942506	26794	575	22	739	4	307	125	2.28974325076e-05	0.000996271961351	0.914	0.987	-0.073
8334	SYNGR2	SYNGR2	chr17	+	76167590	76167730	76166897	76167135	76167819	76169009	8334	721	95	1267	86	265	125	2.30781999426e-05	0.00100277287251	0.782	0.874	-0.092
23557	MRPL22	MRPL22	chr5	+	154330380	154330498	154320776	154320825	154335930	154335996	23557	676	61	566	17	243	125	2.31754895625e-05	0.00100563386188	0.851	0.945	-0.094
33169	LBR	LBR	chr1	-	225597992	225598118	225594365	225594534	225599038	225599142	33169	482	31	1058	20	251	125	2.34221268434e-05	0.00101495882988	0.886	0.963	-0.077
16207	SH3GLB2	SH3GLB2	chr9	-	131772948	131772972	131772398	131772488	131774514	131774577	16207	192	17	407	5	149	125	2.34970427367e-05	0.00101682737039	0.905	0.986	-0.081
4807	ODC1	ODC1	chr2	-	10584599	10584773	10583827	10583962	10585056	10585175	4807	2020	0	1428	20	299	125	2.3879638493e-05	0.00103198762028	1.0	0.968	0.032
16208	SH3GLB2	SH3GLB2	chr9	-	131771384	131771625	131770071	131771070	131772049	131772150	16208	445	11	913	0	366	125	2.50664758378e-05	0.00108181632563	0.933	1.0	-0.067
15945	KLHL5	KLHL5	chr4	+	39064178	39064655	39046450	39046716	39077584	39077767	15945	412	28	223	44	602	125	2.51865052174e-05	0.00108553158605	0.753	0.513	0.24
22508	PPP1R12A	PPP1R12A	chr12	-	80199945	80200113	80199371	80199548	80201005	80201110	22508	124	59	245	45	293	125	2.53068855611e-05	0.00108892061333	0.473	0.699	-0.226
32182	WRNIP1	WRNIP1	chr6	+	2770353	2770595	2765665	2766678	2779496	2779726	32182	702	1	615	17	367	125	2.53332375334e-05	0.00108892061333	0.996	0.925	0.071
32371	CD164	CD164	chr6	-	109691613	109691670	109687716	109690220	109697276	109697315	32371	2038	79	1874	133	182	125	2.55333531346e-05	0.00109604917214	0.947	0.906	0.041
32227	CDK2	CDK2	chr12	+	56363258	56363360	56362561	56362732	56364827	56365031	32227	441	46	624	22	227	125	2.57700456812e-05	0.00110472662317	0.841	0.94	-0.099
12863	MFSD10	MFSD10	chr4	-	2933281	2933390	2933101	2933192	2933551	2933663	12863	181	14	901	12	234	125	2.58779031282e-05	0.00110786525039	0.874	0.976	-0.102
21256	PHLDB1	PHLDB1	chr11	+	118502875	118503013	118502629	118502770	118506110	118506266	21256	86	9	189	0	263	125	2.65778376358e-05	0.00113630915454	0.82	1.0	-0.18
30070	PDLIM2	PDLIM2	chr8	+	22449063	22449181	22447108	22447254	22451245	22451345	30070	370	42	303	8	243	125	2.72644148845e-05	0.00116410679307	0.819	0.951	-0.132
33999	KIAA1211	KIAA1211	chr4	+	57164379	57164515	57138486	57138658	57173700	57173865	33999	62	6	38	25	261	125	2.73061515274e-05	0.00116433430113	0.832	0.421	0.411
24921	MTG1	MTG1	chr10	+	135213032	135213123	135212673	135212730	135215652	135215749	24921	57	10	188	2	216	125	2.76704817718e-05	0.00117829827838	0.767	0.982	-0.215
22391	PARD3	PARD3	chr10	-	34985245	34985347	34805906	34806087	35103803	35104253	22391	245	12	668	3	227	125	2.80465739065e-05	0.00119114134599	0.918	0.992	-0.074
30114	PLIN2	PLIN2	chr9	-	19126111	19126307	19123562	19123645	19126394	19126446	30114	3426	0	371	2	321	125	2.80381245366e-05	0.00119114134599	1.0	0.986	0.014
18913	FHOD3	FHOD3	chr18	+	34267090	34267141	34261398	34261533	34273171	34273386	18913	78	8	123	57	176	125	2.88515427771e-05	0.00122370336606	0.874	0.605	0.269
35001	CCDC25	CCDC25	chr8	-	27614235	27614287	27610028	27610104	27619935	27619975	35001	134	53	226	32	177	125	2.91055054868e-05	0.00123283982181	0.641	0.833	-0.192
23646	TMEM39A	TMEM39A	chr3	-	119171293	119171377	119165864	119166019	119176864	119177087	23646	249	0	129	10	209	125	2.93941931149e-05	0.00124342102621	1.0	0.885	0.115
17989	HMGXB4	HMGXB4	chr22	+	35688984	35689107	35684230	35684400	35689599	35691800	17989	169	0	237	19	248	125	3.01419570885e-05	0.00127336827964	1.0	0.863	0.137
14210	SLC35A3	SLC35A3	chr1	+	100464816	100464971	100459092	100459297	100472589	100472712	14210	211	4	233	29	280	125	3.02353115847e-05	0.00127562699799	0.959	0.782	0.177
34232	GK5	GK5	chr3	-	141903552	141904635	141901764	141901891	141904770	141904831	34232	103	16	47	31	1208	125	3.02886872524e-05	0.00127619528107	0.4	0.136	0.264
13695	SHKBP1	SHKBP1	chr19	+	41084059	41084118	41083462	41083536	41084367	41084448	13695	526	17	710	1	184	125	3.11273894349e-05	0.00130980778175	0.955	0.998	-0.043
27384	DAG1	DAG1	chr3	+	49524686	49524848	49507564	49507866	49547851	49548252	27384	23	31	9	72	287	125	3.16128150952e-05	0.0013284859747	0.244	0.052	0.192
22769	BPHL	BPHL	chr6	+	3119518	3119746	3118609	3119081	3123890	3123994	22769	32	4	21	25	353	125	3.23610123804e-05	0.00135814327549	0.739	0.229	0.51
14310	TSPAN4	TSPAN4	chr11	+	862549	862741	850287	850367	864436	864511	14310	787	27	918	6	317	125	3.24197676653e-05	0.00135882591079	0.92	0.984	-0.064
18463	ZNF621	ZNF621	chr3	+	40570809	40570936	40567269	40567355	40571699	40571807	18463	39	35	50	8	252	125	3.26673781079e-05	0.00136654306596	0.356	0.756	-0.4
4751	APH1A	APH1A	chr1	-	150240356	150240391	150240115	150240189	150241097	150241609	4751	187	41	344	25	160	125	3.26893510151e-05	0.00136654306596	0.781	0.915	-0.134
24761	SLC39A13	SLC39A13	chr11	+	47436327	47436460	47435975	47436026	47436610	47436710	24761	435	18	441	1	258	125	3.34311723598e-05	0.00139390989839	0.921	0.995	-0.074
27283	POP4	POP4	chr19	+	30101315	30101539	30099563	30099616	30102768	30102846	27283	359	21	291	1	349	125	3.33879715673e-05	0.00139390989839	0.86	0.99	-0.13
10004	ATG16L1	ATG16L1	chr2	+	234173537	234173789	234172641	234172711	234178647	234178713	10004	377	0	634	22	377	125	3.34796635667e-05	0.00139411411571	1.0	0.905	0.095
34268	DCAF6	DCAF6	chr1	+	167985018	167985189	167973770	167974031	167992225	167992285	34268	86	62	31	68	296	125	3.36536902321e-05	0.00139953837922	0.369	0.161	0.208
10900	LRWD1	LRWD1	chr7	+	102107785	102107926	102106600	102106717	102108165	102108270	10900	393	21	247	0	266	125	3.42837179015e-05	0.00142019857317	0.898	1.0	-0.102
37634	RNF41	RNF41	chr12	-	56606779	56606922	56604080	56604352	56607741	56607854	37634	17	102	63	114	268	125	3.42129178081e-05	0.00142019857317	0.072	0.205	-0.133
5694	MAZ	MAZ	chr16	+	29820860	29821085	29819890	29820062	29821397	29822504	5694	103	98	384	182	350	125	3.42481055917e-05	0.00142019857317	0.273	0.43	-0.157
10497	MATR3	MATR3	chr5	+	138642927	138644016	138629332	138629494	138650363	138650425	10497	5522	47	5538	15	1214	125	3.45280562573e-05	0.00142846990829	0.924	0.974	-0.05
21004	GCN1	GCN1	chr12	-	120585970	120586150	120584855	120585076	120587409	120587524	21004	444	14	660	1	305	125	3.47964394867e-05	0.00143771335243	0.929	0.996	-0.067
34652	PARP2	PARP2	chr14	+	20824748	20824848	20824465	20824593	20825209	20825308	34652	326	0	310	15	225	125	3.49512517681e-05	0.00144224649231	1.0	0.92	0.08
21266	FASTK	FASTK	chr7	-	150774187	150774323	150773707	150773919	150774396	150774488	21266	248	37	253	9	261	125	3.54278903102e-05	0.00146003084036	0.762	0.931	-0.169
17249	GFM1	GFM1	chr3	+	158407951	158408112	158402312	158402457	158408927	158408981	17249	836	0	458	12	286	125	3.56232036246e-05	0.00146430597932	1.0	0.943	0.057
5166	MARK2	MARK2	chr11	+	63673559	63673586	63672257	63672515	63675731	63675776	5166	1	49	42	125	152	125	3.55835994487e-05	0.00146430597932	0.017	0.216	-0.199
7316	UBE2C	UBE2C	chr20	+	44444179	44444384	44443022	44443109	44444492	44444552	7316	4713	43	3536	5	330	125	3.58452660653e-05	0.00147154250163	0.976	0.996	-0.02
5010	KIAA1217	KIAA1217	chr10	+	24831621	24831699	24825702	24825822	24833909	24834032	5010	5	11	38	5	203	125	3.59652529842e-05	0.00147441705406	0.219	0.824	-0.605
6235	GRHL1	GRHL1	chr2	+	10102583	10102660	10101174	10101565	10104014	10104171	6235	2	3	115	0	202	125	3.60074959107e-05	0.00147441705406	0.292	1.0	-0.708
31731	PFDN5	PFDN5	chr12	+	53690027	53690059	53689234	53689423	53691633	53691708	31731	491	339	434	189	157	125	3.61133309201e-05	0.00147685974786	0.536	0.646	-0.11
10860	SLC12A2	SLC12A2	chr5	+	127512796	127512844	127510232	127510358	127514258	127514381	10860	61	13	128	2	173	125	3.65386821012e-05	0.00149234617318	0.772	0.979	-0.207
11681	ADGRG6	ADGRG6	chr6	+	142762044	142762090	142759348	142759501	142764473	142767403	11681	46	0	257	64	171	125	3.68665671726e-05	0.00150381737013	1.0	0.746	0.254
32432	ACTN1	ACTN1	chr14	-	69349589	69349772	69349174	69349309	69350884	69351025	32432	1257	18	6936	8	308	125	3.69884731195e-05	0.00150686798772	0.966	0.997	-0.031
5981	PAICS	PAICS	chr4	+	57319768	57319927	57318037	57318218	57325537	57327534	5981	1275	10	2835	75	284	125	3.71489361568e-05	0.00151147961615	0.982	0.943	0.039
7675	KIF1C	KIF1C	chr17	+	4903144	4903265	4901242	4901451	4903514	4903647	7675	132	7	584	0	246	125	3.72012284462e-05	0.00151168397168	0.905	1.0	-0.095
20661	NAPRT	NAPRT	chr8	-	144657399	144657515	144657155	144657263	144657592	144657695	20661	7	3	320	0	241	125	3.76969841858e-05	0.00152988522114	0.548	1.0	-0.452
26152	MDM1	MDM1	chr12	-	68710360	68710390	68709857	68710033	68715126	68715226	26152	38	11	3	13	155	125	3.82387145127e-05	0.00154990378975	0.736	0.157	0.579
12865	BMP1	BMP1	chr8	+	22064366	22064494	22059315	22059441	22064815	22065029	12865	212	16	245	1	253	125	3.86495004634e-05	0.00156259295173	0.867	0.992	-0.125
30623	MKNK1	MKNK1	chr1	-	47025905	47025949	47023078	47024472	47027149	47027314	30623	27	44	95	45	169	125	3.86266416774e-05	0.00156259295173	0.312	0.61	-0.298
12651	PRKAR1A	PRKAR1A	chr17	+	66511127	66511260	66508519	66508689	66511534	66511717	12651	71	69	31	89	258	125	3.87135877949e-05	0.0015632077496	0.333	0.144	0.189
24826	FBXO44	FBXO44	chr1	+	11715384	11715756	11714913	11715009	11715862	11716157	24826	12	24	34	9	497	125	4.02083382504e-05	0.00162151659174	0.112	0.487	-0.375
3356	NADK	NADK	chr1	-	1685489	1685647	1685005	1685088	1685722	1685822	3356	156	36	254	17	283	125	4.04427555641e-05	0.00162891602385	0.657	0.868	-0.211
14441	PHF14	PHF14	chr7	+	11101417	11101468	11091238	11091407	11101590	11101712	14441	188	0	208	16	176	125	4.07288684483e-05	0.00163837636852	1.0	0.902	0.098
34154	DMKN	DMKN	chr19	-	35988548	35988583	35988118	35988440	35989617	35989665	34154	2	24	191	226	160	125	4.09641193392e-05	0.00164576951818	0.061	0.398	-0.337
12056	IAH1	IAH1	chr2	+	9616115	9616168	9614669	9614776	9618350	9618499	12056	143	4	187	33	178	125	4.13625208014e-05	0.00165969060882	0.962	0.799	0.163
11522	MIER1	MIER1	chr1	+	67394611	67394646	67391824	67391925	67405710	67405735	11522	14	13	3	38	160	125	4.179905364e-05	0.0016733081213	0.457	0.058	0.399
4013	ZFAND1	ZFAND1	chr8	-	82629483	82629523	82627221	82627349	82630416	82630459	4013	228	68	167	106	165	125	4.18065412421e-05	0.0016733081213	0.718	0.544	0.174
5856	NELFB	NELFB	chr9	+	140161395	140161538	140160782	140160878	140166532	140166674	5856	315	12	466	0	268	125	4.22090647013e-05	0.00168730736143	0.924	1.0	-0.076
37242	FGFR4	FGFR4	chr5	+	176517390	176517654	176516550	176516694	176517745	176517826	37242	33	6	479	5	389	125	4.2395692908e-05	0.00169265200899	0.639	0.969	-0.33
14384	HDAC1	HDAC1	chr1	+	32794668	32794761	32793136	32793278	32796178	32796287	14384	648	17	964	2	218	125	4.26677247293e-05	0.00170138882399	0.956	0.996	-0.04
20070	SURF4	SURF4	chr9	-	136231715	136231902	136228324	136230635	136232860	136232904	20070	2921	37	2346	6	312	125	4.29607522239e-05	0.00171094004498	0.969	0.994	-0.025
20824	HM13	HM13	chr20	+	30154012	30154098	30149436	30149539	30156922	30157370	20824	1783	89	3747	101	211	125	4.32904503108e-05	0.00172192612057	0.922	0.956	-0.034
6468	NVL	NVL	chr1	-	224514092	224514166	224505579	224505632	224517772	224517891	6468	105	25	116	4	199	125	4.55674668941e-05	0.001810245455	0.725	0.948	-0.223
30712	PPRC1	PPRC1	chr10	+	103904006	103904064	103902801	103902855	103904776	103904847	30712	90	0	105	16	183	125	4.59004998793e-05	0.00182121338231	1.0	0.818	0.182
4738	SHMT2	SHMT2	chr12	+	57625263	57625343	57624585	57624783	57625495	57625696	4738	773	35	906	11	205	125	4.61601434817e-05	0.00182924583463	0.931	0.98	-0.049
27358	ATXN2L	ATXN2L	chr16	+	28843816	28843888	28843525	28843720	28844137	28844208	27358	354	25	963	19	197	125	4.64545412444e-05	0.00183863394678	0.9	0.97	-0.07
5602	FDFT1	FDFT1	chr8	+	11666302	11666400	11653081	11653520	11667175	11667359	5602	318	2	2203	0	223	125	4.75250972447e-05	0.00187868060554	0.989	1.0	-0.011
25068	LTBP4	LTBP4	chr19	+	41122794	41122926	41120220	41120352	41125251	41125398	25068	34	0	69	27	257	125	4.83775845322e-05	0.00191001870783	1.0	0.554	0.446
29822	GYG1	GYG1	chr3	+	148741839	148742059	148727062	148727189	148744546	148745456	29822	714	4	744	26	345	125	4.90483578733e-05	0.00193411403796	0.985	0.912	0.073
12587	NDUFV3	NDUFV3	chr21	+	44323291	44324386	44317036	44317157	44328973	44329773	12587	581	138	899	337	1220	125	5.03075837571e-05	0.00197888871901	0.301	0.215	0.086
3781	STARD3	STARD3	chr17	+	37814961	37815073	37814657	37814775	37815303	37815359	3781	151	26	171	5	237	125	5.02559485386e-05	0.00197888871901	0.754	0.947	-0.193
26475	SORBS2	SORBS2	chr4	-	186605907	186606000	186599949	186599976	186696380	186696520	26475	7	14	32	5	218	125	5.13812295556e-05	0.00201863847812	0.223	0.786	-0.563
9044	SYTL2	SYTL2	chr11	-	85428525	85428573	85425455	85425550	85429832	85430393	9044	58	0	300	56	173	125	5.21667373565e-05	0.00204698436891	1.0	0.795	0.205
31099	PUF60	PUF60	chr8	-	144902835	144902886	144900542	144900704	144903766	144903856	31099	454	124	396	186	176	125	5.24122752554e-05	0.00205409872876	0.722	0.602	0.12
2272	KRTCAP2	KRTCAP2	chr1	-	155145213	155145368	155145040	155145104	155145696	155145804	2272	1082	19	1573	3	280	125	5.29946440837e-05	0.00207438031554	0.962	0.996	-0.034
5433	CD44	CD44	chr11	+	35232792	35232996	35219667	35219793	35236398	35236461	5433	207	7	4030	5	329	125	5.31114596424e-05	0.00207443443801	0.918	0.997	-0.079
8645	ADAM15	ADAM15	chr1	+	155025892	155025969	155025146	155025253	155026385	155026464	8645	376	12	975	2	202	125	5.31257599977e-05	0.00207443443801	0.951	0.997	-0.046
22000	CHTF18	CHTF18	chr16	+	841850	841948	841160	841370	842223	842347	22000	8	8	157	13	223	125	5.32660222914e-05	0.00207737486936	0.359	0.871	-0.512
15278	GTF3C5	GTF3C5	chr9	+	135930330	135930351	135930098	135930196	135931398	135931481	15278	46	294	117	353	146	125	5.37378124368e-05	0.00209108121458	0.118	0.221	-0.103
3118	NUPL1	NUPL1	chr13	+	25893463	25893488	25889494	25889605	25894667	25894733	3118	453	1	355	16	150	125	5.37482413503e-05	0.00209108121458	0.997	0.949	0.048
14164	PDGFA	PDGFA	chr7	-	540067	540136	536896	538211	540752	540879	14164	8	121	15	34	194	125	5.39694313553e-05	0.00209713537636	0.041	0.221	-0.18
36040	RAB18	RAB18	chr10	+	27820457	27820544	27815756	27815818	27821435	27821508	36040	3	548	28	556	212	125	5.43894544522e-05	0.002110891691	0.003	0.029	-0.026
17282	CDK4	CDK4	chr12	-	58144705	58144873	58144438	58144548	58144989	58145125	17282	5159	56	2278	4	293	125	5.58783322919e-05	0.00216604735357	0.975	0.996	-0.021
32326	GAS6	GAS6	chr13	-	114535271	114535461	114531519	114531684	114535606	114535725	32326	1221	29	1120	5	315	125	5.65426848637e-05	0.00218914656409	0.944	0.989	-0.045
22495	PAM	PAM	chr5	+	102309819	102310140	102296861	102296933	102325975	102326105	22495	809	168	637	211	446	125	5.67403221061e-05	0.00219414208096	0.574	0.458	0.116
3347	SEC61A2	SEC61A2	chr10	+	12197776	12197930	12191850	12191960	12198905	12199066	3347	70	19	83	2	279	125	5.68831088457e-05	0.00219700703005	0.623	0.949	-0.326
18588	CIB1	CIB1	chr15	-	90775450	90775679	90774588	90774739	90776900	90776935	18588	726	19	1295	6	354	125	5.73335571656e-05	0.00221173360453	0.931	0.987	-0.056
10620	TLK2	TLK2	chr17	+	60601596	60601692	60600494	60600538	60613530	60613698	10620	63	72	102	43	221	125	5.7798752346e-05	0.0022269928916	0.331	0.573	-0.242
20559	COPE	COPE	chr19	-	19014076	19014232	19011189	19011258	19015579	19015661	20559	1139	69	778	17	281	125	5.80859538027e-05	0.00223536558678	0.88	0.953	-0.073
5507	SLC20A1	SLC20A1	chr2	+	113404900	113405041	113404139	113404739	113405229	113405315	5507	1056	2	1089	22	266	125	5.90099926022e-05	0.00226819659065	0.996	0.959	0.037
32455	EPS15L1	EPS15L1	chr19	-	16487932	16488065	16472388	16472795	16495939	16496022	32455	129	33	44	37	258	125	5.98963137038e-05	0.00229801938516	0.654	0.366	0.288
9369	MYO19	MYO19	chr17	-	34870955	34871025	34870288	34870391	34871700	34871833	9369	213	12	611	4	195	125	5.9929586217e-05	0.00229801938516	0.919	0.99	-0.071
27101	C1orf35	C1orf35	chr1	-	228290599	228290750	228290343	228290389	228290834	228291163	27101	34	14	38	0	276	125	6.00688556629e-05	0.00230060120251	0.524	1.0	-0.476
21079	PNPO	PNPO	chr17	+	46023226	46023355	46022924	46022978	46023688	46023759	21079	94	7	299	0	254	125	6.03892311758e-05	0.00231010480024	0.869	1.0	-0.131
7789	RBM27	RBM27	chr5	+	145631273	145631438	145616860	145616995	145634505	145634655	7789	99	40	196	26	290	125	6.2123489235e-05	0.00237360715142	0.516	0.765	-0.249
11578	METTL3	METTL3	chr14	-	21969054	21969271	21967907	21967946	21971315	21971720	11578	249	14	239	0	342	125	6.27441141181e-05	0.00239445915214	0.867	1.0	-0.133
14127	DUSP5	DUSP5	chr10	+	112262478	112262627	112257624	112258258	112266692	112266912	14127	439	0	1578	42	274	125	6.31747930222e-05	0.0024080213121	1.0	0.945	0.055
31729	PFDN5	PFDN5	chr12	+	53689622	53689725	53689234	53689423	53691633	53691708	31729	1746	339	1432	189	228	125	6.45299134174e-05	0.00245674598939	0.738	0.806	-0.068
23511	TRIM55	TRIM55	chr8	+	67066281	67066569	67064611	67064862	67086705	67087718	23511	11	30	7	156	413	125	6.46975697739e-05	0.00246020009675	0.1	0.013	0.087
23640	SEMA3F	SEMA3F	chr3	+	50212528	50212621	50211663	50211783	50214200	50214294	23640	57	106	137	112	218	125	6.48962687686e-05	0.00246482502995	0.236	0.412	-0.176
1437	MORF4L2	MORF4L2	chrX	-	102933426	102933579	102930425	102931979	102940098	102940188	1437	1868	90	1820	42	278	125	6.5068611481e-05	0.00246843914017	0.903	0.951	-0.048
12719	FANCG	FANCG	chr9	-	35078137	35078340	35077260	35077396	35078601	35078733	12719	160	9	304	0	328	125	6.71859438334e-05	0.00254324981171	0.871	1.0	-0.129
29383	LDLR	LDLR	chr19	+	11238683	11238761	11233849	11234020	11240188	11240346	29383	208	20	1942	57	203	125	6.71996901468e-05	0.00254324981171	0.865	0.955	-0.09
4640	ARL16	ARL16	chr17	-	79650042	79650156	79649063	79649179	79650565	79650624	4640	217	34	404	20	239	125	6.85121885469e-05	0.00258985790748	0.769	0.914	-0.145
7150	ITGB4	ITGB4	chr17	+	73749845	73750055	73748526	73748658	73750656	73750896	7150	4	5	4	364	335	125	7.03945194753e-05	0.00265787099507	0.23	0.004	0.226
21903	DYSF	DYSF	chr2	+	71740369	71740462	71738936	71739051	71740845	71741051	21903	2	18	12	4	218	125	7.07544291783e-05	0.00265890322576	0.06	0.632	-0.572
24647	DLG1	DLG1	chr3	-	196888510	196888609	196876613	196876667	196921295	196921460	24647	197	131	356	129	224	125	7.06046892277e-05	0.00265890322576	0.456	0.606	-0.15
31511	RNF217	RNF217	chr6	+	125403594	125403709	125402581	125402653	125404009	125407484	31511	0	20	25	35	240	125	7.07366918801e-05	0.00265890322576	0.0	0.271	-0.271
4902	SCOC	SCOC	chr4	+	141300722	141300806	141300274	141300346	141302115	141303710	4902	311	11	1079	117	209	125	7.05991195694e-05	0.00265890322576	0.944	0.847	0.097
6607	PIGN	PIGN	chr18	-	59830763	59830889	59828365	59828618	59854076	59854289	6607	36	4	48	38	251	125	7.15614651969e-05	0.00268607471479	0.818	0.386	0.432
13398	COL6A3	COL6A3	chr2	-	238249094	238249793	238247657	238247760	238250707	238250804	13398	7512	1	15	0	824	125	7.19879363675e-05	0.00269891466006	0.999	1.0	-0.001
15110	TIMM50	TIMM50	chr19	+	39976183	39976242	39973774	39973796	39976327	39976447	15110	838	38	705	8	184	125	7.22246415987e-05	0.00270461831186	0.937	0.984	-0.047
3340	ARHGAP12	ARHGAP12	chr10	-	32142993	32143134	32141444	32141525	32150322	32150586	3340	128	21	114	56	266	125	7.27807492343e-05	0.00272225539241	0.741	0.489	0.252
20351	ARMCX6	ARMCX6	chrX	-	100872272	100872360	100871661	100871756	100872492	100872574	20351	4	279	16	151	213	125	7.38317280556e-05	0.00275833955983	0.008	0.059	-0.051
24533	RHBDD2	RHBDD2	chr7	+	75510682	75510804	75508316	75508578	75511146	75511554	24533	171	180	53	120	247	125	7.43646080228e-05	0.00277500602634	0.325	0.183	0.142
22068	NPRL2	NPRL2	chr3	-	50387095	50387264	50386816	50386925	50387361	50387453	22068	136	13	140	0	294	125	7.46709894547e-05	0.00278319142513	0.816	1.0	-0.184
10496	MATR3	MATR3	chr5	+	138642927	138644016	138629438	138629717	138650363	138650425	10496	5337	37	5227	10	1214	125	7.57152394261e-05	0.00281882812206	0.937	0.982	-0.045
17366	DMPK	DMPK	chr19	-	46274607	46274654	46272966	46273898	46274825	46274923	17366	26	58	16	4	172	125	7.59212483036e-05	0.00282321107064	0.246	0.744	-0.498
26762	NEK6	NEK6	chr9	+	127055127	127055292	127020195	127020364	127064214	127064333	26762	70	15	14	18	290	125	7.68752725328e-05	0.0028553672655	0.668	0.251	0.417
22154	ZNF605	ZNF605	chr12	-	133524733	133524856	133522206	133522383	133532828	133532868	22154	8	28	16	5	248	125	7.78048941195e-05	0.00288654351965	0.126	0.617	-0.491
17391	PACRGL	PACRGL	chr4	+	20709425	20709493	20706282	20706437	20715054	20715162	17391	41	1	44	20	193	125	7.82593592986e-05	0.00290003975709	0.964	0.588	0.376
16627	MFF	MFF	chr2	+	228194321	228194499	228193393	228193505	228195341	228195562	16627	95	216	41	210	303	125	7.85837367944e-05	0.00290868970218	0.154	0.075	0.079
16621	MFF	MFF	chr2	+	228195341	228195562	228189866	228190143	228197134	228197304	16621	767	7	647	27	346	125	7.87930697109e-05	0.00291306632295	0.975	0.896	0.079
29220	GPRC5A	GPRC5A	chr12	+	13061176	13062105	13043955	13044598	13065017	13065076	29220	1238	2	18265	5	1054	125	7.89846606851e-05	0.0029167776544	0.987	0.998	-0.011
29229	EMP3	EMP3	chr19	+	48830086	48830179	48828628	48828867	48830777	48830880	29229	2009	60	1180	11	218	125	7.94752203783e-05	0.00293150812883	0.95	0.984	-0.034
30022	RABEPK	RABEPK	chr9	+	127982817	127982979	127975648	127975801	127990188	127990338	30022	414	23	270	1	287	125	7.95738072721e-05	0.0029317630836	0.887	0.992	-0.105
34586	FAM13B	FAM13B	chr5	-	137281916	137282000	137281590	137281686	137284643	137284873	34586	183	48	67	2	209	125	8.0203871896e-05	0.00295157632133	0.695	0.952	-0.257
32544	PKD1P1	PKD1P1	chr16	+	16429908	16429994	16427503	16427741	16434162	16434291	32544	58	18	233	16	211	125	8.06467117064e-05	0.00296446188548	0.656	0.896	-0.24
8933	ARHGAP17	ARHGAP17	chr16	-	24950684	24950918	24946790	24946960	24953307	24953464	8933	58	27	307	45	359	125	8.20101769079e-05	0.00301111992826	0.428	0.704	-0.276
19239	OCEL1	OCEL1	chr19	+	17338648	17338814	17337802	17338008	17339064	17339118	19239	40	7	111	0	291	125	8.22247755435e-05	0.00301553706638	0.711	1.0	-0.289
8941	ETV4	ETV4	chr17	-	41610041	41610307	41607474	41607549	41611226	41611353	8941	362	12	437	0	391	125	8.28947407785e-05	0.00303662521202	0.906	1.0	-0.094
7196	INTS12	INTS12	chr4	-	106624804	106624966	106621006	106621171	106629794	106629881	7196	0	11	34	22	287	125	8.31294092083e-05	0.0030417374216	0.0	0.402	-0.402
32863	XPNPEP1	XPNPEP1	chr10	-	111652769	111652833	111648260	111648353	111667448	111667573	32863	115	11	266	2	189	125	8.32340194283e-05	0.00304208450436	0.874	0.989	-0.115
12190	PIGT	PIGT	chr20	+	44050022	44050223	44049167	44049333	44052855	44053021	12190	1106	25	1056	4	326	125	8.40176658687e-05	0.00306722026767	0.944	0.99	-0.046
19562	SLC4A2	SLC4A2	chr7	+	150772692	150772862	150772341	150772595	150773099	150773273	19562	821	16	885	0	295	125	8.45810352947e-05	0.00308426625852	0.956	1.0	-0.044
36358	PLOD3	PLOD3	chr7	-	100850858	100851005	100850059	100850185	100852133	100852238	36358	1214	39	751	5	272	125	8.49902819493e-05	0.00309565970016	0.935	0.986	-0.051
10611	PLEKHM2	PLEKHM2	chr1	+	16047823	16047883	16046228	16046415	16051811	16052040	10611	207	91	139	122	185	125	8.53809113042e-05	0.00310634987885	0.606	0.435	0.171
37529	DNMT1	DNMT1	chr19	-	10290862	10290910	10287967	10288043	10291025	10291245	37529	152	261	153	453	173	125	8.56916746943e-05	0.00311411335991	0.296	0.196	0.1
34347	RNPS1	RNPS1	chr16	-	2314573	2314761	2314176	2314332	2318055	2318413	34347	685	82	1286	258	313	125	8.60365088671e-05	0.00312309597454	0.769	0.666	0.103
35724	TRMU	TRMU	chr22	+	46751886	46751969	46751340	46751485	46752738	46753237	35724	98	19	107	2	208	125	8.62249697502e-05	0.00312638835897	0.756	0.97	-0.214
6063	FASN	FASN	chr17	-	80045200	80045380	80044925	80045129	80045560	80045737	6063	403	2	2887	0	305	125	8.72223806287e-05	0.00315897138449	0.988	1.0	-0.012
26835	TCEB2	TCEB2	chr16	-	2825451	2825557	2821994	2822103	2826993	2827128	26835	2742	57	3355	29	231	125	8.77330808904e-05	0.00317387322045	0.963	0.984	-0.021
6595	C16orf13	C16orf13	chr16	-	685611	685774	684718	684797	686093	686366	6595	25	30	52	13	288	125	8.85763625921e-05	0.00320075940757	0.266	0.635	-0.369
18555	NDUFS4	NDUFS4	chr5	+	52954380	52954454	52942062	52942235	52978947	52979171	18555	927	48	706	11	199	125	8.99185161928e-05	0.00324193252294	0.924	0.976	-0.052
29730	PSMC6	PSMC6	chr14	+	53184946	53185070	53184798	53184860	53185694	53185756	29730	684	0	1073	23	249	125	8.98840146205e-05	0.00324193252294	1.0	0.959	0.041
11525	MIER1	MIER1	chr1	+	67394569	67394646	67391824	67391925	67405710	67405735	11525	31	13	17	38	202	125	9.17659854491e-05	0.00330415620853	0.596	0.217	0.379
12441	ACAA1	ACAA1	chr3	-	38167652	38167832	38167316	38167372	38168000	38168191	12441	459	65	597	37	305	125	9.20576354534e-05	0.00330415620853	0.743	0.869	-0.126
15694	CCNT2	CCNT2	chr2	+	135703458	135703545	135700181	135700244	135703670	135703716	15694	1	37	21	43	212	125	9.19691054413e-05	0.00330415620853	0.016	0.224	-0.208
18770	MYCBP2	MYCBP2	chr13	-	77807290	77807398	77799569	77799689	77817193	77817295	18770	58	13	61	0	233	125	9.18942761708e-05	0.00330415620853	0.705	1.0	-0.295
30703	PQLC1	PQLC1	chr18	-	77693968	77694022	77679183	77679400	77703328	77703462	30703	96	51	65	87	179	125	9.28344313802e-05	0.00332830169903	0.568	0.343	0.225
37097	PTRH2	PTRH2	chr17	-	57776231	57777550	57774666	57775339	57784731	57784959	37097	286	95	128	87	1444	125	9.38885746024e-05	0.00336232543761	0.207	0.113	0.094
18968	SEP15	SEP15	chr1	-	87333735	87333785	87328127	87329288	87346344	87346408	18968	2816	201	1738	73	175	125	9.5759641385e-05	0.00342549589652	0.909	0.944	-0.035
23827	MTMR14	MTMR14	chr3	+	9731647	9731827	9730627	9730766	9743473	9744078	23827	143	58	128	17	305	125	9.6083038636e-05	0.00343322410679	0.503	0.755	-0.252
17066	TBC1D15	TBC1D15	chr12	+	72278590	72278801	72274248	72274387	72287001	72287104	17066	364	20	277	1	336	125	9.62517751218e-05	0.00343541492008	0.871	0.99	-0.119
3485	RERE	RERE	chr1	-	8419823	8420046	8418255	8418976	8420171	8421550	3485	429	0	229	9	348	125	9.69940680753e-05	0.00345419854905	1.0	0.901	0.099
35536	TMPO	TMPO	chr12	+	98938219	98938315	98931252	98931350	98938728	98938839	35536	371	20	649	7	221	125	9.69777472701e-05	0.00345419854905	0.913	0.981	-0.068
19046	ZNF195	ZNF195	chr11	-	3382972	3383119	3379156	3381795	3392204	3392300	19046	74	68	89	29	272	125	0.000100957632559	0.00359135160093	0.333	0.585	-0.252
21316	MCUR1	MCUR1	chr6	-	13799064	13799136	13792109	13792224	13800572	13800614	21316	0	2	245	0	197	125	0.000101074937915	0.00359152946058	0.0	1.0	-1.0
6415	SDR39U1	SDR39U1	chr14	-	24911303	24911466	24909988	24910132	24911551	24911658	6415	26	10	43	0	288	125	0.000101868615616	0.00361571401487	0.53	1.0	-0.47
29669	SCYL1	SCYL1	chr11	+	65305740	65305795	65305437	65305653	65305912	65306182	29669	119	12	370	5	180	125	0.000102200966474	0.00362348881135	0.873	0.981	-0.108
3575	C14orf2	C14orf2	chr14	-	104387276	104387545	104381402	104381526	104387806	104387903	3575	32	419	14	706	394	125	0.000103334565702	0.00365962282519	0.024	0.006	0.018
31330	PCNT	PCNT	chr21	+	47845744	47845885	47841883	47842038	47847535	47847709	31330	52	9	90	0	266	125	0.000103578588046	0.00366420713021	0.731	1.0	-0.269
11348	IFT172	IFT172	chr2	-	27668611	27668710	27668162	27668316	27668795	27668855	11348	53	0	18	7	224	125	0.000103696376831	0.0036643205868	1.0	0.589	0.411
20720	CNN3	CNN3	chr1	-	95367676	95367814	95367224	95367341	95368677	95368744	20720	4413	15	3943	43	263	125	0.000104043626178	0.00366975574969	0.993	0.978	0.015
28733	MAPK12	MAPK12	chr22	-	50695510	50695622	50695027	50695075	50696671	50696730	28733	55	11	71	0	237	125	0.000104079689336	0.00366975574969	0.725	1.0	-0.275
32330	ARHGEF34P	ARHGEF34P	chr7	-	143973971	143974046	143973444	143973534	143974300	143974430	32330	6	4	67	0	200	125	0.000104662921	0.00368625574183	0.484	1.0	-0.516
5061	RBFOX2	RBFOX2	chr22	-	36152151	36152191	36142519	36142608	36155934	36156067	5061	124	13	204	68	165	125	0.000105998961812	0.00372920439906	0.878	0.694	0.184
3107	KIF13A	KIF13A	chr6	-	17771344	17771449	17763923	17765177	17772138	17772290	3107	13	23	76	28	230	125	0.000107227906402	0.00376829499641	0.235	0.596	-0.361
37291	PARPBP	PARPBP	chr12	+	102569260	102569444	102559506	102559661	102576326	102576405	37291	46	23	64	5	309	125	0.000107867486526	0.00378661055884	0.447	0.838	-0.391
13652	UBA3	UBA3	chr3	-	69129262	69129304	69126948	69127069	69129484	69129524	13652	132	40	289	32	167	125	0.000108123340784	0.00379143030512	0.712	0.871	-0.159
18439	MAP7	MAP7	chr6	-	136704808	136704919	136698892	136699006	136709530	136709648	18439	45	0	283	63	236	125	0.000108343024634	0.00379497253866	1.0	0.704	0.296
17376	AKIP1	AKIP1	chr11	+	8933999	8934080	8932990	8933218	8936372	8936477	17376	146	91	158	43	206	125	0.000109186687273	0.00381616421748	0.493	0.69	-0.197
4345	ZZZ3	ZZZ3	chr1	-	78107068	78107131	78105133	78105287	78107206	78107340	4345	65	20	91	4	188	125	0.000109141423372	0.00381616421748	0.684	0.938	-0.254
16678	OCIAD2	OCIAD2	chr4	-	48901845	48901942	48899820	48899874	48906500	48906628	16678	3430	292	4923	301	222	125	0.000110259089629	0.0038494385222	0.869	0.902	-0.033
34057	SORBS1	SORBS1	chr10	-	97110965	97111133	97106162	97106209	97114638	97114724	34057	19	1	49	46	293	125	0.000110459558397	0.00385223192752	0.89	0.312	0.578
16585	IQGAP3	IQGAP3	chr1	-	156514180	156514264	156513943	156514015	156517864	156518035	16585	111	10	346	3	209	125	0.000111764886375	0.00389350878679	0.869	0.986	-0.117
21113	AARS2	AARS2	chr6	-	44274985	44275131	44274659	44274768	44278730	44278898	21113	31	8	67	0	271	125	0.000112171748854	0.00390343038994	0.641	1.0	-0.359
23532	TMCO3	TMCO3	chr13	+	114202617	114202767	114193671	114193822	114203739	114204544	23532	902	28	544	2	275	125	0.000112372189013	0.00390615500504	0.936	0.992	-0.056
26826	GBAP1	GBAP1	chr1	-	155188178	155188270	155187754	155187840	155188638	155188733	26826	8	14	17	1	217	125	0.000112823317033	0.00391757836994	0.248	0.907	-0.659
12008	AGTRAP	AGTRAP	chr1	+	11806183	11806280	11805859	11805894	11807496	11807602	12008	18	264	37	174	222	125	0.000113308169706	0.00393014671063	0.037	0.107	-0.07
33292	DHRS1	DHRS1	chr14	-	24760761	24760831	24760344	24760425	24761389	24761536	33292	49	0	132	29	195	125	0.000114292176394	0.00395998244971	1.0	0.745	0.255
16282	CSNK1G3	CSNK1G3	chr5	+	122941032	122941056	122940417	122940524	122950035	122952738	16282	66	64	44	111	149	125	0.000115622413817	0.0040017367899	0.464	0.25	0.214
32496	TYW3	TYW3	chr1	+	75204373	75204472	75202225	75202306	75214434	75214506	32496	233	4	231	24	224	125	0.000116949820437	0.00404330298116	0.97	0.843	0.127
28139	C6orf1	C6orf1	chr6	-	34215243	34215269	34214820	34214926	34215457	34215641	28139	82	20	97	3	151	125	0.000117499521336	0.00405792083404	0.772	0.964	-0.192
19295	CDIPT	CDIPT	chr16	-	29870762	29870844	29869676	29870655	29871901	29871983	19295	368	12	554	0	207	125	0.000117751414808	0.00406223327461	0.949	1.0	-0.051
21543	COPS8	COPS8	chr2	+	237995769	237995840	237994083	237994685	237997247	237997296	21543	878	0	378	11	196	125	0.000124553304796	0.00429225720622	1.0	0.956	0.044
37089	NAV3	NAV3	chr12	+	78570218	78570239	78569085	78569207	78570920	78571093	37089	30	75	1	39	146	125	0.000125274941086	0.00431247859627	0.255	0.021	0.234
8111	SMARCD1	SMARCD1	chr12	+	50482303	50482420	50480538	50480661	50483666	50483768	8111	245	17	224	1	242	125	0.000125626909867	0.00431994470704	0.882	0.991	-0.109
34362	STRBP	STRBP	chr9	-	125999108	125999245	125946410	125946577	126030714	126030843	34362	55	13	28	30	262	125	0.000125849497693	0.00432295052226	0.669	0.308	0.361
20658	NAPRT	NAPRT	chr8	-	144657360	144657515	144657155	144657263	144657592	144657695	20658	17	3	597	0	280	125	0.000126742349079	0.00434894884501	0.717	1.0	-0.283
19036	ZNF195	ZNF195	chr11	-	3381949	3382018	3379156	3381795	3382972	3383119	19036	8	38	54	55	194	125	0.000127206662666	0.00436020264958	0.119	0.387	-0.268
9649	MPZL1	MPZL1	chr1	+	167745300	167745403	167742472	167742605	167757056	167761156	9649	472	38	766	22	228	125	0.000128589140559	0.00440287014462	0.872	0.95	-0.078
27497	FLOT1	FLOT1	chr6	-	30708966	30709110	30708455	30708575	30709390	30709481	27497	1384	54	891	11	269	125	0.00013114971323	0.00448574099368	0.923	0.974	-0.051
15072	ABLIM3	ABLIM3	chr5	+	148622053	148622101	148619321	148619451	148624443	148624578	15072	16	4	17	39	173	125	0.000135378690159	0.00462543858043	0.743	0.24	0.503
17913	SLC25A26	SLC25A26	chr3	+	66286967	66287124	66271167	66271553	66293626	66293736	17913	125	34	75	55	282	125	0.000136104705139	0.00464032885964	0.62	0.377	0.243
8948	ANXA6	ANXA6	chr5	-	150490187	150490205	150489313	150489407	150496687	150496741	8948	1249	319	120	60	143	125	0.000135974775977	0.00464032885964	0.774	0.636	0.138
12348	ENO2	ENO2	chr12	+	7031218	7031327	7030743	7030945	7031506	7031565	12348	1013	7	943	28	234	125	0.000136748182908	0.00465730233163	0.987	0.947	0.04
36477	JAG2	JAG2	chr14	-	105617327	105617441	105617201	105617248	105617619	105617733	36477	9	8	46	2	239	125	0.000137961097984	0.00469361267397	0.37	0.923	-0.553
21542	COPS8	COPS8	chr2	+	237998504	237998637	237997247	237997296	238002732	238002840	21542	1456	4	661	14	258	125	0.0001381285801	0.00469431667545	0.994	0.958	0.036
25553	CASP3	CASP3	chr4	-	185569618	185569785	185559554	185559622	185570548	185570629	25553	93	50	89	112	292	125	0.000141217019452	0.00478920578394	0.443	0.254	0.189
28916	MYO18A	MYO18A	chr17	-	27443461	27443473	27442681	27442858	27445062	27445207	28916	10	12	43	5	137	125	0.000141220170552	0.00478920578394	0.432	0.887	-0.455
1704	STK38L	STK38L	chr12	+	27461271	27461394	27455069	27455121	27462046	27462130	1704	311	2	105	9	248	125	0.000142151887366	0.00481569635378	0.987	0.855	0.132
31755	ABLIM1	ABLIM1	chr10	-	116233637	116233715	116232735	116232891	116247716	116247775	31755	162	10	242	0	203	125	0.000142519190036	0.00482303036757	0.909	1.0	-0.091
98	TAZ	TAZ	chrX	+	153647881	153647962	153641818	153641904	153648370	153648433	98	38	10	55	0	206	125	0.000144308499578	0.00487842052485	0.698	1.0	-0.302
20406	CLASP1	CLASP1	chr2	-	122203024	122203072	122187648	122187753	122204912	122205083	20406	20	38	9	88	173	125	0.000145082231677	0.00489939785536	0.276	0.069	0.207
17360	RFWD3	RFWD3	chr16	-	74664678	74664855	74662349	74662564	74666420	74666571	17360	306	1	426	20	302	125	0.000147325391285	0.00496606413394	0.992	0.898	0.094
8635	ADAM15	ADAM15	chr1	+	155033890	155033965	155033238	155033308	155034720	155034845	8635	1	65	33	154	200	125	0.000147366943812	0.00496606413394	0.01	0.118	-0.108
3331	TCEB1	TCEB1	chr8	-	74876721	74876860	74871999	74872053	74882813	74882869	3331	203	0	125	9	264	125	0.000148032720045	0.00498324882846	1.0	0.868	0.132
2246	APEH	APEH	chr3	+	49713810	49713948	49713488	49713652	49714041	49714133	2246	508	16	1474	10	263	125	0.000148587674342	0.00499667068923	0.938	0.986	-0.048
12016	SREK1	SREK1	chr5	+	65454636	65454760	65449290	65449424	65455046	65455162	12016	56	58	29	87	249	125	0.000149395012336	0.00501854253625	0.326	0.143	0.183
35906	TRERF1	TRERF1	chr6	-	42231057	42231306	42227076	42227461	42232441	42232592	35906	33	12	39	0	374	125	0.000150839406672	0.00505644048781	0.479	1.0	-0.521
36375	GSN	GSN	chr9	+	124062342	124062404	124043747	124043840	124064240	124064445	36375	13	125	23	988	187	125	0.000150839115133	0.00505644048781	0.065	0.015	0.05
3782	STARD3	STARD3	chr17	+	37814974	37815073	37814657	37814775	37815303	37815359	3782	334	26	329	5	224	125	0.000151653746011	0.00507841549469	0.878	0.973	-0.095
25883	PXN	PXN	chr12	-	120653362	120653464	120652905	120653076	120659425	120659561	25883	40	397	64	283	227	125	0.000154013728245	0.0051520491938	0.053	0.111	-0.058
24307	GDI2	GDI2	chr10	-	5836847	5836982	5827814	5828013	5838725	5838825	24307	3124	68	3249	32	260	125	0.000155234427354	0.00518745766644	0.957	0.98	-0.023
27841	MT1E	MT1E	chr16	+	56660377	56660443	56659584	56659791	56660791	56661024	27841	151	2	4539	10	191	125	0.000155927552085	0.0052051807053	0.98	0.997	-0.017
5065	NCF2	NCF2	chr1	-	183536054	183536123	183534838	183534914	183536338	183536480	5065	86	14	73	0	194	125	0.000156309160766	0.00521247858321	0.798	1.0	-0.202
13027	MYH14	MYH14	chr19	+	50727410	50727434	50726503	50726606	50728841	50728934	13027	32	8	150	3	149	125	0.000161698635689	0.00538098061325	0.77	0.977	-0.207
15967	CORO1B	CORO1B	chr11	-	67206141	67206420	67205517	67205972	67207256	67207314	15967	363	8	1177	1	404	125	0.000161588767033	0.00538098061325	0.934	0.997	-0.063
32347	TOMM7	TOMM7	chr7	-	22857618	22857667	22852250	22852804	22862295	22862471	32347	1834	48	1791	17	174	125	0.000162660945249	0.00540737736909	0.965	0.987	-0.022
4755	APH1A	APH1A	chr1	-	150240356	150240527	150240115	150240189	150241097	150241609	4755	1227	41	1939	25	296	125	0.000163221519523	0.00542037818727	0.927	0.97	-0.043
22408	NUP85	NUP85	chr17	+	73221197	73221332	73214279	73214401	73221436	73221559	22408	345	31	462	12	260	125	0.000164460561326	0.0054502059598	0.843	0.949	-0.106
32433	ACTN1	ACTN1	chr14	-	69345705	69345786	69345174	69345240	69346678	69346825	32433	354	25	1849	47	206	125	0.000164333901719	0.0054502059598	0.896	0.96	-0.064
37243	FGFR4	FGFR4	chr5	+	176517745	176517826	176516550	176516694	176517938	176518105	37243	21	5	100	0	206	125	0.000165219869713	0.00546404491564	0.718	1.0	-0.282
7472	CASK	CASK	chrX	-	41414852	41414888	41412971	41413168	41416284	41416353	7472	37	6	180	132	161	125	0.000165216625865	0.00546404491564	0.827	0.514	0.313
33795	IRAK1	IRAK1	chrX	-	153281482	153281548	153279492	153279729	153281887	153282095	33795	1121	22	1196	2	191	125	0.00016789380052	0.00554673940148	0.971	0.997	-0.026
23073	MLEC	MLEC	chr12	+	121132626	121132803	121131893	121132072	121134118	121139667	23073	896	1	748	15	302	125	0.000170454169415	0.00562551531258	0.997	0.954	0.043
23536	TMCO3	TMCO3	chr13	+	114193671	114193822	114174930	114175048	114201614	114201694	23536	1033	0	605	12	276	125	0.000170823212378	0.00563188281634	1.0	0.958	0.042
484	ATP6V1H	ATP6V1H	chr8	-	54723723	54723777	54714358	54714456	54727221	54727326	484	368	25	375	5	179	125	0.000171443223439	0.00564650286877	0.911	0.981	-0.07
34192	RPN2	RPN2	chr20	+	35866804	35866852	35864982	35865112	35869705	35870025	34192	31	1179	64	1077	173	125	0.000172088342678	0.00566191892885	0.019	0.041	-0.022
31358	SCAMP3	SCAMP3	chr1	-	155231447	155231525	155230120	155230241	155231876	155232176	31358	137	14	113	0	203	125	0.00017409120432	0.00572192879152	0.858	1.0	-0.142
24922	MTG1	MTG1	chr10	+	135215032	135215094	135213032	135213123	135215652	135215749	24922	82	13	290	8	187	125	0.000176221696506	0.0057836636915	0.808	0.96	-0.152
34978	CCDC78	CCDC78	chr16	-	775412	775580	775236	775293	775793	775880	34978	1	3	48	0	293	125	0.000176448016012	0.0057836636915	0.125	1.0	-0.875
7670	DDT	DDT	chr22	-	24315956	24316132	24313553	24313812	24316495	24316680	7670	460	22	838	10	301	125	0.00017651206263	0.0057836636915	0.897	0.972	-0.075
13576	DMTN	DMTN	chr8	+	21926526	21926571	21925037	21925193	21926929	21927029	13576	142	14	286	4	170	125	0.000178329635684	0.00583723822843	0.882	0.981	-0.099
23216	SERPINH1	SERPINH1	chr11	+	75274771	75274815	75273100	75273364	75277360	75278016	23216	7	211	28	193	169	125	0.000179865991331	0.00588150756929	0.024	0.097	-0.073
4660	NUDT1	NUDT1	chr7	+	2282559	2282683	2281856	2281891	2284197	2284361	4660	5	89	17	47	249	125	0.000180834906672	0.00590715047535	0.027	0.154	-0.127
16471	DNAJB6	DNAJB6	chr7	+	157202488	157202695	157178234	157178305	157208709	157210133	16471	387	26	143	0	332	125	0.000182461588216	0.00595420570525	0.849	1.0	-0.151
8638	ADAM15	ADAM15	chr1	+	155034379	155034451	155032377	155032450	155034720	155034845	8638	2	5	20	0	197	125	0.000183327585043	0.00597636714544	0.202	1.0	-0.798
34081	LRR1	LRR1	chr14	+	50074117	50074839	50069087	50069186	50080973	50081390	34081	406	24	476	68	847	125	0.000184624096661	0.00601250367741	0.714	0.508	0.206
22413	ELP6	ELP6	chr3	-	47539775	47539922	47537129	47537687	47543139	47543341	22413	304	13	288	0	272	125	0.000187559815378	0.0061018951127	0.915	1.0	-0.085
12906	EIF1	EIF1	chr17	+	39846029	39846193	39845126	39845321	39846339	39846441	12906	8057	22	9420	71	289	125	0.000189933783389	0.00617284796014	0.994	0.983	0.011
5707	GUSB	GUSB	chr7	-	65439905	65440058	65439512	65439691	65441001	65441189	5707	96	46	255	50	278	125	0.000190840322554	0.00619601372109	0.484	0.696	-0.212
152	BABAM1	BABAM1	chr19	+	17384712	17384833	17382405	17382464	17387303	17387433	152	530	51	566	21	246	125	0.000192257984885	0.00623219136076	0.841	0.932	-0.091
24060	MICAL2	MICAL2	chr11	+	12231043	12231145	12229569	12229686	12234801	12234957	24060	328	0	501	18	227	125	0.000192344367513	0.00623219136076	1.0	0.939	0.061
15916	TMEM59	TMEM59	chr1	-	54512939	54513045	54509045	54509198	54518672	54519111	15916	635	3	538	18	231	125	0.000192820563565	0.00624129718908	0.991	0.942	0.049
31213	GALNT10	GALNT10	chr5	+	153709131	153709298	153677500	153677639	153755836	153756022	31213	262	9	470	0	292	125	0.000193203279434	0.00624736185672	0.926	1.0	-0.074
16597	PKM	PKM	chr15	-	72495362	72495529	72492814	72492996	72499068	72499221	16597	1942	44	655	2	292	125	0.000196645083825	0.00635223210174	0.95	0.993	-0.043
29399	C1orf43	C1orf43	chr1	-	154184795	154184854	154179176	154180124	154184933	154185100	29399	1365	25	1062	0	184	125	0.00019715533213	0.00636228811455	0.974	1.0	-0.026
2236	TUBB6	TUBB6	chr18	+	12320534	12320743	12310941	12311052	12324807	12326615	2236	28	18	13	41	334	125	0.000198028706163	0.00638403026521	0.368	0.106	0.262
2841	VPS26A	VPS26A	chr10	+	70915567	70915643	70892653	70892803	70916762	70916919	2841	770	18	900	2	201	125	0.000201240540287	0.00647451959595	0.964	0.996	-0.032
31885	C1D	C1D	chr2	-	68280192	68280269	68274304	68274451	68290076	68290159	31885	9	58	36	54	202	125	0.000201158871531	0.00647451959595	0.088	0.292	-0.204
10008	ATG16L1	ATG16L1	chr2	+	234182366	234182423	234181611	234181698	234183321	234183424	10008	88	34	107	101	182	125	0.00020163571921	0.00648071386968	0.64	0.421	0.219
31196	SUZ12	SUZ12	chr17	+	30302500	30302732	30300164	30300250	30303539	30303633	31196	532	0	588	14	357	125	0.000203759215607	0.0065423892722	1.0	0.936	0.064
33361	LARP4	LARP4	chr12	+	50806187	50806236	50794591	50794811	50821544	50821692	33361	69	133	27	132	174	125	0.000209578666328	0.00672249322886	0.272	0.128	0.144
15920	TMEM59	TMEM59	chr1	-	54511364	54511459	54509045	54509198	54518672	54519111	15920	651	3	555	18	220	125	0.000210094433281	0.00673228454542	0.992	0.946	0.046
9487	PPM1M	PPM1M	chr3	+	52280989	52281244	52280710	52280828	52281697	52281810	9487	31	8	60	0	380	125	0.00021101055875	0.00675487254137	0.56	1.0	-0.44
1346	SNHG6	SNHG6	chr8	-	67834558	67834627	67834164	67834349	67834848	67834960	1346	1661	82	934	19	194	125	0.000214461168785	0.00685846817774	0.929	0.969	-0.04
6068	FASN	FASN	chr17	-	80042910	80043032	80042674	80042829	80043113	80043278	6068	327	2	2550	1	247	125	0.00021722798786	0.00694001104072	0.988	0.999	-0.011
28246	NARS	NARS	chr18	-	55274365	55274565	55273847	55273983	55274675	55274897	28246	2314	2	2707	27	325	125	0.000219513098717	0.00700601686324	0.998	0.975	0.023
21209	CREM	CREM	chr10	+	35490378	35490414	35477127	35477316	35495822	35495979	21209	45	20	4	15	161	125	0.00022061151316	0.00703405402877	0.636	0.172	0.464
6605	PIGN	PIGN	chr18	-	59829485	59829562	59828365	59828618	59854076	59854289	6605	20	4	25	38	202	125	0.00022122708477	0.00704665554875	0.756	0.289	0.467
26438	CAST	CAST	chr5	+	96064856	96064913	96063192	96063234	96065315	96065429	26438	655	88	1874	147	182	125	0.000221568078841	0.0070491981411	0.836	0.897	-0.061
32170	SLC37A4	SLC37A4	chr11	-	118897312	118897398	118896676	118896790	118897646	118897805	32170	44	13	292	18	211	125	0.00022174775891	0.0070491981411	0.667	0.906	-0.239
13574	CIRBP	CIRBP	chr19	+	1270926	1271035	1269264	1269409	1271327	1271466	13574	236	8	636	0	234	125	0.000223053431214	0.0070836630886	0.94	1.0	-0.06
15215	HSD17B4	HSD17B4	chr5	+	118807330	118807395	118792009	118792063	118809602	118809710	15215	25	203	11	334	190	125	0.000223880670311	0.00709699954517	0.075	0.021	0.054
4487	TARBP1	TARBP1	chr1	-	234563062	234563134	234561418	234561539	234563321	234563512	4487	104	12	145	1	197	125	0.000223917215168	0.00709699954517	0.846	0.989	-0.143
5718	EXOC7	EXOC7	chr17	-	74086409	74086478	74085255	74085401	74090494	74090662	5718	35	170	91	197	194	125	0.000224317069551	0.00710263354875	0.117	0.229	-0.112
32174	SELENBP1	SELENBP1	chr1	-	151341917	151342030	151340674	151340795	151342188	151342245	32174	33	14	30	0	238	125	0.000229570844495	0.00726179585257	0.553	1.0	-0.447
9124	POLL	POLL	chr10	-	103342519	103342648	103340004	103340173	103347002	103347163	9124	34	11	91	3	254	125	0.000231370299719	0.00731148437254	0.603	0.937	-0.334
18579	DENND1B	DENND1B	chr1	-	197616184	197616244	197614819	197614873	197621364	197621445	18579	0	8	31	14	185	125	0.000232284459886	0.00733312638416	0.0	0.599	-0.599
15526	GALK2	GALK2	chr15	+	49487281	49487411	49462212	49462572	49493358	49493447	15526	0	49	7	19	255	125	0.000233516726846	0.00736475830822	0.0	0.153	-0.153
21992	CD320	CD320	chr19	-	8369914	8370040	8367660	8367864	8373032	8373240	21992	93	27	71	3	251	125	0.000233747303361	0.00736476725269	0.632	0.922	-0.29
28735	MAPK12	MAPK12	chr22	-	50695363	50695393	50695027	50695075	50696671	50696730	28735	7	11	13	0	155	125	0.000234167768123	0.00737075317379	0.339	1.0	-0.661
3372	STK26	STK26	chrX	+	131203505	131203691	131202439	131202597	131205096	131205245	3372	234	10	527	2	311	125	0.000235146327231	0.00739427683859	0.904	0.991	-0.087
1677	ILF3	ILF3	chr19	+	10789288	10789380	10787838	10787986	10789772	10789868	1677	1096	32	1798	18	217	125	0.000236527487686	0.00742380651276	0.952	0.983	-0.031
17434	ADGRG1	ADGRG1	chr16	+	57675502	57675620	57653604	57653793	57684164	57684263	17434	36	0	540	133	243	125	0.000236549682192	0.00742380651276	1.0	0.676	0.324
769	COPA	COPA	chr1	-	160268634	160268781	160267345	160267535	160268891	160269054	769	1636	30	1013	3	272	125	0.000239978775158	0.00752404042113	0.962	0.994	-0.032
27971	GGCX	GGCX	chr2	-	85787937	85788108	85786039	85786198	85788508	85788657	27971	154	42	231	23	296	125	0.000240547618078	0.00753448856624	0.608	0.809	-0.201
8655	ADAM15	ADAM15	chr1	+	155033893	155033965	155032680	155032819	155034379	155034451	8655	1	3	41	0	197	125	0.000241026863847	0.00754211262801	0.175	1.0	-0.825
28379	UBE2D2	UBE2D2	chr5	+	138941828	138941992	138940750	138941400	138979956	138980020	28379	72	164	50	245	289	125	0.000242484743663	0.00758031486055	0.16	0.081	0.079
7900	MRPL43	MRPL43	chr10	-	102743704	102743831	102743511	102743574	102746846	102746953	7900	3	20	7	1	252	125	0.000243049555865	0.00759055155914	0.069	0.776	-0.707
11188	PABPC4	PABPC4	chr1	-	40029507	40029594	40029285	40029413	40030094	40030214	11188	437	75	724	64	212	125	0.000247304568448	0.00771590253558	0.775	0.87	-0.095
4122	ITPA	ITPA	chr20	+	3193964	3194029	3193814	3193872	3194630	3194704	4122	498	20	647	5	190	125	0.000247698301476	0.00772065466004	0.942	0.988	-0.046
35489	TYK2	TYK2	chr19	-	10475289	10475447	10473224	10473333	10476192	10476574	35489	98	9	140	0	283	125	0.000248502657792	0.00773818402745	0.828	1.0	-0.172
8298	RAP1GAP2	RAP1GAP2	chr17	+	2908662	2908734	2901514	2901670	2909248	2909335	8298	33	4	282	0	197	125	0.000249287363889	0.00775506799336	0.84	1.0	-0.16
1056	U2AF1	U2AF1	chr21	-	44521475	44521542	44520562	44520629	44524424	44524512	1056	119	906	199	963	192	125	0.000251232944516	0.00780799763423	0.079	0.119	-0.04
17981	MSANTD3	MSANTD3	chr9	+	103207450	103207519	103204187	103204638	103212838	103214016	17981	5	289	32	398	194	125	0.000253466683405	0.00786977139349	0.011	0.049	-0.038
9350	RFC5	RFC5	chr12	+	118467575	118467630	118465757	118465835	118468986	118470042	9350	217	10	333	0	180	125	0.000254468896777	0.00789322533359	0.938	1.0	-0.062
5367	DAZAP1	DAZAP1	chr19	+	1425876	1425959	1422346	1422395	1428840	1428994	5367	1595	41	2217	22	208	125	0.000255343611116	0.00791268283284	0.959	0.984	-0.025
21369	TPX2	TPX2	chr20	+	30330343	30330450	30326903	30327424	30345209	30345385	21369	784	53	1293	40	232	125	0.000257531212787	0.00797274751687	0.889	0.946	-0.057
28285	MFSD1	MFSD1	chr3	+	158539772	158539929	158539385	158539442	158541216	158541314	28285	1024	0	323	8	282	125	0.000259442317512	0.00802410498922	1.0	0.947	0.053
5428	CD44	CD44	chr11	+	35218292	35218421	35211381	35211612	35229651	35229753	5428	5	7	101	1850	254	125	0.000259691953216	0.00802410498922	0.26	0.026	0.234
32369	KCNJ15	KCNJ15	chr21	+	39670065	39670204	39668847	39668945	39671165	39673746	32369	10	4	31	111	264	125	0.000259946433466	0.00802421519521	0.542	0.117	0.425
32635	NCOR2	NCOR2	chr12	-	124858958	124859009	124856567	124857156	124862782	124862930	32635	60	39	73	119	176	125	0.000261430982988	0.00806225924393	0.522	0.303	0.219
20659	NAPRT	NAPRT	chr8	-	144657360	144657515	144656954	144657070	144657592	144657695	20659	11	4	379	6	280	125	0.000263256788758	0.00811074383861	0.551	0.966	-0.415
27473	EVI5L	EVI5L	chr19	+	7921977	7922010	7920900	7920954	7923076	7923217	27473	22	28	0	16	158	125	0.000264824733713	0.0081511982523	0.383	0.0	0.383
17253	GFM1	GFM1	chr3	+	158367793	158367850	158366829	158366946	158369884	158370035	17253	24	186	2	128	182	125	0.000266262552092	0.00818757347683	0.081	0.011	0.07
475	SCAP	SCAP	chr3	-	47465422	47465535	47463931	47464026	47476497	47476627	475	145	1	120	13	238	125	0.000269731989784	0.00828629109826	0.987	0.829	0.158
12718	FANCG	FANCG	chr9	-	35076720	35076867	35076428	35076580	35076967	35077098	12718	171	8	320	0	272	125	0.000274160709401	0.0084142605438	0.908	1.0	-0.092
2844	GEMIN7	GEMIN7	chr19	+	45583164	45583287	45582517	45582537	45593364	45594782	2844	53	6	149	0	248	125	0.00027480782626	0.00842603478791	0.817	1.0	-0.183
34885	REEP4	REEP4	chr8	-	21998137	21998210	21997684	21997761	21998963	21999448	34885	511	15	474	0	198	125	0.000276402733247	0.00846681935751	0.956	1.0	-0.044
4806	ODC1	ODC1	chr2	-	10584220	10584393	10583827	10583962	10585056	10585175	4806	2198	0	1783	20	298	125	0.000276898948393	0.00847390274604	1.0	0.974	0.026
15684	UBR4	UBR4	chr1	-	19467281	19467386	19465576	19465714	19467840	19468018	15684	241	24	250	5	230	125	0.000277165242159	0.00847394306333	0.845	0.965	-0.12
29392	LDLR	LDLR	chr19	+	11215895	11216276	11213339	11213462	11217240	11217363	29392	404	7	3630	205	506	125	0.000278195628675	0.00849306148514	0.934	0.814	0.12
7492	TMEM254	TMEM254	chr10	+	81841395	81841497	81839000	81839063	81841596	81841700	7492	7	0	1	9	227	125	0.00027832171471	0.00849306148514	1.0	0.058	0.942
13344	PRH1-PRR4	PRH1-PRR4	chr12	-	11187380	11187484	11126253	11126320	11199618	11199787	13344	14	24	0	22	229	125	0.000278865980081	0.00850155771496	0.242	0.0	0.242
21994	CD320	CD320	chr19	-	8368738	8368972	8367660	8367864	8373032	8373240	21994	623	27	422	3	359	125	0.000280747693249	0.0085507726001	0.889	0.98	-0.091
1250	HRASLS	HRASLS	chr3	+	192973439	192973578	192958916	192959322	192980758	192981024	1250	103	0	6	3	264	125	0.000281602456549	0.00856864563315	1.0	0.486	0.514
15208	ACOT9	ACOT9	chrX	-	23752457	23752484	23751288	23751334	23761241	23761407	15208	52	12	14	18	152	125	0.000282593442043	0.00858249683465	0.781	0.39	0.391
32820	FIS1	FIS1	chr7	-	100887287	100887420	100884110	100884187	100888240	100888371	32820	686	9	1301	55	258	125	0.000282643442311	0.00858249683465	0.974	0.92	0.054
6967	MAN2B1	MAN2B1	chr19	-	12769241	12769321	12769037	12769158	12772073	12772190	6967	78	7	172	0	205	125	0.000282862778728	0.00858249683465	0.872	1.0	-0.128
20372	TONSL	TONSL	chr8	-	145666348	145666494	145666100	145666253	145667419	145667534	20372	96	8	237	1	271	125	0.000284539594203	0.00862519073233	0.847	0.991	-0.144
14553	PIKFYVE	PIKFYVE	chr2	+	209212582	209212747	209210773	209210871	209214747	209214807	14553	161	0	116	9	290	125	0.00029068627909	0.00880316970199	1.0	0.847	0.153
14463	RREB1	RREB1	chr6	+	7240670	7240835	7229229	7232140	7246656	7247454	14463	49	7	45	31	290	125	0.000292030891957	0.00883552310765	0.751	0.385	0.366
20243	LOC100288778	LOC100288778	chr12	+	88256	88392	87556	87703	88569	88771	20243	45	13	89	3	261	125	0.000292807482103	0.00885064582009	0.624	0.934	-0.31
26574	PPAPDC1B	PPAPDC1B	chr8	-	38125888	38125979	38125414	38125478	38126399	38126508	26574	78	6	236	0	216	125	0.000294039024082	0.00887947874423	0.883	1.0	-0.117
23538	TMCO3	TMCO3	chr13	+	114188359	114188555	114174930	114175048	114201614	114201694	23538	1019	0	707	12	321	125	0.00029471487025	0.00889149202886	1.0	0.958	0.042
3480	MYO6	MYO6	chr6	+	76621388	76621415	76618212	76618344	76623779	76623998	3480	4	78	95	390	152	125	0.000296780309202	0.00894536690696	0.04	0.167	-0.127
8731	ETNK2	ETNK2	chr1	-	204115769	204115892	204110442	204110585	204118830	204119090	8731	202	0	117	8	248	125	0.000297531842779	0.00895957470063	1.0	0.881	0.119
18061	ROBO1	ROBO1	chr3	-	78696778	78696805	78695297	78695340	78700881	78701079	18061	48	9	18	19	152	125	0.000298955147943	0.0089911375218	0.814	0.438	0.376
31540	SLC50A1	SLC50A1	chr1	+	155110036	155110198	155108774	155108852	155110454	155110574	31540	158	21	463	18	287	125	0.000299142286529	0.0089911375218	0.766	0.918	-0.152
7339	DTNBP1	DTNBP1	chr6	-	15627573	15627706	15615497	15615630	15637974	15638035	7339	180	12	300	2	258	125	0.000299583784071	0.00899595250196	0.879	0.986	-0.107
27340	BAG6	BAG6	chr6	-	31616687	31616741	31616453	31616528	31616975	31617172	27340	446	40	688	24	179	125	0.000300188560097	0.00900565680291	0.886	0.952	-0.066
25403	LAS1L	LAS1L	chrX	-	64753489	64753615	64752440	64752510	64754359	64754686	25403	313	0	381	14	251	125	0.000301846668671	0.00904691327469	1.0	0.931	0.069
6742	ANKRD13C	ANKRD13C	chr1	-	70736538	70736639	70724684	70728530	70740402	70740501	6742	129	3	167	25	226	125	0.000302304569139	0.00905215367141	0.96	0.787	0.173
32363	COPS7A	COPS7A	chr12	+	6837091	6837167	6833448	6833984	6837388	6837477	32363	305	31	435	14	201	125	0.000302806357976	0.0090586972199	0.86	0.951	-0.091
24077	HMSD	HMSD	chr18	+	61620587	61620761	61616587	61616634	61621641	61621791	24077	0	2	98	0	299	125	0.000304482082567	0.00908677771741	0.0	1.0	-1.0
34269	DCAF6	DCAF6	chr1	+	167985018	167985189	167973770	167974031	168007608	168007726	34269	50	227	15	196	296	125	0.000304597426925	0.00908677771741	0.085	0.031	0.054
4828	SGSH	SGSH	chr17	-	78187602	78187684	78185869	78186073	78187970	78188127	4828	83	9	116	0	207	125	0.000304477562555	0.00908677771741	0.848	1.0	-0.152
14859	E2F6	E2F6	chr2	-	11598406	11598477	11597304	11597359	11605897	11606303	14859	7	81	18	39	196	125	0.000306831549785	0.00914489558446	0.052	0.227	-0.175
27339	BAG6	BAG6	chr6	-	31607276	31607423	31606804	31607003	31607975	31608083	27339	352	256	599	294	272	125	0.000307219953944	0.00914794611465	0.387	0.484	-0.097
5368	DAZAP1	DAZAP1	chr19	+	1433737	1433826	1432512	1432689	1434735	1435686	5368	6	482	31	575	214	125	0.000309322265322	0.00920197771628	0.007	0.031	-0.024
2812	PPP2R5C	PPP2R5C	chr14	+	102285328	102285422	102229241	102229307	102323022	102323222	2812	9	4	0	11	219	125	0.000310290900196	0.00922221467311	0.562	0.0	0.562
27319	BSCL2	BSCL2	chr11	-	62458751	62458893	62458546	62458613	62459847	62459945	27319	342	29	500	13	267	125	0.000312370563691	0.0092729470231	0.847	0.947	-0.1
31430	NRP1	NRP1	chr10	-	33491839	33491923	33486577	33486637	33496499	33496644	31430	341	6	270	22	209	125	0.000312577763943	0.0092729470231	0.971	0.88	0.091
10329	C6orf48	C6orf48	chr6	+	31804203	31804294	31803187	31803228	31805012	31805212	10329	112	833	72	291	216	125	0.000314222210941	0.00931309203512	0.072	0.125	-0.053
31645	PRRC2B	PRRC2B	chr9	+	134349840	134351922	134348894	134349111	134353130	134353336	31645	1760	77	2681	63	2207	125	0.000319759660587	0.00946843883849	0.564	0.707	-0.143
31870	TMEM180	TMEM180	chr10	+	104230421	104230874	104229749	104229832	104231029	104231153	31870	65	16	44	0	578	125	0.000320262830167	0.009474565503	0.468	1.0	-0.532
16712	RPL3	RPL3	chr22	-	39709638	39709734	39709195	39709315	39710111	39710213	16712	8613	43	20759	189	221	125	0.000320978044769	0.00948694812543	0.991	0.984	0.007
30218	L1CAM	L1CAM	chrX	-	153133254	153133365	153132810	153133008	153133452	153133577	30218	279	8	1180	2	236	125	0.000322379471285	0.00951957109113	0.949	0.997	-0.048
31490	ISOC2	ISOC2	chr19	-	55967002	55967212	55966626	55966745	55967715	55967856	31490	118	32	161	13	335	125	0.000323229225681	0.00953585852147	0.579	0.822	-0.243
30212	MEIS1	MEIS1	chr2	+	66739280	66739426	66691240	66691352	66775074	66775151	30212	485	5	0	2	271	125	0.000327432444377	0.00965087783459	0.978	0.0	0.978
4499	SMG7	SMG7	chr1	+	183516237	183516387	183515100	183515472	183518342	183518423	4499	19	131	47	114	275	125	0.000327731498698	0.00965087783459	0.062	0.158	-0.096
1992	AP1G2	AP1G2	chr14	-	24031170	24031275	24030720	24030844	24031496	24031624	1992	92	16	456	21	230	125	0.000333666806963	0.009816618663	0.758	0.922	-0.164
3225	MTF2	MTF2	chr1	+	93586105	93586229	93584889	93584958	93592788	93592856	3225	163	0	139	10	249	125	0.000334895676052	0.00984371665454	1.0	0.875	0.125
13787	ARAP1	ARAP1	chr11	-	72415196	72415379	72413949	72414124	72416849	72416935	13787	54	10	250	7	308	125	0.000336280212449	0.00987533626641	0.687	0.935	-0.248
29558	ITM2C	ITM2C	chr2	+	231738131	231738272	231729664	231729860	231740334	231740523	29558	1432	12	877	25	266	125	0.000338381139613	0.0099279163714	0.982	0.943	0.039
12716	FANCG	FANCG	chr9	-	35076967	35077098	35076428	35076580	35077260	35077396	12716	97	10	213	2	256	125	0.000340226592803	0.00997291149206	0.826	0.981	-0.155
16842	LOC100506990	LOC100506990	chr8	+	12355091	12355358	12302264	12302403	12388451	12388540	16842	9	16	0	27	392	125	0.000340579243484	0.00997410641632	0.152	0.0	0.152
270	UROD	UROD	chr1	+	45478807	45478887	45478578	45478691	45478963	45479026	270	722	17	600	0	205	125	0.000343166288686	0.0100406751255	0.963	1.0	-0.037
34990	RNF19A	RNF19A	chr8	-	101287180	101287389	101282096	101282241	101299728	101300495	34990	184	6	658	0	334	125	0.000343958046817	0.0100546419901	0.92	1.0	-0.08
12139	SLC25A29	SLC25A29	chr14	-	100761962	100762034	100759630	100759714	100765178	100765222	12139	2	40	29	67	197	125	0.000346405882734	0.0101039996773	0.031	0.215	-0.184
2250	APEH	APEH	chr3	+	49713488	49713652	49713323	49713399	49713810	49713948	2250	682	12	1761	4	289	125	0.000346429454626	0.0101039996773	0.961	0.995	-0.034
23134	C12orf75	C12orf75	chr12	+	105759584	105759620	105742379	105742404	105760394	105760474	23134	523	14	3895	14	161	125	0.000346594360412	0.0101039996773	0.967	0.995	-0.028
14524	PCNX	PCNX	chr14	+	71518599	71518729	71514523	71514701	71522220	71522279	14524	45	8	74	0	255	125	0.000350466331958	0.0102075713078	0.734	1.0	-0.266
16609	PHC3	PHC3	chr3	-	169866873	169867032	169863210	169863309	169889160	169889238	16609	93	0	105	12	284	125	0.000351350271041	0.0102240051573	1.0	0.794	0.206
11187	PABPC4	PABPC4	chr1	-	40029507	40029594	40029285	40029413	40030142	40030214	11187	342	44	544	29	212	125	0.00035518334357	0.0102918983536	0.821	0.917	-0.096
15778	ADD1	ADD1	chr4	+	2911065	2911158	2910241	2910331	2916610	2916767	15778	15	247	4	486	218	125	0.000355237027563	0.0102918983536	0.034	0.005	0.029
20093	UBE2V1	UBE2V1	chr20	-	48713019	48713357	48700665	48700791	48729643	48729735	20093	501	38	917	28	463	125	0.000354994581286	0.0102918983536	0.781	0.898	-0.117
20466	BTF3L4	BTF3L4	chr1	+	52549011	52549213	52530496	52530610	52551783	52551843	20466	1595	77	1556	127	327	125	0.000355578921585	0.0102918983536	0.888	0.824	0.064
25009	MAP4K4	MAP4K4	chr2	+	102475457	102475544	102472438	102472600	102476104	102476326	25009	648	22	793	6	212	125	0.000355614374007	0.0102918983536	0.946	0.987	-0.041
26784	HAT1	HAT1	chr2	+	172803227	172803303	172782046	172782151	172809398	172809519	26784	825	30	617	5	201	125	0.000355187149521	0.0102918983536	0.945	0.987	-0.042
20044	TSPAN1	TSPAN1	chr1	+	46650265	46650340	46649862	46650069	46650456	46650555	20044	2	0	2245	3	200	125	0.000356148027239	0.0102980234278	1.0	0.998	0.002
29972	MEF2D	MEF2D	chr1	-	156437784	156438091	156433512	156437448	156438571	156438812	29972	270	25	287	6	432	125	0.000357761879796	0.0103353431941	0.758	0.933	-0.175
4553	C17orf62	C17orf62	chr17	-	80405455	80405497	80404498	80404572	80407045	80407168	4553	207	23	270	7	167	125	0.000358358235272	0.0103432277653	0.871	0.967	-0.096
24568	LSM2	LSM2	chr6	-	31766253	31766284	31765766	31765826	31773851	31773919	24568	387	12	644	0	156	125	0.000360033326005	0.0103822053793	0.963	1.0	-0.037
24227	SPATA20	SPATA20	chr17	+	48626646	48626848	48626403	48626547	48627345	48627476	24227	84	6	220	0	327	125	0.000361769091297	0.0104228608466	0.843	1.0	-0.157
36704	COPS7B	COPS7B	chr2	+	232656442	232656518	232653264	232653442	232658972	232659061	36704	178	12	225	1	201	125	0.000363757380056	0.010470711984	0.902	0.993	-0.091
4923	ZNFX1	ZNFX1	chr20	-	47879870	47880020	47876999	47877114	47881252	47881401	4923	176	0	88	7	275	125	0.000364217292114	0.0104745224836	1.0	0.851	0.149
9835	ARL2-SNX15	ARL2-SNX15	chr11	+	64799639	64799675	64794789	64795108	64799902	64800023	9835	125	16	166	3	161	125	0.000376769914614	0.0108257878431	0.858	0.977	-0.119
12791	FAHD2A	FAHD2A	chr2	+	96076611	96076774	96076274	96076334	96078181	96078290	12791	352	21	317	3	288	125	0.000384174551522	0.0110286374844	0.879	0.979	-0.1
6649	SNX5	SNX5	chr20	-	17936008	17936119	17934639	17934761	17937576	17937681	6649	785	22	1502	12	236	125	0.000385163584172	0.0110471133828	0.95	0.985	-0.035
26976	ACP1	ACP1	chr2	+	272036	272065	271865	271939	272191	272305	26976	343	162	329	91	154	125	0.000386039023631	0.011061082242	0.632	0.746	-0.114
31042	NFIX	NFIX	chr19	+	13198802	13198950	13192493	13192669	13201112	13201204	31042	2	62	4	3	273	125	0.00038634236599	0.011061082242	0.015	0.379	-0.364
14677	GK	GK	chrX	+	30715848	30715866	30714733	30714800	30718530	30718566	14677	9	9	0	17	143	125	0.000387167698309	0.0110648999034	0.466	0.0	0.466
7573	BLOC1S2	BLOC1S2	chr10	-	102042662	102042770	102040690	102040810	102045853	102045970	7573	7	295	25	255	233	125	0.000387089694651	0.0110648999034	0.013	0.05	-0.037
21206	CREM	CREM	chr10	+	35490378	35490414	35468061	35468204	35495822	35495979	21206	43	38	11	39	161	125	0.000389912181896	0.0111333853366	0.468	0.18	0.288
36565	ARHGEF12	ARHGEF12	chr11	+	120300420	120300540	120300148	120300226	120302479	120302620	36565	147	7	298	52	245	125	0.000392046083782	0.0111843298478	0.915	0.745	0.17
13123	ERI2	ERI2	chr16	-	20811623	20811724	20811278	20811360	20812524	20812681	13123	17	4	104	0	226	125	0.000393095351768	0.0112042685825	0.702	1.0	-0.298
8945	ETV4	ETV4	chr17	-	41610554	41610716	41607474	41607549	41611226	41611353	8945	396	12	391	0	287	125	0.000398164204477	0.0113386386992	0.935	1.0	-0.065
27894	ZNF815P	ZNF815P	chr7	+	5873157	5873199	5862790	5863157	5880320	5880487	27894	12	0	0	4	167	125	0.00039918592139	0.0113576207883	1.0	0.0	1.0
16887	PSMD4	PSMD4	chr1	+	151237641	151237710	151237307	151237394	151237869	151238085	16887	1773	41	1451	11	194	125	0.00039955376447	0.011357981678	0.965	0.988	-0.023
37226	KCTD20	KCTD20	chr6	+	36442565	36442839	36437828	36438034	36446897	36447000	37226	737	12	383	22	399	125	0.000403813598542	0.0114688800012	0.951	0.845	0.106
9456	ARHGEF39	ARHGEF39	chr9	-	35662508	35662738	35662175	35662264	35663318	35663389	9456	27	6	72	0	355	125	0.000404905300132	0.0114896818973	0.613	1.0	-0.387
16529	MED23	MED23	chr6	-	131936463	131936481	131931185	131931386	131937046	131937142	16529	19	41	2	41	143	125	0.000407177426255	0.0115439132018	0.288	0.041	0.247
19221	TMEM141	TMEM141	chr9	+	139686162	139686229	139685776	139685876	139686398	139686482	19221	109	16	462	18	192	125	0.00041263134646	0.0116881757837	0.816	0.944	-0.128
5722	EXOC7	EXOC7	chr17	-	74084140	74084203	74083734	74083801	74084544	74084643	5722	437	15	435	1	188	125	0.000413605302594	0.0117053960858	0.951	0.997	-0.046
4321	PRPF3	PRPF3	chr1	+	150318493	150318612	150316909	150317023	150318883	150318967	4321	612	0	381	10	244	125	0.0004151557734	0.0117388873858	1.0	0.951	0.049
11301	QRICH1	QRICH1	chr3	-	49129829	49129889	49114141	49114471	49131344	49131504	11301	47	27	23	45	185	125	0.000416608601848	0.0117553970748	0.54	0.257	0.283
12816	CHMP1A	CHMP1A	chr16	-	89720311	89720331	89717976	89718054	89723989	89724193	12816	343	14	657	71	145	125	0.000416362731357	0.0117553970748	0.955	0.889	0.066
30681	GAK	GAK	chr4	-	890247	890337	887661	887797	891820	891946	30681	218	11	308	1	215	125	0.000416842410344	0.0117553970748	0.92	0.994	-0.074
11582	METTL3	METTL3	chr14	-	21969869	21970045	21967907	21967946	21971315	21971720	11582	498	14	391	0	301	125	0.000418709379337	0.0117872587599	0.937	1.0	-0.063
27865	OXR1	OXR1	chr8	+	107749747	107749828	107738334	107738537	107751685	107751811	27865	33	14	27	0	206	125	0.000418389608194	0.0117872587599	0.589	1.0	-0.411
10236	CDK5RAP2	CDK5RAP2	chr9	-	123222849	123222945	123220727	123220900	123230137	123230275	10236	181	14	232	2	221	125	0.000420069860912	0.0118047751775	0.88	0.985	-0.105
23586	MRS2	MRS2	chr6	+	24423164	24423278	24418688	24418806	24423811	24426422	23586	335	0	497	16	239	125	0.000420039252887	0.0118047751775	1.0	0.942	0.058
3580	TIMP1	TIMP1	chrX	+	47442806	47442935	47441689	47441873	47444334	47444414	3580	3346	41	1882	5	254	125	0.000420561888578	0.0118082258092	0.976	0.995	-0.019
25166	RABGEF1	RABGEF1	chr7	+	66233817	66234012	66205642	66205779	66236869	66237065	25166	26	61	55	44	320	125	0.000421334085745	0.0118195298791	0.143	0.328	-0.185
29744	HNRNPDL	HNRNPDL	chr4	-	83346715	83346820	83343716	83346036	83347189	83347282	29744	84	707	277	1477	230	125	0.000421754347957	0.0118209500856	0.061	0.092	-0.031
10022	LOC100505666	LOC100505666	chr1	-	155018435	155018722	155017667	155018329	155021744	155021837	10022	8	4	57	0	412	125	0.000422601914541	0.011834333824	0.378	1.0	-0.622
24014	RABGGTB	RABGGTB	chr1	+	76255636	76255742	76253181	76253289	76256969	76257022	24014	763	0	279	8	231	125	0.000428963043306	0.0119960698641	1.0	0.95	0.05
2461	CLDND1	CLDND1	chr3	-	98240496	98240540	98239976	98240286	98241692	98241910	2461	23	198	51	173	169	125	0.000429127702454	0.0119960698641	0.079	0.179	-0.1
23638	SEMA3F	SEMA3F	chr3	+	50223321	50223479	50223098	50223140	50223713	50223781	23638	292	12	551	3	283	125	0.00043081000936	0.0120246315079	0.915	0.988	-0.073
32085	PRKAA1	PRKAA1	chr5	-	40775029	40775074	40771820	40771965	40775511	40775605	32085	24	101	13	193	170	125	0.00043090142927	0.0120246315079	0.149	0.047	0.102
3940	FKBP8	FKBP8	chr19	-	18649025	18649246	18648410	18648583	18652488	18652805	3940	668	15	764	2	346	125	0.000433686234156	0.0120917923002	0.941	0.993	-0.052
35955	ANAPC10	ANAPC10	chr4	-	146002811	146002902	145985723	145985844	146017136	146017263	35955	141	8	239	0	216	125	0.000435255536458	0.0121249756585	0.911	1.0	-0.089
17065	TBC1D15	TBC1D15	chr12	+	72288104	72288155	72287001	72287104	72288465	72288663	17065	1	115	10	69	176	125	0.000437851085366	0.0121866646736	0.006	0.093	-0.087
24215	ARHGEF1	ARHGEF1	chr19	+	42396095	42396194	42392822	42392936	42396401	42396444	24215	205	20	506	14	224	125	0.000440050039544	0.0122265858077	0.851	0.953	-0.102
32117	CUEDC1	CUEDC1	chr17	-	55948646	55948730	55946482	55946554	55950023	55950216	32117	231	0	305	14	209	125	0.000439908927079	0.0122265858077	1.0	0.929	0.071
532	ARHGAP29	ARHGAP29	chr1	-	94668473	94668554	94668099	94668288	94668655	94668766	532	308	3	2311	1	206	125	0.000440667040334	0.0122331006509	0.984	0.999	-0.015
23828	MTMR14	MTMR14	chr3	+	9731647	9731827	9730627	9730766	9739394	9739550	23828	155	10	169	0	305	125	0.00044372333967	0.0123072614073	0.864	1.0	-0.136
17047	HID1	HID1	chr17	-	72957967	72958084	72956120	72956343	72958328	72958435	17047	50	6	256	2	242	125	0.000444938315604	0.0123195907645	0.811	0.985	-0.174
23767	RAB29	RAB29	chr1	-	205741623	205741695	205740599	205740781	205743960	205744214	23767	157	12	137	0	197	125	0.000444768994009	0.0123195907645	0.892	1.0	-0.108
10339	C6orf48	C6orf48	chr6	+	31804189	31804294	31803187	31803228	31805012	31805212	10339	112	833	71	291	230	125	0.000451970002844	0.0125011799822	0.068	0.117	-0.049
15170	FARSB	FARSB	chr2	-	223511519	223511715	223507569	223507724	223513458	223513514	15170	81	289	51	359	321	125	0.000452278462769	0.0125011799822	0.098	0.052	0.046
37199	RPS3A	RPS3A	chr4	+	152021636	152021740	152020724	152020866	152024022	152025357	37199	3417	20	5783	8	229	125	0.000452692276691	0.0125018126154	0.989	0.997	-0.008
11482	CDK11B	CDK11B	chr1	-	1643702	1643839	1577746	1577869	1647784	1647917	11482	194	21	303	8	262	125	0.000455776495445	0.0125761279761	0.815	0.948	-0.133
31054	MYH10	MYH10	chr17	-	8479960	8479990	8473037	8473130	8480553	8480656	31054	7	84	62	202	155	125	0.000458301148077	0.0126143581068	0.063	0.198	-0.135
31746	CACNB3	CACNB3	chr12	+	49218731	49218751	49218451	49218516	49218945	49219026	31746	49	29	151	30	145	125	0.000458345344595	0.0126143581068	0.593	0.813	-0.22
8654	ADAM15	ADAM15	chr1	+	155033893	155033965	155033238	155033308	155034720	155034845	8654	1	65	29	154	197	125	0.000457696631114	0.0126143581068	0.01	0.107	-0.097
1396	NAA20	NAA20	chr20	+	20013151	20013297	20007427	20007563	20013745	20014273	1396	1474	7	1334	25	271	125	0.000464494358557	0.0127725963772	0.99	0.961	0.029
19456	KDM4C	KDM4C	chr9	+	6981841	6982765	6980924	6981118	6984165	6984404	19456	3	29	20	24	1049	125	0.000466033909545	0.012782027342	0.012	0.09	-0.078
24724	GRIPAP1	GRIPAP1	chrX	-	48838206	48838284	48838007	48838103	48839390	48839504	24724	137	8	231	0	203	125	0.000465466461522	0.012782027342	0.913	1.0	-0.087
29636	SGOL1	SGOL1	chr3	-	20215740	20216547	20212534	20212724	20218092	20218151	29636	419	23	476	6	932	125	0.000466436082179	0.012782027342	0.71	0.914	-0.204
3526	PIH1D1	PIH1D1	chr19	-	49951257	49951319	49951083	49951165	49952731	49952911	3526	405	11	692	0	187	125	0.000466078775646	0.012782027342	0.961	1.0	-0.039
12685	TEAD2	TEAD2	chr19	-	49858559	49858676	49858404	49858463	49860508	49860571	12685	238	47	183	12	242	125	0.000467463138209	0.0127992047602	0.723	0.887	-0.164
11129	LINC00888	LINC00888	chr3	+	183169865	183170300	183165395	183165553	183171799	183171881	11129	355	0	65	4	560	125	0.00047187190955	0.0128996232401	1.0	0.784	0.216
32119	CUEDC1	CUEDC1	chr17	-	55946482	55946554	55943834	55943905	55948646	55948730	32119	84	8	130	0	197	125	0.000471937435615	0.0128996232401	0.869	1.0	-0.131
15322	SCEL	SCEL	chr13	+	78192138	78192195	78191937	78191997	78202081	78202144	15322	2	2	391	0	182	125	0.000473679248196	0.0129361762231	0.407	1.0	-0.593
18549	KDELR3	KDELR3	chr22	+	38875597	38875756	38870527	38870628	38877216	38877469	18549	385	2	341	15	284	125	0.000474421164798	0.012945382978	0.988	0.909	0.079
15063	FAM195B	FAM195B	chr17	-	79781287	79781389	79781084	79781187	79782162	79782281	15063	774	56	645	19	227	125	0.00047557721999	0.0129618303037	0.884	0.949	-0.065
37083	NAV3	NAV3	chr12	+	78388582	78388651	78362298	78362482	78392116	78392256	37083	83	16	27	21	194	125	0.000475834545859	0.0129618303037	0.77	0.453	0.317
37134	CAPN1	CAPN1	chr11	+	64950944	64951063	64950171	64950439	64953387	64953521	37134	305	2	1967	0	244	125	0.000477673908214	0.0130008609231	0.987	1.0	-0.013
19526	ZNF155	ZNF155	chr19	+	44494175	44494264	44492610	44492710	44495699	44495826	19526	0	26	4	3	214	125	0.000479998783884	0.0130419380702	0.0	0.438	-0.438
26947	CTSC	CTSC	chr11	-	88061279	88061364	88053980	88059611	88068104	88068250	26947	462	4	185	11	210	125	0.000479716472238	0.0130419380702	0.986	0.909	0.077
15944	KLHL5	KLHL5	chr4	+	39116778	39116950	39114639	39114852	39122629	39127853	15944	851	0	587	11	297	125	0.000484178207426	0.0131443285853	1.0	0.957	0.043
9106	POLL	POLL	chr10	-	103345072	103345235	103344358	103344676	103347002	103347163	9106	16	11	85	9	288	125	0.000488561579895	0.0132520774597	0.387	0.804	-0.417
1705	STK38L	STK38L	chr12	+	27467947	27468050	27467436	27467591	27468221	27468283	1705	318	0	77	5	228	125	0.000489946529709	0.0132671380356	1.0	0.894	0.106
36462	NCALD	NCALD	chr8	-	102899368	102899455	102731479	102731876	102928036	102928086	36462	2	0	0	70	212	125	0.000489847994988	0.0132671380356	1.0	0.0	1.0
26708	ATP11A	ATP11A	chr13	+	113532530	113532617	113530089	113530255	113536189	113541482	26708	33	10	52	61	212	125	0.000492316796084	0.0133200432646	0.661	0.334	0.327
24645	DLG1	DLG1	chr3	-	196876613	196876667	196869588	196869639	196921295	196921460	24645	235	30	268	10	179	125	0.000495951851598	0.0134070500542	0.845	0.949	-0.104
6810	PLAT	PLAT	chr8	-	42046451	42046589	42045423	42045534	42048889	42048932	6810	770	40	2268	55	263	125	0.000498424763377	0.0134625202135	0.901	0.951	-0.05
8909	ZFYVE16	ZFYVE16	chr5	+	79768579	79768742	79755232	79755313	79769572	79769678	8909	218	9	292	0	288	125	0.000502178692789	0.013552468013	0.913	1.0	-0.087
15939	PEX19	PEX19	chr1	-	160253319	160253429	160252733	160252899	160254844	160254941	15939	298	30	381	12	235	125	0.000503722382468	0.0135826659286	0.841	0.944	-0.103
29309	SCMH1	SCMH1	chr1	-	41625396	41625605	41608549	41608784	41626546	41626570	29309	49	26	50	5	334	125	0.000508327835647	0.0136913497414	0.414	0.789	-0.375
30638	GLMP	GLMP	chr1	-	156263110	156263220	156262477	156263000	156263808	156264027	30638	229	27	150	3	235	125	0.000508609239925	0.0136913497414	0.819	0.964	-0.145
31691	ZFAND3	ZFAND3	chr6	+	37897734	37897775	37787306	37787792	38029368	38029551	31691	219	14	271	2	166	125	0.000509295789698	0.0136983005505	0.922	0.99	-0.068
12862	TOPORS	TOPORS	chr9	-	32550771	32550966	32540541	32544324	32552431	32552626	12862	22	0	16	10	320	125	0.000511217414741	0.0137384310281	1.0	0.385	0.615
22229	ACTR2	ACTR2	chr2	+	65488380	65488526	65482678	65482828	65492176	65492309	22229	2364	13	4694	2	271	125	0.000515927173071	0.0138533593575	0.988	0.999	-0.011
27667	EIF4G1	EIF4G1	chr3	+	184033859	184034006	184033550	184033644	184035108	184035285	27667	162	8	254	0	272	125	0.000522830423106	0.0140151860276	0.903	1.0	-0.097
7278	EMC10	EMC10	chr19	+	50985117	50985204	50984140	50984234	50985405	50986783	7278	0	464	26	638	212	125	0.00052240541428	0.0140151860276	0.0	0.023	-0.023
12852	SH3YL1	SH3YL1	chr2	-	224863	224920	218135	219001	229965	230044	12852	3	18	184	169	182	125	0.000524983087575	0.0140611048079	0.103	0.428	-0.325
28624	SNX11	SNX11	chr17	+	46188069	46188129	46184919	46185200	46189392	46189447	28624	6	43	30	44	185	125	0.000525583613053	0.0140654091594	0.086	0.315	-0.229
14169	PRDM4	PRDM4	chr12	-	108134722	108135037	108133159	108133328	108135997	108136125	14169	534	0	454	10	440	125	0.000527358587185	0.0141011100486	1.0	0.928	0.072
3538	KIRREL	KIRREL	chr1	+	158047780	158047930	157963062	157963518	158054211	158054369	3538	303	10	604	2	275	125	0.000530816116437	0.0141817037625	0.932	0.993	-0.061
11894	R3HCC1L	R3HCC1L	chr10	+	99915849	99915904	99894380	99894463	99922639	99922732	11894	0	3	19	0	180	125	0.000534432369081	0.0142663999693	0.0	1.0	-1.0
4724	EIF4A1	EIF4A1	chr17	+	7481544	7481562	7481144	7481234	7481659	7482324	4724	297	19	639	11	143	125	0.000537345813619	0.0143322094408	0.932	0.981	-0.049
12297	SETD5	SETD5	chr3	+	9478533	9478572	9477411	9477590	9482139	9482382	12297	5	98	29	122	164	125	0.000544490731109	0.0145106779841	0.037	0.153	-0.116
32827	LRTOMT	LRTOMT	chr11	+	71800462	71800642	71800074	71800211	71804541	71804747	32827	4	3	0	25	305	125	0.000546772439374	0.0145593527154	0.353	0.0	0.353
14839	MICALL1	MICALL1	chr22	+	38328804	38328895	38328559	38328686	38329045	38329119	14839	115	9	620	8	216	125	0.000549311378903	0.014614790264	0.881	0.978	-0.097
18482	EHMT1	EHMT1	chr9	+	140646782	140646860	140638353	140638542	140648622	140648743	18482	127	33	201	18	203	125	0.000551352576353	0.0146569039001	0.703	0.873	-0.17
5967	ZNF33A	ZNF33A	chr10	+	38314275	38314339	38306218	38306314	38343302	38348995	5967	0	41	14	57	189	125	0.000552515030359	0.0146756068695	0.0	0.14	-0.14
5394	MTCH1	MTCH1	chr6	-	36949363	36949448	36946280	36946387	36953628	36954327	5394	2474	6	1525	22	210	125	0.000553378749431	0.0146863505451	0.996	0.976	0.02
20111	ADCY6	ADCY6	chr12	-	49167722	49167881	49167251	49167430	49169085	49169233	20111	167	9	208	0	284	125	0.000558961184663	0.0148222045485	0.891	1.0	-0.109
8491	LLGL1	LLGL1	chr17	+	18140794	18141087	18140148	18140253	18141380	18141528	8491	126	8	358	2	418	125	0.000561819277241	0.0148856507756	0.825	0.982	-0.157
20113	ADCY6	ADCY6	chr12	-	49168184	49168301	49167722	49167881	49169085	49169233	20113	101	10	204	2	242	125	0.000563486964626	0.0149174777556	0.839	0.981	-0.142
31836	KCTD17	KCTD17	chr22	+	37457578	37457669	37455352	37455478	37458564	37459430	31836	28	15	30	1	216	125	0.000564893789217	0.0149423518438	0.519	0.946	-0.427
15093	ANO6	ANO6	chr12	+	45695796	45695876	45609769	45610174	45725077	45725206	15093	261	24	386	10	205	125	0.00056647726664	0.0149619474242	0.869	0.959	-0.09
17000	BRAT1	BRAT1	chr7	-	2578812	2578985	2577443	2578398	2579177	2579276	17000	295	13	220	0	298	125	0.000566570304274	0.0149619474242	0.905	1.0	-0.095
36909	TMEM62	TMEM62	chr15	+	43430771	43430817	43427709	43427847	43438690	43438832	36909	61	6	220	1	171	125	0.000569612339962	0.0150230355218	0.881	0.994	-0.113
7885	ZFYVE27	ZFYVE27	chr10	+	99508025	99508121	99504485	99504672	99509230	99509343	7885	199	13	148	0	221	125	0.000569823079673	0.0150230355218	0.896	1.0	-0.104
11673	AACS	AACS	chr12	+	125609447	125609570	125609250	125609315	125612706	125612820	11673	189	11	526	5	248	125	0.000573494388403	0.015094938717	0.896	0.981	-0.085
14556	AP4M1	AP4M1	chr7	+	99700297	99700404	99699502	99699591	99701031	99701142	14556	53	10	57	0	232	125	0.000573332951318	0.015094938717	0.741	1.0	-0.259
2641	HEATR3	HEATR3	chr16	+	50100277	50100450	50099880	50100180	50102690	50102778	2641	21	9	30	0	298	125	0.000582765121115	0.0152956834408	0.495	1.0	-0.505
31469	PGD	PGD	chr1	+	10463127	10463193	10460449	10460629	10464217	10464336	31469	1509	34	1778	14	191	125	0.000582816957084	0.0152956834408	0.967	0.988	-0.021
32510	SPRYD3	SPRYD3	chr12	-	53467069	53467255	53461938	53462088	53468432	53468568	32510	338	11	333	0	311	125	0.000583034337533	0.0152956834408	0.925	1.0	-0.075
6860	PANX1	PANX1	chr11	+	93886656	93886796	93862093	93862659	93911534	93911758	6860	77	9	225	3	265	125	0.000581823780778	0.0152956834408	0.801	0.973	-0.172
35787	APP	APP	chr21	-	27372329	27372497	27354656	27354790	27394155	27394358	35787	3215	86	6397	102	293	125	0.000589182678307	0.0154436322465	0.941	0.964	-0.023
5408	ERBB2IP	ERBB2IP	chr5	+	65367996	65368119	65349233	65350779	65370851	65371058	5408	11	63	86	160	248	125	0.000589639617666	0.0154436322465	0.081	0.213	-0.132
13881	TARS2	TARS2	chr1	+	150477107	150477209	150476810	150476911	150477381	150477454	13881	61	12	157	5	227	125	0.000593682811603	0.0155368054951	0.737	0.945	-0.208
17676	CECR5	CECR5	chr22	-	17621948	17622123	17619439	17619628	17623987	17624021	17676	248	9	326	0	300	125	0.000594808076041	0.0155535259786	0.92	1.0	-0.08
13098	AHDC1	AHDC1	chr1	-	27873771	27878700	27860755	27861427	27879402	27879440	13098	326	4	1548	0	5054	125	0.000600919419035	0.015700492664	0.668	1.0	-0.332
31127	IRF3	IRF3	chr19	-	50165204	50165585	50163969	50164085	50165681	50165874	31127	655	15	1398	7	506	125	0.0006020580408	0.0157174009345	0.915	0.98	-0.065
21918	TCERG1	TCERG1	chr5	+	145883386	145883569	145882937	145883102	145886590	145886770	21918	406	0	599	15	308	125	0.000611190593047	0.0159428019296	1.0	0.942	0.058
14390	GUK1	GUK1	chr1	+	228328824	228328989	228327928	228328064	228333211	228333325	14390	226	111	264	71	290	125	0.00061361883535	0.0159930972734	0.467	0.616	-0.149
10578	BAZ2B	BAZ2B	chr2	-	160287373	160287667	160285710	160285771	160289267	160289874	10578	73	5	70	24	419	125	0.000616773961857	0.0160491711149	0.813	0.465	0.348
33138	SLC35F5	SLC35F5	chr2	-	114475329	114475427	114472734	114472772	114476730	114476885	33138	176	14	738	15	223	125	0.00061661887679	0.0160491711149	0.876	0.965	-0.089
21444	FANCI	FANCI	chr15	+	89838145	89838325	89837063	89837228	89843030	89843197	21444	724	9	656	28	305	125	0.000620580113165	0.0161108277668	0.971	0.906	0.065
30731	TCF4	TCF4	chr18	-	53254275	53254367	53252510	53252583	53255268	53255860	30731	53	0	9	4	217	125	0.00062100966445	0.0161108277668	1.0	0.564	0.436
542	TRA2A	TRA2A	chr7	-	23570799	23570889	23561750	23562051	23571407	23571660	542	22	26	14	67	215	125	0.00061986148331	0.0161108277668	0.33	0.108	0.222
6260	DPM1	DPM1	chr20	-	49562273	49562299	49558567	49558663	49562383	49562460	6260	682	29	504	5	151	125	0.000621158556487	0.0161108277668	0.951	0.988	-0.037
5617	KANSL2	KANSL2	chr12	-	49072818	49072933	49065581	49065745	49073437	49073616	5617	314	8	143	16	240	125	0.000623735389663	0.0161645524809	0.953	0.823	0.13
7476	PRC1	PRC1	chr15	-	91513633	91513744	91512676	91512853	91517365	91517476	7476	1387	55	1194	20	236	125	0.000624930671199	0.0161824152753	0.93	0.969	-0.039
29950	TAF1A	TAF1A	chr1	-	222753100	222753214	222750786	222750985	222757469	222757639	29950	118	5	45	12	239	125	0.000635010711479	0.0164301315155	0.925	0.662	0.263
225	CCNDBP1	CCNDBP1	chr15	+	43478017	43478077	43477465	43477805	43481396	43481478	225	19	7	58	1	185	125	0.000636292992238	0.0164499999125	0.647	0.975	-0.328
11194	CDK10	CDK10	chr16	+	89759805	89759875	89759681	89759734	89760580	89760640	11194	45	7	277	5	195	125	0.000637701205186	0.0164730892907	0.805	0.973	-0.168
37380	ACAD10	ACAD10	chr12	+	112167609	112167760	112165765	112165947	112174634	112174808	37380	16	7	33	0	276	125	0.000642018045308	0.0165712163753	0.509	1.0	-0.491
32862	XPNPEP1	XPNPEP1	chr10	-	111651479	111651584	111648260	111648353	111667448	111667573	32862	176	11	296	2	230	125	0.000643196550755	0.0165882465267	0.897	0.988	-0.091
23687	WHSC1L1	WHSC1L1	chr8	-	38156961	38157108	38153313	38153470	38162104	38162275	23687	53	7	92	0	272	125	0.000644604240427	0.0166111552046	0.777	1.0	-0.223
10820	FCHSD1	FCHSD1	chr5	-	141027534	141027663	141026964	141027087	141028523	141028587	10820	79	12	173	4	254	125	0.000647745654288	0.0166652502205	0.764	0.955	-0.191
15779	ADD1	ADD1	chr4	+	2928368	2928402	2927740	2927839	2929897	2931802	15779	22	242	101	500	159	125	0.000647422480254	0.0166652502205	0.067	0.137	-0.07
25241	PTK2	PTK2	chr8	-	141935759	141935848	141900641	141900868	142011223	142011412	25241	73	31	145	21	214	125	0.000649839703156	0.0167056862596	0.579	0.801	-0.222
16376	FAM189B	FAM189B	chr1	-	155224190	155224247	155223415	155223523	155224443	155225274	16376	16	74	28	37	182	125	0.000652011942304	0.0167480657951	0.129	0.342	-0.213
16625	MFF	MFF	chr2	+	228207460	228207535	228205007	228205096	228220392	228220477	16625	44	245	57	147	200	125	0.000652818376076	0.0167553223651	0.101	0.195	-0.094
17300	SEPT2	SEPT2	chr2	+	242256913	242257014	242254601	242255025	242263630	242263656	17300	40	109	17	132	226	125	0.000659062085881	0.0169020092273	0.169	0.066	0.103
22071	HSPH1	HSPH1	chr13	-	31722510	31722617	31722095	31722229	31724090	31724319	22071	2959	0	872	7	232	125	0.000667584657251	0.0171068568421	1.0	0.985	0.015
25571	FADS3	FADS3	chr11	-	61644337	61644435	61643830	61643927	61644982	61645059	25571	236	13	173	0	223	125	0.000669151407478	0.0171332762299	0.911	1.0	-0.089
17776	FAM213B	FAM213B	chr1	+	2519968	2520064	2519828	2519892	2520392	2520479	17776	26	7	48	0	221	125	0.000676738350378	0.0173136739561	0.678	1.0	-0.322
24333	SMPD4	SMPD4	chr2	-	130930851	130930927	130930359	130930468	130931086	130931229	24333	455	13	534	1	201	125	0.000678796062882	0.0173524365236	0.956	0.997	-0.041
35438	IFRD2	IFRD2	chr3	-	50326877	50327059	50326230	50326368	50327142	50327193	35438	292	17	374	4	307	125	0.000679359921201	0.0173529794569	0.875	0.974	-0.099
19618	KANSL3	KANSL3	chr2	-	97281228	97281281	97279224	97279356	97285095	97285281	19618	0	105	9	77	178	125	0.000680281326278	0.0173626470985	0.0	0.076	-0.076
28699	TNIP1	TNIP1	chr5	-	150444520	150444688	150443173	150443308	150460440	150460649	28699	257	35	972	60	293	125	0.000682597333978	0.0174078650244	0.758	0.874	-0.116
17972	TLE1	TLE1	chr9	-	84249011	84249216	84235355	84235472	84267128	84267203	17972	153	0	398	21	330	125	0.000685760320387	0.0174745936621	1.0	0.878	0.122
921	DHPS	DHPS	chr19	-	12788104	12788210	12786830	12786956	12790270	12790357	921	264	13	344	2	231	125	0.000690556748135	0.0175828063737	0.917	0.989	-0.072
10976	CCSER2	CCSER2	chr10	+	86259630	86259715	86237330	86237420	86273204	86278277	10976	32	59	13	81	210	125	0.000693812577667	0.0176516517373	0.244	0.087	0.157
23240	DNMT3B	DNMT3B	chr20	+	31374307	31374433	31372563	31372665	31375035	31375257	23240	31	7	142	3	251	125	0.000702020832051	0.0178462847448	0.688	0.959	-0.271
15775	OAZ1	OAZ1	chr19	+	2271383	2271529	2269484	2269743	2271780	2271953	15775	9794	72	7116	16	271	125	0.000710837913011	0.0180417432207	0.984	0.995	-0.011
8406	DUSP10	DUSP10	chr1	-	221912275	221913129	221879436	221879808	221915322	221915518	8406	506	11	825	2	979	125	0.000710506932136	0.0180417432207	0.855	0.981	-0.126
5455	CD44	CD44	chr11	+	35219667	35219793	35211381	35211612	35229651	35229753	5455	14	7	799	1850	251	125	0.000712756344203	0.0180670308967	0.499	0.177	0.322
7622	PDK1	PDK1	chr2	+	173433468	173433545	173431583	173431661	173435453	173435552	7622	70	7	121	0	202	125	0.000712964133573	0.0180670308967	0.861	1.0	-0.139
25583	SEC11A	SEC11A	chr15	-	85230855	85231005	85223943	85224063	85234765	85234875	25583	2143	30	3345	17	275	125	0.000716420941574	0.0181259032528	0.97	0.989	-0.019
4156	IFT52	IFT52	chr20	+	42233641	42233713	42232822	42232898	42242489	42242616	4156	281	17	256	2	197	125	0.000716284946676	0.0181259032528	0.913	0.988	-0.075
6526	HYAL2	HYAL2	chr3	-	50358796	50359204	50356999	50357966	50360083	50360281	6526	11	13	12	0	533	125	0.000719261469563	0.0181833848195	0.166	1.0	-0.834
33838	RRP8	RRP8	chr11	-	6622378	6622832	6621898	6622005	6624633	6624880	33838	202	0	124	7	579	125	0.000720388649687	0.0181974952741	1.0	0.793	0.207
22398	PARD3	PARD3	chr10	-	34739244	34739376	34690753	34690845	34759012	34759191	22398	301	74	848	119	257	125	0.000720984343823	0.0181981683626	0.664	0.776	-0.112
26481	BCL2L12	BCL2L12	chr19	+	50173472	50173745	50172280	50172372	50176954	50177173	26481	383	29	374	8	398	125	0.00072485837171	0.0182633986149	0.806	0.936	-0.13
5462	CD44	CD44	chr11	+	35226058	35226187	35219667	35219793	35236398	35236461	5462	3	7	34	5	254	125	0.000725281933737	0.0182633986149	0.174	0.77	-0.596
8313	GNPDA2	GNPDA2	chr4	-	44724100	44724259	44712969	44713154	44728490	44728651	8313	181	0	82	6	284	125	0.000724541279251	0.0182633986149	1.0	0.857	0.143
11372	FAM49B	FAM49B	chr8	-	130916744	130916831	130915557	130915596	130983188	130983241	11372	163	28	231	87	212	125	0.000726223052464	0.018272709062	0.774	0.61	0.164
23840	ACTR1B	ACTR1B	chr2	-	98277033	98277109	98275814	98275940	98278344	98278409	23840	172	11	405	4	201	125	0.000727493151012	0.0182902759193	0.907	0.984	-0.077
24413	MBNL3	MBNL3	chrX	-	131515386	131515460	131503342	131513705	131516205	131516300	24413	5	0	2	14	199	125	0.000732008954305	0.0183762404124	1.0	0.082	0.918
24710	SYT7	SYT7	chr11	-	61318855	61318935	61300460	61300596	61323575	61323679	24710	89	0	1	2	205	125	0.000732061609925	0.0183762404124	1.0	0.234	0.766
29174	ABCD4	ABCD4	chr14	-	74766250	74766378	74764632	74764772	74766852	74766971	29174	12	13	105	23	253	125	0.000736240256327	0.0184666379587	0.313	0.693	-0.38
9128	POLL	POLL	chr10	-	103345618	103345913	103344634	103344676	103347002	103347163	9128	21	11	100	9	420	125	0.000746106751875	0.0186994466497	0.362	0.768	-0.406
19211	PRMT7	PRMT7	chr16	+	68381533	68381581	68380047	68380183	68382244	68382334	19211	16	6	39	0	173	125	0.00074876523163	0.0187353559933	0.658	1.0	-0.342
28045	LMO7	LMO7	chr13	+	76412275	76412332	76410532	76410593	76414220	76414246	28045	779	32	202	0	182	125	0.000748389151365	0.0187353559933	0.944	1.0	-0.056
30149	ANKRD13D	ANKRD13D	chr11	+	67057299	67057436	67056815	67057021	67057548	67057684	30149	3	17	33	24	262	125	0.000749297070528	0.0187353559933	0.078	0.396	-0.318
16380	FAM189B	FAM189B	chr1	-	155223874	155223985	155223649	155223769	155224443	155225274	16380	43	5	131	0	236	125	0.000750051418451	0.0187395659079	0.82	1.0	-0.18
26454	TESC	TESC	chr12	-	117479751	117479799	117476727	117477015	117484363	117484471	26454	72	0	23	5	173	125	0.000751041250893	0.0187496480902	1.0	0.769	0.231
27210	PRR5L	PRR5L	chr11	+	36472758	36472885	36467849	36467990	36483891	36486754	27210	40	6	87	0	252	125	0.000752590996358	0.0187736817968	0.768	1.0	-0.232
16268	BTRC	BTRC	chr10	+	103190101	103190209	103113789	103113985	103221737	103221815	16268	49	16	27	32	233	125	0.000756289175955	0.0188434059648	0.622	0.312	0.31
24091	ANO8	ANO8	chr19	-	17438246	17438378	17438043	17438154	17438497	17438689	24091	88	11	76	0	257	125	0.000756564517159	0.0188434059648	0.796	1.0	-0.204
7919	YEATS2	YEATS2	chr3	+	183490092	183490351	183479884	183480067	183491420	183491582	7919	325	1	260	11	384	125	0.000759852122385	0.0189105609913	0.991	0.885	0.106
28024	CHD3	CHD3	chr17	+	7810918	7811020	7810670	7810806	7811211	7811337	28024	190	66	222	36	227	125	0.00076076777117	0.0189186262224	0.613	0.773	-0.16
21507	ODF2	ODF2	chr9	+	131219476	131219716	131218284	131218534	131221845	131221936	21507	37	116	88	127	365	125	0.000763418973164	0.0189550766784	0.098	0.192	-0.094
6126	INO80E	INO80E	chr16	+	30012734	30012851	30012249	30012361	30016541	30017111	6126	135	33	310	30	242	125	0.000762826898431	0.0189550766784	0.679	0.842	-0.163
20516	ELP2	ELP2	chr18	+	33719381	33719576	33718232	33718389	33721099	33721164	20516	24	25	22	3	320	125	0.000769223820461	0.0190804027099	0.273	0.741	-0.468
31372	SPPL3	SPPL3	chr12	-	121204065	121204175	121200312	121202873	121205196	121205396	31372	275	2	352	19	235	125	0.000769659771602	0.0190804027099	0.987	0.908	0.079
18076	EME1	EME1	chr17	+	48455955	48456042	48453426	48453554	48456134	48456256	18076	27	7	48	0	212	125	0.000772221165247	0.0191290727069	0.695	1.0	-0.305
25461	UCHL3	UCHL3	chr13	+	76124111	76124123	76123885	76123998	76134888	76135017	25461	552	5	327	15	137	125	0.000773199879965	0.0191384923849	0.99	0.952	0.038
227	CCNDBP1	CCNDBP1	chr15	+	43482252	43482349	43481396	43481478	43482522	43482596	227	126	18	308	12	222	125	0.00077931317298	0.019274891935	0.798	0.935	-0.137
13310	ZNF267	ZNF267	chr16	+	31901527	31901571	31896481	31896577	31925796	31928629	13310	38	81	36	26	169	125	0.000781564964988	0.01931564728	0.258	0.506	-0.248
14356	YIPF2	YIPF2	chr19	-	11038305	11038392	11036361	11036449	11038474	11038635	14356	137	19	272	10	212	125	0.000783762876929	0.0193550091152	0.81	0.941	-0.131
3695	IL6	IL6	chr7	+	22767062	22767253	22766765	22766900	22768311	22768425	3695	357	3	1966	79	316	125	0.000788267273818	0.0194512248586	0.979	0.908	0.071
36146	AARS	AARS	chr16	-	70291935	70292120	70289630	70289739	70292882	70293089	36146	352	0	943	23	310	125	0.000795185391841	0.0196068071173	1.0	0.943	0.057
25800	CCDC28B	CCDC28B	chr1	+	32669786	32669980	32669479	32669646	32670198	32670221	25800	62	6	130	0	319	125	0.000798858423933	0.0196821975326	0.802	1.0	-0.198
16379	FAM189B	FAM189B	chr1	-	155223874	155223985	155223649	155223769	155224190	155224247	16379	78	8	211	2	236	125	0.000803282625644	0.0197607525908	0.838	0.982	-0.144
3537	KIRREL	KIRREL	chr1	+	158063128	158063236	158061147	158061346	158063412	158063552	3537	870	15	1485	4	233	125	0.000802954914206	0.0197607525908	0.969	0.995	-0.026
5053	OARD1	OARD1	chr6	-	41036579	41036692	41034530	41035176	41037814	41037873	5053	71	16	275	17	238	125	0.000805158664797	0.0197916787857	0.7	0.895	-0.195
11490	LIN37	LIN37	chr19	+	36243814	36243900	36243704	36243734	36243987	36244154	11490	90	14	85	1	211	125	0.000807402601146	0.0198163738946	0.792	0.981	-0.189
19982	TAF15	TAF15	chr17	+	34151081	34151202	34149643	34149837	34161569	34161602	19982	578	0	925	18	246	125	0.000807301333971	0.0198163738946	1.0	0.963	0.037
11523	MIER1	MIER1	chr1	+	67394572	67394646	67391824	67391925	67405710	67405735	11523	16	13	8	38	199	125	0.000810012823784	0.019865191798	0.436	0.117	0.319
29692	HMGCR	HMGCR	chr5	+	74655222	74655381	74654994	74655135	74655809	74655964	29692	300	0	2106	54	284	125	0.000811539812677	0.0198873894325	1.0	0.945	0.055
5998	AMMECR1L	AMMECR1L	chr2	-	128628387	128628502	128627027	128627118	128628822	128628933	5998	100	0	133	12	240	125	0.000816275070472	0.0199881139002	1.0	0.852	0.148
36258	PPP2R5D	PPP2R5D	chr6	+	42976430	42976484	42976104	42976213	42976794	42976965	36258	418	27	403	7	179	125	0.000818209134076	0.0200201439233	0.915	0.976	-0.061
21438	FANCI	FANCI	chr15	+	89849237	89849425	89848835	89848929	89850706	89850760	21438	570	17	704	4	313	125	0.000821321954612	0.0200809450371	0.931	0.986	-0.055
28738	NAGA	NAGA	chr22	-	42463768	42463940	42463116	42463294	42464442	42464578	28738	101	9	324	4	297	125	0.000823845513697	0.0201272570879	0.825	0.972	-0.147
14465	RPP38	RPP38	chr10	+	15144216	15144335	15139178	15139408	15145303	15146256	14465	60	3	74	23	244	125	0.00082566931372	0.0201564157655	0.911	0.622	0.289
31524	MBD1	MBD1	chr18	-	47801739	47801814	47801498	47801615	47801969	47802098	31524	1	107	9	61	200	125	0.000828080802084	0.02019986579	0.006	0.084	-0.078
36082	POC1A	POC1A	chr3	-	52130584	52130728	52109248	52110001	52156394	52156493	36082	213	67	290	45	269	125	0.000831694098108	0.0202725436414	0.596	0.75	-0.154
13889	WIPF1	WIPF1	chr2	-	175439931	175440108	175436403	175437174	175446037	175446167	13889	133	0	29	4	302	125	0.000834592211221	0.0203276914812	1.0	0.75	0.25
14825	MZT2B	MZT2B	chr2	+	130940199	130940348	130939500	130940025	130948041	130948300	14825	1003	33	1316	16	274	125	0.000835345583427	0.0203305568935	0.933	0.974	-0.041
36546	EIF6	EIF6	chr20	-	33868456	33868632	33867744	33867921	33872183	33872520	36546	1580	23	2640	12	301	125	0.000837556262612	0.0203688587668	0.966	0.989	-0.023
26471	SORBS2	SORBS2	chr4	-	186611715	186611765	186599949	186599976	186696380	186696520	26471	7	14	22	5	175	125	0.000839404682147	0.0203966318453	0.263	0.759	-0.496
6555	ZCCHC10	ZCCHC10	chr5	-	132335823	132335893	132332676	132334542	132342450	132342612	6555	51	2	35	13	195	125	0.000839973863048	0.0203966318453	0.942	0.633	0.309
19914	POMGNT1	POMGNT1	chr1	-	46660224	46660323	46659945	46660073	46660515	46660633	19914	381	11	415	0	224	125	0.000842731024193	0.0204206040092	0.951	1.0	-0.049
33963	SYNCRIP	SYNCRIP	chr6	-	86351009	86351169	86350163	86350282	86352514	86353043	33963	1165	112	1812	109	285	125	0.000842876713326	0.0204206040092	0.82	0.879	-0.059
8533	TCF7L2	TCF7L2	chr10	+	114918425	114918476	114917779	114917828	114919678	114919751	8533	2	3	82	2	176	125	0.000842198849769	0.0204206040092	0.321	0.967	-0.646
34158	DMKN	DMKN	chr19	-	35997027	35997087	35996840	35996888	36001085	36001154	34158	0	31	110	463	185	125	0.000844290566672	0.020439373446	0.0	0.138	-0.138
29102	PRPF8	PRPF8	chr17	-	1564904	1565084	1564564	1564700	1565199	1565447	29102	771	12	1509	3	305	125	0.000847010173658	0.0204897014777	0.963	0.995	-0.032
21224	LAMA5	LAMA5	chr20	-	60897713	60897814	60897324	60897505	60898511	60898726	21224	0	2	138	2	226	125	0.000848291334061	0.0205051828143	0.0	0.974	-0.974
2986	UBE2F	UBE2F	chr2	+	238939196	238939254	238933982	238934053	238944518	238944581	2986	137	13	137	1	183	125	0.000850226388351	0.0205364349694	0.878	0.989	-0.111
21114	AARS2	AARS2	chr6	-	44274985	44275131	44274659	44274768	44278035	44278180	21114	55	11	115	3	271	125	0.000852211069838	0.020568837746	0.698	0.946	-0.248
23206	NT5E	NT5E	chr6	+	86200225	86200375	86199211	86199317	86201694	86201895	23206	643	75	1941	135	275	125	0.000853167023074	0.0205763811447	0.796	0.867	-0.071
19984	TAF15	TAF15	chr17	+	34160910	34160945	34149643	34149837	34161569	34161602	19984	198	0	389	18	160	125	0.000855761975449	0.020623412189	1.0	0.944	0.056
37170	PCBP2	PCBP2	chr12	+	53858543	53858636	53856276	53856351	53861004	53861077	37170	1501	271	1495	193	218	125	0.000867408177674	0.0208883384955	0.761	0.816	-0.055
19210	PRMT7	PRMT7	chr16	+	68355328	68355365	68349799	68349977	68358585	68358735	19210	63	9	108	1	162	125	0.000870995522949	0.0209527076674	0.844	0.988	-0.144
20107	PHPT1	PHPT1	chr9	+	139744954	139745012	139744464	139744589	139745206	139745495	20107	11	517	35	550	183	125	0.000871391532134	0.0209527076674	0.014	0.042	-0.028
6050	BANP	BANP	chr16	+	88008653	88008809	87985037	87985121	88014641	88014733	6050	4	5	50	3	281	125	0.000873669685694	0.0209917028914	0.262	0.881	-0.619
16577	BRD8	BRD8	chr5	-	137504158	137504377	137503622	137503767	137504910	137505047	16577	334	23	309	50	344	125	0.000874474448795	0.0209952649193	0.841	0.692	0.149
30051	LINC01605	LINC01605	chr8	-	37330595	37330728	37278858	37279087	37333359	37333530	30051	42	0	83	17	258	125	0.000878279185217	0.0210707939559	1.0	0.703	0.297
28918	MYO18A	MYO18A	chr17	-	27412621	27412666	27409333	27409456	27413455	27413595	28918	65	13	97	58	170	125	0.000879988398629	0.0210959737542	0.786	0.552	0.234
11458	RNASEK-C17orf49	RNASEK-C17orf49	chr17	+	6919092	6919194	6918380	6918475	6919813	6920004	11458	224	26	671	30	227	125	0.000881349879727	0.0211127858829	0.826	0.925	-0.099
14933	MBOAT2	MBOAT2	chr2	-	9083315	9083393	9048750	9048846	9143668	9143876	14933	75	7	123	0	203	125	0.000890238820128	0.0213070054217	0.868	1.0	-0.132
30468	SH3BP2	SH3BP2	chr4	+	2831219	2831874	2829332	2829401	2833297	2833406	30468	202	17	550	13	780	125	0.000890790064064	0.0213070054217	0.656	0.871	-0.215
23424	SLC29A1	SLC29A1	chr6	+	44198083	44198218	44197643	44197783	44198304	44198402	23424	280	8	489	0	260	125	0.00089167766971	0.0213122958724	0.944	1.0	-0.056
9197	BECN1	BECN1	chr17	-	40967925	40968072	40966541	40966691	40970238	40970433	9197	520	15	644	3	272	125	0.000893645401605	0.0213433756111	0.941	0.99	-0.049
27661	EIF4G1	EIF4G1	chr3	+	184033919	184034006	184033550	184033644	184035108	184035285	27661	246	8	461	0	212	125	0.000896649725963	0.0213991479375	0.948	1.0	-0.052
19702	NBEAL2	NBEAL2	chr3	+	47033964	47034045	47033329	47033436	47035426	47035510	19702	0	20	75	191	206	125	0.000900927244878	0.0214816731631	0.0	0.192	-0.192
2567	RPE	RPE	chr2	+	210874380	210874460	210867288	210867507	210880696	210880836	2567	432	16	492	3	205	125	0.000901762471572	0.0214816731631	0.943	0.99	-0.047
35048	MRPL55	MRPL55	chr1	-	228296137	228296175	228295935	228296019	228296849	228297013	35048	5	22	8	2	163	125	0.000902122797312	0.0214816731631	0.148	0.754	-0.606
23233	DNMT3B	DNMT3B	chr20	+	31381341	31381401	31380431	31380576	31383214	31383340	23233	2	13	57	40	185	125	0.00090288496147	0.0214838251993	0.094	0.491	-0.397
31426	NRP1	NRP1	chr10	-	33491818	33491923	33486577	33486637	33496499	33496644	31426	542	6	487	22	230	125	0.000907806287199	0.0215848662191	0.98	0.923	0.057
21357	PHF1	PHF1	chr6	+	33381512	33381608	33381185	33381334	33381817	33381886	21357	196	18	196	3	221	125	0.000909767451055	0.0216154257688	0.86	0.974	-0.114
3113	SLC37A2	SLC37A2	chr11	+	124956099	124956156	124955849	124955914	124958014	124960412	3113	0	6	8	1	182	125	0.00091253026022	0.0216585647049	0.0	0.846	-0.846
6556	ZCCHC10	ZCCHC10	chr5	-	132335823	132335865	132332676	132334542	132342450	132342612	6556	109	2	83	13	167	125	0.000912937624211	0.0216585647049	0.976	0.827	0.149
10431	IDH3G	IDH3G	chrX	-	153052255	153052402	153051809	153051904	153052505	153052608	10431	495	14	557	2	272	125	0.000914730667477	0.02168501612	0.942	0.992	-0.05
15606	GOPC	GOPC	chr6	-	117892022	117892118	117888016	117888197	117894629	117894795	15606	136	0	65	6	221	125	0.000919577038149	0.0217837582815	1.0	0.86	0.14
12691	BCL2L13	BCL2L13	chr22	+	18178906	18178976	18171751	18171908	18185008	18185152	12691	118	27	355	31	195	125	0.000926031473511	0.021920419336	0.737	0.88	-0.143
36452	RELL2	RELL2	chr5	+	141017736	141017976	141016516	141017308	141018361	141018427	36452	56	10	55	0	365	125	0.000928318813558	0.0219583103976	0.657	1.0	-0.343
9818	MCRS1	MCRS1	chr12	-	49960504	49960624	49959859	49959998	49961830	49961928	9818	492	21	458	4	245	125	0.00093084303027	0.0220017443518	0.923	0.983	-0.06
21924	SNAPIN	SNAPIN	chr1	+	153631613	153631660	153631129	153631362	153631923	153632042	21924	167	19	206	5	172	125	0.000932178527924	0.0220170379047	0.865	0.968	-0.103
11762	YKT6	YKT6	chr7	+	44250621	44250723	44247731	44247797	44251845	44253893	11762	1583	37	1366	11	227	125	0.000937323751322	0.0221222240349	0.959	0.986	-0.027
541	TRA2A	TRA2A	chr7	-	23570799	23570889	23561325	23561459	23571407	23571660	541	24	199	15	379	215	125	0.000946559719884	0.0223237314468	0.066	0.022	0.044
16626	MFF	MFF	chr2	+	228212058	228212100	228205007	228205096	228217229	228217289	16626	62	43	66	15	167	125	0.000951308005121	0.0224191820219	0.519	0.767	-0.248
9781	SRSF2	SRSF2	chr17	-	74731853	74731957	74730196	74731240	74732235	74732546	9781	76	1433	156	1838	229	125	0.000955451218502	0.0225002429806	0.028	0.044	-0.016
6183	PGAM5	PGAM5	chr12	+	133294295	133294384	133294024	133294150	133294575	133294706	6183	245	9	324	0	214	125	0.000965381703187	0.0227173707637	0.941	1.0	-0.059
17986	CHCHD2	CHCHD2	chr7	-	56171918	56172168	56170559	56170704	56174056	56174187	17986	5860	20	6336	2	375	125	0.000966534823342	0.0227277820959	0.99	0.999	-0.009
16160	PRR16	PRR16	chr5	+	119816863	119816988	119799972	119800340	120021648	120023025	16160	43	238	6	3	250	125	0.000969665251266	0.0227846397763	0.083	0.5	-0.417
34626	CDH3	CDH3	chr16	+	68710287	68710373	68679538	68679653	68712036	68712180	34626	4	0	1835	2	211	125	0.000970388736655	0.0227848985303	1.0	0.998	0.002
3825	VEGFC	VEGFC	chr4	-	177648931	177649122	177608974	177609081	177650686	177650900	3825	321	0	7	2	316	125	0.000972364034663	0.0228145281207	1.0	0.581	0.419
16630	MFF	MFF	chr2	+	228217229	228217289	228205007	228205096	228220392	228220477	16630	137	245	139	147	185	125	0.000975680478391	0.0228755584303	0.274	0.39	-0.116
14303	ANXA3	ANXA3	chr4	+	79503330	79503444	79500180	79500275	79507413	79507504	14303	293	2	4635	9	239	125	0.000977725329841	0.022889938542	0.987	0.996	-0.009
35507	MLXIP	MLXIP	chr12	+	122616838	122616930	122615390	122615480	122617894	122618534	35507	194	9	408	2	217	125	0.000977346968185	0.022889938542	0.925	0.992	-0.067
882	HAGLR	HAGLR	chr2	-	177042438	177042584	177042059	177042222	177043756	177043826	882	11	4	7	25	271	125	0.000978810857631	0.0228985890468	0.559	0.114	0.445
30640	GLMP	GLMP	chr1	-	156263110	156263367	156262477	156263000	156263808	156264027	30640	943	27	551	3	382	125	0.000988486866478	0.0231080482383	0.92	0.984	-0.064
20704	HIRA	HIRA	chr22	-	19365391	19365589	19363153	19363315	19371142	19371228	20704	166	0	332	16	323	125	0.000999264543091	0.0233429365143	1.0	0.889	0.111
11089	APTX	APTX	chr9	-	32984628	32984855	32974455	32974559	32985968	32986028	11089	405	15	496	3	352	125	0.00100127805802	0.0233728994858	0.906	0.983	-0.077
32686	IFT46	IFT46	chr11	-	118428452	118428605	118427620	118427760	118430499	118430579	32686	5	38	24	35	278	125	0.00100847784376	0.0235227691633	0.056	0.236	-0.18
7320	UBE2C	UBE2C	chr20	+	44443022	44443109	44442075	44442103	44444179	44444384	7320	1684	33	1338	8	212	125	0.00100916945879	0.0235227691633	0.968	0.99	-0.022
8088	CLK2	CLK2	chr1	-	155238498	155238586	155238083	155238150	155239278	155239507	8088	29	15	113	14	213	125	0.0010140265891	0.0236187693514	0.532	0.826	-0.294
35831	APBB3	APBB3	chr5	-	139942247	139942308	139941937	139942084	139943178	139943255	35831	4	5	18	0	186	125	0.00101514222251	0.0236275460523	0.35	1.0	-0.65
22182	PON2	PON2	chr7	-	95036298	95036380	95035430	95035559	95039212	95039413	22182	1479	4	1661	25	207	125	0.0010238361305	0.0237952612307	0.996	0.976	0.02
26119	WASF1	WASF1	chr6	-	110499800	110499945	110481837	110481935	110500641	110501207	26119	45	12	8	13	270	125	0.00102361860435	0.0237952612307	0.635	0.222	0.413
33840	RRP8	RRP8	chr11	-	6623081	6623445	6621898	6622005	6624633	6624880	33840	214	0	142	7	489	125	0.00102532799403	0.0238126283581	1.0	0.838	0.162
19880	EPB41L1	EPB41L1	chr20	+	34761685	34761876	34742661	34742818	34763472	34763637	19880	27	8	38	0	316	125	0.00103145933938	0.0239376412724	0.572	1.0	-0.428
6532	ZNF800	ZNF800	chr7	-	127026113	127026209	127017239	127017383	127031550	127031669	6532	56	7	87	0	221	125	0.00103374482082	0.0239732845321	0.819	1.0	-0.181
10063	DOCK7	DOCK7	chr1	-	62939652	62939759	62923208	62923376	62940878	62941022	10063	236	0	268	11	232	125	0.00103645636042	0.0240187495697	1.0	0.929	0.071
27331	SRRM1	SRRM1	chr1	+	24989673	24989715	24989150	24989295	24993305	24993416	27331	71	66	228	107	167	125	0.00103761676392	0.0240282288995	0.446	0.615	-0.169
18784	PKP4	PKP4	chr2	+	159533250	159533379	159530394	159530512	159535092	159535166	18784	58	94	73	240	254	125	0.00103901134827	0.0240301764594	0.233	0.13	0.103
31033	SAMD4B	SAMD4B	chr19	+	39842456	39843014	39838927	39839029	39844645	39844706	31033	51	5	39	20	683	125	0.00103920369116	0.0240301764594	0.651	0.263	0.388
31376	RCOR3	RCOR3	chr1	+	211486061	211486303	211477424	211477482	211486765	211489725	31376	208	13	126	25	367	125	0.00104293288956	0.0240988274115	0.845	0.632	0.213
35153	BTN3A1	BTN3A1	chr6	+	26410121	26410142	26409760	26409961	26410233	26410260	35153	21	8	30	0	146	125	0.0010436796737	0.0240988274115	0.692	1.0	-0.308
7703	KIF2C	KIF2C	chr1	+	45220421	45220517	45219404	45219505	45221600	45221655	7703	875	4	613	15	221	125	0.00105527040291	0.0243488798594	0.992	0.959	0.033
15452	IL4R	IL4R	chr16	+	27352390	27352634	27351506	27351594	27353441	27353580	15452	10	34	16	257	369	125	0.00108339834708	0.0249596353219	0.091	0.021	0.07
20244	LOC100288778	LOC100288778	chr12	+	87880	88017	87556	87703	88569	88771	20244	41	13	68	3	262	125	0.00108486219817	0.0249596353219	0.601	0.915	-0.314
26893	LGALS3BP	LGALS3BP	chr17	-	76969051	76969304	76967334	76968786	76970769	76970901	26893	2350	25	1579	3	378	125	0.00108277892128	0.0249596353219	0.969	0.994	-0.025
6778	TMEM14C	TMEM14C	chr6	+	10726139	10726241	10723147	10723474	10728872	10728960	6778	481	12	942	4	227	125	0.00108424579454	0.0249596353219	0.957	0.992	-0.035
9676	OPTN	OPTN	chr10	+	13150961	13151015	13142081	13142302	13151111	13151288	9676	6	282	26	314	179	125	0.00108718364234	0.024995063179	0.015	0.055	-0.04
21065	HMMR	HMMR	chr5	+	162894706	162894754	162891728	162891808	162896646	162896835	21065	105	51	125	121	173	125	0.00109185754445	0.0250844858272	0.598	0.427	0.171
28190	STK11IP	STK11IP	chr2	+	220478882	220478964	220478473	220478652	220479197	220479268	28190	62	7	95	0	207	125	0.00110740482485	0.0254234072496	0.842	1.0	-0.158
19141	MARK3	MARK3	chr14	+	103958113	103958371	103946723	103946827	103969218	103970166	19141	335	0	796	19	383	125	0.0011146232566	0.0255707688279	1.0	0.932	0.068
22992	BIRC5	BIRC5	chr17	+	76212046	76212115	76210760	76210870	76212744	76212862	22992	37	452	61	367	194	125	0.00111919626129	0.0256572734309	0.05	0.097	-0.047
37008	SCAMP4	SCAMP4	chr19	+	1914977	1915025	1905372	1905438	1917692	1917821	37008	282	0	356	13	173	125	0.00112078832869	0.0256753658678	1.0	0.952	0.048
16746	PIP5K1C	PIP5K1C	chr19	-	3633434	3633518	3630178	3633167	3638881	3639014	16746	18	24	25	6	209	125	0.00112819390442	0.0258265147197	0.31	0.714	-0.404
15264	CLIP1	CLIP1	chr12	-	122835657	122835690	122831921	122832026	122837272	122837333	15264	4	22	7	2	158	125	0.00112981606465	0.0258451486034	0.126	0.735	-0.609
20074	IFT122	IFT122	chr3	+	129185732	129185909	129183477	129183624	129188184	129188260	20074	0	51	13	69	302	125	0.00113171797919	0.0258701508038	0.0	0.072	-0.072
30721	PPRC1	PPRC1	chr10	+	103906428	103907149	103904006	103904064	103908128	103908278	30721	527	15	739	4	846	125	0.00114011928698	0.0260435819983	0.838	0.965	-0.127
14978	ESYT1	ESYT1	chr12	+	56536068	56536209	56532710	56532797	56536361	56536516	14978	894	24	1542	14	266	125	0.00114417933121	0.0261176695304	0.946	0.981	-0.035
16468	ZNF608	ZNF608	chr5	-	123976944	123977098	123974825	123974907	123979203	123979376	16468	61	0	256	30	279	125	0.00114515986631	0.0261214069362	1.0	0.793	0.207
4849	ZNF384	ZNF384	chr12	-	6781515	6781698	6779925	6780004	6782381	6782606	4849	87	159	155	161	308	125	0.00114888567151	0.0261877147362	0.182	0.281	-0.099
8648	ADAM15	ADAM15	chr1	+	155028265	155028328	155026789	155026982	155028407	155028476	8648	361	18	870	13	188	125	0.00115076841401	0.026211947208	0.93	0.978	-0.048
20657	NAPRT	NAPRT	chr8	-	144657155	144657263	144656954	144657070	144657592	144657695	20657	5	4	136	6	233	125	0.00115169287877	0.0262143332833	0.401	0.924	-0.523
4145	GNPDA1	GNPDA1	chr5	-	141387363	141387465	141385708	141385891	141391476	141391606	4145	1404	3	414	9	227	125	0.00116025073061	0.0263903402311	0.996	0.962	0.034
9206	CUX1	CUX1	chr7	+	101842081	101842147	101839913	101840585	101843350	101843452	9206	73	10	66	0	191	125	0.00116960914884	0.0265842932338	0.827	1.0	-0.173
13711	SVIL	SVIL	chr10	-	29821457	29822387	29820930	29821101	29839525	29840192	13711	131	4	512	0	1055	125	0.00117940957156	0.0267880100131	0.795	1.0	-0.205
14527	PCNX	PCNX	chr14	+	71462457	71462642	71443658	71445365	71476350	71476441	14527	16	28	51	25	310	125	0.0011887373754	0.0269807106212	0.187	0.451	-0.264
99	TAZ	TAZ	chrX	+	153642437	153642527	153641818	153641904	153647881	153647962	99	29	30	128	48	215	125	0.0011936344509	0.0270726452055	0.36	0.608	-0.248
22345	SAT2	SAT2	chr17	-	7530260	7530362	7530070	7530111	7530460	7530544	22345	271	33	215	56	227	125	0.00120194957775	0.0272419188494	0.819	0.679	0.14
19142	MARK3	MARK3	chr14	+	103966492	103966537	103958113	103958371	103969218	103970166	19142	22	39	36	187	170	125	0.00121293463391	0.0274714232241	0.293	0.124	0.169
14898	SCN8A	SCN8A	chr12	+	52145138	52145377	52139686	52139819	52156286	52156460	14898	43	0	0	2	364	125	0.00121844011305	0.0275765851489	1.0	0.0	1.0
9134	APMAP	APMAP	chr20	-	24949527	24949720	24943579	24944658	24950161	24950296	9134	1837	55	1219	15	318	125	0.0012200558959	0.0275936262736	0.929	0.97	-0.041
30559	ADGRL2	ADGRL2	chr1	+	82455340	82455393	82452972	82453025	82456074	82458422	30559	0	76	4	16	178	125	0.00122335391831	0.0276291372228	0.0	0.149	-0.149
9107	POLL	POLL	chr10	-	103345072	103345235	103343264	103343438	103347002	103347163	9107	8	4	40	0	288	125	0.00122282521675	0.0276291372228	0.465	1.0	-0.535
14255	INO80C	INO80C	chr18	-	33060416	33060527	33058245	33058313	33077682	33077955	14255	119	10	105	0	236	125	0.00122466928746	0.0276393252032	0.863	1.0	-0.137
21467	C12orf49	C12orf49	chr12	-	117160871	117161028	117157567	117157681	117175594	117175875	21467	199	17	239	4	282	125	0.00123472886168	0.0278467059214	0.838	0.964	-0.126
28346	HES4	HES4	chr1	-	934905	934993	934341	934812	935071	935167	28346	45	4	203	0	213	125	0.00123630381855	0.0278625765449	0.868	1.0	-0.132
22436	AAK1	AAK1	chr2	-	69709842	69709944	69707991	69708093	69732700	69732805	22436	4	0	0	8	227	125	0.00123921704255	0.0279085640991	1.0	0.0	1.0
7781	ECT2	ECT2	chr3	+	172469939	172470262	172468474	172468647	172472298	172472450	7781	72	137	174	186	448	125	0.00124055754059	0.0279190922928	0.128	0.207	-0.079
9785	NPM2	NPM2	chr8	+	21883157	21883283	21882946	21883032	21890640	21890734	9785	79	11	62	0	251	125	0.00124433307516	0.0279843683148	0.781	1.0	-0.219
11191	CDK10	CDK10	chr16	+	89755659	89755732	89753075	89753167	89756960	89757032	11191	35	7	141	3	198	125	0.00124873358482	0.0280448344119	0.759	0.967	-0.208
22776	SUMF2	SUMF2	chr7	+	56141866	56141911	56140689	56140804	56142278	56142429	22776	140	0	591	31	170	125	0.00124877561609	0.0280448344119	1.0	0.933	0.067
7325	NUMB	NUMB	chr14	-	73783097	73783130	73763918	73763993	73789837	73789912	7325	34	33	195	76	158	125	0.00125040833122	0.0280617953912	0.449	0.67	-0.221
14440	PHF14	PHF14	chr7	+	11021998	11022786	11014461	11014572	11030329	11030474	14440	505	26	617	10	913	125	0.00125242257914	0.0280676062235	0.727	0.894	-0.167
23732	NPM3	NPM3	chr10	-	103542014	103542108	103541483	103541611	103542234	103542354	23732	408	9	936	0	219	125	0.00125222856712	0.0280676062235	0.963	1.0	-0.037
20335	ADPGK	ADPGK	chr15	-	73048591	73048788	73047896	73047995	73052747	73052868	20335	827	4	546	14	322	125	0.0012541704574	0.0280870946972	0.988	0.938	0.05
30801	LRRFIP2	LRRFIP2	chr3	-	37132957	37133029	37125126	37125297	37136282	37136399	30801	312	46	293	82	197	125	0.00126812450756	0.0283797213098	0.811	0.694	0.117
20153	SUCO	SUCO	chr1	+	172522399	172522510	172520651	172520766	172525008	172525163	20153	140	6	287	44	236	125	0.001271988917	0.0284462975984	0.925	0.776	0.149
14637	EXOSC2	EXOSC2	chr9	+	133573548	133573638	133572968	133573014	133574715	133574781	14637	401	19	351	3	215	125	0.00127872918971	0.0285698065718	0.925	0.986	-0.061
7167	HBP1	HBP1	chr7	+	106829736	106829893	106827013	106827126	106830617	106830762	7167	188	0	268	12	282	125	0.00127929840559	0.0285698065718	1.0	0.908	0.092
1347	SNHG6	SNHG6	chr8	-	67834848	67834960	67834558	67834627	67837671	67837777	1347	1858	121	937	97	237	125	0.00128262665671	0.0286041844363	0.89	0.836	0.054
1764	ATPAF2	ATPAF2	chr17	-	17925058	17925171	17924436	17924552	17927937	17928018	1764	40	4	166	0	238	125	0.00128230940808	0.0286041844363	0.84	1.0	-0.16
31604	SLC25A25	SLC25A25	chr9	+	130864358	130864394	130863587	130863675	130864648	130864760	31604	0	117	10	114	161	125	0.00128940934204	0.028735408194	0.0	0.064	-0.064
33667	NT5C	NT5C	chr17	-	73127139	73127200	73126847	73126962	73127275	73127376	33667	84	13	291	11	186	125	0.00129568036933	0.0288550544646	0.813	0.947	-0.134
5005	KIAA1217	KIAA1217	chr10	+	24783428	24783533	24762156	24762989	24784075	24784125	5005	2	22	51	76	230	125	0.00129830048162	0.0288932842047	0.047	0.267	-0.22
10761	SART3	SART3	chr12	-	108931263	108931371	108930483	108930561	108931840	108931979	10761	304	0	256	9	233	125	0.00130178407719	0.0289506639698	1.0	0.938	0.062
13791	SLC4A7	SLC4A7	chr3	-	27420739	27420847	27414211	27418336	27424643	27424741	13791	80	7	417	5	233	125	0.00130459871163	0.0289729630541	0.86	0.978	-0.118
15600	KIF23	KIF23	chr15	+	69732646	69732826	69732242	69732416	69737128	69737380	15600	1006	3	917	16	305	125	0.00130430798914	0.0289729630541	0.993	0.959	0.034
26380	KLK8	KLK8	chr19	-	51501006	51501140	51499263	51499470	51504353	51504431	26380	28	0	24	9	259	125	0.00130624273618	0.0289893426114	1.0	0.563	0.437
7122	SIGIRR	SIGIRR	chr11	-	409867	410027	408072	408206	414822	414999	7122	0	2	40	0	285	125	0.00130801298611	0.0289939914765	0.0	1.0	-1.0
9012	RPAIN	RPAIN	chr17	+	5331390	5331531	5326088	5326149	5335861	5336340	9012	76	82	173	97	266	125	0.00130826546906	0.0289939914765	0.303	0.456	-0.153
14857	MGAT4B	MGAT4B	chr5	-	179227483	179227597	179227183	179227259	179227906	179227953	14857	3252	35	3087	10	239	125	0.00131035931691	0.0290202845947	0.98	0.994	-0.014
16623	MFF	MFF	chr2	+	228207460	228207535	228205007	228205096	228217229	228217289	16623	37	43	42	15	200	125	0.00131966990669	0.0292062585577	0.35	0.636	-0.286
22896	PAX8	PAX8	chr2	-	113992970	113993159	113984731	113984833	113994177	113994298	22896	449	5	2189	85	314	125	0.00132275576599	0.0292543080196	0.973	0.911	0.062
32936	TCP1	TCP1	chr6	-	160201966	160202142	160201474	160201598	160204972	160205099	32936	6806	0	5684	30	301	125	0.00132906804035	0.0293735977404	1.0	0.987	0.013
2744	APOPT1	APOPT1	chr14	+	104037959	104038157	104029293	104029461	104053610	104053701	2744	173	0	200	10	323	125	0.00133197535834	0.029397220124	1.0	0.886	0.114
6391	LARP1B	LARP1B	chr4	+	129098026	129098062	129083348	129083472	129099585	129099797	6391	0	8	20	13	161	125	0.0013312115402	0.029397220124	0.0	0.544	-0.544
2675	TMEM64	TMEM64	chr8	-	91643779	91643935	91634222	91638090	91657338	91658133	2675	229	10	477	3	281	125	0.00133527457922	0.0294497110645	0.911	0.986	-0.075
18587	CIB1	CIB1	chr15	-	90775450	90775559	90774588	90774739	90776900	90776935	18587	1484	19	2651	6	234	125	0.00134421742644	0.0296061110865	0.977	0.996	-0.019
1954	ATAD3A	ATAD3A	chr1	+	1458123	1458279	1455927	1455997	1458890	1458947	1954	332	13	389	2	281	125	0.00134399650777	0.0296061110865	0.919	0.989	-0.07
30852	SMIM7	SMIM7	chr19	-	16764845	16764936	16756958	16758072	16770205	16770258	30852	1111	113	767	44	216	125	0.00135029558012	0.0297195131812	0.851	0.91	-0.059
23963	MTERF4	MTERF4	chr2	-	242029394	242029459	242026508	242028780	242041667	242041747	23963	48	0	11	4	190	125	0.00135703084052	0.0298472120219	1.0	0.644	0.356
37425	C16orf93	C16orf93	chr16	-	30771926	30771989	30771357	30771774	30772518	30772550	37425	16	8	23	0	188	125	0.00136105089118	0.029915056701	0.571	1.0	-0.429
20167	ADAL	ADAL	chr15	+	43624097	43624198	43622553	43623057	43625508	43625632	20167	6	4	31	0	226	125	0.00136238468262	0.0299238064218	0.453	1.0	-0.547
5066	NCF2	NCF2	chr1	-	183536054	183536123	183534838	183534914	183538276	183538320	5066	37	11	31	0	194	125	0.0013651676309	0.0299643519809	0.684	1.0	-0.316
37417	PPP1R8	PPP1R8	chr1	+	28167524	28167745	28165209	28165363	28169696	28169841	37417	568	2	850	20	346	125	0.0013674719737	0.0299943441145	0.99	0.939	0.051
30042	MINOS1	MINOS1	chr1	+	19948593	19948641	19923470	19923603	19949967	19950077	30042	1878	18	1670	39	173	125	0.00137017786589	0.0300330967451	0.987	0.969	0.018
13484	VEGFA	VEGFA	chr6	+	43748468	43748540	43746625	43746655	43749692	43749824	13484	16	37	364	324	197	125	0.00137776559588	0.0300927421971	0.215	0.416	-0.201
20323	ZSCAN29	ZSCAN29	chr15	-	43661120	43661325	43658307	43659006	43661793	43662258	20323	59	6	107	0	330	125	0.00137829327872	0.0300927421971	0.788	1.0	-0.212
22139	ZNF542P	ZNF542P	chr19	+	56886054	56886126	56884899	56884992	56888235	56891196	22139	38	73	40	28	197	125	0.0013780817314	0.0300927421971	0.248	0.475	-0.227
22605	FANCA	FANCA	chr16	-	89809207	89809346	89807211	89807274	89811366	89811479	22605	34	4	221	1	264	125	0.0013785449443	0.0300927421971	0.801	0.991	-0.19
23653	DDX42	DDX42	chr17	+	61876948	61876985	61875397	61875459	61877827	61877977	23653	310	33	380	15	162	125	0.00137852521059	0.0300927421971	0.879	0.951	-0.072
24169	ENTPD6	ENTPD6	chr20	+	25199185	25199250	25198137	25198217	25203473	25203614	24169	193	17	260	5	190	125	0.00137679380576	0.0300927421971	0.882	0.972	-0.09
6283	OPA1	OPA1	chr3	+	193334966	193335074	193333462	193333559	193336657	193336725	6283	455	5	343	17	233	125	0.00137989614365	0.0301016907735	0.98	0.915	0.065
20471	TRAIP	TRAIP	chr3	-	49879885	49879980	49877716	49877806	49881233	49881361	20471	50	8	60	0	220	125	0.00138214200909	0.0301096058928	0.78	1.0	-0.22
26396	PPP2R5B	PPP2R5B	chr11	+	64694183	64694380	64692942	64693405	64695273	64695375	26396	82	5	210	0	322	125	0.0013819971221	0.0301096058928	0.864	1.0	-0.136
6737	KIAA0100	KIAA0100	chr17	-	26960566	26960769	26960300	26960419	26960912	26961104	6737	532	9	821	0	328	125	0.00138753213315	0.0302064517482	0.957	1.0	-0.043
2584	DAP3	DAP3	chr1	+	155686796	155686919	155679563	155679615	155691307	155691409	2584	1220	36	813	49	248	125	0.00139034872956	0.0302471784839	0.945	0.893	0.052
32946	ZNF438	ZNF438	chr10	-	31212215	31212344	31197861	31197944	31230503	31230580	32946	10	3	3	14	254	125	0.00139487433357	0.0303250042064	0.621	0.095	0.526
17554	RPL24	RPL24	chr3	-	101401272	101401336	101399933	101400059	101401614	101401751	17554	9431	93	9100	18	189	125	0.00140292278592	0.0304585680202	0.985	0.997	-0.012
6027	UBE2K	UBE2K	chr4	+	39747371	39747430	39699663	39700010	39776453	39776553	6027	0	5	6	0	184	125	0.00140291857412	0.0304585680202	0.0	1.0	-1.0
24237	CCND3	CCND3	chr6	-	41904296	41904433	41902670	41903845	41904972	41905132	24237	638	48	661	22	262	125	0.00141307355451	0.0306581358706	0.864	0.935	-0.071
17987	CYLD	CYLD	chr16	+	50778640	50778777	50776672	50776752	50783486	50784113	17987	29	11	4	12	262	125	0.00141499401846	0.0306789889562	0.557	0.137	0.42
21529	NFIC	NFIC	chr19	+	3453760	3453914	3452479	3452664	3462749	3469215	21529	5	36	20	27	279	125	0.0014186245118	0.0307368644223	0.059	0.249	-0.19
28696	TNIP1	TNIP1	chr5	-	150444520	150444692	150443173	150443308	150466645	150466747	28696	264	5	1203	80	297	125	0.00142496871935	0.0308534188523	0.957	0.864	0.093
17399	TMEM175	TMEM175	chr4	+	942198	942403	941903	941942	944208	944306	17399	4	27	14	13	330	125	0.00143251990198	0.0309959313027	0.053	0.29	-0.237
8518	TMPRSS4	TMPRSS4	chr11	+	117985852	117985995	117985543	117985642	117988019	117988169	8518	0	2	1725	54	268	125	0.00144767304285	0.0313026260381	0.0	0.937	-0.937
6786	CTPS1	CTPS1	chr1	+	41473120	41473217	41471722	41471766	41474330	41474562	6786	667	23	1062	12	222	125	0.00144872778826	0.0313042666679	0.942	0.98	-0.038
25679	TMTC4	TMTC4	chr13	-	101308634	101308722	101294464	101294565	101315217	101315434	25679	48	9	146	4	213	125	0.00145761304221	0.0314749933085	0.758	0.955	-0.197
1220	FBXW11	FBXW11	chr5	-	171299875	171299994	171297751	171297862	171303288	171303538	1220	350	0	388	11	244	125	0.00146212815327	0.0315511864653	1.0	0.948	0.052
3579	TIMP1	TIMP1	chrX	+	47444941	47445066	47444603	47444730	47445919	47446190	3579	3212	32	1835	0	250	125	0.00146637302421	0.0316214493016	0.98	1.0	-0.02
300	EIF4A2	EIF4A2	chr3	+	186502750	186502890	186502352	186502485	186503671	186503840	300	2997	276	1472	187	265	125	0.00146948458646	0.0316458700842	0.837	0.788	0.049
7639	NUDT13	NUDT13	chr10	+	74883971	74884078	74881932	74882067	74884875	74885001	7639	3	5	22	1	232	125	0.00146942533008	0.0316458700842	0.244	0.922	-0.678
15043	FAM210A	FAM210A	chr18	-	13671860	13671972	13663345	13666712	13681603	13682104	15043	189	2	127	11	237	125	0.00147483136288	0.0317396413088	0.98	0.859	0.121
14948	RBFA	RBFA	chr18	+	77802134	77802219	77798504	77798617	77804211	77804285	14948	127	10	358	5	210	125	0.00148530001621	0.0319434394878	0.883	0.977	-0.094
32663	HSF2	HSF2	chr6	+	122749047	122749101	122744725	122744831	122752574	122752659	32663	67	100	57	37	179	125	0.00149081775072	0.0320405589167	0.319	0.518	-0.199
24245	RSRC2	RSRC2	chr12	-	123005050	123005128	123003385	123003576	123005931	123005975	24245	54	202	100	202	203	125	0.00149716171999	0.0321552933548	0.141	0.234	-0.093
36810	ERI3	ERI3	chr1	-	44818521	44818597	44785299	44785416	44820931	44820951	36810	29	0	22	8	201	125	0.00149843025647	0.0321609393301	1.0	0.631	0.369
3988	UFC1	UFC1	chr1	+	161127910	161128001	161127406	161127483	161128201	161128646	3988	1106	67	1329	43	216	125	0.00151014507022	0.0323906367174	0.905	0.947	-0.042
30866	LOC389906	LOC389906	chrX	-	3736697	3736744	3736482	3736541	3746546	3747433	30866	27	9	15	24	172	125	0.00151737242314	0.0325238405442	0.686	0.312	0.374
37505	NBAS	NBAS	chr2	-	15629017	15629146	15618349	15618413	15644268	15644337	37505	112	8	129	0	254	125	0.0015216429574	0.0325935309964	0.873	1.0	-0.127
16242	RNF167	RNF167	chr17	+	4846145	4846236	4845871	4845959	4847852	4847933	16242	98	6	370	2	216	125	0.00153442485101	0.0328453190999	0.904	0.991	-0.087
36268	SERPINE1	SERPINE1	chr7	+	100773701	100773935	100771673	100771945	100775155	100775350	36268	6802	2	700	7	359	125	0.00153813036953	0.0329026148613	0.999	0.972	0.027
26047	PPP4C	PPP4C	chr16	+	30092579	30092631	30087635	30087796	30093804	30093855	26047	317	27	807	28	177	125	0.00154081153283	0.0329379363769	0.892	0.953	-0.061
3064	TINAGL1	TINAGL1	chr1	+	32048749	32048842	32044804	32044868	32049061	32049176	3064	2	0	1805	2	218	125	0.00155551135331	0.0332085080103	1.0	0.998	0.002
32084	PRKAA1	PRKAA1	chr5	-	40769517	40769605	40767567	40767792	40771820	40771965	32084	244	9	477	2	213	125	0.00155554549717	0.0332085080103	0.941	0.993	-0.052
5985	TRIM5	TRIM5	chr11	-	5687210	5687311	5686885	5686912	5688918	5688941	5985	131	0	196	12	226	125	0.00155759799771	0.0332301427397	1.0	0.9	0.1
29359	KIAA1191	KIAA1191	chr5	-	175786483	175786570	175775252	175775359	175788604	175788810	29359	33	0	26	8	212	125	0.00156333040802	0.0333172391459	1.0	0.657	0.343
37166	PCBP2	PCBP2	chr12	+	53859715	53859757	53856276	53856351	53861004	53861077	37166	2203	271	2144	193	167	125	0.00156376410125	0.0333172391459	0.859	0.893	-0.034
3100	MPRIP	MPRIP	chr17	+	17046869	17046983	17045940	17046079	17049349	17049406	3100	182	12	671	11	239	125	0.0015650633643	0.0333227206327	0.888	0.97	-0.082
12684	TEAD2	TEAD2	chr19	-	49858568	49858676	49858404	49858463	49860508	49860571	12684	341	47	234	12	233	125	0.00156638185853	0.0333286040158	0.796	0.913	-0.117
16756	CLEC16A	CLEC16A	chr16	+	11096930	11097114	11076734	11076848	11114049	11114182	16756	63	4	248	0	309	125	0.00157984791236	0.0335927767535	0.864	1.0	-0.136
14601	MGRN1	MGRN1	chr16	+	4730032	4730098	4727463	4727573	4731550	4731777	14601	57	9	159	77	191	125	0.00158336875329	0.0336229300997	0.806	0.575	0.231
6597	C16orf13	C16orf13	chr16	-	685280	685340	684718	684797	685611	685774	6597	23	14	91	13	185	125	0.00158234993869	0.0336229300997	0.526	0.825	-0.299
5636	TANGO2	TANGO2	chr22	+	20040959	20041074	20039987	20040107	20043465	20043536	5636	36	53	46	24	240	125	0.00158708545261	0.0336794908921	0.261	0.5	-0.239
17739	TRMT1	TRMT1	chr19	-	13220728	13220815	13220582	13220652	13220971	13221120	17739	228	27	228	8	212	125	0.00159179374765	0.0337570053381	0.833	0.944	-0.111
15760	C15orf57	C15orf57	chr15	-	40854970	40855226	40849414	40849571	40857174	40857256	15760	141	0	267	14	381	125	0.00159538524995	0.0338107490347	1.0	0.862	0.138
4704	TNFRSF12A	TNFRSF12A	chr16	+	3071215	3071320	3070312	3070492	3071555	3071690	4704	501	23	889	14	230	125	0.00160252533318	0.0339395762617	0.922	0.972	-0.05
22999	NEXN	NEXN	chr1	+	78390872	78390914	78383809	78383958	78392098	78392296	22999	198	8	197	27	167	125	0.00160443075969	0.0339574425512	0.949	0.845	0.104
5984	LZTR1	LZTR1	chr22	+	21351174	21351255	21350984	21351090	21351520	21353326	5984	66	6	185	1	206	125	0.00161428244781	0.0341433549477	0.87	0.991	-0.121
22741	PPP6C	PPP6C	chr9	-	127920519	127920661	127916184	127916264	127933363	127933459	22741	439	1	436	12	267	125	0.00161915055446	0.0342236845549	0.995	0.944	0.051
32601	TMEM87A	TMEM87A	chr15	-	42564260	42564321	42560144	42560230	42565452	42565782	32601	106	9	207	2	186	125	0.00162934023082	0.0344163147831	0.888	0.986	-0.098
6594	C16orf13	C16orf13	chr16	-	685611	685774	685280	685340	686093	686366	6594	32	18	199	36	288	125	0.00163630063208	0.0345177402466	0.436	0.706	-0.27
8940	ETV4	ETV4	chr17	-	41611226	41611353	41607474	41607549	41613793	41613847	8940	184	8	224	0	252	125	0.00163536724896	0.0345177402466	0.919	1.0	-0.081
2993	UBE2F	UBE2F	chr2	+	238940862	238940895	238933982	238934053	238944518	238944581	2993	66	13	62	1	158	125	0.00164738364583	0.0347286282094	0.801	0.98	-0.179
22900	PAX8	PAX8	chr2	-	113992970	113993080	113984731	113984833	113994177	113994298	22900	167	5	813	85	235	125	0.00165901347819	0.0349507582559	0.947	0.836	0.111
23721	SLC2A8	SLC2A8	chr9	+	130164835	130165032	130162185	130162285	130165938	130166082	23721	91	20	90	4	322	125	0.00166298587429	0.0350113813429	0.639	0.897	-0.258
25283	MRPL53	MRPL53	chr2	-	74699484	74699597	74699084	74699379	74699695	74699942	25283	563	15	747	4	238	125	0.00166758389963	0.0350850875725	0.952	0.99	-0.038
21569	PMM1	PMM1	chr22	-	41980284	41980376	41979962	41980062	41980530	41980607	21569	184	15	354	7	217	125	0.001670515807	0.0351236656856	0.876	0.967	-0.091
7858	PTCD2	PTCD2	chr5	+	71630844	71630923	71627084	71627202	71631620	71631712	7858	28	6	51	0	204	125	0.00167590098498	0.0352137408014	0.741	1.0	-0.259
16705	DIS3	DIS3	chr13	-	73335500	73335659	73334666	73334789	73335783	73335952	16705	426	0	247	7	284	125	0.00168283877285	0.0352899566923	1.0	0.94	0.06
30116	TSTA3	TSTA3	chr8	-	144696793	144696867	144696489	144696623	144696956	144697085	30116	572	13	978	4	199	125	0.00168259353576	0.0352899566923	0.965	0.994	-0.029
9722	IP6K2	IP6K2	chr3	-	48752747	48752960	48730883	48732854	48754589	48754711	9722	21	94	6	110	338	125	0.0016818100921	0.0352899566923	0.076	0.02	0.056
23363	NARS2	NARS2	chr11	-	78152136	78152163	78147006	78147860	78154706	78154804	23363	92	0	167	14	152	125	0.00168487625257	0.035309529854	1.0	0.907	0.093
13860	IL18	IL18	chr11	-	112024314	112024326	112020794	112020929	112025697	112025784	13860	136	4	252	32	137	125	0.00168986960491	0.0353909822954	0.969	0.878	0.091
13878	LETM2	LETM2	chr8	+	38264463	38264556	38261910	38262024	38264879	38264981	13878	95	20	110	57	218	125	0.00169409363955	0.0354562268278	0.731	0.525	0.206
27050	FBXW8	FBXW8	chr12	+	117387422	117387511	117383168	117383333	117402501	117402659	27050	51	6	89	0	214	125	0.0016969440862	0.0354926565577	0.832	1.0	-0.168
29396	C1orf43	C1orf43	chr1	-	154192311	154192413	154186932	154187050	154192817	154193273	29396	949	196	557	167	227	125	0.00170397807941	0.0356164829932	0.727	0.647	0.08
17378	LARS2	LARS2	chr3	+	45583320	45583448	45565488	45565600	45588842	45590328	17378	121	0	128	9	253	125	0.00170700137487	0.0356563709787	1.0	0.875	0.125
3542	KIRREL	KIRREL	chr1	+	158045902	158046052	157963062	157963518	158054211	158054369	3542	222	10	361	2	275	125	0.00171754143352	0.0358531168694	0.91	0.988	-0.078
21253	MAP2K1	MAP2K1	chr15	+	66777327	66777529	66736993	66737045	66779565	66779630	21253	605	14	1125	6	327	125	0.00172562130505	0.0359748170375	0.943	0.986	-0.043
7313	UBE2C	UBE2C	chr20	+	44444028	44444179	44442075	44442103	44444492	44444552	7313	14	14	28	4	276	125	0.0017252448776	0.0359748170375	0.312	0.76	-0.448
32395	CAMLG	CAMLG	chr5	+	134076752	134077213	134074169	134074482	134086448	134087850	32395	690	12	488	25	586	125	0.00173915660505	0.0362333734394	0.925	0.806	0.119
13204	ITGB3BP	ITGB3BP	chr1	-	63955753	63955889	63944434	63944504	63974198	63974241	13204	242	0	311	11	261	125	0.00174373759777	0.0362844345929	1.0	0.931	0.069
16720	IFT80	IFT80	chr3	-	160037547	160037727	160025450	160025569	160073800	160073938	16720	172	1	157	11	305	125	0.00174387667196	0.0362844345929	0.986	0.854	0.132
2624	NAP1L4	NAP1L4	chr11	-	2970456	2970494	2965659	2966876	2972488	2972545	2624	185	367	139	418	163	125	0.00174915440173	0.0363705837239	0.279	0.203	0.076
17656	NUP98	NUP98	chr11	-	3721839	3722069	3720311	3720578	3723692	3724122	17656	768	1	566	10	355	125	0.00175409175938	0.0364184005252	0.996	0.952	0.044
24506	CDC7	CDC7	chr1	+	91979504	91979600	91978614	91978864	91980375	91980554	24506	89	7	122	0	221	125	0.00175487039429	0.0364184005252	0.878	1.0	-0.122
5949	EPB41L2	EPB41L2	chr6	-	131179270	131179383	131160487	131161738	131184777	131184858	5949	434	13	994	7	238	125	0.00175374251937	0.0364184005252	0.946	0.987	-0.041
10118	MRPS18A	MRPS18A	chr6	-	43646254	43646362	43643230	43643354	43648825	43648857	10118	403	10	449	0	233	125	0.00175656361852	0.0364298991701	0.956	1.0	-0.044
13481	VEGFA	VEGFA	chr6	+	43749692	43749789	43746625	43746655	43752277	43754223	13481	31	66	260	270	222	125	0.00176908055308	0.036609318294	0.209	0.352	-0.143
16793	EPB41L4A-AS1	EPB41L4A-AS1	chr5	+	111497399	111497472	111496222	111496992	111497847	111498198	16793	194	0	187	9	198	125	0.00176826632245	0.036609318294	1.0	0.929	0.071
24852	FXR2	FXR2	chr17	-	7497555	7497665	7497235	7497322	7497996	7498075	24852	368	0	614	15	235	125	0.00176641212704	0.036609318294	1.0	0.956	0.044
36158	CEP63	CEP63	chr3	+	134276983	134277189	134270767	134270854	134277991	134278271	36158	35	7	50	0	331	125	0.00176979381121	0.036609318294	0.654	1.0	-0.346
25662	UPF3A	UPF3A	chr13	+	115051776	115051875	115048311	115048418	115051993	115052104	25662	350	80	198	80	224	125	0.00177616557143	0.0367019739449	0.709	0.58	0.129
3627	SCAMP1	SCAMP1	chr5	+	77684660	77684738	77656326	77656552	77711343	77711442	3627	225	9	246	0	203	125	0.0017765683448	0.0367019739449	0.939	1.0	-0.061
1760	DPM2	DPM2	chr9	-	130699712	130699802	130698831	130698934	130700096	130700763	1760	329	9	437	0	215	125	0.0017841693853	0.0368352078385	0.955	1.0	-0.045
28439	WDR47	WDR47	chr1	-	109529144	109529302	109525903	109526073	109533875	109533951	28439	88	0	66	7	283	125	0.00179779196583	0.0370818114942	1.0	0.806	0.194
29747	HNRNPDL	HNRNPDL	chr4	-	83347615	83347786	83347189	83347282	83348342	83348457	29747	2588	18	5053	76	296	125	0.00179843307153	0.0370818114942	0.984	0.966	0.018
19637	ACSM3	ACSM3	chr16	+	20792035	20792179	20788694	20788902	20792295	20792452	19637	6	3	50	0	269	125	0.00180717565648	0.0372380653958	0.482	1.0	-0.518
35369	ILVBL	ILVBL	chr19	-	15226811	15226882	15226660	15226732	15226962	15227132	35369	213	8	297	0	196	125	0.00180943717942	0.0372606574358	0.944	1.0	-0.056
25061	PLCD3	PLCD3	chr17	-	43190230	43190380	43189007	43190072	43190489	43190625	25061	160	13	261	4	275	125	0.00181341238115	0.0373184864538	0.848	0.967	-0.119
33519	HECTD3	HECTD3	chr1	-	45474207	45474373	45473911	45473993	45474815	45474898	33519	167	6	328	0	291	125	0.00182652822033	0.0375642266792	0.923	1.0	-0.077
22468	FDPS	FDPS	chr1	+	155288646	155288719	155287959	155288082	155289401	155289479	22468	405	26	1852	53	198	125	0.00183133379736	0.0376080444492	0.908	0.957	-0.049
29280	TP53	TP53	chr17	-	7576524	7576584	7573926	7574033	7576852	7576926	29280	3	11	3	258	185	125	0.00183218678086	0.0376080444492	0.156	0.008	0.148
7602	UPP1	UPP1	chr7	+	48142893	48143008	48141420	48141579	48146469	48146679	7602	150	16	654	23	240	125	0.0018304833814	0.0376080444492	0.83	0.937	-0.107
16612	ZNF687	ZNF687	chr1	+	151257681	151258550	151254787	151254871	151258750	151260882	16612	27	17	11	29	994	125	0.00184071601152	0.0377588826481	0.166	0.046	0.12
18475	TARBP2	TARBP2	chr12	+	53895798	53895968	53894704	53895245	53896810	53896913	18475	435	30	371	8	295	125	0.00184216470116	0.0377643763738	0.86	0.952	-0.092
21365	STAG2	STAG2	chrX	+	123189977	123190085	123185164	123185244	123191715	123191827	21365	249	8	340	0	233	125	0.00184454251843	0.0377888979753	0.943	1.0	-0.057
6253	MAGI1	MAGI1	chr3	-	65433696	65433732	65428466	65428524	65438932	65439015	6253	14	2	16	22	161	125	0.00184687171819	0.0378123927962	0.845	0.361	0.484
809	SLC44A2	SLC44A2	chr19	+	10748698	10748769	10748531	10748605	10748902	10748991	809	296	3	1913	1	196	125	0.00184999037762	0.0378520104135	0.984	0.999	-0.015
22125	NDOR1	NDOR1	chr9	+	140108418	140108520	140108231	140108330	140108655	140108865	22125	51	13	76	3	227	125	0.00185283841923	0.0378860438919	0.684	0.933	-0.249
23364	NARS2	NARS2	chr11	-	78204108	78204241	78189630	78189729	78239887	78239982	23364	142	0	246	13	258	125	0.00185602595778	0.0379269713289	1.0	0.902	0.098
36053	SDHC	SDHC	chr1	+	161326466	161326630	161310383	161310445	161332118	161334535	36053	1343	60	1555	36	289	125	0.00185775198126	0.0379380002303	0.906	0.949	-0.043
32791	DEF8	DEF8	chr16	+	90015827	90015921	90015138	90015222	90020650	90020784	32791	37	34	95	33	219	125	0.00186449201689	0.0380513431398	0.383	0.622	-0.239
17834	CEP250	CEP250	chr20	+	34046124	34046195	34043222	34043572	34047802	34047925	17834	51	0	29	6	196	125	0.00187348664255	0.0382105247632	1.0	0.755	0.245
10242	CDK5RAP2	CDK5RAP2	chr9	-	123222849	123223025	123220727	123220900	123230137	123230275	10242	89	14	95	2	301	125	0.00187591363066	0.0382356392024	0.725	0.952	-0.227
18958	HARS	HARS	chr5	-	140062684	140062804	140059372	140059468	140070439	140070529	18958	702	0	673	12	245	125	0.00187821376166	0.038258137642	1.0	0.966	0.034
23370	SLC25A23	SLC25A23	chr19	-	6453991	6454099	6444161	6444312	6454333	6454486	23370	74	18	201	15	233	125	0.00187989084207	0.0382679243344	0.688	0.878	-0.19
15585	SEC16A	SEC16A	chr9	-	139348560	139348779	139347879	139347962	139350052	139350245	15585	180	7	247	0	344	125	0.0018852635866	0.038352881361	0.903	1.0	-0.097
6598	C16orf13	C16orf13	chr16	-	685280	685340	684718	684797	686093	686366	6598	25	30	39	13	185	125	0.0018889939852	0.0384043405256	0.36	0.67	-0.31
14967	MLKL	MLKL	chr16	-	74712796	74712878	74709510	74709662	74716548	74716684	14967	34	4	122	0	207	125	0.00189512889734	0.038504588397	0.837	1.0	-0.163
27678	EIF4G1	EIF4G1	chr3	+	184033276	184033333	184032282	184032462	184033550	184033644	27678	285	11	573	4	182	125	0.00190076947221	0.0385946715691	0.947	0.99	-0.043
37310	IMPDH1	IMPDH1	chr7	-	128049342	128049406	128045820	128045919	128049809	128050036	37310	0	7	4	0	189	125	0.00190521305237	0.0386603511515	0.0	1.0	-1.0
31801	WSB1	WSB1	chr17	+	25628813	25628982	25621105	25621461	25630392	25630661	31801	756	3	922	19	294	125	0.0019190325199	0.0389160811581	0.991	0.954	0.037
12140	RIT1	RIT1	chr1	-	155880446	155880595	155880240	155880297	155881033	155881193	12140	295	3	239	14	274	125	0.00192096023019	0.0389304867943	0.978	0.886	0.092
27189	KRI1	KRI1	chr19	-	10676392	10676466	10675604	10675710	10676581	10676702	27189	49	10	41	0	199	125	0.00192526504912	0.0389930185376	0.755	1.0	-0.245
15525	GALK2	GALK2	chr15	+	49575762	49575915	49531417	49531564	49584523	49584734	15525	128	11	89	0	278	125	0.00192933054725	0.0390506271526	0.84	1.0	-0.16
2962	CTNND1	CTNND1	chr11	+	57583386	57583473	57582865	57582972	57583768	57586652	2962	4	441	33	793	212	125	0.00193180167875	0.0390759125151	0.005	0.024	-0.019
24000	COASY	COASY	chr17	+	40716726	40716916	40716463	40716595	40717000	40717065	24000	251	13	795	11	315	125	0.00193360869873	0.0390877409516	0.885	0.966	-0.081
9117	POLL	POLL	chr10	-	103344358	103344676	103340004	103340173	103347002	103347163	9117	55	11	101	3	443	125	0.00195774108193	0.0395505747316	0.585	0.905	-0.32
3995	ACTR10	ACTR10	chr14	+	58686411	58686447	58681922	58682002	58690339	58690419	3995	321	3	491	23	161	125	0.00196959349977	0.0397648990673	0.988	0.943	0.045
26261	MAPK3	MAPK3	chr16	-	30128474	30128606	30128214	30128324	30128990	30129105	26261	186	9	658	6	257	125	0.00197224764718	0.0397933626226	0.91	0.982	-0.072
15609	GOPC	GOPC	chr6	-	117890734	117890899	117888016	117888197	117894629	117894795	15609	205	0	119	6	290	125	0.00199234166882	0.0401734467647	1.0	0.895	0.105
35068	PDE1C	PDE1C	chr7	-	31877483	31877585	31876793	31876914	31887581	31887710	35068	302	2	387	17	227	125	0.00199374158915	0.0401763427984	0.988	0.926	0.062
7041	NGLY1	NGLY1	chr3	-	25773809	25773974	25770623	25770809	25775362	25775473	7041	311	8	192	18	290	125	0.00199578535411	0.0401922012748	0.944	0.821	0.123
13004	MTO1	MTO1	chr6	+	74190015	74190090	74189658	74189849	74190397	74190528	13004	17	111	1	70	200	125	0.00200187718555	0.0402895106318	0.087	0.009	0.078
36558	UTRN	UTRN	chr6	+	145148483	145148522	145142017	145142154	145148746	145148812	36558	83	6	223	1	164	125	0.0020071948553	0.0403711267123	0.913	0.994	-0.081
8528	TCF7L2	TCF7L2	chr10	+	114920377	114920450	114917779	114917828	114925313	114927436	8528	2	7	42	12	198	125	0.00200985240382	0.040399170254	0.153	0.688	-0.535
21115	AARS2	AARS2	chr6	-	44278035	44278180	44274659	44274768	44278730	44278898	21115	74	8	79	0	270	125	0.00201500105322	0.0404772196495	0.811	1.0	-0.189
24316	MRPL11	MRPL11	chr11	-	66204286	66204380	66202545	66203583	66204574	66204734	24316	0	360	20	472	219	125	0.00201937023862	0.0405395230578	0.0	0.024	-0.024
10023	CREBZF	CREBZF	chr11	-	85372680	85372793	85368607	85371641	85373432	85373501	10023	6	16	42	22	238	125	0.00203737919837	0.040787393559	0.165	0.501	-0.336
20437	MND1	MND1	chr4	+	154276805	154276863	154271215	154271281	154279625	154279774	20437	80	6	141	0	183	125	0.00203936967795	0.040787393559	0.901	1.0	-0.099
25071	LTBP4	LTBP4	chr19	+	41123005	41123130	41120220	41120352	41125251	41125398	25071	8	0	21	27	250	125	0.0020374113137	0.040787393559	1.0	0.28	0.72
27298	TRRAP	TRRAP	chr7	+	98487957	98488068	98479597	98479647	98490046	98490151	27298	101	8	108	0	236	125	0.00203891102095	0.040787393559	0.87	1.0	-0.13
29366	KIAA1191	KIAA1191	chr5	-	175782573	175782752	175775252	175775359	175788604	175788810	29366	149	0	140	8	304	125	0.00203545176187	0.040787393559	1.0	0.878	0.122
3374	ITFG3	ITFG3	chr16	+	314014	314170	313698	313774	314612	314715	3374	198	6	421	0	281	125	0.0020349978908	0.040787393559	0.936	1.0	-0.064
32688	EZH2	EZH2	chr7	-	148511050	148511229	148508716	148508812	148512005	148512131	32688	726	0	517	9	304	125	0.00204319097108	0.0408382795345	1.0	0.959	0.041
36372	BTBD1	BTBD1	chr15	-	83689426	83689514	83687458	83687605	83698887	83699080	36372	735	17	389	0	213	125	0.00204576849841	0.0408642577009	0.962	1.0	-0.038
4334	DCUN1D4	DCUN1D4	chr4	+	52714370	52714533	52709165	52709433	52729602	52729673	4334	18	74	1	45	288	125	0.00204884447875	0.0409001538267	0.095	0.01	0.085
13706	SVIL	SVIL	chr10	-	29820930	29821101	29820182	29820217	29839525	29840192	13706	38	103	90	494	296	125	0.00205155829718	0.0409287800024	0.135	0.071	0.064
11825	SF3B1	SF3B1	chr2	-	198257695	198257912	198256697	198257185	198260779	198261052	11825	3438	0	2007	8	342	125	0.00205690496316	0.0409587924794	1.0	0.989	0.011
1935	DPP4	DPP4	chr2	-	162875732	162875786	162875238	162875360	162876738	162876806	1935	4	0	1434	2	179	125	0.00205591436658	0.0409587924794	1.0	0.998	0.002
859	STEAP3	STEAP3	chr2	+	119996938	119997006	119981383	119981464	120003064	120003564	859	10	10	3	27	193	125	0.00205591124233	0.0409587924794	0.393	0.067	0.326
35951	CEBPZOS	CEBPZOS	chr2	+	37425636	37425815	37423634	37423663	37426846	37426962	35951	23	136	35	82	304	125	0.00206588786572	0.0411120684168	0.065	0.149	-0.084
11574	SMC5	SMC5	chr9	+	72961520	72961565	72959059	72959185	72961981	72962077	11574	102	18	124	54	170	125	0.00206887202445	0.041145850337	0.806	0.628	0.178
32762	AMPD2	AMPD2	chr1	+	110163535	110163888	110162434	110162900	110167924	110168055	32762	45	29	20	39	478	125	0.00208091901801	0.041359720445	0.289	0.118	0.171
31791	REPIN1	REPIN1	chr7	+	150067848	150067973	150066759	150066957	150068316	150071133	31791	38	49	82	44	250	125	0.0020824539446	0.0413645199679	0.279	0.482	-0.203
13330	RPRD1A	RPRD1A	chr18	-	33620769	33620828	33613670	33613800	33647216	33647557	13330	34	245	65	233	184	125	0.00209624029591	0.0416125168611	0.086	0.159	-0.073
2417	PSRC1	PSRC1	chr1	-	109823017	109823111	109822175	109822778	109823398	109823668	2417	288	0	225	8	219	125	0.00211480216464	0.0419549461695	1.0	0.941	0.059
15211	ACOT9	ACOT9	chrX	-	23754035	23754133	23751288	23751334	23761241	23761407	15211	82	12	444	18	223	125	0.00211655114759	0.0419636117173	0.793	0.933	-0.14
13366	SENP8	SENP8	chr15	+	72431652	72431776	72410630	72410805	72431917	72433311	13366	6	4	0	11	249	125	0.00211808255538	0.0419679554653	0.43	0.0	0.43
13555	ZSWIM3	ZSWIM3	chr20	+	44501309	44501464	44486219	44486619	44505352	44507769	13555	0	8	7	3	280	125	0.00212280655189	0.0420355130213	0.0	0.51	-0.51
1365	LIAS	LIAS	chr4	+	39469137	39469266	39466904	39466962	39471638	39471784	1365	79	0	75	8	254	125	0.00212766268887	0.042105601974	1.0	0.822	0.178
30586	HNRNPA3	HNRNPA3	chr2	+	178082432	178082573	178081587	178081668	178083764	178083887	30586	2891	32	3861	80	266	125	0.00215407419467	0.0426019126441	0.977	0.958	0.019
17117	SKA3	SKA3	chr13	-	21732060	21732264	21729831	21729950	21734040	21734126	17117	681	0	443	8	329	125	0.00216385346237	0.0427688712773	1.0	0.955	0.045
7398	RAP1GDS1	RAP1GDS1	chr4	+	99300167	99300314	99273626	99273752	99313102	99313231	7398	151	14	430	11	272	125	0.002165656662	0.0427780729158	0.832	0.947	-0.115
19039	ZNF195	ZNF195	chr11	-	3383775	3383832	3379156	3381795	3392204	3392300	19039	8	68	15	29	182	125	0.00216806980507	0.0427993039297	0.075	0.262	-0.187
15653	ERBB3	ERBB3	chr12	+	56488185	56488340	56487882	56487973	56489040	56489094	15653	10	2	257	0	280	125	0.00217124715363	0.0428091763089	0.691	1.0	-0.309
25210	CTDSP2	CTDSP2	chr12	-	58220778	58220880	58220128	58220185	58221334	58221373	25210	1055	15	615	24	227	125	0.00217120960768	0.0428091763089	0.975	0.934	0.041
23368	SLC25A23	SLC25A23	chr19	-	6452322	6452490	6444161	6444312	6454333	6454486	23368	123	18	319	15	293	125	0.00217579188898	0.0428723503448	0.745	0.901	-0.156
14791	GGA1	GGA1	chr22	+	38021803	38021956	38020975	38021083	38025468	38025533	14791	71	4	264	0	278	125	0.00218435798928	0.0430146357741	0.889	1.0	-0.111
1259	RANGRF	RANGRF	chr17	+	8192820	8192906	8192575	8192732	8193130	8193409	1259	141	18	248	9	211	125	0.0021871370741	0.0430428576183	0.823	0.942	-0.119
35117	GSTK1	GSTK1	chr7	+	142962353	142962389	142962084	142962185	142964709	142964826	35117	534	22	703	9	161	125	0.00219266913569	0.0431251900119	0.95	0.984	-0.034
363	AKAP8L	AKAP8L	chr19	-	15509440	15509577	15508524	15508666	15510112	15510221	363	19	365	27	200	262	125	0.00219996101218	0.0432154503498	0.024	0.061	-0.037
4426	SMG5	SMG5	chr1	-	156228795	156228954	156223239	156223299	156230241	156230417	4426	914	29	655	6	284	125	0.00219943822783	0.0432154503498	0.933	0.98	-0.047
7841	DPY19L4	DPY19L4	chr8	+	95750596	95750687	95738558	95738669	95751640	95751762	7841	73	0	82	9	216	125	0.00220874915663	0.0433614475316	1.0	0.841	0.159
22998	NEXN	NEXN	chr1	+	78398966	78399164	78395000	78395189	78401507	78401729	22998	411	0	391	9	323	125	0.00222995644682	0.0437509246437	1.0	0.944	0.056
1780	DDX19B	DDX19B	chr16	+	70346511	70346560	70333061	70333257	70348804	70348858	1780	69	5	171	0	174	125	0.00223520535114	0.0437802152856	0.908	1.0	-0.092
26270	PDGFC	PDGFC	chr4	-	157782580	157782641	157771372	157771568	157891937	157892546	26270	28	94	114	184	186	125	0.0022332174014	0.0437802152856	0.167	0.294	-0.127
34984	RNF19A	RNF19A	chr8	-	101273769	101273983	101272081	101272225	101276898	101277013	34984	207	0	550	18	339	125	0.002235556334	0.0437802152856	1.0	0.918	0.082
15852	TMEM107	TMEM107	chr17	-	8079276	8079344	8076296	8077590	8079517	8079714	15852	3	6	47	8	193	125	0.00224323203643	0.0439036478121	0.245	0.792	-0.547
1937	DPP4	DPP4	chr2	-	162862254	162862319	162851809	162851882	162865750	162865805	1937	4	0	1187	1	190	125	0.00224681593396	0.0439468951486	1.0	0.999	0.001
25448	SOCS7	SOCS7	chr17	+	36521190	36521292	36520634	36520739	36522169	36522300	25448	8	25	0	29	227	125	0.0022484170172	0.0439513302017	0.15	0.0	0.15
24674	C3orf17	C3orf17	chr3	-	112729489	112729551	112727017	112727277	112729891	112730253	24674	228	12	147	0	187	125	0.00225036376322	0.0439625126132	0.927	1.0	-0.073
4552	C17orf62	C17orf62	chr17	-	80407045	80407168	80405455	80405497	80408575	80408707	4552	162	7	224	0	248	125	0.00225234663941	0.0439743867694	0.921	1.0	-0.079
36759	RIPK1	RIPK1	chr6	+	3083318	3083547	3081212	3081350	3085492	3085642	36759	203	7	269	0	354	125	0.00225529118021	0.0440050103375	0.911	1.0	-0.089
15604	KIF23	KIF23	chr15	+	69733106	69733418	69732646	69732826	69737128	69737380	15604	514	343	556	272	437	125	0.00226235538521	0.0441159300116	0.3	0.369	-0.069
27676	EIF4G1	EIF4G1	chr3	+	184033276	184033333	184032282	184032462	184035108	184035285	27676	72	14	211	11	182	125	0.00227037657126	0.0442453642589	0.779	0.929	-0.15
36409	VKORC1	VKORC1	chr16	-	31104632	31104742	31102174	31102663	31105877	31106276	36409	312	47	554	42	235	125	0.0022832520953	0.0444691851448	0.779	0.875	-0.096
10585	ZNF517	ZNF517	chr8	+	146029025	146029152	146028254	146028332	146029509	146029623	10585	13	0	5	6	252	125	0.00228650374087	0.0445054106105	1.0	0.292	0.708
30987	GPR107	GPR107	chr9	+	132872648	132872705	132869774	132869818	132887193	132887243	30987	57	128	86	100	182	125	0.00230492030355	0.0448093321018	0.234	0.371	-0.137
5435	CD44	CD44	chr11	+	35231511	35231601	35229651	35229753	35236398	35236461	5435	7	2	2414	9	215	125	0.00230367532035	0.0448093321018	0.67	0.994	-0.324
10881	C20orf27	C20orf27	chr20	-	3735043	3735166	3734145	3734805	3736115	3736254	10881	475	25	229	2	248	125	0.00231511743097	0.0449028768547	0.905	0.983	-0.078
18364	MOB1B	MOB1B	chr4	+	71835647	71835741	71824590	71824757	71840869	71841003	18364	41	4	138	0	219	125	0.00231330170157	0.0449028768547	0.854	1.0	-0.146
2103	NICN1	NICN1	chr3	-	49463315	49463429	49462799	49462871	49463684	49463861	2103	39	6	63	0	239	125	0.00231534846571	0.0449028768547	0.773	1.0	-0.227
21217	LAMA5	LAMA5	chr20	-	60910076	60910182	60909577	60909677	60910272	60910325	21217	10	2	372	0	231	125	0.00231350444671	0.0449028768547	0.73	1.0	-0.27
14072	ZKSCAN1	ZKSCAN1	chr7	+	99616853	99616972	99613194	99613349	99621041	99621084	14072	7	44	0	66	244	125	0.00232037361855	0.0449730595886	0.075	0.0	0.075
17433	ADGRG1	ADGRG1	chr16	+	57675502	57675620	57653909	57654048	57684164	57684263	17433	36	0	486	82	243	125	0.00232924055135	0.045082863236	1.0	0.753	0.247
17775	FAM213B	FAM213B	chr1	+	2519988	2520064	2519774	2519892	2520392	2520479	17775	128	7	175	0	201	125	0.00233026807158	0.045082863236	0.919	1.0	-0.081
37276	TCF12	TCF12	chr15	+	57355947	57356021	57213223	57213296	57383986	57384089	37276	341	11	281	0	199	125	0.00233010895269	0.045082863236	0.951	1.0	-0.049
14462	RREB1	RREB1	chr6	+	7240670	7240835	7229229	7232140	7248743	7252213	14462	26	1	23	12	290	125	0.00233245580248	0.0450979060238	0.918	0.452	0.466
24537	THAP5	THAP5	chr7	-	108206273	108206466	108202587	108205549	108209933	108210212	24537	115	9	53	16	318	125	0.00233531632878	0.0451259312353	0.834	0.566	0.268
4372	LLGL2	LLGL2	chr17	+	73570533	73570576	73570293	73570341	73570690	73570749	4372	6	9	218	60	168	125	0.00233745070438	0.0451398994723	0.332	0.73	-0.398
22738	FAM179B	FAM179B	chr14	+	45492112	45492176	45481177	45481278	45494985	45495075	22738	0	11	8	7	189	125	0.00234242672183	0.0452086943658	0.0	0.43	-0.43
13302	CTTN	CTTN	chr11	+	70266505	70266616	70265851	70265962	70269045	70269101	13302	733	13	1212	4	236	125	0.00234569711482	0.0452172355226	0.968	0.994	-0.026
14915	RAB34	RAB34	chr17	-	27044230	27044309	27043920	27044012	27045139	27045286	14915	220	10	338	2	204	125	0.00234504037772	0.0452172355226	0.931	0.99	-0.059
12992	GRAMD1A	GRAMD1A	chr19	+	35504159	35504272	35502377	35502458	35504444	35504595	12992	312	17	387	5	238	125	0.00235314385835	0.0453061653161	0.906	0.976	-0.07
30546	RHOBTB1	RHOBTB1	chr10	-	62695970	62696042	62671108	62671310	62701561	62701612	30546	12	20	4	42	197	125	0.00235295388542	0.0453061653161	0.276	0.057	0.219
16228	EEF1D	EEF1D	chr8	-	144671160	144672251	144668898	144669022	144679517	144679845	16228	235	1532	192	1726	1216	125	0.00236157547002	0.0454411453257	0.016	0.011	0.005
36915	TMEM62	TMEM62	chr15	+	43426454	43426566	43425721	43426180	43427709	43427847	36915	32	3	221	0	237	125	0.00236315586575	0.0454442120185	0.849	1.0	-0.151
32250	TATDN1	TATDN1	chr8	-	125516080	125516192	125507712	125507783	125516511	125516588	32250	22	150	7	171	237	125	0.00236863449681	0.0454948535784	0.072	0.021	0.051
650	EXOSC3	EXOSC3	chr9	-	37781982	37782134	37779710	37780877	37783910	37784060	650	661	81	508	33	277	125	0.00236857040409	0.0454948535784	0.786	0.874	-0.088
1109	EIF2D	EIF2D	chr1	-	206773086	206773190	206772356	206772446	206773616	206773662	1109	104	6	262	1	229	125	0.00238661389848	0.0457851904459	0.904	0.993	-0.089
15241	NUDT22	NUDT22	chr11	+	63996718	63996816	63995039	63995138	63996949	63997043	15241	68	4	270	0	223	125	0.00238571225795	0.0457851904459	0.905	1.0	-0.095
13601	YIPF3	YIPF3	chr6	-	43480806	43480938	43480498	43480612	43481096	43481189	13601	792	14	840	2	257	125	0.002388545272	0.0457947708624	0.965	0.995	-0.03
3421	MAN2C1	MAN2C1	chr15	-	75652905	75653029	75652430	75652552	75653386	75653532	3421	79	10	265	7	249	125	0.00239361451164	0.0458644649984	0.799	0.95	-0.151
5844	DMXL1	DMXL1	chr5	+	118542528	118542591	118539013	118539131	118552595	118552682	5844	12	16	3	30	188	125	0.00239590036401	0.0458807746354	0.333	0.062	0.271
801	SLC44A2	SLC44A2	chr19	+	10738397	10738471	10736928	10736977	10738595	10738680	801	160	1	1064	0	199	125	0.00239787432342	0.045891095669	0.99	1.0	-0.01
29353	KIAA1191	KIAA1191	chr5	-	175786813	175786921	175775252	175775359	175788604	175788810	29353	358	0	272	8	233	125	0.00241299964255	0.0461529477086	1.0	0.948	0.052
29588	UBR5	UBR5	chr8	-	103297740	103298009	103297354	103297566	103298587	103298845	29588	356	0	264	7	394	125	0.00241856120849	0.0462316721145	1.0	0.923	0.077
12725	UNK	UNK	chr17	+	73788393	73788559	73787840	73788100	73789523	73790279	12725	379	0	144	5	291	125	0.0024351242489	0.0465204740023	1.0	0.925	0.075
26107	PPP3CB	PPP3CB	chr10	-	75199629	75199659	75196185	75198178	75204482	75204580	26107	85	71	143	61	155	125	0.00245209118479	0.0468166424415	0.491	0.654	-0.163
15683	ZFYVE19	ZFYVE19	chr15	+	41104896	41105100	41102846	41102955	41105535	41105615	15683	73	21	247	26	329	125	0.00245439765922	0.0468327190584	0.569	0.783	-0.214
21639	ECSIT	ECSIT	chr19	-	11618516	11618544	11618271	11618377	11618805	11618863	21639	16	5	37	0	153	125	0.00245765183968	0.0468620703857	0.723	1.0	-0.277
27978	CFI	CFI	chr4	-	110678918	110678939	110673623	110673659	110681425	110681536	27978	40	7	51	0	146	125	0.00245886660748	0.0468620703857	0.83	1.0	-0.17
31999	PLCB4	PLCB4	chr20	+	9457363	9457400	9453925	9454012	9459567	9461462	31999	30	3	508	1	162	125	0.00246069759	0.0468690345016	0.885	0.997	-0.112
31525	MBD1	MBD1	chr18	-	47802204	47802351	47801969	47802098	47802747	47802788	31525	356	22	318	5	272	125	0.00246940098479	0.0470068116033	0.881	0.967	-0.086
3151	CAPRIN1	CAPRIN1	chr11	+	34104371	34104424	34101174	34101312	34107610	34107766	3151	344	10	377	0	178	125	0.00249655655591	0.0474954661856	0.96	1.0	-0.04
8083	CLK2	CLK2	chr1	-	155236519	155236686	155234435	155234565	155237800	155237917	8083	77	8	168	2	292	125	0.00250009814773	0.0475345652583	0.805	0.973	-0.168
1938	DPP4	DPP4	chr2	-	162895641	162895694	162895458	162895531	162902041	162902122	1938	1	0	1398	2	178	125	0.00250232552449	0.0475486454386	1.0	0.998	0.002
14917	RAB34	RAB34	chr17	-	27044230	27044443	27043920	27044012	27045139	27045286	14917	268	10	406	2	338	125	0.00250605740518	0.0475912801768	0.908	0.987	-0.079
9385	XPO7	XPO7	chr8	+	21848321	21848430	21847854	21847918	21849378	21849485	9385	466	0	440	10	234	125	0.00251468013677	0.0477266888866	1.0	0.959	0.041
21919	TCERG1	TCERG1	chr5	+	145847903	145847966	145843113	145843356	145849106	145849307	21919	47	92	51	206	188	125	0.00251948138476	0.0477894511771	0.254	0.141	0.113
2560	PCGF6	PCGF6	chr10	-	105093681	105093709	105086290	105086389	105104780	105104889	2560	129	12	78	0	153	125	0.00252752648281	0.0479010959564	0.898	1.0	-0.102
35892	ANGEL2	ANGEL2	chr1	-	213186434	213186760	213181551	213181808	213188954	213189217	35892	176	12	211	2	451	125	0.0025283630386	0.0479010959564	0.803	0.967	-0.164
32393	CAMLG	CAMLG	chr5	+	134079676	134079742	134074169	134074482	134086448	134087850	32393	123	12	84	25	191	125	0.00254503780384	0.0481884600159	0.87	0.687	0.183
9449	CCAR1	CCAR1	chr10	+	70516029	70516240	70515126	70515293	70517050	70517134	9449	578	23	707	9	336	125	0.00255378016144	0.0483253784396	0.903	0.967	-0.064
25946	PRMT9	PRMT9	chr4	-	148601473	148601622	148594788	148595025	148604949	148605381	25946	22	5	49	0	274	125	0.00255577271002	0.0483344833036	0.667	1.0	-0.333
26717	ATP11A	ATP11A	chr13	+	113516753	113516889	113514600	113514728	113526048	113526114	26717	239	8	969	6	261	125	0.0025657015464	0.048467513914	0.935	0.987	-0.052
912	NTHL1	NTHL1	chr16	-	2094630	2094801	2093567	2093727	2096128	2096367	912	111	12	135	2	296	125	0.0025658380568	0.048467513914	0.796	0.966	-0.17
1975	THEMIS2	THEMIS2	chr1	+	28206154	28206565	28203098	28203239	28211805	28211962	1975	16	4	492	12	536	125	0.00256841478437	0.0484686439603	0.483	0.905	-0.422
7793	RBM27	RBM27	chr5	+	145641072	145641369	145640307	145640461	145643053	145643194	7793	326	0	418	10	422	125	0.00256892906544	0.0484686439603	1.0	0.925	0.075
366	DNPH1	DNPH1	chr6	-	43193770	43193881	43193366	43193619	43194064	43194133	366	275	7	530	0	236	125	0.00257049407448	0.0484695757676	0.954	1.0	-0.046
10921	TBC1D1	TBC1D1	chr4	+	38054726	38054846	38053519	38053681	38055819	38055959	10921	18	0	14	8	245	125	0.00257865535104	0.0485661944206	1.0	0.472	0.528
33900	PPHLN1	PPHLN1	chr12	+	42745686	42745851	42729684	42729776	42748962	42749024	33900	469	231	321	226	290	125	0.00257725581892	0.0485661944206	0.467	0.38	0.087
29465	SAP30BP	SAP30BP	chr17	+	73664595	73664705	73663195	73663558	73667895	73667943	29465	815	14	913	2	235	125	0.00259167226367	0.0487826244804	0.969	0.996	-0.027
3840	TSSC1	TSSC1	chr2	-	3261069	3261226	3217919	3218019	3341787	3341920	3840	270	10	406	2	282	125	0.0025950118107	0.0488167515919	0.923	0.989	-0.066
22238	SMIM2-AS1	SMIM2-AS1	chr13	+	44717692	44717873	44716463	44716832	44720917	44720991	22238	1	4	10	0	306	125	0.00260322677156	0.0489424997969	0.093	1.0	-0.907
19042	ZNF195	ZNF195	chr11	-	3398846	3399032	3392806	3392933	3400267	3400452	19042	14	56	4	83	311	125	0.00261193448778	0.049077358942	0.091	0.019	0.072
34638	MTX2	MTX2	chr2	+	177188119	177188192	177162576	177162623	177191552	177191629	34638	330	12	722	6	198	125	0.00261722720154	0.0491479306549	0.946	0.987	-0.041
7471	CASK	CASK	chrX	-	41414852	41414888	41412971	41413168	41419031	41419100	7471	89	4	269	48	161	125	0.00262358226503	0.0492383572979	0.945	0.813	0.132
21288	GNB4	GNB4	chr3	-	179122977	179123194	179113875	179119107	179131199	179131401	21288	308	7	460	0	342	125	0.00262964390067	0.0492942625694	0.941	1.0	-0.059
9113	POLL	POLL	chr10	-	103343264	103343438	103342519	103342648	103347002	103347163	9113	47	1	80	18	299	125	0.00262832432157	0.0492942625694	0.952	0.65	0.302
27262	MDH2	MDH2	chr7	+	75684147	75684316	75677336	75677544	75686727	75686811	27262	2125	25	1818	6	294	125	0.00263392433585	0.0493455771883	0.973	0.992	-0.019
513	PLAGL1	PLAGL1	chr6	-	144306271	144306311	144290043	144290115	144329226	144329553	513	1	19	15	22	165	125	0.00264544844101	0.0495324596859	0.038	0.341	-0.303
6203	EGFL7	EGFL7	chr9	+	139564620	139564782	139564365	139564461	139565401	139565466	6203	287	13	230	1	287	125	0.00265472351691	0.0496770380754	0.906	0.99	-0.084
16465	EEF1E1-BLOC1S5	EEF1E1-BLOC1S5	chr6	-	8026599	8026658	8013799	8016061	8041371	8041501	16465	25	4	79	0	184	125	0.00265656866559	0.0496824946933	0.809	1.0	-0.191
18306	M6PR	M6PR	chr12	-	9096396	9096506	9096000	9096131	9098013	9098180	18306	1891	24	1381	3	235	125	0.00266717228869	0.0498516480376	0.977	0.996	-0.019
22523	ERVMER34-1	ERVMER34-1	chr4	-	53616876	53616996	53609683	53612110	53617096	53617236	22523	19	3	36	34	245	125	0.00267226377942	0.0499176376553	0.764	0.351	0.413
7941	SPNS1	SPNS1	chr16	+	28993221	28993377	28992790	28992936	28993676	28993866	7941	245	28	417	19	281	125	0.00267623607919	0.0499626560493	0.796	0.907	-0.111
21613	TRIP6	TRIP6	chr7	+	100466116	100466488	100465729	100465855	100467991	100468085	21613	1906	0	1215	10	497	125	0.0026801838589	0.0500071644152	1.0	0.968	0.032
28518	C20orf96	C20orf96	chr20	-	270199	270317	264603	264722	270899	270948	28518	117	16	90	33	243	125	0.00268290645481	0.0500287745917	0.79	0.584	0.206
13486	VEGFA	VEGFA	chr6	+	43748468	43748522	43746625	43746655	43749692	43749824	13486	4	37	140	324	179	125	0.00269065162841	0.0501439621658	0.07	0.232	-0.162
11977	SPNS2	SPNS2	chr17	+	4428351	4428488	4416541	4416607	4433926	4434078	11977	3	0	2035	2	262	125	0.00270126278528	0.0502880593546	1.0	0.998	0.002
29552	CENPI	CENPI	chrX	+	100395654	100395749	100387380	100387445	100400052	100400188	29552	90	6	142	0	220	125	0.002701528642	0.0502880593546	0.895	1.0	-0.105
30653	LTBP1	LTBP1	chr2	+	33359859	33360027	33335648	33335818	33411922	33412147	30653	424	17	85	12	293	125	0.00271424095181	0.0504683547633	0.914	0.751	0.163
6850	MED25	MED25	chr19	+	50322428	50322553	50321827	50321873	50331705	50331804	6850	282	10	420	2	250	125	0.00271437055012	0.0504683547633	0.934	0.991	-0.057
21031	MTMR7	MTMR7	chr8	-	17188658	17188791	17170800	17170910	17198871	17199006	21031	2	4	13	0	258	125	0.00273787075795	0.0508757157695	0.195	1.0	-0.805
36805	ERI3	ERI3	chr1	-	44804716	44804994	44785299	44785416	44820931	44820951	36805	541	0	449	8	403	125	0.0027904510349	0.0518226620767	1.0	0.946	0.054
23575	ANKRD10	ANKRD10	chr13	-	111552876	111553008	111545038	111545610	111558379	111558471	23575	188	139	66	88	257	125	0.00279345079434	0.051848262567	0.397	0.267	0.13
16462	TBC1D32	TBC1D32	chr6	-	121629121	121629247	121625900	121625979	121631924	121631993	16462	9	7	15	0	251	125	0.00279771832462	0.0518617992206	0.39	1.0	-0.61
20452	CRTC2	CRTC2	chr1	-	153925741	153925845	153925280	153925310	153926013	153926082	20452	263	9	254	0	229	125	0.00279747915457	0.0518617992206	0.941	1.0	-0.059
2531	KTN1	KTN1	chr14	+	56147403	56147459	56146282	56146403	56150816	56151302	2531	6	353	31	542	181	125	0.00279904519871	0.0518617992206	0.012	0.038	-0.026
25017	MAP4K4	MAP4K4	chr2	+	102476197	102476326	102472438	102472600	102481391	102481498	25017	256	18	360	7	254	125	0.00280690640066	0.0519773402971	0.875	0.962	-0.087
9229	MLST8	MLST8	chr16	+	2258210	2258335	2257193	2257346	2258450	2258614	9229	240	13	519	7	250	125	0.00283432282123	0.0524546549901	0.902	0.974	-0.072
16972	RYK	RYK	chr3	-	133896784	133896917	133894773	133894883	133901845	133901915	16972	648	3	566	14	258	125	0.00283960303949	0.0525219810312	0.991	0.951	0.04
2721	BLOC1S6	BLOC1S6	chr15	+	45895297	45895385	45879416	45879723	45897625	45897712	2721	140	21	166	7	213	125	0.002844779107	0.0525873039548	0.796	0.933	-0.137
20091	UBE2V1	UBE2V1	chr20	-	48713208	48713357	48700665	48700791	48729643	48729735	20091	1264	38	1971	28	274	125	0.00284739807527	0.0526053093282	0.938	0.97	-0.032
26778	CAPG	CAPG	chr2	-	85625812	85625905	85625142	85625275	85626258	85626408	26778	1166	24	2039	16	218	125	0.00285242485813	0.0526677522881	0.965	0.986	-0.021
28123	SNHG17	SNHG17	chr20	-	37054582	37054700	37050738	37050888	37055061	37055146	28123	34	45	6	32	243	125	0.0028562039561	0.0527070989706	0.28	0.088	0.192
16757	CLEC16A	CLEC16A	chr16	+	11096930	11097162	11076734	11076848	11114049	11114182	16757	81	4	254	0	357	125	0.00287543678873	0.0529382087509	0.876	1.0	-0.124
19788	ARMC10	ARMC10	chr7	+	102737723	102737795	102732923	102733100	102738745	102740210	19788	444	1	451	12	197	125	0.00288018956126	0.0529382087509	0.996	0.96	0.036
21254	MAP2K1	MAP2K1	chr15	+	66735617	66735695	66729083	66729230	66736993	66737045	21254	591	15	1340	10	203	125	0.00287416451218	0.0529382087509	0.96	0.988	-0.028
2476	FRG1B	FRG1B	chr20	+	29625872	29625984	29623128	29623254	29628226	29628331	2476	65	37	101	23	237	125	0.00287563561908	0.0529382087509	0.481	0.698	-0.217
25464	SMC6	SMC6	chr2	-	17934244	17934331	17927093	17927218	17934892	17935096	25464	32	26	12	34	212	125	0.00287649129377	0.0529382087509	0.421	0.172	0.249
34988	RNF19A	RNF19A	chr8	-	101276261	101276423	101272081	101272225	101276898	101277013	34988	154	0	435	18	287	125	0.00287982526419	0.0529382087509	1.0	0.913	0.087
8496	CARD10	CARD10	chr22	-	37904533	37904689	37903835	37903961	37906218	37906428	8496	39	3	383	1	281	125	0.00288031529789	0.0529382087509	0.853	0.994	-0.141
991	RNF38	RNF38	chr9	-	36390463	36390613	36375930	36376124	36400550	36400920	991	13	13	48	10	275	125	0.00288581460672	0.0530088174169	0.313	0.686	-0.373
32335	ASXL1	ASXL1	chr20	+	31017703	31017856	31017140	31017234	31019123	31019287	32335	78	40	164	38	278	125	0.00289092526349	0.0530722100611	0.467	0.66	-0.193
23775	SCAF1	SCAF1	chr19	+	50148277	50148391	50145381	50145499	50149364	50149459	23775	14	6	25	0	239	125	0.00289640490929	0.0531423000569	0.55	1.0	-0.45
12420	MRPS15	MRPS15	chr1	-	36926292	36926377	36923523	36923582	36926864	36926913	12420	1443	30	1909	16	210	125	0.00289907866972	0.0531608577165	0.966	0.986	-0.02
17118	SKA3	SKA3	chr13	-	21746477	21746643	21734040	21734126	21750513	21750741	17118	80	0	40	5	291	125	0.00290499747312	0.0532388648655	1.0	0.775	0.225
4259	WNK1	WNK1	chr12	+	989886	990165	988738	989197	990857	990955	4259	168	9	136	0	404	125	0.00290733332108	0.0532511567057	0.852	1.0	-0.148
15509	TPCN2	TPCN2	chr11	+	68840094	68840176	68839390	68839491	68845949	68846069	15509	6	4	24	0	207	125	0.00291097266119	0.0532872957669	0.475	1.0	-0.525
7226	RAD51C	RAD51C	chr17	+	56801400	56801461	56798106	56798173	56809844	56809905	7226	232	0	162	7	186	125	0.00291900087647	0.0534036888041	1.0	0.94	0.06
10598	EXOSC1	EXOSC1	chr10	-	99202993	99203068	99200927	99201016	99205488	99205604	10598	426	24	374	6	200	125	0.0029263036966	0.0535066850871	0.917	0.975	-0.058
27479	BPGM	BPGM	chr7	+	134343099	134343420	134331530	134331689	134346198	134346860	27479	19	49	12	103	446	125	0.00293304723708	0.0535897078968	0.098	0.032	0.066
31360	SCAMP3	SCAMP3	chr1	-	155230327	155230450	155230120	155230241	155231876	155232176	31360	684	14	421	0	248	125	0.00293519802907	0.0535897078968	0.961	1.0	-0.039
35574	TMEM260	TMEM260	chr14	+	57070532	57070710	57052478	57052630	57072287	57072401	35574	37	4	109	0	303	125	0.00293587142699	0.0535897078968	0.792	1.0	-0.208
28695	TNIP1	TNIP1	chr5	-	150444520	150444692	150443173	150443308	150460440	150460645	28695	318	35	1080	60	297	125	0.00294653229819	0.0537536240138	0.793	0.883	-0.09
26505	FAM104A	FAM104A	chr17	-	71208816	71208879	71203491	71205907	71223303	71223403	26505	61	82	35	101	188	125	0.00295424889478	0.0538329798604	0.331	0.187	0.144
3369	EPG5	EPG5	chr18	-	43467715	43467872	43464581	43464776	43469762	43469905	3369	104	0	71	6	282	125	0.00295417157119	0.0538329798604	1.0	0.84	0.16
18614	LRBA	LRBA	chr4	-	151203601	151203798	151185810	151186964	151207084	151207186	18614	41	3	238	0	322	125	0.00296034416356	0.0539133293569	0.841	1.0	-0.159
16789	IL15	IL15	chr4	+	142642211	142642330	142641621	142641719	142643076	142643161	16789	0	13	9	12	244	125	0.00298155988373	0.0542688019816	0.0	0.278	-0.278
16840	PML	PML	chr15	+	74324912	74325056	74317197	74317268	74325496	74325755	16840	230	93	296	70	269	125	0.00298650917662	0.0543279655679	0.535	0.663	-0.128
3264	NDUFA8	NDUFA8	chr9	-	124914523	124914687	124910390	124910556	124921905	124922098	3264	1622	28	683	27	289	125	0.00299297421315	0.0544146192931	0.962	0.916	0.046
10344	SRD5A3	SRD5A3	chr4	+	56230240	56230438	56225512	56225655	56233754	56233889	10344	118	6	175	0	323	125	0.00299748980612	0.0544657522726	0.884	1.0	-0.116
17583	CDK20	CDK20	chr9	-	90584710	90584834	90584108	90584264	90585690	90585812	17583	41	20	23	1	249	125	0.00300029025171	0.0544856798692	0.507	0.92	-0.413
11024	VHL	VHL	chr3	+	10188197	10188320	10183318	10183871	10191470	10195354	11024	199	2	191	13	248	125	0.0030133530954	0.0546298367295	0.98	0.881	0.099
13710	SVIL	SVIL	chr10	-	29821457	29822387	29820930	29821101	29824917	29824998	13710	139	12	541	13	1055	125	0.0030121899041	0.0546298367295	0.578	0.831	-0.253
5731	RBSN	RBSN	chr3	-	15139625	15139781	15138041	15138217	15140541	15140664	5731	43	5	40	21	281	125	0.00301133793603	0.0546298367295	0.793	0.459	0.334
8656	ADAM15	ADAM15	chr1	+	155033893	155033965	155032680	155032819	155034720	155034845	8656	0	53	2	2	197	125	0.00302643785844	0.0548359675427	0.0	0.388	-0.388
29371	KIAA1191	KIAA1191	chr5	-	175777615	175777740	175775252	175775359	175788604	175788810	29371	463	0	340	8	250	125	0.00303181024362	0.0549022036189	1.0	0.955	0.045
14920	RAB34	RAB34	chr17	-	27043920	27044012	27043010	27043076	27045139	27045286	14920	255	32	395	21	217	125	0.00303855867092	0.0549932689847	0.821	0.916	-0.095
7599	UPP1	UPP1	chr7	+	48139266	48139384	48134359	48134424	48141420	48141579	7599	134	27	608	56	243	125	0.00304674906903	0.0550888498181	0.719	0.848	-0.129
7894	SERAC1	SERAC1	chr6	-	158576346	158576383	158571484	158571621	158579304	158579396	7894	24	8	26	0	162	125	0.00304728503215	0.0550888498181	0.698	1.0	-0.302
16443	LYPLA1	LYPLA1	chr8	-	54978307	54978373	54975887	54975935	55013467	55013499	16443	224	11	911	12	191	125	0.00307026474825	0.0554729190108	0.93	0.98	-0.05
35233	STX2	STX2	chr12	-	131280539	131280665	131274144	131276522	131283069	131283180	35233	92	48	168	42	251	125	0.00308643274573	0.0557335512188	0.488	0.666	-0.178
1319	SLC25A30	SLC25A30	chr13	-	45985867	45986073	45985496	45985615	45992434	45992590	1319	21	28	4	28	331	125	0.00309206479357	0.0558037427192	0.221	0.051	0.17
29461	SAP30BP	SAP30BP	chr17	+	73667895	73667943	73664595	73664705	73689519	73689562	29461	484	12	535	1	173	125	0.00309481989838	0.0558219629725	0.967	0.997	-0.03
16490	L3MBTL4	L3MBTL4	chr18	-	5960092	5960155	5954704	5956386	5969391	5969561	16490	6	0	0	4	188	125	0.00310187273868	0.0559176382091	1.0	0.0	1.0
12728	ZBTB49	ZBTB49	chr4	+	4317362	4317445	4314767	4314841	4322366	4323513	12728	18	0	4	4	208	125	0.0031126230716	0.0560798230027	1.0	0.375	0.625
21314	GOLT1B	GOLT1B	chr12	+	21659818	21659910	21654698	21654882	21665228	21665310	21314	219	9	196	0	217	125	0.00313874738374	0.0564868549983	0.933	1.0	-0.067
5765	KANK1	KANK1	chr9	+	732377	732617	731157	731266	734747	734835	5765	212	9	171	0	365	125	0.00313709056803	0.0564868549983	0.89	1.0	-0.11
28193	FNDC4	FNDC4	chr2	-	27715532	27715657	27714749	27715345	27716255	27716345	28193	424	48	250	11	250	125	0.003144691246	0.0565619944022	0.815	0.919	-0.104
35093	LRRFIP1	LRRFIP1	chr2	+	238636518	238636578	238617186	238617273	238657006	238657042	35093	8	32	8	168	185	125	0.00314732075789	0.0565774692734	0.145	0.031	0.114
925	NMRK1	NMRK1	chr9	-	77693241	77693498	77692405	77692496	77698002	77698066	925	8	14	75	31	382	125	0.00314912774911	0.0565781491104	0.158	0.442	-0.284
21513	ODF2	ODF2	chr9	+	131231461	131231632	131223220	131223346	131233586	131233747	21513	247	21	336	9	296	125	0.00315273380573	0.0565793642577	0.832	0.94	-0.108
8806	ABCC1	ABCC1	chr16	+	16110352	16110478	16108347	16108485	16126965	16127027	8806	181	9	307	2	251	125	0.00315231014237	0.0565793642577	0.909	0.987	-0.078
17441	CASP9	CASP9	chr1	-	15834367	15834402	15833393	15833570	15844604	15844890	17441	31	5	62	0	160	125	0.00315548841943	0.0565970385044	0.829	1.0	-0.171
18318	ZDHHC5	ZDHHC5	chr11	+	57449893	57450015	57439492	57440666	57455979	57456137	18318	873	6	659	17	247	125	0.00316161004418	0.0566337962824	0.987	0.951	0.036
21155	FLAD1	FLAD1	chr1	+	154962814	154963004	154962634	154962733	154965188	154965262	21155	231	14	311	4	315	125	0.0031629046921	0.0566337962824	0.868	0.969	-0.101
4801	RFFL	RFFL	chr17	-	33348389	33348800	33344541	33344625	33353392	33353580	4801	240	2	280	15	536	125	0.00316462144955	0.0566337962824	0.965	0.813	0.152
945	EGLN2	EGLN2	chr19	+	41312459	41312579	41306243	41307320	41313713	41314346	945	322	0	226	7	245	125	0.00316336870976	0.0566337962824	1.0	0.943	0.057
236	IFI27L1	IFI27L1	chr14	+	94568159	94568321	94567084	94567117	94568822	94569060	236	47	6	197	3	287	125	0.00316686738136	0.056642292425	0.773	0.966	-0.193
29148	MADD	MADD	chr11	+	47310518	47310578	47307983	47308085	47310941	47311044	29148	16	67	3	69	185	125	0.00316958358886	0.0566591856745	0.139	0.029	0.11
25733	HSD3B7	HSD3B7	chr16	+	30997369	30997525	30996518	30996618	30997743	30997852	25733	11	3	117	1	281	125	0.00317213125626	0.0566730489247	0.62	0.981	-0.361
18464	RASGRP1	RASGRP1	chr15	-	38793343	38793488	38792303	38792340	38794512	38794622	18464	1	2	39	0	270	125	0.00318648007339	0.0568658664883	0.188	1.0	-0.812
2245	APEH	APEH	chr3	+	49711921	49712054	49711434	49711846	49712615	49712742	2245	72	4	234	0	258	125	0.00318563240932	0.0568658664883	0.897	1.0	-0.103
20064	ISYNA1	ISYNA1	chr19	-	18547493	18547687	18547139	18547289	18548669	18548972	20064	44	4	307	2	319	125	0.00318942743652	0.0568867202565	0.812	0.984	-0.172
7465	CTSZ	CTSZ	chr20	-	57571693	57571856	57570241	57570814	57572657	57572808	7465	3	0	1716	1	288	125	0.00319329980594	0.0569240400189	1.0	0.999	0.001
20077	IFT122	IFT122	chr3	+	129183477	129183624	129182402	129182469	129188184	129188260	20077	95	6	138	0	272	125	0.00321005778	0.0571908901417	0.879	1.0	-0.121
16731	AFF1	AFF1	chr4	+	88053422	88053560	88052944	88053016	88055622	88055846	16731	58	0	136	15	263	125	0.00323252245751	0.0575590580129	1.0	0.812	0.188
22915	LDB1	LDB1	chr10	-	103870285	103870458	103869677	103869800	103870625	103870728	22915	538	11	410	0	298	125	0.00323521113037	0.057574875876	0.954	1.0	-0.046
15605	KIF23	KIF23	chr15	+	69733106	69733418	69732242	69732416	69737128	69737380	15605	395	3	415	16	437	125	0.00323993988951	0.0575949292199	0.974	0.881	0.093
2563	RPE	RPE	chr2	+	210880927	210880981	210880696	210880836	210881230	210881365	2563	5	225	25	302	179	125	0.00323818400841	0.0575949292199	0.015	0.055	-0.04
23978	DTNB	DTNB	chr2	-	25606704	25606758	25602158	25602192	25610157	25610247	23978	18	34	28	15	179	125	0.00325603194072	0.0578167137503	0.27	0.566	-0.296
2845	GEMIN7	GEMIN7	chr19	+	45583164	45583287	45582529	45582635	45593364	45594782	2845	94	34	185	29	248	125	0.00325508884084	0.0578167137503	0.582	0.763	-0.181
2403	MED20	MED20	chr6	-	41884522	41884677	41877006	41877260	41888742	41888885	2403	121	5	262	0	280	125	0.00326028660382	0.0578463039076	0.915	1.0	-0.085
4359	EED	EED	chr11	+	85977124	85977258	85975213	85975305	85988021	85988180	4359	91	0	114	9	259	125	0.0032613160083	0.0578463039076	1.0	0.859	0.141
16289	GOLGA4	GOLGA4	chr3	+	37327504	37327552	37323448	37323763	37330725	37330782	16289	160	8	163	26	173	125	0.00326821575214	0.057904454157	0.935	0.819	0.116
23314	CDC42SE1	CDC42SE1	chr1	-	151029126	151029262	151028152	151028469	151031954	151032125	23314	37	308	100	461	261	125	0.00326662287801	0.057904454157	0.054	0.094	-0.04
11033	PICALM	PICALM	chr11	-	85685750	85685855	85668213	85670103	85692171	85692271	11033	367	16	976	14	230	125	0.00327129868598	0.0579269833763	0.926	0.974	-0.048
29373	KIAA1191	KIAA1191	chr5	-	175777615	175777735	175775252	175775359	175788604	175788810	29373	465	0	343	8	245	125	0.00328944475432	0.0582160726304	1.0	0.956	0.044
23735	ARHGEF40	ARHGEF40	chr14	+	21543803	21543924	21543490	21543658	21544518	21544615	23735	217	18	181	3	246	125	0.00329228536694	0.058234118382	0.86	0.968	-0.108
27374	DAG1	DAG1	chr3	+	49508397	49508482	49507564	49507866	49514281	49514338	27374	9	2	3	11	210	125	0.00331872612254	0.0586693540071	0.728	0.14	0.588
23652	DDX42	DDX42	chr17	+	61852467	61852538	61851548	61851736	61864393	61864630	23652	90	174	70	235	196	125	0.00332059316538	0.0586699278612	0.248	0.16	0.088
21465	C12orf49	C12orf49	chr12	-	117158100	117158252	117157567	117157681	117175594	117175875	21465	294	17	305	4	277	125	0.00332321021259	0.0586837452229	0.886	0.972	-0.086
36568	NDEL1	NDEL1	chr17	+	8366637	8366672	8363326	8363478	8370247	8371495	36568	45	49	115	58	160	125	0.0033355647764	0.0588694048285	0.418	0.608	-0.19
9860	RECQL4	RECQL4	chr8	-	145738954	145739096	145738768	145738864	145739311	145739491	9860	151	8	224	1	267	125	0.00335543578797	0.0591874442908	0.898	0.991	-0.093
8942	ETV4	ETV4	chr17	-	41610041	41610307	41607474	41607549	41610554	41610716	8942	552	13	678	3	391	125	0.0033744083813	0.0594892943958	0.931	0.986	-0.055
12957	TMEM259	TMEM259	chr19	-	1011094	1011194	1009649	1010894	1011365	1011498	12957	907	16	915	3	225	125	0.00338513318306	0.0595798344492	0.969	0.994	-0.025
22689	LIMCH1	LIMCH1	chr4	+	41672734	41672809	41668577	41668683	41673570	41673611	22689	0	58	26	238	200	125	0.00338422910645	0.0595798344492	0.0	0.064	-0.064
4683	MPV17	MPV17	chr2	-	27535860	27535976	27535546	27535639	27545314	27545389	4683	349	31	337	11	241	125	0.0033817957927	0.0595798344492	0.854	0.941	-0.087
31417	DZIP1L	DZIP1L	chr3	-	137790484	137790677	137786992	137787209	137796340	137796474	31417	56	10	41	0	318	125	0.00338780581676	0.0595921697408	0.688	1.0	-0.312
31522	MBD1	MBD1	chr18	-	47797838	47797910	47793251	47794033	47799046	47799108	31522	61	16	63	3	197	125	0.00338956087425	0.0595921697408	0.708	0.93	-0.222
23334	ZNF35	ZNF35	chr3	+	44694048	44694193	44692432	44692751	44700192	44702283	23334	51	20	10	16	270	125	0.00339942759908	0.059732799241	0.541	0.224	0.317
27768	EDEM2	EDEM2	chr20	-	33722540	33722752	33714053	33714178	33730175	33730281	27768	41	8	88	2	337	125	0.00341809978423	0.0600279138384	0.655	0.942	-0.287
1904	TOPBP1	TOPBP1	chr3	-	133337056	133337277	133336003	133336170	133338998	133339191	1904	501	0	499	9	346	125	0.00343368076743	0.060268447279	1.0	0.952	0.048
37347	TOM1L1	TOM1L1	chr17	+	52981068	52981153	52978051	52978284	52982849	52982928	37347	150	5	569	0	210	125	0.00344127739977	0.0603686512587	0.947	1.0	-0.053
20350	TCEAL8	TCEAL8	chrX	-	102509532	102509605	102507922	102508945	102510005	102510121	20350	302	37	314	72	198	125	0.00345055004748	0.060464981106	0.837	0.734	0.103
29771	OFD1	OFD1	chrX	+	13769367	13769487	13767545	13767652	13771486	13771560	29771	58	23	139	20	245	125	0.00345008730042	0.060464981106	0.563	0.78	-0.217
13705	SVIL	SVIL	chr10	-	29820930	29821101	29820182	29820217	29821457	29822387	13705	47	0	136	18	296	125	0.00345666332085	0.0605389337354	1.0	0.761	0.239
6966	MAN2B1	MAN2B1	chr19	-	12769241	12769324	12769037	12769158	12772073	12772190	6966	255	7	455	0	208	125	0.00347208939538	0.0607758176597	0.956	1.0	-0.044
23102	POLM	POLM	chr7	-	44116107	44116228	44113996	44114129	44118354	44118410	23102	2	4	27	2	246	125	0.00347609069277	0.0608125713101	0.203	0.873	-0.67
11232	PBX3	PBX3	chr9	+	128677964	128678206	128510828	128510902	128691933	128692124	11232	540	42	172	29	367	125	0.00348047753864	0.060856026072	0.814	0.669	0.145
12752	LINC00674	LINC00674	chr17	+	66102562	66102694	66099083	66099199	66110562	66110666	12752	5	53	24	62	257	125	0.00349549574597	0.061085220741	0.044	0.158	-0.114
13596	PTEN	PTEN	chr10	+	89711874	89712016	89692769	89693008	89717609	89717776	13596	485	1	367	9	267	125	0.00349966300934	0.0611246439316	0.996	0.95	0.046
36543	EIF6	EIF6	chr20	-	33871978	33872064	33867744	33867921	33872183	33872295	36543	1308	23	1894	12	211	125	0.00351516519486	0.0613618902465	0.971	0.989	-0.018
27788	STK25	STK25	chr2	-	242447420	242447550	242440892	242441123	242447919	242448110	27788	167	1	218	13	255	125	0.00352354941848	0.061474691982	0.988	0.892	0.096
8271	ELMSAN1	ELMSAN1	chr14	-	74187999	74188212	74181824	74186204	74189400	74189550	8271	71	0	309	25	338	125	0.00353087711227	0.0615689476829	1.0	0.82	0.18
26088	FAM189A1	FAM189A1	chr15	-	29488633	29488768	29443936	29444044	29544571	29544682	26088	31	0	47	11	260	125	0.00353517599844	0.0616103152208	1.0	0.673	0.327
30103	PHKG2	PHKG2	chr16	+	30767687	30767841	30764714	30764878	30767910	30768036	30103	72	4	216	0	279	125	0.00353931725451	0.0616488920475	0.89	1.0	-0.11
13297	COPZ2	COPZ2	chr17	-	46105837	46105876	46103532	46103841	46106490	46106542	13297	78	21	24	0	164	125	0.0035478657154	0.0617641511042	0.739	1.0	-0.261
10525	PIK3R3	PIK3R3	chr1	-	46532582	46532763	46531725	46531851	46543186	46543285	10525	154	0	82	5	306	125	0.00355006812138	0.0617688675309	1.0	0.87	0.13
31454	U2SURP	U2SURP	chr3	+	142773784	142773961	142772517	142772636	142775153	142779567	31454	761	26	924	62	302	125	0.00356193452402	0.0619416346265	0.924	0.861	0.063
24197	C7orf73	C7orf73	chr7	+	135357500	135357554	135347220	135347342	135358838	135361160	24197	710	13	977	0	179	125	0.00356442782936	0.0619513054255	0.974	1.0	-0.026
30316	ARNTL	ARNTL	chr11	+	13376772	13376843	13375847	13375995	13378285	13378324	30316	3	31	15	25	196	125	0.00356643074718	0.0619524471998	0.058	0.277	-0.219
1438	MORF4L2	MORF4L2	chrX	-	102939608	102939657	102933426	102933528	102940098	102940188	1438	382	468	337	549	174	125	0.00356943469219	0.0619709671315	0.37	0.306	0.064
37584	PRPF6	PRPF6	chr20	+	62657291	62657411	62655907	62656046	62658334	62658511	37584	445	10	405	0	245	125	0.00359545519029	0.0623888534918	0.958	1.0	-0.042
19941	SCHIP1	SCHIP1	chr3	+	159606608	159606732	159583951	159584070	159609885	159609979	19941	271	29	227	8	249	125	0.00361024982495	0.0626115994587	0.824	0.934	-0.11
3706	SENP6	SENP6	chr6	+	76350399	76350420	76344422	76344527	76357446	76357517	3706	65	54	103	40	146	125	0.0036235132254	0.0628075625736	0.508	0.688	-0.18
30802	LRRFIP2	LRRFIP2	chr3	-	37163125	37163182	37162982	37163027	37170553	37170640	30802	41	0	28	6	182	125	0.00364631694854	0.0631685893902	1.0	0.762	0.238
26629	CTNNAL1	CTNNAL1	chr9	-	111714488	111714643	111710465	111710514	111714723	111714774	26629	828	4	2043	0	280	125	0.00364875445446	0.0631765930989	0.989	1.0	-0.011
27250	ILKAP	ILKAP	chr2	-	239092293	239092381	239090705	239090827	239092660	239092754	27250	477	0	391	9	213	125	0.00365906429773	0.063320820477	1.0	0.962	0.038
10066	DOCK7	DOCK7	chr1	-	63018402	63018572	63009326	63009416	63021495	63021660	10066	281	0	323	9	295	125	0.00366535283696	0.0633953400357	1.0	0.938	0.062
15709	CHD1L	CHD1L	chr1	+	146756023	146756172	146747767	146747921	146757000	146757164	15709	353	0	259	7	274	125	0.00367717679318	0.0635654669437	1.0	0.944	0.056
12782	SCRN2	SCRN2	chr17	-	45917556	45917738	45916809	45917009	45918035	45918209	12782	39	5	310	5	307	125	0.00367936820553	0.063568987149	0.761	0.962	-0.201
32151	FBXO5	FBXO5	chr6	-	153294180	153294271	153293406	153293589	153296041	153296756	32151	678	0	299	7	216	125	0.00369491373933	0.0638031000992	1.0	0.961	0.039
16271	SMC1A	SMC1A	chrX	-	53448844	53448990	53441929	53442118	53449440	53449677	16271	18	92	26	358	271	125	0.00370534983338	0.0639487790996	0.083	0.032	0.051
25208	ZNF598	ZNF598	chr16	-	2052991	2053121	2052521	2052733	2053616	2053729	25208	146	6	223	0	255	125	0.00371329125736	0.0640512699085	0.923	1.0	-0.077
35416	CD59	CD59	chr11	-	33752969	33753014	33743924	33744009	33757927	33758025	35416	567	633	840	1161	170	125	0.00373830339512	0.0644132233707	0.397	0.347	0.05
8850	PATZ1	PATZ1	chr22	-	31724772	31724845	31721789	31723295	31731677	31731849	8850	7	37	42	64	198	125	0.00373665481687	0.0644132233707	0.107	0.293	-0.186
17188	IST1	IST1	chr16	+	71957190	71957283	71956376	71956583	71961516	71964540	17188	76	4	259	0	218	125	0.00377104995156	0.0649424757409	0.916	1.0	-0.084
13512	UBE2B	UBE2B	chr5	+	133716409	133716499	133710073	133710154	133725915	133727799	13512	2	7	6	0	215	125	0.00378818675759	0.0652024825122	0.142	1.0	-0.858
8696	TIMM44	TIMM44	chr19	-	7992961	7993051	7991602	7992191	7996022	7996073	8696	166	9	133	0	215	125	0.00379238468673	0.0652396246808	0.915	1.0	-0.085
16367	TSPAN14	TSPAN14	chr10	+	82269056	82269227	82266983	82267130	82271899	82272025	16367	730	11	2283	9	296	125	0.00379790939328	0.0652995389232	0.966	0.991	-0.025
12073	NEURL4	NEURL4	chr17	-	7230483	7230549	7230029	7230328	7230758	7231203	12073	13	9	75	10	191	125	0.00380250801409	0.0653434746322	0.486	0.831	-0.345
15348	CGN	CGN	chr1	+	151508075	151508159	151507517	151507607	151508712	151508821	15348	9	2	270	1	209	125	0.0038084039389	0.0654096444501	0.729	0.994	-0.265
15228	SUGT1	SUGT1	chr13	+	53227180	53227238	53226830	53227093	53231666	53231757	15228	781	16	578	1	183	125	0.0038150918077	0.065489337633	0.971	0.997	-0.026
37307	IMPDH1	IMPDH1	chr7	-	128040870	128040945	128040386	128040593	128041068	128041170	37307	666	29	497	7	200	125	0.00382291839275	0.0655533137802	0.935	0.978	-0.043
37420	ZNF271P	ZNF271P	chr18	+	32870973	32871196	32870235	32870355	32885939	32890730	37420	493	22	231	25	348	125	0.00382201074159	0.0655533137802	0.889	0.768	0.121
10758	SART3	SART3	chr12	-	108938202	108938254	108936803	108936928	108938914	108939099	10758	198	8	218	0	177	125	0.00383169686005	0.0656686310742	0.946	1.0	-0.054
18262	ACSL3	ACSL3	chr2	+	223791734	223791907	223789173	223789313	223793579	223793654	18262	638	1	1701	25	298	125	0.00383430880534	0.0656781979618	0.996	0.966	0.03
35618	SENP1	SENP1	chr12	-	48441783	48441863	48440760	48440845	48442711	48442915	35618	135	0	94	6	205	125	0.0038497611325	0.0659075808444	1.0	0.905	0.095
23146	LRCH4	LRCH4	chr7	-	100175781	100175881	100175444	100175535	100176021	100176134	23146	161	0	346	14	225	125	0.00386276072788	0.0660947501753	1.0	0.932	0.068
33903	CD2AP	CD2AP	chr6	+	47501337	47501491	47471015	47471176	47512341	47512442	33903	200	2	1991	0	279	125	0.00388226508779	0.066392961234	0.978	1.0	-0.022
20259	GOLGA2P7	GOLGA2P7	chr15	-	84872928	84873083	84871621	84871772	84873177	84873268	20259	136	14	207	5	280	125	0.00389221841445	0.0665276028296	0.813	0.949	-0.136
32555	GABBR1	GABBR1	chr6	-	29574167	29574261	29572636	29572765	29574673	29574781	32555	52	8	48	0	219	125	0.00389720730731	0.0665772914999	0.788	1.0	-0.212
10493	MATR3	MATR3	chr5	+	138651385	138651427	138650363	138650425	138651764	138651877	10493	1111	24	1130	8	167	125	0.00391365135066	0.066822514786	0.972	0.991	-0.019
35565	GYS1	GYS1	chr19	-	49494558	49494740	49490450	49490642	49496251	49496610	35565	182	8	437	3	307	125	0.00391842060735	0.0668682449429	0.903	0.983	-0.08
25631	FAAP20	FAAP20	chr1	-	2117442	2117688	2115898	2116952	2118276	2118645	25631	12	21	6	0	371	125	0.00392668743609	0.06697358091	0.161	1.0	-0.839
7340	DTNBP1	DTNBP1	chr6	-	15660613	15660752	15652317	15652371	15663044	15663289	7340	11	56	2	73	264	125	0.00393348127593	0.0670536946718	0.085	0.013	0.072
6338	RABEP1	RABEP1	chr17	+	5253745	5253924	5250084	5250220	5257653	5257785	6338	299	0	295	8	304	125	0.0039387784772	0.0670724897236	1.0	0.938	0.062
8017	C9orf142	C9orf142	chr9	+	139887376	139887426	139887091	139887152	139887504	139887695	8017	71	6	100	0	175	125	0.00393757697763	0.0670724897236	0.894	1.0	-0.106
17844	VEGFB	VEGFB	chr11	+	64003284	64003481	64002929	64002972	64003725	64003799	17844	366	8	397	0	322	125	0.00394503263304	0.067090833379	0.947	1.0	-0.053
26251	KIAA0040	KIAA0040	chr1	-	175146746	175146820	175135697	175135873	175161995	175162229	26251	3	2	57	0	199	125	0.00394534773636	0.067090833379	0.485	1.0	-0.515
9471	FAM21C	FAM21C	chr10	+	46235520	46235694	46233430	46233493	46238837	46238931	9471	200	3	97	9	299	125	0.00394614939293	0.067090833379	0.965	0.818	0.147
4361	EED	EED	chr11	+	85979497	85979603	85975213	85975305	85988021	85988180	4361	68	0	89	9	231	125	0.00396042157274	0.0672977055772	1.0	0.843	0.157
13118	USP13	USP13	chr3	+	179408028	179408089	179399665	179399791	179424721	179424864	13118	14	5	29	0	186	125	0.00396481343834	0.0673365553681	0.653	1.0	-0.347
10756	AKR1B1	AKR1B1	chr7	-	134133748	134133871	134133138	134133245	134134471	134134549	10756	2115	11	2482	0	248	125	0.00397275731967	0.0674210686684	0.99	1.0	-0.01
26751	SLC35A1	SLC35A1	chr6	+	88210225	88210385	88187079	88187257	88210875	88211028	26751	140	7	153	0	285	125	0.00397400608005	0.0674210686684	0.898	1.0	-0.102
1054	U2AF1	U2AF1	chr21	-	44515547	44515646	44514764	44514898	44515803	44515853	1054	2123	1	2316	25	224	125	0.00397811022394	0.0674549124929	0.999	0.981	0.018
6362	CALCOCO2	CALCOCO2	chr17	+	46929867	46929990	46928920	46928990	46930287	46930374	6362	587	0	398	8	248	125	0.00398154534794	0.0674773822083	1.0	0.962	0.038
15366	GMPPB	GMPPB	chr3	-	49759864	49759943	49759397	49759580	49760028	49760187	15366	50	5	153	1	204	125	0.00401137721625	0.0679109811412	0.86	0.989	-0.129
22466	FDPS	FDPS	chr1	+	155279579	155279756	155278704	155278867	155279833	155279996	22466	115	79	386	160	302	125	0.00401041801415	0.0679109811412	0.376	0.5	-0.124
11365	FAM49B	FAM49B	chr8	-	130891634	130891717	130883620	130883742	130915557	130915596	11365	362	16	618	60	208	125	0.00403066413981	0.0682013963974	0.931	0.861	0.07
28416	PRDX2	PRDX2	chr19	-	12910672	12910803	12907633	12907980	12910990	12911113	28416	3925	34	3328	6	256	125	0.00403408082876	0.0682231120591	0.983	0.996	-0.013
14717	ATG10	ATG10	chr5	+	81272011	81272146	81267843	81268125	81283377	81283497	14717	10	0	10	10	260	125	0.00404372620003	0.0682418806739	1.0	0.325	0.675
22706	CCT6P1	CCT6P1	chr7	+	65219513	65219648	65216091	65216265	65220766	65220939	22706	10	10	10	0	260	125	0.00404372620003	0.0682418806739	0.325	1.0	-0.675
29045	AMIGO2	AMIGO2	chr12	-	47472929	47473031	47470382	47472848	47473244	47473734	29045	262	371	247	247	227	125	0.00404087027207	0.0682418806739	0.28	0.355	-0.075
9442	CCAR1	CCAR1	chr10	+	70497601	70497646	70496632	70496805	70500385	70500418	9442	247	34	281	16	170	125	0.00403765888276	0.0682418806739	0.842	0.928	-0.086
28684	TMEM138	TMEM138	chr11	+	61131904	61131990	61131723	61131787	61133516	61133688	28684	115	0	148	9	211	125	0.00405427669735	0.0683838442939	1.0	0.907	0.093
3465	PPP6R2	PPP6R2	chr22	+	50857295	50857408	50854520	50854586	50857777	50857891	3465	104	5	208	0	238	125	0.00405962790891	0.0684380076579	0.916	1.0	-0.084
18244	ELMO2	ELMO2	chr20	-	45003174	45003279	45002970	45003079	45003874	45004009	18244	229	0	148	6	230	125	0.00406521324664	0.0684960588132	1.0	0.931	0.069
19425	PRKD2	PRKD2	chr19	-	47217119	47217258	47214163	47214295	47219387	47220384	19425	58	5	176	1	264	125	0.00407364341526	0.0686019570406	0.846	0.988	-0.142
32636	NCOR2	NCOR2	chr12	-	124941651	124941708	124934360	124934413	124950718	124950832	32636	155	2	219	17	182	125	0.00408831988056	0.0688128788317	0.982	0.898	0.084
35209	ATPAF1	ATPAF1	chr1	-	47119488	47119539	47118252	47118300	47123798	47123861	35209	235	10	250	1	176	125	0.00409494209876	0.0688880843337	0.943	0.994	-0.051
14208	SNHG16	SNHG16	chr17	+	74555026	74555125	74553845	74553939	74557369	74557484	14208	273	161	328	128	224	125	0.00412087779331	0.0692879452314	0.486	0.588	-0.102
23547	TMCO3	TMCO3	chr13	+	114201614	114201694	114193671	114193822	114202617	114202767	23547	1279	134	699	109	205	125	0.00413459936341	0.0694821269794	0.853	0.796	0.057
33599	MRRF	MRRF	chr9	+	125042721	125042877	125033142	125033354	125047447	125047566	33599	174	5	425	0	281	125	0.00414256842226	0.0695794843193	0.939	1.0	-0.061
27375	DAG1	DAG1	chr3	+	49508397	49508482	49507564	49507866	49547851	49548252	27375	6	31	1	72	210	125	0.00414579878344	0.0695882816064	0.103	0.008	0.095
9943	STAU1	STAU1	chr20	-	47782533	47782822	47770469	47770608	47790731	47790806	9943	130	228	103	285	414	125	0.00414744417579	0.0695882816064	0.147	0.098	0.049
28225	FIP1L1	FIP1L1	chr4	+	54257596	54257665	54257175	54257306	54265896	54266006	28225	154	228	141	132	194	125	0.00415357759008	0.0696546467387	0.303	0.408	-0.105
12164	PSMB8-AS1	PSMB8-AS1	chr6	+	32812421	32812647	32811862	32812051	32813194	32814277	12164	1	9	8	3	351	125	0.00416454668933	0.0697725400303	0.038	0.487	-0.449
15265	CLIP1	CLIP1	chr12	-	122835657	122835690	122825299	122826244	122837272	122837333	15265	0	129	11	178	158	125	0.00416497119818	0.0697725400303	0.0	0.047	-0.047
17050	PRKAG2	PRKAG2	chr7	-	151329154	151329224	151292430	151292540	151372505	151372723	17050	52	8	47	0	195	125	0.00418401846205	0.0700036828688	0.806	1.0	-0.194
22574	MAP4	MAP4	chr3	-	47908735	47908828	47898920	47899002	47912302	47912595	22574	361	50	605	45	218	125	0.0041851640778	0.0700036828688	0.805	0.885	-0.08
37646	ATG4B	ATG4B	chr2	+	242592926	242593025	242590678	242590750	242593960	242594062	37646	467	11	472	1	224	125	0.00418533588634	0.0700036828688	0.959	0.996	-0.037
33799	HYI	HYI	chr1	-	43918573	43918675	43917875	43917990	43919083	43919168	33799	36	31	81	27	227	125	0.00419846172515	0.0701673663043	0.39	0.623	-0.233
5505	HAPLN3	HAPLN3	chr15	-	89436204	89436343	89430405	89430576	89438689	89438857	5505	2	34	12	27	264	125	0.00419951029101	0.0701673663043	0.027	0.174	-0.147
22087	TMEM116	TMEM116	chr12	-	112381068	112381173	112375964	112376014	112429561	112429693	22087	37	1	14	6	230	125	0.00420887065423	0.0702503567444	0.953	0.559	0.394
23013	ZNF532	ZNF532	chr18	+	56648701	56648849	56646286	56646399	56651203	56653709	23013	227	9	362	2	273	125	0.00420772559431	0.0702503567444	0.92	0.988	-0.068
15368	PDCD2	PDCD2	chr6	-	170889089	170889193	170887944	170888058	170892144	170892276	15368	508	14	547	3	229	125	0.00421665400482	0.0703068796007	0.952	0.99	-0.038
20767	ATP6V1G2-DDX39B	ATP6V1G2-DDX39B	chr6	-	31506539	31506632	31504276	31504460	31508098	31508441	20767	648	28	1211	23	218	125	0.00421658471904	0.0703068796007	0.93	0.968	-0.038
17369	DMPK	DMPK	chr19	-	46283580	46283639	46283035	46283127	46285450	46285815	17369	6	74	8	17	184	125	0.00422567907952	0.0704206445873	0.052	0.242	-0.19
31996	PLCB4	PLCB4	chr20	+	9385959	9385995	9382136	9382237	9388563	9388705	31996	33	5	193	104	161	125	0.00422964100812	0.0704499580415	0.837	0.59	0.247
18597	CDC16	CDC16	chr13	+	115030624	115030715	115028353	115028489	115037658	115037956	18597	1035	3	598	11	216	125	0.00423321569817	0.0704727943922	0.995	0.969	0.026
29044	RTN2	RTN2	chr19	-	45991894	45991964	45991728	45991775	45992105	45992244	29044	63	8	56	0	195	125	0.00424157871906	0.0705752796231	0.835	1.0	-0.165
34413	HYOU1	HYOU1	chr11	-	118926461	118926555	118926204	118926283	118926781	118926879	34413	540	10	1102	3	219	125	0.00424747716675	0.0706366717591	0.969	0.995	-0.026
17335	AURKA	AURKA	chr20	-	54965611	54965721	54963211	54963258	54967209	54967351	17335	95	74	79	29	235	125	0.00425611302738	0.0707067504497	0.406	0.592	-0.186
30511	TMEM237	TMEM237	chr2	-	202492043	202492137	202490748	202490870	202492798	202492872	30511	537	16	224	0	219	125	0.00425576550629	0.0707067504497	0.95	1.0	-0.05
21560	MET	MET	chr7	+	116423357	116423523	116422041	116422151	116435708	116435845	21560	6	0	1659	1	291	125	0.00426057211684	0.0707073670454	1.0	0.999	0.001
8754	PIN1	PIN1	chr19	+	9947498	9947551	9945882	9946078	9949111	9949324	8754	49	296	24	302	178	125	0.00425934559155	0.0707073670454	0.104	0.053	0.051
25696	DNAAF5	DNAAF5	chr7	+	813684	813835	810107	810255	814642	814799	25696	282	7	381	0	276	125	0.00426871819162	0.070732439258	0.948	1.0	-0.052
3913	TXNDC11	TXNDC11	chr16	-	11824500	11824630	11815432	11815526	11827837	11827935	3913	103	1	272	23	255	125	0.00426768804464	0.070732439258	0.981	0.853	0.128
4256	WNK1	WNK1	chr12	+	988738	989197	987377	987527	990857	990955	4256	103	135	48	116	584	125	0.00426589356451	0.070732439258	0.14	0.081	0.059
9120	POLL	POLL	chr10	-	103344358	103344676	103342519	103342648	103347002	103347163	9120	54	1	102	18	443	125	0.0042721352359	0.07075240023	0.938	0.615	0.323
36307	NRM	NRM	chr6	-	30657823	30658020	30655823	30656719	30658618	30658906	36307	75	19	200	18	322	125	0.00427611501353	0.0707816553482	0.605	0.812	-0.207
14308	TSPAN4	TSPAN4	chr11	+	850287	850367	847200	847300	862549	862741	14308	410	1	414	11	205	125	0.00431932575496	0.0714599263547	0.996	0.958	0.038
16620	MFF	MFF	chr2	+	228211941	228212100	228207460	228207535	228217229	228217289	16620	238	7	288	0	284	125	0.00432196706746	0.0714666529562	0.937	1.0	-0.063
19120	FUNDC2	FUNDC2	chrX	+	154274783	154274859	154261677	154261828	154279944	154280076	19120	452	11	471	1	201	125	0.00432638647782	0.0715027594629	0.962	0.997	-0.035
1693	HNRNPM	HNRNPM	chr19	+	8538547	8538592	8536209	8536311	8539050	8539128	1693	1683	47	2095	30	170	125	0.00435159457397	0.0718822285514	0.963	0.981	-0.018
27960	EPB41	EPB41	chr1	+	29385100	29385157	29379615	29379824	29386933	29386996	27960	2	33	21	54	182	125	0.00435689551438	0.0719326373515	0.04	0.211	-0.171
34109	SYCP2	SYCP2	chr20	-	58452439	58452610	58450325	58450524	58453062	58453100	34109	31	0	10	4	296	125	0.00436578827115	0.0720422646602	1.0	0.514	0.486
14033	CFLAR	CFLAR	chr2	+	201997751	201997857	201994451	201994869	202000694	202000830	14033	156	1	1151	0	231	125	0.00438299115837	0.072288838187	0.988	1.0	-0.012
10889	MTSS1	MTSS1	chr8	-	125592791	125592803	125580619	125580777	125597327	125597402	10889	0	14	47	106	137	125	0.00438834131173	0.0723177063583	0.0	0.288	-0.288
19488	BRCA2	BRCA2	chr13	+	32893213	32893462	32890558	32890664	32899212	32899321	19488	17	5	34	0	374	125	0.0043892641664	0.0723177063583	0.532	1.0	-0.468
18375	NOP58	NOP58	chr2	+	203160396	203160560	203157499	203157626	203162101	203162236	18375	1600	10	1089	20	289	125	0.00440618234477	0.0725590686847	0.986	0.959	0.027
5174	MEGF6	MEGF6	chr1	-	3425121	3425253	3424358	3424487	3425638	3425809	5174	30	5	54	0	257	125	0.00441730712691	0.0727048285736	0.745	1.0	-0.255
25763	CTC1	CTC1	chr17	-	8146302	8146466	8141709	8141947	8151321	8151413	25763	11	2	155	0	289	125	0.00442141575827	0.0727350184925	0.704	1.0	-0.296
20723	MAP3K6	MAP3K6	chr1	-	27689341	27689512	27689131	27689244	27689932	27690039	20723	33	4	151	1	296	125	0.00443280227102	0.0728848414536	0.777	0.985	-0.208
942	PTPMT1	PTPMT1	chr11	+	47591251	47591443	47587457	47587538	47593022	47595013	942	679	186	807	157	317	125	0.00444023539312	0.0729695415581	0.59	0.67	-0.08
303	NDUFA12	NDUFA12	chr12	-	95387945	95388033	95365103	95365396	95396514	95396597	303	1152	56	1044	26	213	125	0.00444790285994	0.073058003832	0.924	0.959	-0.035
20011	SUOX	SUOX	chr12	+	56393116	56393242	56391398	56391507	56395995	56396055	20011	3	21	17	19	251	125	0.00446294566804	0.0732309149906	0.066	0.308	-0.242
27291	TMEM185A	TMEM185A	chrX	-	148692969	148693146	148690313	148690521	148713225	148713568	27291	258	5	242	18	302	125	0.00446529969455	0.0732309149906	0.955	0.848	0.107
72	WDR62	WDR62	chr19	+	36592565	36592676	36592115	36592219	36592915	36593053	72	171	1	122	8	236	125	0.00446457757005	0.0732309149906	0.989	0.89	0.099
944	EGLN2	EGLN2	chr19	+	41313388	41313456	41306243	41307320	41313713	41314346	944	284	0	206	7	193	125	0.00447639272787	0.073375212423	1.0	0.95	0.05
16785	NAV1	NAV1	chr1	+	201759681	201759705	201758867	201758920	201759816	201759894	16785	10	19	6	59	149	125	0.00449185517116	0.0735590164663	0.306	0.079	0.227
887	RAF1	RAF1	chr3	-	12647699	12647798	12645634	12645788	12650264	12650422	887	673	36	527	53	224	125	0.00449220635268	0.0735590164663	0.913	0.847	0.066
29419	TRIO	TRIO	chr5	+	14507230	14507369	14504501	14504702	14507988	14509458	29419	1283	29	517	26	264	125	0.00449633369358	0.073588920942	0.954	0.904	0.05
19281	PPCDC	PPCDC	chr15	+	75320587	75320794	75315895	75315967	75335781	75335877	19281	59	7	104	1	332	125	0.00452558654211	0.073946020924	0.76	0.975	-0.215
20062	ISYNA1	ISYNA1	chr19	-	18548408	18548570	18547139	18547289	18548669	18548798	20062	6	4	50	2	287	125	0.00452468680342	0.073946020924	0.395	0.916	-0.521
35646	METTL21A	METTL21A	chr2	-	208486529	208486641	208473838	208478167	208488952	208489128	35646	65	5	190	1	237	125	0.00452208010921	0.073946020924	0.873	0.99	-0.117
36300	NRM	NRM	chr6	-	30657801	30658020	30655823	30656719	30658618	30658906	36300	67	19	179	18	344	125	0.0045274017814	0.073946020924	0.562	0.783	-0.221
21806	TIMM17B	TIMM17B	chrX	-	48752634	48752784	48752320	48752384	48754041	48754141	21806	56	371	152	628	275	125	0.00453112837595	0.0739691094757	0.064	0.099	-0.035
20110	ADCY6	ADCY6	chr12	-	49167722	49167881	49167251	49167430	49168184	49168301	20110	269	17	419	8	284	125	0.00453731242216	0.0740322710514	0.874	0.958	-0.084
7130	PDE8A	PDE8A	chr15	+	85634274	85634412	85632568	85632647	85641178	85641267	7130	168	8	148	0	263	125	0.00455213632596	0.0742362670598	0.909	1.0	-0.091
5302	PIGF	PIGF	chr2	-	46842075	46842324	46839366	46839483	46844108	46844251	5302	180	0	245	9	374	125	0.00456181197425	0.0743561401307	1.0	0.901	0.099
25055	DNAJC16	DNAJC16	chr1	+	15855582	15855767	15853307	15853453	15860731	15860798	25055	62	1	49	9	310	125	0.00458286122504	0.0746231680126	0.962	0.687	0.275
35056	ATP9B	ATP9B	chr18	+	76973961	76974038	76966936	76967012	77013380	77013541	35056	30	5	53	0	202	125	0.00458149460217	0.0746231680126	0.788	1.0	-0.212
17672	WBP5	WBP5	chrX	+	102612010	102612089	102611379	102611534	102612545	102613397	17672	615	16	364	1	204	125	0.00459010836921	0.0746271813154	0.959	0.996	-0.037
23859	TBXAS1	TBXAS1	chr7	+	139480538	139480623	139478046	139478270	139482464	139482528	23859	30	5	53	0	210	125	0.00458938056141	0.0746271813154	0.781	1.0	-0.219
2958	CTNND1	CTNND1	chr11	+	57558856	57559145	57529233	57529591	57563048	57563201	2958	238	1	54	4	414	125	0.00458835330158	0.0746271813154	0.986	0.803	0.183
21029	SYK	SYK	chr9	+	93629412	93629481	93627329	93627379	93636485	93636573	21029	42	13	84	69	194	125	0.00459644788198	0.0746922780822	0.676	0.44	0.236
28155	VARS2	VARS2	chr6	+	30893050	30893162	30892130	30892337	30893320	30893496	28155	45	0	176	22	237	125	0.00460785687955	0.0748396460173	1.0	0.808	0.192
33569	PPP2R5A	PPP2R5A	chr1	+	212502476	212502673	212458878	212459633	212506838	212506940	33569	276	1	422	14	322	125	0.00461323448317	0.0748889536913	0.991	0.921	0.07
23518	STARD13	STARD13	chr13	-	33685914	33686029	33684822	33685044	33686857	33687068	23518	85	0	66	6	240	125	0.00462642059156	0.0750649064019	1.0	0.851	0.149
22090	TMEM116	TMEM116	chr12	-	112441603	112441667	112429561	112429693	112443060	112443107	22090	22	6	5	10	189	125	0.00467304548423	0.0757829587148	0.708	0.249	0.459
2913	BCL2L11	BCL2L11	chr2	+	111907620	111907724	111881309	111881716	111921709	111926022	2913	45	6	100	1	229	125	0.00467720686612	0.0758119997864	0.804	0.982	-0.178
21142	ADGRE5	ADGRE5	chr19	+	14517872	14518041	14517680	14517772	14518719	14518821	21142	360	10	251	0	294	125	0.00468023398752	0.0758226357249	0.939	1.0	-0.061
34204	ELP3	ELP3	chr8	+	27954735	27954835	27950583	27950750	27957344	27957483	34204	110	7	115	0	225	125	0.00469399406971	0.0760070533414	0.897	1.0	-0.103
36519	PPP1R37	PPP1R37	chr19	+	45641771	45641869	45596430	45596785	45643493	45643539	36519	289	6	209	16	223	125	0.00470908072924	0.0762127539074	0.964	0.88	0.084
11128	NBPF8	NBPF8	chr1	+	144617149	144617252	144614958	144615303	144618081	144618296	11128	139	105	126	53	228	125	0.00472355400665	0.0764083242957	0.421	0.566	-0.145
6606	PIGN	PIGN	chr18	-	59830763	59830889	59829485	59829562	59854076	59854289	6606	58	0	56	7	251	125	0.00473669778678	0.0765822018308	1.0	0.799	0.201
28931	PEF1	PEF1	chr1	-	32100822	32101123	32098759	32098915	32110441	32110838	28931	289	6	622	1	426	125	0.00474195162843	0.0766284047889	0.934	0.995	-0.061
25281	LGALS9	LGALS9	chr17	+	25974295	25974458	25974055	25974144	25975861	25976586	25281	1	2	31	0	288	125	0.00474897494172	0.0767031407254	0.178	1.0	-0.822
20889	DOCK10	DOCK10	chr2	-	225679036	225679081	225672627	225672803	225681333	225681430	20889	17	0	0	2	170	125	0.00476493940862	0.076922141488	1.0	0.0	1.0
30720	PPRC1	PPRC1	chr10	+	103898635	103898737	103897606	103897795	103898856	103901761	30720	96	5	99	20	227	125	0.0047676382288	0.0769268771731	0.914	0.732	0.182
16141	MEGF8	MEGF8	chr19	+	42853650	42853851	42852423	42852624	42854299	42854536	16141	32	7	99	3	326	125	0.00478001194873	0.077030808829	0.637	0.927	-0.29
34714	NDUFB3	NDUFB3	chr2	+	201937061	201937084	201936461	201936782	201943603	201943745	34714	28	554	11	577	148	125	0.00478130567622	0.077030808829	0.041	0.016	0.025
37453	SDCCAG3	SDCCAG3	chr9	-	139303450	139303519	139302277	139302390	139304541	139304691	37453	31	62	71	65	194	125	0.00478020225155	0.077030808829	0.244	0.413	-0.169
11069	IL17RC	IL17RC	chr3	+	9972083	9972143	9971711	9971833	9972578	9972627	11069	52	6	113	1	185	125	0.0048270449633	0.0776894302599	0.854	0.987	-0.133
36451	RELL2	RELL2	chr5	+	141018521	141018588	141018361	141018427	141019030	141019216	36451	82	16	64	2	192	125	0.00482535627671	0.0776894302599	0.769	0.954	-0.185
20283	FUK	FUK	chr16	+	70497525	70497677	70497071	70497175	70499028	70499079	20283	28	3	123	0	277	125	0.0048441230034	0.0779250772881	0.808	1.0	-0.192
747	AREL1	AREL1	chr14	-	75143285	75143455	75142843	75143024	75149998	75150236	747	188	5	432	0	295	125	0.00487291990955	0.0783489083496	0.941	1.0	-0.059
29198	NR1H3	NR1H3	chr11	+	47281959	47282226	47281341	47281530	47282791	47283000	29198	24	5	44	0	392	125	0.00488158575853	0.0784121487559	0.605	1.0	-0.395
34049	SORBS1	SORBS1	chr10	-	97194378	97194474	97192204	97192333	97197246	97197312	34049	2	3	0	55	221	125	0.00488175697852	0.0784121487559	0.274	0.0	0.274
10891	PTOV1-AS2	PTOV1-AS2	chr19	-	50361810	50361883	50361603	50361684	50362099	50362354	10891	16	0	32	14	198	125	0.00490369227494	0.0787249392332	1.0	0.591	0.409
10462	CPTP	CPTP	chr1	+	1262215	1262412	1260142	1260482	1262620	1264276	10462	244	16	371	7	322	125	0.00491769642946	0.0788155060046	0.855	0.954	-0.099
27614	MPDU1	MPDU1	chr17	+	7489263	7489396	7486964	7487283	7490478	7490589	27614	8	5	18	0	258	125	0.00491810541036	0.0788155060046	0.437	1.0	-0.563
28492	SP100	SP100	chr2	+	231363175	231363250	231359130	231359175	231367780	231367825	28492	94	0	73	6	200	125	0.00491613350511	0.0788155060046	1.0	0.884	0.116
32949	ZNF438	ZNF438	chr10	-	31164259	31164438	31137459	31139296	31165926	31165994	32949	5	3	0	9	304	125	0.00491919168184	0.0788155060046	0.407	0.0	0.407
33213	MAX	MAX	chr14	-	65568263	65568290	65560425	65560533	65569021	65569262	33213	83	64	73	106	152	125	0.00492263691723	0.0788312111232	0.516	0.362	0.154
22814	HLA-DPA1	HLA-DPA1	chr6	-	33041247	33041446	33037417	33037663	33048456	33048555	22814	116	25	27	0	324	125	0.00492601137228	0.0788457676104	0.642	1.0	-0.358
21067	HMMR	HMMR	chr5	+	162894709	162894754	162891728	162891808	162896646	162896835	21067	36	51	38	121	170	125	0.00492902115981	0.0788544755832	0.342	0.188	0.154
[truncated: 29,981 more rows]
