# Supplementary material for: Characterization of alternative mRNA splicing in cultured cell populations representing progressive stages of human fetal kidney development
Source: Sci Rep. 2022 Nov 15;12:19548. doi: 10.1038/s41598-022-24147-z (PMC9666651; doi:10.1038/s41598-022-24147-z)
Supplement: Supplementary file 13 — Supplementary Information 13. [file 41598_2022_24147_MOESM13_ESM.zip › _Program/Data/rMATS/W014-NPS3/MATS_output/A3SS.MATS.JunctionCountOnly.txt]

ID	GeneID	geneSymbol	chr	strand	longExonStart_0base	longExonEnd	shortES	shortEE	flankingES	flankingEE	ID	IJC_SAMPLE_1	SJC_SAMPLE_1	IJC_SAMPLE_2	SJC_SAMPLE_2	IncFormLen	SkipFormLen	PValue	FDR	IncLevel1	IncLevel2	IncLevelDifference
1592	DNAJC10	DNAJC10	chr2	+	183604271	183605115	183605025	183605115	183600975	183601113	1592	77	116	18	490	250	125	0.0	0.0	0.249	0.018	0.231
1836	CTNNB1	CTNNB1	chr3	+	41281150	41281939	41281309	41281939	41280624	41280845	1836	1460	126	963	381	250	125	0.0	0.0	0.853	0.558	0.295
1905	ATF3	ATF3	chr1	+	212792387	212794119	212792699	212794119	212791468	212791576	1905	128	366	100	1217	250	125	0.0	0.0	0.149	0.039	0.11
2602	NGFRAP1	NGFRAP1	chrX	+	102632390	102633092	102632437	102633092	102631955	102632034	2602	754	1215	179	679	171	125	0.0	0.0	0.312	0.162	0.15
306	RPS24	RPS24	chr10	+	79799958	79799983	79799961	79799983	79796951	79797062	306	84	7974	1509	1285	127	125	0.0	0.0	0.01	0.536	-0.526
3481	TOR1AIP1	TOR1AIP1	chr1	+	179858444	179858504	179858447	179858504	179853826	179853904	3481	21	31	0	324	127	125	0.0	0.0	0.4	0.0	0.4
3539	DDX39B	DDX39B	chr6	-	31508098	31508441	31508098	31508311	31509726	31510252	3539	1169	249	700	523	250	125	0.0	0.0	0.701	0.401	0.3
3626	HNRNPK	HNRNPK	chr9	-	86582997	86584355	86582997	86584295	86585076	86585246	3626	1902	401	1885	834	184	125	0.0	0.0	0.763	0.606	0.157
38	TMX2	TMX2	chr11	+	57505307	57505498	57505384	57505498	57505079	57505140	38	119	173	13	375	201	125	0.0	0.0	0.3	0.021	0.279
488	ODC1	ODC1	chr2	-	10584599	10584773	10584599	10584673	10585056	10585175	488	1907	34	1788	193	224	125	0.0	0.0	0.969	0.838	0.131
666	XRCC4	XRCC4	chr5	+	82648943	82649579	82648949	82649579	82554348	82554496	666	8	35	78	0	130	125	0.0	0.0	0.18	1.0	-0.82
2847	PFN2	PFN2	chr3	-	149682690	149684373	149682690	149684051	149686144	149686337	2847	554	851	456	1307	250	125	4.4408920985e-16	8.71154999989e-14	0.246	0.149	0.097
1566	RPL32	RPL32	chr3	-	12881640	12881840	12881640	12881741	12882992	12883081	1566	363	7810	110	5508	223	125	5.55111512313e-16	1.00517884614e-13	0.025	0.011	0.014
566	AUP1	AUP1	chr2	-	74754067	74754248	74754067	74754186	74754374	74754490	566	183	606	80	741	186	125	1.87849735767e-13	3.15855912854e-11	0.169	0.068	0.101
3260	TRPC4AP	TRPC4AP	chr20	-	33608992	33609159	33608992	33609135	33622925	33623111	3260	91	79	357	73	148	125	4.85944617878e-13	7.6260908699e-11	0.493	0.805	-0.312
2084	EDF1	EDF1	chr9	-	139756565	139756948	139756565	139756797	139757357	139757451	2084	698	1539	467	1694	250	125	5.45230527393e-13	8.02170413427e-11	0.185	0.121	0.064
2755	SRP19	SRP19	chr5	+	112203068	112204089	112203100	112204089	112200317	112200429	2755	213	269	128	418	156	125	1.68742797513e-12	2.33659144321e-10	0.388	0.197	0.191
78	SRSF10	SRSF10	chr1	-	24290836	24297929	24290836	24294213	24298062	24298113	78	366	117	346	274	250	125	3.88145071639e-12	5.07607499243e-10	0.61	0.387	0.223
121	CYB561A3	CYB561A3	chr11	-	61116219	61117894	61116219	61117115	61118462	61118619	121	49	6	55	95	250	125	4.12103684511e-12	5.10574775442e-10	0.803	0.224	0.579
2757	MKNK2	MKNK2	chr19	-	2037469	2039855	2037469	2037828	2040132	2040176	2757	146	43	271	266	250	125	5.54726264923e-11	6.52912813814e-09	0.629	0.337	0.292
3870	PKD1P6	PKD1P6	chr16	-	15199405	15199675	15199405	15199475	15199971	15200007	3870	41	10	34	76	250	125	2.97829816365e-09	3.33853041773e-07	0.672	0.183	0.489
3462	CNBP	CNBP	chr3	-	128889921	128890123	128889921	128890120	128890288	128890381	3462	684	1314	458	1301	127	125	4.85026485642e-08	5.18978339637e-06	0.339	0.257	0.082
289	TAGLN3	TAGLN3	chr3	+	111718093	111718449	111718267	111718449	111717585	111717961	289	65	20	93	0	250	125	5.11448818852e-08	5.23456747642e-06	0.619	1.0	-0.381
218	AP1G2	AP1G2	chr14	-	24033254	24033430	24033254	24033368	24033541	24033597	218	57	51	62	197	186	125	1.39651585296e-07	1.36974929911e-05	0.429	0.175	0.254
1335	DDX11	DDX11	chr12	+	31256250	31256329	31256255	31256329	31255869	31255954	1335	184	9	91	30	129	125	2.12006594058e-07	1.99625408965e-05	0.952	0.746	0.206
3559	TPM3	TPM3	chr1	-	154127779	154131524	154127779	154130197	154142875	154142945	3559	21	993	16	2822	250	125	3.91584873416e-07	3.54534920008e-05	0.01	0.003	0.007
1468	CFLAR	CFLAR	chr2	+	202027718	202037411	202028557	202037411	202025154	202025665	1468	22	24	37	240	250	125	4.948931146e-07	4.31473478433e-05	0.314	0.072	0.242
1165	APTX	APTX	chr9	-	32987541	32987840	32987541	32987729	32989756	32989893	1165	28	31	103	20	235	125	7.09677540178e-07	5.96636046278e-05	0.325	0.733	-0.408
163	MORF4L2	MORF4L2	chrX	-	102933426	102933579	102933426	102933528	102939608	102939657	163	106	13	226	112	175	125	7.36822177716e-07	5.98096347015e-05	0.853	0.59	0.263
1526	MSTO1	MSTO1	chr1	+	155581217	155581394	155581339	155581394	155581006	155581082	1526	21	42	9	140	246	125	8.40674913904e-07	6.38370563655e-05	0.203	0.032	0.171
3112	SEC22C	SEC22C	chr3	-	42589458	42594940	42589458	42590149	42597421	42597487	3112	99	30	123	119	250	125	8.29045155748e-07	6.38370563655e-05	0.623	0.341	0.282
436	PMF1-BGLAP	PMF1-BGLAP	chr1	+	156206078	156206274	156206139	156206274	156203418	156203519	436	424	72	489	28	185	125	9.37206456997e-07	6.89432499928e-05	0.799	0.922	-0.123
125	SERF2	SERF2	chr15	+	44085773	44088287	44085907	44088287	44085172	44085281	125	112	3209	73	4835	250	125	1.02596730367e-06	7.31856676618e-05	0.017	0.007	0.01
2021	QKI	QKI	chr6	+	163984451	163984751	163984475	163984751	163983013	163983101	2021	172	9	251	62	148	125	1.42013622451e-06	9.83235491911e-05	0.942	0.774	0.168
26	SNRPB	SNRPB	chr20	-	2442280	2442585	2442280	2442439	2443281	2443407	26	2546	398	2275	505	250	125	1.48608526562e-06	9.99498490077e-05	0.762	0.693	0.069
3370	NDUFA2	NDUFA2	chr5	-	140024947	140025310	140024947	140025263	140026840	140026947	3370	18	549	64	582	171	125	1.65959455567e-06	0.000108519044001	0.023	0.074	-0.051
678	ARL6IP4	ARL6IP4	chr12	+	123466117	123466426	123466141	123466426	123465675	123465846	678	107	385	189	351	148	125	2.38796324936e-06	0.000148946420449	0.19	0.313	-0.123
782	BLOC1S2	BLOC1S2	chr10	-	102045853	102046089	102045853	102045970	102046361	102046469	782	18	55	3	115	243	125	2.40440270904e-06	0.000148946420449	0.144	0.013	0.131
167	MORF4L2	MORF4L2	chrX	-	102933426	102933579	102933426	102933528	102940098	102940188	167	362	265	469	549	175	125	4.32805295569e-06	0.000261236837377	0.494	0.379	0.115
1930	BUB3	BUB3	chr10	+	124923335	124924886	124924562	124924886	124922127	124922344	1930	235	67	375	221	250	125	4.44181706061e-06	0.000261400934017	0.637	0.459	0.178
3208	HDDC3	HDDC3	chr15	-	91474147	91474786	91474147	91474635	91474933	91475174	3208	26	36	20	138	250	125	4.71340683017e-06	0.000270618528737	0.265	0.068	0.197
250	RNH1	RNH1	chr11	-	502061	502249	502061	502181	506608	506821	250	84	7	137	60	192	125	5.95812902571e-06	0.00033393894587	0.887	0.598	0.289
951	TM2D2	TM2D2	chr8	-	38852836	38853313	38852836	38852924	38853731	38854041	951	45	32	43	111	250	125	8.45517666426e-06	0.000462871764364	0.413	0.162	0.251
2461	KCNMA1	KCNMA1	chr10	-	79395960	79396764	79395960	79396273	79397022	79397577	2461	10	0	36	86	250	125	9.37364446396e-06	0.000501489978822	1.0	0.173	0.827
855	CKLF	CKLF	chr16	+	66599788	66600190	66599985	66600190	66586465	66586696	855	12	9	40	0	250	125	1.0501242073e-05	0.000549331640885	0.4	1.0	-0.6
1591	DNAJC10	DNAJC10	chr2	+	183604271	183605115	183605025	183605115	183597225	183597269	1591	33	35	11	63	250	125	1.3063745828e-05	0.000668522993024	0.32	0.08	0.24
46	RALGDS	RALGDS	chr9	-	135985012	135985108	135985012	135985072	135985682	135985876	46	68	113	94	59	160	125	1.36186245019e-05	0.000682090256968	0.32	0.555	-0.235
2061	ELF2	ELF2	chr4	-	139993019	139993193	139993019	139993157	139994607	139994721	2061	25	15	26	83	160	125	1.8095889979e-05	0.000887452604387	0.566	0.197	0.369
476	TRIP10	TRIP10	chr19	+	6751044	6751537	6751073	6751537	6750522	6750644	476	21	137	13	400	153	125	2.00944270136e-05	0.000965352677347	0.111	0.026	0.085
856	CKLF	CKLF	chr16	+	66599788	66600190	66599985	66600190	66597024	66597120	856	128	12	528	6	250	125	2.40720552249e-05	0.00113331235999	0.842	0.978	-0.136
79	SRSF10	SRSF10	chr1	-	24290836	24294446	24290836	24294213	24298062	24298113	79	59	117	55	274	250	125	2.47930067971e-05	0.00114436741177	0.201	0.091	0.11
636	IDH3B	IDH3B	chr20	-	2639040	2639483	2639040	2639168	2640170	2640231	636	754	32	590	4	250	125	2.58549155425e-05	0.00117043213821	0.922	0.987	-0.065
1418	APRT	APRT	chr16	-	88875876	88876248	88875876	88876114	88876477	88876556	1418	491	158	1497	302	250	125	3.60301610873e-05	0.00160028300376	0.608	0.713	-0.105
189	ILF3	ILF3	chr19	+	10793800	10793938	10793812	10793938	10793212	10793380	189	814	636	633	678	136	125	3.77173724212e-05	0.0016217434233	0.541	0.462	0.079
3332	NDUFB8	NDUFB8	chr10	-	102283485	102283896	102283485	102283686	102286155	102286311	3332	42	918	9	963	250	125	3.7891201479e-05	0.0016217434233	0.022	0.005	0.017
1812	GLYR1	GLYR1	chr16	-	4864537	4864648	4864537	4864630	4867598	4867698	1812	95	33	289	32	142	125	4.16831323689e-05	0.00175218024279	0.717	0.888	-0.171
104	SULT1A1	SULT1A1	chr16	-	28620028	28620211	28620028	28620180	28621251	28621365	104	4	79	6	4	155	125	4.32427179582e-05	0.00178584838726	0.039	0.547	-0.508
274	BRD9	BRD9	chr5	-	889701	889881	889701	889762	891269	891402	274	32	70	18	147	243	125	4.41304190151e-05	0.00179108631658	0.19	0.059	0.131
3779	SUPT7L	SUPT7L	chr2	-	27883850	27884310	27883850	27884255	27885045	27885148	3779	35	66	10	85	179	125	4.55343576516e-05	0.00181674369342	0.27	0.076	0.194
2787	ATP11A	ATP11A	chr13	+	113536129	113541482	113536189	113541482	113530089	113530255	2787	19	22	218	61	184	125	5.22694416316e-05	0.00205070442668	0.37	0.708	-0.338
1631	MAGI3	MAGI3	chr1	+	114224833	114228545	114225518	114228545	114223819	114223958	1631	10	2	2	17	250	125	5.929566981e-05	0.00228822961857	0.714	0.056	0.658
735	GNAS	GNAS	chr20	+	57478582	57478640	57478585	57478640	57470666	57470739	735	831	355	1544	891	127	125	7.04852185281e-05	0.00267616458734	0.697	0.63	0.067
1	MECR	MECR	chr1	-	29543099	29543324	29543099	29543197	29557242	29557470	1	33	18	16	43	250	125	7.71150391848e-05	0.00288140955938	0.478	0.157	0.321
1775	POLD2	POLD2	chr7	-	44161432	44161881	44161432	44161708	44163109	44163169	1775	48	112	165	176	250	125	9.16757741176e-05	0.00337194956676	0.176	0.319	-0.143
478	SHMT2	SHMT2	chr12	+	57626207	57626358	57626235	57626358	57625993	57626075	478	27	740	7	941	152	125	9.5372235141e-05	0.00345394217726	0.029	0.006	0.023
3302	ISOC2	ISOC2	chr19	-	55966626	55966745	55966626	55966697	55967715	55967856	3302	10	3	20	76	172	125	0.000101287571387	0.00361259004614	0.708	0.161	0.547
3628	CPSF4	CPSF4	chr7	+	99051588	99051759	99051663	99051759	99049990	99050063	3628	127	42	81	68	199	125	0.000104456812225	0.00362807866918	0.655	0.428	0.227
3688	RPL28	RPL28	chr19	+	55899610	55903451	55902921	55903451	55899297	55899416	3688	3230	57	4746	37	250	125	0.000104804311599	0.00362807866918	0.966	0.985	-0.019
969	COX11	COX11	chr17	-	53038566	53040276	53038566	53038687	53040666	53040792	969	219	14	451	4	250	125	0.000131869442948	0.00449885027101	0.887	0.983	-0.096
1248	PRR13	PRR13	chr12	+	53837174	53837557	53837324	53837557	53836478	53836517	1248	571	0	1440	31	250	125	0.00013893069904	0.00467204093629	1.0	0.959	0.041
1175	MYADM	MYADM	chr19	+	54372943	54373092	54373007	54373092	54369411	54369671	1175	96	32	80	5	188	125	0.000154190232225	0.00511216629095	0.666	0.914	-0.248
3557	PIF1	PIF1	chr15	-	65107828	65108556	65107828	65108147	65108772	65108964	3557	81	9	127	0	250	125	0.000160755600958	0.00518381759802	0.818	1.0	-0.182
857	CKLF	CKLF	chr16	+	66599788	66600190	66599985	66600190	66592092	66592251	857	18	8	40	0	250	125	0.000159442278234	0.00518381759802	0.529	1.0	-0.471
717	TROAP	TROAP	chr12	+	49717937	49718171	49718013	49718171	49717627	49717820	717	79	50	35	62	200	125	0.000182897948953	0.00581813205183	0.497	0.261	0.236
1965	USP16	USP16	chr21	+	30409596	30409784	30409599	30409784	30408591	30408695	1965	60	19	72	70	127	125	0.000207992705599	0.00652819771973	0.757	0.503	0.254
1164	SF1	SF1	chr11	-	64532075	64533627	64532075	64532990	64534371	64534551	1164	402	99	545	221	250	125	0.000240360548406	0.007444851723	0.67	0.552	0.118
2566	CDC7	CDC7	chr1	+	91967210	91967388	91967244	91967388	91966403	91966505	2566	47	1	30	12	158	125	0.000244622807305	0.00747846868047	0.974	0.664	0.31
2218	GHDC	GHDC	chr17	-	40342202	40342377	40342202	40342288	40342641	40342775	2218	27	28	9	45	213	125	0.000300102616004	0.00905694305222	0.361	0.105	0.256
2932	EIF2AK2	EIF2AK2	chr2	-	37375999	37376400	37375999	37376166	37384050	37384190	2932	8	6	1	23	250	125	0.000309809563245	0.00923154065669	0.4	0.021	0.379
3299	FAM213A	FAM213A	chr10	+	82179755	82180401	82180221	82180401	82168241	82168399	3299	29	160	5	133	250	125	0.000315849023966	0.0092938575302	0.083	0.018	0.065
432	SEMA3B	SEMA3B	chr3	+	50311174	50311259	50311189	50311259	50310965	50311077	432	5	13	1	86	139	125	0.000344710029047	0.0100178692392	0.257	0.01	0.247
3589	SH3GL3	SH3GL3	chr15	+	84237280	84237424	84237287	84237424	84233885	84233958	3589	55	1	4	4	131	125	0.000416954899238	0.0119696564976	0.981	0.488	0.493
2552	PCMTD2	PCMTD2	chr20	+	62899239	62899363	62899320	62899363	62896610	62896782	2552	231	4	89	11	205	125	0.000451146976214	0.0126031466774	0.972	0.831	0.141
3111	RABL2B	RABL2B	chr22	-	51220615	51220779	51220615	51220775	51221928	51222087	3111	2	7	10	0	128	125	0.000460437814042	0.0126031466774	0.218	1.0	-0.782
3736	APBB3	APBB3	chr5	-	139941171	139941313	139941171	139941286	139941684	139941812	3736	7	2	0	10	151	125	0.000445991797926	0.0126031466774	0.743	0.0	0.743
3780	SUPT7L	SUPT7L	chr2	-	27883850	27884468	27883850	27884255	27885045	27885148	3780	71	66	37	85	250	125	0.000456661948132	0.0126031466774	0.35	0.179	0.171
1598	PJA1	PJA1	chrX	-	68380580	68383309	68380580	68382983	68385214	68385365	1598	15	83	48	87	250	125	0.000478724884392	0.0128058906575	0.083	0.216	-0.133
2355	FDPS	FDPS	chr1	+	155279833	155279996	155279854	155279996	155278538	155278756	2355	226	127	1171	993	145	125	0.000477794630084	0.0128058906575	0.605	0.504	0.101
249	RNH1	RNH1	chr11	-	502061	502249	502061	502181	504823	504996	249	148	70	132	26	192	125	0.00050201386166	0.0132779846106	0.579	0.768	-0.189
2989	PCID2	PCID2	chr13	-	113831852	113832322	113831852	113832290	113832487	113832601	2989	101	16	63	32	156	125	0.000581539755432	0.0150877094514	0.835	0.612	0.223
3310	SLC50A1	SLC50A1	chr1	+	155110637	155111334	155110655	155111334	155110454	155110574	3310	2	123	39	348	142	125	0.000583254698419	0.0150877094514	0.014	0.09	-0.076
884	ZC4H2	ZC4H2	chrX	-	64141696	64142123	64141696	64141868	64196204	64196413	884	12	106	0	109	250	125	0.000626507225497	0.0160304131393	0.054	0.0	0.054
1351	ANKRD54	ANKRD54	chr22	-	38234506	38234605	38234506	38234600	38236193	38236241	1351	25	8	38	0	129	125	0.000680108609493	0.0171553831995	0.752	1.0	-0.248
2459	KCNMA1	KCNMA1	chr10	-	79395960	79396764	79395960	79396327	79397022	79397577	2459	11	0	29	30	250	125	0.000692337045009	0.0171553831995	1.0	0.326	0.674
2463	MRS2	MRS2	chr6	+	24415243	24415391	24415260	24415391	24412449	24412623	2463	17	131	11	328	141	125	0.000690310688054	0.0171553831995	0.103	0.029	0.074
2282	SOAT1	SOAT1	chr1	+	179311144	179311327	179311248	179311327	179310162	179310445	2282	2	53	1	698	228	125	0.000713170147713	0.017161664738	0.02	0.001	0.019
3084	TRIM26	TRIM26	chr6	-	30166442	30167041	30166442	30166930	30168811	30168915	3084	12	44	63	70	235	125	0.000701111388937	0.017161664738	0.127	0.324	-0.197
816	ZFYVE27	ZFYVE27	chr10	+	99511132	99511219	99511147	99511219	99510087	99510227	816	41	48	21	73	139	125	0.000714461828513	0.017161664738	0.434	0.206	0.228
257	MYRF	MYRF	chr11	+	61550969	61551072	61550984	61551072	61549044	61549296	257	4	3	1	39	139	125	0.000722422493901	0.0171776015216	0.545	0.023	0.522
3574	PDLIM7	PDLIM7	chr5	-	176916771	176917032	176916771	176916833	176917870	176917907	3574	55	148	93	489	250	125	0.00073609181016	0.0172309941681	0.157	0.087	0.07
875	DALRD3	DALRD3	chr3	-	49053405	49053519	49053405	49053493	49053590	49053773	875	54	29	132	24	150	125	0.000739307736184	0.0172309941681	0.608	0.821	-0.213
2496	NUSAP1	NUSAP1	chr15	+	41643185	41643327	41643188	41643327	41641295	41641439	2496	250	10	361	44	127	125	0.000756122606662	0.0174501236871	0.961	0.89	0.071
1467	SLC25A39	SLC25A39	chr17	-	42399786	42399920	42399786	42399896	42400175	42400220	1467	127	339	185	774	148	125	0.000781528975292	0.0178613515324	0.24	0.168	0.072
1255	DTX3	DTX3	chr12	+	58000647	58001396	58000666	58001396	58000225	58000301	1255	205	25	51	20	143	125	0.000810895715103	0.018179509651	0.878	0.69	0.188
846	HARS2	HARS2	chr5	+	140073075	140073250	140073175	140073250	140071010	140071341	846	9	24	2	60	224	125	0.00080353826567	0.018179509651	0.173	0.018	0.155
379	DMTF1	DMTF1	chr7	+	86811371	86811653	86811543	86811653	86810624	86810657	379	38	23	34	63	250	125	0.000862181360946	0.0191469332421	0.452	0.213	0.239
349	DGKH	DGKH	chr13	+	42795297	42795530	42795399	42795530	42793821	42793930	349	4	2	0	17	226	125	0.000948840860396	0.0206812165312	0.525	0.0	0.525
3623	SDCBP	SDCBP	chr8	+	59477577	59477643	59477580	59477643	59465727	59465862	3623	194	9	521	71	127	125	0.000941077874637	0.0206812165312	0.955	0.878	0.077
127	SERF2	SERF2	chr15	+	44085773	44088287	44085884	44088287	44085172	44085281	127	97	55	50	65	235	125	0.000978949230222	0.0211417108986	0.484	0.29	0.194
1133	TMEM134	TMEM134	chr11	-	67232526	67232738	67232526	67232571	67234782	67234859	1133	10	62	54	104	250	125	0.000990702663931	0.0212010370081	0.075	0.206	-0.131
1037	KRT80	KRT80	chr12	-	52562779	52565341	52562779	52565306	52565441	52565497	1037	6	0	188	379	159	125	0.00104783617873	0.0222216789615	1.0	0.281	0.719
872	TCF7L2	TCF7L2	chr10	+	114910741	114910882	114910756	114910882	114905769	114905856	872	8	74	59	165	139	125	0.00106606010166	0.0224062989224	0.089	0.243	-0.154
2665	CIART	CIART	chr1	+	150255617	150256043	150255923	150256043	150254942	150255028	2665	60	6	17	11	250	125	0.00110611820307	0.0230424977878	0.833	0.436	0.397
1722	MFF	MFF	chr2	+	228195341	228195562	228195496	228195562	228194321	228194499	1722	290	15	350	3	250	125	0.00116108375596	0.0237071860837	0.906	0.983	-0.077
2079	ZNF276	ZNF276	chr16	+	89804128	89804313	89804213	89804313	89800328	89800446	2079	29	69	57	53	209	125	0.00115787803332	0.0237071860837	0.201	0.391	-0.19
2413	CEP76	CEP76	chr18	-	12699828	12699904	12699828	12699899	12700956	12701112	2413	38	6	77	0	129	125	0.00116823856657	0.0237071860837	0.86	1.0	-0.14
146	RANGRF	RANGRF	chr17	+	8192820	8193409	8193130	8193409	8192575	8192732	146	172	20	281	9	250	125	0.00119187171618	0.023980051452	0.811	0.94	-0.129
1329	RXRB	RXRB	chr6	-	33163139	33163243	33163139	33163231	33163346	33163479	1329	61	61	47	106	136	125	0.00120429705371	0.0240247056308	0.479	0.29	0.189
80	SRSF10	SRSF10	chr1	-	24290836	24297929	24290836	24294446	24298062	24298113	80	312	1	305	12	250	125	0.00125727840428	0.0248708686023	0.994	0.927	0.067
1642	MLLT4	MLLT4	chr6	+	168363112	168363247	168363118	168363247	168351865	168352867	1642	56	41	412	143	130	125	0.00130789858304	0.0256566105373	0.568	0.735	-0.167
2140	TNPO2	TNPO2	chr19	-	12812885	12812991	12812885	12812961	12813636	12813732	2140	44	180	26	247	154	125	0.00133381491563	0.0257360681262	0.166	0.079	0.087
3328	RHBDF2	RHBDF2	chr17	-	74475814	74476023	74475814	74475936	74477456	74477627	3328	0	13	64	102	211	125	0.00132961596155	0.0257360681262	0.0	0.271	-0.271
1398	PGBD1	PGBD1	chr6	+	28251532	28251986	28251552	28251986	28249313	28249695	1398	1	20	10	11	144	125	0.00136390302482	0.0261026643937	0.042	0.441	-0.399
2713	ZNF773	ZNF773	chr19	+	58017725	58019597	58017729	58019597	58016669	58016768	2713	1	4	12	0	128	125	0.00138656629604	0.0263223956522	0.196	1.0	-0.804
3732	LRRC75A-AS1	LRRC75A-AS1	chr17	+	16342841	16343017	16342973	16343017	16342640	16342728	3732	710	90	2598	213	250	125	0.00140296710914	0.0264206765993	0.798	0.859	-0.061
17	PGS1	PGS1	chr17	+	76410959	76411108	76411032	76411108	76399648	76400170	17	96	8	77	24	197	125	0.00142228466119	0.0265718896225	0.884	0.671	0.213
1445	ZNF205	ZNF205	chr16	+	3163349	3163488	3163417	3163488	3162562	3162683	1445	14	6	14	36	192	125	0.00153323497116	0.0283690620047	0.603	0.202	0.401
1869	PCED1A	PCED1A	chr20	-	2819489	2819728	2819489	2819575	2819837	2819917	1869	321	5	114	10	250	125	0.00154258281079	0.0283690620047	0.97	0.851	0.119
2709	PXN	PXN	chr12	-	120652905	120653220	120652905	120653076	120659425	120659561	2709	26	58	275	283	250	125	0.00155523381741	0.0283800031487	0.183	0.327	-0.144
807	MEF2C	MEF2C	chr5	-	88014057	88018742	88014057	88018646	88024309	88024445	807	8	0	11	17	220	125	0.0016760608516	0.0303495941897	1.0	0.269	0.731
3062	SCAF4	SCAF4	chr21	-	33057361	33057553	33057361	33057487	33057710	33057797	3062	170	33	134	56	190	125	0.00178769302838	0.0321238884642	0.772	0.612	0.16
1953	GPR137	GPR137	chr11	+	64056508	64056972	64056614	64056972	64056074	64056193	1953	104	2	107	15	230	125	0.0018051570205	0.0321919668656	0.966	0.795	0.171
242	TUBB6	TUBB6	chr18	+	12324807	12326615	12325065	12326615	12310941	12311052	242	24	109	147	1497	250	125	0.00185856276209	0.0328951634734	0.099	0.047	0.052
3226	NAT9	NAT9	chr17	-	72766667	72767997	72766667	72767973	72768356	72768416	3226	6	10	32	7	148	125	0.00199000998832	0.0349588321829	0.336	0.794	-0.458
1442	GPBP1	GPBP1	chr5	+	56545235	56545403	56545280	56545403	56542901	56543042	1442	346	7	358	25	169	125	0.00200790754823	0.0350119582854	0.973	0.914	0.059
1519	EXOSC2	EXOSC2	chr9	+	133576945	133577697	133577529	133577697	133574715	133574781	1519	60	2	19	7	250	125	0.0021108195308	0.0365358027611	0.938	0.576	0.362
1181	CDK10	CDK10	chr16	+	89762002	89762772	89762136	89762772	89761700	89761753	1181	168	14	308	6	250	125	0.00228270668038	0.0389383443885	0.857	0.963	-0.106
2895	MPDU1	MPDU1	chr17	+	7489263	7489396	7489268	7489396	7489049	7489115	2895	85	12	327	12	129	125	0.00228186311876	0.0389383443885	0.873	0.964	-0.091
2559	NRF1	NRF1	chr7	+	129297182	129297414	129297185	129297414	129251542	129251665	2559	7	10	17	2	127	125	0.00242891317999	0.0411342563	0.408	0.893	-0.485
3486	CDV3	CDV3	chr3	+	133306005	133309118	133306739	133309118	133305406	133305566	3486	151	197	436	828	250	125	0.00250571841895	0.0418330578596	0.277	0.208	0.069
380	DMTF1	DMTF1	chr7	+	86811332	86811653	86811543	86811653	86810624	86810657	380	34	23	33	63	250	125	0.00249142739327	0.0418330578596	0.425	0.208	0.217
1090	B4GALT3	B4GALT3	chr1	-	161145597	161145885	161145597	161145864	161146223	161146369	1090	42	51	59	157	145	125	0.00258873837068	0.0429147191872	0.415	0.245	0.17
991	ABI1	ABI1	chr10	-	27047990	27048167	27047990	27048164	27054146	27054247	991	45	47	257	132	127	125	0.00263681621825	0.0434060515927	0.485	0.657	-0.172
2432	AFTPH	AFTPH	chr2	+	64819018	64820138	64819021	64820138	64812555	64812679	2432	55	17	92	72	127	125	0.00268661364146	0.0439186702222	0.761	0.557	0.204
3818	NME7	NME7	chr1	-	169293630	169293738	169293630	169293707	169336945	169337201	3818	48	0	125	17	155	125	0.00284126640221	0.0461264904193	1.0	0.856	0.144
2666	CIART	CIART	chr1	+	150255871	150256043	150255923	150256043	150254942	150255028	2666	44	6	14	11	176	125	0.00290334499385	0.0466841515461	0.839	0.475	0.364
3692	SLC43A3	SLC43A3	chr11	-	57193013	57193182	57193013	57193143	57193461	57193862	3692	12	48	27	364	163	125	0.00291528049162	0.0466841515461	0.161	0.054	0.107
3099	CCDC74B	CCDC74B	chr2	-	130899705	130899954	130899705	130899756	130900841	130900886	3099	54	28	4	12	250	125	0.00300851462783	0.0478516448237	0.491	0.143	0.348
328	ANKS3	ANKS3	chr16	-	4776659	4776855	4776659	4776781	4776979	4777178	328	17	5	12	21	198	125	0.00305777707349	0.0483087733624	0.682	0.265	0.417
3334	CMTM3	CMTM3	chr16	+	66643661	66643906	66643785	66643906	66643337	66643433	3334	34	397	18	499	248	125	0.00318981928337	0.050058897287	0.041	0.018	0.023
2595	SLC9A3R2	SLC9A3R2	chr16	+	2087826	2089027	2087859	2089027	2087538	2087601	2595	114	7	113	24	157	125	0.00323600221806	0.0504473458365	0.928	0.789	0.139
1523	MSTO1	MSTO1	chr1	+	155583215	155583357	155583252	155583357	155582839	155583024	1523	13	62	6	124	161	125	0.00345054775926	0.0533247249493	0.14	0.036	0.104
2367	FUOM	FUOM	chr10	-	135170690	135170966	135170690	135170759	135171426	135171529	2367	6	14	6	102	250	125	0.00346588059356	0.0533247249493	0.176	0.029	0.147
1093	BTN2A2	BTN2A2	chr6	+	26392449	26395100	26392602	26395100	26391030	26391057	1093	11	18	4	40	250	125	0.00355790423028	0.0540342358586	0.234	0.048	0.186
2414	NCOA7	NCOA7	chr6	+	126210084	126211127	126210117	126211127	126206304	126206489	2414	4	7	17	2	157	125	0.00355761274131	0.0540342358586	0.313	0.871	-0.558
2747	ABHD14B	ABHD14B	chr3	-	52005475	52005908	52005475	52005714	52007980	52008646	2747	30	4	39	25	250	125	0.00373234093691	0.0563200677275	0.789	0.438	0.351
2077	UFM1	UFM1	chr13	+	38934177	38937144	38934847	38937144	38933437	38933470	2077	62	223	43	289	250	125	0.00389434651999	0.0583903930449	0.122	0.069	0.053
912	RPLP0	RPLP0	chr12	-	120638532	120638694	120638532	120638634	120638885	120639014	912	718	2709	958	3078	184	125	0.00418781632697	0.0623931622385	0.153	0.175	-0.022
650	STRN4	STRN4	chr19	-	47230708	47230824	47230708	47230803	47231150	47231264	650	69	198	46	242	145	125	0.00424059470452	0.0627821379525	0.231	0.141	0.09
2897	EIF4G1	EIF4G1	chr3	+	184033859	184034006	184033919	184034006	184033550	184033644	2897	18	70	21	227	184	125	0.00436896936103	0.0642784617242	0.149	0.059	0.09
481	APH1A	APH1A	chr1	-	150240356	150240527	150240356	150240391	150241097	150241609	481	969	21	1602	69	250	125	0.00440841227985	0.0644559161911	0.958	0.921	0.037
91	TMEM136	TMEM136	chr11	+	120197830	120198349	120198149	120198349	120195837	120196077	91	9	0	5	7	250	125	0.00456105044728	0.065869403392	1.0	0.263	0.737
968	COX11	COX11	chr17	-	53038566	53038687	53038566	53038673	53040666	53040792	968	17	12	6	22	138	125	0.00453958948062	0.065869403392	0.562	0.198	0.364
184	RNF19B	RNF19B	chr1	-	33402046	33402910	33402046	33402860	33403997	33404129	184	4	49	46	145	174	125	0.00468612363117	0.067263018462	0.055	0.186	-0.131
537	MGAT5B	MGAT5B	chr17	+	74934063	74934225	74934069	74934225	74928726	74928857	537	3	25	11	13	130	125	0.00491855195171	0.0701713411777	0.103	0.449	-0.346
2228	CREM	CREM	chr10	+	35500181	35501886	35500583	35501886	35495822	35495979	2228	418	25	125	19	250	125	0.0050226505194	0.0712248151968	0.893	0.767	0.126
3740	APBB3	APBB3	chr5	-	139941171	139941307	139941171	139941286	139941684	139941812	3740	4	2	0	10	145	125	0.00511289884987	0.0720704424706	0.633	0.0	0.633
1192	RPL17	RPL17	chr18	-	47017901	47018203	47017901	47017954	47018827	47018935	1192	593	1360	556	1042	250	125	0.00519124844528	0.0727392788106	0.179	0.211	-0.032
3454	TMCO1	TMCO1	chr1	-	165737428	165737506	165737428	165737481	165737995	165738159	3454	15	16	65	20	149	125	0.00530722576679	0.0739243163019	0.44	0.732	-0.292
1142	ZMYND8	ZMYND8	chr20	-	45927472	45927691	45927472	45927616	45938799	45938948	1142	68	13	89	44	199	125	0.00547283755241	0.075339529815	0.767	0.56	0.207
3909	OSBPL8	OSBPL8	chr12	-	76844630	76844768	76844630	76844759	76881289	76881398	3909	13	20	87	44	133	125	0.0054687071739	0.075339529815	0.379	0.65	-0.271
2879	NOP2	NOP2	chr12	-	6675266	6675502	6675266	6675490	6675694	6675783	2879	66	17	152	88	136	125	0.00558899078497	0.0764911878362	0.781	0.614	0.167
2260	GIGYF2	GIGYF2	chr2	+	233655407	233655625	233655425	233655625	233651859	233652039	2260	74	0	133	11	142	125	0.00568270155053	0.076661205102	1.0	0.914	0.086
2923	EPB41	EPB41	chr1	+	29313942	29314417	29313959	29314417	29213602	29213722	2923	5	7	0	15	141	125	0.00569911252882	0.076661205102	0.388	0.0	0.388
3095	STXBP2	STXBP2	chr19	+	7705583	7705695	7705625	7705695	7704616	7704693	3095	4	7	29	6	166	125	0.00566258225912	0.076661205102	0.301	0.784	-0.483
1520	SRSF11	SRSF11	chr1	+	70687294	70687522	70687297	70687522	70671364	70671463	1520	4	0	2	10	127	125	0.00580352576564	0.0772664657399	1.0	0.164	0.836
1674	FN1	FN1	chr2	-	216236631	216237098	216236631	216236738	216238044	216238134	1674	540	5	6071	164	250	125	0.00580975549531	0.0772664657399	0.982	0.949	0.033
1584	LOC100506207	LOC100506207	chr6	+	8438172	8438264	8438195	8438264	8435855	8436411	1584	2	8	9	2	147	125	0.00599293369226	0.0792548646718	0.175	0.793	-0.618
1456	RPS6KA4	RPS6KA4	chr11	+	64135957	64136073	64135960	64136073	64135603	64135732	1456	3	0	3	20	127	125	0.00604595664131	0.0795093962773	1.0	0.129	0.871
1261	INTS7	INTS7	chr1	-	212119948	212120047	212119948	212119987	212125910	212126043	1261	45	6	54	0	184	125	0.00612528452592	0.0797023496547	0.836	1.0	-0.164
2317	ALKBH6	ALKBH6	chr19	-	36501468	36501585	36501468	36501547	36501795	36501947	2317	45	5	72	0	162	125	0.00612834549172	0.0797023496547	0.874	1.0	-0.126
2445	FAM89B	FAM89B	chr11	+	65340823	65341669	65340833	65341669	65339819	65340431	2445	21	17	19	49	134	125	0.00624494586067	0.0802753903411	0.535	0.266	0.269
3575	INTS8	INTS8	chr8	+	95850690	95850846	95850721	95850846	95848751	95848859	3575	59	12	120	6	155	125	0.00627471190432	0.0802753903411	0.799	0.942	-0.143
852	C12orf57	C12orf57	chr12	+	7053542	7053728	7053638	7053728	7052979	7053336	852	74	787	21	435	220	125	0.0062338804917	0.0802753903411	0.051	0.027	0.024
234	PRELID1	PRELID1	chr5	+	176733422	176733960	176733455	176733960	176733098	176733177	234	797	20	2183	23	157	125	0.00645149502438	0.082090915067	0.969	0.987	-0.018
3467	SLC4A3	SLC4A3	chr2	+	220498576	220498701	220498601	220498701	220497995	220498179	3467	0	46	6	38	149	125	0.00667390014649	0.084464306155	0.0	0.117	-0.117
1210	MIER1	MIER1	chr1	+	67394569	67394646	67394611	67394646	67391824	67391925	1210	2	3	14	0	166	125	0.006949475509	0.0861548897886	0.334	1.0	-0.666
200	CCBL1	CCBL1	chr9	-	131598275	131598384	131598275	131598352	131599080	131599201	200	8	17	3	43	156	125	0.0068767270244	0.0861548897886	0.274	0.053	0.221
2984	TNIP1	TNIP1	chr5	-	150411847	150411961	150411847	150411944	150413168	150413360	2984	7	35	26	527	141	125	0.00695387810528	0.0861548897886	0.151	0.042	0.109
3730	LRRC75A-AS1	LRRC75A-AS1	chr17	+	16342894	16343017	16342973	16343017	16342640	16342728	3730	395	90	1368	213	203	125	0.00691729737902	0.0861548897886	0.73	0.798	-0.068
8	THRA	THRA	chr17	+	38249272	38250120	38249389	38250120	38245458	38245586	8	111	12	51	0	241	125	0.00702333516676	0.0865598480762	0.828	1.0	-0.172
2657	CCDC181	CCDC181	chr1	-	169366474	169366629	169366474	169366626	169388250	169388397	2657	44	5	7	6	127	125	0.00717170348145	0.0879280728924	0.896	0.535	0.361
551	MTCH1	MTCH1	chr6	-	36945409	36945560	36945409	36945467	36945853	36945931	551	26	669	19	1114	217	125	0.00732776493815	0.089375951629	0.022	0.01	0.012
1527	RANBP1	RANBP1	chr22	+	20114474	20114880	20114477	20114880	20113825	20113891	1527	955	541	1382	940	127	125	0.00756217822432	0.0912890643079	0.635	0.591	0.044
2740	DDR1	DDR1	chr6	+	30865137	30865374	30865155	30865374	30864790	30864918	2740	10	188	10	664	142	125	0.00753407996977	0.0912890643079	0.045	0.013	0.032
3279	SECISBP2	SECISBP2	chr9	+	91940341	91940591	91940462	91940591	91934566	91934712	3279	101	30	193	26	245	125	0.00769063031491	0.0923660395985	0.632	0.791	-0.159
112	ST7L	ST7L	chr1	-	113159434	113159517	113159434	113159466	113161530	113162040	112	17	6	50	2	175	125	0.00793717529131	0.0941566521321	0.669	0.947	-0.278
2322	SEC14L1	SEC14L1	chr17	+	75138727	75138832	75138731	75138832	75137004	75137189	2322	86	6	162	1	128	125	0.00795971698143	0.0941566521321	0.933	0.994	-0.061
3956	SLTM	SLTM	chr15	-	59191667	59192136	59191667	59192082	59193458	59193486	3956	127	37	227	117	178	125	0.00792105894508	0.0941566521321	0.707	0.577	0.13
209	STIP1	STIP1	chr11	+	63961660	63961802	63961732	63961802	63960549	63960759	209	657	4	2302	46	196	125	0.00833563941586	0.0981104759247	0.991	0.97	0.021
1438	BRD7	BRD7	chr16	-	50354573	50354688	50354573	50354685	50355892	50355949	1438	82	130	104	267	127	125	0.00857974449739	0.0999837551825	0.383	0.277	0.106
3191	DCTN3	DCTN3	chr9	-	34614038	34614195	34614038	34614098	34614706	34614765	3191	20	515	2	364	221	125	0.00854534939832	0.0999837551825	0.021	0.003	0.018
1907	MAN1B1	MAN1B1	chr9	+	140001701	140001899	140001726	140001899	140001140	140001261	1907	130	18	145	6	149	125	0.0086351075316	0.100133217386	0.858	0.953	-0.095
3406	HIPK2	HIPK2	chr7	-	139299031	139299239	139299031	139299158	139305146	139305309	3406	28	24	222	84	205	125	0.00893283823596	0.103077947095	0.416	0.617	-0.201
1231	MUTYH	MUTYH	chr1	-	45799084	45799236	45799084	45799233	45800062	45800183	1231	9	28	0	19	127	125	0.00915885592942	0.105170472477	0.24	0.0	0.24
3409	PNPLA6	PNPLA6	chr19	+	7618757	7618901	7618760	7618901	7616247	7616323	3409	34	24	74	115	127	125	0.00966684493109	0.110030054332	0.582	0.388	0.194
3493	DYNLRB1	DYNLRB1	chr20	+	33114072	33114148	33114076	33114148	33104188	33104266	3493	420	22	615	13	128	125	0.00967554003688	0.110030054332	0.949	0.979	-0.03
1132	TMEM134	TMEM134	chr11	-	67234971	67235061	67234971	67235034	67235498	67235563	1132	40	23	121	29	151	125	0.00986135022757	0.110291001713	0.59	0.775	-0.185
1760	CIZ1	CIZ1	chr9	-	130942999	130943093	130942999	130943078	130947825	130948055	1760	376	50	418	30	139	125	0.00988589692498	0.110291001713	0.871	0.926	-0.055
1877	KIF17	KIF17	chr1	-	20996913	20996984	20996913	20996981	20998430	20998689	1877	17	11	1	8	127	125	0.00985582250697	0.110291001713	0.603	0.11	0.493
3458	TTLL3	TTLL3	chr3	+	9860238	9860604	9860505	9860604	9859328	9859443	3458	47	0	24	4	250	125	0.0098252439224	0.110291001713	1.0	0.75	0.25
2994	ZFP37	ZFP37	chr9	-	115812070	115812155	115812070	115812152	115818836	115819071	2994	5	14	4	0	127	125	0.0101545067357	0.11275334366	0.26	1.0	-0.74
3224	NAT9	NAT9	chr17	-	72768098	72768193	72768098	72768178	72768356	72768416	3224	43	11	80	5	139	125	0.0113347664178	0.124995870787	0.779	0.935	-0.156
509	ZNF587	ZNF587	chr19	+	58367471	58367601	58367474	58367601	58361180	58361439	509	0	3	15	3	127	125	0.0113632609806	0.124995870787	0.0	0.831	-0.831
54	PLAGL1	PLAGL1	chr6	-	144287294	144287367	144287294	144287349	144290043	144290115	54	4	4	27	2	142	125	0.0115794126634	0.126781104231	0.468	0.922	-0.454
3931	ANKRD11	ANKRD11	chr16	-	89383340	89383486	89383340	89383483	89484691	89484776	3931	53	26	148	141	127	125	0.0116665752998	0.127144065999	0.667	0.508	0.159
3170	FAM19A3	FAM19A3	chr1	+	113266566	113266759	113266634	113266759	113265637	113265787	3170	0	4	11	4	192	125	0.0123107411012	0.133546011761	0.0	0.642	-0.642
1444	C8orf59	C8orf59	chr8	-	86131464	86131592	86131464	86131589	86132534	86132651	1444	209	23	129	30	127	125	0.0123727534555	0.133603035019	0.899	0.809	0.09
3487	CDV3	CDV3	chr3	+	133306002	133309118	133306739	133309118	133305406	133305566	3487	277	197	896	828	250	125	0.012433247518	0.133643217614	0.413	0.351	0.062
2344	C9orf116	C9orf116	chr9	-	138387025	138387461	138387025	138387415	138390430	138390509	2344	100	0	33	3	170	125	0.0125924086461	0.134738772513	1.0	0.89	0.11
1173	CBR1	CBR1	chr21	+	37444112	37445475	37444743	37445475	37443247	37443355	1173	6	250	1	542	250	125	0.0127972810458	0.136311310325	0.012	0.001	0.011
440	PCAT6	PCAT6	chr1	+	202780702	202781041	202780816	202781041	202780073	202780498	440	18	13	18	2	238	125	0.0132707937987	0.140718236947	0.421	0.825	-0.404
346	CASP8	CASP8	chr2	+	202131183	202131514	202131209	202131514	202098738	202098835	346	9	6	11	0	150	125	0.0134752671812	0.142245645491	0.556	1.0	-0.444
3343	PTMA	PTMA	chr2	+	232576596	232576693	232576599	232576693	232576057	232576129	3343	1075	9582	1395	13836	127	125	0.0135591337749	0.142491968331	0.099	0.09	0.009
3883	SLC39A9	SLC39A9	chr14	+	69925079	69929107	69928413	69929107	69922448	69922583	3883	74	0	179	11	250	125	0.0136579468317	0.142892474853	1.0	0.891	0.109
172	ALS2CL	ALS2CL	chr3	-	46717107	46717466	46717107	46717176	46717734	46717892	172	3	0	25	76	250	125	0.013950436183	0.145306755641	1.0	0.141	0.859
248	RNH1	RNH1	chr11	-	502061	502249	502061	502181	507112	507283	248	109	69	350	337	192	125	0.014104764072	0.145868343739	0.507	0.403	0.104
3694	CREBRF	CREBRF	chr5	+	172507587	172507787	172507591	172507787	172483354	172483482	3694	2	3	10	0	128	125	0.0141282847802	0.145868343739	0.394	1.0	-0.606
1457	RPS6KA4	RPS6KA4	chr11	+	64135939	64136073	64135957	64136073	64135603	64135732	1457	9	3	100	3	142	125	0.0143676444966	0.147691856528	0.725	0.967	-0.242
2158	ADPGK	ADPGK	chr15	-	73043707	73045236	73043707	73045233	73052747	73052868	2158	17	15	7	0	127	125	0.0144397543311	0.147787746502	0.527	1.0	-0.473
2538	ACIN1	ACIN1	chr14	-	23533563	23533697	23533563	23533694	23535174	23535217	2538	270	54	380	118	127	125	0.0147773743045	0.150588481008	0.831	0.76	0.071
2506	R3HDM1	R3HDM1	chr2	+	136409299	136409602	136409302	136409602	136402948	136403097	2506	20	2	56	29	127	125	0.0149033821478	0.150755694644	0.908	0.655	0.253
3109	UBR5	UBR5	chr8	-	103277327	103277506	103277327	103277503	103279174	103279235	3109	138	15	108	27	127	125	0.0149422139658	0.150755694644	0.901	0.797	0.104
68	SLC35C2	SLC35C2	chr20	-	44983711	44983880	44983711	44983817	44984440	44984513	68	130	6	196	26	187	125	0.0149859101728	0.150755694644	0.935	0.834	0.101
3097	STXBP2	STXBP2	chr19	+	7705616	7705695	7705625	7705695	7704616	7704693	3097	119	7	421	6	133	125	0.0152372188782	0.152163517675	0.941	0.985	-0.044
600	CHD4	CHD4	chr12	-	6711125	6711341	6711125	6711320	6711541	6711663	600	101	127	258	219	145	125	0.0152551360116	0.152163517675	0.407	0.504	-0.097
1706	MEIS2	MEIS2	chr15	-	37187351	37187462	37187351	37187441	37188828	37188887	1706	12	6	5	14	145	125	0.0159561912397	0.155122622117	0.633	0.235	0.398
2215	TBCE	TBCE	chr1	+	235582731	235582876	235582787	235582876	235577747	235577933	2215	4	46	0	95	180	125	0.0162107752935	0.155122622117	0.057	0.0	0.057
224	CDCA3	CDCA3	chr12	-	6958728	6959022	6958728	6958947	6959630	6959760	224	146	8	421	6	199	125	0.0156851390866	0.155122622117	0.92	0.978	-0.058
3070	KIAA0430	KIAA0430	chr16	-	15727473	15727700	15727473	15727691	15728613	15728788	3070	16	3	42	0	133	125	0.0158439288533	0.155122622117	0.834	1.0	-0.166
3130	TMCC1	TMCC1	chr3	-	129546645	129547351	129546645	129546920	129551616	129551669	3130	35	12	78	8	250	125	0.0162080524565	0.155122622117	0.593	0.83	-0.237
3169	HAX1	HAX1	chr1	+	154245811	154246074	154245955	154246074	154245038	154245252	3169	407	11	595	36	250	125	0.0156449152276	0.155122622117	0.949	0.892	0.057
3251	SERBP1	SERBP1	chr1	-	67889882	67890005	67889882	67889960	67890570	67890660	3251	257	973	486	2269	169	125	0.0160713649672	0.155122622117	0.163	0.137	0.026
3826	SPTLC1	SPTLC1	chr9	-	94793415	94794840	94793415	94794808	94797091	94797165	3826	300	17	462	10	156	125	0.0161380952597	0.155122622117	0.934	0.974	-0.04
575	DESI2	DESI2	chr1	+	244855180	244855322	244855185	244855322	244852550	244852644	575	54	7	95	2	129	125	0.0160254038802	0.155122622117	0.882	0.979	-0.097
947	ZNF135	ZNF135	chr19	+	58578072	58581110	58578108	58581110	58574813	58574909	947	4	0	4	10	160	125	0.0160976735433	0.155122622117	1.0	0.238	0.762
1943	GATAD2A	GATAD2A	chr19	+	19611926	19612225	19611929	19612225	19609251	19609531	1943	171	5	246	22	127	125	0.0163499075898	0.155820576787	0.971	0.917	0.054
221	TAF1C	TAF1C	chr16	-	84218456	84218666	84218456	84218505	84220506	84220676	221	97	8	55	14	250	125	0.0165826379182	0.156142118638	0.858	0.663	0.195
2778	RMDN1	RMDN1	chr8	-	87487048	87487182	87487048	87487143	87489522	87489553	2778	109	8	177	33	163	125	0.016546029535	0.156142118638	0.913	0.804	0.109
2966	WDR47	WDR47	chr1	-	109547213	109547340	109547213	109547337	109553537	109554340	2966	0	26	7	36	127	125	0.0164858415435	0.156142118638	0.0	0.161	-0.161
1543	RAB34	RAB34	chr17	-	27043010	27043079	27043010	27043076	27044230	27044309	1543	10	5	2	9	127	125	0.0168603948343	0.157497497778	0.663	0.179	0.484
1872	USP39	USP39	chr2	+	85850748	85850905	85850768	85850905	85848607	85848702	1872	16	340	7	429	144	125	0.0168098339788	0.157497497778	0.039	0.014	0.025
2350	ANLN	ANLN	chr7	+	36458852	36459088	36458855	36459088	36455366	36455493	2350	15	4	294	14	127	125	0.0171425280025	0.159500043154	0.787	0.954	-0.167
1460	MTA1	MTA1	chr14	+	105930752	105930904	105930799	105930904	105930368	105930484	1460	55	1	161	20	171	125	0.0176360581301	0.163445987552	0.976	0.855	0.121
3822	POLR2H	POLR2H	chr3	+	184085900	184086383	184085964	184086383	184084504	184084588	3822	68	516	67	326	188	125	0.0177065910469	0.163456138527	0.081	0.12	-0.039
1259	SMARCA4	SMARCA4	chr19	+	11151973	11152236	11151982	11152236	11145589	11145808	1259	143	265	116	307	133	125	0.0179413761963	0.164976560805	0.337	0.262	0.075
3333	CMTM3	CMTM3	chr16	+	66643661	66643906	66643785	66643906	66642211	66642367	3333	18	5	9	12	248	125	0.0182011687777	0.166608183329	0.645	0.274	0.371
61	GCAT	GCAT	chr22	+	38205955	38206164	38206033	38206164	38203911	38204170	61	6	40	21	44	202	125	0.0182603701355	0.166608183329	0.085	0.228	-0.143
3753	ARFRP1	ARFRP1	chr20	-	62333181	62333250	62333181	62333247	62333487	62333569	3753	2	10	13	9	127	125	0.0185313291215	0.168427601359	0.164	0.587	-0.423
1194	ZNF143	ZNF143	chr11	+	9496096	9496180	9496099	9496180	9495487	9495571	1194	35	4	45	19	127	125	0.0187863946128	0.168491959091	0.896	0.7	0.196
1542	ZCWPW1	ZCWPW1	chr7	-	100013597	100013720	100013597	100013717	100013927	100014079	1542	7	0	0	2	127	125	0.018658907199	0.168491959091	1.0	0.0	1.0
3388	SULF2	SULF2	chr20	-	46288440	46288474	46288440	46288465	46290516	46290640	3388	433	16	365	4	133	125	0.0188962944775	0.168491959091	0.962	0.988	-0.026
3420	DEF8	DEF8	chr16	+	90030577	90030718	90030628	90030718	90029770	90029851	3420	45	6	68	27	175	125	0.0187947255895	0.168491959091	0.843	0.643	0.2
412	TMEM159	TMEM159	chr16	+	21172298	21172599	21172405	21172599	21169697	21170067	412	40	10	76	47	231	125	0.0188795003846	0.168491959091	0.684	0.467	0.217
3282	RBM26	RBM26	chr13	-	79939712	79939868	79939712	79939853	79940189	79940330	3282	9	98	34	153	139	125	0.0192289152097	0.17016867069	0.076	0.167	-0.091
7	WDR62	WDR62	chr19	+	36593638	36593753	36593653	36593753	36592915	36593053	7	23	4	53	33	139	125	0.0191607028862	0.17016867069	0.838	0.591	0.247
3250	OGFOD2	OGFOD2	chr12	+	123462906	123463116	123462988	123463116	123461417	123461517	3250	29	16	28	39	206	125	0.0195090945149	0.172001529918	0.524	0.303	0.221
1338	MITF	MITF	chr3	+	70000962	70001037	70000980	70001037	69998201	69998319	1338	0	7	98	149	142	125	0.0199138077018	0.174671866265	0.0	0.367	-0.367
2128	RBBP5	RBBP5	chr1	-	205055269	205057943	205055269	205057940	205064000	205064192	2128	30	3	26	12	127	125	0.0199603789402	0.174671866265	0.908	0.681	0.227
2360	ADAT1	ADAT1	chr16	-	75652483	75652596	75652483	75652538	75654163	75654232	2360	0	37	10	85	182	125	0.0200783363743	0.1750533475	0.0	0.075	-0.075
299	FOXP4	FOXP4	chr6	+	41553168	41553255	41553174	41553255	41552506	41552629	299	289	16	140	18	130	125	0.0202047868948	0.175505787271	0.946	0.882	0.064
2425	POLM	POLM	chr7	-	44111660	44113029	44111660	44112976	44113223	44113307	2425	17	42	24	23	177	125	0.0208197059196	0.179522299395	0.222	0.424	-0.202
52	PLAGL1	PLAGL1	chr6	-	144287294	144287349	144287294	144287335	144290043	144290115	52	5	12	4	57	138	125	0.0208066289254	0.179522299395	0.274	0.06	0.214
519	IFFO1	IFFO1	chr12	-	6657230	6657326	6657230	6657323	6657590	6657711	519	36	30	18	4	127	125	0.0208974742227	0.179535234745	0.542	0.816	-0.274
1644	MLLT4	MLLT4	chr6	+	168272893	168273057	168272896	168273057	168271065	168271178	1644	38	9	251	138	127	125	0.0210006804737	0.179765824855	0.806	0.642	0.164
33	SLC35A2	SLC35A2	chrX	-	48760888	48762759	48760888	48762169	48763668	48763820	33	102	7	266	45	250	125	0.0213543341151	0.182130806185	0.879	0.747	0.132
2103	GGT1	GGT1	chr22	+	25006216	25006498	25006324	25006498	25005931	25006000	2103	11	0	111	42	232	125	0.0216278121366	0.183797363789	1.0	0.587	0.413
2501	PTPRK	PTPRK	chr6	-	128330274	128330413	128330274	128330410	128385902	128385939	2501	14	4	240	13	127	125	0.0218436957609	0.184301289682	0.775	0.948	-0.173
2681	HSD3B7	HSD3B7	chr16	+	30996780	30997145	30996973	30997145	30996518	30996618	2681	13	5	26	37	250	125	0.0218044045789	0.184301289682	0.565	0.26	0.305
3258	IRF3	IRF3	chr19	-	50163969	50164101	50163969	50164085	50165204	50165585	3258	35	93	54	256	140	125	0.0220284545979	0.185196364727	0.252	0.158	0.094
3641	ZNF23	ZNF23	chr16	-	71487944	71488121	71487944	71488071	71489974	71490024	3641	8	0	11	8	174	125	0.0221151944154	0.185263941829	1.0	0.497	0.503
3841	CERS2	CERS2	chr1	-	150941393	150941607	150941393	150941567	150947094	150947479	3841	13	73	18	253	164	125	0.0224647914939	0.187140093975	0.12	0.051	0.069
97	SUPT5H	SUPT5H	chr19	+	39936443	39936605	39936518	39936605	39936185	39936277	97	212	5	498	1	199	125	0.022498150635	0.187140093975	0.964	0.997	-0.033
458	ZGPAT	ZGPAT	chr20	+	62365996	62366176	62366056	62366176	62364938	62365091	458	20	36	18	78	184	125	0.0226141491782	0.187442630864	0.274	0.136	0.138
2431	FLII	FLII	chr17	-	18154993	18155130	18154993	18155127	18155312	18155460	2431	33	41	525	375	127	125	0.0231917650206	0.190886065939	0.442	0.579	-0.137
630	PGAM5	PGAM5	chr12	+	133294572	133294706	133294575	133294706	133294295	133294384	630	90	49	147	130	127	125	0.0231231181273	0.190886065939	0.644	0.527	0.117
1135	TMEM134	TMEM134	chr11	-	67234971	67235061	67234971	67235034	67235487	67235563	1135	16	10	37	6	151	125	0.0241505871529	0.196945588925	0.57	0.836	-0.266
1771	RBM39	RBM39	chr20	-	34297145	34297196	34297145	34297178	34300940	34301018	1771	281	282	280	365	142	125	0.0241789614271	0.196945588925	0.467	0.403	0.064
3634	ZNF142	ZNF142	chr2	-	219523423	219523599	219523423	219523524	219523702	219523853	3634	17	7	54	5	199	125	0.0240895828506	0.196945588925	0.604	0.872	-0.268
2091	SBNO1	SBNO1	chr12	-	123829804	123830117	123829804	123830114	123832575	123832680	2091	12	23	56	43	127	125	0.0244216239701	0.198175244429	0.339	0.562	-0.223
3361	DDX60L	DDX60L	chr4	-	169317109	169317278	169317109	169317275	169321976	169322129	3361	1	0	0	35	127	125	0.0244982991202	0.198175244429	1.0	0.0	1.0
1638	STRADB	STRADB	chr2	+	202344730	202345574	202344754	202345574	202344211	202344254	1638	4	74	0	151	148	125	0.0248989378944	0.200041296257	0.044	0.0	0.044
3296	FAM213A	FAM213A	chr10	+	82180221	82180401	82180238	82180401	82173574	82173632	3296	131	12	41	0	141	125	0.0248321619477	0.200041296257	0.906	1.0	-0.094
3006	VWA9	VWA9	chr15	-	65885765	65885910	65885765	65885907	65888070	65888163	3006	135	8	171	2	127	125	0.0250243412924	0.200364963953	0.943	0.988	-0.045
2073	CELF2	CELF2	chr10	+	11363151	11363349	11363169	11363349	11356101	11356221	2073	2	2	2	44	142	125	0.0252535100273	0.201514449506	0.468	0.038	0.43
3270	FLYWCH1	FLYWCH1	chr16	+	2980410	2980881	2980413	2980881	2979613	2980011	3270	33	4	28	13	127	125	0.025602847961	0.203611838176	0.89	0.679	0.211
2022	QKI	QKI	chr6	+	163985698	163999628	163986977	163999628	163984451	163984751	2022	11	9	31	78	250	125	0.0258876199054	0.203919193737	0.379	0.166	0.213
3597	PAPD5	PAPD5	chr16	+	50259008	50259196	50259149	50259196	50258801	50258905	3597	44	3	121	29	250	125	0.0258926823606	0.203919193737	0.88	0.676	0.204
3687	DPP3	DPP3	chr11	+	66249663	66249941	66249666	66249941	66247483	66247936	3687	15	6	37	47	127	125	0.0259013759249	0.203919193737	0.711	0.437	0.274
1198	SNRPD1	SNRPD1	chr18	+	19203708	19203900	19203831	19203900	19202685	19202762	1198	2187	73	3025	69	247	125	0.0264390027323	0.206840648563	0.938	0.957	-0.019
619	BANP	BANP	chr16	+	88068928	88069000	88068937	88069000	88066714	88066851	619	11	10	33	8	133	125	0.0265360560178	0.206840648563	0.508	0.795	-0.287
69	EEF1B2	EEF1B2	chr2	+	207024636	207024783	207024682	207024783	207024317	207024408	69	1187	176	1643	190	170	125	0.0264531219996	0.206840648563	0.832	0.864	-0.032
3431	STK36	STK36	chr2	+	219561249	219561324	219561312	219561324	219559247	219559358	3431	30	51	27	20	187	125	0.0266399221997	0.206964940126	0.282	0.474	-0.192
2746	PIP5K1A	PIP5K1A	chr1	+	151196720	151196755	151196723	151196755	151171020	151171557	2746	38	68	76	234	127	125	0.0271435737339	0.210184120295	0.355	0.242	0.113
275	BRD9	BRD9	chr5	-	886706	886882	886706	886822	887475	887586	275	28	65	42	184	184	125	0.0276691104305	0.213551101487	0.226	0.134	0.092
1868	VEGFB	VEGFB	chr11	+	64004891	64005127	64004992	64005127	64004658	64004694	1868	122	12	184	6	225	125	0.0280526218623	0.214402181376	0.85	0.945	-0.095
287	TBCA	TBCA	chr5	-	76986993	76989177	76986993	76987323	77004066	77004172	287	1238	15	1554	7	250	125	0.0279707773699	0.214402181376	0.976	0.991	-0.015
883	NAT6	NAT6	chr3	-	50333832	50335103	50333832	50334958	50336643	50336852	883	46	3	65	16	250	125	0.0279585657671	0.214402181376	0.885	0.67	0.215
3731	LRRC75A-AS1	LRRC75A-AS1	chr17	+	16342841	16343017	16342894	16343017	16342640	16342728	3731	464	141	1632	387	177	125	0.0283059338534	0.215077891819	0.699	0.749	-0.05
642	KLC2	KLC2	chr11	+	66026017	66026293	66026054	66026293	66025173	66025342	642	3	4	5	58	161	125	0.0283237665522	0.215077891819	0.368	0.063	0.305
2246	ATP6V0A1	ATP6V0A1	chr17	+	40629656	40629760	40629677	40629760	40622107	40622236	2246	7	35	39	75	145	125	0.0292552556043	0.221436886471	0.147	0.31	-0.163
2044	ZSWIM8	ZSWIM8	chr10	+	75554298	75554397	75554313	75554397	75553904	75554088	2044	33	38	95	58	139	125	0.0295681950097	0.223088240554	0.439	0.596	-0.157
2883	SLC29A2	SLC29A2	chr11	-	66133596	66133702	66133596	66133662	66134934	66135019	2883	13	3	53	1	164	125	0.0297329660202	0.223614702912	0.768	0.976	-0.208
2098	NRG3	NRG3	chr10	+	84625166	84625193	84625169	84625193	84498332	84498406	2098	0	5	4	2	127	125	0.0299538416013	0.22455841761	0.0	0.663	-0.663
840	TRMT2A	TRMT2A	chr22	-	20099388	20100339	20099388	20100317	20100433	20100530	840	4	48	0	62	146	125	0.0301611453227	0.225394717745	0.067	0.0	0.067
332	TSC2	TSC2	chr16	+	2129032	2129197	2129035	2129197	2126491	2126586	332	9	27	6	63	127	125	0.0304097358871	0.226533285691	0.247	0.086	0.161
339	API5	API5	chr11	+	43363977	43366080	43363982	43366080	43357407	43357544	339	54	83	237	238	129	125	0.0305607774023	0.226940283927	0.387	0.491	-0.104
2900	KIAA1549	KIAA1549	chr7	-	138516126	138522905	138516126	138522857	138524877	138525023	2900	32	7	35	1	172	125	0.0311820041089	0.230825275699	0.769	0.962	-0.193
1209	MIER1	MIER1	chr1	+	67394572	67394646	67394611	67394646	67391824	67391925	1209	1	3	5	0	163	125	0.0320489111341	0.23344327351	0.204	1.0	-0.796
142	PGAP2	PGAP2	chr11	+	3846025	3846358	3846249	3846358	3845499	3845606	142	14	48	8	76	250	125	0.0320808811823	0.23344327351	0.127	0.05	0.077
2388	NME4	NME4	chr16	+	450108	450754	450218	450754	449626	449739	2388	8	569	16	424	234	125	0.0321692180757	0.23344327351	0.007	0.02	-0.013
2572	PDLIM5	PDLIM5	chr4	+	95376969	95378340	95377394	95378340	95376397	95376535	2572	1	4	57	23	250	125	0.03184660056	0.23344327351	0.111	0.553	-0.442
3624	PHF20L1	PHF20L1	chr8	+	133790037	133790157	133790041	133790157	133787603	133787891	3624	12	7	6	15	128	125	0.0318781061612	0.23344327351	0.626	0.281	0.345
3703	EPC1	EPC1	chr10	-	32634039	32634551	32634039	32634490	32635690	32636146	3703	54	5	104	27	185	125	0.0322298487216	0.23344327351	0.879	0.722	0.157
628	DGCR2	DGCR2	chr22	-	19052360	19052580	19052360	19052571	19055612	19055738	628	62	8	140	42	133	125	0.0321860688178	0.23344327351	0.879	0.758	0.121
3500	MBIP	MBIP	chr14	-	36767763	36768396	36767763	36768393	36769990	36770029	3500	67	5	66	15	127	125	0.0328058783494	0.236886618511	0.93	0.812	0.118
3362	NEK3	NEK3	chr13	-	52715155	52715206	52715155	52715205	52718050	52718122	3362	73	12	39	1	125	125	0.0332445217594	0.239319890586	0.859	0.975	-0.116
684	C16orf13	C16orf13	chr16	-	684888	685063	684888	684956	685280	685340	684	121	105	138	174	231	125	0.0334536551062	0.240091171098	0.384	0.3	0.084
1498	UBE2D3	UBE2D3	chr4	-	103747641	103748001	103747641	103747793	103748748	103749105	1498	77	21	380	178	250	125	0.0336101650087	0.24048124143	0.647	0.516	0.131
1364	CCDC107	CCDC107	chr9	+	35660742	35661500	35660770	35661500	35660553	35660644	1364	173	2	295	14	152	125	0.0337840521343	0.240992905225	0.986	0.945	0.041
2035	TECR	TECR	chr19	+	14673952	14674069	14673985	14674069	14673336	14673387	2035	1	66	9	91	157	125	0.0342205730554	0.242022551212	0.012	0.073	-0.061
223	CDCA3	CDCA3	chr12	-	6958486	6958593	6958486	6958577	6958728	6959022	223	69	10	284	16	140	125	0.0342368349846	0.242022551212	0.86	0.941	-0.081
422	ATF2	ATF2	chr2	-	175936977	175939595	175936977	175939563	175945387	175945493	422	5	64	2	144	156	125	0.0341733569417	0.242022551212	0.059	0.011	0.048
1134	TMEM134	TMEM134	chr11	-	67231818	67232167	67231818	67232132	67232273	67232327	1134	114	0	190	7	159	125	0.0345435379473	0.242763325127	1.0	0.955	0.045
3225	NAT9	NAT9	chr17	-	72768098	72768193	72768098	72768190	72768356	72768416	3225	43	7	80	3	127	125	0.0345478818681	0.242763325127	0.858	0.963	-0.105
1864	RELA	RELA	chr11	-	65427136	65427268	65427136	65427259	65427594	65427686	1864	83	0	352	15	133	125	0.0353902882011	0.247942673885	1.0	0.957	0.043
2029	TGOLN2	TGOLN2	chr2	-	85545140	85549922	85545140	85549864	85552037	85552121	2029	5	109	0	254	182	125	0.0360651437289	0.251920914949	0.031	0.0	0.031
2946	ZNF250	ZNF250	chr8	-	146115317	146115459	146115317	146115444	146115692	146115788	2946	19	35	11	6	139	125	0.0364594607601	0.253172774718	0.328	0.622	-0.294
433	FAM45A	FAM45A	chr10	+	120867459	120867676	120867479	120867676	120863576	120863709	433	27	14	39	46	144	125	0.0364391304703	0.253172774718	0.626	0.424	0.202
1249	KLHDC4	KLHDC4	chr16	-	87741417	87741681	87741417	87741678	87741955	87742072	1249	10	0	47	17	127	125	0.0370221984049	0.253293457363	1.0	0.731	0.269
1344	C19orf48	C19orf48	chr19	-	51300949	51302204	51300949	51302181	51302550	51302614	1344	69	8	106	29	147	125	0.0368355764025	0.253293457363	0.88	0.757	0.123
1803	ADGRG1	ADGRG1	chr16	+	57693306	57693593	57693324	57693593	57691284	57691403	1803	31	31	326	568	142	125	0.0369009106023	0.253293457363	0.468	0.336	0.132
2129	RBBP5	RBBP5	chr1	-	205083916	205084089	205083916	205084033	205084985	205085011	2129	47	3	80	0	180	125	0.0368962972653	0.253293457363	0.916	1.0	-0.084
3219	LYPLAL1	LYPLAL1	chr1	+	219366423	219366593	219366471	219366593	219352488	219352588	3219	39	6	60	25	172	125	0.037230049383	0.253293457363	0.825	0.636	0.189
3396	SCML1	SCML1	chrX	+	17764134	17764218	17764137	17764218	17755568	17755800	3396	2	9	22	19	127	125	0.037107716261	0.253293457363	0.179	0.533	-0.354
933	PKMYT1	PKMYT1	chr16	-	3026664	3027032	3026664	3026825	3029648	3029913	933	74	3	481	3	250	125	0.0371272243251	0.253293457363	0.925	0.988	-0.063
2025	CCNJ	CCNJ	chr10	+	97816844	97817004	97816877	97817004	97816457	97816757	2025	65	0	60	4	157	125	0.0375364994583	0.253910688864	1.0	0.923	0.077
316	ILK	ILK	chr11	+	6625409	6625590	6625455	6625590	6624937	6625052	316	117	65	251	203	170	125	0.0374468274891	0.253910688864	0.57	0.476	0.094
2898	EIF4G1	EIF4G1	chr3	+	184041192	184041381	184041195	184041381	184040870	184041029	2898	23	28	62	148	127	125	0.0381870894227	0.257571371063	0.447	0.292	0.155
435	WNK1	WNK1	chr12	+	987377	987527	987380	987527	971248	971436	435	31	6	64	33	127	125	0.0383268958935	0.257775751238	0.836	0.656	0.18
950	TM2D2	TM2D2	chr8	-	38852836	38853313	38852836	38853212	38853937	38854041	950	49	0	48	4	225	125	0.0387362851068	0.259786937725	1.0	0.87	0.13
386	ARMCX2	ARMCX2	chrX	-	100914061	100914134	100914061	100914122	100914742	100914876	386	12	2	0	2	136	125	0.038850059257	0.259809771281	0.847	0.0	0.847
2685	C21orf58	C21orf58	chr21	-	47737121	47737262	47737121	47737182	47737925	47738134	2685	6	20	25	28	204	125	0.0390174672525	0.260190135729	0.155	0.354	-0.199
2399	NSMCE4A	NSMCE4A	chr10	-	123718838	123718925	123718838	123718922	123719015	123719110	2399	231	18	222	7	127	125	0.0392121798477	0.260722477205	0.927	0.969	-0.042
3216	FARP2	FARP2	chr2	+	242404874	242405451	242405088	242405451	242403313	242403395	3216	2	0	0	4	250	125	0.0393188102837	0.260722477205	1.0	0.0	1.0
1479	TRIP12	TRIP12	chr2	-	230670445	230670599	230670445	230670518	230672423	230672580	1479	37	22	178	55	205	125	0.0394920456635	0.261135605314	0.506	0.664	-0.158
1819	CDK20	CDK20	chr9	-	90581358	90582574	90581358	90582546	90584108	90584264	1819	101	2	20	3	152	125	0.0401521191616	0.264756550438	0.976	0.846	0.13
2199	MED24	MED24	chr17	-	38209721	38209910	38209721	38209888	38210613	38210889	2199	51	30	80	24	146	125	0.0403606640797	0.265388277217	0.593	0.741	-0.148
27	ZNF764	ZNF764	chr16	-	30565084	30567431	30565084	30567428	30569053	30569167	27	2	17	5	6	127	125	0.0407530434493	0.267221906071	0.104	0.451	-0.347
1041	ATG16L1	ATG16L1	chr2	+	234172637	234172711	234172641	234172711	234171775	234171881	1041	38	3	241	3	128	125	0.0409911411192	0.267519435166	0.925	0.987	-0.062
3374	EFEMP2	EFEMP2	chr11	-	65633911	65634550	65633911	65634183	65635331	65635527	3374	114	0	227	7	250	125	0.0410257077719	0.267519435166	1.0	0.942	0.058
1343	C19orf48	C19orf48	chr19	-	51300949	51302215	51300949	51302181	51302550	51302614	1343	384	8	636	29	158	125	0.0414664232277	0.269646299111	0.974	0.946	0.028
2576	PEG3	PEG3	chr19	-	57335629	57336109	57335629	57335795	57347385	57347472	2576	13	16	4	0	250	125	0.0416363523133	0.269856688651	0.289	1.0	-0.711
30	IFI27L1	IFI27L1	chr14	+	94563186	94563311	94563232	94563311	94547638	94547795	30	2	56	16	113	170	125	0.0417280521109	0.269856688651	0.026	0.094	-0.068
2046	IQCA1	IQCA1	chr2	-	237289211	237289279	237289211	237289276	237300618	237300714	2046	73	29	6	8	127	125	0.0418453224393	0.269873668554	0.712	0.425	0.287
304	OGT	OGT	chrX	+	70756027	70756208	70756057	70756208	70752911	70753186	304	141	3	198	14	154	125	0.0422746309969	0.271897490073	0.974	0.92	0.054
1924	ARNT	ARNT	chr1	-	150802379	150802456	150802379	150802441	150804293	150804379	1924	60	14	63	5	139	125	0.0426014609374	0.27325296743	0.794	0.919	-0.125
1882	GOLGA2P10	GOLGA2P10	chr15	-	83140198	83142538	83140198	83142206	83144202	83144340	1882	21	34	0	6	250	125	0.0429591080439	0.274798207433	0.236	0.0	0.236
1891	DCLRE1C	DCLRE1C	chr10	-	14984112	14984434	14984112	14984239	14987103	14987188	1891	0	2	4	0	250	125	0.0433550339089	0.275831756274	0.0	1.0	-1.0
3430	VPS54	VPS54	chr2	-	64208779	64209021	64208779	64208985	64210997	64211153	3430	23	38	45	37	160	125	0.0432688426611	0.275831756274	0.321	0.487	-0.166
1978	C17orf49	C17orf49	chr17	+	6920575	6920843	6920579	6920843	6919813	6920004	1978	21	2	22	10	128	125	0.0439899947496	0.279117109543	0.911	0.682	0.229
2520	NREP	NREP	chr5	-	111092832	111092876	111092832	111092870	111093074	111093252	2520	13	22	5	1	130	125	0.044123239637	0.279209962649	0.362	0.828	-0.466
850	NDUFB9	NDUFB9	chr8	+	125555327	125555520	125555362	125555520	125551342	125551528	850	2279	61	1704	29	159	125	0.0444066692741	0.280250132631	0.967	0.979	-0.012
2334	SPARC	SPARC	chr5	-	151054172	151054235	151054172	151054232	151055692	151055762	2334	1733	47	1308	21	127	125	0.0445847307451	0.280621540572	0.973	0.984	-0.011
107	RC3H1	RC3H1	chr1	-	173900221	173908012	173900221	173908009	173910402	173910518	107	5	2	12	29	127	125	0.0451243204089	0.281415466947	0.711	0.289	0.422
1260	SEC24B	SEC24B	chr4	+	110427483	110427668	110427486	110427668	110415770	110416012	1260	20	3	96	47	127	125	0.0450230005556	0.281415466947	0.868	0.668	0.2
1727	PROCA1	PROCA1	chr17	-	27031324	27031634	27031324	27031453	27031725	27031861	1727	10	2	4	6	250	125	0.0449253253978	0.281415466947	0.714	0.25	0.464
754	DTNBP1	DTNBP1	chr6	-	15651543	15651639	15651543	15651594	15652317	15652371	754	2	21	0	108	169	125	0.0451890596881	0.281415466947	0.066	0.0	0.066
2197	DNLZ	DNLZ	chr9	-	139257440	139257584	139257440	139257580	139257938	139258263	2197	5	41	2	86	128	125	0.0453687297407	0.281788891318	0.106	0.022	0.084
2189	ZNF347	ZNF347	chr19	-	53651933	53652065	53651933	53652062	53652493	53652620	2189	0	6	4	4	127	125	0.0456990317694	0.282350448255	0.0	0.496	-0.496
3298	FAM213A	FAM213A	chr10	+	82180221	82180401	82180238	82180401	82168241	82168399	3298	245	172	174	88	141	125	0.0456075334796	0.282350448255	0.558	0.637	-0.079
2236	PHF1	PHF1	chr6	+	33382731	33382921	33382742	33382921	33382501	33382606	2236	35	31	79	37	135	125	0.0460078347016	0.283514248397	0.511	0.664	-0.153
1214	METTL15	METTL15	chr11	+	28318299	28318478	28318343	28318478	28311752	28311944	1214	29	16	78	19	168	125	0.0464296082754	0.284623171563	0.574	0.753	-0.179
2959	STAG3L5P-PVRIG2P-PILRB	STAG3L5P-PVRIG2P-PILRB	chr7	+	99949785	99950101	99949884	99950101	99948874	99949033	2959	71	2	64	8	223	125	0.0463972414538	0.284623171563	0.952	0.818	0.134
882	ADAM15	ADAM15	chr1	+	155033890	155033965	155033893	155033965	155033238	155033308	882	7	1	43	41	127	125	0.0471594667776	0.288346454012	0.873	0.508	0.365
260	ALKBH2	ALKBH2	chr12	-	109530311	109530742	109530311	109530592	109531051	109531293	260	112	43	118	26	250	125	0.0474433056001	0.28858279427	0.566	0.694	-0.128
3366	TSNARE1	TSNARE1	chr8	-	143396363	143396453	143396363	143396450	143399904	143399995	3366	13	4	28	1	127	125	0.0473396295075	0.28858279427	0.762	0.965	-0.203
113	HSPG2	HSPG2	chr1	-	22211020	22211170	22211020	22211167	22211259	22211411	113	3	40	71	322	127	125	0.0478386964374	0.290237864468	0.069	0.178	-0.109
858	PACSIN3	PACSIN3	chr11	-	47204554	47204620	47204554	47204616	47207899	47208010	858	39	1	50	8	128	125	0.0481636151377	0.291457969239	0.974	0.859	0.115
2655	FHIT	FHIT	chr3	-	59735035	59735305	59735035	59735294	59737946	59738047	2655	4	0	3	5	135	125	0.0483255254792	0.291687915328	1.0	0.357	0.643
1217	ACHE	ACHE	chr7	-	100487614	100488709	100487614	100487956	100488789	100488959	1217	1	4	3	0	250	125	0.0484588840532	0.291697137316	0.111	1.0	-0.889
3460	CNBP	CNBP	chr3	-	128889921	128890126	128889921	128890120	128890288	128890381	3460	52	1314	33	1301	130	125	0.0485748843789	0.291697137316	0.037	0.024	0.013
750	DDIT3	DDIT3	chr12	-	57911051	57911302	57911051	57911207	57911488	57911536	750	83	37	73	17	219	125	0.0495459799566	0.296771594956	0.561	0.71	-0.149
135	HSD17B7	HSD17B7	chr1	+	162767591	162767932	162767617	162767932	162766374	162766467	135	33	6	189	11	150	125	0.05003553358	0.298186445689	0.821	0.935	-0.114
592	FUT3	FUT3	chr19	-	5846436	5846977	5846436	5846629	5851400	5851485	592	2	1	0	6	250	125	0.0500293627529	0.298186445689	0.5	0.0	0.5
3752	ARFRP1	ARFRP1	chr20	-	62333181	62333252	62333181	62333247	62333487	62333569	3752	68	10	160	9	129	125	0.0501910828957	0.29835810388	0.868	0.945	-0.077
1745	LOC100506990	LOC100506990	chr8	+	12298477	12298570	12298508	12298570	12295672	12296020	1745	10	7	8	20	155	125	0.0512012934489	0.299076537912	0.535	0.244	0.291
1770	RBM39	RBM39	chr20	-	34297145	34297196	34297145	34297178	34302106	34302311	1770	1	9	6	6	142	125	0.0509367072482	0.299076537912	0.089	0.468	-0.379
2630	RPL10	RPL10	chrX	+	153628804	153628967	153628815	153628967	153628143	153628282	2630	7620	154	12950	211	135	125	0.0510120221675	0.299076537912	0.979	0.983	-0.004
317	NSFL1C	NSFL1C	chr20	-	1435611	1435777	1435611	1435682	1438844	1438919	317	252	15	947	29	219	125	0.0508243142375	0.299076537912	0.906	0.949	-0.043
3199	VEZT	VEZT	chr12	+	95663814	95663964	95663826	95663964	95660132	95660408	3199	58	48	163	208	136	125	0.0509262106182	0.299076537912	0.526	0.419	0.107
3337	NDUFAF5	NDUFAF5	chr20	+	13773805	13773873	13773825	13773873	13769234	13769298	3337	21	43	9	44	144	125	0.0511738411116	0.299076537912	0.298	0.151	0.147
657	ZNF562	ZNF562	chr19	-	9759337	9764557	9759337	9764554	9767222	9767329	657	14	1	29	13	127	125	0.0505735787427	0.299076537912	0.932	0.687	0.245
1491	CLCC1	CLCC1	chr1	-	109492930	109493070	109492930	109493060	109505982	109506121	1491	26	5	54	2	134	125	0.051455389825	0.299816801109	0.829	0.962	-0.133
686	KIF18B	KIF18B	chr17	-	43009423	43009610	43009423	43009574	43010040	43010141	686	50	6	78	2	160	125	0.0517666563463	0.300885701331	0.867	0.968	-0.101
1837	WBP5	WBP5	chrX	+	102612542	102613397	102612545	102613397	102612010	102612089	1837	551	4	649	14	127	125	0.0520240558953	0.301637013738	0.993	0.979	0.014
1987	FUS	FUS	chr16	+	31195178	31195323	31195181	31195323	31193833	31193985	1987	1303	592	1521	604	127	125	0.0521769820305	0.301780382555	0.684	0.713	-0.029
3301	ISOC2	ISOC2	chr19	-	55966626	55966745	55966626	55966697	55967002	55967212	3301	10	113	17	85	172	125	0.0523077091808	0.301794969146	0.06	0.127	-0.067
212	ATAD3A	ATAD3A	chr1	+	1452546	1452792	1452690	1452792	1451391	1451468	212	30	62	45	161	250	125	0.0524434487517	0.301838333402	0.195	0.123	0.072
495	RASAL2	RASAL2	chr1	+	178425834	178426034	178425855	178426034	178423581	178423783	495	0	5	33	47	145	125	0.0532793774768	0.305157310415	0.0	0.377	-0.377
67	SLC35C2	SLC35C2	chr20	-	44986261	44986412	44986261	44986341	44987025	44987402	67	152	6	162	16	195	125	0.0531627589025	0.305157310415	0.942	0.866	0.076
2190	MYNN	MYNN	chr3	+	169496555	169497349	169496671	169497349	169492052	169492349	2190	70	12	71	4	240	125	0.0537918614471	0.306600585585	0.752	0.902	-0.15
2794	WWC1	WWC1	chr5	+	167891715	167891967	167891733	167891967	167887654	167887747	2794	26	29	515	334	142	125	0.0537256952991	0.306600585585	0.441	0.576	-0.135
149	GBGT1	GBGT1	chr9	-	136031401	136031489	136031401	136031452	136036853	136036919	149	0	13	7	28	161	125	0.0545338930836	0.308588423843	0.0	0.163	-0.163
2693	TMEM91	TMEM91	chr19	+	41889619	41889987	41889790	41889987	41888676	41888826	2693	39	5	1	2	250	125	0.0543880816291	0.308588423843	0.796	0.2	0.596
2981	ELP4	ELP4	chr11	+	31625311	31625454	31625314	31625454	31616316	31616448	2981	4	17	2	49	127	125	0.0545209004075	0.308588423843	0.188	0.039	0.149
258	MYRF	MYRF	chr11	+	61548428	61548517	61548431	61548517	61547693	61547762	258	20	2	55	0	127	125	0.0547372757698	0.308996515976	0.908	1.0	-0.092
747	DDIT3	DDIT3	chr12	-	57911051	57911378	57911051	57911207	57911488	57911536	747	108	37	92	17	250	125	0.0549461807086	0.309433754517	0.593	0.73	-0.137
1604	CHD1L	CHD1L	chr1	+	146726524	146726631	146726552	146726631	146724277	146724390	1604	108	4	132	14	152	125	0.0556269248229	0.312519763802	0.957	0.886	0.071
2247	ZNF20	ZNF20	chr19	-	12246583	12246719	12246583	12246710	12250994	12251222	2247	10	3	6	9	133	125	0.0563251620246	0.315015782083	0.758	0.385	0.373
2483	C1orf109	C1orf109	chr1	-	38155277	38155558	38155277	38155555	38155887	38156267	2483	10	16	2	15	127	125	0.0563388463284	0.315015782083	0.381	0.116	0.265
3385	ZFP91	ZFP91	chr11	+	58378422	58378527	58378425	58378527	58377770	58377807	3385	139	20	306	73	127	125	0.0569403299872	0.316927103228	0.872	0.805	0.067
3777	PDCD4	PDCD4	chr10	+	112640990	112641293	112641032	112641293	112635723	112635828	3777	211	41	70	6	166	125	0.0569499425087	0.316927103228	0.795	0.898	-0.103
1451	LETM2	LETM2	chr8	+	38251615	38251759	38251700	38251759	38250130	38250513	1451	0	2	9	2	209	125	0.0578321156688	0.318437168148	0.0	0.729	-0.729
1550	CEP97	CEP97	chr3	+	101476477	101477267	101476654	101477267	101475906	101476040	1550	37	0	44	4	250	125	0.0581140038488	0.318437168148	1.0	0.846	0.154
2356	PPP4R1	PPP4R1	chr18	-	9595015	9595151	9595015	9595100	9614223	9614268	2356	26	24	78	132	175	125	0.0578077393444	0.318437168148	0.436	0.297	0.139
2452	SLC29A1	SLC29A1	chr6	+	44194996	44195079	44194999	44195079	44193797	44193904	2452	12	35	24	31	127	125	0.0581801613191	0.318437168148	0.252	0.432	-0.18
3204	GLMP	GLMP	chr1	-	156263110	156263367	156263110	156263220	156263808	156264027	3204	325	11	406	27	250	125	0.0574684622021	0.318437168148	0.937	0.883	0.054
3274	TNS1	TNS1	chr2	-	218677937	218678030	218677937	218678027	218678407	218678539	3274	12	0	26	7	127	125	0.058017003183	0.318437168148	1.0	0.785	0.215
895	ARHGEF10	ARHGEF10	chr8	+	1812535	1812602	1812538	1812602	1808062	1808350	895	37	15	60	48	127	125	0.0583034917042	0.318437168148	0.708	0.552	0.156
941	AP4E1	AP4E1	chr15	+	51207621	51207768	51207644	51207768	51204274	51204346	941	3	4	2	22	147	125	0.0579301579822	0.318437168148	0.389	0.072	0.317
1017	NCKIPSD	NCKIPSD	chr3	-	48719477	48719589	48719477	48719568	48719780	48719985	1017	11	13	47	22	145	125	0.0593143901542	0.323208505609	0.422	0.648	-0.226
1314	NSUN5P1	NSUN5P1	chr7	+	75044869	75045469	75045258	75045469	75044397	75044512	1314	75	0	92	4	250	125	0.0600367696216	0.326389274109	1.0	0.92	0.08
1701	URM1	URM1	chr9	+	131140273	131140385	131140314	131140385	131133597	131133694	1701	30	362	10	238	165	125	0.0605558305234	0.32713195234	0.059	0.031	0.028
185	RNF19B	RNF19B	chr1	-	33402046	33402910	33402046	33402860	33407852	33408060	185	2	4	12	3	174	125	0.0607292536841	0.32713195234	0.264	0.742	-0.478
3158	TMEM130	TMEM130	chr7	-	98444110	98445867	98444110	98445831	98446205	98446318	3158	11	15	0	5	160	125	0.0604321914374	0.32713195234	0.364	0.0	0.364
3509	REPS1	REPS1	chr6	-	139238691	139238764	139238691	139238761	139241351	139241453	3509	61	6	141	32	127	125	0.0606138101358	0.32713195234	0.909	0.813	0.096
1407	TCF19	TCF19	chr6	+	31126673	31127484	31126919	31127484	31126302	31126499	1407	33	28	179	88	250	125	0.0617762948068	0.332012324144	0.371	0.504	-0.133
39	FMR1	FMR1	chrX	+	147026388	147026571	147026463	147026571	147024650	147024846	39	133	12	250	42	199	125	0.0621828626366	0.33343612448	0.874	0.789	0.085
1012	SLC35F4	SLC35F4	chr14	-	58055933	58056231	58055933	58056228	58060656	58060842	1012	2	0	0	3	127	125	0.0634334641159	0.33617123724	1.0	0.0	1.0
1021	ATG4D	ATG4D	chr19	+	10655384	10655542	10655458	10655542	10654569	10655001	1021	38	40	22	44	198	125	0.0635757239179	0.33617123724	0.375	0.24	0.135
2201	PRPF40B	PRPF40B	chr12	+	50036709	50036799	50036712	50036799	50036362	50036458	2201	12	34	25	32	127	125	0.0632197821018	0.33617123724	0.258	0.435	-0.177
2396	HLA-DPA1	HLA-DPA1	chr6	-	33041247	33041446	33041247	33041370	33048456	33048555	2396	25	0	20	3	200	125	0.0636925963504	0.33617123724	1.0	0.806	0.194
2633	CCDC74A	CCDC74A	chr2	+	132288151	132288400	132288349	132288400	132287219	132287264	2633	76	34	18	17	250	125	0.0635454001469	0.33617123724	0.528	0.346	0.182
3041	SPHK2	SPHK2	chr19	+	49129147	49129619	49129324	49129619	49123658	49123810	3041	7	2	44	1	250	125	0.0633252217348	0.33617123724	0.636	0.957	-0.321
802	SP2-AS1	SP2-AS1	chr17	-	45975751	45977744	45975751	45976669	45995817	45995937	802	3	0	0	2	250	125	0.0630959297622	0.33617123724	1.0	0.0	1.0
1336	DDX11	DDX11	chr12	+	31231323	31231471	31231396	31231471	31226778	31226903	1336	31	1	43	8	197	125	0.0643333875921	0.338793723472	0.952	0.773	0.179
1833	CYB561D2	CYB561D2	chr3	+	50388773	50388991	50388839	50388991	50388125	50388415	1833	55	25	92	71	190	125	0.0648174883688	0.340581177724	0.591	0.46	0.131
2027	CCNJ	CCNJ	chr10	+	97816877	97817004	97816880	97817004	97816457	97816757	2027	0	11	4	12	127	125	0.0649713080972	0.340629085213	0.0	0.247	-0.247
111	CBX6	CBX6	chr22	-	39257431	39263206	39257431	39263152	39267484	39267551	111	22	2	116	1	178	125	0.0656292901081	0.341185331685	0.885	0.988	-0.103
1798	ARRB2	ARRB2	chr17	+	4623844	4623935	4623880	4623935	4623687	4623767	1798	6	72	2	102	160	125	0.0656667202276	0.341185331685	0.061	0.015	0.046
1985	SYDE1	SYDE1	chr19	+	15219866	15220208	15220067	15220208	15218174	15218332	1985	24	2	53	0	250	125	0.0658020988041	0.341185331685	0.857	1.0	-0.143
2941	CCDC138	CCDC138	chr2	+	109408010	109408258	109408135	109408258	109405307	109405422	2941	0	5	2	1	249	125	0.0653193662471	0.341185331685	0.0	0.501	-0.501
981	PIGC	PIGC	chr1	-	172410596	172411993	172410596	172411970	172413127	172413230	981	3	67	0	162	147	125	0.0657560717906	0.341185331685	0.037	0.0	0.037
2093	NSUN5	NSUN5	chr7	-	72716512	72717526	72716512	72717521	72717596	72717737	2093	95	3	208	19	129	125	0.0664007541152	0.343532692719	0.968	0.914	0.054
1786	TSC1	TSC1	chr9	-	135785957	135786079	135785957	135786076	135786388	135786500	1786	16	7	33	4	127	125	0.0670657343515	0.344700302759	0.692	0.89	-0.198
2697	TMEM219	TMEM219	chr16	+	29974427	29974629	29974430	29974629	29973350	29973453	2697	19	37	51	53	127	125	0.0670187283398	0.344700302759	0.336	0.486	-0.15
2758	SLC25A13	SLC25A13	chr7	-	95814238	95814326	95814238	95814323	95818605	95818690	2758	0	87	10	282	127	125	0.0670052190678	0.344700302759	0.0	0.034	-0.034
1703	TBC1D32	TBC1D32	chr6	-	121436317	121436893	121436317	121436387	121447523	121447607	1703	54	19	1	3	250	125	0.0675034298524	0.345201521274	0.587	0.143	0.444
1923	ARNT	ARNT	chr1	-	150786552	150786715	150786552	150786712	150788734	150788882	1923	57	18	64	9	127	125	0.0673909061199	0.345201521274	0.757	0.875	-0.118
2673	PQLC2	PQLC2	chr1	+	19651988	19652076	19652019	19652076	19651126	19651256	2673	48	12	125	14	155	125	0.0676031866216	0.345201521274	0.763	0.878	-0.115
1350	CDC27	CDC27	chr17	-	45229171	45229302	45229171	45229284	45232037	45232152	1350	16	54	28	182	142	125	0.0684976701125	0.34750757639	0.207	0.119	0.088
2366	FUOM	FUOM	chr10	-	135168657	135169009	135168657	135168940	135169241	135169315	2366	24	15	47	59	193	125	0.0684154331242	0.34750757639	0.509	0.34	0.169
3209	ZNF473	ZNF473	chr19	+	50534148	50534348	50534270	50534348	50529062	50529379	3209	37	5	31	12	246	125	0.0682124176214	0.34750757639	0.79	0.568	0.222
1757	TIAL1	TIAL1	chr10	-	121341970	121342120	121341970	121342069	121347663	121347760	1757	105	156	261	294	175	125	0.0689888730521	0.348497440267	0.325	0.388	-0.063
3668	ZBED5	ZBED5	chr11	-	10874250	10876665	10874250	10876633	10877690	10877804	3668	22	18	21	37	156	125	0.0689377327684	0.348497440267	0.495	0.313	0.182
1809	MIER3	MIER3	chr5	-	56224593	56224688	56224593	56224685	56226490	56226572	1809	19	4	21	14	127	125	0.0696572497579	0.350370012671	0.824	0.596	0.228
749	DDIT3	DDIT3	chr12	-	57911051	57911325	57911051	57911207	57911488	57911536	749	95	37	79	17	242	125	0.0696255133233	0.350370012671	0.57	0.706	-0.136
2770	BCL2L12	BCL2L12	chr19	+	50170275	50170418	50170278	50170418	50169941	50170056	2770	217	23	337	20	127	125	0.0699235843312	0.35060077063	0.903	0.943	-0.04
2816	RAB5A	RAB5A	chr3	+	20017092	20017244	20017134	20017244	19992297	19992553	2816	154	5	515	5	166	125	0.0700134375933	0.35060077063	0.959	0.987	-0.028
55	PLAGL1	PLAGL1	chr6	-	144287294	144287422	144287294	144287349	144290043	144290115	55	7	4	21	2	197	125	0.070149941787	0.35060077063	0.526	0.869	-0.343
1131	HERPUD1	HERPUD1	chr16	+	56969312	56969387	56969315	56969387	56969146	56969224	1131	107	15	364	27	127	125	0.0708458237036	0.353328536013	0.875	0.93	-0.055
311	SLC25A10	SLC25A10	chr17	+	79684786	79684891	79684813	79684891	79684428	79684521	311	0	75	11	274	151	125	0.0712595682079	0.354640641779	0.0	0.032	-0.032
3580	BRF1	BRF1	chr14	-	105685487	105685635	105685487	105685569	105686405	105686467	3580	0	33	6	69	190	125	0.0715935897169	0.354802758302	0.0	0.054	-0.054
3821	SEPT6	SEPT6	chrX	-	118750908	118754014	118750908	118752749	118763280	118763471	3821	70	170	30	44	250	125	0.0714908978957	0.354802758302	0.171	0.254	-0.083
1950	DOCK1	DOCK1	chr10	+	128810495	128810638	128810558	128810638	128806995	128807068	1950	23	49	24	95	187	125	0.0718482101278	0.355152672584	0.239	0.144	0.095
3307	MBD1	MBD1	chr18	-	47799933	47800233	47799933	47800230	47800555	47800723	3307	88	4	77	0	127	125	0.0719659408762	0.355152672584	0.956	1.0	-0.044
395	STARD3	STARD3	chr17	+	37814961	37815073	37814974	37815073	37814657	37814775	395	2	136	9	167	137	125	0.0726039326427	0.357551584604	0.013	0.047	-0.034
3497	MLLT10	MLLT10	chr10	+	22028958	22029165	22029082	22029165	22024067	22024164	3497	176	1	234	7	248	125	0.0729059827462	0.358289526899	0.989	0.944	0.045
1239	MOSPD3	MOSPD3	chr7	+	100211099	100211329	100211129	100211329	100210816	100210892	1239	210	11	173	3	154	125	0.0737130701929	0.359542766106	0.939	0.979	-0.04
2153	AMZ2	AMZ2	chr17	+	66244780	66244846	66244784	66244846	66244144	66244227	2153	15	6	30	3	128	125	0.0735546646813	0.359542766106	0.709	0.907	-0.198
2302	PTOV1	PTOV1	chr19	+	50363242	50363440	50363312	50363440	50361805	50361910	2302	3237	85	1324	23	194	125	0.0742928392134	0.359542766106	0.961	0.974	-0.013
2381	AGFG1	AGFG1	chr2	+	228418419	228418511	228418425	228418511	228416674	228416833	2381	88	31	333	75	130	125	0.0738346651812	0.359542766106	0.732	0.81	-0.078
2642	AP4B1	AP4B1	chr1	-	114445259	114445484	114445259	114445356	114447226	114447415	2642	63	0	88	4	250	125	0.0743210047261	0.359542766106	1.0	0.917	0.083
2903	AIFM2	AIFM2	chr10	-	71883662	71883856	71883662	71883853	71892489	71892690	2903	3	1	3	11	127	125	0.0745722554065	0.359542766106	0.747	0.212	0.535
3190	DCTN3	DCTN3	chr9	-	34614038	34614195	34614038	34614129	34614706	34614765	3190	20	4	2	3	190	125	0.0746578138802	0.359542766106	0.767	0.305	0.462
3674	DPH5	DPH5	chr1	-	101455179	101456187	101455179	101456184	101458192	101458296	3674	117	9	117	19	127	125	0.0738402423945	0.359542766106	0.928	0.858	0.07
3697	ACY1	ACY1	chr3	+	52019376	52019481	52019416	52019481	52018062	52018174	3697	23	0	62	7	164	125	0.0745335218085	0.359542766106	1.0	0.871	0.129
533	MARK2	MARK2	chr11	+	63670072	63670254	63670075	63670254	63669669	63669802	533	7	19	16	115	127	125	0.0746883656015	0.359542766106	0.266	0.12	0.146
948	ZNF135	ZNF135	chr19	+	58578072	58581110	58578467	58581110	58574813	58574909	948	24	0	21	3	250	125	0.0748698635486	0.359680936313	1.0	0.778	0.222
22	BABAM1	BABAM1	chr19	+	17379564	17379900	17379602	17379900	17378184	17378336	22	37	131	91	217	162	125	0.0755542532013	0.362043243983	0.179	0.244	-0.065
71	TCEAL4	TCEAL4	chrX	+	102841576	102842664	102841581	102842664	102841146	102841219	71	365	42	442	33	129	125	0.0756691911808	0.362043243983	0.894	0.928	-0.034
2726	SETD4	SETD4	chr21	-	37431113	37431271	37431113	37431222	37432644	37433116	2726	6	19	18	21	173	125	0.0761953664761	0.362519292504	0.186	0.382	-0.196
293	NFYC	NFYC	chr1	+	41236380	41237275	41236383	41237275	41235027	41235087	293	108	2	134	9	127	125	0.0765786432115	0.362519292504	0.982	0.936	0.046
3466	SLC4A3	SLC4A3	chr2	+	220494793	220495074	220494874	220495074	220494301	220494417	3466	4	3	4	17	205	125	0.0763260806567	0.362519292504	0.448	0.125	0.323
790	NUDT13	NUDT13	chr10	+	74886392	74886585	74886430	74886585	74885155	74885267	790	2	1	1	10	162	125	0.0762103837822	0.362519292504	0.607	0.072	0.535
839	RAB40C	RAB40C	chr16	+	675898	676121	675955	676121	675431	675509	839	37	2	80	0	181	125	0.0765358700301	0.362519292504	0.927	1.0	-0.073
987	SCNM1	SCNM1	chr1	+	151140619	151140814	151140669	151140814	151139801	151139890	987	287	25	276	13	174	125	0.0766926965451	0.362519292504	0.892	0.938	-0.046
3059	SYNE2	SYNE2	chr14	+	64691713	64691763	64691716	64691763	64691178	64691265	3059	8	21	42	49	127	125	0.0771802555496	0.364092828785	0.273	0.458	-0.185
1299	ST20	ST20	chr15	-	80199970	80200048	80199970	80200026	80215793	80216096	1299	0	12	3	10	146	125	0.0774414093412	0.364203477237	0.0	0.204	-0.204
2581	KIAA0391	KIAA0391	chr14	+	35592157	35593437	35592710	35593437	35591526	35591841	2581	13	1	159	0	250	125	0.077667861331	0.364203477237	0.867	1.0	-0.133
3913	MIEF1	MIEF1	chr22	+	39908236	39908499	39908322	39908499	39907853	39908031	3913	44	24	96	29	210	125	0.0776579162459	0.364203477237	0.522	0.663	-0.141
2325	TTK	TTK	chr6	+	80715546	80715699	80715558	80715699	80714321	80714430	2325	0	18	9	66	136	125	0.0786041782396	0.367861303332	0.0	0.111	-0.111
3581	ZNF468	ZNF468	chr19	-	53357124	53357379	53357124	53357360	53357510	53357598	3581	3	1	31	0	143	125	0.0788731118001	0.368387510273	0.724	1.0	-0.276
3561	EPN1	EPN1	chr19	+	56204316	56204403	56204319	56204403	56204051	56204162	3561	192	109	294	217	127	125	0.0793809344321	0.369694959159	0.634	0.571	0.063
70	TCEAL4	TCEAL4	chrX	+	102841576	102842664	102841581	102842664	102840412	102840552	70	12	0	5	2	129	125	0.0794671407538	0.369694959159	1.0	0.708	0.292
820	SDF4	SDF4	chr1	-	1152287	1153184	1152287	1153068	1153837	1154013	820	17	395	44	618	240	125	0.0798882533637	0.370921002797	0.022	0.036	-0.014
1429	CBLL1	CBLL1	chr7	+	107393855	107393956	107393858	107393956	107389324	107389492	1429	28	7	70	6	127	125	0.0810595356356	0.374880445749	0.797	0.92	-0.123
1630	MYO15B	MYO15B	chr17	+	73608878	73608974	73608895	73608974	73607966	73608097	1630	30	0	3	1	141	125	0.0809532137557	0.374880445749	1.0	0.727	0.273
1959	FAM133B	FAM133B	chr7	-	92206968	92207031	92206968	92206990	92207463	92207496	1959	107	15	113	7	165	125	0.0812907755459	0.375212716931	0.844	0.924	-0.08
345	ITFG3	ITFG3	chr16	+	304379	304680	304386	304680	299547	299653	345	115	3	235	17	131	125	0.0818046105728	0.376845505457	0.973	0.93	0.043
986	HOMER2	HOMER2	chr15	-	83527780	83527920	83527780	83527887	83532918	83533011	986	30	206	48	213	157	125	0.0825607780171	0.379586077055	0.104	0.152	-0.048
1597	SAFB	SAFB	chr19	+	5661528	5661819	5661531	5661819	5657251	5657358	1597	143	175	131	211	127	125	0.0835513785501	0.382645807601	0.446	0.379	0.067
2258	ODF2	ODF2	chr9	+	131222791	131222945	131222828	131222945	131221845	131221936	2258	243	27	199	12	161	125	0.0835036911908	0.382645807601	0.875	0.928	-0.053
1640	TFCP2	TFCP2	chr12	-	51487538	51489061	51487538	51489058	51489771	51489823	1640	38	10	149	18	127	125	0.0849354456141	0.388229201894	0.789	0.891	-0.102
372	H19	H19	chr11	-	2016405	2017024	2016405	2017018	2017105	2017228	372	3	2	8	0	130	125	0.0851309956278	0.388368921914	0.591	1.0	-0.409
3643	TCF7	TCF7	chr5	+	133481891	133483920	133481914	133483920	133479282	133479331	3643	8	18	4	29	147	125	0.0854992468067	0.388764525862	0.274	0.105	0.169
453	CKMT2-AS1	CKMT2-AS1	chr5	-	80533383	80535179	80533383	80535174	80597105	80597388	453	3	0	3	5	129	125	0.0855480137624	0.388764525862	1.0	0.368	0.632
514	FAM73A	FAM73A	chr1	+	78338685	78338805	78338688	78338805	78332022	78332076	514	6	5	30	78	127	125	0.0865496589571	0.392558568757	0.542	0.275	0.267
847	ZNF18	ZNF18	chr17	-	11886613	11886724	11886613	11886721	11887429	11887514	847	6	0	14	7	127	125	0.0873056368272	0.395225902099	1.0	0.663	0.337
1898	ROBO1	ROBO1	chr3	-	78684922	78685258	78684922	78685093	78688893	78689048	1898	90	21	72	8	250	125	0.0882896705806	0.39807953205	0.682	0.818	-0.136
3528	BTN2A1	BTN2A1	chr6	+	26467946	26469881	26468175	26469881	26466289	26466316	3528	47	52	24	46	250	125	0.0884433284887	0.39807953205	0.311	0.207	0.104
3924	C8orf58	C8orf58	chr8	+	22460049	22460156	22460073	22460156	22459712	22459825	3924	18	5	27	20	148	125	0.0883779366606	0.39807953205	0.753	0.533	0.22
3816	UMAD1	UMAD1	chr7	+	7712939	7713084	7712946	7713084	7680266	7680452	3816	7	0	0	1	131	125	0.0889857865271	0.399519144444	1.0	0.0	1.0
768	ALDH6A1	ALDH6A1	chr14	-	74537897	74538363	74537897	74538200	74538598	74538677	768	1	3	0	30	250	125	0.0892723321909	0.399519144444	0.143	0.0	0.143
919	ZNF7	ZNF7	chr8	+	146054829	146054989	146054862	146054989	146054427	146054475	919	19	14	12	21	157	125	0.0892068587167	0.399519144444	0.519	0.313	0.206
1397	PHRF1	PHRF1	chr11	+	581961	582081	581964	582081	581491	581606	1397	21	10	119	26	127	125	0.0896300742	0.399741657352	0.674	0.818	-0.144
3814	ZBTB8OS	ZBTB8OS	chr1	-	33099551	33099711	33099551	33099673	33116033	33116191	3814	21	5	70	5	162	125	0.0896616801537	0.399741657352	0.764	0.915	-0.151
1140	NIPSNAP3B	NIPSNAP3B	chr9	+	107535277	107540045	107539408	107540045	107535102	107535189	1140	41	3	0	1	250	125	0.090265030097	0.400404128832	0.872	0.0	0.872
3187	ARNTL	ARNTL	chr11	+	13393709	13393956	13393712	13393956	13391164	13391314	3187	9	2	14	13	127	125	0.0901731494369	0.400404128832	0.816	0.515	0.301
3717	TRMU	TRMU	chr22	+	46746242	46746360	46746246	46746360	46742318	46742441	3717	18	4	25	16	128	125	0.0903205575232	0.400404128832	0.815	0.604	0.211
1712	EIF1AD	EIF1AD	chr11	-	65767773	65767952	65767773	65767947	65769380	65769637	1712	15	0	29	5	129	125	0.0908408575387	0.40195371926	1.0	0.849	0.151
3929	GPX8	GPX8	chr5	+	54456821	54457083	54456831	54457083	54455945	54456224	3929	97	1	313	0	134	125	0.0915827173634	0.404476016273	0.989	1.0	-0.011
153	ARID3B	ARID3B	chr15	+	74885475	74885577	74885478	74885577	74883900	74884155	153	16	78	8	84	127	125	0.0918130485046	0.40473392543	0.168	0.086	0.082
2285	NR2C1	NR2C1	chr12	-	95424184	95424649	95424184	95424405	95425124	95425264	2285	13	0	6	2	250	125	0.0925533753513	0.407234851546	1.0	0.6	0.4
3312	COX18	COX18	chr4	-	73933745	73933850	73933745	73933846	73935033	73935476	3312	0	11	7	31	128	125	0.0930293711072	0.40856555893	0.0	0.181	-0.181
3211	PPRC1	PPRC1	chr10	+	103908384	103908451	103908390	103908451	103908128	103908278	3211	136	6	198	19	130	125	0.093493952045	0.409079485342	0.956	0.909	0.047
3776	POC1A	POC1A	chr3	-	52185031	52185187	52185031	52185116	52188370	52188706	3776	0	9	7	25	195	125	0.0934586415215	0.409079485342	0.0	0.152	-0.152
2111	BOC	BOC	chr3	+	112996941	112997104	112996944	112997104	112993221	112993529	2111	268	177	4	0	127	125	0.0945667430304	0.412931001157	0.598	1.0	-0.402
2264	RCE1	RCE1	chr11	+	66611426	66611510	66611430	66611510	66611229	66611332	2264	54	22	120	28	128	125	0.0947250384983	0.412931001157	0.706	0.807	-0.101
429	FIGNL1	FIGNL1	chr7	-	50515878	50515987	50515878	50515982	50517998	50518088	429	3	2	17	1	129	125	0.0950105705114	0.413410134905	0.592	0.943	-0.351
1420	VEGFA	VEGFA	chr6	+	43752277	43754223	43752343	43754223	43749692	43749824	1420	123	5	960	15	190	125	0.0964749944501	0.416399919362	0.942	0.977	-0.035
2440	ZNHIT3	ZNHIT3	chr17	+	34849769	34849850	34849803	34849850	34848656	34848743	2440	381	3	448	10	158	125	0.0962059544677	0.416399919362	0.99	0.973	0.017
335	CHFR	CHFR	chr12	-	133428203	133428323	133428203	133428320	133430016	133430159	335	7	10	38	21	127	125	0.0958841797376	0.416399919362	0.408	0.64	-0.232
352	MAN2C1	MAN2C1	chr15	-	75648641	75648790	75648641	75648721	75648946	75649026	352	220	18	238	10	193	125	0.0965821393252	0.416399919362	0.888	0.939	-0.051
849	NDUFB9	NDUFB9	chr8	+	125555329	125555520	125555362	125555520	125551342	125551528	849	537	61	376	29	157	125	0.0964127761439	0.416399919362	0.875	0.912	-0.037
2705	OSBPL2	OSBPL2	chr20	+	60835036	60835181	60835072	60835181	60831112	60831277	2705	48	0	199	9	160	125	0.0969407126707	0.417181787252	1.0	0.945	0.055
3127	SKP2	SKP2	chr5	+	36181919	36184142	36183941	36184142	36177286	36177394	3127	356	55	60	16	250	125	0.0973946835837	0.41837059335	0.764	0.652	0.112
1544	RAB34	RAB34	chr17	-	27044230	27044443	27044230	27044309	27045139	27045286	1544	32	7	123	55	250	125	0.0975825940974	0.418414255929	0.696	0.528	0.168
1118	BTN3A2	BTN3A2	chr6	+	26368202	26368278	26368217	26368278	26365386	26365580	1118	8	16	6	34	139	125	0.0981148079342	0.419356687883	0.31	0.137	0.173
687	PLIN3	PLIN3	chr19	-	4838345	4839548	4838345	4839545	4847702	4847902	687	0	2	6	2	127	125	0.0981586809786	0.419356687883	0.0	0.747	-0.747
151	GBGT1	GBGT1	chr9	-	136030564	136030736	136030564	136030699	136031287	136031323	151	4	9	2	22	161	125	0.099064245768	0.422014940679	0.257	0.066	0.191
296	CCNI2	CCNI2	chr5	+	132087609	132087888	132087657	132087888	132086548	132086689	296	4	0	1	2	172	125	0.0991394486811	0.422014940679	1.0	0.267	0.733
1119	BTN3A2	BTN3A2	chr6	+	26375742	26378548	26376024	26378548	26374998	26375026	1119	1	7	14	18	250	125	0.100938807825	0.42305174951	0.067	0.28	-0.213
1342	TMPRSS3	TMPRSS3	chr21	-	43796649	43796795	43796649	43796792	43800225	43800321	1342	0	7	2	3	127	125	0.101014856306	0.42305174951	0.0	0.396	-0.396
1441	PPIL2	PPIL2	chr22	+	22049682	22049785	22049686	22049785	22049225	22049359	1441	73	5	113	2	128	125	0.0997950747367	0.42305174951	0.934	0.982	-0.048
3043	KANSL1	KANSL1	chr17	-	44111526	44111651	44111526	44111648	44115903	44116052	3043	71	11	68	4	127	125	0.10029077807	0.42305174951	0.864	0.944	-0.08
3063	BHLHB9	BHLHB9	chrX	+	102002744	102002839	102002760	102002839	101975884	101976019	3063	6	0	0	1	140	125	0.101168043623	0.42305174951	1.0	0.0	1.0
3163	PIGO	PIGO	chr9	-	35091236	35092764	35091236	35091288	35093897	35094021	3163	10	1	66	0	250	125	0.0996142780443	0.42305174951	0.833	1.0	-0.167
3256	PUF60	PUF60	chr8	-	144906482	144906569	144906482	144906566	144911449	144911556	3256	8	4	51	7	127	125	0.0999482814489	0.42305174951	0.663	0.878	-0.215
3330	CHTOP	CHTOP	chr1	+	153614718	153614905	153614721	153614905	153609047	153609129	3330	0	2	4	1	127	125	0.101282056313	0.42305174951	0.0	0.797	-0.797
3336	PPP1CA	PPP1CA	chr11	-	67168538	67168703	67168538	67168670	67169198	67169376	3336	2	282	22	937	157	125	0.100368391321	0.42305174951	0.006	0.018	-0.012
3767	TOR2A	TOR2A	chr9	-	130495663	130495839	130495663	130495836	130497398	130497628	3767	5	2	10	0	127	125	0.101359892406	0.42305174951	0.711	1.0	-0.289
662	APOE	APOE	chr19	+	45409843	45409924	45409858	45409924	45409005	45409098	662	3	62	0	68	139	125	0.100541536962	0.42305174951	0.042	0.0	0.042
1687	NOP16	NOP16	chr5	-	175810939	175811375	175810939	175811287	175812221	175812328	1687	151	3	393	20	212	125	0.102550085367	0.425954829314	0.967	0.921	0.046
2244	STUB1	STUB1	chr16	+	731062	731350	731151	731350	730110	730684	2244	2	8	5	111	213	125	0.102744678952	0.425954829314	0.128	0.026	0.102
3113	KCNK7	KCNK7	chr11	-	65360325	65360854	65360325	65360681	65360946	65361345	3113	0	2	2	0	250	125	0.102779245136	0.425954829314	0.0	1.0	-1.0
3488	CDV3	CDV3	chr3	+	133306739	133309118	133307196	133309118	133305406	133305566	3488	508	105	1748	294	250	125	0.10227286752	0.425954829314	0.708	0.748	-0.04
337	AES	AES	chr19	-	3052907	3054038	3052907	3054035	3054117	3054192	337	426	8	789	28	127	125	0.103267714321	0.427227064168	0.981	0.965	0.016
2810	PHF10	PHF10	chr6	-	170117918	170118002	170117918	170117996	170118883	170119014	2810	191	34	288	74	130	125	0.103501819849	0.427444357762	0.844	0.789	0.055
1000	GUCY1B3	GUCY1B3	chr4	+	156723364	156723731	156723493	156723731	156721028	156721226	1000	2	8	2	52	250	125	0.107818546739	0.429429780373	0.111	0.019	0.092
1019	VRK2	VRK2	chr2	+	58275961	58276102	58276015	58276102	58273776	58273956	1019	21	3	68	2	178	125	0.10664230001	0.429429780373	0.831	0.96	-0.129
1060	CDK5RAP2	CDK5RAP2	chr9	-	123232388	123232498	123232388	123232495	123234025	123234156	1060	32	4	44	1	127	125	0.108534184452	0.429429780373	0.887	0.977	-0.09
115	TDRD3	TDRD3	chr13	+	61018816	61018882	61018820	61018882	61013821	61013906	115	21	4	38	19	128	125	0.104592959061	0.429429780373	0.837	0.661	0.176
1346	GEMIN5	GEMIN5	chr5	-	154311017	154311137	154311017	154311134	154311658	154311810	1346	24	1	58	11	127	125	0.106757739512	0.429429780373	0.959	0.838	0.121
1547	ZNF559	ZNF559	chr19	+	9452292	9454521	9452370	9454521	9451777	9451860	1547	15	1	20	7	202	125	0.107248223255	0.429429780373	0.903	0.639	0.264
1714	EIF1AD	EIF1AD	chr11	-	65767773	65767976	65767773	65767947	65769380	65769637	1714	13	0	27	5	153	125	0.105857755317	0.429429780373	1.0	0.815	0.185
1811	GLYR1	GLYR1	chr16	-	4864537	4864648	4864537	4864630	4872875	4872932	1811	2	0	0	2	142	125	0.105932329903	0.429429780373	1.0	0.0	1.0
1823	ZNF169	ZNF169	chr9	+	97061729	97064111	97062096	97064111	97055255	97055351	1823	10	6	5	0	250	125	0.104790598923	0.429429780373	0.455	1.0	-0.545
1865	RNF216	RNF216	chr7	-	5780603	5781446	5780603	5781275	5792476	5792610	1865	125	62	99	70	250	125	0.108660238474	0.429429780373	0.502	0.414	0.088
2287	RBM12	RBM12	chr20	-	34246851	34246936	34246851	34246904	34252681	34252878	2287	28	15	105	30	156	125	0.107621023891	0.429429780373	0.599	0.737	-0.138
2374	SLC25A44	SLC25A44	chr1	+	156177652	156177804	156177676	156177804	156163722	156164038	2374	2	0	0	2	148	125	0.105845078876	0.429429780373	1.0	0.0	1.0
2434	SVIL-AS1	SVIL-AS1	chr10	+	29756168	29758059	29757848	29758059	29704285	29704341	2434	19	1	17	5	250	125	0.108725636832	0.429429780373	0.905	0.63	0.275
2499	NUSAP1	NUSAP1	chr15	+	41657599	41657787	41657602	41657787	41650346	41650456	2499	126	132	206	166	127	125	0.107242809404	0.429429780373	0.484	0.55	-0.066
2624	PTPRG-AS1	PTPRG-AS1	chr3	-	62303482	62303578	62303482	62303575	62304540	62304622	2624	3	5	5	1	127	125	0.108336948432	0.429429780373	0.371	0.831	-0.46
2780	HSD11B1L	HSD11B1L	chr19	+	5684791	5684916	5684829	5684916	5680775	5681282	2780	12	21	1	9	162	125	0.106268554923	0.429429780373	0.306	0.079	0.227
2850	SLC16A4	SLC16A4	chr1	-	110905472	110906535	110905472	110906515	110918079	110918173	2850	1	6	0	41	144	125	0.10579335452	0.429429780373	0.126	0.0	0.126
2956	AZI2	AZI2	chr3	-	28373179	28373445	28373179	28373441	28373859	28373918	2956	29	16	26	28	128	125	0.107770446168	0.429429780373	0.639	0.476	0.163
3110	RABL2B	RABL2B	chr22	-	51207882	51207980	51207882	51207977	51208332	51208444	3110	6	6	18	5	127	125	0.104843316818	0.429429780373	0.496	0.78	-0.284
312	PKD1	PKD1	chr16	-	2147728	2147781	2147728	2147778	2147868	2147985	312	21	2	44	14	127	125	0.105914783587	0.429429780373	0.912	0.756	0.156
3775	ORC2	ORC2	chr2	-	201778017	201778715	201778017	201778136	201784944	201785116	3775	60	2	98	0	250	125	0.107107038995	0.429429780373	0.938	1.0	-0.062
44	MTFR1L	MTFR1L	chr1	+	26155999	26156321	26156108	26156321	26153105	26153317	44	183	21	164	10	233	125	0.107656659207	0.429429780373	0.824	0.898	-0.074
47	ARHGEF2	ARHGEF2	chr1	-	155934778	155934922	155934778	155934919	155935093	155935203	47	67	58	112	66	127	125	0.106517861221	0.429429780373	0.532	0.626	-0.094
511	ZNF638	ZNF638	chr2	+	71660294	71660413	71660357	71660413	71658456	71658558	511	503	2	300	5	187	125	0.108069918674	0.429429780373	0.994	0.976	0.018
703	GLRX	GLRX	chr5	-	95149552	95150661	95149552	95150511	95152210	95152330	703	9	0	17	5	250	125	0.106007119993	0.429429780373	1.0	0.63	0.37
990	SRA1	SRA1	chr5	-	139936731	139936917	139936731	139936857	139937012	139937678	990	7	32	5	63	184	125	0.108220027334	0.429429780373	0.129	0.051	0.078
2038	CDIPT	CDIPT	chr16	-	29873906	29874041	29873906	29873956	29874135	29874609	2038	158	8	249	5	209	125	0.10954510843	0.430551133361	0.922	0.968	-0.046
3069	KIAA0430	KIAA0430	chr16	-	15716790	15716983	15716790	15716980	15718625	15718784	3069	2	15	11	23	127	125	0.10956141051	0.430551133361	0.116	0.32	-0.204
3418	DEF8	DEF8	chr16	+	90015824	90015921	90015827	90015921	90015138	90015222	3418	7	3	8	13	127	125	0.109502474529	0.430551133361	0.697	0.377	0.32
463	TATDN3	TATDN3	chr1	+	212985589	212985670	212985592	212985670	212981077	212981190	463	8	20	21	23	127	125	0.109741155487	0.430551133361	0.282	0.473	-0.191
934	PKMYT1	PKMYT1	chr16	-	3023138	3023254	3023138	3023216	3024000	3024158	934	27	55	87	273	162	125	0.110319593045	0.432100369431	0.275	0.197	0.078
3093	AHCYL2	AHCYL2	chr7	+	129019478	129019590	129019481	129019590	128864854	128865280	3093	2	7	0	12	127	125	0.111335202184	0.435353930135	0.219	0.0	0.219
3962	DYRK4	DYRK4	chr12	+	4722677	4723054	4722680	4723054	4721708	4721884	3962	106	43	87	22	127	125	0.11277470103	0.440251486276	0.708	0.796	-0.088
1279	PPM1B	PPM1B	chr2	+	44457131	44458612	44457551	44458612	44445618	44445676	1279	5	106	0	187	250	125	0.113228362854	0.441015950901	0.023	0.0	0.023
1325	VBP1	VBP1	chrX	+	154448459	154448584	154448463	154448584	154444700	154444852	1325	269	0	355	7	128	125	0.113345221026	0.441015950901	1.0	0.98	0.02
613	ACBD4	ACBD4	chr17	+	43215088	43215197	43215126	43215197	43214734	43214821	613	15	3	39	22	162	125	0.115865587756	0.44955646155	0.794	0.578	0.216
902	PATZ1	PATZ1	chr22	-	31724772	31724910	31724772	31724845	31731677	31731849	902	12	11	13	28	189	125	0.115922163195	0.44955646155	0.419	0.235	0.184
2221	OGG1	OGG1	chr3	+	9800870	9800970	9800917	9800970	9798450	9798500	2221	2	2	5	0	171	125	0.116661578614	0.451679861936	0.422	1.0	-0.578
2912	ICA1	ICA1	chr7	-	8272219	8272385	8272219	8272382	8275539	8275635	2912	35	5	89	28	127	125	0.117231130993	0.453139708305	0.873	0.758	0.115
1203	EML3	EML3	chr11	-	62370230	62370361	62370230	62370251	62370620	62370719	1203	49	0	120	5	234	125	0.117629780461	0.453663784668	1.0	0.928	0.072
1522	HDAC11	HDAC11	chr3	+	13538235	13538352	13538304	13538352	13524963	13525064	1522	41	2	59	0	193	125	0.118330315967	0.453663784668	0.93	1.0	-0.07
2212	IMMT	IMMT	chr2	-	86398330	86398468	86398330	86398435	86400772	86400884	2212	86	73	186	212	157	125	0.11820862697	0.453663784668	0.484	0.411	0.073
235	MRPS2	MRPS2	chr9	+	138393544	138393819	138393689	138393819	138392843	138392969	235	6	88	6	228	250	125	0.117865513528	0.453663784668	0.033	0.013	0.02
3181	SLC2A11	SLC2A11	chr22	+	24226060	24226211	24226135	24226211	24224945	24225056	3181	15	1	3	2	199	125	0.117947008922	0.453663784668	0.904	0.485	0.419
1114	TLK2	TLK2	chr17	+	60558481	60558567	60558484	60558567	60556385	60556651	1114	4	1	6	10	127	125	0.118818151558	0.45479338011	0.797	0.371	0.426
156	CD4	CD4	chr12	+	6924896	6925569	6925221	6925569	6923924	6924158	156	5	7	0	4	250	125	0.119876261815	0.456823891871	0.263	0.0	0.263
2591	MAP7D2	MAP7D2	chrX	-	20062481	20062642	20062481	20062618	20074797	20074909	2591	10	0	1	1	148	125	0.119701351877	0.456823891871	1.0	0.458	0.542
897	NUDT4	NUDT4	chr12	+	93792543	93792631	93792546	93792631	93789264	93789309	897	72	85	139	222	127	125	0.119930826328	0.456823891871	0.455	0.381	0.074
499	SYTL1	SYTL1	chr1	+	27675570	27675643	27675606	27675643	27674457	27674503	499	24	1	155	26	160	125	0.120274652702	0.457393428854	0.949	0.823	0.126
1685	NOP16	NOP16	chr5	-	175810939	175811375	175810939	175811284	175812221	175812328	1685	152	26	397	98	215	125	0.120684148933	0.45801833014	0.773	0.702	0.071
1995	PRR4	PRR4	chr12	-	10999643	10999966	10999643	10999734	11000970	11001006	1995	82	1	43	3	250	125	0.120922784009	0.45801833014	0.976	0.878	0.098
3587	ZNF124	ZNF124	chr1	-	247318290	247320705	247318290	247320519	247322307	247322368	3587	3	7	10	6	250	125	0.121022685364	0.45801833014	0.176	0.455	-0.279
1512	TGFA	TGFA	chr2	-	70692747	70692868	70692747	70692865	70741990	70742044	1512	4	0	149	84	127	125	0.121672606172	0.459738868265	1.0	0.636	0.364
1396	PHRF1	PHRF1	chr11	+	605604	605724	605607	605724	605118	605300	1396	44	2	94	13	127	125	0.122290781137	0.45986022172	0.956	0.877	0.079
220	TAF1C	TAF1C	chr16	-	84216849	84216939	84216849	84216934	84217015	84217113	220	83	7	59	11	129	125	0.121985535234	0.45986022172	0.92	0.839	0.081
3419	DEF8	DEF8	chr16	+	90023918	90024068	90023948	90024068	90021576	90021674	3419	207	0	397	7	154	125	0.122206153402	0.45986022172	1.0	0.979	0.021
1056	INVS	INVS	chr9	+	103054607	103055325	103055228	103055325	103046601	103046885	1056	42	2	56	0	250	125	0.123518967163	0.461529601114	0.913	1.0	-0.087
2275	CARKD	CARKD	chr13	+	111290588	111292342	111290724	111292342	111289475	111289596	2275	36	66	20	61	250	125	0.123265546956	0.461529601114	0.214	0.141	0.073
2949	TMEM53	TMEM53	chr1	-	45118918	45120881	45118918	45120791	45125845	45125967	2949	35	14	73	15	214	125	0.123444319414	0.461529601114	0.594	0.74	-0.146
3076	TP53	TP53	chr17	-	7579838	7579940	7579838	7579937	7590694	7590868	3076	50	0	251	10	127	125	0.123367492293	0.461529601114	1.0	0.961	0.039
783	BLOC1S2	BLOC1S2	chr10	-	102033034	102035250	102033034	102035247	102039880	102039985	783	116	5	217	3	127	125	0.123963071682	0.462454945704	0.958	0.986	-0.028
2827	POLH	POLH	chr6	+	43581396	43588260	43581467	43588260	43578290	43578460	2827	31	0	153	9	195	125	0.124470474328	0.462880721277	1.0	0.916	0.084
3196	ARHGAP33	ARHGAP33	chr19	+	36277314	36277974	36277797	36277974	36276310	36276385	3196	16	2	23	0	250	125	0.124315285408	0.462880721277	0.8	1.0	-0.2
1806	MIF4GD	MIF4GD	chr17	-	73265427	73265550	73265427	73265529	73266194	73266326	1806	3	2	22	2	145	125	0.124783236216	0.463311889673	0.564	0.905	-0.341
881	ADAM15	ADAM15	chr1	+	155025116	155025253	155025146	155025253	155023747	155023941	881	2	17	2	95	154	125	0.125421814361	0.464949529143	0.087	0.017	0.07
1679	EEF1D	EEF1D	chr8	-	144668898	144669022	144668898	144669019	144679517	144679845	1679	1315	175	1757	274	127	125	0.12611278562	0.46531269177	0.881	0.863	0.018
3416	TRAPPC13	TRAPPC13	chr5	+	64960060	64960211	64960063	64960211	64957876	64957977	3416	20	39	34	38	127	125	0.12605139749	0.46531269177	0.335	0.468	-0.133
3961	ARMC8	ARMC8	chr3	+	137907242	137907372	137907296	137907372	137906089	137906441	3961	17	19	14	32	178	125	0.125770322861	0.46531269177	0.386	0.235	0.151
675	ARL6IP4	ARL6IP4	chr12	+	123466117	123466426	123466141	123466426	123465675	123465813	675	58	234	121	371	148	125	0.126365603742	0.465515854787	0.173	0.216	-0.043
1859	FAM213B	FAM213B	chr1	+	2519968	2520064	2519988	2520064	2519828	2519892	1859	4	110	14	165	144	125	0.12700981223	0.466003937938	0.031	0.069	-0.038
1942	ELAC2	ELAC2	chr17	-	12905590	12905676	12905590	12905673	12905757	12905896	1942	120	9	351	13	127	125	0.12704583106	0.466003937938	0.929	0.964	-0.035
791	FASTKD3	FASTKD3	chr5	-	7861695	7861886	7861695	7861765	7862935	7863110	791	15	17	9	23	245	125	0.127091983074	0.466003937938	0.31	0.166	0.144
1675	FN1	FN1	chr2	-	216236831	216237098	216236831	216237023	216238044	216238134	1675	685	33	8378	530	199	125	0.127630504171	0.46658835006	0.929	0.909	0.02
508	EFNA4	EFNA4	chr1	+	155041474	155042029	155041494	155042029	155039847	155039916	508	19	31	7	25	144	125	0.127647789906	0.46658835006	0.347	0.196	0.151
310	SLC25A10	SLC25A10	chr17	+	79684428	79684521	79684511	79684521	79684031	79684102	310	126	7	470	12	207	125	0.127900499812	0.466787250477	0.916	0.959	-0.043
1793	UCHL5	UCHL5	chr1	-	192992055	192992169	192992055	192992166	192992973	192993076	1793	36	76	117	173	127	125	0.128387389379	0.467838877087	0.318	0.4	-0.082
1006	ZNF670	ZNF670	chr1	-	247197939	247201729	247197939	247201726	247202111	247202172	1006	9	2	13	0	127	125	0.130122961274	0.46889031114	0.816	1.0	-0.184
1446	TANC1	TANC1	chr2	+	160005652	160005783	160005655	160005783	159954148	159954346	1446	4	2	7	0	127	125	0.129792973755	0.46889031114	0.663	1.0	-0.337
1754	GPRASP2	GPRASP2	chrX	+	101969336	101972661	101969464	101972661	101969116	101969194	1754	6	23	0	8	250	125	0.129633739518	0.46889031114	0.115	0.0	0.115
2410	SLC19A1	SLC19A1	chr21	-	46934628	46936054	46934628	46935066	46945730	46945872	2410	44	9	60	5	250	125	0.12933234235	0.46889031114	0.71	0.857	-0.147
2519	NCAPH2	NCAPH2	chr22	+	50960926	50960998	50960929	50960998	50960771	50960844	2519	25	164	18	194	127	125	0.12898485073	0.46889031114	0.13	0.084	0.046
370	EMC1	EMC1	chr1	-	19565288	19565351	19565288	19565348	19565724	19565796	370	52	8	144	41	127	125	0.129589253693	0.46889031114	0.865	0.776	0.089
3769	ABCB7	ABCB7	chrX	-	74334588	74334669	74334588	74334666	74375939	74376175	3769	17	29	35	33	127	125	0.130269440733	0.46889031114	0.366	0.511	-0.145
643	GSTT2	GSTT2	chr22	-	24325061	24325235	24325061	24325193	24325587	24326106	643	0	4	1	0	166	125	0.130210867278	0.46889031114	0.0	1.0	-1.0
1419	USP33	USP33	chr1	-	78187515	78187610	78187515	78187586	78187708	78187881	1419	26	23	82	43	148	125	0.13151862455	0.470233982783	0.488	0.617	-0.129
1900	EME1	EME1	chr17	+	48456428	48456585	48456467	48456585	48456134	48456256	1900	2	18	9	24	163	125	0.131641544033	0.470233982783	0.079	0.223	-0.144
2532	RSRC2	RSRC2	chr12	-	123003385	123003598	123003385	123003576	123005050	123005128	2532	24	21	77	39	146	125	0.131306736526	0.470233982783	0.495	0.628	-0.133
2556	PNPLA8	PNPLA8	chr7	-	108154879	108156018	108154879	108155891	108166472	108166762	2556	36	0	72	4	250	125	0.131010312935	0.470233982783	1.0	0.9	0.1
396	TUBGCP4	TUBGCP4	chr15	+	43690235	43690377	43690238	43690377	43689411	43689519	396	9	28	33	53	127	125	0.131237380802	0.470233982783	0.24	0.38	-0.14
1225	PAX2	PAX2	chr10	+	102587299	102589698	102587318	102589698	102586765	102586852	1225	82	85	16	28	143	125	0.133426643503	0.474305267424	0.457	0.333	0.124
1250	FAM58A	FAM58A	chrX	-	152853382	152853912	152853382	152853852	152857963	152858191	1250	53	53	72	48	184	125	0.133729764727	0.474305267424	0.405	0.505	-0.1
137	JKAMP	JKAMP	chr14	+	59953398	59953522	59953430	59953522	59951160	59951311	137	0	39	7	138	156	125	0.134956724092	0.474305267424	0.0	0.039	-0.039
1933	MT1G	MT1G	chr16	-	56701223	56701292	56701223	56701289	56701877	56701977	1933	6	0	74	24	127	125	0.13505332597	0.474305267424	1.0	0.752	0.248
1951	NUDT2	NUDT2	chr9	+	34336226	34336339	34336297	34336339	34329503	34329597	1951	1	1	9	0	195	125	0.135400654082	0.474305267424	0.391	1.0	-0.609
2266	AKAP13	AKAP13	chr15	+	86253809	86253876	86253812	86253876	86251249	86251317	2266	35	1	76	9	127	125	0.135258323271	0.474305267424	0.972	0.893	0.079
2405	INCA1	INCA1	chr17	-	4892722	4892919	4892722	4892874	4893184	4893224	2405	7	0	4	2	169	125	0.133469179227	0.474305267424	1.0	0.597	0.403
2687	TMEM91	TMEM91	chr19	+	41889767	41889987	41889790	41889987	41888676	41888826	2687	32	5	2	2	147	125	0.134502147641	0.474305267424	0.845	0.46	0.385
3205	LTBP1	LTBP1	chr2	+	33482350	33482578	33482509	33482578	33477743	33477911	3205	126	88	43	19	250	125	0.134602100061	0.474305267424	0.417	0.531	-0.114
382	WDR45	WDR45	chrX	-	48934303	48934412	48934303	48934409	48935301	48935406	382	8	62	8	138	127	125	0.134697367605	0.474305267424	0.113	0.054	0.059
515	ESRRA	ESRRA	chr11	+	64082212	64082383	64082215	64082383	64081710	64081839	515	26	0	149	10	127	125	0.13418999278	0.474305267424	1.0	0.936	0.064
665	C1orf131	C1orf131	chr1	-	231364895	231364955	231364895	231364952	231374602	231374934	665	53	18	46	27	127	125	0.135223269113	0.474305267424	0.743	0.626	0.117
780	SMC2	SMC2	chr9	+	106857579	106857833	106857604	106857833	106856540	106856758	780	0	22	4	44	149	125	0.135324025304	0.474305267424	0.0	0.071	-0.071
2754	SRP19	SRP19	chr5	+	112203068	112204089	112203100	112204089	112200153	112200225	2754	82	4	41	0	156	125	0.135620556538	0.47436967324	0.943	1.0	-0.057
455	ARFIP2	ARFIP2	chr11	-	6500369	6500587	6500369	6500488	6501201	6501298	455	18	179	12	212	223	125	0.136580264864	0.476311027392	0.053	0.031	0.022
953	NCOR1	NCOR1	chr17	-	16004563	16005119	16004563	16005071	16012099	16012226	953	35	2	183	29	172	125	0.136539376973	0.476311027392	0.927	0.821	0.106
3178	ANKRD42	ANKRD42	chr11	+	82923694	82926242	82924020	82926242	82922336	82922472	3178	22	0	30	3	250	125	0.137082497592	0.477012569114	1.0	0.833	0.167
3562	GBA	GBA	chr1	-	155210876	155210971	155210876	155210952	155214296	155214653	3562	24	5	79	6	143	125	0.13718670743	0.477012569114	0.808	0.92	-0.112
1455	RPS6KA4	RPS6KA4	chr11	+	64135939	64136073	64135960	64136073	64135603	64135732	1455	9	0	100	20	145	125	0.138510207623	0.480195918622	1.0	0.812	0.188
3358	SELENBP1	SELENBP1	chr1	-	151342188	151342454	151342188	151342245	151345113	151345210	3358	17	208	0	22	250	125	0.138486464783	0.480195918622	0.039	0.0	0.039
1202	EML3	EML3	chr11	-	62378558	62378819	62378558	62378816	62378896	62379068	1202	14	18	28	68	127	125	0.138714868628	0.480198236398	0.434	0.288	0.146
123	ZEB1	ZEB1	chr10	+	31784704	31784767	31784707	31784767	31749965	31750166	123	29	24	8	2	127	125	0.13910146292	0.480829432766	0.543	0.797	-0.254
2899	PAPOLA	PAPOLA	chr14	+	97022183	97022284	97022186	97022284	97018816	97018959	2899	172	10	473	46	127	125	0.139398823667	0.480888272887	0.944	0.91	0.034
803	RHOT1	RHOT1	chr17	+	30498061	30498120	30498065	30498120	30469472	30469748	803	52	0	67	3	128	125	0.139527056237	0.480888272887	1.0	0.956	0.044
3133	NET1	NET1	chr10	+	5494787	5494883	5494820	5494883	5494320	5494488	3133	13	648	6	937	157	125	0.139775741041	0.4810410737	0.016	0.005	0.011
949	ZNF135	ZNF135	chr19	+	58578108	58581110	58578467	58581110	58574813	58574909	949	21	0	29	3	250	125	0.140153967978	0.481638599446	1.0	0.829	0.171
1044	DOCK7	DOCK7	chr1	-	62943370	62943505	62943370	62943496	62954604	62954736	1044	57	0	203	7	133	125	0.141340421406	0.485007801734	1.0	0.965	0.035
1141	ELF1	ELF1	chr13	-	41523941	41524109	41523941	41524037	41525464	41525572	1141	37	0	223	10	196	125	0.14183166911	0.485985078726	1.0	0.934	0.066
2601	PPP1R9A	PPP1R9A	chr7	+	94898518	94898819	94898572	94898819	94897861	94898019	2601	15	2	50	1	178	125	0.142604616762	0.487923354444	0.84	0.972	-0.132
77	SRSF10	SRSF10	chr1	-	24298062	24298116	24298062	24298113	24298339	24298502	77	302	66	413	116	127	125	0.143416690174	0.489989678766	0.818	0.778	0.04
1246	EIF2B4	EIF2B4	chr2	-	27591872	27592079	27591872	27592076	27592280	27592416	1246	117	54	126	80	127	125	0.144037634112	0.491397957536	0.681	0.608	0.073
2971	GTF2I	GTF2I	chr7	+	74129176	74129236	74129179	74129236	74125362	74125440	2971	43	2	23	4	127	125	0.144991923549	0.493223971148	0.955	0.85	0.105
935	CCDC68	CCDC68	chr18	-	52609905	52610034	52609905	52610030	52612618	52612708	935	2	0	7	11	128	125	0.144873506463	0.493223971148	1.0	0.383	0.617
3820	PRUNE2	PRUNE2	chr9	-	79259654	79259828	79259654	79259825	79267398	79267599	3820	29	22	6	1	127	125	0.145408702699	0.493927974247	0.565	0.855	-0.29
1055	C12orf43	C12orf43	chr12	-	121440224	121442295	121440224	121442292	121442805	121442863	1055	31	19	63	22	127	125	0.146462448589	0.494652229524	0.616	0.738	-0.122
2385	FBXO7	FBXO7	chr22	+	32874967	32875262	32875119	32875262	32871223	32871385	2385	273	14	512	15	250	125	0.146449830972	0.494652229524	0.907	0.945	-0.038
2719	KNSTRN	KNSTRN	chr15	+	40685393	40686489	40685669	40686489	40684149	40684224	2719	0	94	13	360	250	125	0.146234069223	0.494652229524	0.0	0.018	-0.018
771	CCDC92	CCDC92	chr12	-	124428818	124428911	124428818	124428901	124457075	124457532	771	30	1	33	5	134	125	0.145918798146	0.494652229524	0.965	0.86	0.105
3382	SHPRH	SHPRH	chr6	-	146205944	146207923	146205944	146207576	146209155	146209236	3382	39	0	34	2	250	125	0.147420096639	0.496874219091	1.0	0.895	0.105
770	KRCC1	KRCC1	chr2	-	88333652	88333811	88333652	88333750	88336461	88336570	770	52	1	149	11	185	125	0.147542514505	0.496874219091	0.972	0.902	0.07
1432	CCPG1	CCPG1	chr15	-	55647420	55653142	55647420	55648607	55657385	55657507	1432	89	0	72	2	250	125	0.148974280409	0.498864356645	1.0	0.947	0.053
1918	MAPK9	MAPK9	chr5	-	179660594	179663531	179660594	179663526	179665331	179665403	1918	23	80	29	159	129	125	0.148981156636	0.498864356645	0.218	0.15	0.068
31	GSPT1	GSPT1	chr16	-	11990414	11990642	11990414	11990639	11991696	11991738	31	74	14	509	148	127	125	0.148646773629	0.498864356645	0.839	0.772	0.067
582	ZMAT1	ZMAT1	chrX	-	101150786	101150855	101150786	101150852	101152840	101153015	582	2	2	4	0	127	125	0.148633132652	0.498864356645	0.496	1.0	-0.504
124	SERF2	SERF2	chr15	+	44085884	44088287	44085907	44088287	44085172	44085281	124	77	3209	92	4835	147	125	0.149275930012	0.499141390978	0.02	0.016	0.004
3281	RBM26	RBM26	chr13	-	79928573	79928705	79928573	79928696	79929354	79929519	3281	54	14	83	36	133	125	0.150054384676	0.501032654649	0.784	0.684	0.1
2690	TMEM91	TMEM91	chr19	+	41889778	41889987	41889790	41889987	41888676	41888826	2690	8	5	0	2	136	125	0.151041314016	0.502901348223	0.595	0.0	0.595
2769	SORBS2	SORBS2	chr4	-	186599576	186599701	186599576	186599632	186599949	186599976	2769	13	2	41	19	193	125	0.150846300272	0.502901348223	0.808	0.583	0.225
415	SLC6A6	SLC6A6	chr3	+	14485131	14485371	14485135	14485371	14457919	14457961	415	12	1	54	0	128	125	0.152013901528	0.505424751691	0.921	1.0	-0.079
1952	GPR137	GPR137	chr11	+	64056508	64056972	64056614	64056972	64055811	64055940	1952	55	0	49	2	230	125	0.152392230456	0.505967997875	1.0	0.93	0.07
706	PAPD7	PAPD7	chr5	+	6754863	6757161	6754866	6757161	6752985	6753150	706	45	2	62	0	127	125	0.152627495264	0.506035385706	0.957	1.0	-0.043
1416	MTERF2	MTERF2	chr12	-	107378892	107379003	107378892	107378993	107380746	107380944	1416	21	5	21	12	134	125	0.154717701605	0.506982540463	0.797	0.62	0.177
152	RGL3	RGL3	chr19	-	11510530	11510645	11510530	11510627	11510715	11510784	152	1	20	16	84	142	125	0.154193089386	0.506982540463	0.042	0.144	-0.102
1743	ST13	ST13	chr22	-	41244297	41244373	41244297	41244343	41246826	41246884	1743	1317	79	1644	122	154	125	0.154387116046	0.506982540463	0.931	0.916	0.015
1787	HAUS7	HAUS7	chrX	-	152720999	152721224	152720999	152721106	152721722	152721822	1787	68	2	80	0	242	125	0.15456003734	0.506982540463	0.946	1.0	-0.054
2131	BRMS1	BRMS1	chr11	-	66104803	66105360	66104803	66105278	66105713	66105753	2131	144	6	386	7	206	125	0.155041106157	0.506982540463	0.936	0.971	-0.035
2826	CIAPIN1	CIAPIN1	chr16	-	57473093	57473246	57473093	57473207	57474683	57474895	2826	239	15	290	29	163	125	0.154173959837	0.506982540463	0.924	0.885	0.039
3386	HDAC5	HDAC5	chr17	-	42188096	42188171	42188096	42188168	42194861	42195072	3386	41	37	9	16	127	125	0.154215267603	0.506982540463	0.522	0.356	0.166
3754	ARFRP1	ARFRP1	chr20	-	62333181	62333252	62333181	62333250	62333487	62333569	3754	68	2	160	13	126	125	0.155066877287	0.506982540463	0.971	0.924	0.047
398	TOM1	TOM1	chr22	+	35718991	35719170	35719020	35719170	35713869	35713954	398	2	5	0	7	153	125	0.154224966173	0.506982540463	0.246	0.0	0.246
760	RAP1GDS1	RAP1GDS1	chr4	+	99342405	99342545	99342408	99342545	99341169	99341295	760	25	8	277	46	127	125	0.154322677864	0.506982540463	0.755	0.856	-0.101
1298	SLIRP	SLIRP	chr14	+	78183822	78183941	78183844	78183941	78182114	78182222	1298	2	9	10	13	146	125	0.15596688148	0.508080976616	0.16	0.397	-0.237
333	MED6	MED6	chr14	-	71059596	71059726	71059596	71059705	71060012	71060095	333	5	55	5	143	145	125	0.155785887602	0.508080976616	0.073	0.029	0.044
3347	RIC8A	RIC8A	chr11	+	212596	212759	212614	212759	212415	212511	3347	8	176	10	446	142	125	0.156050359428	0.508080976616	0.038	0.019	0.019
3874	CCDC51	CCDC51	chr3	-	48475116	48475386	48475116	48475281	48476226	48476425	3874	1	53	9	125	229	125	0.156372538862	0.508426735471	0.01	0.038	-0.028
408	ZFAND1	ZFAND1	chr8	-	82615203	82615359	82615203	82615338	82626152	82626274	408	114	3	200	1	145	125	0.15661323612	0.508506976312	0.97	0.994	-0.024
1201	SLC34A2	SLC34A2	chr4	+	25664326	25664464	25664329	25664464	25664119	25664234	1201	2	7	141	164	127	125	0.157681232965	0.509165462825	0.219	0.458	-0.239
1258	SMARCA4	SMARCA4	chr19	+	11168930	11169039	11168933	11169039	11151973	11152236	1258	350	173	279	167	127	125	0.157543566599	0.509165462825	0.666	0.622	0.044
1521	SRSF11	SRSF11	chr1	+	70716290	70717701	70716293	70717701	70716047	70716186	1521	529	251	462	256	127	125	0.157233508116	0.509165462825	0.675	0.64	0.035
3662	BTN3A1	BTN3A1	chr6	+	26407898	26408180	26408054	26408180	26406136	26406484	3662	56	5	48	1	250	125	0.157601375891	0.509165462825	0.848	0.96	-0.112
2019	CRNDE	CRNDE	chr16	-	54954209	54954322	54954209	54954239	54957496	54957562	2019	10	0	230	37	207	125	0.157942828818	0.509311532928	1.0	0.79	0.21
1154	TBC1D1	TBC1D1	chr4	+	38126582	38126752	38126731	38126752	38117330	38117575	1154	291	11	369	7	250	125	0.158364945409	0.509974119689	0.93	0.963	-0.033
2108	MVK	MVK	chr12	+	110012613	110012705	110012622	110012705	110011499	110011678	2108	27	1	62	9	133	125	0.159137421894	0.511063425837	0.962	0.866	0.096
3716	TRMU	TRMU	chr22	+	46746187	46746360	46746246	46746360	46742318	46742441	3716	61	4	111	16	183	125	0.159027683634	0.511063425837	0.912	0.826	0.086
3739	APBB3	APBB3	chr5	-	139941171	139941292	139941171	139941286	139941684	139941812	3739	1	2	0	10	130	125	0.159379082774	0.511142180995	0.325	0.0	0.325
1143	ZNF518A	ZNF518A	chr10	+	97893312	97893405	97893339	97893405	97892342	97892427	1143	3	12	18	27	151	125	0.160769839212	0.512807861118	0.171	0.356	-0.185
1583	KCTD21-AS1	KCTD21-AS1	chr11	+	77884445	77885023	77884865	77885023	77860022	77860139	1583	5	1	21	0	250	125	0.160380733182	0.512807861118	0.714	1.0	-0.286
1938	FAM193A	FAM193A	chr4	+	2664564	2664718	2664570	2664718	2661538	2661781	1938	72	0	51	2	130	125	0.160350820768	0.512807861118	1.0	0.961	0.039
226	LINC00339	LINC00339	chr1	+	22356772	22357717	22356775	22357717	22351996	22352136	226	17	2	18	7	127	125	0.160629695644	0.512807861118	0.893	0.717	0.176
2761	PSPC1	PSPC1	chr13	-	20248891	20249793	20248891	20249124	20251863	20251963	2761	94	118	19	37	250	125	0.161135607574	0.513279053084	0.285	0.204	0.081
1180	LOC101927027	LOC101927027	chr2	+	179295421	179295616	179295496	179295616	179278385	179278840	1180	21	2	23	0	199	125	0.16194821546	0.515170404315	0.868	1.0	-0.132
2567	DCAF4	DCAF4	chr14	+	73406927	73407085	73406959	73407085	73406509	73406610	2567	36	1	160	16	156	125	0.163634314992	0.519831548571	0.966	0.889	0.077
2115	EPB41L1	EPB41L1	chr20	+	34802278	34802362	34802281	34802362	34800193	34800298	2115	22	18	17	26	127	125	0.164270775558	0.520448729022	0.546	0.392	0.154
3864	NOL8	NOL8	chr9	-	95062171	95063092	95062171	95062298	95063832	95064104	3864	10	71	5	78	250	125	0.164101960425	0.520448729022	0.066	0.031	0.035
1273	SZRD1	SZRD1	chr1	+	16719722	16719977	16719725	16719977	16693524	16693803	1273	92	105	168	149	127	125	0.166768971756	0.520794750216	0.463	0.526	-0.063
1605	OAZ1	OAZ1	chr19	+	2271383	2271529	2271389	2271529	2269484	2269743	1605	1080	16	2310	21	130	125	0.166810033106	0.520794750216	0.985	0.991	-0.006
187	MRPL52	MRPL52	chr14	+	23299258	23299319	23299261	23299319	23299091	23299149	187	12	9	176	68	127	125	0.166205168086	0.520794750216	0.568	0.718	-0.15
2149	ULK3	ULK3	chr15	-	75134415	75134536	75134415	75134459	75134620	75134761	2149	60	3	62	8	201	125	0.166544362198	0.520794750216	0.926	0.828	0.098
2618	MAP4K4	MAP4K4	chr2	+	102476104	102476326	102476197	102476326	102475457	102475544	2618	92	72	460	282	217	125	0.165198411388	0.520794750216	0.424	0.484	-0.06
272	PSRC1	PSRC1	chr1	-	109825301	109825358	109825301	109825353	109825684	109825790	272	29	27	59	34	129	125	0.166109921125	0.520794750216	0.51	0.627	-0.117
3235	ANAPC5	ANAPC5	chr12	-	121766118	121766300	121766118	121766261	121768385	121768475	3235	321	103	354	140	163	125	0.166816224756	0.520794750216	0.705	0.66	0.045
3899	ARHGAP5	ARHGAP5	chr14	+	32586345	32586493	32586348	32586493	32559707	32563592	3899	17	8	186	45	127	125	0.167003058763	0.520794750216	0.677	0.803	-0.126
406	C2CD5	C2CD5	chr12	-	22611417	22611519	22611417	22611489	22612425	22612476	406	6	2	20	1	154	125	0.166727783597	0.520794750216	0.709	0.942	-0.233
656	ZNF562	ZNF562	chr19	-	9771395	9771550	9771395	9771497	9785690	9785776	656	11	1	37	0	177	125	0.166371401004	0.520794750216	0.886	1.0	-0.114
696	ZNF346	ZNF346	chr5	+	176471389	176471534	176471392	176471534	176468126	176468230	696	3	0	0	1	127	125	0.167034849793	0.520794750216	1.0	0.0	1.0
959	DYRK1B	DYRK1B	chr19	-	40317311	40317627	40317311	40317507	40317924	40318065	959	32	25	8	13	244	125	0.165173780494	0.520794750216	0.396	0.24	0.156
193	OAZ2	OAZ2	chr15	-	64983632	64983790	64983632	64983787	64995227	64995480	193	300	26	312	39	127	125	0.167908379554	0.521939480515	0.919	0.887	0.032
1962	VPS29	VPS29	chr12	-	110933816	110934008	110933816	110933899	110939853	110939945	1962	325	8	1083	14	233	125	0.168288897923	0.521939480515	0.956	0.976	-0.02
2592	FBXO44	FBXO44	chr1	+	11715862	11716157	11715996	11716157	11714913	11715009	2592	34	0	82	4	250	125	0.168134880798	0.521939480515	1.0	0.911	0.089
96	TMEM136	TMEM136	chr11	+	120198160	120198349	120198174	120198349	120195837	120196077	96	3	0	0	1	138	125	0.1682689972	0.521939480515	1.0	0.0	1.0
2453	TLE4	TLE4	chr9	+	82267504	82267709	82267507	82267709	82242288	82242363	2453	4	36	8	29	127	125	0.168513934059	0.521949737862	0.099	0.214	-0.115
1086	RBM7	RBM7	chr11	+	114276427	114276521	114276430	114276521	114273549	114273637	1086	38	11	179	85	127	125	0.169150008078	0.522544775611	0.773	0.675	0.098
651	MED21	MED21	chr12	+	27180279	27180380	27180281	27180380	27179352	27179467	651	105	1	195	7	126	125	0.169023251679	0.522544775611	0.99	0.965	0.025
1059	CDK5RAP2	CDK5RAP2	chr9	-	123169289	123169526	123169289	123169524	123170624	123170746	1059	144	4	85	0	126	125	0.169467399732	0.522839133642	0.973	1.0	-0.027
2964	SMPD1	SMPD1	chr11	+	6412613	6413386	6412616	6413386	6411643	6412146	2964	63	6	73	14	127	125	0.170415075232	0.52507472133	0.912	0.837	0.075
1376	SIGMAR1	SIGMAR1	chr9	-	34636993	34637109	34636993	34637086	34637216	34637417	1376	9	238	7	375	147	125	0.171175065083	0.526726932295	0.031	0.016	0.015
3520	RBBP4	RBBP4	chr1	+	33117514	33117662	33117517	33117662	33116748	33116923	3520	347	19	575	20	127	125	0.17195790769	0.528445058358	0.947	0.966	-0.019
1145	FLT3LG	FLT3LG	chr19	+	49978930	49979058	49978947	49979058	49977859	49977929	1145	1	1	0	6	141	125	0.172867777091	0.529390308738	0.47	0.0	0.47
2226	CREM	CREM	chr10	+	35467799	35467914	35467816	35467914	35437295	35437419	2226	0	72	2	49	141	125	0.173241436642	0.529390308738	0.0	0.035	-0.035
3172	ZNF410	ZNF410	chr14	+	74371604	74371786	74371633	74371786	74370662	74370813	3172	66	0	264	7	153	125	0.173144351886	0.529390308738	1.0	0.969	0.031
3578	HPS4	HPS4	chr22	-	26866684	26866888	26866684	26866779	26868267	26868384	3578	10	36	9	65	233	125	0.173389943941	0.529390308738	0.13	0.069	0.061
3615	SAP30L	SAP30L	chr5	+	153832961	153833060	153832976	153833060	153825516	153826365	3615	6	0	12	4	139	125	0.172606658056	0.529390308738	1.0	0.73	0.27
216	NFKB1	NFKB1	chr4	+	103455001	103455042	103455004	103455042	103450992	103451071	216	7	8	72	38	127	125	0.173880328431	0.530199861563	0.463	0.651	-0.188
2924	SIK3	SIK3	chr11	-	116728525	116729415	116728525	116729235	116729980	116730320	2924	40	3	91	16	250	125	0.174464336414	0.531274434531	0.87	0.74	0.13
534	ART5	ART5	chr11	-	3659735	3660149	3659735	3660023	3660232	3660265	534	16	3	0	1	250	125	0.174684117386	0.531274434531	0.727	0.0	0.727
2763	SEZ6L2	SEZ6L2	chr16	-	29908142	29908442	29908142	29908232	29909173	29909305	2763	22	0	37	3	250	125	0.175144434836	0.531987096263	1.0	0.86	0.14
343	CRBN	CRBN	chr3	-	3216846	3216953	3216846	3216950	3221304	3221401	343	77	4	32	0	127	125	0.175669229048	0.532505547863	0.95	1.0	-0.05
35	KIAA0922	KIAA0922	chr4	+	154505986	154506083	154505989	154506083	154504715	154504824	35	11	1	15	6	127	125	0.175767549146	0.532505547863	0.915	0.711	0.204
1860	FAM213B	FAM213B	chr1	+	2520360	2520479	2520392	2520479	2519828	2519892	1860	21	2	21	0	156	125	0.176386913302	0.53250643722	0.894	1.0	-0.106
2759	KLK8	KLK8	chr19	-	51503679	51503974	51503679	51503839	51504353	51504431	2759	8	12	9	5	250	125	0.176446483021	0.53250643722	0.25	0.474	-0.224
3435	TCFL5	TCFL5	chr20	-	61488746	61488990	61488746	61488987	61490715	61490878	3435	120	22	72	21	127	125	0.17622642297	0.53250643722	0.843	0.771	0.072
2819	CTSC	CTSC	chr11	-	88053980	88059611	88053980	88059567	88061279	88061364	2819	34	0	110	5	168	125	0.177131999507	0.533890815415	1.0	0.942	0.058
532	RFC2	RFC2	chr7	-	73663341	73663550	73663341	73663448	73664068	73664110	532	7	81	8	194	226	125	0.178124246414	0.535896911374	0.046	0.022	0.024
764	TJAP1	TJAP1	chr6	+	43466660	43466838	43466715	43466838	43465618	43465715	764	19	56	8	44	179	125	0.178252880886	0.535896911374	0.192	0.113	0.079
1178	MYADM	MYADM	chr19	+	54372943	54373092	54373007	54373092	54371118	54371197	1178	134	406	110	406	188	125	0.179656285663	0.538147858573	0.18	0.153	0.027
1695	MRPS34	MRPS34	chr16	-	1821895	1822535	1821895	1822514	1822604	1822647	1695	10	135	33	272	145	125	0.179853604201	0.538147858573	0.06	0.095	-0.035
1799	ADGRG1	ADGRG1	chr16	+	57685096	57685534	57685111	57685534	57684164	57684263	1799	0	29	35	724	139	125	0.179916042777	0.538147858573	0.0	0.042	-0.042
877	RASGRP3	RASGRP3	chr2	+	33764160	33764277	33764163	33764277	33759389	33759467	877	1	2	14	4	127	125	0.179481603203	0.538147858573	0.33	0.775	-0.445
718	ZNF189	ZNF189	chr9	+	104162165	104162292	104162207	104162292	104161135	104161471	718	6	13	3	19	166	125	0.180549475971	0.539357190908	0.258	0.106	0.152
1517	LYSMD3	LYSMD3	chr5	-	89811444	89815301	89811444	89815242	89820851	89821117	1517	47	1	59	5	183	125	0.180886105273	0.539677936391	0.97	0.89	0.08
3676	WDR13	WDR13	chrX	+	48457104	48457345	48457138	48457345	48455879	48456425	3676	39	6	90	6	158	125	0.181726275366	0.541498293939	0.837	0.922	-0.085
2947	TMEM53	TMEM53	chr1	-	45118918	45120881	45118918	45120791	45140002	45140280	2947	19	0	47	4	214	125	0.182419982781	0.542192726599	1.0	0.873	0.127
3830	COPS7B	COPS7B	chr2	+	232665849	232665917	232665864	232665917	232663568	232663674	3830	7	2	8	0	139	125	0.182206064257	0.542192726599	0.759	1.0	-0.241
1051	ZDHHC16	ZDHHC16	chr10	+	99215416	99215540	99215470	99215540	99214470	99214556	1051	113	7	287	31	178	125	0.184520796268	0.54388052527	0.919	0.867	0.052
1690	NOP16	NOP16	chr5	-	175810939	175811287	175810939	175811255	175812221	175812328	1690	40	0	100	4	156	125	0.184215795888	0.54388052527	1.0	0.952	0.048
2010	ITPK1	ITPK1	chr14	-	93581413	93581650	93581413	93581529	93582116	93582263	2010	1	1	28	2	245	125	0.184163369468	0.54388052527	0.338	0.877	-0.539
2497	NUSAP1	NUSAP1	chr15	+	41643188	41643327	41643230	41643327	41641295	41641439	2497	70	144	141	228	166	125	0.18344205656	0.54388052527	0.268	0.318	-0.05
2647	EFTUD2	EFTUD2	chr17	-	42960460	42960526	42960460	42960496	42961016	42961092	2647	151	2	450	0	154	125	0.184549250417	0.54388052527	0.984	1.0	-0.016
369	EMC1	EMC1	chr1	-	19561623	19561746	19561623	19561743	19563635	19563732	369	95	5	175	18	127	125	0.184369051806	0.54388052527	0.949	0.905	0.044
712	ARHGEF26	ARHGEF26	chr3	+	153972508	153972613	153972573	153972613	153970904	153970972	712	4	0	5	3	189	125	0.184605157048	0.54388052527	1.0	0.524	0.476
2986	NDUFC2	NDUFC2	chr11	-	77784043	77784187	77784043	77784118	77790624	77791265	2986	180	3	575	1	193	125	0.185489426631	0.544932486295	0.975	0.997	-0.022
3357	TICRR	TICRR	chr15	+	90127516	90127758	90127519	90127758	90125916	90126196	3357	12	1	37	0	127	125	0.185458754673	0.544932486295	0.922	1.0	-0.078
3808	GSN	GSN	chr9	+	124062333	124062404	124062342	124062404	124043747	124043840	3808	10	0	31	5	133	125	0.185656692442	0.544932486295	1.0	0.854	0.146
3609	GUCD1	GUCD1	chr22	-	24936390	24939068	24936390	24939065	24939809	24940051	3609	10	83	15	223	127	125	0.185918022411	0.545019956109	0.106	0.062	0.044
826	IKZF5	IKZF5	chr10	-	124758008	124758187	124758008	124758174	124766541	124766692	826	8	0	24	5	137	125	0.186650808022	0.545131516233	1.0	0.814	0.186
831	GAS2L1	GAS2L1	chr22	+	29707451	29708778	29708131	29708778	29706816	29706988	831	62	0	112	3	250	125	0.186555051283	0.545131516233	1.0	0.949	0.051
873	SPATA33	SPATA33	chr16	+	89735693	89736866	89735695	89736866	89724655	89724829	873	34	0	35	2	126	125	0.186329803496	0.545131516233	1.0	0.946	0.054
1910	NDC1	NDC1	chr1	-	54293671	54293846	54293671	54293726	54298162	54298264	1910	88	6	278	9	244	125	0.187447179276	0.545427268252	0.883	0.941	-0.058
2436	KRBA1	KRBA1	chr7	+	149418470	149418626	149418473	149418626	149417925	149418081	2436	3	1	8	14	127	125	0.187315484815	0.545427268252	0.747	0.36	0.387
2694	TMEM91	TMEM91	chr19	+	41889465	41889987	41889790	41889987	41888676	41888826	2694	35	5	3	2	250	125	0.18718633076	0.545427268252	0.778	0.429	0.349
1163	SF1	SF1	chr11	-	64532075	64533627	64532075	64532990	64534663	64534723	1163	245	3	308	0	250	125	0.187692534356	0.545466945523	0.976	1.0	-0.024
420	TRAPPC3	TRAPPC3	chr1	-	36605320	36605444	36605320	36605420	36605669	36605767	420	1	136	13	500	148	125	0.18810293851	0.545985594639	0.006	0.021	-0.015
2569	STEAP2	STEAP2	chr7	+	89861650	89866992	89866204	89866992	89859185	89859350	2569	28	0	30	2	250	125	0.188428499461	0.546257004595	1.0	0.882	0.118
464	TATDN3	TATDN3	chr1	+	212985568	212985670	212985589	212985670	212981077	212981190	464	6	8	6	21	145	125	0.188981568566	0.546583282672	0.393	0.198	0.195
869	FNBP1L	FNBP1L	chr1	+	94016503	94020218	94017965	94020218	94014834	94014983	869	192	0	523	6	250	125	0.189005434195	0.546583282672	1.0	0.978	0.022
1277	SLC25A29	SLC25A29	chr14	-	100761962	100762330	100761962	100762034	100765178	100765222	1277	7	0	49	11	250	125	0.190160700179	0.54887378244	1.0	0.69	0.31
3907	PCBP2	PCBP2	chr12	+	53856264	53856351	53856276	53856351	53854798	53854927	3907	1293	1569	1332	1507	136	125	0.190263809036	0.54887378244	0.431	0.448	-0.017
1167	APTX	APTX	chr9	-	32972603	32973686	32972603	32973650	32974455	32974559	1167	6	109	3	138	160	125	0.191230078534	0.549640543186	0.041	0.017	0.024
1960	C17orf53	C17orf53	chr17	+	42231920	42232032	42231923	42232032	42230004	42230145	1960	1	14	0	45	127	125	0.191067897632	0.549640543186	0.066	0.0	0.066
3735	COG2	COG2	chr1	+	230824165	230824308	230824168	230824308	230823816	230823889	3735	34	1	54	6	127	125	0.190908390524	0.549640543186	0.971	0.899	0.072
989	FTSJ1	FTSJ1	chrX	+	48340790	48340894	48340796	48340894	48340019	48340103	989	93	35	229	116	130	125	0.191915914941	0.55093910216	0.719	0.655	0.064
3658	BTN3A1	BTN3A1	chr6	+	26405599	26405876	26405769	26405876	26402464	26402640	3658	45	0	51	2	250	125	0.193333204629	0.554331746281	1.0	0.927	0.073
1123	CELF1	CELF1	chr11	-	47487488	47493654	47487488	47490443	47493742	47493909	1123	88	80	204	145	250	125	0.194956698871	0.554934929653	0.355	0.413	-0.058
1127	CELF1	CELF1	chr11	-	47505940	47506075	47505940	47506072	47508301	47508350	1127	128	1	294	8	127	125	0.195056247998	0.554934929653	0.992	0.973	0.019
1744	FAM111A	FAM111A	chr11	+	58916269	58916426	58916308	58916426	58913299	58913329	1744	8	3	45	42	163	125	0.1944268611	0.554934929653	0.672	0.451	0.221
228	TMEM218	TMEM218	chr11	-	124971096	124971199	124971096	124971152	124972532	124972705	228	5	0	4	2	171	125	0.19554807052	0.554934929653	1.0	0.594	0.406
2339	ZNF557	ZNF557	chr19	+	7075665	7075754	7075686	7075754	7075006	7075116	2339	2	2	12	2	145	125	0.195523639878	0.554934929653	0.463	0.838	-0.375
2542	WDR44	WDR44	chrX	+	117577522	117577650	117577546	117577650	117576527	117576643	2542	19	1	64	0	148	125	0.196136729597	0.554934929653	0.941	1.0	-0.059
344	TCEB1	TCEB1	chr8	-	74876721	74876864	74876721	74876860	74884311	74884522	344	7	34	2	28	128	125	0.194921217667	0.554934929653	0.167	0.065	0.102
451	SMG7	SMG7	chr1	+	183520952	183523328	183522111	183523328	183520179	183520325	451	239	3	232	0	250	125	0.195973781975	0.554934929653	0.976	1.0	-0.024
538	SLC44A1	SLC44A1	chr9	+	108151313	108159628	108152184	108159628	108147702	108147783	538	181	0	320	4	250	125	0.195556134599	0.554934929653	1.0	0.976	0.024
724	ALOX5	ALOX5	chr10	+	45938485	45938664	45938581	45938664	45936791	45936878	724	18	2	17	0	220	125	0.19598073321	0.554934929653	0.836	1.0	-0.164
958	EPHB6	EPHB6	chr7	+	142564660	142564823	142564695	142564823	142564235	142564360	958	25	2	1	1	159	125	0.194943417234	0.554934929653	0.908	0.44	0.468
1315	BAHD1	BAHD1	chr15	+	40754110	40754493	40754113	40754493	40750649	40752095	1315	25	7	33	18	127	125	0.197771657271	0.555554273527	0.779	0.643	0.136
1735	ZNF205-AS1	ZNF205-AS1	chr16	-	3164795	3164888	3164795	3164883	3164968	3165599	1735	3	2	4	0	129	125	0.196774498562	0.555554273527	0.592	1.0	-0.408
1893	PCYT2	PCYT2	chr17	-	79866751	79866913	79866751	79866911	79867389	79867478	1893	48	0	182	6	126	125	0.197398926272	0.555554273527	1.0	0.968	0.032
2313	FGFR1OP	FGFR1OP	chr6	+	167453391	167455906	167453535	167455906	167447362	167447459	2313	96	0	162	3	250	125	0.19748232326	0.555554273527	1.0	0.964	0.036
2332	ZFAND5	ZFAND5	chr9	-	74975543	74975703	74975543	74975700	74978385	74978522	2332	205	13	360	35	127	125	0.19733420255	0.555554273527	0.939	0.91	0.029
32	UROD	UROD	chr1	+	45478528	45478691	45478578	45478691	45477804	45477957	32	30	104	25	128	174	125	0.197738266594	0.555554273527	0.172	0.123	0.049
232	TMEM218	TMEM218	chr11	-	124972027	124972247	124972027	124972213	124972629	124972705	232	0	3	7	11	158	125	0.198508314432	0.556295919253	0.0	0.335	-0.335
539	NDUFC1	NDUFC1	chr4	-	140216885	140217114	140216885	140217110	140223569	140223705	539	12	1	33	0	128	125	0.198306802226	0.556295919253	0.921	1.0	-0.079
3092	EPB41L3	EPB41L3	chr18	-	5419709	5419930	5419709	5419876	5423376	5423552	3092	197	4	232	10	178	125	0.199160860788	0.557460958734	0.972	0.942	0.03
1607	HDAC9	HDAC9	chr7	+	18629958	18630109	18629967	18630109	18624903	18625145	1607	7	0	171	34	133	125	0.200473520669	0.557826659026	1.0	0.825	0.175
2450	GS1-124K5.11	GS1-124K5.11	chr7	-	66041741	66041919	66041741	66041916	66057243	66057394	2450	10	3	15	12	127	125	0.200033728334	0.557826659026	0.766	0.552	0.214
2475	TMPPE	TMPPE	chr3	-	33131907	33135795	33131907	33135280	33138210	33138293	2475	5	0	4	2	250	125	0.200713330584	0.557826659026	1.0	0.5	0.5
2711	POGLUT1	POGLUT1	chr3	+	119198754	119199019	119198897	119199019	119196159	119196295	2711	5	60	1	45	250	125	0.200264855732	0.557826659026	0.04	0.011	0.029
3060	SYNE2	SYNE2	chr14	+	64688251	64688422	64688293	64688422	64687154	64687355	3060	2	27	17	90	166	125	0.200364236453	0.557826659026	0.053	0.125	-0.072
690	C4orf46	C4orf46	chr4	-	159587826	159590920	159587826	159590916	159593148	159593407	690	3	2	10	1	128	125	0.200671912438	0.557826659026	0.594	0.907	-0.313
241	TUBB6	TUBB6	chr18	+	12320534	12320743	12320627	12320743	12310941	12311052	241	3	0	9	6	217	125	0.201600006829	0.559260478364	1.0	0.464	0.536
3434	ABI2	ABI2	chr2	+	204231599	204231767	204231603	204231767	204192961	204193354	3434	165	10	144	15	128	125	0.201704395128	0.559260478364	0.942	0.904	0.038
1356	NHLRC4	NHLRC4	chr16	+	617470	619495	617495	619495	616994	617075	1356	6	5	0	2	149	125	0.20244265535	0.560647071405	0.502	0.0	0.502
805	ZNF662	ZNF662	chr3	+	42950284	42950401	42950287	42950401	42949513	42949640	805	0	1	9	2	127	125	0.20369315949	0.563447353043	0.0	0.816	-0.816
587	EVC	EVC	chr4	+	5812679	5816031	5812682	5816031	5811244	5811338	587	2	2	3	0	127	125	0.204140034496	0.564020705638	0.496	1.0	-0.504
1937	TP73-AS1	TP73-AS1	chr1	-	3652547	3655077	3652547	3654418	3656796	3656951	1937	71	8	46	10	250	125	0.204607461289	0.564649430099	0.816	0.697	0.119
1914	EIF4G3	EIF4G3	chr1	-	21276495	21276604	21276495	21276601	21295966	21296089	1914	54	60	63	96	127	125	0.205168926888	0.56553589449	0.47	0.392	0.078
264	MEIS3	MEIS3	chr19	-	47910608	47910823	47910608	47910685	47912355	47912504	264	26	204	0	10	250	125	0.206988763467	0.569219099534	0.06	0.0	0.06
308	DTYMK	DTYMK	chr2	-	242617866	242618064	242617866	242617992	242619643	242619734	308	315	21	879	41	196	125	0.20688548205	0.569219099534	0.905	0.932	-0.027
744	DDIT3	DDIT3	chr12	-	57911051	57911221	57911051	57911207	57911488	57911536	744	105	37	73	17	138	125	0.208079314888	0.571550416857	0.72	0.795	-0.075
102	LOC100129461	LOC100129461	chr6	+	5042739	5043823	5042821	5043823	5021614	5021707	102	10	3	1	2	206	125	0.209061277155	0.572649397261	0.669	0.233	0.436
1358	GMEB1	GMEB1	chr1	+	29010094	29010252	29010097	29010252	28995239	28995351	1358	9	2	15	10	127	125	0.209209210554	0.572649397261	0.816	0.596	0.22
3704	MUC1	MUC1	chr1	-	155161973	155162101	155161973	155162074	155162576	155162706	3704	3	1	178	252	151	125	0.208792492835	0.572649397261	0.713	0.369	0.344
1635	TMEM59	TMEM59	chr1	-	54506428	54506513	54506428	54506510	54507396	54507478	1635	121	303	237	502	127	125	0.209693634588	0.573118031256	0.282	0.317	-0.035
2389	ZYX	ZYX	chr7	+	143078649	143078872	143078652	143078872	143078359	143078502	2389	0	2	3	2	127	125	0.209867350443	0.573118031256	0.0	0.596	-0.596
3174	EXTL2	EXTL2	chr1	-	101342349	101342420	101342349	101342417	101343031	101343459	3174	66	3	34	0	127	125	0.210286225636	0.573596494956	0.956	1.0	-0.044
1073	C6orf48	C6orf48	chr6	+	31804189	31804294	31804203	31804294	31803187	31803228	1073	2	0	2	3	138	125	0.210698870121	0.574056875307	1.0	0.377	0.623
1539	E2F6	E2F6	chr2	-	11593707	11593924	11593707	11593848	11605897	11606303	1539	75	0	79	2	200	125	0.211087093455	0.574449731784	1.0	0.961	0.039
1671	DNAAF3	DNAAF3	chr19	-	55677225	55677431	55677225	55677368	55677696	55677785	1671	3	15	0	8	187	125	0.211813976049	0.575098154117	0.118	0.0	0.118
3263	ZNF433	ZNF433	chr19	-	12128980	12129116	12128980	12129107	12146351	12146556	3263	4	8	4	2	133	125	0.211579351931	0.575098154117	0.32	0.653	-0.333
1072	C6orf48	C6orf48	chr6	+	31804200	31804294	31804203	31804294	31803187	31803228	1072	38	0	73	3	127	125	0.21418769894	0.575517200826	1.0	0.96	0.04
1105	DGKZ	DGKZ	chr11	+	46389551	46389629	46389554	46389629	46389201	46389297	1105	85	34	124	35	127	125	0.214778434806	0.575517200826	0.711	0.777	-0.066
1224	SERPINB1	SERPINB1	chr6	-	2836089	2836257	2836089	2836253	2836341	2836484	1224	86	3	449	6	128	125	0.214868751849	0.575517200826	0.966	0.987	-0.021
1227	MUTYH	MUTYH	chr1	-	45799084	45799236	45799084	45799169	45800062	45800183	1227	26	11	13	11	191	125	0.212919824827	0.575517200826	0.607	0.436	0.171
1569	IL17RE	IL17RE	chr3	+	9956085	9956283	9956231	9956283	9955639	9955708	1569	1	0	15	45	250	125	0.214829177037	0.575517200826	1.0	0.143	0.857
1719	EIF1AD	EIF1AD	chr11	-	65767773	65767976	65767773	65767877	65769510	65769637	1719	25	5	99	9	223	125	0.214071418002	0.575517200826	0.737	0.86	-0.123
1925	ARNT	ARNT	chr1	-	150788734	150788882	150788734	150788876	150789263	150789366	1925	65	2	79	0	130	125	0.212646112995	0.575517200826	0.969	1.0	-0.031
2175	C21orf2	C21orf2	chr21	-	45752915	45753145	45752915	45753136	45755640	45755687	2175	51	0	18	1	133	125	0.215731283588	0.575517200826	1.0	0.944	0.056
2511	URGCP	URGCP	chr7	-	43927388	43927415	43927388	43927410	43946160	43946668	2511	6	2	65	6	129	125	0.215173468263	0.575517200826	0.744	0.913	-0.169
2557	MBNL3	MBNL3	chrX	-	131520688	131520839	131520688	131520734	131524874	131525111	2557	29	0	12	1	229	125	0.215503312952	0.575517200826	1.0	0.868	0.132
2772	IKBKB	IKBKB	chr8	+	42175174	42175289	42175227	42175289	42174227	42174422	2772	51	1	155	10	177	125	0.21379023424	0.575517200826	0.973	0.916	0.057
3197	MOBP	MOBP	chr3	+	39543953	39544367	39544025	39544367	39543556	39543766	3197	1	0	0	2	196	125	0.213720863934	0.575517200826	1.0	0.0	1.0
3261	NCOA1	NCOA1	chr2	+	24991089	24993570	24991092	24993570	24985555	24985645	3261	25	7	7	5	127	125	0.2161245563	0.575517200826	0.779	0.579	0.2
3803	NRM	NRM	chr6	-	30657052	30657247	30657052	30657229	30657823	30658020	3803	2	59	0	82	142	125	0.216113449993	0.575517200826	0.029	0.0	0.029
454	ARFIP2	ARFIP2	chr11	-	6501552	6501693	6501552	6501653	6502460	6502709	454	39	16	29	20	164	125	0.215892690693	0.575517200826	0.65	0.525	0.125
663	COBL	COBL	chr7	-	51092805	51093069	51092805	51092928	51094242	51094362	663	3	0	40	22	250	125	0.214193549493	0.575517200826	1.0	0.476	0.524
85	WDTC1	WDTC1	chr1	+	27623538	27623647	27623541	27623647	27622816	27622892	85	118	3	137	8	127	125	0.21588801815	0.575517200826	0.975	0.944	0.031
1535	VAMP1	VAMP1	chr12	-	6571403	6573652	6571403	6572135	6574055	6574107	1535	31	0	13	1	250	125	0.217268633987	0.57592849647	1.0	0.867	0.133
1838	WBP5	WBP5	chrX	+	102612542	102613397	102612545	102613397	102611379	102611534	1838	445	8	225	1	127	125	0.218296726641	0.57592849647	0.982	0.996	-0.014
2654	SEPT8	SEPT8	chr5	-	132091695	132094516	132091695	132094248	132096493	132096684	2654	134	0	476	6	250	125	0.218328504407	0.57592849647	1.0	0.975	0.025
2822	PPP6R3	PPP6R3	chr11	+	68355394	68355492	68355412	68355492	68343425	68343511	2822	18	1	76	14	142	125	0.218322447546	0.57592849647	0.941	0.827	0.114
3213	TCF4	TCF4	chr18	-	53018104	53018234	53018104	53018231	53070684	53070749	3213	81	8	13	0	127	125	0.217713996177	0.57592849647	0.909	1.0	-0.091
3476	LY6K	LY6K	chr8	+	143784261	143785584	143784508	143785584	143783017	143783131	3476	5	0	84	24	250	125	0.217251187263	0.57592849647	1.0	0.636	0.364
3647	TRIM17	TRIM17	chr1	-	228602344	228602814	228602344	228602778	228604239	228604583	3647	1	2	2	0	160	125	0.216729460352	0.57592849647	0.281	1.0	-0.719
3650	MRPL55	MRPL55	chr1	-	228295935	228296022	228295935	228296019	228296137	228296175	3650	5	53	7	34	127	125	0.21812686572	0.57592849647	0.085	0.168	-0.083
655	ABTB1	ABTB1	chr3	+	127393187	127393261	127393233	127393261	127391780	127391924	655	9	26	12	65	170	125	0.218480946197	0.57592849647	0.203	0.12	0.083
1120	BTN3A2	BTN3A2	chr6	+	26376024	26378548	26376756	26378548	26374998	26375026	1120	42	0	54	2	250	125	0.218822509103	0.576002754579	1.0	0.931	0.069
145	RANGRF	RANGRF	chr17	+	8192575	8193409	8193130	8193409	8192273	8192390	145	158	0	227	3	250	125	0.22142136954	0.576002754579	1.0	0.974	0.026
1466	SLC25A39	SLC25A39	chr17	-	42399786	42399920	42399786	42399896	42400651	42400711	1466	26	7	29	15	148	125	0.221011805554	0.576002754579	0.758	0.62	0.138
1827	ZNF302	ZNF302	chr19	+	35174056	35174143	35174059	35174143	35173681	35173802	1827	9	35	15	32	127	125	0.221018697279	0.576002754579	0.202	0.316	-0.114
2939	MFSD1	MFSD1	chr3	+	158522107	158522160	158522111	158522160	158519714	158520104	2939	62	6	94	4	128	125	0.221018701829	0.576002754579	0.91	0.958	-0.048
3007	VWA9	VWA9	chr15	-	65899639	65899780	65899639	65899763	65903435	65903627	3007	35	7	63	6	141	125	0.221445409046	0.576002754579	0.816	0.903	-0.087
3233	ZNF227	ZNF227	chr19	+	44732598	44732725	44732639	44732725	44721943	44722005	3233	33	6	20	1	165	125	0.219538749773	0.576002754579	0.806	0.938	-0.132
3408	NCOR2	NCOR2	chr12	-	124841187	124841352	124841187	124841328	124846671	124846843	3408	8	1	63	1	148	125	0.22036840381	0.576002754579	0.871	0.982	-0.111
548	ICT1	ICT1	chr17	+	73017015	73017356	73017020	73017356	73016582	73016752	548	157	2	319	10	129	125	0.221347237076	0.576002754579	0.987	0.969	0.018
694	TGFBR1	TGFBR1	chr9	+	101894778	101895021	101894790	101895021	101891136	101891382	694	11	49	5	45	136	125	0.220550384367	0.576002754579	0.171	0.093	0.078
762	TJAP1	TJAP1	chr6	+	43466660	43466838	43466712	43466838	43465618	43465715	762	18	49	8	39	176	125	0.219433688292	0.576002754579	0.207	0.127	0.08
898	TM4SF1-AS1	TM4SF1-AS1	chr3	+	149104154	149104370	149104158	149104370	149095564	149096102	898	0	2	1	0	128	125	0.220941557415	0.576002754579	0.0	1.0	-1.0
2075	CNTN4	CNTN4	chr3	+	3072538	3072659	3072541	3072659	3067785	3067961	2075	5	1	0	1	127	125	0.221724788796	0.576092883914	0.831	0.0	0.831
1245	CD58	CD58	chr1	-	117061852	117061924	117061852	117061889	117064527	117064605	1245	0	17	7	95	159	125	0.22226202982	0.576120775488	0.0	0.055	-0.055
2684	C21orf58	C21orf58	chr21	-	47721043	47722068	47721043	47721627	47722398	47722490	2684	15	1	34	0	250	125	0.222469747204	0.576120775488	0.882	1.0	-0.118
3001	STRA6	STRA6	chr15	-	74488348	74488488	74488348	74488461	74489678	74489764	3001	19	0	8	1	151	125	0.222054667915	0.576120775488	1.0	0.869	0.131
2447	NOS1AP	NOS1AP	chr1	+	162270422	162270496	162270437	162270496	162257133	162257226	2447	6	7	15	39	139	125	0.222870739045	0.576524966716	0.435	0.257	0.178
1840	PDCD6IP	PDCD6IP	chr3	+	33870329	33870461	33870344	33870461	33867971	33868072	1840	5	119	11	530	139	125	0.224692939055	0.577938258748	0.036	0.018	0.018
1867	PAN2	PAN2	chr12	-	56717820	56717969	56717820	56717966	56718077	56718277	1867	35	17	27	7	127	125	0.224619218712	0.577938258748	0.67	0.792	-0.122
1895	SMAD7	SMAD7	chr18	-	46468850	46468925	46468850	46468922	46474753	46474807	1895	86	6	170	21	127	125	0.22420018028	0.577938258748	0.934	0.888	0.046
2599	GMPR2	GMPR2	chr14	+	24707451	24708447	24707794	24708447	24706725	24706768	2599	73	1	279	12	250	125	0.224890163557	0.577938258748	0.973	0.921	0.052
3033	LST1	LST1	chr6	+	31556294	31556686	31556339	31556686	31554976	31555095	3033	2	0	0	1	169	125	0.22408833239	0.577938258748	1.0	0.0	1.0
3483	NOX4	NOX4	chr11	-	89184952	89185063	89184952	89185059	89223625	89223721	3483	5	2	30	3	128	125	0.224025464175	0.577938258748	0.709	0.907	-0.198
1499	DNAJC4	DNAJC4	chr11	+	64000172	64000337	64000175	64000337	63999901	64000086	1499	10	78	10	139	127	125	0.225709248675	0.579322612807	0.112	0.066	0.046
601	ATXN7L1	ATXN7L1	chr7	-	105245220	105248340	105245220	105248337	105250975	105251050	601	5	0	5	2	127	125	0.225921052913	0.579322612807	1.0	0.711	0.289
1220	ARL4A	ARL4A	chr7	+	12727790	12730558	12727793	12730558	12726451	12726668	1220	10	12	61	41	127	125	0.227613630426	0.58050106828	0.451	0.594	-0.143
1333	RAB4A	RAB4A	chr1	+	229433228	229433383	229433266	229433383	229431594	229431657	1333	221	6	218	11	162	125	0.227372923411	0.58050106828	0.966	0.939	0.027
3394	SRRT	SRRT	chr7	+	100482833	100482991	100482836	100482991	100482543	100482661	3394	151	134	217	159	127	125	0.227364677484	0.58050106828	0.526	0.573	-0.047
3789	PTPRU	PTPRU	chr1	+	29650142	29650300	29650148	29650300	29649882	29650008	3789	30	0	64	3	130	125	0.227208200377	0.58050106828	1.0	0.954	0.046
624	SGOL2	SGOL2	chr2	+	201440033	201440184	201440040	201440184	201435772	201438700	624	24	3	89	4	131	125	0.227343923269	0.58050106828	0.884	0.955	-0.071
1699	LYPLA1	LYPLA1	chr8	-	54963571	54963748	54963571	54963706	54965214	54965316	1699	231	11	1052	32	166	125	0.228123969952	0.580544675964	0.941	0.961	-0.02
174	TMBIM4	TMBIM4	chr12	-	66547119	66547228	66547119	66547190	66563634	66563852	174	139	4	408	5	162	125	0.22808265641	0.580544675964	0.964	0.984	-0.02
679	ZCCHC10	ZCCHC10	chr5	-	132332676	132334542	132332676	132334524	132335823	132335865	679	36	4	90	4	142	125	0.228809911789	0.581661482021	0.888	0.952	-0.064
1036	DERL1	DERL1	chr8	-	124031434	124031545	124031434	124031485	124033686	124033739	1036	202	10	352	10	184	125	0.230795607747	0.582936649955	0.932	0.96	-0.028
1121	BTN3A2	BTN3A2	chr6	+	26375742	26378548	26376756	26378548	26374998	26375026	1121	36	0	49	2	250	125	0.23129262152	0.582936649955	1.0	0.925	0.075
1452	LETM2	LETM2	chr8	+	38250059	38250513	38250130	38250513	38245467	38245548	1452	10	3	23	2	195	125	0.23103820303	0.582936649955	0.681	0.881	-0.2
166	MORF4L2	MORF4L2	chrX	-	102933426	102933579	102933426	102933548	102940098	102940188	166	362	25	467	44	155	125	0.231224638796	0.582936649955	0.921	0.895	0.026
1720	EIF1AD	EIF1AD	chr11	-	65767773	65767976	65767773	65767952	65769510	65769637	1720	3	5	30	19	148	125	0.231273861163	0.582936649955	0.336	0.571	-0.235
2327	CHCHD7	CHCHD7	chr8	+	57128947	57129090	57128991	57129090	57127156	57127226	2327	73	174	154	299	168	125	0.231029503802	0.582936649955	0.238	0.277	-0.039
3244	C19orf60	C19orf60	chr19	+	18700222	18700493	18700288	18700493	18699804	18699887	3244	0	2	6	6	190	125	0.230415189017	0.582936649955	0.0	0.397	-0.397
924	STIL	STIL	chr1	-	47728574	47728788	47728574	47728785	47735306	47735538	924	9	20	33	42	127	125	0.230347231977	0.582936649955	0.307	0.436	-0.129
3586	ZNF124	ZNF124	chr1	-	247318290	247320705	247318290	247320509	247322307	247322368	3586	4	1	11	0	250	125	0.232007642386	0.584113358478	0.667	1.0	-0.333
3603	CHRDL1	CHRDL1	chrX	-	109924709	109924877	109924709	109924874	109931821	109932031	3603	38	8	136	16	127	125	0.232712024215	0.585260795942	0.824	0.893	-0.069
1749	MAP4K2	MAP4K2	chr11	-	64564575	64564664	64564575	64564640	64564746	64564852	1749	29	0	91	4	148	125	0.233233748125	0.585322220774	1.0	0.951	0.049
2771	FAM104A	FAM104A	chr17	-	71223303	71223403	71223303	71223321	71228224	71228533	2771	30	0	96	4	206	125	0.2331527705	0.585322220774	1.0	0.936	0.064
999	PQBP1	PQBP1	chrX	+	48760008	48760072	48760011	48760072	48759509	48759794	999	436	20	344	23	127	125	0.23405225953	0.586750818886	0.955	0.936	0.019
2028	TGOLN2	TGOLN2	chr2	-	85545140	85549881	85545140	85549864	85552037	85552121	2028	3	109	0	254	141	125	0.234606188033	0.587513794287	0.024	0.0	0.024
2229	TEX10	TEX10	chr9	-	103065913	103066124	103065913	103066067	103070781	103070963	2229	199	1	154	3	181	125	0.234993940853	0.587859443962	0.993	0.973	0.02
2930	GLB1L	GLB1L	chr2	-	220108223	220108365	220108223	220108353	220109950	220110151	2930	1	1	0	4	136	125	0.235603636828	0.588758982052	0.479	0.0	0.479
1219	HSP90AB1	HSP90AB1	chr6	+	44217411	44217571	44217441	44217571	44217113	44217320	1219	5621	96	8982	179	154	125	0.238028219595	0.589127304441	0.979	0.976	0.003
1392	PHF23	PHF23	chr17	-	7139248	7140086	7139248	7139885	7140703	7140796	1392	95	3	329	21	250	125	0.237657764794	0.589127304441	0.941	0.887	0.054
1729	RASGEF1B	RASGEF1B	chr4	-	82369222	82369438	82369222	82369435	82377804	82377942	1729	4	3	1	4	127	125	0.237688687428	0.589127304441	0.568	0.197	0.371
1881	GOLGA2P10	GOLGA2P10	chr15	-	82763612	82765954	82763612	82765622	82767618	82767756	1881	121	77	47	21	250	125	0.237277492599	0.589127304441	0.44	0.528	-0.088
259	ALKBH2	ALKBH2	chr12	-	109530311	109530742	109530311	109530592	109531154	109531293	259	83	13	99	9	250	125	0.238106127566	0.589127304441	0.761	0.846	-0.085
3510	LIMA1	LIMA1	chr12	-	50586234	50586347	50586234	50586344	50589612	50589670	3510	9	74	125	675	127	125	0.236131834136	0.589127304441	0.107	0.154	-0.047
3748	FBXO17	FBXO17	chr19	-	39437111	39437245	39437111	39437207	39439206	39439318	3748	6	110	4	160	162	125	0.238253693215	0.589127304441	0.04	0.019	0.021
457	CIB2	CIB2	chr15	-	78401576	78401851	78401576	78401724	78416046	78416081	457	30	3	14	0	250	125	0.237169722957	0.589127304441	0.833	1.0	-0.167
701	GLRX	GLRX	chr5	-	95149552	95150661	95149552	95150093	95152210	95152330	701	9	109	31	610	250	125	0.23806029732	0.589127304441	0.04	0.025	0.015
956	SIPA1L1	SIPA1L1	chr14	+	72204957	72205042	72204960	72205042	72201993	72202108	956	29	17	100	38	127	125	0.236986518558	0.589127304441	0.627	0.721	-0.094
1414	PRIMPOL	PRIMPOL	chr4	+	185606562	185606652	185606565	185606652	185603401	185603490	1414	7	0	32	6	127	125	0.238646496513	0.589479383832	1.0	0.84	0.16
3828	RNF121	RNF121	chr11	+	71706485	71706597	71706495	71706597	71701642	71701763	3828	6	0	2	1	134	125	0.238959885243	0.589634769247	1.0	0.651	0.349
2894	NPTN	NPTN	chr15	-	73855576	73855598	73855576	73855586	73862490	73862764	2894	212	5	690	8	136	125	0.239342132053	0.589959559008	0.975	0.988	-0.013
2094	NSUN5	NSUN5	chr7	-	72721579	72721754	72721579	72721640	72722427	72722550	2094	136	1	402	0	238	125	0.240207855924	0.591034638298	0.986	1.0	-0.014
2952	BIRC2	BIRC2	chr11	+	102219328	102221480	102220731	102221480	102217912	102218107	2952	32	1	357	2	250	125	0.240280437065	0.591034638298	0.941	0.989	-0.048
1035	STAU1	STAU1	chr20	-	47740911	47741142	47740911	47741124	47752369	47752468	1035	23	187	49	291	142	125	0.241831825038	0.592417571663	0.098	0.129	-0.031
1876	SRPK1	SRPK1	chr6	-	35858671	35858818	35858671	35858790	35888244	35888305	1876	4	112	23	346	152	125	0.241112779887	0.592417571663	0.029	0.052	-0.023
3292	NRP1	NRP1	chr10	-	33475144	33475419	33475144	33475416	33481208	33481346	3292	5	60	10	241	127	125	0.241709910635	0.592417571663	0.076	0.039	0.037
3607	GUCD1	GUCD1	chr22	-	24939809	24940051	24939809	24939922	24942881	24942973	3607	182	2	426	11	250	125	0.241849314515	0.592417571663	0.978	0.951	0.027
2695	TMEM91	TMEM91	chr19	+	41889465	41889987	41889619	41889987	41888676	41888826	2695	5	5	2	0	250	125	0.243651814652	0.594365599649	0.333	1.0	-0.667
2788	OSBP2	OSBP2	chr22	+	31285163	31285221	31285166	31285221	31284209	31284327	2788	10	2	8	0	127	125	0.24365454701	0.594365599649	0.831	1.0	-0.169
3167	DLG4	DLG4	chr17	-	7107326	7107386	7107326	7107377	7107517	7107571	3167	33	6	41	14	133	125	0.243240102802	0.594365599649	0.838	0.734	0.104
53	PLAGL1	PLAGL1	chr6	-	144287294	144287422	144287294	144287367	144290043	144290115	53	7	4	20	26	179	125	0.243437306282	0.594365599649	0.55	0.349	0.201
3392	TPD52	TPD52	chr8	-	80947102	80950470	80947102	80950463	80954854	80954903	3392	92	3	384	5	131	125	0.244396421868	0.595558154324	0.967	0.987	-0.02
128	SERF2	SERF2	chr15	+	44085884	44088287	44086571	44088287	44085172	44085281	128	193	3	98	0	250	125	0.245281668366	0.595918681114	0.97	1.0	-0.03
2612	ST3GAL3	ST3GAL3	chr1	+	44365180	44365399	44365212	44365399	44364839	44364935	2612	4	28	0	9	156	125	0.244978430699	0.595918681114	0.103	0.0	0.103
3867	COMMD7	COMMD7	chr20	-	31315895	31315949	31315895	31315946	31331113	31331814	3867	66	14	168	23	127	125	0.245303824129	0.595918681114	0.823	0.878	-0.055
2876	ATXN2L	ATXN2L	chr16	+	28848048	28848558	28848071	28848558	28847253	28847497	2876	64	8	93	6	147	125	0.246054025282	0.596509964484	0.872	0.929	-0.057
57	PLAGL1	PLAGL1	chr6	-	144281605	144281717	144281605	144281693	144285923	144285955	57	0	11	3	25	148	125	0.245939213901	0.596509964484	0.0	0.092	-0.092
2793	WWC1	WWC1	chr5	+	167894844	167894969	167894847	167894969	167891715	167891967	2793	46	25	528	386	127	125	0.247482555603	0.599355901121	0.644	0.574	0.07
1967	ASRGL1	ASRGL1	chr11	+	62105361	62105639	62105438	62105639	62104773	62105046	1967	12	15	2	7	201	125	0.24812534144	0.60029501927	0.332	0.151	0.181
1698	DIS3L2	DIS3L2	chr2	+	233194522	233194706	233194592	233194706	233164749	233164829	1698	30	1	68	0	194	125	0.248695580492	0.601056875234	0.951	1.0	-0.049
1268	CLINT1	CLINT1	chr5	-	157216370	157216575	157216370	157216521	157218710	157219003	1268	62	64	205	267	178	125	0.249550250208	0.602503886143	0.405	0.35	0.055
2188	TMEM44	TMEM44	chr3	-	194325015	194325174	194325015	194325170	194331644	194331749	2188	23	7	5	4	128	125	0.250503204286	0.603566574093	0.762	0.55	0.212
2659	TFE3	TFE3	chrX	-	48896631	48896935	48896631	48896870	48897981	48898095	2659	70	18	284	51	189	125	0.250492225295	0.603566574093	0.72	0.786	-0.066
1088	CALHM2	CALHM2	chr10	-	105210839	105211042	105210839	105210939	105211912	105212162	1088	10	2	2	2	227	125	0.250952219332	0.603853538688	0.734	0.355	0.379
3459	MAP3K13	MAP3K13	chr3	+	185003304	185003431	185003312	185003431	185000728	185000815	3459	197	5	129	1	132	125	0.251135350202	0.603853538688	0.974	0.992	-0.018
2354	REV1	REV1	chr2	-	100046301	100046410	100046301	100046407	100050793	100050910	2354	22	18	29	14	127	125	0.251904582472	0.605085088917	0.546	0.671	-0.125
775	IGF1R	IGF1R	chr15	+	99472786	99472889	99472789	99472889	99467753	99467913	775	26	12	37	28	127	125	0.252222652435	0.605231522765	0.681	0.565	0.116
3247	BCLAF1	BCLAF1	chr6	-	136596980	136597646	136596980	136597127	136599002	136599914	3247	492	18	1059	27	250	125	0.252492634445	0.605262384403	0.932	0.951	-0.019
1410	TAF1	TAF1	chrX	+	70596799	70597041	70596862	70597041	70595016	70595136	1410	34	2	47	7	187	125	0.253372075123	0.605520674964	0.919	0.818	0.101
2031	GMIP	GMIP	chr19	-	19747515	19747605	19747515	19747596	19747725	19747838	2031	5	0	27	7	133	125	0.253060862057	0.605520674964	1.0	0.784	0.216
3920	FAM166B	FAM166B	chr9	-	35562376	35562525	35562376	35562503	35562645	35562697	3920	4	4	2	0	146	125	0.253302490557	0.605520674964	0.461	1.0	-0.539
1251	AMT	AMT	chr3	-	49459536	49459704	49459536	49459690	49459793	49460111	1251	3	0	12	6	138	125	0.255854871081	0.605577541417	1.0	0.644	0.356
162	MORF4L2	MORF4L2	chrX	-	102933426	102933548	102933426	102933528	102939608	102939657	162	4	13	16	112	144	125	0.254730679357	0.605577541417	0.211	0.11	0.101
1688	NOP16	NOP16	chr5	-	175810939	175811284	175810939	175811255	175812221	175812328	1688	62	0	174	4	153	125	0.255968417039	0.605577541417	1.0	0.973	0.027
2779	IL1R1	IL1R1	chr2	+	102791937	102792105	102792030	102792105	102791046	102791190	2779	66	0	206	4	217	125	0.25534902361	0.605577541417	1.0	0.967	0.033
3138	SCARF1	SCARF1	chr17	-	1540002	1540149	1540002	1540112	1540234	1540356	3138	12	2	9	0	161	125	0.255731460157	0.605577541417	0.823	1.0	-0.177
3297	FAM213A	FAM213A	chr10	+	82179755	82180401	82180238	82180401	82168241	82168399	3297	113	172	45	88	250	125	0.254738451594	0.605577541417	0.247	0.204	0.043
3504	NPHP1	NPHP1	chr2	-	110920624	110920712	110920624	110920709	110922264	110922307	3504	9	4	6	7	127	125	0.254334612908	0.605577541417	0.689	0.458	0.231
3523	TTC23	TTC23	chr15	-	99679521	99679672	99679521	99679604	99696352	99696502	3523	5	13	3	20	192	125	0.255699680835	0.605577541417	0.2	0.089	0.111
552	ZNF419	ZNF419	chr19	+	58004223	58006048	58005735	58006048	58003480	58003579	552	52	0	28	1	250	125	0.254205658613	0.605577541417	1.0	0.933	0.067
743	DDIT3	DDIT3	chr12	-	57911051	57911302	57911051	57911221	57911488	57911536	743	67	89	57	57	205	125	0.253672012813	0.605577541417	0.315	0.379	-0.064
1349	CDC27	CDC27	chr17	-	45219218	45219391	45219218	45219388	45219594	45219802	1349	31	49	101	118	127	125	0.257824259775	0.608368207777	0.384	0.457	-0.073
1761	RYK	RYK	chr3	-	133910692	133910827	133910692	133910818	133913925	133914026	1761	251	133	276	123	133	125	0.258156402984	0.608368207777	0.639	0.678	-0.039
1820	ASB16-AS1	ASB16-AS1	chr17	-	42253341	42255184	42253341	42254010	42258990	42259088	1820	53	12	37	14	250	125	0.258131163879	0.608368207777	0.688	0.569	0.119
2279	PPIE	PPIE	chr1	+	40211046	40211170	40211085	40211170	40209495	40209596	2279	188	8	323	22	163	125	0.258803592657	0.608368207777	0.947	0.918	0.029
2480	ARHGEF40	ARHGEF40	chr14	+	21543781	21543924	21543803	21543924	21543490	21543658	2480	3	113	0	82	146	125	0.258312739024	0.608368207777	0.022	0.0	0.022
3503	GTF2IRD1	GTF2IRD1	chr7	+	73969722	73969824	73969767	73969824	73969503	73969553	3503	58	75	77	76	169	125	0.2589570706	0.608368207777	0.364	0.428	-0.064
631	LRRC16A	LRRC16A	chr6	+	25606288	25606501	25606306	25606501	25605039	25605121	631	6	0	136	26	142	125	0.25853447431	0.608368207777	1.0	0.822	0.178
3412	STK40	STK40	chr1	-	36824337	36824438	36824337	36824423	36826821	36826941	3412	4	120	2	160	139	125	0.259551549595	0.609156877115	0.029	0.011	0.018
2988	FAM135A	FAM135A	chr6	+	71234045	71236401	71234633	71236401	71233669	71233824	2988	9	7	43	62	250	125	0.260369261645	0.610467372423	0.391	0.257	0.134
479	SHMT2	SHMT2	chr12	+	57626207	57626358	57626265	57626358	57625993	57626075	479	140	3	165	1	182	125	0.261066583748	0.611493271784	0.97	0.991	-0.021
3407	NCOR2	NCOR2	chr12	-	124914158	124914252	124914158	124914249	124915160	124915333	3407	12	1	58	15	127	125	0.26139525489	0.611654502993	0.922	0.792	0.13
1326	ORC1	ORC1	chr1	-	52867800	52867900	52867800	52867897	52869917	52870143	1326	22	3	60	3	127	125	0.261716847071	0.611798865944	0.878	0.952	-0.074
281	ZNF181	ZNF181	chr19	+	35230427	35230526	35230430	35230526	35230052	35230173	281	6	5	5	1	127	125	0.262821631498	0.612912281098	0.542	0.831	-0.289
2942	CCDC138	CCDC138	chr2	+	109408130	109408258	109408135	109408258	109405307	109405422	2942	44	5	29	1	129	125	0.262974258245	0.612912281098	0.895	0.966	-0.071
3667	TMEM171	TMEM171	chr5	+	72427364	72427644	72427367	72427644	72424216	72424358	3667	2	6	8	8	127	125	0.262678244735	0.612912281098	0.247	0.496	-0.249
2551	PCMTD2	PCMTD2	chr20	+	62899239	62899363	62899320	62899363	62895781	62895884	2551	76	0	35	1	205	125	0.263948979412	0.614521854744	1.0	0.955	0.045
2786	NCAPG	NCAPG	chr4	+	17825269	17825393	17825294	17825393	17824605	17824746	2786	67	1	203	9	149	125	0.264186965591	0.614521854744	0.983	0.95	0.033
3918	FAM166B	FAM166B	chr9	-	35562376	35562571	35562376	35562525	35562645	35562697	3918	3	3	0	2	170	125	0.26496258403	0.615717594084	0.424	0.0	0.424
2619	MAP4K4	MAP4K4	chr2	+	102476104	102476326	102476197	102476326	102472438	102472600	2619	38	0	176	5	217	125	0.266077327403	0.617089683455	1.0	0.953	0.047
2795	STX4	STX4	chr16	+	31045524	31045646	31045546	31045646	31045333	31045435	2795	5	23	13	117	146	125	0.266034736136	0.617089683455	0.157	0.087	0.07
1782	CAPRIN2	CAPRIN2	chr12	-	30862485	30863448	30862485	30863404	30864499	30864563	1782	26	38	6	16	168	125	0.267681042106	0.619404344075	0.337	0.218	0.119
2987	PMS2	PMS2	chr7	-	6045522	6045662	6045522	6045657	6048627	6048737	2987	12	2	37	15	129	125	0.268127878765	0.619404344075	0.853	0.705	0.148
506	EFNA4	EFNA4	chr1	+	155041328	155042029	155041494	155042029	155039847	155039916	506	183	31	106	25	250	125	0.268068131486	0.619404344075	0.747	0.679	0.068
985	SETMAR	SETMAR	chr3	+	4354581	4355445	4355330	4355445	4344987	4345210	985	22	0	34	2	250	125	0.268114001777	0.619404344075	1.0	0.895	0.105
1894	PCYT2	PCYT2	chr17	-	79866751	79867197	79866751	79866911	79867389	79867478	1894	4	0	18	6	250	125	0.269815499031	0.621246293708	1.0	0.6	0.4
1979	C17orf49	C17orf49	chr17	+	6920575	6920843	6920579	6920843	6920228	6920333	1979	57	141	160	323	128	125	0.269972037045	0.621246293708	0.283	0.326	-0.043
3423	PTGES2	PTGES2	chr9	-	130885980	130886130	130885980	130886126	130886770	130886829	3423	249	6	412	5	128	125	0.270057779142	0.621246293708	0.976	0.988	-0.012
3571	MPP1	MPP1	chrX	-	154014478	154014675	154014478	154014615	154018228	154018297	3571	34	1	78	0	184	125	0.270244776872	0.621246293708	0.959	1.0	-0.041
518	IFFO1	IFFO1	chr12	-	6657833	6658015	6657833	6657991	6658641	6658650	518	3	11	0	5	148	125	0.269403381621	0.621246293708	0.187	0.0	0.187
3315	PPP1R12C	PPP1R12C	chr19	-	55604150	55604236	55604150	55604233	55604383	55604444	3315	17	22	24	49	127	125	0.270537744307	0.621313024487	0.432	0.325	0.107
2775	RHNO1	RHNO1	chr12	+	2994327	2994700	2994448	2994700	2986364	2986448	2775	2	38	0	97	245	125	0.271312404105	0.622484794603	0.026	0.0	0.026
2712	ZNF773	ZNF773	chr19	+	58016024	58016154	58016027	58016154	58011221	58011481	2712	1	0	3	8	127	125	0.271644442928	0.622639745523	1.0	0.27	0.73
147	GPATCH4	GPATCH4	chr1	-	156568759	156568896	156568759	156568822	156571200	156571279	147	70	1	190	8	198	125	0.27409006475	0.627630891433	0.978	0.937	0.041
722	PAQR4	PAQR4	chr16	+	3021157	3021379	3021274	3021379	3019245	3019841	722	54	0	194	4	241	125	0.274355219747	0.627630891433	1.0	0.962	0.038
3489	CDV3	CDV3	chr3	+	133306002	133309118	133306005	133309118	133305406	133305566	3489	157	31	555	85	127	125	0.2746848362	0.627774858655	0.833	0.865	-0.032
888	ETNK2	ETNK2	chr1	-	204103642	204103822	204103642	204103716	204106231	204106377	888	14	100	16	74	230	125	0.277664809207	0.633969894154	0.071	0.105	-0.034
1355	ALAS1	ALAS1	chr3	+	52233225	52233456	52233236	52233456	52232687	52232864	1355	32	0	50	2	135	125	0.277982375992	0.63407995454	1.0	0.959	0.041
2583	WDR76	WDR76	chr15	+	44120162	44120564	44120272	44120564	44119111	44119290	2583	113	3	208	2	234	125	0.278393839068	0.634403772668	0.953	0.982	-0.029
1532	KLHDC9	KLHDC9	chr1	+	161069368	161069586	161069387	161069586	161069135	161069295	1532	1	7	0	12	143	125	0.280769195264	0.634842250583	0.111	0.0	0.111
2273	C19orf66	C19orf66	chr19	+	10202151	10202306	10202259	10202306	10201925	10202029	2273	50	1	43	3	232	125	0.279074673986	0.634842250583	0.964	0.885	0.079
2460	KCNMA1	KCNMA1	chr10	-	79395960	79396327	79395960	79396273	79397022	79397577	2460	1	0	42	86	178	125	0.279962117806	0.634842250583	1.0	0.255	0.745
2586	SLC39A13	SLC39A13	chr11	+	47436589	47436710	47436610	47436710	47436327	47436460	2586	4	106	3	186	145	125	0.280243257083	0.634842250583	0.032	0.014	0.018
2915	RPP21	RPP21	chr6	+	30313243	30313350	30313267	30313350	30313074	30313175	2915	12	239	13	165	148	125	0.280856471357	0.634842250583	0.041	0.062	-0.021
3232	ZNF227	ZNF227	chr19	+	44717239	44717397	44717242	44717397	44716680	44716738	3232	2	13	3	6	127	125	0.280117794269	0.634842250583	0.132	0.33	-0.198
3311	CHURC1	CHURC1	chr14	+	65392724	65392798	65392727	65392798	65390708	65390844	3311	18	95	66	255	127	125	0.281013434625	0.634842250583	0.157	0.203	-0.046
3485	RICTOR	RICTOR	chr5	-	38945592	38945826	38945592	38945712	38946569	38946654	3485	36	1	57	5	238	125	0.280389691695	0.634842250583	0.95	0.857	0.093
88	COPA	COPA	chr1	-	160275222	160275388	160275222	160275361	160275477	160275563	88	11	189	38	448	151	125	0.279436548923	0.634842250583	0.046	0.066	-0.02
3324	ISG20	ISG20	chr15	+	89193465	89195541	89195400	89195541	89182573	89182825	3324	7	0	30	5	250	125	0.281911270993	0.6362599539	1.0	0.75	0.25
2733	VDAC1	VDAC1	chr5	-	133328636	133328709	133328636	133328706	133340337	133340657	2733	128	27	367	100	127	125	0.282833031115	0.637118617459	0.824	0.783	0.041
2848	EPHB2	EPHB2	chr1	+	23222903	23222971	23222906	23222971	23221964	23222073	2848	7	30	53	375	127	125	0.282694645747	0.637118617459	0.187	0.122	0.065
1454	EIF3C	EIF3C	chr16	-	28412179	28412305	28412179	28412275	28412527	28412717	1454	1	1	0	3	154	125	0.285324620888	0.642113949382	0.448	0.0	0.448
2561	TIMM9	TIMM9	chr14	-	58875211	58875886	58875211	58875817	58877560	58877656	2561	96	3	305	4	193	125	0.285596136365	0.642113949382	0.954	0.98	-0.026
441	ZDHHC4	ZDHHC4	chr7	+	6618131	6618351	6618196	6618351	6617064	6617129	441	25	45	27	33	189	125	0.286405961417	0.643320260664	0.269	0.351	-0.082
2151	SMARCAD1	SMARCAD1	chr4	+	95200073	95200201	95200079	95200201	95199766	95199884	2151	18	16	51	69	130	125	0.28682099717	0.643638348273	0.52	0.415	0.105
3240	FPGS	FPGS	chr9	+	130569251	130569366	130569270	130569366	130566914	130566979	3240	299	12	573	15	143	125	0.288019728843	0.645098422166	0.956	0.971	-0.015
627	DGCR2	DGCR2	chr22	-	19052360	19052588	19052360	19052571	19055612	19055738	627	6	8	16	42	141	125	0.287871221875	0.645098422166	0.399	0.252	0.147
2706	SSBP2	SSBP2	chr5	-	80762792	80762884	80762792	80762860	80769518	80769589	2706	4	92	0	25	148	125	0.289133619582	0.646436406119	0.035	0.0	0.035
3323	ISG20	ISG20	chr15	+	89195340	89195541	89195400	89195541	89182573	89182825	3323	22	0	111	5	184	125	0.289205021835	0.646436406119	1.0	0.938	0.062
472	CAPNS1	CAPNS1	chr19	+	36631898	36632122	36631901	36632122	36630827	36631059	472	6	2	6	6	127	125	0.289440939698	0.646436406119	0.747	0.496	0.251
1232	MUTYH	MUTYH	chr1	-	45799084	45799266	45799084	45799236	45800062	45800183	1232	4	9	1	0	154	125	0.291460434964	0.646729001007	0.265	1.0	-0.735
2097	PDHA1	PDHA1	chrX	+	19369377	19369525	19369398	19369525	19368054	19368228	2097	2	267	8	421	145	125	0.291495101983	0.646729001007	0.006	0.016	-0.01
2683	C21orf58	C21orf58	chr21	-	47734629	47734963	47734629	47734794	47735387	47735461	2683	10	4	18	15	250	125	0.290499271345	0.646729001007	0.556	0.375	0.181
2716	PDIA5	PDIA5	chr3	+	122864945	122865106	122864964	122865106	122864368	122864439	2716	144	12	141	7	143	125	0.290530970823	0.646729001007	0.913	0.946	-0.033
3319	BZRAP1	BZRAP1	chr17	-	56383702	56383774	56383702	56383747	56384160	56384329	3319	48	35	3	5	151	125	0.290938232621	0.646729001007	0.532	0.332	0.2
3954	EIF3B	EIF3B	chr7	+	2419838	2420377	2419913	2420377	2419028	2419146	3954	315	120	639	279	199	125	0.291020748903	0.646729001007	0.622	0.59	0.032
525	FBXO21	FBXO21	chr12	-	117595677	117595889	117595677	117595868	117603289	117603422	525	62	98	46	94	145	125	0.291250479373	0.646729001007	0.353	0.297	0.056
1471	GLT8D1	GLT8D1	chr3	-	52738739	52738968	52738739	52738964	52739462	52740099	1471	45	16	49	26	128	125	0.293555838833	0.650075676964	0.733	0.648	0.085
2191	ST6GALNAC6	ST6GALNAC6	chr9	-	130647599	130649067	130647599	130649063	130649762	130649870	2191	317	27	104	13	128	125	0.293416887192	0.650075676964	0.92	0.887	0.033
1139	E2F3	E2F3	chr6	+	20481436	20481656	20481454	20481656	20480076	20480188	1139	31	4	112	7	142	125	0.295463458806	0.651857329193	0.872	0.934	-0.062
1958	ZNF780A	ZNF780A	chr19	-	40587725	40587824	40587725	40587821	40589017	40589144	1958	0	5	10	47	127	125	0.294725984951	0.651857329193	0.0	0.173	-0.173
2849	TBRG4	TBRG4	chr7	-	45148425	45148886	45148425	45148842	45151241	45151346	2849	127	0	192	3	168	125	0.295468041737	0.651857329193	1.0	0.979	0.021
604	ZNF33A	ZNF33A	chr10	+	38343302	38348995	38343305	38348995	38306218	38306314	604	50	14	57	24	127	125	0.295278103199	0.651857329193	0.779	0.7	0.079
1177	MYADM	MYADM	chr19	+	54372943	54373092	54373019	54373092	54371118	54371197	1177	237	12	209	16	200	125	0.295979458421	0.652108627564	0.925	0.891	0.034
2554	UCK1	UCK1	chr9	-	134405872	134406074	134405872	134406032	134406480	134406662	2554	11	4	4	4	166	125	0.296135991022	0.652108627564	0.674	0.43	0.244
894	ARHGEF10	ARHGEF10	chr8	+	1846598	1846691	1846601	1846691	1844498	1844615	894	26	1	72	8	127	125	0.29817537316	0.655985820952	0.962	0.899	0.063
297	CCNI2	CCNI2	chr5	+	132084035	132084167	132084038	132084167	132083136	132083616	297	0	2	2	2	127	125	0.299270832097	0.65677244687	0.0	0.496	-0.496
3091	PMPCA	PMPCA	chr9	+	139309004	139309099	139309006	139309099	139307261	139307344	3091	271	6	283	3	126	125	0.299493018137	0.65677244687	0.978	0.989	-0.011
450	TCTN2	TCTN2	chr12	+	124158161	124158357	124158164	124158357	124156602	124156679	450	54	21	50	28	127	125	0.29964894135	0.65677244687	0.717	0.637	0.08
719	ZNF189	ZNF189	chr9	+	104162207	104162292	104162210	104162292	104161135	104161471	719	13	1	19	0	127	125	0.299244253853	0.65677244687	0.928	1.0	-0.072
1066	CD101	CD101	chr1	+	117578777	117579173	117578789	117579173	117576481	117576756	1066	2	0	2	2	136	125	0.300582648208	0.65698380119	1.0	0.479	0.521
3651	PSMA3-AS1	PSMA3-AS1	chr14	-	58740696	58740853	58740696	58740728	58758352	58758425	3651	16	7	9	8	249	125	0.300064649218	0.65698380119	0.534	0.361	0.173
3690	SLC9A8	SLC9A8	chr20	+	48467298	48467381	48467346	48467381	48466115	48466217	3690	0	7	3	19	172	125	0.300462476017	0.65698380119	0.0	0.103	-0.103
3131	SUPT20H	SUPT20H	chr13	-	37619383	37619513	37619383	37619510	37621671	37621738	3131	33	111	52	134	127	125	0.300952720655	0.657182471634	0.226	0.276	-0.05
2620	MAP4K4	MAP4K4	chr2	+	102482889	102483041	102482892	102483041	102481391	102481498	2620	117	27	498	146	127	125	0.301323679154	0.657382706885	0.81	0.77	0.04
236	ZNF138	ZNF138	chr7	+	64275949	64276031	64275953	64276031	64275295	64275422	236	2	7	7	9	128	125	0.301719083469	0.657635854154	0.218	0.432	-0.214
3165	HPS1	HPS1	chr10	-	100205056	100205170	100205056	100205161	100206563	100206704	3165	50	0	118	3	133	125	0.302574684208	0.658890662928	1.0	0.974	0.026
1551	BRCA1	BRCA1	chr17	-	41228504	41228631	41228504	41228628	41234420	41234592	1551	26	5	56	19	127	125	0.303135956146	0.659011360218	0.837	0.744	0.093
2126	POMGNT1	POMGNT1	chr1	-	46654352	46655029	46654352	46654652	46655129	46655239	2126	335	13	543	14	250	125	0.303469972165	0.659011360218	0.928	0.951	-0.023
3045	C11orf80	C11orf80	chr11	+	66605837	66605916	66605840	66605916	66595736	66595835	3045	15	7	67	52	127	125	0.303407772796	0.659011360218	0.678	0.559	0.119
1015	PRPF4	PRPF4	chr9	+	116038824	116039005	116038827	116039005	116037913	116038050	1015	31	127	53	167	127	125	0.303809302379	0.659140182304	0.194	0.238	-0.044
2143	FAM122B	FAM122B	chrX	-	133903595	133906313	133903595	133905384	133915850	133915947	2143	123	4	207	3	250	125	0.304318153101	0.659636217679	0.939	0.972	-0.033
1087	MED8	MED8	chr1	-	43853980	43854160	43853980	43854099	43855429	43855483	1087	10	41	8	56	185	125	0.306589909155	0.663592620816	0.141	0.088	0.053
1130	ARPC3	ARPC3	chr12	-	110873914	110874009	110873914	110874006	110874361	110874488	1130	1083	25	4757	86	127	125	0.30698910963	0.663592620816	0.977	0.982	-0.005
1758	FAM156A	FAM156A	chrX	+	53024484	53024651	53024593	53024651	52985470	52985544	1758	0	1	3	1	233	125	0.306865992966	0.663592620816	0.0	0.617	-0.617
2996	FKBP7	FKBP7	chr2	-	179334378	179334512	179334378	179334509	179341788	179341940	2996	143	38	16	2	127	125	0.308538350823	0.666329612695	0.787	0.887	-0.1
2936	TRMT10A	TRMT10A	chr4	-	100480310	100480518	100480310	100480507	100485069	100485214	2936	4	7	17	14	135	125	0.309266981013	0.667290992946	0.346	0.529	-0.183
3379	MINA	MINA	chr3	-	97668687	97668859	97668687	97668856	97669629	97669732	3379	44	8	69	20	127	125	0.310159483737	0.668603868788	0.844	0.773	0.071
2890	UBXN1	UBXN1	chr11	-	62443969	62444477	62443969	62444111	62444989	62445106	2890	518	11	541	7	250	125	0.311039184833	0.66988677136	0.959	0.975	-0.016
1191	NPHP4	NPHP4	chr1	-	5965691	5965843	5965691	5965840	5967174	5967282	1191	18	24	15	12	127	125	0.311953549912	0.670628910039	0.425	0.552	-0.127
3367	TMEM127	TMEM127	chr2	-	96930875	96931250	96930875	96931227	96931606	96931751	3367	4	0	26	7	147	125	0.311897036954	0.670628910039	1.0	0.76	0.24
1310	HDHD3	HDHD3	chr9	-	116137732	116137847	116137732	116137806	116139008	116139289	1310	5	2	20	20	165	125	0.313004050411	0.671048756528	0.654	0.431	0.223
1711	BRD8	BRD8	chr5	-	137502206	137502416	137502206	137502299	137503622	137503767	1711	101	6	142	14	241	125	0.312447690904	0.671048756528	0.897	0.84	0.057
2568	DCAF4	DCAF4	chr14	+	73420868	73420970	73420871	73420970	73418505	73418585	2568	8	12	33	29	127	125	0.313002526596	0.671048756528	0.396	0.528	-0.132
909	FAM161A	FAM161A	chr2	-	62066555	62067716	62066555	62067660	62069256	62069495	909	30	6	15	1	180	125	0.313635097618	0.671789826927	0.776	0.912	-0.136
2484	ACD	ACD	chr16	-	67691664	67691756	67691664	67691717	67691888	67692265	2484	128	1	190	0	163	125	0.314183254083	0.672352163738	0.99	1.0	-0.01
1057	ZFP14	ZFP14	chr19	-	36851336	36851438	36851336	36851435	36853013	36853140	1057	2	1	4	0	127	125	0.315530775723	0.673830267364	0.663	1.0	-0.337
1115	ZNF714	ZNF714	chr19	+	21281617	21281716	21281620	21281716	21280990	21281117	1115	4	7	7	5	127	125	0.31604250237	0.673830267364	0.36	0.579	-0.219
1161	MAP7D1	MAP7D1	chr1	+	36645112	36645158	36645115	36645158	36644862	36644916	1161	17	185	131	1092	127	125	0.315947121502	0.673830267364	0.083	0.106	-0.023
1940	BEND7	BEND7	chr10	-	13489265	13489319	13489265	13489316	13494538	13494658	1940	16	36	27	41	127	125	0.31630520197	0.673830267364	0.304	0.393	-0.089
521	ZNF512	ZNF512	chr2	+	27820933	27821121	27820936	27821121	27806524	27806583	521	21	4	27	10	127	125	0.315641937703	0.673830267364	0.838	0.727	0.111
188	ARFGAP1	ARFGAP1	chr20	+	61917717	61917794	61917723	61917794	61917005	61917065	188	115	4	211	13	130	125	0.318046992147	0.676928227409	0.965	0.94	0.025
251	ZNF343	ZNF343	chr20	-	2474423	2474690	2474423	2474648	2481301	2481388	251	24	1	32	0	166	125	0.319679111226	0.679173851829	0.948	1.0	-0.052
401	POGZ	POGZ	chr1	-	151400298	151400517	151400298	151400490	151400598	151400889	401	77	7	162	23	151	125	0.319414588311	0.679173851829	0.901	0.854	0.047
1393	ATXN7L3	ATXN7L3	chr17	-	42273401	42273468	42273401	42273447	42273763	42273786	1393	30	137	46	272	145	125	0.320588791465	0.680291697643	0.159	0.127	0.032
56	PLAGL1	PLAGL1	chr6	-	144281605	144281693	144281605	144281679	144285923	144285955	56	11	26	25	91	138	125	0.320783255898	0.680291697643	0.277	0.199	0.078
1465	NOLC1	NOLC1	chr10	+	103916942	103917085	103916945	103917085	103916775	103916831	1465	190	206	473	455	127	125	0.321252603483	0.680673833122	0.476	0.506	-0.03
705	HNF1B	HNF1B	chr17	-	36093549	36093814	36093549	36093736	36099430	36099630	705	4	0	681	165	202	125	0.32196590122	0.681571700964	1.0	0.719	0.281
3455	GCDH	GCDH	chr19	+	13007018	13007235	13007053	13007235	13006805	13006935	3455	49	2	141	2	159	125	0.322341858338	0.681754478462	0.951	0.982	-0.031
1170	PDE4DIP	PDE4DIP	chr1	-	144851423	144852499	144851423	144852443	144854164	144854211	1170	11	1	15	0	180	125	0.323228266738	0.681791523209	0.884	1.0	-0.116
2331	ZFAND5	ZFAND5	chr9	-	74975543	74975703	74975543	74975700	74979611	74980163	2331	47	2	170	15	127	125	0.322838452108	0.681791523209	0.959	0.918	0.041
428	GRK6	GRK6	chr5	+	176868735	176869850	176868737	176869850	176867919	176868054	428	30	71	66	120	126	125	0.323040543631	0.681791523209	0.295	0.353	-0.058
48	METTL9	METTL9	chr16	+	21666547	21668794	21666550	21668794	21636251	21636436	48	305	166	436	209	127	125	0.323688355438	0.682150750851	0.644	0.672	-0.028
1103	DGKZ	DGKZ	chr11	+	46401003	46401118	46401018	46401118	46400752	46400786	1103	3	160	5	128	139	125	0.324052630894	0.682307596712	0.017	0.034	-0.017
1008	OPTN	OPTN	chr10	+	13151096	13151288	13151111	13151288	13150961	13151015	1008	0	2	16	28	139	125	0.330099414977	0.684735824841	0.0	0.339	-0.339
1150	SPIN2B	SPIN2B	chrX	-	57146114	57147067	57146114	57147064	57147725	57147979	1150	3	10	5	7	127	125	0.343928413208	0.684735824841	0.228	0.413	-0.185
1243	ZSCAN18	ZSCAN18	chr19	-	58595208	58596746	58595208	58596743	58597540	58597633	1243	35	11	14	2	127	125	0.336698223853	0.684735824841	0.758	0.873	-0.115
1264	GPBAR1	GPBAR1	chr2	+	219126781	219128582	219127402	219128582	219125737	219125939	1264	0	1	1	0	250	125	0.33420177892	0.684735824841	0.0	1.0	-1.0
1307	IQCH-AS1	IQCH-AS1	chr15	-	67807259	67807598	67807259	67807404	67811337	67811440	1307	2	29	0	15	250	125	0.344803065235	0.684735824841	0.033	0.0	0.033
1459	ZDHHC6	ZDHHC6	chr10	-	114203272	114203364	114203272	114203352	114204927	114205408	1459	65	4	104	3	136	125	0.340700013366	0.684735824841	0.937	0.97	-0.033
1562	RTN3	RTN3	chr11	+	63486173	63488504	63486452	63488504	63448921	63449250	1562	9	0	6	1	250	125	0.331470085979	0.684735824841	1.0	0.75	0.25
1571	IL17RE	IL17RE	chr3	+	9956085	9956283	9956158	9956283	9955639	9955708	1571	1	0	13	20	197	125	0.340843880425	0.684735824841	1.0	0.292	0.708
1589	INPP5J	INPP5J	chr22	+	31522279	31522475	31522361	31522475	31518908	31519105	1589	0	1	1	0	206	125	0.337252052165	0.684735824841	0.0	1.0	-1.0
1596	SAFB	SAFB	chr19	+	5667357	5667461	5667363	5667461	5667056	5667175	1596	131	61	126	72	130	125	0.341342107073	0.684735824841	0.674	0.627	0.047
1639	MOK	MOK	chr14	-	102698871	102699045	102698871	102699008	102700024	102700126	1639	11	1	10	3	161	125	0.344977616752	0.684735824841	0.895	0.721	0.174
1715	EIF1AD	EIF1AD	chr11	-	65767773	65767952	65767773	65767877	65769380	65769637	1715	35	1	90	7	199	125	0.332425242928	0.684735824841	0.956	0.89	0.066
1718	EIF1AD	EIF1AD	chr11	-	65767773	65767952	65767773	65767877	65769510	65769637	1718	27	5	88	9	199	125	0.342980796954	0.684735824841	0.772	0.86	-0.088
1767	PRKAG2	PRKAG2	chr7	-	151292430	151292540	151292430	151292537	151329154	151329224	1767	11	9	54	27	127	125	0.343716490718	0.684735824841	0.546	0.663	-0.117
1780	IST1	IST1	chr16	+	71958671	71958720	71958675	71958720	71956376	71956583	1780	17	0	35	2	128	125	0.332846361613	0.684735824841	1.0	0.945	0.055
1826	ZNF302	ZNF302	chr19	+	35174896	35177302	35175156	35177302	35174059	35174143	1826	3	38	1	38	250	125	0.343264610512	0.684735824841	0.038	0.013	0.025
1847	SYNRG	SYNRG	chr17	-	35902073	35902667	35902073	35902532	35913216	35914161	1847	30	6	111	13	250	125	0.33742247563	0.684735824841	0.714	0.81	-0.096
1916	DDX49	DDX49	chr19	+	19031388	19031512	19031459	19031512	19030483	19030665	1916	200	7	254	5	195	125	0.336494026351	0.684735824841	0.948	0.97	-0.022
1968	ZFP90	ZFP90	chr16	+	68596891	68601039	68596946	68601039	68592375	68592471	1968	5	30	2	28	179	125	0.333528576896	0.684735824841	0.104	0.048	0.056
1971	ZFP90	ZFP90	chr16	+	68592277	68592471	68592375	68592471	68591900	68592027	1971	16	26	10	26	222	125	0.342206083746	0.684735824841	0.257	0.178	0.079
2089	KANSL3	KANSL3	chr2	-	97297048	97297280	97297048	97297219	97302657	97302922	2089	27	43	31	35	185	125	0.327086343072	0.684735824841	0.298	0.374	-0.076
210	MPP5	MPP5	chr14	+	67745734	67746254	67745966	67746254	67736417	67736500	210	12	2	151	52	250	125	0.337210076337	0.684735824841	0.75	0.592	0.158
2137	TSSK4	TSSK4	chr14	+	24676321	24676715	24676351	24676715	24675714	24675929	2137	0	1	1	0	154	125	0.340069328132	0.684735824841	0.0	1.0	-1.0
2139	TPGS2	TPGS2	chr18	-	34385336	34385465	34385336	34385360	34387809	34387897	2139	352	2	788	2	229	125	0.341632135743	0.684735824841	0.99	0.995	-0.005
2183	RNF111	RNF111	chr15	+	59376300	59376453	59376327	59376453	59373134	59373483	2183	3	23	10	39	151	125	0.337541696154	0.684735824841	0.097	0.175	-0.078
2214	KCNIP1	KCNIP1	chr5	+	170148761	170148907	170148836	170148907	170147324	170147394	2214	7	228	0	43	199	125	0.328898592018	0.684735824841	0.019	0.0	0.019
2217	HMMR	HMMR	chr5	+	162894706	162894754	162894709	162894754	162891728	162891808	2217	13	0	93	6	127	125	0.337602178248	0.684735824841	1.0	0.938	0.062
2296	ICE2	ICE2	chr15	-	60760259	60760521	60760259	60760361	60768261	60768366	2296	69	22	124	29	250	125	0.339365376234	0.684735824841	0.611	0.681	-0.07
2422	COMMD4	COMMD4	chr15	+	75631325	75631445	75631377	75631445	75630986	75631026	2422	662	8	1078	8	176	125	0.34442516416	0.684735824841	0.983	0.99	-0.007
2451	SLC29A1	SLC29A1	chr6	+	44194996	44195079	44194999	44195079	44187241	44187519	2451	12	76	9	90	127	125	0.332852267332	0.684735824841	0.135	0.09	0.045
247	TYSND1	TYSND1	chr10	-	71902423	71902609	71902423	71902520	71903597	71903728	247	52	2	85	7	213	125	0.345276730708	0.684735824841	0.938	0.877	0.061
2528	ING4	ING4	chr12	-	6761827	6761936	6761827	6761933	6762110	6762216	2528	8	29	10	21	127	125	0.333270494023	0.684735824841	0.214	0.319	-0.105
2603	NGFRAP1	NGFRAP1	chrX	+	102632390	102633092	102632437	102633092	102631250	102631541	2603	336	24	52	6	171	125	0.340397994348	0.684735824841	0.911	0.864	0.047
2629	PPP2R2D	PPP2R2D	chr10	+	133757471	133757649	133757598	133757649	133754085	133754198	2629	145	7	280	8	250	125	0.331322810088	0.684735824841	0.912	0.946	-0.034
2702	UBE2A	UBE2A	chrX	+	118708863	118708944	118708870	118708944	118708429	118708718	2702	60	3	248	6	131	125	0.342062362854	0.684735824841	0.95	0.975	-0.025
2732	MDM1	MDM1	chr12	-	68718784	68721290	68718784	68720801	68724886	68725001	2732	9	20	13	17	250	125	0.337970321392	0.684735824841	0.184	0.277	-0.093
276	BRD9	BRD9	chr5	-	889135	889280	889135	889275	889701	889762	276	76	0	150	3	129	125	0.337363311651	0.684735824841	1.0	0.98	0.02
2874	ATXN2L	ATXN2L	chr16	+	28843507	28843720	28843525	28843720	28842282	28842393	2874	21	250	56	517	142	125	0.339796278837	0.684735824841	0.069	0.087	-0.018
2892	MATN2	MATN2	chr8	+	99045269	99045404	99045326	99045404	99044473	99044545	2892	11	10	16	8	181	125	0.343024510474	0.684735824841	0.432	0.58	-0.148
2962	PEX10	PEX10	chr1	-	2338158	2338394	2338158	2338334	2339890	2340297	2962	1	29	8	88	184	125	0.344273926158	0.684735824841	0.023	0.058	-0.035
3066	BACE1	BACE1	chr11	-	117164586	117164724	117164586	117164649	117165846	117166063	3066	25	0	54	2	199	125	0.342145970569	0.684735824841	1.0	0.944	0.056
3171	ZNF410	ZNF410	chr14	+	74363018	74363237	74363050	74363237	74360499	74360635	3171	51	1	176	9	156	125	0.338065537925	0.684735824841	0.976	0.94	0.036
3182	SLC2A11	SLC2A11	chr22	+	24217303	24217428	24217307	24217428	24210667	24210828	3182	51	9	42	4	128	125	0.332075598987	0.684735824841	0.847	0.911	-0.064
3245	CTF1	CTF1	chr16	+	30910735	30910854	30910738	30910854	30907927	30907989	3245	2	0	6	4	127	125	0.328654150838	0.684735824841	1.0	0.596	0.404
3290	MRPL42	MRPL42	chr12	+	93862964	93863131	93862967	93863131	93861265	93861330	3290	53	61	55	81	127	125	0.339461097456	0.684735824841	0.461	0.401	0.06
330	TGIF1	TGIF1	chr18	+	3450319	3450503	3450322	3450503	3449648	3450068	330	6	0	4	1	127	125	0.334982810658	0.684735824841	1.0	0.797	0.203
3314	PPP1R12C	PPP1R12C	chr19	-	55606812	55606971	55606812	55606968	55607234	55607308	3314	73	47	96	48	127	125	0.328978230006	0.684735824841	0.605	0.663	-0.058
3377	CD164	CD164	chr6	-	109687716	109690220	109687716	109689528	109691613	109691670	3377	965	8	2103	11	250	125	0.340455480397	0.684735824841	0.984	0.99	-0.006
3387	BIRC7	BIRC7	chr20	+	61870709	61870962	61870763	61870962	61870513	61870585	3387	1	0	0	1	178	125	0.33894504396	0.684735824841	1.0	0.0	1.0
3429	DFNB31	DFNB31	chr9	-	117166175	117166357	117166175	117166354	117168634	117169172	3429	32	6	24	2	127	125	0.344128912325	0.684735824841	0.84	0.922	-0.082
3707	MUC1	MUC1	chr1	-	155160638	155160761	155160638	155160707	155161973	155162074	3707	5	1	157	8	178	125	0.327312780524	0.684735824841	0.778	0.932	-0.154
3785	FOXP1	FOXP1	chr3	-	71026793	71026873	71026793	71026870	71026978	71027180	3785	13	8	134	51	127	125	0.330303088752	0.684735824841	0.615	0.721	-0.106
3869	GON4L	GON4L	chr1	-	155721750	155722381	155721750	155722378	155722994	155723205	3869	0	32	2	61	127	125	0.343675440422	0.684735824841	0.0	0.031	-0.031
3905	PCBP2	PCBP2	chr12	+	53862560	53862616	53862563	53862616	53861588	53861627	3905	1976	457	2318	574	127	125	0.331874547289	0.684735824841	0.81	0.799	0.011
407	BRD1	BRD1	chr22	-	50181037	50181535	50181037	50181142	50187681	50187942	407	32	24	39	41	250	125	0.339167608502	0.684735824841	0.4	0.322	0.078
417	ANAPC15	ANAPC15	chr11	-	71822202	71822332	71822202	71822327	71822457	71822542	417	40	21	189	74	129	125	0.339568292853	0.684735824841	0.649	0.712	-0.063
418	ANAPC15	ANAPC15	chr11	-	71820632	71820986	71820632	71820974	71821133	71821271	418	2	97	15	357	136	125	0.327017688541	0.684735824841	0.019	0.037	-0.018
493	ZNF286A	ZNF286A	chr17	+	15603448	15603680	15603521	15603680	15602890	15603091	493	11	1	18	5	197	125	0.331465117172	0.684735824841	0.875	0.696	0.179
494	ZNF286A	ZNF286A	chr17	+	15603361	15603680	15603521	15603680	15602890	15603091	494	29	1	51	5	250	125	0.335762470248	0.684735824841	0.935	0.836	0.099
51	PLAGL1	PLAGL1	chr6	-	144287294	144287422	144287294	144287335	144290043	144290115	51	8	12	23	57	211	125	0.345229470344	0.684735824841	0.283	0.193	0.09
594	TSC22D4	TSC22D4	chr7	-	100074899	100075827	100074899	100075082	100076416	100076902	594	80	10	126	10	250	125	0.341466186723	0.684735824841	0.8	0.863	-0.063
609	BCOR	BCOR	chrX	-	39922860	39923205	39922860	39923103	39923588	39923852	609	62	45	33	17	226	125	0.338697226589	0.684735824841	0.432	0.518	-0.086
664	C11orf68	C11orf68	chr11	-	65684282	65685689	65684282	65685686	65686380	65686531	664	3	3	6	16	127	125	0.331253630129	0.684735824841	0.496	0.27	0.226
834	DACT1	DACT1	chr14	+	59111975	59115038	59112086	59115038	59108309	59108465	834	6	2	4	4	235	125	0.337282313772	0.684735824841	0.615	0.347	0.268
859	TM9SF1	TM9SF1	chr14	-	24663880	24664242	24663880	24664036	24664551	24664942	859	139	0	511	5	250	125	0.331814954522	0.684735824841	1.0	0.981	0.019
874	BEND5	BEND5	chr1	-	49224571	49225038	49224571	49224956	49227008	49227142	874	25	26	6	11	206	125	0.335220403038	0.684735824841	0.368	0.249	0.119
903	DNM2	DNM2	chr19	+	10941653	10942586	10941656	10942586	10940802	10941054	903	66	20	144	58	127	125	0.34051126099	0.684735824841	0.765	0.71	0.055
92	TMEM136	TMEM136	chr11	+	120197830	120198349	120198174	120198349	120195837	120196077	92	12	0	9	1	250	125	0.341346816715	0.684735824841	1.0	0.818	0.182
937	SMURF1	SMURF1	chr7	-	98630659	98630744	98630659	98630735	98633137	98633339	937	49	20	154	46	133	125	0.328035825253	0.684735824841	0.697	0.759	-0.062
448	ARMC7	ARMC7	chr17	+	73110263	73110924	73110823	73110924	73106557	73106701	448	25	2	27	5	250	125	0.345738341172	0.68507412047	0.862	0.73	0.132
353	NCOA3	NCOA3	chr20	+	46279725	46280020	46279728	46280020	46277748	46277853	353	6	6	13	25	127	125	0.346177162331	0.68536672845	0.496	0.339	0.157
595	TSC22D4	TSC22D4	chr7	-	100074899	100075930	100074899	100075082	100076416	100076902	595	115	10	179	10	250	125	0.34683219659	0.686086546868	0.852	0.899	-0.047
3685	PTGS1	PTGS1	chr9	+	125140177	125140294	125140206	125140294	125133464	125133551	3685	9	0	7	1	153	125	0.348259980521	0.687755028646	1.0	0.851	0.149
998	SNRNP70	SNRNP70	chr19	+	49611051	49611870	49611078	49611870	49610881	49610969	998	169	145	269	201	151	125	0.348163943127	0.687755028646	0.491	0.526	-0.035
2670	ADAR	ADAR	chr1	-	154569280	154569471	154569280	154569414	154569598	154569743	2670	246	1	594	7	181	125	0.349317089135	0.689264398846	0.994	0.983	0.011
1501	DUS4L	DUS4L	chr7	+	107216810	107217037	107216853	107217037	107215632	107215755	1501	43	1	90	0	167	125	0.349762491094	0.689565246261	0.97	1.0	-0.03
3649	MRPL55	MRPL55	chr1	-	228295935	228296022	228295935	228296019	228296655	228296722	3649	0	49	2	78	127	125	0.350538358265	0.690516565151	0.0	0.025	-0.025
2253	EYA1	EYA1	chr8	-	72229786	72229924	72229786	72229909	72233968	72234114	2253	214	109	2	0	139	125	0.351392054246	0.691041683956	0.638	1.0	-0.362
268	ENY2	ENY2	chr8	+	110352672	110352792	110352719	110352792	110351548	110351619	268	3	51	9	81	171	125	0.351315177928	0.691041683956	0.041	0.075	-0.034
1013	LPIN3	LPIN3	chr20	+	39983459	39983503	39983464	39983503	39983284	39983377	1013	6	4	45	15	129	125	0.354370782233	0.691422690721	0.592	0.744	-0.152
1490	CLCC1	CLCC1	chr1	-	109486457	109486679	109486457	109486529	109490232	109490340	1490	47	0	164	3	250	125	0.353450294079	0.691422690721	1.0	0.965	0.035
1709	C1RL	C1RL	chr12	-	7252281	7252403	7252281	7252356	7254493	7254683	1709	3	3	4	1	171	125	0.352397915749	0.691422690721	0.422	0.745	-0.323
1717	EIF1AD	EIF1AD	chr11	-	65767773	65767976	65767773	65767877	65769380	65769637	1717	33	1	88	7	223	125	0.353935374162	0.691422690721	0.949	0.876	0.073
1932	RASSF8	RASSF8	chr12	+	26208168	26208379	26208211	26208379	26147969	26148063	1932	10	4	49	10	167	125	0.353072158057	0.691422690721	0.652	0.786	-0.134
2868	BAG6	BAG6	chr6	-	31611666	31611754	31611666	31611751	31611858	31611971	2868	224	38	324	44	127	125	0.35396443357	0.691422690721	0.853	0.879	-0.026
3144	ARMCX4	ARMCX4	chrX	+	100742994	100743086	100743030	100743086	100742594	100742678	3144	2	18	2	6	160	125	0.354486723092	0.691422690721	0.08	0.207	-0.127
3495	LARP4	LARP4	chr12	+	50821544	50821692	50821547	50821692	50794591	50794811	3495	35	5	134	11	127	125	0.352743915649	0.691422690721	0.873	0.923	-0.05
491	ZNF286A	ZNF286A	chr17	+	15619313	15624100	15619372	15624100	15611468	15611561	491	15	11	37	17	183	125	0.354112769897	0.691422690721	0.482	0.598	-0.116
693	OS9	OS9	chr12	+	58109871	58109976	58109874	58109976	58109542	58109753	693	90	219	125	354	127	125	0.354523019414	0.691422690721	0.288	0.258	0.03
3813	ZBTB8OS	ZBTB8OS	chr1	-	33099551	33099711	33099551	33099673	33100368	33100393	3813	26	64	87	274	162	125	0.355763013961	0.693266667934	0.239	0.197	0.042
230	TMEM218	TMEM218	chr11	-	124971096	124971199	124971096	124971152	124972027	124972247	230	12	0	42	3	171	125	0.356905523344	0.694917784906	1.0	0.911	0.089
1296	SLIRP	SLIRP	chr14	+	78183822	78183941	78183838	78183941	78182114	78182222	1296	2	347	10	638	140	125	0.357462075386	0.695426219387	0.005	0.014	-0.009
1508	WDR46	WDR46	chr6	-	33256580	33256790	33256580	33256628	33256878	33257304	1508	258	5	388	4	250	125	0.358410519564	0.696695592943	0.963	0.98	-0.017
2640	LGALS9	LGALS9	chr17	+	25967597	25967799	25967668	25967799	25965288	25965380	2640	4	1	20	1	195	125	0.358868360169	0.697009999866	0.719	0.928	-0.209
2598	GMPR2	GMPR2	chr14	+	24706247	24706358	24706276	24706358	24705172	24705346	2598	4	79	8	288	153	125	0.359185355426	0.697050557851	0.04	0.022	0.018
3002	CCDC84	CCDC84	chr11	+	118885997	118886149	118886016	118886149	118885703	118885793	3002	0	32	2	61	143	125	0.359571830104	0.697225772706	0.0	0.028	-0.028
1790	LOC100131626	LOC100131626	chr11	-	118251934	118252275	118251934	118252222	118288055	118288139	1790	4	0	12	3	177	125	0.360223124106	0.697913772959	1.0	0.739	0.261
1447	TANC1	TANC1	chr2	+	160005652	160005783	160005655	160005783	159992704	159992809	1447	43	1	81	5	127	125	0.362362571011	0.699491410614	0.977	0.941	0.036
1781	IFT22	IFT22	chr7	-	100962236	100962344	100962236	100962313	100964951	100965104	1781	1	134	3	125	155	125	0.362523160981	0.699491410614	0.006	0.019	-0.013
3184	AAMP	AAMP	chr2	-	219134104	219134260	219134104	219134257	219134688	219134932	3184	57	394	112	660	127	125	0.362282538369	0.699491410614	0.125	0.143	-0.018
3479	WARS2	WARS2	chr1	-	119573838	119576011	119573838	119575982	119576717	119576836	3479	7	46	6	68	153	125	0.362229809295	0.699491410614	0.111	0.067	0.044
742	DDIT3	DDIT3	chr12	-	57911051	57911325	57911051	57911221	57911488	57911536	742	79	89	63	57	228	125	0.362203890429	0.699491410614	0.327	0.377	-0.05
1171	PARP3	PARP3	chr3	+	51977364	51977554	51977369	51977554	51976320	51976724	1171	6	4	5	1	129	125	0.363003738286	0.699845044984	0.592	0.829	-0.237
1050	CENPE	CENPE	chr4	-	104059507	104059609	104059507	104059606	104061412	104061571	1050	4	0	32	7	127	125	0.363740053363	0.70011781326	1.0	0.818	0.182
2328	RTFDC1	RTFDC1	chr20	+	55092161	55092257	55092164	55092257	55091990	55092045	2328	544	29	606	25	127	125	0.363687850325	0.70011781326	0.949	0.96	-0.011
2653	SEPT8	SEPT8	chr5	-	132099397	132099584	132099397	132099578	132099915	132100111	2653	35	30	142	94	130	125	0.364192196853	0.700415385124	0.529	0.592	-0.063
1411	TAF1	TAF1	chrX	+	70643823	70643916	70643866	70643916	70642966	70643089	1411	39	0	83	2	167	125	0.365349105217	0.701675566441	1.0	0.969	0.031
611	ANKRD26	ANKRD26	chr10	-	27335281	27335452	27335281	27335449	27337729	27337908	611	8	7	19	9	127	125	0.365443604272	0.701675566441	0.529	0.675	-0.146
1861	FAM213B	FAM213B	chr1	+	2520360	2520479	2520392	2520479	2519988	2520064	1861	71	55	89	55	156	125	0.365912226906	0.702002756428	0.508	0.565	-0.057
2411	MTHFD1L	MTHFD1L	chr6	+	151208977	151209117	151208980	151209117	151203897	151204022	2411	2	0	3	2	127	125	0.367143759184	0.703219210024	1.0	0.596	0.404
414	TRMT2B	TRMT2B	chrX	-	100306239	100306722	100306239	100306355	100306805	100307105	414	5	0	22	4	250	125	0.366903032574	0.703219210024	1.0	0.733	0.267
1095	BTN2A2	BTN2A2	chr6	+	26392449	26395100	26394525	26395100	26391030	26391057	1095	6	0	12	2	250	125	0.368115338544	0.703363236147	1.0	0.75	0.25
2628	PPP2R2D	PPP2R2D	chr10	+	133757471	133757649	133757598	133757649	133753534	133753700	2628	81	0	152	2	250	125	0.368029003289	0.703363236147	1.0	0.974	0.026
3620	PAQR6	PAQR6	chr1	-	156214480	156214702	156214480	156214580	156215325	156215452	3620	44	2	19	0	246	125	0.367556717629	0.703363236147	0.918	1.0	-0.082
1094	BTN2A2	BTN2A2	chr6	+	26392602	26395100	26394525	26395100	26391030	26391057	1094	22	0	52	2	250	125	0.369845006757	0.705324296992	1.0	0.929	0.071
2841	ZNF131	ZNF131	chr5	+	43122140	43122279	43122145	43122279	43121595	43121670	2841	9	0	8	1	129	125	0.370108529728	0.705324296992	1.0	0.886	0.114
3492	CDV3	CDV3	chr3	+	133305406	133305566	133305412	133305566	133302845	133302994	3492	580	8	1997	18	130	125	0.369864615711	0.705324296992	0.986	0.991	-0.005
3570	TMEM71	TMEM71	chr8	-	133759187	133759360	133759187	133759303	133764030	133764243	3570	15	0	35	2	181	125	0.37034020012	0.705324296992	1.0	0.924	0.076
3644	TCF7	TCF7	chr5	+	133481431	133483920	133481914	133483920	133479282	133479331	3644	3	18	2	29	250	125	0.370747527864	0.70552924866	0.077	0.033	0.044
789	LOC113230	LOC113230	chr19	+	14185136	14185275	14185201	14185275	14183820	14184689	789	2	2	2	7	189	125	0.37138420149	0.706169959861	0.398	0.159	0.239
1412	NFAT5	NFAT5	chr16	+	69718789	69718873	69718792	69718873	69711105	69711238	1412	16	5	28	15	127	125	0.37681227479	0.706693751234	0.759	0.648	0.111
1439	C1orf54	C1orf54	chr1	+	150252050	150252152	150252053	150252152	150248929	150249040	1439	85	49	24	19	127	125	0.378723775927	0.706693751234	0.631	0.554	0.077
1449	SLC22A17	SLC22A17	chr14	-	23817714	23817880	23817714	23817755	23818480	23818635	1449	379	14	19	0	249	125	0.378656075242	0.706693751234	0.931	1.0	-0.069
164	MORF4L2	MORF4L2	chrX	-	102933426	102933579	102933426	102933548	102939608	102939657	164	106	4	224	14	155	125	0.376790978145	0.706693751234	0.955	0.928	0.027
1737	TSACC	TSACC	chr1	+	156316558	156316785	156316569	156316785	156314370	156314499	1737	1	4	0	5	135	125	0.37373441872	0.706693751234	0.188	0.0	0.188
1822	ZNF169	ZNF169	chr9	+	97061729	97064111	97062093	97064111	97055255	97055351	1822	10	2	5	0	250	125	0.37618830045	0.706693751234	0.714	1.0	-0.286
1899	TRIM69	TRIM69	chr15	+	45050810	45051052	45050818	45051052	45048565	45048661	1899	1	2	0	3	132	125	0.376707490582	0.706693751234	0.321	0.0	0.321
2174	C21orf2	C21orf2	chr21	-	45750705	45750802	45750705	45750799	45751725	45751897	2174	35	22	22	9	127	125	0.375340628513	0.706693751234	0.61	0.706	-0.096
2358	PAM	PAM	chr5	+	102360834	102361038	102360837	102361038	102355493	102355547	2358	75	15	276	41	127	125	0.375676266088	0.706693751234	0.831	0.869	-0.038
269	ENY2	ENY2	chr8	+	110352717	110352792	110352719	110352792	110351548	110351619	269	736	51	990	81	126	125	0.373125433311	0.706693751234	0.935	0.924	0.011
2901	BUB1	BUB1	chr2	-	111398610	111398782	111398610	111398769	111399218	111399380	2901	8	0	18	2	137	125	0.374755800066	0.706693751234	1.0	0.891	0.109
3008	STEAP1B	STEAP1B	chr7	-	22532942	22533455	22532942	22533398	22534390	22534505	3008	36	1	23	2	181	125	0.37688028805	0.706693751234	0.961	0.888	0.073
3173	EXTL2	EXTL2	chr1	-	101354308	101354420	101354308	101354384	101360188	101360735	3173	3	46	3	21	160	125	0.379465123857	0.706693751234	0.048	0.1	-0.052
3222	NAT9	NAT9	chr17	-	72769714	72769827	72769714	72769824	72771760	72771846	3222	47	72	52	100	127	125	0.373434841435	0.706693751234	0.391	0.339	0.052
3313	COX18	COX18	chr4	-	73930494	73930619	73930494	73930616	73930966	73931130	3313	5	19	20	46	127	125	0.378784443613	0.706693751234	0.206	0.3	-0.094
3393	SRRT	SRRT	chr7	+	100485662	100485764	100485674	100485764	100485323	100485480	3393	336	66	346	57	136	125	0.37294350586	0.706693751234	0.824	0.848	-0.024
3491	CDV3	CDV3	chr3	+	133306002	133309118	133307196	133309118	133305406	133305566	3491	468	105	1465	294	250	125	0.379018471698	0.706693751234	0.69	0.714	-0.024
3567	NEDD4	NEDD4	chr15	-	56155110	56155277	56155110	56155229	56161776	56161879	3567	43	1	158	0	172	125	0.374799752534	0.706693751234	0.969	1.0	-0.031
3666	XRN1	XRN1	chr3	-	142051216	142051376	142051216	142051373	142051808	142051931	3666	14	6	22	5	127	125	0.37558103418	0.706693751234	0.697	0.812	-0.115
468	ATPIF1	ATPIF1	chr1	+	28564271	28564616	28564347	28564616	28562871	28562963	468	56	753	121	1401	200	125	0.377733560023	0.706693751234	0.044	0.051	-0.007
505	EFNA4	EFNA4	chr1	+	155041328	155042029	155041494	155042029	155039205	155039492	505	122	2	53	0	250	125	0.379096272038	0.706693751234	0.968	1.0	-0.032
542	MIB2	MIB2	chr1	+	1560925	1561033	1560937	1561033	1560665	1560808	542	42	2	17	0	136	125	0.379259695549	0.706693751234	0.951	1.0	-0.049
561	RABL6	RABL6	chr9	+	139726713	139726822	139726716	139726822	139726172	139726313	561	6	511	3	673	127	125	0.373891874902	0.706693751234	0.011	0.004	0.007
59	PEX16	PEX16	chr11	-	45931219	45931863	45931219	45931728	45932448	45932513	59	70	0	58	1	250	125	0.374226959885	0.706693751234	1.0	0.967	0.033
853	ATP2A1-AS1	ATP2A1-AS1	chr16	-	28890277	28890428	28890277	28890425	28890862	28891242	853	6	11	17	18	127	125	0.37726254875	0.706693751234	0.349	0.482	-0.133
901	ABHD11	ABHD11	chr7	-	73152657	73152793	73152657	73152772	73152975	73153184	901	15	1	61	1	145	125	0.377640841644	0.706693751234	0.928	0.981	-0.053
876	TCTN1	TCTN1	chr12	+	111085000	111085141	111085015	111085141	111082771	111082934	876	2	42	4	38	139	125	0.379877336842	0.706902174645	0.041	0.086	-0.045
1961	C17orf53	C17orf53	chr17	+	42231920	42232032	42231923	42232032	42228328	42228412	1961	1	5	1	22	127	125	0.380488698357	0.706922175164	0.164	0.043	0.121
324	MFAP2	MFAP2	chr1	-	17303603	17303693	17303603	17303690	17304731	17304809	324	1219	110	215	24	127	125	0.380262568941	0.706922175164	0.916	0.898	0.018
3916	MIR22HG	MIR22HG	chr17	-	1614797	1616189	1614797	1615693	1616996	1617308	3916	10	1	93	23	250	125	0.381982877501	0.708876119566	0.833	0.669	0.164
3922	ALG13	ALG13	chrX	+	110925359	110925522	110925463	110925522	110924345	110924527	3922	46	1	231	12	228	125	0.382142648993	0.708876119566	0.962	0.913	0.049
1234	MUTYH	MUTYH	chr1	-	45799084	45799266	45799084	45799233	45800062	45800183	1234	4	28	1	19	157	125	0.382710299251	0.70937011373	0.102	0.04	0.062
326	POLD1	POLD1	chr19	+	50911963	50912158	50912041	50912158	50910583	50910672	326	5	135	12	202	202	125	0.383580005435	0.709864255341	0.022	0.035	-0.013
524	YY1AP1	YY1AP1	chr1	-	155638417	155638568	155638417	155638508	155640110	155640255	524	116	63	92	61	184	125	0.383287784097	0.709864255341	0.556	0.506	0.05
3507	ZNF211	ZNF211	chr19	+	58145080	58145273	58145153	58145273	58144534	58144804	3507	6	0	5	1	197	125	0.383901254763	0.70990067063	1.0	0.76	0.24
3128	SERINC5	SERINC5	chr5	-	79454658	79454785	79454658	79454779	79462205	79462301	3128	23	0	56	2	130	125	0.384825835127	0.709959509539	1.0	0.964	0.036
5	DERL3	DERL3	chr22	-	24176689	24179149	24176689	24177119	24179250	24179341	5	24	8	14	8	250	125	0.384613294898	0.709959509539	0.6	0.467	0.133
716	DYNLT1	DYNLT1	chr6	-	159058159	159058237	159058159	159058217	159058802	159058926	716	881	24	1275	27	144	125	0.384837864984	0.709959509539	0.97	0.976	-0.006
3480	RNMT	RNMT	chr18	+	13759940	13764555	13762037	13764555	13754112	13754146	3480	105	2	155	6	250	125	0.385269019521	0.710198333557	0.963	0.928	0.035
1360	NCAPH	NCAPH	chr2	+	97007379	97007632	97007412	97007632	97001478	97001586	1360	48	14	127	50	157	125	0.386094010405	0.710606177086	0.732	0.669	0.063
3212	ZNF317	ZNF317	chr19	+	9268509	9268751	9268655	9268751	9267943	9268070	3212	6	18	6	32	250	125	0.386032315498	0.710606177086	0.143	0.086	0.057
1981	ZFYVE1	ZFYVE1	chr14	-	73444634	73444752	73444634	73444710	73444844	73444942	1981	17	0	43	2	166	125	0.386749702199	0.7112568742	1.0	0.942	0.058
1783	CAPRIN2	CAPRIN2	chr12	-	30867892	30868078	30867892	30868075	30869441	30869610	1783	22	17	5	7	127	125	0.387108276609	0.71136056451	0.56	0.413	0.147
3915	IMPDH1	IMPDH1	chr7	-	128049342	128049420	128049342	128049406	128049809	128050036	3915	1	0	1	2	138	125	0.388187709917	0.712787729442	1.0	0.312	0.688
1216	ACHE	ACHE	chr7	-	100489954	100490439	100489954	100490175	100490785	100491873	1216	13	4	3	0	250	125	0.3886420803	0.713065827768	0.619	1.0	-0.381
1736	ATF7IP	ATF7IP	chr12	+	14587270	14587357	14587273	14587357	14576842	14578407	1736	33	15	83	27	127	125	0.389313807742	0.71374198086	0.684	0.752	-0.068
2048	SLC29A4	SLC29A4	chr7	+	5331323	5331452	5331360	5331452	5330754	5330868	2048	54	23	19	5	161	125	0.39070677832	0.715738331646	0.646	0.747	-0.101
815	G3BP1	G3BP1	chr5	+	151166132	151166276	151166163	151166276	151151475	151151597	815	121	26	583	153	155	125	0.391436161233	0.716516892335	0.79	0.754	0.036
1182	TMED7-TICAM2	TMED7-TICAM2	chr5	-	114914192	114917012	114914192	114916894	114952014	114952142	1182	8	0	53	5	242	125	0.392702102179	0.717570273246	1.0	0.846	0.154
139	ANKHD1	ANKHD1	chr5	+	139818045	139818202	139818078	139818202	139815688	139815842	139	60	0	176	3	157	125	0.392926118188	0.717570273246	1.0	0.979	0.021
2493	DERL2	DERL2	chr17	-	5388470	5388536	5388470	5388533	5389388	5389550	2493	39	1	164	10	127	125	0.392440250699	0.717570273246	0.975	0.942	0.033
741	DDIT3	DDIT3	chr12	-	57911051	57911378	57911051	57911221	57911488	57911536	741	107	89	83	57	250	125	0.394446081444	0.719787655596	0.375	0.421	-0.046
1306	NUBP2	NUBP2	chr16	+	1838138	1838208	1838161	1838208	1837941	1838052	1306	93	0	194	3	147	125	0.39579067493	0.721234437903	1.0	0.982	0.018
3237	ATXN3	ATXN3	chr14	-	92549469	92549602	92549469	92549579	92555073	92555161	3237	7	1	49	2	147	125	0.396158083351	0.721234437903	0.856	0.954	-0.098
58	PLAGL1	PLAGL1	chr6	-	144281605	144281717	144281605	144281679	144285923	144285955	58	0	26	3	91	162	125	0.396000036296	0.721234437903	0.0	0.025	-0.025
2990	PPME1	PPME1	chr11	+	73957078	73957250	73957120	73957250	73950177	73950301	2990	0	53	6	264	166	125	0.396711545275	0.721411837168	0.0	0.017	-0.017
3168	VWA1	VWA1	chr1	+	1372306	1372864	1372701	1372864	1370902	1371201	3168	75	0	348	4	250	125	0.396868449079	0.721411837168	1.0	0.978	0.022
2945	DPF1	DPF1	chr19	-	38702919	38703031	38702919	38703001	38704283	38704396	2945	15	22	1	4	154	125	0.397211552749	0.721478391336	0.356	0.169	0.187
1559	DBNL	DBNL	chr7	+	44098476	44098582	44098500	44098582	44098027	44098079	1559	5	125	8	332	148	125	0.398293541666	0.722328965394	0.033	0.02	0.013
3047	CYP39A1	CYP39A1	chr6	-	46607230	46607405	46607230	46607345	46609899	46610035	3047	4	0	14	3	184	125	0.398139790837	0.722328965394	1.0	0.76	0.24
1558	DBNL	DBNL	chr7	+	44098027	44098079	44098030	44098079	44097727	44097879	1558	15	67	49	166	127	125	0.399444892718	0.722746562228	0.181	0.225	-0.044
1817	OLFML2B	OLFML2B	chr1	-	161969902	161970131	161969902	161970128	161976086	161976263	1817	6	43	1	18	127	125	0.398923602352	0.722746562228	0.121	0.052	0.069
554	ZNF419	ZNF419	chr19	+	58002835	58002965	58002838	58002965	57999078	57999351	554	4	5	1	4	127	125	0.399179560807	0.722746562228	0.441	0.197	0.244
1686	NOP16	NOP16	chr5	-	175810939	175811375	175810939	175811255	175812221	175812328	1686	188	0	473	4	244	125	0.400788478298	0.724507626626	1.0	0.984	0.016
2518	SMUG1	SMUG1	chr12	-	54581602	54581689	54581602	54581686	54582734	54582778	2518	0	2	3	6	127	125	0.401172349291	0.724507626626	0.0	0.33	-0.33
403	MSANTD2	MSANTD2	chr11	-	124644614	124644870	124644614	124644714	124669766	124670300	403	17	2	2	1	250	125	0.401341522991	0.724507626626	0.81	0.5	0.31
358	PPP6R2	PPP6R2	chr22	+	50878126	50878286	50878129	50878286	50877027	50877191	358	8	104	19	171	127	125	0.40183511893	0.724842812231	0.07	0.099	-0.029
2100	PTBP2	PTBP2	chr1	+	97278828	97280605	97278831	97280605	97278584	97278662	2100	32	29	18	23	127	125	0.402931238307	0.726263503043	0.521	0.435	0.086
1223	NIF3L1	NIF3L1	chr2	+	201756640	201757102	201756691	201757102	201754049	201754114	1223	30	5	72	7	175	125	0.40452872694	0.728027999401	0.811	0.88	-0.069
2477	ZDHHC20	ZDHHC20	chr13	-	21955572	21955688	21955572	21955685	21957058	21957148	2477	127	36	155	54	127	125	0.404220706118	0.728027999401	0.776	0.739	0.037
173	TMBIM4	TMBIM4	chr12	-	66532503	66532549	66532503	66532514	66539620	66539738	173	118	7	259	10	159	125	0.406981602823	0.731018809284	0.93	0.953	-0.023
2018	CRNDE	CRNDE	chr16	-	54954209	54954322	54954209	54954250	54957496	54957562	2018	10	0	227	15	196	125	0.407122200073	0.731018809284	1.0	0.906	0.094
2621	PSMD2	PSMD2	chr3	+	184019634	184019859	184019645	184019859	184019324	184019446	2621	931	30	2369	63	135	125	0.406751381059	0.731018809284	0.966	0.972	-0.006
2809	PCYOX1L	PCYOX1L	chr5	+	148745504	148745716	148745681	148745716	148743598	148743773	2809	47	1	41	0	250	125	0.40956743353	0.733784159979	0.959	1.0	-0.041
3246	BCLAF1	BCLAF1	chr6	-	136599002	136599914	136599002	136599908	136600900	136601014	3246	213	13	448	36	130	125	0.409232503752	0.733784159979	0.94	0.923	0.017
530	RUSC1	RUSC1	chr1	+	155296370	155296923	155296688	155296923	155295654	155295701	530	159	14	539	36	250	125	0.40959744529	0.733784159979	0.85	0.882	-0.032
2762	PHF6	PHF6	chrX	+	133547517	133547687	133547520	133547687	133527938	133527982	2762	14	69	30	110	127	125	0.410107175526	0.734138624478	0.166	0.212	-0.046
804	ACSF3	ACSF3	chr16	+	89211621	89211809	89211674	89211809	89199543	89199670	804	4	44	3	64	177	125	0.410530740725	0.734338422239	0.06	0.032	0.028
1545	RAB34	RAB34	chr17	-	27043010	27043079	27043010	27043076	27043920	27044012	1545	24	325	33	563	127	125	0.411687103566	0.734721593992	0.068	0.055	0.013
1748	RNF8	RNF8	chr6	+	37336153	37336994	37336259	37336994	37328221	37328350	1748	16	80	19	129	230	125	0.41180931606	0.734721593992	0.098	0.074	0.024
178	BRCC3	BRCC3	chrX	+	154301648	154301706	154301651	154301706	154300601	154300618	178	3	38	24	182	127	125	0.411851486299	0.734721593992	0.072	0.115	-0.043
475	EIF4A1	EIF4A1	chr17	+	7481482	7481562	7481544	7481562	7481144	7481234	475	2530	16	11570	93	186	125	0.411993417192	0.734721593992	0.991	0.988	0.003
1028	SLC25A36	SLC25A36	chr3	+	140695101	140698785	140695104	140698785	140692557	140692847	1028	171	2	119	3	127	125	0.413374724603	0.734791120091	0.988	0.975	0.013
129	SERF2	SERF2	chr15	+	44085773	44088287	44086571	44088287	44085172	44085281	129	148	3	33	0	250	125	0.41380220727	0.734791120091	0.961	1.0	-0.039
2036	TECR	TECR	chr19	+	14673952	14674069	14674017	14674069	14673336	14673387	2036	13	572	26	860	189	125	0.413525125707	0.734791120091	0.015	0.02	-0.005
2223	VPS45	VPS45	chr1	+	150040666	150040821	150040686	150040821	150039724	150040007	2223	2	86	0	131	144	125	0.413699547913	0.734791120091	0.02	0.0	0.02
2380	SLC35B1	SLC35B1	chr17	-	47783565	47783696	47783565	47783671	47784326	47784430	2380	171	65	223	99	149	125	0.41389669048	0.734791120091	0.688	0.654	0.034
2420	SCP2	SCP2	chr1	+	53493640	53493743	53493649	53493743	53480609	53480715	2420	540	25	634	23	133	125	0.414245600342	0.734791120091	0.953	0.963	-0.01
3921	PSMG1	PSMG1	chr21	-	40551849	40551912	40551849	40551897	40552210	40552362	3921	72	4	330	11	139	125	0.414501513977	0.734791120091	0.942	0.964	-0.022
973	DHX35	DHX35	chr20	+	37617435	37617560	37617455	37617560	37612341	37612419	973	2	27	3	18	144	125	0.414529569873	0.734791120091	0.06	0.126	-0.066
2958	STAG3L5P-PVRIG2P-PILRB	STAG3L5P-PVRIG2P-PILRB	chr7	+	99947353	99947510	99947421	99947510	99943487	99943591	2958	40	8	54	16	192	125	0.416726352669	0.73646684248	0.765	0.687	0.078
3477	LY6K	LY6K	chr8	+	143784261	143785584	143784540	143785584	143783017	143783131	3477	6	0	96	11	250	125	0.416452104896	0.73646684248	1.0	0.814	0.186
3478	LY6K	LY6K	chr8	+	143784508	143785584	143784540	143785584	143783017	143783131	3478	3	0	44	11	156	125	0.416325144327	0.73646684248	1.0	0.762	0.238
885	ZC4H2	ZC4H2	chrX	-	64141696	64142123	64141696	64141868	64254508	64254624	885	16	41	0	2	250	125	0.416594147744	0.73646684248	0.163	0.0	0.163
2766	CAST	CAST	chr5	+	96100924	96101029	96100927	96101029	96097977	96098076	2766	107	24	1244	337	127	125	0.41744788822	0.736635928688	0.814	0.784	0.03
2842	SLC11A2	SLC11A2	chr12	-	51402258	51402407	51402258	51402327	51404477	51404549	2842	106	0	164	2	204	125	0.417377763711	0.736635928688	1.0	0.98	0.02
2382	LIMCH1	LIMCH1	chr4	+	41678395	41678479	41678398	41678479	41673570	41673611	2382	1	33	15	220	127	125	0.418124092618	0.737276489905	0.029	0.063	-0.034
400	SLC25A27	SLC25A27	chr6	+	46644119	46645927	46644383	46645927	46638862	46638965	400	15	10	4	1	250	125	0.420252610057	0.74047503299	0.429	0.667	-0.238
1689	NOP16	NOP16	chr5	-	175810939	175811287	175810939	175811284	175812221	175812328	1689	4	26	24	98	127	125	0.422057913679	0.742580323281	0.132	0.194	-0.062
202	IFITM3	IFITM3	chr11	-	319672	319990	319672	319985	320564	320914	202	1329	31	2496	48	129	125	0.422078365569	0.742580323281	0.976	0.981	-0.005
1844	FAM65B	FAM65B	chr6	-	24839594	24841003	24839594	24839827	24843089	24843782	1844	9	4	2	0	250	125	0.4231234057	0.743307833595	0.529	1.0	-0.471
2161	CLASP1	CLASP1	chr2	-	122165046	122165291	122165046	122165288	122166599	122166623	2161	19	3	50	4	127	125	0.422968958171	0.743307833595	0.862	0.925	-0.063
1878	STAT3	STAT3	chr17	-	40468806	40468919	40468806	40468869	40469199	40469242	1878	72	4	438	15	174	125	0.424293576308	0.744252666639	0.928	0.954	-0.026
2088	ZNF83	ZNF83	chr19	-	53119970	53120094	53119970	53120068	53122188	53122315	2088	2	4	3	2	150	125	0.424171691931	0.744252666639	0.294	0.556	-0.262
3770	MYL6B	MYL6B	chr12	+	56547592	56547876	56547656	56547876	56546203	56546415	3770	21	224	13	186	188	125	0.426043140419	0.746765117309	0.059	0.044	0.015
3545	SYNCRIP	SYNCRIP	chr6	-	86317501	86322641	86317501	86322638	86324698	86325065	3545	184	28	486	89	127	125	0.427233792051	0.748173466139	0.866	0.843	0.023
695	TMEM14C	TMEM14C	chr6	+	10724788	10724866	10724802	10724866	10723147	10723474	695	11	145	40	703	138	125	0.427482290551	0.748173466139	0.064	0.049	0.015
3306	MBD1	MBD1	chr18	-	47795215	47796188	47795215	47796181	47799046	47799108	3306	18	11	41	17	131	125	0.427820200842	0.748208583048	0.61	0.697	-0.087
1034	ZNF627	ZNF627	chr19	+	11727509	11729974	11727520	11729974	11725641	11725702	1034	33	1	29	0	135	125	0.431465891501	0.749730281981	0.968	1.0	-0.032
1274	RNF32	RNF32	chr7	+	156468988	156469820	156469112	156469820	156468389	156468557	1274	5	0	5	1	248	125	0.431556725609	0.749730281981	1.0	0.716	0.284
1318	PLEKHB2	PLEKHB2	chr2	+	131897739	131897848	131897742	131897848	131890474	131890588	1318	7	1	81	27	127	125	0.431406017095	0.749730281981	0.873	0.747	0.126
1347	PPP2R5E	PPP2R5E	chr14	-	64006246	64006410	64006246	64006407	64009496	64010079	1347	8	2	67	32	127	125	0.430012644618	0.749730281981	0.797	0.673	0.124
2041	MGAT4A	MGAT4A	chr2	-	99235568	99242055	99235568	99237968	99242185	99242298	2041	15	0	69	3	250	125	0.430532043073	0.749730281981	1.0	0.92	0.08
2600	CCDC125	CCDC125	chr5	-	68609811	68609873	68609811	68609870	68616063	68616407	2600	3	15	5	48	127	125	0.431290135845	0.749730281981	0.164	0.093	0.071
3558	SMOC2	SMOC2	chr6	+	168947765	168947849	168947798	168947849	168944304	168944352	3558	3	21	1	2	157	125	0.429040774028	0.749730281981	0.102	0.285	-0.183
3588	ZNF124	ZNF124	chr1	-	247318290	247320519	247318290	247320509	247322307	247322368	3588	8	1	7	0	134	125	0.430283961085	0.749730281981	0.882	1.0	-0.118
637	MAGI1	MAGI1	chr3	-	65361419	65361623	65361419	65361620	65364935	65365229	637	8	6	4	6	127	125	0.431043293094	0.749730281981	0.568	0.396	0.172
618	BANP	BANP	chr16	+	88017665	88017865	88017689	88017865	88014641	88014733	618	20	0	60	2	148	125	0.432302305353	0.750471701181	1.0	0.962	0.038
1734	ABCC10	ABCC10	chr6	+	43403830	43403985	43403875	43403985	43403488	43403645	1734	1	28	0	70	169	125	0.432652907106	0.75050963625	0.026	0.0	0.026
2213	IMMT	IMMT	chr2	-	86397871	86397967	86397871	86397964	86398330	86398468	2213	111	40	307	93	127	125	0.43296180375	0.75050963625	0.732	0.765	-0.033
1463	ARMC9	ARMC9	chr2	+	232070910	232071002	232070912	232071002	232063259	232063412	1463	18	1	14	0	126	125	0.433739231753	0.75130401144	0.947	1.0	-0.053
2661	BRSK2	BRSK2	chr11	+	1481777	1483919	1482199	1483919	1480421	1480469	2661	11	11	0	1	250	125	0.434094407094	0.751366348749	0.333	0.0	0.333
2820	PPP6R3	PPP6R3	chr11	+	68380533	68382801	68382099	68382801	68377371	68377491	2820	61	0	341	4	250	125	0.435313543298	0.751818107794	1.0	0.977	0.023
3266	CDK5RAP1	CDK5RAP1	chr20	-	31984566	31984742	31984566	31984658	31989233	31989375	3266	31	0	40	1	208	125	0.435164381286	0.751818107794	1.0	0.96	0.04
3316	CCL20	CCL20	chr2	+	228680169	228680284	228680172	228680284	228678557	228678703	3316	8	2	7	4	127	125	0.435099125442	0.751818107794	0.797	0.633	0.164
197	PSMC4	PSMC4	chr19	+	40478275	40478462	40478368	40478462	40478052	40478151	197	857	4	1264	10	217	125	0.436275400352	0.752926900607	0.992	0.986	0.006
1085	RBM7	RBM7	chr11	+	114273549	114273637	114273553	114273637	114272419	114272582	1085	50	2	253	5	128	125	0.437238804025	0.754036736026	0.961	0.98	-0.019
2632	ZNF140	ZNF140	chr12	+	133682095	133684258	133682210	133684258	133660051	133660147	2632	104	3	32	2	239	125	0.437786146199	0.754427956188	0.948	0.893	0.055
2546	MED15	MED15	chr22	+	20936897	20937034	20936948	20937034	20922807	20922918	2546	19	0	93	3	175	125	0.438776701219	0.754923942495	1.0	0.957	0.043
2961	ZNF568	ZNF568	chr19	+	37440413	37443645	37440416	37443645	37428048	37428144	2961	6	0	7	1	127	125	0.439356754978	0.754923942495	1.0	0.873	0.127
34	ZDHHC14	ZDHHC14	chr6	+	158093755	158094977	158093800	158094977	158074556	158074659	34	2	0	29	11	169	125	0.439127925937	0.754923942495	1.0	0.661	0.339
392	CDC25B	CDC25B	chr20	+	3778268	3778396	3778310	3778396	3776385	3776526	392	29	0	85	2	166	125	0.438789529873	0.754923942495	1.0	0.97	0.03
1385	BRE	BRE	chr2	+	28561316	28561767	28561344	28561767	28521204	28521358	1385	120	2	166	1	152	125	0.440219664219	0.755304001145	0.98	0.993	-0.013
3003	EWSR1	EWSR1	chr22	+	29687550	29687588	29687553	29687588	29684594	29684775	3003	141	150	252	239	127	125	0.440154507515	0.755304001145	0.481	0.509	-0.028
2239	MAD1L1	MAD1L1	chr7	-	2270183	2270399	2270183	2270362	2272506	2272583	2239	13	17	22	41	161	125	0.442240069488	0.758217861307	0.373	0.294	0.079
3524	RBMS3	RBMS3	chr3	+	29476233	29476406	29476236	29476406	29322802	29323247	3524	8	9	16	11	127	125	0.442707060112	0.75846609862	0.467	0.589	-0.122
3185	SLC6A8	SLC6A8	chrX	+	152958916	152959041	152958946	152959041	152958717	152958821	3185	235	9	272	7	154	125	0.443085746877	0.758562798653	0.955	0.969	-0.014
1502	PCNX	PCNX	chr14	+	71479701	71479919	71479716	71479919	71478208	71478266	1502	8	0	94	7	139	125	0.445948979035	0.760145021871	1.0	0.924	0.076
2113	CKAP2L	CKAP2L	chr2	-	113513553	113514791	113513553	113514732	113518289	113518341	2113	37	2	321	9	183	125	0.446385320288	0.760145021871	0.927	0.961	-0.034
2144	FAM122B	FAM122B	chrX	-	133927844	133927923	133927844	133927887	133931150	133931262	2144	1	1	1	5	160	125	0.444877221051	0.760145021871	0.439	0.135	0.304
307	RPS24	RPS24	chr10	+	79797719	79797740	79797722	79797740	79796951	79797062	307	1	1	5	19	127	125	0.445280718065	0.760145021871	0.496	0.206	0.29
3608	GUCD1	GUCD1	chr22	-	24936390	24939068	24936390	24939065	24942881	24942973	3608	1	2	5	3	127	125	0.446112680798	0.760145021871	0.33	0.621	-0.291
3617	HOXD8	HOXD8	chr2	+	176996044	176997423	176996047	176997423	176994467	176995671	3617	29	21	150	85	127	125	0.444880986552	0.760145021871	0.576	0.635	-0.059
3895	CCHCR1	CCHCR1	chr6	-	31124507	31124721	31124507	31124613	31124799	31124866	3895	143	4	202	9	232	125	0.446593273257	0.760145021871	0.951	0.924	0.027
929	C7orf25	C7orf25	chr7	-	42948871	42950520	42948871	42950515	42951513	42951689	929	12	0	16	1	129	125	0.445768251414	0.760145021871	1.0	0.939	0.061
911	CCDC169	CCDC169	chr13	-	36857605	36857646	36857605	36857642	36857728	36857839	911	31	4	5	0	128	125	0.447228491194	0.760676205398	0.883	1.0	-0.117
2373	SLC25A44	SLC25A44	chr1	+	156177652	156177804	156177676	156177804	156169625	156170263	2373	2	38	2	85	148	125	0.449500101223	0.763436679855	0.043	0.019	0.024
2433	SVIL-AS1	SVIL-AS1	chr10	+	29709393	29711301	29709419	29711301	29704285	29704341	2433	2	29	3	92	150	125	0.449250724192	0.763436679855	0.054	0.026	0.028
1176	MYADM	MYADM	chr19	+	54373007	54373092	54373019	54373092	54371118	54371197	1176	509	12	505	16	136	125	0.4512008358	0.764790609954	0.975	0.967	0.008
1694	FAM189B	FAM189B	chr1	-	155221523	155221699	155221523	155221696	155223415	155223523	1694	14	81	13	103	127	125	0.451596834255	0.764790609954	0.145	0.11	0.035
3227	NAT9	NAT9	chr17	-	72768098	72768178	72768098	72768116	72768356	72768416	3227	11	3	5	3	186	125	0.451443134921	0.764790609954	0.711	0.528	0.183
3604	CHRDL1	CHRDL1	chrX	-	109964612	109964758	109964612	109964755	110002888	110002982	3604	50	13	105	36	127	125	0.451479359913	0.764790609954	0.791	0.742	0.049
1111	NR6A1	NR6A1	chr9	-	127300370	127300598	127300370	127300595	127302311	127302466	1111	5	0	6	1	127	125	0.452666396198	0.765179508103	1.0	0.855	0.145
309	DTYMK	DTYMK	chr2	-	242617866	242618064	242617866	242617992	242625183	242625292	309	265	4	514	12	196	125	0.452465980039	0.765179508103	0.977	0.965	0.012
939	CCDC53	CCDC53	chr12	-	102433645	102433756	102433645	102433753	102437882	102437990	939	92	19	138	22	127	125	0.452801637548	0.765179508103	0.827	0.861	-0.034
2160	H2AFY	H2AFY	chr5	-	134696186	134696297	134696186	134696294	134705095	134705293	2160	352	488	702	1038	127	125	0.45342179121	0.765677831068	0.415	0.4	0.015
3096	STXBP2	STXBP2	chr19	+	7705583	7705695	7705616	7705695	7704616	7704693	3096	1	116	8	400	157	125	0.454163385382	0.76638036501	0.007	0.016	-0.009
3278	SECISBP2	SECISBP2	chr9	+	91940811	91940953	91940814	91940953	91940341	91940591	3278	77	5	104	4	127	125	0.454671778535	0.766688658074	0.938	0.962	-0.024
2176	DCAF7	DCAF7	chr17	+	61666361	61671642	61671564	61671642	61662572	61662690	2176	308	2	378	0	250	125	0.456205123663	0.768723594204	0.987	1.0	-0.013
452	FAM222B	FAM222B	chr17	-	27082995	27086894	27082995	27086782	27093603	27093725	452	86	5	137	12	236	125	0.456771174441	0.769126855961	0.901	0.858	0.043
3475	PASK	PASK	chr2	-	242077367	242077502	242077367	242077397	242078068	242078209	3475	21	0	30	1	229	125	0.457554460856	0.769895068517	1.0	0.942	0.058
179	REPS2	REPS2	chrX	+	17043181	17043308	17043184	17043308	17040245	17040394	179	1	0	4	4	127	125	0.459533072634	0.771569795278	1.0	0.496	0.504
2851	ZNF30	ZNF30	chr19	+	35424528	35424627	35424531	35424627	35422746	35422897	2851	4	4	1	0	127	125	0.459533072634	0.771569795278	0.496	1.0	-0.504
861	CDC25C	CDC25C	chr5	-	137666675	137666907	137666675	137666903	137667283	137667566	861	8	6	20	24	128	125	0.459107408036	0.771569795278	0.566	0.449	0.117
1747	IBTK	IBTK	chr6	-	82906014	82906163	82906014	82906118	82909857	82909970	1747	37	3	229	11	169	125	0.462045930213	0.775236008355	0.901	0.939	-0.038
3228	NAT9	NAT9	chr17	-	72768098	72768190	72768098	72768116	72768356	72768416	3228	7	3	3	3	198	125	0.463197574857	0.776614737331	0.596	0.387	0.209
1776	WDR4	WDR4	chr21	-	44274671	44274736	44274671	44274733	44275791	44275890	1776	29	1	93	7	127	125	0.46555570316	0.779360239879	0.966	0.929	0.037
1863	RELA	RELA	chr11	-	65421066	65422471	65421066	65422264	65423158	65423233	1863	95	0	571	5	250	125	0.466457969184	0.779360239879	1.0	0.983	0.017
2688	TMEM91	TMEM91	chr19	+	41889619	41889987	41889767	41889987	41888676	41888826	2688	27	20	1	2	250	125	0.466142678136	0.779360239879	0.403	0.2	0.203
3596	SNX1	SNX1	chr15	+	64429766	64436433	64430240	64436433	64429059	64429131	3596	188	17	285	20	250	125	0.465401293446	0.779360239879	0.847	0.877	-0.03
3908	RNF212	RNF212	chr4	-	1065265	1066981	1065265	1066928	1067386	1067450	3908	9	27	0	2	177	125	0.466490474932	0.779360239879	0.191	0.0	0.191
1229	MUTYH	MUTYH	chr1	-	45799084	45799266	45799084	45799169	45800062	45800183	1229	21	11	14	11	221	125	0.470181811613	0.780318102949	0.519	0.419	0.1
1399	ZNF280B	ZNF280B	chr22	-	22838770	22843791	22838770	22840320	22848381	22848499	1399	17	1	12	0	250	125	0.470679470903	0.780318102949	0.895	1.0	-0.105
1792	TMEM128	TMEM128	chr4	-	4237268	4237983	4237268	4237981	4239553	4239662	1792	148	19	86	8	126	125	0.467883966502	0.780318102949	0.885	0.914	-0.029
1804	RHEBL1	RHEBL1	chr12	-	49462817	49462957	49462817	49462889	49463516	49463808	1804	1	10	0	7	192	125	0.468365621441	0.780318102949	0.061	0.0	0.061
183	CTDSP1	CTDSP1	chr2	+	219266833	219266938	219266836	219266938	219266286	219266435	183	103	161	85	152	127	125	0.46965423627	0.780318102949	0.386	0.355	0.031
2973	TOB1	TOB1	chr17	-	48939586	48941524	48939586	48941321	48943418	48943715	2973	83	1	82	0	250	125	0.470523847875	0.780318102949	0.976	1.0	-0.024
3159	HYAL3	HYAL3	chr3	-	50332139	50333050	50332139	50332284	50336643	50336899	3159	24	4	33	3	250	125	0.469688348053	0.780318102949	0.75	0.846	-0.096
3700	MCM10	MCM10	chr10	+	13214624	13214765	13214627	13214765	13214375	13214480	3700	9	21	38	64	127	125	0.47015571901	0.780318102949	0.297	0.369	-0.072
3903	SUV420H1	SUV420H1	chr11	-	67939009	67939176	67939009	67939123	67941270	67941380	3903	59	0	140	2	177	125	0.470286065496	0.780318102949	1.0	0.98	0.02
397	TOM1	TOM1	chr22	+	35718991	35719170	35719020	35719170	35717951	35718030	397	2	70	1	87	153	125	0.470028012724	0.780318102949	0.023	0.009	0.014
623	AP1M2	AP1M2	chr19	-	10690391	10690540	10690391	10690534	10691941	10692068	623	0	4	50	354	130	125	0.47071015556	0.780318102949	0.0	0.12	-0.12
3223	NAT9	NAT9	chr17	-	72768098	72768193	72768098	72768116	72768356	72768416	3223	43	3	80	3	201	125	0.475185082764	0.786628470342	0.899	0.943	-0.044
644	GYG2	GYG2	chrX	+	2795240	2795348	2795243	2795348	2793850	2793955	644	30	13	7	5	127	125	0.474900822554	0.786628470342	0.694	0.579	0.115
1475	ZMIZ2	ZMIZ2	chr7	+	44796545	44796748	44796641	44796748	44796023	44796138	1475	86	2	300	12	220	125	0.476925327098	0.788200529849	0.961	0.934	0.027
2854	FGFR2	FGFR2	chr10	-	123237843	123239535	123237843	123239184	123243211	123243317	2854	410	4	72	0	250	125	0.477139233235	0.788200529849	0.981	1.0	-0.019
825	AIF1L	AIF1L	chr9	+	133972166	133972250	133972188	133972250	133971862	133972047	825	1	71	9	306	146	125	0.476504444229	0.788200529849	0.012	0.025	-0.013
1879	STAT3	STAT3	chr17	-	40500406	40500557	40500406	40500535	40540296	40540513	1879	12	3	84	34	146	125	0.47785374291	0.788274499517	0.774	0.679	0.095
2662	BRSK2	BRSK2	chr11	+	1481729	1483919	1482199	1483919	1480421	1480469	2662	9	11	0	1	250	125	0.477616808305	0.788274499517	0.29	0.0	0.29
3584	TBC1D2	TBC1D2	chr9	-	100962534	100962656	100962534	100962623	100963760	100963946	3584	14	0	191	7	157	125	0.478191773242	0.788279715835	1.0	0.956	0.044
3957	SYN1	SYN1	chrX	-	47431299	47432398	47431299	47432360	47433400	47433989	3957	2	1	2	0	162	125	0.47880399305	0.788736598768	0.607	1.0	-0.393
3345	PDXDC1	PDXDC1	chr16	+	15092196	15092262	15092199	15092262	15091609	15091683	3345	159	4	371	14	127	125	0.479700183514	0.789108477982	0.975	0.963	0.012
569	ZNF84	ZNF84	chr12	+	133617863	133618068	133617870	133618068	133613871	133614131	569	22	1	14	0	131	125	0.479506992657	0.789108477982	0.955	1.0	-0.045
808	MEF2C	MEF2C	chr5	-	88119551	88119747	88119551	88119744	88178771	88179283	808	3	3	3	1	127	125	0.48056078637	0.789972130667	0.496	0.747	-0.251
3214	TCF4	TCF4	chr18	-	52924545	52924622	52924545	52924619	52927179	52927258	3214	189	15	23	3	127	125	0.481095631704	0.790299453616	0.925	0.883	0.042
383	WDR45	WDR45	chrX	-	48934303	48934412	48934303	48934409	48935495	48935570	383	2	24	5	32	127	125	0.481585720472	0.790552849366	0.076	0.133	-0.057
1183	MPPE1	MPPE1	chr18	-	11896982	11897355	11896982	11897130	11906201	11906308	1183	84	1	111	3	250	125	0.483647044441	0.791728193751	0.977	0.949	0.028
2281	CENPW	CENPW	chr6	+	126667350	126667464	126667390	126667464	126660934	126661545	2281	1137	19	647	8	164	125	0.483129267009	0.791728193751	0.979	0.984	-0.005
2593	FBXO44	FBXO44	chr1	+	11715384	11715756	11715726	11715756	11714913	11715009	2593	9	0	13	1	250	125	0.483311538108	0.791728193751	1.0	0.867	0.133
367	SEMA4G	SEMA4G	chr10	+	102743061	102745373	102744246	102745373	102740924	102740986	367	59	1	38	0	250	125	0.483442655355	0.791728193751	0.967	1.0	-0.033
1794	DMPK	DMPK	chr19	-	46274228	46274318	46274228	46274314	46274607	46274654	1794	14	11	5	2	128	125	0.484035026543	0.791812684143	0.554	0.709	-0.155
1731	AFF1	AFF1	chr4	+	88055622	88055846	88055625	88055846	88053422	88053560	1731	19	3	66	6	127	125	0.484378823743	0.791824827147	0.862	0.915	-0.053
1482	CEP70	CEP70	chr3	-	138291700	138291774	138291700	138291756	138310695	138310798	1482	82	7	74	4	142	125	0.484994855148	0.792281671768	0.912	0.942	-0.03
2216	GTPBP3	GTPBP3	chr19	+	17451852	17452131	17451915	17452131	17450242	17450408	2216	40	9	40	6	187	125	0.48605390991	0.793461098425	0.748	0.817	-0.069
1228	MUTYH	MUTYH	chr1	-	45799084	45799233	45799084	45799169	45800062	45800183	1228	45	11	32	11	188	125	0.490170020611	0.795074498344	0.731	0.659	0.072
1337	PRKCQ	PRKCQ	chr10	-	6552956	6553156	6552956	6553154	6556979	6557106	1337	3	0	42	8	126	125	0.489630349494	0.795074498344	1.0	0.839	0.161
1422	CHAMP1	CHAMP1	chr13	+	115089262	115092803	115089265	115092803	115086584	115086707	1422	33	4	53	10	127	125	0.487582357436	0.795074498344	0.89	0.839	0.051
1503	CBS	CBS	chr21	-	44473300	44474093	44473300	44473757	44476912	44476997	1503	535	4	733	3	250	125	0.491613741145	0.795074498344	0.985	0.992	-0.007
1713	EIF1AD	EIF1AD	chr11	-	65767773	65767947	65767773	65767877	65769380	65769637	1713	20	1	66	7	194	125	0.491770802714	0.795074498344	0.928	0.859	0.069
1947	CIB1	CIB1	chr15	-	90775450	90775679	90775450	90775559	90776900	90776935	1947	35	586	74	1440	244	125	0.489649421844	0.795074498344	0.03	0.026	0.004
1986	TRIQK	TRIQK	chr8	-	93929156	93929238	93929156	93929235	93966633	93966792	1986	16	9	36	14	127	125	0.48990303877	0.795074498344	0.636	0.717	-0.081
2338	BLM	BLM	chr15	+	91303210	91303509	91303376	91303509	91298040	91298168	2338	1	21	0	47	250	125	0.488287433919	0.795074498344	0.023	0.0	0.023
2821	PPP6R3	PPP6R3	chr11	+	68355394	68355492	68355412	68355492	68350510	68350597	2821	30	6	219	31	142	125	0.491659111311	0.795074498344	0.815	0.861	-0.046
3248	MSH6	MSH6	chr2	+	48025749	48028294	48025753	48028294	48018065	48018262	3248	13	2	4	0	128	125	0.489083652642	0.795074498344	0.864	1.0	-0.136
3322	ISG20	ISG20	chr15	+	89193465	89195541	89195340	89195541	89182573	89182825	3322	1	15	0	81	250	125	0.488713216653	0.795074498344	0.032	0.0	0.032
340	STX5	STX5	chr11	-	62574331	62575138	62574331	62575100	62591637	62591759	340	2	154	1	184	162	125	0.491179959279	0.795074498344	0.01	0.004	0.006
516	RBFOX2	RBFOX2	chr22	-	36177646	36177793	36177646	36177790	36205826	36206051	516	63	107	136	202	127	125	0.490892909229	0.795074498344	0.367	0.399	-0.032
922	STIL	STIL	chr1	-	47728574	47728785	47728574	47728734	47735306	47735538	922	27	9	80	36	175	125	0.4913786733	0.795074498344	0.682	0.613	0.069
86	MMS19	MMS19	chr10	-	99237103	99237173	99237103	99237161	99237611	99237686	86	103	3	344	6	136	125	0.492172308721	0.795177498098	0.969	0.981	-0.012
2578	DLG1	DLG1	chr3	-	196803456	196803556	196803456	196803553	196807921	196807988	2578	54	17	177	69	127	125	0.49475439467	0.798253492154	0.758	0.716	0.042
503	CUTA	CUTA	chr6	-	33385257	33385593	33385257	33385472	33385735	33386065	503	413	270	306	217	245	125	0.494630210355	0.798253492154	0.438	0.418	0.02
1284	PSMB8-AS1	PSMB8-AS1	chr6	+	32813106	32814277	32813194	32814277	32811862	32812051	1284	18	0	107	3	212	125	0.495261024781	0.798523597489	1.0	0.955	0.045
2116	PDGFD	PDGFD	chr11	-	103870778	103870983	103870778	103870965	104034531	104035027	2116	8	2	32	4	142	125	0.497899779752	0.801131976443	0.779	0.876	-0.097
2417	MRPS31P5	MRPS31P5	chr13	-	52744121	52744234	52744121	52744191	52745292	52745383	2417	18	17	3	5	167	125	0.497564175041	0.801131976443	0.442	0.31	0.132
3428	THAP3	THAP3	chr1	+	6690347	6690413	6690350	6690413	6688558	6688751	3428	34	8	39	13	127	125	0.497850190239	0.801131976443	0.807	0.747	0.06
781	ASB9	ASB9	chrX	-	15268551	15268686	15268551	15268656	15270375	15270526	781	13	0	50	2	154	125	0.500124361813	0.804161712915	1.0	0.953	0.047
1668	PGBD2	PGBD2	chr1	+	249210800	249213345	249211477	249213345	249208014	249208078	1668	39	8	24	3	250	125	0.500990641248	0.804194567286	0.709	0.8	-0.091
1948	HCFC1R1	HCFC1R1	chr16	-	3073233	3073531	3073233	3073362	3073847	3073969	1948	42	6	131	13	250	125	0.500760164308	0.804194567286	0.778	0.834	-0.056
2319	APBB2	APBB2	chr4	-	40946881	40947090	40946881	40947087	41015599	41016415	2319	22	10	64	39	127	125	0.501311866498	0.804194567286	0.684	0.618	0.066
682	PLEKHH3	PLEKHH3	chr17	-	40824103	40824410	40824103	40824230	40825193	40825314	682	56	2	27	2	250	125	0.50151131044	0.804194567286	0.933	0.871	0.062
1205	HAUS8	HAUS8	chr19	-	17170806	17170902	17170806	17170899	17173507	17173589	1205	42	9	108	17	127	125	0.502412043747	0.804616532814	0.821	0.862	-0.041
2584	ZNF493	ZNF493	chr19	+	21588559	21588658	21588562	21588658	21587930	21588057	2584	4	5	0	1	127	125	0.502458072743	0.804616532814	0.441	0.0	0.441
1904	ATF3	ATF3	chr1	+	212788359	212788603	212788382	212788603	212781969	212782272	1904	85	0	225	3	147	125	0.504243290208	0.806926380115	1.0	0.985	0.015
114	TDRD3	TDRD3	chr13	+	61147746	61148013	61147749	61148013	61141658	61141784	114	47	21	18	11	127	125	0.508119224518	0.809825764736	0.688	0.617	0.071
175	HOTAIR	HOTAIR	chr12	-	54359747	54359871	54359747	54359867	54360059	54360161	175	6	1	4	0	128	125	0.507799672736	0.809825764736	0.854	1.0	-0.146
2326	ZNF33B	ZNF33B	chr10	-	43090042	43090147	43090042	43090144	43127376	43127472	2326	14	2	17	1	127	125	0.507499974352	0.809825764736	0.873	0.944	-0.071
2626	SLC26A11	SLC26A11	chr17	+	78194714	78194914	78194717	78194914	78194199	78194295	2626	6	1	4	0	127	125	0.507644114846	0.809825764736	0.855	1.0	-0.145
2886	VPS28	VPS28	chr8	-	145648983	145649515	145648983	145649305	145649597	145649651	2886	582	7	397	3	250	125	0.506422428574	0.809825764736	0.977	0.985	-0.008
2927	PLCG1	PLCG1	chr20	+	39802763	39802951	39802766	39802951	39802562	39802651	2927	225	89	120	41	127	125	0.507489082581	0.809825764736	0.713	0.742	-0.029
2486	FCHO1	FCHO1	chr19	+	17899078	17899377	17899092	17899377	17898490	17898655	2486	2	17	2	35	138	125	0.51035289893	0.811838774449	0.096	0.049	0.047
2531	RSRC2	RSRC2	chr12	-	122992764	122992997	122992764	122992994	122995655	122995735	2531	171	190	173	174	127	125	0.510416901523	0.811838774449	0.47	0.495	-0.025
498	ANP32E	ANP32E	chr1	-	150190716	150193063	150190716	150193060	150195511	150195566	498	248	15	524	39	127	125	0.510243180879	0.811838774449	0.942	0.93	0.012
2117	GNG10	GNG10	chr9	+	114431548	114432526	114431551	114432526	114429094	114429226	2117	394	216	610	311	127	125	0.511033104097	0.812270038517	0.642	0.659	-0.017
143	DCTN5	DCTN5	chr16	+	23678337	23685068	23678367	23685068	23676946	23677049	143	7	83	16	260	154	125	0.513243821377	0.812881000266	0.064	0.048	0.016
1593	PPP1R3F	PPP1R3F	chrX	+	49138443	49138526	49138446	49138526	49137868	49137924	1593	28	5	3	0	127	125	0.512662560878	0.812881000266	0.846	1.0	-0.154
1791	LOC100131626	LOC100131626	chr11	-	118251934	118252275	118251934	118252222	118289229	118289337	1791	4	0	14	2	177	125	0.51214034352	0.812881000266	1.0	0.832	0.168
2145	ARID1A	ARID1A	chr1	+	27100819	27101711	27101470	27101711	27100292	27100389	2145	88	1	215	5	250	125	0.513834718945	0.812881000266	0.978	0.956	0.022
2267	TMEM108	TMEM108	chr3	+	132948109	132948195	132948113	132948195	132764745	132764864	2267	18	11	17	7	128	125	0.512920951079	0.812881000266	0.615	0.703	-0.088
736	GNAS	GNAS	chr20	+	57478582	57478640	57478585	57478640	57473995	57474040	736	510	2466	405	1865	127	125	0.511817014965	0.812881000266	0.169	0.176	-0.007
943	MLST8	MLST8	chr16	+	2256031	2256215	2256061	2256215	2255177	2255513	943	26	16	23	19	154	125	0.513616721284	0.812881000266	0.569	0.496	0.073
3659	BTN3A1	BTN3A1	chr6	+	26412932	26415444	26413396	26415444	26411782	26411809	3659	14	20	12	12	250	125	0.514411662086	0.813247181028	0.259	0.333	-0.074
689	PLIN3	PLIN3	chr19	-	4838345	4839548	4838345	4839545	4844679	4844805	689	138	7	712	27	127	125	0.515252515893	0.814029813699	0.951	0.963	-0.012
980	TXNDC16	TXNDC16	chr14	-	52985889	52986011	52985889	52985996	53003436	53003511	980	6	0	23	2	139	125	0.516625179627	0.815651021356	1.0	0.912	0.088
765	NR2F1-AS1	NR2F1-AS1	chr5	-	92899069	92899169	92899069	92899166	92916847	92917026	765	10	0	18	1	127	125	0.517106152436	0.815863192248	1.0	0.947	0.053
2403	GAS8	GAS8	chr16	+	90097583	90097904	90097706	90097904	90094043	90094130	2403	12	28	18	56	247	125	0.51811312523	0.816357628374	0.178	0.14	0.038
608	ZNF213	ZNF213	chr16	+	3188354	3188542	3188418	3188542	3187166	3187680	608	4	7	2	7	188	125	0.517830505456	0.816357628374	0.275	0.16	0.115
423	ATF2	ATF2	chr2	-	175936977	175939595	175936977	175939563	175939727	175939815	423	10	3	2	0	156	125	0.519258981538	0.817615814408	0.728	1.0	-0.272
1020	NFKBIB	NFKBIB	chr19	+	39395654	39395760	39395710	39395760	39390569	39390851	1020	70	1	230	1	180	125	0.521151578672	0.818968365895	0.98	0.994	-0.014
3320	ZNF430	ZNF430	chr19	+	21216891	21216990	21216894	21216990	21216261	21216388	3320	5	3	29	10	127	125	0.521349981154	0.818968365895	0.621	0.741	-0.12
677	ARL6IP4	ARL6IP4	chr12	+	123466141	123466356	123466202	123466356	123465675	123465846	677	827	13	848	17	185	125	0.520754887762	0.818968365895	0.977	0.971	0.006
944	MLST8	MLST8	chr16	+	2256358	2256410	2256361	2256410	2256031	2256215	944	121	7	173	7	127	125	0.521509592386	0.818968365895	0.944	0.961	-0.017
2715	SUCLG2-AS1	SUCLG2-AS1	chr3	+	67721252	67721428	67721305	67721428	67720239	67720333	2715	2	3	2	7	177	125	0.522136078521	0.819300642798	0.32	0.168	0.152
278	CLDND1	CLDND1	chr3	-	98240496	98240547	98240496	98240540	98241692	98241910	278	2	2	29	14	131	125	0.522417274783	0.819300642798	0.488	0.664	-0.176
1247	CANT1	CANT1	chr17	-	76993073	76994045	76993073	76993726	77005745	77005899	1247	35	0	144	2	250	125	0.525319795512	0.820415291693	1.0	0.973	0.027
2254	EYA1	EYA1	chr8	-	72233968	72234114	72233968	72234111	72234433	72234503	2254	365	95	2	0	127	125	0.525378159342	0.820415291693	0.791	1.0	-0.209
3150	PPP1R21	PPP1R21	chr2	+	48681694	48681880	48681733	48681880	48678146	48678215	3150	8	35	18	58	163	125	0.524540121269	0.820415291693	0.149	0.192	-0.043
3265	CDK5RAP1	CDK5RAP1	chr20	-	31984566	31984890	31984566	31984658	31989233	31989375	3265	93	0	97	1	250	125	0.52466031208	0.820415291693	1.0	0.98	0.02
3308	MBD1	MBD1	chr18	-	47800555	47800723	47800555	47800720	47801346	47801415	3308	49	1	46	0	127	125	0.524935033499	0.820415291693	0.98	1.0	-0.02
3572	NRGN	NRGN	chr11	+	124615857	124615878	124615860	124615878	124615398	124615625	3572	3	1	2	2	127	125	0.525567655001	0.820415291693	0.747	0.496	0.251
707	LY6E	LY6E	chr8	+	144102299	144102408	144102304	144102408	144099901	144100003	707	287	140	124	68	129	125	0.524838102331	0.820415291693	0.665	0.639	0.026
3654	ACSL4	ACSL4	chrX	-	108926364	108926895	108926364	108926601	108976367	108976621	3654	11	0	45	2	250	125	0.5262224955	0.82087263731	1.0	0.918	0.082
377	AFG3L1P	AFG3L1P	chr16	+	90044012	90044210	90044085	90044210	90038987	90039173	377	7	5	16	7	197	125	0.526558063865	0.82087263731	0.47	0.592	-0.122
3451	AIG1	AIG1	chr6	+	143508524	143511739	143508765	143511739	143486218	143486320	3451	0	8	2	33	250	125	0.527572102587	0.821909152541	0.0	0.029	-0.029
13	PPP1R10	PPP1R10	chr6	-	30572364	30572512	30572364	30572451	30572770	30572871	13	53	1	138	1	185	125	0.529372973321	0.821994709233	0.973	0.989	-0.016
2748	SH3BP5	SH3BP5	chr3	-	15345609	15345806	15345609	15345738	15372010	15372073	2748	3	77	6	97	192	125	0.52839863397	0.821994709233	0.025	0.039	-0.014
3046	C11orf80	C11orf80	chr11	+	66571465	66571661	66571468	66571661	66568501	66568573	3046	18	6	78	36	127	125	0.529296838197	0.821994709233	0.747	0.681	0.066
460	TMEM44-AS1	TMEM44-AS1	chr3	+	194309749	194309871	194309753	194309871	194304996	194305177	460	2	11	0	3	128	125	0.529346025007	0.821994709233	0.151	0.0	0.151
461	TATDN3	TATDN3	chr1	+	212988354	212990167	212988388	212990167	212985568	212985670	461	54	0	61	1	158	125	0.528466783124	0.821994709233	1.0	0.98	0.02
3410	PNPLA6	PNPLA6	chr19	+	7600674	7600906	7600818	7600906	7600394	7600463	3410	9	16	46	61	250	125	0.530554077969	0.823285629228	0.22	0.274	-0.054
2727	FAM217B	FAM217B	chr20	+	58518994	58523702	58519450	58523702	58517481	58517567	2727	61	3	74	2	250	125	0.531804093479	0.824330747823	0.91	0.949	-0.039
467	ZNF177	ZNF177	chr19	+	9491343	9493293	9491823	9493293	9490732	9490815	467	22	6	2	0	250	125	0.531927954946	0.824330747823	0.647	1.0	-0.353
2165	AZIN2	AZIN2	chr1	+	33558845	33559017	33558882	33559017	33557650	33557823	2165	6	23	0	2	161	125	0.533525710329	0.826262843496	0.168	0.0	0.168
1074	C6orf48	C6orf48	chr6	+	31804189	31804294	31804200	31804294	31803187	31803228	1074	2	38	2	73	135	125	0.539150410931	0.830003677096	0.046	0.025	0.021
1199	IFI27	IFI27	chr14	+	94582126	94582279	94582130	94582279	94581196	94581226	1199	1	1	1	0	128	125	0.537915181814	0.830003677096	0.494	1.0	-0.506
1710	C1RL	C1RL	chr12	-	7252281	7252403	7252281	7252356	7252496	7252622	1710	6	40	10	47	171	125	0.537913475779	0.830003677096	0.099	0.135	-0.036
2000	FDXR	FDXR	chr17	-	72862567	72862690	72862567	72862666	72862905	72862998	2000	54	3	65	2	148	125	0.537190833391	0.830003677096	0.938	0.965	-0.027
225	XRCC3	XRCC3	chr14	-	104179211	104179305	104179211	104179268	104181760	104181823	225	1	2	2	11	161	125	0.538994653552	0.830003677096	0.28	0.124	0.156
2424	POLM	POLM	chr7	-	44113996	44114129	44113996	44114121	44116107	44116228	2424	11	0	22	1	132	125	0.539467130823	0.830003677096	1.0	0.954	0.046
2574	PPP3CB-AS1	PPP3CB-AS1	chr10	+	75264562	75267067	75265035	75267067	75263941	75264030	2574	11	1	15	3	250	125	0.538628981247	0.830003677096	0.846	0.714	0.132
2887	NAA50	NAA50	chr3	-	113442805	113442942	113442805	113442939	113464788	113465146	2887	150	56	378	158	127	125	0.538948551804	0.830003677096	0.725	0.702	0.023
2965	GCSAM	GCSAM	chr3	-	111849291	111849366	111849291	111849360	111851938	111852152	2965	1	1	1	0	130	125	0.538084804948	0.830003677096	0.49	1.0	-0.51
315	SERPINE2	SERPINE2	chr2	-	224845027	224845117	224845027	224845114	224847397	224847498	315	23	117	91	543	127	125	0.536544771028	0.830003677096	0.162	0.142	0.02
965	RFC5	RFC5	chr12	+	118465757	118465835	118465766	118465835	118464693	118464823	965	129	2	191	5	133	125	0.540185779948	0.830566509469	0.984	0.973	0.011
1629	MYO15B	MYO15B	chr17	+	73587681	73587793	73587696	73587793	73587252	73587327	1629	7	2	2	0	139	125	0.541564648092	0.831058136642	0.759	1.0	-0.241
2423	POLM	POLM	chr7	-	44113729	44113832	44113729	44113819	44113996	44114129	2423	2	0	7	2	137	125	0.541359003443	0.831058136642	1.0	0.762	0.238
739	SMOC1	SMOC1	chr14	+	70496958	70499083	70496961	70499083	70489919	70490164	739	13	12	4	2	127	125	0.540940437331	0.831058136642	0.516	0.663	-0.147
1643	MLLT4	MLLT4	chr6	+	168271062	168271178	168271065	168271178	168265230	168265426	1643	18	18	185	149	127	125	0.542128522088	0.831381459932	0.496	0.55	-0.054
3622	SDCBP	SDCBP	chr8	+	59488458	59488620	59488461	59488620	59484763	59484873	3622	242	87	781	257	127	125	0.543208074287	0.832494665932	0.732	0.749	-0.017
1779	IST1	IST1	chr16	+	71958671	71958720	71958675	71958720	71957190	71957283	1779	167	4	319	5	128	125	0.543722307701	0.832620473639	0.976	0.984	-0.008
2099	PTBP2	PTBP2	chr1	+	97278828	97280605	97278831	97280605	97278267	97278484	2099	3	1	2	0	127	125	0.54421269934	0.832620473639	0.747	1.0	-0.253
2121	DBI	DBI	chr2	+	120125134	120125220	120125139	120125220	120124499	120124636	2121	1	0	13	8	129	125	0.54435127822	0.832620473639	1.0	0.612	0.388
836	B3GAT3	B3GAT3	chr11	-	62382767	62383708	62382767	62383271	62383977	62384268	836	8	301	5	275	250	125	0.545137282697	0.83328127498	0.013	0.009	0.004
1269	ARMCX3	ARMCX3	chrX	+	100878775	100878883	100878803	100878883	100878119	100878266	1269	48	79	71	101	152	125	0.545836777549	0.833723454241	0.333	0.366	-0.033
3569	ZNF268	ZNF268	chr12	+	133764450	133764658	133764457	133764658	133758531	133758616	3569	0	7	2	31	131	125	0.54648907812	0.833723454241	0.0	0.058	-0.058
3953	IFNAR2	IFNAR2	chr21	+	34614144	34614282	34614190	34614282	34602199	34602521	3953	6	10	20	23	170	125	0.546412289294	0.833723454241	0.306	0.39	-0.084
2622	TCOF1	TCOF1	chr5	+	149772267	149772353	149772270	149772353	149771519	149771739	2622	76	24	155	58	127	125	0.547031078139	0.834009817318	0.757	0.725	0.032
3823	POLR2H	POLR2H	chr3	+	184085900	184086383	184085964	184086383	184082920	184083014	3823	35	11	23	5	188	125	0.547673981652	0.834449548744	0.679	0.754	-0.075
1374	TRPT1	TRPT1	chr11	-	63991571	63991685	63991571	63991682	63991756	63991813	1374	5	87	19	242	127	125	0.548670532936	0.835236839129	0.054	0.072	-0.018
1693	IDS	IDS	chrX	-	148584841	148585019	148584841	148584975	148585686	148585823	1693	140	5	618	16	168	125	0.548900335655	0.835236839129	0.954	0.966	-0.012
1590	INPP5J	INPP5J	chr22	+	31520830	31521996	31521818	31521996	31518908	31519105	1590	19	1	17	2	250	125	0.550256232694	0.836295396072	0.905	0.81	0.095
1789	FUT11	FUT11	chr10	+	75535176	75535976	75535298	75535976	75532947	75533573	1789	2	24	9	66	246	125	0.550861919782	0.836295396072	0.041	0.065	-0.024
3923	ALG13	ALG13	chrX	+	110925359	110925522	110925463	110925522	110924397	110924652	3923	42	2	144	11	228	125	0.55042501385	0.836295396072	0.92	0.878	0.042
979	PER3	PER3	chr1	+	7889893	7890221	7889896	7890221	7887177	7887875	979	16	5	17	8	127	125	0.551017060029	0.836295396072	0.759	0.677	0.082
3516	NT5C	NT5C	chr17	-	73126319	73126737	73126319	73126732	73127139	73127200	3516	5	7	5	4	129	125	0.551766713151	0.836354695916	0.409	0.548	-0.139
3680	LINC-PINT	LINC-PINT	chr7	-	130565750	130567495	130565750	130566897	130569075	130569155	3680	10	0	20	1	250	125	0.551688566202	0.836354695916	1.0	0.909	0.091
1738	TSACC	TSACC	chr1	+	156309424	156309582	156309525	156309582	156308230	156308396	1738	5	1	3	0	225	125	0.552646695262	0.837149498486	0.735	1.0	-0.265
2323	PON2	PON2	chr7	-	95040964	95041091	95040964	95041055	95041623	95041789	2323	449	68	1158	192	160	125	0.553133404714	0.837347932281	0.838	0.825	0.013
1990	EIF4ENIF1	EIF4ENIF1	chr22	-	31843411	31843554	31843411	31843551	31844138	31844218	1990	12	30	13	43	127	125	0.554376124383	0.837971776082	0.282	0.229	0.053
3162	ZCCHC11	ZCCHC11	chr1	-	52902426	52902650	52902426	52902647	52903891	52904007	3162	45	16	28	13	127	125	0.554613435487	0.837971776082	0.735	0.679	0.056
740	SFI1	SFI1	chr22	+	31904240	31904362	31904244	31904362	31892124	31892623	740	23	7	46	10	128	125	0.55392963067	0.837971776082	0.762	0.818	-0.056
1801	ADGRG1	ADGRG1	chr16	+	57685096	57685534	57685154	57685534	57684164	57684263	1801	18	1	302	31	182	125	0.555665499297	0.839022825751	0.925	0.87	0.055
18	PGS1	PGS1	chr17	+	76396757	76396936	76396815	76396936	76395428	76395618	18	112	0	146	1	182	125	0.556663607452	0.839991110219	1.0	0.99	0.01
1435	CIRBP	CIRBP	chr19	+	1270865	1271035	1270926	1271035	1269266	1269409	1435	168	1266	113	788	185	125	0.557606767325	0.840824139842	0.082	0.088	-0.006
419	ANAPC15	ANAPC15	chr11	-	71822202	71822332	71822202	71822327	71823695	71823822	419	4	0	27	3	129	125	0.558203417624	0.840824139842	1.0	0.897	0.103
734	ZBTB8A	ZBTB8A	chr1	+	33065687	33071551	33065868	33071551	33060654	33060824	734	20	4	60	8	250	125	0.558287226242	0.840824139842	0.714	0.789	-0.075
1552	BRCA1	BRCA1	chr17	-	41251791	41251897	41251791	41251894	41256138	41256278	1552	19	6	66	15	127	125	0.559461090709	0.840977910299	0.757	0.812	-0.055
2276	CARKD	CARKD	chr13	+	111287814	111287935	111287819	111287935	111287018	111287123	2276	111	3	145	6	129	125	0.559242204929	0.840977910299	0.973	0.959	0.014
3210	PPRC1	PPRC1	chr10	+	103898375	103898522	103898476	103898522	103897606	103897795	3210	87	1	179	4	225	125	0.559022947828	0.840977910299	0.98	0.961	0.019
1530	JADE2	JADE2	chr5	+	133914183	133918920	133914186	133918920	133909334	133909452	1530	4	2	29	8	127	125	0.561615532654	0.84233415527	0.663	0.781	-0.118
1982	ZFYVE1	ZFYVE1	chr14	-	73444634	73444752	73444634	73444710	73445568	73445677	1982	1	0	3	2	166	125	0.561005633013	0.84233415527	1.0	0.53	0.47
2315	NDOR1	NDOR1	chr9	+	140110518	140110640	140110545	140110640	140110350	140110469	2315	5	48	5	71	151	125	0.561794657508	0.84233415527	0.079	0.055	0.024
439	MAPK8	MAPK8	chr10	+	49642921	49647402	49642926	49647402	49639235	49639313	439	128	60	122	50	129	125	0.561108763939	0.84233415527	0.674	0.703	-0.029
1207	FKBP1B	FKBP1B	chr2	+	24285888	24286550	24285933	24286550	24283683	24283796	1207	61	33	59	38	169	125	0.564326036968	0.844407789262	0.578	0.535	0.043
2335	SORT1	SORT1	chr1	-	109888372	109888503	109888372	109888500	109890104	109890154	2335	35	23	341	190	127	125	0.564309764193	0.844407789262	0.6	0.639	-0.039
2773	RHNO1	RHNO1	chr12	+	2994428	2994700	2994448	2994700	2986364	2986448	2773	1	38	0	97	144	125	0.564083749375	0.844407789262	0.022	0.0	0.022
374	ZNF280D	ZNF280D	chr15	-	56999279	56999348	56999279	56999341	56999460	56999504	374	27	20	52	31	131	125	0.564612514995	0.844407789262	0.563	0.615	-0.052
3657	ABCE1	ABCE1	chr4	+	146025537	146025667	146025540	146025667	146019155	146019571	3657	52	5	551	70	127	125	0.566201300975	0.845173026313	0.911	0.886	0.025
3751	ARFRP1	ARFRP1	chr20	-	62338350	62338449	62338350	62338444	62339218	62339365	3751	4	4	17	27	129	125	0.565959965747	0.845173026313	0.492	0.379	0.113
788	CSTF2	CSTF2	chrX	+	100081622	100081746	100081673	100081746	100079108	100079246	788	124	3	202	3	175	125	0.565791623308	0.845173026313	0.967	0.98	-0.013
208	CALCOCO1	CALCOCO1	chr12	-	54117376	54117567	54117376	54117468	54118428	54118531	208	114	1	110	2	223	125	0.566605587982	0.845240528587	0.985	0.969	0.016
1240	MOSPD3	MOSPD3	chr7	+	100211099	100211329	100211129	100211329	100210113	100210619	1240	44	1	20	0	154	125	0.568123153594	0.846061549218	0.973	1.0	-0.027
1533	SLC44A3	SLC44A3	chr1	+	95332886	95332973	95332889	95332973	95330298	95330455	1533	11	10	115	80	127	125	0.568234201068	0.846061549218	0.52	0.586	-0.066
2517	UBOX5	UBOX5	chr20	-	3088218	3090960	3088218	3090955	3095950	3096112	2517	4	0	8	1	129	125	0.567553342755	0.846061549218	1.0	0.886	0.114
1901	PRICKLE1	PRICKLE1	chr12	-	42866186	42866366	42866186	42866363	42877559	42877797	1901	2	0	8	2	127	125	0.569425131195	0.846816311883	1.0	0.797	0.203
277	CLDND1	CLDND1	chr3	-	98239976	98240286	98239976	98240281	98241692	98241910	277	139	8	187	14	129	125	0.569460586963	0.846816311883	0.944	0.928	0.016
2227	CREM	CREM	chr10	+	35500181	35501886	35500583	35501886	35484829	35485027	2227	218	2	59	0	250	125	0.570136782867	0.847286607872	0.982	1.0	-0.018
2132	SURF4	SURF4	chr9	-	136234134	136234419	136234134	136234321	136242792	136243037	2132	7	317	5	512	222	125	0.570521814359	0.847323880758	0.012	0.005	0.007
116	FAM120A	FAM120A	chr9	+	96277948	96278049	96277951	96278049	96261071	96261168	116	89	21	245	49	127	125	0.571445576768	0.847631554202	0.807	0.831	-0.024
1606	MGST1	MGST1	chr12	+	16507164	16507312	16507171	16507312	16500576	16500644	1606	53	1	322	3	131	125	0.571809221781	0.847631554202	0.981	0.99	-0.009
2087	ZNF83	ZNF83	chr19	-	53119970	53120094	53119970	53120088	53122188	53122315	2087	2	3	3	2	130	125	0.571730335576	0.847631554202	0.391	0.591	-0.2
155	PCDH19	PCDH19	chrX	-	99596900	99597073	99596900	99597070	99605643	99605702	155	15	6	12	3	127	125	0.573697261497	0.849360599726	0.711	0.797	-0.086
237	MPZL3	MPZL3	chr11	-	118110925	118111092	118110925	118111056	118122936	118123083	237	7	0	34	2	160	125	0.573518400523	0.849360599726	1.0	0.93	0.07
447	ARRDC2	ARRDC2	chr19	+	18123721	18124911	18123724	18124911	18121380	18121538	447	47	1	25	0	127	125	0.575234927841	0.85084727279	0.979	1.0	-0.021
756	ZIM2	ZIM2	chr19	-	57335629	57335882	57335629	57335795	57337755	57337831	756	7	9	4	3	211	125	0.575424323824	0.85084727279	0.315	0.441	-0.126
1089	B4GALT3	B4GALT3	chr1	-	161146223	161146369	161146223	161146298	161147212	161147758	1089	113	9	195	12	195	125	0.578587422176	0.854717561824	0.889	0.912	-0.023
2203	RTEL1	RTEL1	chr20	+	62293826	62293980	62293898	62293980	62293202	62293296	2203	0	20	2	72	196	125	0.578767966673	0.854717561824	0.0	0.017	-0.017
3126	PARD6A	PARD6A	chr16	+	67695795	67696681	67695798	67696681	67695357	67695580	3126	0	5	1	11	127	125	0.579631182092	0.854919675842	0.0	0.082	-0.082
967	IGSF9	IGSF9	chr1	-	159903979	159904122	159903979	159904074	159904214	159904360	967	60	13	2	0	172	125	0.579518034529	0.854919675842	0.77	1.0	-0.23
2530	SPATA20	SPATA20	chr17	+	48625025	48625128	48625080	48625128	48624449	48624646	2530	22	4	14	4	179	125	0.580950839128	0.856329539954	0.793	0.71	0.083
1624	FAM71E1	FAM71E1	chr19	-	50978581	50978760	50978581	50978712	50979089	50979190	1624	32	12	5	3	172	125	0.58132881972	0.856350464093	0.66	0.548	0.112
105	HAGLR	HAGLR	chr2	-	177042438	177042584	177042438	177042554	177043756	177043826	105	6	1	3	0	154	125	0.581969381102	0.856482719802	0.83	1.0	-0.17
2231	MAEA	MAEA	chr4	+	1332209	1332405	1332213	1332405	1330648	1330782	2231	325	3	356	5	128	125	0.582858931846	0.856482719802	0.991	0.986	0.005
3660	BTN3A1	BTN3A1	chr6	+	26412639	26415444	26413396	26415444	26411782	26411809	3660	12	20	5	12	250	125	0.582209855342	0.856482719802	0.231	0.172	0.059
720	ZNF189	ZNF189	chr9	+	104162165	104162292	104162210	104162292	104161135	104161471	720	6	1	3	0	169	125	0.583601649347	0.856482719802	0.816	1.0	-0.184
733	SLC25A17	SLC25A17	chr22	-	41195026	41195087	41195026	41195044	41215198	41215403	733	82	5	118	5	167	125	0.583240370901	0.856482719802	0.925	0.946	-0.021
975	VAMP4	VAMP4	chr1	-	171688310	171688361	171688310	171688358	171697663	171697710	975	42	0	55	1	127	125	0.583457557089	0.856482719802	1.0	0.982	0.018
3621	GLYCTK	GLYCTK	chr3	+	52325760	52325938	52325762	52325938	52324975	52325127	3621	1	14	1	33	126	125	0.584283464145	0.856949080746	0.066	0.029	0.037
2336	ZNF185	ZNF185	chrX	+	152089250	152089292	152089253	152089292	152088871	152088955	2336	15	9	141	66	127	125	0.585965441843	0.857709015866	0.621	0.678	-0.057
3494	DYNLRB1	DYNLRB1	chr20	+	33114072	33114148	33114076	33114148	33107224	33107303	3494	152	12	207	13	128	125	0.586416082257	0.857709015866	0.925	0.94	-0.015
3682	RAP1GAP	RAP1GAP	chr1	-	21924453	21924557	21924453	21924533	21924892	21924995	3682	18	4	5	2	148	125	0.586279693325	0.857709015866	0.792	0.679	0.113
3713	MUC1	MUC1	chr1	-	155159930	155160052	155159930	155160020	155160197	155160334	3713	15	0	299	7	156	125	0.58662341357	0.857709015866	1.0	0.972	0.028
599	PXK	PXK	chr3	+	58398627	58398690	58398630	58398690	58395816	58395886	599	5	0	25	2	127	125	0.585979044677	0.857709015866	1.0	0.925	0.075
160	TMEM231	TMEM231	chr16	-	75579723	75579975	75579723	75579852	75589701	75589871	160	11	29	12	24	247	125	0.587229231887	0.858061832317	0.161	0.202	-0.041
3546	PIK3R2	PIK3R2	chr19	+	18276920	18277112	18276969	18277112	18274072	18274198	3546	5	396	4	211	173	125	0.588563354104	0.858944907353	0.009	0.014	-0.005
473	EIF2AK1	EIF2AK1	chr7	-	6082563	6082624	6082563	6082621	6084192	6084292	473	360	68	410	70	127	125	0.58838569789	0.858944907353	0.839	0.852	-0.013
1297	SLIRP	SLIRP	chr14	+	78183838	78183941	78183844	78183941	78182114	78182222	1297	347	9	638	13	130	125	0.592244651591	0.859741113854	0.974	0.979	-0.005
1702	TBC1D32	TBC1D32	chr6	-	121638640	121638836	121638640	121638818	121642778	121642940	1702	4	54	0	5	142	125	0.591684702328	0.859741113854	0.061	0.0	0.061
1939	MYCBP	MYCBP	chr1	-	39332551	39332681	39332551	39332671	39338689	39338762	1939	4	6	5	12	134	125	0.592761184276	0.859741113854	0.383	0.28	0.103
2372	LINC00472	LINC00472	chr6	-	72127022	72127146	72127022	72127095	72129768	72130448	2372	0	1	5	10	175	125	0.59138025023	0.859741113854	0.0	0.263	-0.263
2585	ORAI2	ORAI2	chr7	+	102076648	102076780	102076671	102076780	102073976	102074108	2585	1	10	3	15	147	125	0.590020996353	0.859741113854	0.078	0.145	-0.067
3602	ZNF43	ZNF43	chr19	-	22033739	22033964	22033739	22033829	22034706	22034870	3602	10	8	3	4	250	125	0.592659208112	0.859741113854	0.385	0.273	0.112
431	SEMA3B	SEMA3B	chr3	+	50311343	50311488	50311346	50311488	50311189	50311259	431	17	29	45	63	127	125	0.589609035042	0.859741113854	0.366	0.413	-0.047
709	MAN2B1	MAN2B1	chr19	-	12769241	12769324	12769241	12769321	12772073	12772190	709	181	4	292	9	127	125	0.590862427637	0.859741113854	0.978	0.97	0.008
810	CARS	CARS	chr11	-	3062125	3062261	3062125	3062214	3063394	3063486	810	4	60	10	210	171	125	0.590997069845	0.859741113854	0.046	0.034	0.012
819	TUBGCP3	TUBGCP3	chr13	-	113212509	113212727	113212509	113212697	113213635	113213713	819	96	1	123	0	154	125	0.591975573686	0.859741113854	0.987	1.0	-0.013
430	SDAD1	SDAD1	chr4	-	76902524	76902698	76902524	76902623	76903085	76903190	430	7	42	24	112	199	125	0.593967769687	0.860960671086	0.095	0.119	-0.024
2498	NUSAP1	NUSAP1	chr15	+	41643185	41643327	41643230	41643327	41641295	41641439	2498	310	144	458	228	169	125	0.595077672742	0.862038671775	0.614	0.598	0.016
2257	SYAP1	SYAP1	chrX	+	16753349	16753468	16753387	16753468	16737706	16738022	2257	238	2	580	3	162	125	0.596222491258	0.863125847598	0.989	0.993	-0.004
2950	TMEM53	TMEM53	chr1	-	45118918	45120881	45118918	45120788	45125845	45125967	2950	35	4	76	6	217	125	0.596723832926	0.863125847598	0.834	0.879	-0.045
2985	TNIP1	TNIP1	chr5	-	150409503	150410308	150409503	150410234	150411847	150411944	2985	171	19	1662	161	198	125	0.596928156283	0.863125847598	0.85	0.867	-0.017
1896	ASPH	ASPH	chr8	-	62550880	62550922	62550880	62550919	62555446	62555479	1896	111	15	1599	251	127	125	0.598931943541	0.865006629624	0.879	0.862	0.017
350	IRF5	IRF5	chr7	+	128587283	128587589	128587331	128587589	128587076	128587110	350	2	0	9	2	172	125	0.598963808958	0.865006629624	1.0	0.766	0.234
1553	SYT1	SYT1	chr12	+	79685787	79685910	79685796	79685910	79679566	79679751	1553	101	5	7	0	133	125	0.601339989172	0.865894111569	0.95	1.0	-0.05
1768	ZBTB17	ZBTB17	chr1	-	16268825	16268936	16268825	16268915	16269023	16269233	1768	14	103	6	58	145	125	0.600632642496	0.865894111569	0.105	0.082	0.023
4	FOXM1	FOXM1	chr12	-	2981261	2981413	2981261	2981410	2983142	2983691	4	106	77	261	208	127	125	0.601417532887	0.865894111569	0.575	0.553	0.022
921	STIL	STIL	chr1	-	47765576	47765824	47765576	47765640	47767232	47767420	921	22	0	126	2	250	125	0.600520534764	0.865894111569	1.0	0.969	0.031
94	TMEM136	TMEM136	chr11	+	120198149	120198349	120198174	120198349	120195837	120196077	94	5	0	12	1	149	125	0.601394166691	0.865894111569	1.0	0.91	0.09
683	C16orf13	C16orf13	chr16	-	684888	685063	684888	684956	685611	685774	683	99	3	111	5	231	125	0.601797663815	0.865911797445	0.947	0.923	0.024
3715	TRMU	TRMU	chr22	+	46746187	46746360	46746242	46746360	46742318	46742441	3715	56	13	106	20	179	125	0.60298483186	0.86708997813	0.751	0.787	-0.036
2101	PTBP2	PTBP2	chr1	+	97270340	97270495	97270355	97270495	97250614	97250810	2101	7	29	7	21	139	125	0.6035031759	0.867305540945	0.178	0.231	-0.053
2692	TMEM91	TMEM91	chr19	+	41889465	41889987	41889778	41889987	41888676	41888826	2692	31	4	3	0	250	125	0.605292830456	0.868436342713	0.795	1.0	-0.205
2808	MSH5	MSH5	chr6	+	31711915	31712076	31711966	31712076	31711680	31711802	2808	2	4	8	27	175	125	0.605037931202	0.868436342713	0.263	0.175	0.088
331	HAUS6	HAUS6	chr9	-	19078173	19078300	19078173	19078195	19080476	19080670	331	37	3	77	9	229	125	0.605765707194	0.868436342713	0.871	0.824	0.047
3857	AGER	AGER	chr6	-	32151331	32151527	32151331	32151485	32151657	32151764	3857	69	2	12	0	166	125	0.605447127083	0.868436342713	0.963	1.0	-0.037
616	WDR31	WDR31	chr9	-	116093263	116093396	116093263	116093393	116094186	116094330	616	6	2	3	2	127	125	0.607268448676	0.870060820562	0.747	0.596	0.151
2034	TECR	TECR	chr19	+	14673985	14674069	14674017	14674069	14673336	14673387	2034	78	572	108	860	156	125	0.608033144386	0.870097277741	0.099	0.091	0.008
842	ZNF200	ZNF200	chr16	-	3282420	3282547	3282420	3282544	3282832	3282921	842	39	2	38	1	127	125	0.607681965338	0.870097277741	0.95	0.974	-0.024
3811	SCRN3	SCRN3	chr2	+	175263002	175263170	175263093	175263170	175260456	175260545	3811	12	0	32	1	215	125	0.609749057365	0.872022649476	1.0	0.949	0.051
110	DHPS	DHPS	chr19	-	12786830	12786956	12786830	12786919	12788104	12788210	110	124	6	90	3	161	125	0.612185038901	0.873353991575	0.941	0.959	-0.018
2135	UBE2V1	UBE2V1	chr20	-	48715418	48715518	48715418	48715501	48729643	48729735	2135	7	1	3	0	141	125	0.611460353679	0.873353991575	0.861	1.0	-0.139
2957	STAG3L5P-PVRIG2P-PILRB	STAG3L5P-PVRIG2P-PILRB	chr7	+	99956312	99956702	99956521	99956702	99955842	99955989	2957	291	7	220	7	250	125	0.612535021279	0.873353991575	0.954	0.94	0.014
653	CRTC3	CRTC3	chr15	+	91185163	91188577	91185166	91188577	91184328	91184431	653	66	29	62	23	127	125	0.612141624315	0.873353991575	0.691	0.726	-0.035
955	GOLGB1	GOLGB1	chr3	-	121438492	121438615	121438492	121438600	121441108	121441225	955	10	5	35	24	139	125	0.611994004891	0.873353991575	0.643	0.567	0.076
2205	SFT2D1	SFT2D1	chr6	-	166744872	166744895	166744872	166744886	166755906	166756094	2205	4	2	1	0	133	125	0.612937977138	0.873399514639	0.653	1.0	-0.347
3413	ZNF3	ZNF3	chr7	-	99677158	99677279	99677158	99677195	99679923	99680171	3413	14	1	14	2	208	125	0.613673876459	0.873919119894	0.894	0.808	0.086
136	JKAMP	JKAMP	chr14	+	59953430	59953522	59953448	59953522	59951160	59951311	136	51	11	169	44	142	125	0.616878107157	0.874251092262	0.803	0.772	0.031
177	BCKDHA	BCKDHA	chr19	+	41928533	41928675	41928536	41928675	41928068	41928275	177	168	7	103	3	127	125	0.616658112427	0.874251092262	0.959	0.971	-0.012
2416	SH3D19	SH3D19	chr4	-	152095821	152096847	152095821	152096826	152097685	152097839	2416	0	9	3	83	145	125	0.616277337153	0.874251092262	0.0	0.03	-0.03
2441	DCLK2	DCLK2	chr4	+	151141854	151141930	151141857	151141930	151124946	151125041	2441	8	4	4	1	127	125	0.61509754435	0.874251092262	0.663	0.797	-0.134
2977	RFC1	RFC1	chr4	-	39308211	39308324	39308211	39308321	39310255	39310652	2977	50	113	51	130	127	125	0.614380800066	0.874251092262	0.303	0.279	0.024
3727	ZNF771	ZNF771	chr16	+	30419352	30419515	30419365	30419515	30418734	30418985	3727	1	11	2	11	137	125	0.616777844324	0.874251092262	0.077	0.142	-0.065
513	TRO	TRO	chrX	+	54948635	54948724	54948650	54948724	54946995	54947311	513	37	43	6	5	139	125	0.616574306786	0.874251092262	0.436	0.519	-0.083
691	GPR176	GPR176	chr15	-	40099206	40099459	40099206	40099398	40212055	40213093	691	11	0	100	3	185	125	0.614859271754	0.874251092262	1.0	0.957	0.043
1537	VAMP1	VAMP1	chr12	-	6571403	6572135	6571403	6572008	6574055	6574107	1537	40	2	7	0	250	125	0.619016677225	0.875926898576	0.909	1.0	-0.091
1692	PDE6B	PDE6B	chr4	+	663834	664681	663837	664681	661644	661795	1692	30	3	12	2	127	125	0.619099849022	0.875926898576	0.908	0.855	0.053
2136	PHPT1	PHPT1	chr9	+	139744954	139745012	139744957	139745012	139744464	139744589	2136	7	15	6	18	127	125	0.61917687308	0.875926898576	0.315	0.247	0.068
2252	ZSCAN32	ZSCAN32	chr16	-	3440009	3440183	3440009	3440133	3440422	3440517	2252	0	2	3	16	174	125	0.620198770521	0.876845589073	0.0	0.119	-0.119
1124	CELF1	CELF1	chr11	-	47487488	47492441	47487488	47490443	47493742	47493909	1124	78	80	128	145	250	125	0.621590004213	0.877758170316	0.328	0.306	0.022
3512	PROM2	PROM2	chr2	+	95954971	95957055	95955880	95957055	95954680	95954754	3512	4	0	333	28	250	125	0.621365795542	0.877758170316	1.0	0.856	0.144
2033	MAPK10	MAPK10	chr4	-	86936275	86938528	86936275	86938523	86950349	86950427	2033	5	23	3	9	129	125	0.622410404478	0.87838974349	0.174	0.244	-0.07
3139	SCARF1	SCARF1	chr17	-	1543205	1543334	1543205	1543264	1543741	1543960	3139	6	0	16	1	194	125	0.623156994433	0.878684174451	1.0	0.912	0.088
3195	HINFP	HINFP	chr11	+	119004731	119005765	119004793	119005765	119003804	119003929	3195	2	52	1	49	186	125	0.62386957012	0.878684174451	0.025	0.014	0.011
336	CHFR	CHFR	chr12	-	133446204	133446420	133446204	133446384	133447309	133447369	336	10	15	37	44	160	125	0.624112123909	0.878684174451	0.342	0.396	-0.054
606	ZNF33A	ZNF33A	chr10	+	38305798	38305943	38305802	38305943	38301225	38301278	606	51	1	102	0	128	125	0.623403575774	0.878684174451	0.98	1.0	-0.02
206	UTP15	UTP15	chr5	+	72864059	72864152	72864116	72864152	72863086	72863259	206	32	0	74	1	181	125	0.624701627037	0.878988422023	1.0	0.981	0.019
1011	IP6K2	IP6K2	chr3	-	48732522	48732854	48732522	48732851	48754589	48754711	1011	120	67	110	55	127	125	0.626130086743	0.879006921875	0.638	0.663	-0.025
138	JKAMP	JKAMP	chr14	+	59953398	59953522	59953448	59953522	59951160	59951311	138	12	11	38	44	174	125	0.626208414607	0.879006921875	0.439	0.383	0.056
3875	CCDC51	CCDC51	chr3	-	48476226	48476546	48476226	48476425	48481505	48481529	3875	23	2	29	4	245	125	0.626099794255	0.879006921875	0.854	0.787	0.067
49	NMB	NMB	chr15	-	85198359	85198640	85198359	85198635	85200406	85200579	49	97	21	146	27	129	125	0.625197781805	0.879006921875	0.817	0.84	-0.023
1369	ZNF226	ZNF226	chr19	+	44669740	44669960	44669909	44669960	44669248	44669295	1369	30	9	12	5	250	125	0.629010163565	0.881363050614	0.625	0.545	0.08
1388	EI24	EI24	chr11	+	125445200	125445304	125445204	125445304	125442353	125442465	1388	4	0	36	3	128	125	0.628889372683	0.881363050614	1.0	0.921	0.079
459	POLR3F	POLR3F	chr20	+	18462262	18462454	18462266	18462454	18461045	18461153	459	80	5	90	4	128	125	0.628331310326	0.881363050614	0.94	0.956	-0.016
3325	CNIH4	CNIH4	chr1	+	224558984	224559125	224559031	224559125	224553580	224553693	3325	358	5	888	16	171	125	0.62972250527	0.881836274483	0.981	0.976	0.005
3179	NFE2L2	NFE2L2	chr2	-	178097119	178097311	178097119	178097290	178097977	178098067	3179	205	4	623	9	145	125	0.630596807227	0.88253560298	0.978	0.984	-0.006
1725	CNKSR1	CNKSR1	chr1	+	26508970	26509075	26508975	26509075	26508851	26508893	1725	10	0	64	2	129	125	0.632061441522	0.8835348179	1.0	0.969	0.031
827	MAP3K14-AS1	MAP3K14-AS1	chr17	+	43332501	43332585	43332504	43332585	43325291	43325370	827	5	0	14	1	127	125	0.63192108359	0.8835348179	1.0	0.932	0.068
1587	IL4R	IL4R	chr16	+	27363860	27364017	27363865	27364017	27357787	27357939	1587	25	0	315	5	129	125	0.632895564844	0.884175762399	1.0	0.984	0.016
1275	DNA2	DNA2	chr10	-	70190192	70190412	70190192	70190297	70191613	70191728	1275	103	0	114	1	239	125	0.635247493086	0.884312595343	1.0	0.984	0.016
176	RPL11	RPL11	chr1	+	24019098	24019249	24019101	24019249	24018268	24018319	176	2268	210	1638	160	127	125	0.634557468178	0.884312595343	0.914	0.91	0.004
2720	PPP4C	PPP4C	chr16	+	30092520	30092631	30092579	30092631	30087635	30087796	2720	14	172	33	476	183	125	0.634139060969	0.884312595343	0.053	0.045	0.008
3119	NDRG4	NDRG4	chr16	+	58537647	58537807	58537701	58537807	58534046	58534173	3119	5	39	5	28	178	125	0.634211456033	0.884312595343	0.083	0.111	-0.028
574	C10orf128	C10orf128	chr10	-	50362768	50364304	50362768	50363954	50369643	50369667	574	2	4	2	2	250	125	0.635186062184	0.884312595343	0.2	0.333	-0.133
890	HNRNPR	HNRNPR	chr1	-	23644975	23645190	23644975	23645181	23648020	23648156	890	55	591	72	847	133	125	0.634036308938	0.884312595343	0.08	0.074	0.006
1190	NPHP4	NPHP4	chr1	-	5965691	5965843	5965691	5965840	5987708	5987847	1190	2	1	1	0	127	125	0.639426198561	0.884418392016	0.663	1.0	-0.337
1481	IL18R1	IL18R1	chr2	+	103006515	103006677	103006518	103006677	103003320	103003460	1481	6	1	6	2	127	125	0.64020770603	0.884418392016	0.855	0.747	0.108
1515	AP3S2	AP3S2	chr15	-	90432280	90432372	90432280	90432368	90437112	90437617	1515	113	5	173	10	128	125	0.639978537963	0.884418392016	0.957	0.944	0.013
1998	FDXR	FDXR	chr17	-	72862905	72863127	72862905	72862998	72868160	72868258	1998	2	38	1	35	250	125	0.63918250408	0.884418392016	0.026	0.014	0.012
2349	TNK1	TNK1	chr17	+	7290293	7290473	7290308	7290473	7289879	7289974	2349	0	6	2	38	139	125	0.637011893917	0.884418392016	0.0	0.045	-0.045
2550	RIC3	RIC3	chr11	-	8148205	8148354	8148205	8148351	8158924	8159018	2550	4	37	0	3	127	125	0.639752868766	0.884418392016	0.096	0.0	0.096
2645	ILF2	ILF2	chr1	-	153640928	153641052	153640928	153641033	153642646	153642706	2645	2	6	1	6	143	125	0.639296850028	0.884418392016	0.226	0.127	0.099
2777	CTNNAL1	CTNNAL1	chr9	-	111704848	111705151	111704848	111705114	111705240	111705324	2777	22	295	73	1105	161	125	0.637149532737	0.884418392016	0.055	0.049	0.006
359	PPP6R2	PPP6R2	chr22	+	50882627	50883518	50882631	50883518	50882294	50882546	359	99	1	108	2	128	125	0.637361052956	0.884418392016	0.99	0.981	0.009
3672	PES1	PES1	chr22	-	30976557	30976688	30976557	30976673	30976998	30977088	3672	178	5	330	12	139	125	0.639491976724	0.884418392016	0.97	0.961	0.009
3733	LRRC75A-AS1	LRRC75A-AS1	chr17	+	16343424	16343567	16343498	16343567	16342973	16343017	3733	17	468	51	1614	198	125	0.637994140289	0.884418392016	0.022	0.02	0.002
437	KCTD15	KCTD15	chr19	+	34289572	34289671	34289575	34289671	34287750	34287892	437	2	1	1	0	127	125	0.639426198561	0.884418392016	0.663	1.0	-0.337
680	ZCCHC10	ZCCHC10	chr5	-	132335823	132335893	132335823	132335865	132342450	132342612	680	6	25	11	60	152	125	0.637865057332	0.884418392016	0.165	0.131	0.034
1230	MUTYH	MUTYH	chr1	-	45799084	45799275	45799084	45799169	45800062	45800183	1230	17	11	13	11	230	125	0.6426573348	0.885723282271	0.456	0.391	0.065
2555	PNPLA8	PNPLA8	chr7	-	108154879	108156018	108154879	108155891	108161919	108161965	2555	41	1	95	4	250	125	0.64239836011	0.885723282271	0.953	0.922	0.031
3068	KIAA0430	KIAA0430	chr16	-	15719228	15719657	15719228	15719654	15724188	15724361	3068	13	3	26	4	127	125	0.641777716615	0.885723282271	0.81	0.865	-0.055
376	AFG3L1P	AFG3L1P	chr16	+	90044012	90044210	90044046	90044210	90038987	90039173	376	1	8	3	13	158	125	0.642300878219	0.885723282271	0.09	0.154	-0.064
799	SGSM3	SGSM3	chr22	+	40800250	40800459	40800312	40800459	40798142	40798209	799	99	7	265	15	186	125	0.643662934565	0.886590139243	0.905	0.922	-0.017
2564	TIMM9	TIMM9	chr14	-	58875211	58875802	58875211	58875799	58877560	58877656	2564	1	1	7	3	127	125	0.644206886915	0.886820474736	0.496	0.697	-0.201
2240	MAD1L1	MAD1L1	chr7	-	2270183	2270362	2270183	2270359	2272506	2272583	2240	19	2	45	3	127	125	0.646350942519	0.888607390206	0.903	0.937	-0.034
2807	MSH5	MSH5	chr6	+	31728961	31729039	31728964	31729039	31728466	31728616	2807	1	12	3	20	127	125	0.646243642155	0.888607390206	0.076	0.129	-0.053
3522	USP46	USP46	chr4	-	53494116	53494330	53494116	53494294	53497230	53497311	3522	60	1	149	0	160	125	0.646637408421	0.888607390206	0.979	1.0	-0.021
3309	SLC50A1	SLC50A1	chr1	+	155110036	155110198	155110054	155110198	155109303	155109427	3309	64	1	190	5	142	125	0.647995696876	0.88995441683	0.983	0.971	0.012
3077	TP53	TP53	chr17	-	7576524	7576657	7576524	7576584	7576852	7576926	3077	18	1	6	0	197	125	0.648432148219	0.890034563794	0.919	1.0	-0.081
2245	SEH1L	SEH1L	chr18	+	12985238	12987536	12986860	12987536	12984038	12984189	2245	154	2	205	4	250	125	0.650630913789	0.892532150967	0.975	0.962	0.013
730	REEP2	REEP2	chr5	+	137780916	137781064	137780922	137781064	137780442	137780556	730	98	20	20	3	130	125	0.651325955925	0.892965230197	0.825	0.865	-0.04
3005	DAZAP2	DAZAP2	chr12	+	51634654	51634900	51634750	51634900	51634126	51634245	3005	1005	4	2302	15	220	125	0.651782549643	0.893071083737	0.993	0.989	0.004
1043	LOC100505666	LOC100505666	chr1	-	155018435	155018722	155018435	155018631	155021744	155021837	1043	3	4	9	18	215	125	0.653207476833	0.89346333554	0.304	0.225	0.079
165	MORF4L2	MORF4L2	chrX	-	102933426	102933548	102933426	102933528	102940098	102940188	165	25	265	46	549	144	125	0.652698135109	0.89346333554	0.076	0.068	0.008
2001	FDXR	FDXR	chr17	-	72860945	72861071	72860945	72861053	72861840	72861942	2001	0	89	1	63	142	125	0.653014521159	0.89346333554	0.0	0.014	-0.014
3640	ZNF23	ZNF23	chr16	-	71487944	71488121	71487944	71488071	71490666	71490731	3640	10	4	8	2	174	125	0.653750414488	0.893686687401	0.642	0.742	-0.1
1485	TRMT10B	TRMT10B	chr9	+	37777597	37778969	37777624	37778969	37776278	37776402	1485	24	6	52	10	151	125	0.654368963781	0.89381100461	0.768	0.811	-0.043
211	PRMT5-AS1	PRMT5-AS1	chr14	+	23392177	23392616	23392287	23392616	23388664	23390329	211	112	1	119	0	234	125	0.654600752739	0.89381100461	0.984	1.0	-0.016
3755	PFDN6	PFDN6	chr6	+	33257546	33257697	33257551	33257697	33257373	33257405	3755	81	14	157	23	129	125	0.655014011431	0.893856801686	0.849	0.869	-0.02
245	RALGAPB	RALGAPB	chr20	+	37163716	37163850	37163728	37163850	37161372	37161502	245	13	12	48	36	136	125	0.655481791314	0.89397690426	0.499	0.551	-0.052
354	NCOA3	NCOA3	chr20	+	46262761	46262939	46262791	46262939	46262239	46262380	354	1	24	2	86	154	125	0.656945965101	0.895455009756	0.033	0.019	0.014
1166	APTX	APTX	chr9	-	32988076	32988127	32988076	32988122	32989756	32989893	1166	42	34	113	81	129	125	0.65860128029	0.895477142222	0.545	0.575	-0.03
1536	VAMP1	VAMP1	chr12	-	6571403	6573652	6571403	6572008	6574055	6574107	1536	40	2	6	0	250	125	0.658287215181	0.895477142222	0.909	1.0	-0.091
2009	FAM149A	FAM149A	chr4	+	187070719	187070858	187070746	187070858	187070326	187070437	2009	11	9	33	34	151	125	0.658380967866	0.895477142222	0.503	0.446	0.057
2427	REXO4	REXO4	chr9	-	136279784	136280131	136279784	136279953	136282739	136283216	2427	259	5	217	3	250	125	0.658711542896	0.895477142222	0.963	0.973	-0.01
755	SEC23B	SEC23B	chr20	+	18505076	18505313	18505130	18505313	18496293	18496380	755	143	4	642	23	178	125	0.658864235484	0.895477142222	0.962	0.951	0.011
1667	NFKB2	NFKB2	chr10	+	104162008	104162286	104162011	104162286	104161804	104161916	1667	23	29	108	156	127	125	0.66000838136	0.895726892924	0.438	0.405	0.033
1856	TTC13	TTC13	chr1	-	231051938	231052048	231051938	231052045	231056255	231056340	1856	25	16	23	18	127	125	0.659548386937	0.895726892924	0.606	0.557	0.049
2931	CLCNKB	CLCNKB	chr1	+	16382169	16382253	16382172	16382253	16381929	16382018	2931	4	11	0	1	127	125	0.660906115896	0.895726892924	0.264	0.0	0.264
2935	FAM228B	FAM228B	chr2	+	24303745	24303825	24303748	24303825	24299743	24299839	2935	4	1	4	2	127	125	0.660950557778	0.895726892924	0.797	0.663	0.134
338	MTF2	MTF2	chr1	+	93575786	93575985	93575883	93575985	93544791	93545088	338	144	2	194	4	221	125	0.660947173786	0.895726892924	0.976	0.965	0.011
2304	MICA	MICA	chr6	+	31378848	31379136	31379020	31379136	31378319	31378574	2304	126	1	667	3	250	125	0.664183179004	0.896030428024	0.984	0.991	-0.007
2408	PAX8	PAX8	chr2	-	113992970	113993159	113992970	113993080	113994177	113994298	2408	545	38	1394	89	203	125	0.664739002782	0.896030428024	0.898	0.906	-0.008
2529	ING4	ING4	chr12	-	6761827	6761936	6761827	6761933	6762101	6762216	2529	78	104	42	50	127	125	0.662419655226	0.896030428024	0.425	0.453	-0.028
2539	MRPL11	MRPL11	chr11	-	66204820	66204914	66204820	66204906	66205634	66205730	2539	200	4	462	12	132	125	0.662986391116	0.896030428024	0.979	0.973	0.006
2701	STK38	STK38	chr6	-	36507848	36507984	36507848	36507981	36514966	36515293	2701	21	32	48	63	127	125	0.66421586082	0.896030428024	0.392	0.429	-0.037
3267	CDK5RAP1	CDK5RAP1	chr20	-	31984566	31984890	31984566	31984742	31989233	31989375	3267	117	2	116	3	250	125	0.66445507418	0.896030428024	0.967	0.951	0.016
3440	DAXX	DAXX	chr6	-	33289495	33289754	33289495	33289751	33290638	33290793	3440	55	43	82	57	127	125	0.662359602258	0.896030428024	0.557	0.586	-0.029
3482	PTBP1	PTBP1	chr19	+	805491	805569	805512	805569	805012	805187	3482	319	5	817	10	145	125	0.664589346881	0.896030428024	0.982	0.986	-0.004
356	TRIM32	TRIM32	chr9	+	119459940	119463579	119459943	119463579	119449580	119449660	356	4	6	5	11	127	125	0.664980950619	0.896030428024	0.396	0.309	0.087
3645	TCF7	TCF7	chr5	+	133481431	133483920	133481891	133483920	133479282	133479331	3645	1	6	0	2	250	125	0.664278894488	0.896030428024	0.077	0.0	0.077
279	PRNP	PRNP	chr20	+	4679856	4682234	4679861	4682234	4666796	4667158	279	22	3	148	15	129	125	0.666537721215	0.897614299622	0.877	0.905	-0.028
1430	MIEF2	MIEF2	chr17	+	18167023	18169095	18167097	18169095	18166399	18166562	1430	11	0	166	4	198	125	0.667510476869	0.897896950028	1.0	0.963	0.037
3346	U2AF1L4	U2AF1L4	chr19	-	36236025	36236113	36236025	36236088	36236248	36236343	3346	10	9	11	13	149	125	0.667271315001	0.897896950028	0.482	0.415	0.067
1237	C6orf89	C6orf89	chr6	+	36869996	36870210	36870055	36870210	36867201	36867409	1237	127	3	238	4	183	125	0.668057143943	0.898119084433	0.967	0.976	-0.009
2314	NDOR1	NDOR1	chr9	+	140109858	140109973	140109879	140109973	140109546	140109654	2314	45	1	86	1	145	125	0.668751268156	0.898539089748	0.975	0.987	-0.012
1354	ALAS1	ALAS1	chr3	+	52233225	52233456	52233236	52233456	52232098	52232271	1354	113	6	212	14	135	125	0.669730854063	0.899341945502	0.946	0.933	0.013
144	SON	SON	chr21	+	34948670	34949820	34948723	34949820	34948083	34948199	144	14	137	23	193	177	125	0.67170387602	0.900450412387	0.067	0.078	-0.011
2925	PEX11A	PEX11A	chr15	-	90224761	90227179	90224761	90227086	90229661	90229777	2925	21	1	37	3	217	125	0.671416932176	0.900450412387	0.924	0.877	0.047
887	ZCCHC18	ZCCHC18	chrX	+	103358124	103360538	103359942	103360538	103357885	103357937	887	50	2	7	0	250	125	0.671132433432	0.900450412387	0.926	1.0	-0.074
240	NEURL2	NEURL2	chr20	-	44517110	44517526	44517110	44517512	44518888	44519926	240	1	6	0	2	138	125	0.67264971184	0.900692503795	0.131	0.0	0.131
424	ARAF	ARAF	chrX	+	47424641	47424749	47424650	47424749	47424383	47424538	424	3	80	5	184	133	125	0.672594446828	0.900692503795	0.034	0.025	0.009
3241	AURKB	AURKB	chr17	-	8110493	8110688	8110493	8110685	8110888	8110943	3241	10	163	27	518	127	125	0.673737602821	0.901636337146	0.057	0.049	0.008
2938	ZNF559-ZNF177	ZNF559-ZNF177	chr19	+	9491264	9493293	9491823	9493293	9490732	9490815	2938	18	6	1	0	250	125	0.674350941094	0.901944383713	0.6	1.0	-0.4
1999	FDXR	FDXR	chr17	-	72862905	72863127	72862905	72863001	72868160	72868258	1999	2	10	1	9	250	125	0.674888141049	0.902150303253	0.091	0.053	0.038
3555	MTHFSD	MTHFSD	chr16	-	86588250	86588357	86588250	86588354	86588774	86588841	3555	1	2	2	8	127	125	0.675656038565	0.902353022333	0.33	0.197	0.133
3781	SUPT7L	SUPT7L	chr2	-	27883850	27884468	27883850	27884310	27885045	27885148	3781	61	2	39	2	250	125	0.675806447907	0.902353022333	0.938	0.907	0.031
2718	PVRL3	PVRL3	chr3	+	110852481	110856407	110852507	110856407	110845030	110845182	2718	117	0	340	3	150	125	0.676773495867	0.903131978045	1.0	0.99	0.01
2090	KANSL3	KANSL3	chr2	-	97270515	97270600	97270515	97270594	97271056	97271248	2090	97	3	96	2	130	125	0.680106606216	0.905115522057	0.969	0.979	-0.01
2508	LPPR2	LPPR2	chr19	+	11470207	11470396	11470282	11470396	11468335	11468415	2508	168	27	47	9	199	125	0.680290548306	0.905115522057	0.796	0.766	0.03
3372	DNM1	DNM1	chr9	+	131016287	131017527	131016932	131017527	131013003	131013219	3372	181	11	26	1	250	125	0.680566896364	0.905115522057	0.892	0.929	-0.037
3699	CEP170	CEP170	chr1	-	243319522	243319757	243319522	243319649	243327585	243329418	3699	120	12	212	18	232	125	0.678742351449	0.905115522057	0.843	0.864	-0.021
425	TFPI2	TFPI2	chr7	-	93516572	93516743	93516572	93516667	93518346	93518535	425	6	0	2456	104	200	125	0.680198829521	0.905115522057	1.0	0.937	0.063
531	RUSC1	RUSC1	chr1	+	155295106	155295281	155295205	155295281	155294892	155294969	531	77	1	289	6	223	125	0.679067437686	0.905115522057	0.977	0.964	0.013
1546	BBS4	BBS4	chr15	+	73015129	73015188	73015134	73015188	73009118	73009191	1546	1	60	0	25	129	125	0.682336206648	0.905743627981	0.016	0.0	0.016
2635	ZC3H14	ZC3H14	chr14	+	89076055	89076147	89076058	89076147	89075610	89075747	2635	43	37	109	84	127	125	0.682538510613	0.905743627981	0.534	0.561	-0.027
2686	TMEM91	TMEM91	chr19	+	41889767	41889987	41889778	41889987	41888676	41888826	2686	28	4	2	0	135	125	0.682112193055	0.905743627981	0.866	1.0	-0.134
3221	NAT9	NAT9	chr17	-	72771760	72771991	72771760	72771846	72772405	72772564	3221	7	65	6	71	250	125	0.683856820783	0.905743627981	0.051	0.041	0.01
375	AFG3L1P	AFG3L1P	chr16	+	90044046	90044210	90044085	90044210	90038987	90039173	375	14	5	26	7	163	125	0.684502087586	0.905743627981	0.682	0.74	-0.058
565	CD83	CD83	chr6	+	14135338	14137148	14135341	14137148	14133879	14133986	565	35	1	41	2	127	125	0.684399823076	0.905743627981	0.972	0.953	0.019
753	LACTB	LACTB	chr15	+	63421683	63423670	63421687	63423670	63419551	63419888	753	10	1	24	4	128	125	0.684339330385	0.905743627981	0.907	0.854	0.053
823	CLK2	CLK2	chr1	-	155238498	155238586	155238498	155238583	155239278	155239507	823	53	22	56	20	127	125	0.682924628796	0.905743627981	0.703	0.734	-0.031
878	OLFML3	OLFML3	chr1	+	114522824	114523239	114522953	114523239	114522012	114522252	878	2	39	0	5	250	125	0.683961887065	0.905743627981	0.025	0.0	0.025
978	PER3	PER3	chr1	+	7854016	7854068	7854019	7854068	7848104	7848306	978	18	6	16	7	127	125	0.68670056371	0.908142206165	0.747	0.692	0.055
2547	BRCAT54	BRCAT54	chr5	-	44744429	44745510	44744429	44745506	44746043	44746140	2547	6	2	1	0	128	125	0.687748410051	0.908507158956	0.746	1.0	-0.254
688	PLIN3	PLIN3	chr19	-	4852027	4852313	4852027	4852277	4859601	4859684	688	158	0	1105	10	160	125	0.687699215232	0.908507158956	1.0	0.989	0.011
920	SYTL2	SYTL2	chr11	-	85447543	85447658	85447543	85447655	85448617	85448699	920	1	2	56	65	127	125	0.688304938988	0.908732375983	0.33	0.459	-0.129
203	PHF19	PHF19	chr9	-	123631850	123632223	123631850	123632209	123632720	123632816	203	157	1	438	5	138	125	0.68967464538	0.910030333646	0.993	0.988	0.005
1476	ALPK1	ALPK1	chr4	+	113298833	113299054	113298885	113299054	113236956	113237008	1476	2	0	14	2	176	125	0.692451588212	0.910123416332	1.0	0.833	0.167
1721	MFF	MFF	chr2	+	228211941	228212100	228212058	228212100	228205007	228205096	1721	234	2	355	2	241	125	0.690464417908	0.910123416332	0.984	0.989	-0.005
2134	UBE2V1	UBE2V1	chr20	-	48713208	48713357	48713208	48713348	48729643	48729735	2134	276	5	714	16	133	125	0.691374971659	0.910123416332	0.981	0.977	0.004
2667	CIART	CIART	chr1	+	150255617	150256043	150255871	150256043	150254942	150255028	2667	48	19	12	6	250	125	0.690955905287	0.910123416332	0.558	0.5	0.058
558	ODF2L	ODF2L	chr1	-	86852597	86852769	86852597	86852762	86861715	86862025	558	8	0	31	1	131	125	0.692366645956	0.910123416332	1.0	0.967	0.033
60	TRA2A	TRA2A	chr7	-	23545364	23545432	23545364	23545429	23545756	23545885	60	192	10	297	13	127	125	0.691973576337	0.910123416332	0.95	0.957	-0.007
87	MMS19	MMS19	chr10	-	99225815	99225916	99225815	99225913	99226260	99226342	87	137	19	293	36	127	125	0.691587197934	0.910123416332	0.876	0.889	-0.013
2172	NFRKB	NFRKB	chr11	-	129754639	129754777	129754639	129754741	129755329	129755504	2172	10	13	11	18	160	125	0.69293473454	0.910250203743	0.375	0.323	0.052
3871	CCDC51	CCDC51	chr3	-	48476226	48476546	48476226	48476425	48481397	48481529	3871	27	10	38	17	245	125	0.693559174291	0.910562351523	0.579	0.533	0.046
1784	CAPRIN2	CAPRIN2	chr12	-	30867892	30868078	30867892	30868015	30869441	30869610	1784	41	6	15	3	187	125	0.695588242795	0.911865167957	0.82	0.77	0.05
2068	BAX	BAX	chr19	+	49464739	49465055	49464827	49465055	49464066	49464171	2068	183	0	461	3	212	125	0.695713611576	0.911865167957	1.0	0.989	0.011
2533	RSRC2	RSRC2	chr12	-	123003385	123003598	123003385	123003576	123005931	123005975	2533	18	280	15	202	146	125	0.695185504865	0.911865167957	0.052	0.06	-0.008
288	GLS2	GLS2	chr12	-	56868827	56868967	56868827	56868894	56869407	56869466	288	3	20	1	11	197	125	0.699282723665	0.916033128273	0.087	0.055	0.032
1936	TP73-AS1	TP73-AS1	chr1	-	3659367	3659521	3659367	3659475	3659624	3659754	1936	32	43	22	34	170	125	0.701266325797	0.916532237992	0.354	0.322	0.032
2152	AMZ2	AMZ2	chr17	+	66244780	66244846	66244784	66244846	66244144	66244199	2152	7	1	17	4	128	125	0.700876533625	0.916532237992	0.872	0.806	0.066
2922	POLR3E	POLR3E	chr16	+	22320245	22320361	22320295	22320361	22319468	22319546	2922	104	3	188	4	174	125	0.701610489746	0.916532237992	0.961	0.971	-0.01
3268	FAM63B	FAM63B	chr15	+	59146680	59149734	59146683	59149734	59143969	59144164	3268	29	6	75	19	127	125	0.701537728908	0.916532237992	0.826	0.795	0.031
778	STOML1	STOML1	chr15	-	74276999	74277212	74276999	74277209	74277658	74277854	778	13	3	41	7	127	125	0.700701277408	0.916532237992	0.81	0.852	-0.042
1270	SREK1	SREK1	chr5	+	65473341	65473486	65473344	65473486	65470773	65470869	1270	250	47	176	30	127	125	0.702737956452	0.917495923177	0.84	0.852	-0.012
334	MYBL1	MYBL1	chr8	-	67492367	67492601	67492367	67492598	67504674	67504779	334	6	0	77	3	127	125	0.703810966663	0.91838748089	1.0	0.962	0.038
1002	GUCY1B3	GUCY1B3	chr4	+	156723364	156723731	156723592	156723731	156721028	156721226	1002	17	0	71	1	250	125	0.70470417176	0.918481555021	1.0	0.973	0.027
1136	GCH1	GCH1	chr14	-	55308723	55310861	55308723	55309772	55312485	55312570	1136	15	0	132	2	250	125	0.707806883749	0.918481555021	1.0	0.971	0.029
1673	ZNF664	ZNF664	chr12	+	124472589	124472685	124472592	124472685	124458432	124458567	1673	156	64	241	92	127	125	0.710740264032	0.918481555021	0.706	0.721	-0.015
2292	SHC1	SHC1	chr1	-	154938421	154938556	154938421	154938553	154938637	154938707	2292	145	90	410	240	127	125	0.711192634782	0.918481555021	0.613	0.627	-0.014
2404	DOPEY1	DOPEY1	chr6	+	83829466	83829576	83829493	83829576	83828606	83828706	2404	6	0	24	1	151	125	0.705112514303	0.918481555021	1.0	0.952	0.048
2462	ACADM	ACADM	chr1	+	76194073	76194173	76194085	76194173	76190031	76190502	2462	0	115	2	144	136	125	0.710106384493	0.918481555021	0.0	0.013	-0.013
2562	TIMM9	TIMM9	chr14	-	58875211	58875886	58875211	58875802	58877560	58877656	2562	101	1	326	5	208	125	0.7065073994	0.918481555021	0.984	0.975	0.009
2565	TIMM9	TIMM9	chr14	-	58875211	58875817	58875211	58875802	58877560	58877656	2565	8	1	25	5	139	125	0.707979209539	0.918481555021	0.878	0.818	0.06
3252	SERBP1	SERBP1	chr1	-	67890570	67890660	67890570	67890642	67890765	67890906	3252	557	469	1258	1090	142	125	0.707212397172	0.918481555021	0.511	0.504	0.007
3271	AMOTL2	AMOTL2	chr3	-	134078947	134079255	134078947	134079249	134080353	134080649	3271	109	7	597	45	130	125	0.709300685133	0.918481555021	0.937	0.927	0.01
3277	SMPDL3B	SMPDL3B	chr1	+	28275504	28275673	28275575	28275673	28271742	28271956	3277	1	22	4	136	195	125	0.709807057748	0.918481555021	0.028	0.019	0.009
3552	SORBS1	SORBS1	chr10	-	97174250	97174619	97174250	97174412	97181717	97181830	3552	11	0	96	2	250	125	0.709524260211	0.918481555021	1.0	0.96	0.04
373	SLC38A6	SLC38A6	chr14	+	61550267	61550451	61550272	61550451	61545527	61545645	373	2	3	10	10	129	125	0.710743219977	0.918481555021	0.392	0.492	-0.1
381	DMTF1	DMTF1	chr7	+	86811332	86811653	86811371	86811653	86810624	86810657	381	8	9	6	5	163	125	0.711296463383	0.918481555021	0.405	0.479	-0.074
3865	SETDB1	SETDB1	chr1	+	150936722	150937220	150936725	150937220	150936470	150936559	3865	158	1	67	1	127	125	0.705451699149	0.918481555021	0.994	0.985	0.009
3	FOXM1	FOXM1	chr12	-	2973848	2973921	2973848	2973918	2975558	2975687	3	3	65	4	64	127	125	0.707767866237	0.918481555021	0.043	0.058	-0.015
456	CIB2	CIB2	chr15	-	78401576	78401851	78401576	78401724	78423506	78423877	456	32	5	14	3	250	125	0.705074939307	0.918481555021	0.762	0.7	0.062
704	SLC6A9	SLC6A9	chr1	-	44466627	44466727	44466627	44466723	44466835	44466970	704	45	3	24	1	128	125	0.707950009671	0.918481555021	0.936	0.959	-0.023
72	ANKFY1	ANKFY1	chr17	-	4085475	4085647	4085475	4085644	4086692	4086846	72	2	15	11	60	127	125	0.710529538166	0.918481555021	0.116	0.153	-0.037
2853	BSCL2	BSCL2	chr11	-	62458258	62458345	62458258	62458339	62458546	62458613	2853	15	267	12	248	130	125	0.713021431792	0.919457682872	0.051	0.044	0.007
3490	CDV3	CDV3	chr3	+	133306005	133309118	133307196	133309118	133305406	133305566	3490	342	105	1005	294	250	125	0.712688658952	0.919457682872	0.62	0.631	-0.011
3593	BAIAP3	BAIAP3	chr16	+	1389113	1389245	1389164	1389245	1388902	1388990	3593	2	7	0	1	175	125	0.71322418391	0.919457682872	0.169	0.0	0.169
1272	SZRD1	SZRD1	chr1	+	16719722	16719977	16719725	16719977	16717869	16717919	1272	60	35	139	89	127	125	0.714709050663	0.919860637103	0.628	0.606	0.022
2753	APOL1	APOL1	chr22	+	36650943	36651045	36650982	36651045	36649116	36649265	2753	0	2	6	50	163	125	0.714360731533	0.919860637103	0.0	0.084	-0.084
3960	UBXN8	UBXN8	chr8	+	30608912	30609035	30609023	30609035	30601681	30601794	3960	128	1	79	0	235	125	0.714153599363	0.919860637103	0.986	1.0	-0.014
2318	APBB2	APBB2	chr4	-	40827903	40827987	40827903	40827984	40829148	40829236	2318	35	2	116	9	127	125	0.715503677984	0.920005111402	0.945	0.927	0.018
3710	MUC1	MUC1	chr1	-	155159930	155160052	155159930	155160020	155160483	155160539	3710	4	0	70	4	156	125	0.715602956235	0.920005111402	1.0	0.933	0.067
2734	UBAP2L	UBAP2L	chr1	+	154241232	154241430	154241235	154241430	154238976	154239044	2734	121	40	141	51	127	125	0.716095269484	0.920135515483	0.749	0.731	0.018
3391	DIP2A	DIP2A	chr21	+	47931329	47931527	47931341	47931527	47929169	47929289	3391	22	0	69	1	136	125	0.716989939304	0.920782497066	1.0	0.984	0.016
2026	CCNJ	CCNJ	chr10	+	97816844	97817004	97816880	97817004	97816457	97816757	2026	65	11	60	12	160	125	0.717543966863	0.920991547435	0.822	0.796	0.026
66	SLC35C2	SLC35C2	chr20	-	44987025	44987597	44987025	44987402	44993009	44993097	66	21	41	27	60	250	125	0.717967552472	0.921033034615	0.204	0.184	0.02
1885	PRRC2A	PRRC2A	chr6	+	31590466	31590678	31590503	31590678	31588449	31588635	1885	41	21	129	59	161	125	0.718745052916	0.921263134792	0.603	0.629	-0.026
2652	BTN3A3	BTN3A3	chr6	+	26443797	26443887	26443868	26443887	26443609	26443670	2652	6	1	11	1	195	125	0.719205484762	0.921263134792	0.794	0.876	-0.082
3365	TSNARE1	TSNARE1	chr8	-	143381846	143382008	143381846	143382005	143395744	143395801	3365	11	18	19	26	127	125	0.719321003291	0.921263134792	0.376	0.418	-0.042
654	C11orf57	C11orf57	chr11	+	111953188	111955874	111953191	111955874	111952705	111952759	654	19	2	70	10	127	125	0.720687305145	0.922511101855	0.903	0.873	0.03
2926	CAMSAP2	CAMSAP2	chr1	+	200816337	200816420	200816385	200816420	200813909	200813997	2926	36	4	153	21	172	125	0.721305091123	0.922800100274	0.867	0.841	0.026
1253	APPL2	APPL2	chr12	-	105601748	105601825	105601748	105601807	105601935	105601977	1253	2	98	4	142	142	125	0.725059458892	0.924806694131	0.018	0.024	-0.006
1304	PIGT	PIGT	chr20	+	44048112	44048230	44048143	44048230	44047934	44048035	1304	4	262	4	412	155	125	0.725823259251	0.924806694131	0.012	0.008	0.004
1317	PLEKHB2	PLEKHB2	chr2	+	131897739	131897848	131897742	131897848	131890474	131890564	1317	39	5	345	37	127	125	0.725659193289	0.924806694131	0.885	0.902	-0.017
1800	ADGRG1	ADGRG1	chr16	+	57685111	57685534	57685154	57685534	57684164	57684263	1800	47	1	991	31	167	125	0.723919482689	0.924806694131	0.972	0.96	0.012
2016	MARK3	MARK3	chr14	+	103934369	103934523	103934417	103934523	103933415	103933528	2016	95	23	273	60	172	125	0.725106116512	0.924806694131	0.75	0.768	-0.018
3502	GTF2IRD1	GTF2IRD1	chr7	+	73929674	73929926	73929770	73929926	73927159	73927301	3502	5	92	6	138	220	125	0.726016470159	0.924806694131	0.03	0.024	0.006
3583	TGFBR3	TGFBR3	chr1	-	92185449	92185787	92185449	92185784	92187511	92187701	3583	10	3	20	8	127	125	0.724304142593	0.924806694131	0.766	0.711	0.055
588	EVC	EVC	chr4	+	5812679	5816031	5812682	5816031	5812065	5812177	588	14	11	19	18	127	125	0.725130558114	0.924806694131	0.556	0.51	0.046
2871	ATXN2L	ATXN2L	chr16	+	28848048	28848558	28848071	28848558	28846869	28847079	2871	53	0	81	1	147	125	0.726975988419	0.925441560393	1.0	0.986	0.014
3525	IRAK1	IRAK1	chrX	-	153278493	153278884	153278493	153278794	153279492	153279729	3525	135	16	525	56	214	125	0.727301141345	0.925441560393	0.831	0.846	-0.015
117	DDX3X	DDX3X	chrX	+	41206564	41206704	41206567	41206704	41206111	41206265	117	381	194	755	370	127	125	0.727877570427	0.925649524915	0.659	0.668	-0.009
118	DDX3X	DDX3X	chrX	+	41206564	41206704	41206567	41206704	41205757	41205875	118	2	0	17	2	127	125	0.728483173166	0.925649524915	1.0	0.893	0.107
1415	DYRK1A	DYRK1A	chr21	+	38850482	38850602	38850509	38850602	38844985	38845182	1415	12	60	18	78	151	125	0.731759623769	0.925649524915	0.142	0.16	-0.018
1814	LECT1	LECT1	chr13	-	53277399	53277945	53277399	53277942	53282670	53282837	1814	29	4	34	6	127	125	0.730615069947	0.925649524915	0.877	0.848	0.029
1954	MYLK	MYLK	chr3	-	123337485	123337617	123337485	123337614	123339053	123339530	1954	5	2	368	109	127	125	0.730489458864	0.925649524915	0.711	0.769	-0.058
2167	C11orf54	C11orf54	chr11	+	93480462	93480614	93480467	93480614	93474759	93474894	2167	27	2	39	4	129	125	0.730294721687	0.925649524915	0.929	0.904	0.025
2187	C18orf8	C18orf8	chr18	+	21110350	21110576	21110474	21110576	21110192	21110261	2187	231	6	287	9	248	125	0.730901829198	0.925649524915	0.951	0.941	0.01
3461	CNBP	CNBP	chr3	-	128889921	128890126	128889921	128890123	128890288	128890381	3461	52	684	32	457	127	125	0.730011718634	0.925649524915	0.07	0.064	0.006
3560	TPM3	TPM3	chr1	-	154142875	154142945	154142875	154142941	154143124	154143187	3560	968	36	2802	97	128	125	0.728846484498	0.925649524915	0.963	0.966	-0.003
3768	TFDP2	TFDP2	chr3	-	141692889	141693036	141692889	141693033	141697361	141697524	3768	48	117	26	70	127	125	0.731790044973	0.925649524915	0.288	0.268	0.02
3809	KIAA1958	KIAA1958	chr9	+	115421542	115427591	115421552	115427591	115407929	115408102	3809	16	1	20	2	134	125	0.731205756454	0.925649524915	0.937	0.903	0.034
1746	RFXANK	RFXANK	chr19	+	19307771	19307855	19307774	19307855	19304747	19304942	1746	174	172	137	128	127	125	0.732269031027	0.925757947926	0.499	0.513	-0.014
280	PRNP	PRNP	chr20	+	4679856	4682234	4679861	4682234	4666796	4667154	280	35	1	141	6	129	125	0.733736340904	0.925765932456	0.971	0.958	0.013
3106	ACBD5	ACBD5	chr10	-	27529247	27529413	27529247	27529403	27530987	27531068	3106	1	0	16	4	134	125	0.733392243461	0.925765932456	1.0	0.789	0.211
3304	TUBGCP2	TUBGCP2	chr10	-	135096581	135096725	135096581	135096688	135097385	135097506	3304	188	3	444	9	161	125	0.733557826207	0.925765932456	0.98	0.975	0.005
785	HIGD1A	HIGD1A	chr3	-	42835648	42835791	42835648	42835767	42845927	42846027	785	5	321	10	781	148	125	0.733848440936	0.925765932456	0.013	0.011	0.002
108	RC3H1	RC3H1	chr1	-	173912579	173912753	173912579	173912726	173915613	173915746	108	4	0	18	1	151	125	0.735780675224	0.926009555495	1.0	0.937	0.063
1107	BAZ2B	BAZ2B	chr2	-	160304752	160304920	160304752	160304914	160310123	160310312	1107	12	4	26	11	130	125	0.735562293338	0.926009555495	0.743	0.694	0.049
1505	LINC01315	LINC01315	chr22	-	42760405	42761150	42760405	42760731	42764720	42765214	1505	6	9	2	2	250	125	0.735815128882	0.926009555495	0.25	0.333	-0.083
1795	TMEM175	TMEM175	chr4	+	945433	945505	945469	945505	944994	945046	1795	24	59	12	34	160	125	0.736401821532	0.926009555495	0.241	0.216	0.025
2536	MXRA8	MXRA8	chr1	-	1289227	1289326	1289227	1289308	1289409	1289486	2536	5	361	0	120	142	125	0.736356674528	0.926009555495	0.012	0.0	0.012
3506	POC1B-GALNT4	POC1B-GALNT4	chr12	-	89913189	89918217	89913189	89917450	89918896	89918981	3506	9	0	42	1	250	125	0.735360408211	0.926009555495	1.0	0.955	0.045
2230	ZDHHC8	ZDHHC8	chr22	+	20132751	20135530	20134543	20135530	20130278	20131279	2230	31	1	61	3	250	125	0.737787009901	0.92626699803	0.939	0.91	0.029
3417	UXS1	UXS1	chr2	-	106781191	106781255	106781191	106781240	106782511	106782539	3417	20	62	90	307	139	125	0.737652231001	0.92626699803	0.225	0.209	0.016
449	DMAP1	DMAP1	chr1	+	44679380	44679530	44679420	44679530	44679124	44679199	449	77	2	54	2	164	125	0.737176191745	0.92626699803	0.967	0.954	0.013
1443	DEPDC5	DEPDC5	chr22	+	32232957	32233141	32232984	32233141	32229900	32229966	1443	8	7	9	10	151	125	0.739321532005	0.926879749222	0.486	0.427	0.059
1796	TMEM175	TMEM175	chr4	+	944208	944306	944211	944306	926174	926328	1796	8	2	1	0	127	125	0.739456316499	0.926879749222	0.797	1.0	-0.203
50	PLAGL1	PLAGL1	chr6	-	144287294	144287367	144287294	144287335	144290043	144290115	50	5	12	29	57	156	125	0.738787560816	0.926879749222	0.25	0.29	-0.04
16	PGS1	PGS1	chr17	+	76388556	76388746	76388594	76388746	76374698	76374889	16	45	1	58	2	162	125	0.740094566062	0.927186060942	0.972	0.957	0.015
1755	AP2S1	AP2S1	chr19	-	47342721	47342877	47342721	47342835	47349249	47349399	1755	18	631	50	1590	166	125	0.741267867903	0.928162000555	0.021	0.023	-0.002
1595	SEC16A	SEC16A	chr9	-	139341306	139341467	139341306	139341401	139341678	139341816	1595	25	78	41	116	190	125	0.742136563477	0.928393659771	0.174	0.189	-0.015
3441	DAXX	DAXX	chr6	-	33289495	33289751	33289495	33289685	33290638	33290793	3441	82	0	104	1	190	125	0.742636049851	0.928393659771	1.0	0.986	0.014
727	CASP7	CASP7	chr10	+	115451722	115451829	115451755	115451829	115439427	115439737	727	3	1	10	2	157	125	0.742311193092	0.928393659771	0.705	0.799	-0.094
535	BSDC1	BSDC1	chr1	-	32849430	32849649	32849430	32849598	32852379	32852496	535	25	102	42	188	175	125	0.744044137034	0.929660243407	0.149	0.138	0.011
103	CWF19L1	CWF19L1	chr10	-	102020722	102020801	102020722	102020785	102021735	102021820	103	39	6	78	10	140	125	0.74531841052	0.930264866577	0.853	0.874	-0.021
3633	ZNF142	ZNF142	chr2	-	219523702	219523853	219523702	219523758	219524091	219524263	3633	16	3	48	7	219	125	0.745099563511	0.930264866577	0.753	0.796	-0.043
1362	NCAPH	NCAPH	chr2	+	97007412	97007632	97007451	97007632	97001478	97001586	1362	37	2	146	6	163	125	0.746809728953	0.93137814551	0.934	0.949	-0.015
3456	GCDH	GCDH	chr19	+	13010281	13010813	13010513	13010813	13008516	13008677	3456	49	0	141	1	250	125	0.747001673204	0.93137814551	1.0	0.986	0.014
1386	KREMEN2	KREMEN2	chr16	+	3016642	3016796	3016759	3016796	3016325	3016450	1386	44	3	3	0	241	125	0.749203808419	0.931656505556	0.884	1.0	-0.116
2157	ADPGK	ADPGK	chr15	-	73043707	73045236	73043707	73045233	73047896	73047995	2157	70	90	122	147	127	125	0.749126098928	0.931656505556	0.434	0.45	-0.016
2963	ZFAND2B	ZFAND2B	chr2	+	220071688	220071764	220071691	220071764	220071505	220071567	2963	1	4	1	7	127	125	0.747795548261	0.931656505556	0.197	0.123	0.074
3665	SMC4	SMC4	chr3	+	160119702	160119881	160119777	160119881	160118609	160118753	3665	163	11	221	13	199	125	0.748895499391	0.931656505556	0.903	0.914	-0.011
621	INO80E	INO80E	chr16	+	30012532	30012851	30012734	30012851	30012249	30012361	621	35	91	87	244	250	125	0.749060215344	0.931656505556	0.161	0.151	0.01
1929	KIF20B	KIF20B	chr10	+	91486049	91486278	91486169	91486278	91484776	91484915	1929	6	32	17	107	244	125	0.749681739588	0.931758614039	0.088	0.075	0.013
2698	CTC1	CTC1	chr17	-	8140692	8140837	8140692	8140732	8141348	8141560	2698	3	0	75	5	229	125	0.750892401899	0.932278857632	1.0	0.891	0.109
3518	RABL2A	RABL2A	chr2	+	114398929	114399027	114398932	114399027	114398470	114398582	3518	4	1	1	0	127	125	0.750724115893	0.932278857632	0.797	1.0	-0.203
357	PPP6R2	PPP6R2	chr22	+	50857774	50857891	50857777	50857891	50857295	50857408	357	4	63	6	117	127	125	0.752301953712	0.933536530858	0.059	0.048	0.011
1963	PKP4	PKP4	chr2	+	159481389	159481939	159481466	159481939	159477742	159477933	1963	67	4	420	21	201	125	0.752908334044	0.933792810367	0.912	0.926	-0.014
3693	SLC43A3	SLC43A3	chr11	-	57193461	57193862	57193461	57193825	57194060	57194125	3693	21	74	105	403	161	125	0.753301846596	0.933792810367	0.181	0.168	0.013
3220	LYPLAL1	LYPLAL1	chr1	+	219383856	219383989	219383873	219383989	219352488	219352588	3220	2	6	2	4	141	125	0.755022311565	0.935432906013	0.228	0.307	-0.079
1022	RNF43	RNF43	chr17	-	56492686	56493323	56492686	56493120	56494377	56494943	1022	15	1	9	1	250	125	0.755855284897	0.935972299131	0.882	0.818	0.064
3696	SYVN1	SYVN1	chr11	-	64897473	64897647	64897473	64897644	64897722	64897851	3696	17	10	62	42	127	125	0.756400555761	0.936155051662	0.626	0.592	0.034
1413	POLDIP2	POLDIP2	chr17	-	26681513	26681611	26681513	26681557	26682820	26682902	1413	212	5	358	7	178	125	0.757061408327	0.936480586023	0.968	0.973	-0.005
593	TSC22D4	TSC22D4	chr7	-	100074899	100075085	100074899	100075082	100076416	100076902	593	3	10	4	10	127	125	0.758130427247	0.936818386215	0.228	0.282	-0.054
792	PSMC3IP	PSMC3IP	chr17	-	40725495	40725641	40725495	40725605	40726116	40726228	792	153	4	154	5	160	125	0.757841872027	0.936818386215	0.968	0.96	0.008
2729	ZNF707	ZNF707	chr8	+	144773766	144773883	144773769	144773883	144773242	144773402	2729	0	1	2	9	127	125	0.759815041551	0.938407454256	0.0	0.179	-0.179
217	THEMIS2	THEMIS2	chr1	+	28208481	28209554	28209023	28209554	28206154	28206565	217	9	0	303	6	250	125	0.76091534194	0.938752455965	1.0	0.962	0.038
2220	OGG1	OGG1	chr3	+	9798727	9799089	9798744	9799089	9798450	9798500	2220	6	18	12	30	141	125	0.761290755496	0.938752455965	0.228	0.262	-0.034
3067	BACE1	BACE1	chr11	-	117164586	117164724	117164586	117164649	117165978	117166063	3067	1	0	9	2	199	125	0.760880662899	0.938752455965	1.0	0.739	0.261
1271	TTC39A	TTC39A	chr1	-	51774932	51775102	51774932	51774997	51776925	51776993	1271	5	29	14	68	229	125	0.762368490631	0.939589228767	0.086	0.101	-0.015
522	MED11	MED11	chr17	+	4636233	4636905	4636344	4636905	4635070	4635201	522	7	24	27	107	235	125	0.763551662309	0.940555004226	0.134	0.118	0.016
1903	KDM5C	KDM5C	chrX	-	53246324	53246459	53246324	53246456	53246977	53247148	1903	179	41	257	63	127	125	0.764169869819	0.940560234148	0.811	0.801	0.01
2429	STAP2	STAP2	chr19	-	4324451	4324664	4324451	4324526	4325212	4325305	2429	84	76	210	201	250	125	0.764616141454	0.940560234148	0.356	0.343	0.013
421	ZNF700	ZNF700	chr19	+	12057986	12058122	12057995	12058122	12035882	12036088	421	3	4	5	9	133	125	0.765154141204	0.940560234148	0.413	0.343	0.07
520	ZNF512	ZNF512	chr2	+	27820933	27821121	27820936	27821121	27805835	27806009	520	13	1	8	1	127	125	0.765102949736	0.940560234148	0.928	0.887	0.041
3926	FAM219A	FAM219A	chr9	-	34398181	34401120	34398181	34401117	34401663	34401718	3926	82	22	112	33	127	125	0.766731564324	0.942007360344	0.786	0.77	0.016
940	CUX1	CUX1	chr7	+	101821748	101821937	101821754	101821937	101813725	101813830	940	245	48	142	30	130	125	0.770214402168	0.945792750497	0.831	0.82	0.011
2735	CORO7	CORO7	chr16	-	4458181	4458252	4458181	4458198	4462356	4462431	2735	32	0	104	1	178	125	0.770698673889	0.945893992875	1.0	0.986	0.014
3439	DAXX	DAXX	chr6	-	33289495	33289754	33289495	33289685	33290638	33290793	3439	94	0	129	1	193	125	0.772618446155	0.947591776826	1.0	0.988	0.012
405	FKBP8	FKBP8	chr19	-	18649025	18649246	18649025	18649243	18650180	18650269	405	407	187	494	235	127	125	0.772887090699	0.947591776826	0.682	0.674	0.008
3088	MAP2K7	MAP2K7	chr19	+	7976299	7976463	7976320	7976463	7976134	7976215	3088	4	71	4	88	145	125	0.773586990077	0.947956155461	0.046	0.038	0.008
1637	PEX19	PEX19	chr1	-	160246598	160249424	160246598	160249372	160249590	160249635	1637	228	3	291	3	176	125	0.775779876663	0.948882558494	0.982	0.986	-0.004
1949	HCFC1R1	HCFC1R1	chr16	-	3073233	3073413	3073233	3073362	3073847	3074287	1949	14	6	36	13	175	125	0.775373676258	0.948882558494	0.625	0.664	-0.039
2503	PSMA3	PSMA3	chr14	+	58727665	58727738	58727686	58727738	58724642	58724716	2503	381	7	1679	35	145	125	0.77619644791	0.948882558494	0.979	0.976	0.003
2671	ACSS1	ACSS1	chr20	-	24994596	24994709	24994596	24994703	24995773	24995866	2671	34	2	3	0	130	125	0.77635845695	0.948882558494	0.942	1.0	-0.058
3363	SEPT5	SEPT5	chr22	+	19709344	19709480	19709355	19709480	19709162	19709259	3363	121	7	3	0	135	125	0.775302450857	0.948882558494	0.941	1.0	-0.059
2008	MR1	MR1	chr1	+	181019146	181019422	181019281	181019422	181018187	181018448	2008	22	1	4	0	250	125	0.777733383491	0.950069737799	0.917	1.0	-0.083
1267	FBXL5	FBXL5	chr4	-	15646115	15646331	15646115	15646280	15656826	15657035	1267	157	13	173	16	175	125	0.78045422989	0.951911532208	0.896	0.885	0.011
3118	SURF2	SURF2	chr9	+	136227931	136228041	136227934	136228041	136227140	136227310	3118	100	4	94	3	127	125	0.77996786166	0.951911532208	0.961	0.969	-0.008
851	NDUFB9	NDUFB9	chr8	+	125555327	125555520	125555329	125555520	125551342	125551528	851	1781	39	1360	32	126	125	0.780275629651	0.951911532208	0.978	0.977	0.001
3521	CABYR	CABYR	chr18	+	21739435	21740033	21739909	21740033	21735664	21736006	3521	37	2	27	1	250	125	0.781018067774	0.95210592001	0.902	0.931	-0.029
745	DDIT3	DDIT3	chr12	-	57911051	57911378	57911051	57911325	57911488	57911536	745	53	3	27	2	177	125	0.782158534434	0.953002686365	0.926	0.905	0.021
2703	PSEN2	PSEN2	chr1	+	227079443	227079545	227079446	227079545	227078978	227079062	2703	44	26	63	34	127	125	0.783593858606	0.953133378842	0.625	0.646	-0.021
3192	ARHGEF25	ARHGEF25	chr12	+	58006712	58006927	58006823	58006927	58005217	58005774	3192	85	2	7	0	235	125	0.783091170151	0.953133378842	0.958	1.0	-0.042
3723	HCG18	HCG18	chr6	-	30255173	30262741	30255173	30257271	30263908	30264014	3723	123	0	138	1	250	125	0.78385661333	0.953133378842	1.0	0.986	0.014
3810	ZNF596	ZNF596	chr8	+	195153	197340	195155	197340	194618	194701	3810	11	1	2	0	126	125	0.784105944658	0.953133378842	0.916	1.0	-0.084
751	ZC3H10	ZC3H10	chr12	+	56512731	56512935	56512871	56512935	56512003	56512102	751	1	3	2	9	250	125	0.784695194646	0.953133378842	0.143	0.1	0.043
843	ZNF200	ZNF200	chr16	-	3272324	3274613	3272324	3274610	3282420	3282547	843	24	14	16	8	127	125	0.784453902072	0.953133378842	0.628	0.663	-0.035
2435	HSF4	HSF4	chr16	+	67201363	67201502	67201377	67201502	67201022	67201125	2435	3	35	0	2	138	125	0.785777959224	0.953464595883	0.072	0.0	0.072
3550	TMEM132A	TMEM132A	chr11	+	60699157	60699356	60699160	60699356	60697981	60698131	3550	71	75	276	277	127	125	0.785577123555	0.953464595883	0.482	0.495	-0.013
1266	FBXL5	FBXL5	chr4	-	15638116	15638299	15638116	15638296	15640130	15640317	1266	118	7	175	9	127	125	0.78674101408	0.953650024276	0.943	0.95	-0.007
3824	IL32	IL32	chr16	+	3115781	3115827	3115784	3115827	3115312	3115495	3824	2	4	98	250	127	125	0.786596297874	0.953650024276	0.33	0.278	0.052
1682	FUBP1	FUBP1	chr1	-	78432732	78432785	78432732	78432782	78433310	78433350	1682	84	216	181	446	127	125	0.78765267207	0.954263710784	0.277	0.285	-0.008
1208	MIER1	MIER1	chr1	+	67394569	67394646	67394572	67394646	67391824	67391925	1208	1	0	11	2	127	125	0.79368008683	0.956642562416	1.0	0.844	0.156
2119	OSR2	OSR2	chr8	+	99963746	99964332	99963828	99964332	99962883	99962983	2119	0	1	6	34	206	125	0.792325081114	0.956642562416	0.0	0.097	-0.097
2163	SLC26A6	SLC26A6	chr3	-	48664308	48664488	48664308	48664485	48665378	48665471	2163	26	34	52	74	127	125	0.792070219017	0.956642562416	0.429	0.409	0.02
2207	PAPD4	PAPD4	chr5	+	78938654	78938733	78938666	78938733	78936927	78937019	2207	36	21	88	56	136	125	0.790957926921	0.956642562416	0.612	0.591	0.021
2641	DDX54	DDX54	chr12	-	113594977	113596917	113594977	113596914	113599074	113599187	2641	16	12	69	58	127	125	0.790654008672	0.956642562416	0.568	0.539	0.029
2689	TMEM91	TMEM91	chr19	+	41889465	41889987	41889767	41889987	41888676	41888826	2689	23	20	3	2	250	125	0.791078109213	0.956642562416	0.365	0.429	-0.064
292	NFYC	NFYC	chr1	+	41228559	41228718	41228661	41228718	41223792	41223966	292	227	3	373	6	226	125	0.793659273612	0.956642562416	0.977	0.972	0.005
3075	URI1	URI1	chr19	+	30505793	30507519	30506442	30507519	30503191	30503438	3075	283	38	255	32	250	125	0.793583080879	0.956642562416	0.788	0.799	-0.011
3457	TTLL3	TTLL3	chr3	+	9876364	9878040	9876777	9878040	9870643	9871079	3457	150	1	39	0	250	125	0.792814543575	0.956642562416	0.987	1.0	-0.013
728	AKT3	AKT3	chr1	-	243663020	243668636	243663020	243663088	243675625	243675728	728	34	1	95	2	250	125	0.793103668252	0.956642562416	0.944	0.96	-0.016
3405	PORCN	PORCN	chrX	+	48367955	48368344	48368171	48368344	48367346	48367491	3405	11	7	5	4	250	125	0.794314681526	0.956917482248	0.44	0.385	0.055
3360	WRNIP1	WRNIP1	chr6	+	2770353	2770595	2770428	2770595	2768924	2769116	3360	523	15	506	16	199	125	0.79504028423	0.957301702853	0.956	0.952	0.004
3011	TMCO6	TMCO6	chr5	+	140022491	140022626	140022509	140022626	140022170	140022256	3011	3	23	4	38	142	125	0.796032254678	0.95800609791	0.103	0.085	0.018
1001	GUCY1B3	GUCY1B3	chr4	+	156723493	156723731	156723592	156723731	156721028	156721226	1001	23	0	123	1	223	125	0.797139960936	0.958676129122	1.0	0.986	0.014
2872	ATXN2L	ATXN2L	chr16	+	28847253	28848558	28848048	28848558	28846869	28847079	2872	279	0	269	2	250	125	0.79740350927	0.958676129122	1.0	0.985	0.015
1684	CSNK1G3	CSNK1G3	chr5	+	122926103	122926252	122926106	122926252	122924120	122924205	1684	17	29	33	62	127	125	0.798527225393	0.959537053892	0.366	0.344	0.022
3355	COPS2	COPS2	chr15	-	49429544	49429655	49429544	49429634	49431724	49431850	3355	82	111	121	156	145	125	0.799312647914	0.959990802648	0.389	0.401	-0.012
2042	E2F5	E2F5	chr8	+	86124391	86124439	86124394	86124439	86121376	86121644	2042	133	101	78	56	127	125	0.80032375703	0.960432179274	0.564	0.578	-0.014
444	MTA3	MTA3	chr2	+	42931333	42931458	42931336	42931458	42924915	42924974	444	126	93	100	70	127	125	0.80049614942	0.960432179274	0.571	0.584	-0.013
2324	TTK	TTK	chr6	+	80736094	80736231	80736097	80736231	80732040	80732189	2324	40	9	160	40	127	125	0.802676822705	0.96206784147	0.814	0.797	0.017
936	LCOR	LCOR	chr10	+	98714709	98724198	98718168	98724198	98711859	98711953	936	26	3	73	7	250	125	0.80264821238	0.96206784147	0.813	0.839	-0.026
1096	IDH3G	IDH3G	chrX	-	153051220	153051727	153051220	153051428	153051809	153051904	1096	211	3	342	4	250	125	0.804687545731	0.962544321394	0.972	0.977	-0.005
1567	CALD1	CALD1	chr7	+	134642959	134643041	134642962	134643041	134642819	134642863	1567	226	19	1012	91	127	125	0.805118848269	0.962544321394	0.921	0.916	0.005
3679	FAM63A	FAM63A	chr1	-	150974640	150975444	150974640	150974876	150978787	150979273	3679	28	1	61	3	250	125	0.804725130814	0.962544321394	0.933	0.91	0.023
605	ZNF33A	ZNF33A	chr10	+	38323205	38323328	38323253	38323328	38306218	38306314	605	2	2	9	12	172	125	0.805000578295	0.962544321394	0.421	0.353	0.068
610	TRIM5	TRIM5	chr11	-	5684424	5686625	5684424	5685403	5686885	5686912	610	50	2	141	7	250	125	0.804723000755	0.962544321394	0.926	0.91	0.016
1007	OPTN	OPTN	chr10	+	13151096	13151288	13151111	13151288	13142081	13142302	1007	0	43	4	314	139	125	0.808451449321	0.964175075395	0.0	0.011	-0.011
1966	CXCL1	CXCL1	chr4	+	74735362	74735509	74735385	74735509	74735108	74735287	1966	0	7	37	1829	147	125	0.808090886329	0.964175075395	0.0	0.017	-0.017
2830	PITPNM1	PITPNM1	chr11	-	67263648	67263819	67263648	67263816	67264701	67264907	2830	33	11	95	35	127	125	0.807399821554	0.964175075395	0.747	0.728	0.019
3760	SRGAP2	SRGAP2	chr1	+	206574779	206575004	206574782	206575004	206566901	206567030	3760	23	17	77	52	127	125	0.807819816579	0.964175075395	0.571	0.593	-0.022
378	AFG3L1P	AFG3L1P	chr16	+	90061100	90063028	90061166	90063028	90060175	90060301	378	8	22	8	19	190	125	0.808530840624	0.964175075395	0.193	0.217	-0.024
1683	KBTBD4	KBTBD4	chr11	-	47598962	47599580	47598962	47599576	47600484	47600567	1683	18	2	45	4	128	125	0.809447564041	0.964291278215	0.898	0.917	-0.019
577	EXOC7	EXOC7	chr17	-	74086409	74086562	74086409	74086478	74087223	74087316	577	7	31	3	11	208	125	0.809271681222	0.964291278215	0.119	0.141	-0.022
1753	GPRASP2	GPRASP2	chrX	+	101968018	101968145	101968057	101968145	101967103	101967480	1753	4	25	0	1	163	125	0.810889291677	0.964597344137	0.109	0.0	0.109
2448	DHX36	DHX36	chr3	-	154013072	154013128	154013072	154013086	154017626	154017714	2448	67	2	126	3	166	125	0.810865999699	0.964597344137	0.962	0.969	-0.007
361	FAM208A	FAM208A	chr3	-	56667071	56667994	56667071	56667871	56672733	56672793	361	63	14	199	48	247	125	0.810933791014	0.964597344137	0.695	0.677	0.018
2300	PTOV1	PTOV1	chr19	+	50363822	50364001	50363870	50364001	50363524	50363593	2300	422	1054	126	324	172	125	0.812519500125	0.965507775515	0.225	0.22	0.005
3551	KIAA1324	KIAA1324	chr1	+	109745534	109749403	109745565	109749403	109743356	109743522	3551	1	6	0	1	155	125	0.812389671843	0.965507775515	0.118	0.0	0.118
982	TMEM25	TMEM25	chr11	+	118404980	118405070	118404983	118405070	118404743	118404844	982	24	4	67	13	127	125	0.815001042657	0.967967938655	0.855	0.835	0.02
1549	ESYT1	ESYT1	chr12	+	56527863	56527965	56527893	56527965	56527564	56527657	1549	35	180	152	820	154	125	0.817143162733	0.968579671774	0.136	0.131	0.005
2130	BRMS1	BRMS1	chr11	-	66104803	66105360	66104803	66105278	66106191	66106256	2130	64	0	154	1	206	125	0.817573410287	0.968579671774	1.0	0.989	0.011
2184	RNF111	RNF111	chr15	+	59384711	59384839	59384735	59384839	59383257	59383353	2184	19	22	22	23	148	125	0.816687890625	0.968579671774	0.422	0.447	-0.025
3877	CCDC51	CCDC51	chr3	-	48476226	48476425	48476226	48476420	48481505	48481529	3877	4	1	6	1	129	125	0.817421545611	0.968579671774	0.795	0.853	-0.058
900	IPO4	IPO4	chr14	-	24651483	24651629	24651483	24651609	24651997	24652048	900	1	70	4	209	144	125	0.817416641607	0.968579671774	0.012	0.016	-0.004
2765	SKAP1	SKAP1	chr17	-	46239830	46239931	46239830	46239928	46247970	46248021	2765	13	5	52	23	127	125	0.818044012647	0.968649701092	0.719	0.69	0.029
229	TMEM218	TMEM218	chr11	-	124972027	124972247	124972027	124972213	124972532	124972705	229	1	1	4	6	158	125	0.818822499628	0.969084044306	0.442	0.345	0.097
838	GPS1	GPS1	chr17	+	80012373	80012686	80012385	80012686	80011743	80011925	838	44	125	91	246	136	125	0.819716552368	0.969654655414	0.244	0.254	-0.01
325	THBS3	THBS3	chr1	-	155171747	155171905	155171747	155171825	155172051	155172192	325	11	48	10	39	204	125	0.820860369656	0.970519995063	0.123	0.136	-0.013
2714	ZNF444	ZNF444	chr19	+	56670992	56672262	56670995	56672262	56669862	56669971	2714	7	2	11	4	127	125	0.822085817916	0.971480931413	0.775	0.73	0.045
2359	PAM	PAM	chr5	+	102363885	102363942	102363888	102363942	102360834	102361038	2359	31	55	85	160	127	125	0.82253772734	0.971527250456	0.357	0.343	0.014
1486	PMEL	PMEL	chr12	-	56349057	56349166	56349057	56349145	56349247	56349453	1486	15	103	0	1	145	125	0.824860657276	0.972975123764	0.112	0.0	0.112
321	TPD52L2	TPD52L2	chr20	+	62500648	62500794	62500717	62500794	62496580	62496737	321	292	2	884	5	193	125	0.825003545893	0.972975123764	0.99	0.991	-0.001
976	TMEM216	TMEM216	chr11	+	61165732	61166335	61165741	61166335	61165245	61165447	976	77	5	39	3	133	125	0.824899855325	0.972975123764	0.935	0.924	0.011
598	TSC22D4	TSC22D4	chr7	-	100074899	100075930	100074899	100075827	100076416	100076902	598	66	1	98	2	227	125	0.826154874339	0.973357644742	0.973	0.964	0.009
923	STIL	STIL	chr1	-	47728574	47728788	47728574	47728734	47735306	47735538	923	16	9	71	36	178	125	0.826119452224	0.973357644742	0.555	0.581	-0.026
761	RAP1GDS1	RAP1GDS1	chr4	+	99214555	99214666	99214558	99214666	99182526	99182720	761	6	12	81	144	127	125	0.827062786364	0.973939869485	0.33	0.356	-0.026
[truncated: 355 more rows]
