# Supplementary material for: Characterization of alternative mRNA splicing in cultured cell populations representing progressive stages of human fetal kidney development
Source: Sci Rep. 2022 Nov 15;12:19548. doi: 10.1038/s41598-022-24147-z (PMC9666651; doi:10.1038/s41598-022-24147-z)
Supplement: Supplementary file 13 — Supplementary Information 13. [file 41598_2022_24147_MOESM13_ESM.zip › _Program/Data/rMATS/W014-NPS3/MATS_output/A3SS.MATS.ReadsOnTargetAndJunctionCounts.txt]

ID	GeneID	geneSymbol	chr	strand	longExonStart_0base	longExonEnd	shortES	shortEE	flankingES	flankingEE	ID	IC_SAMPLE_1	SC_SAMPLE_1	IC_SAMPLE_2	SC_SAMPLE_2	IncFormLen	SkipFormLen	PValue	FDR	IncLevel1	IncLevel2	IncLevelDifference
121	CYB561A3	CYB561A3	chr11	-	61116219	61117894	61116219	61117115	61118462	61118619	121	171	6	145	95	904	125	0.0	0.0	0.798	0.174	0.624
1592	DNAJC10	DNAJC10	chr2	+	183604271	183605115	183605025	183605115	183600975	183601113	1592	241	116	113	490	879	125	0.0	0.0	0.228	0.032	0.196
1836	CTNNB1	CTNNB1	chr3	+	41281150	41281939	41281309	41281939	41280624	41280845	1836	1714	126	1099	381	284	125	0.0	0.0	0.857	0.559	0.298
1905	ATF3	ATF3	chr1	+	212792387	212794119	212792699	212794119	212791468	212791576	1905	320	366	215	1217	437	125	0.0	0.0	0.2	0.048	0.152
2602	NGFRAP1	NGFRAP1	chrX	+	102632390	102633092	102632437	102633092	102631955	102632034	2602	754	1215	179	679	172	125	0.0	0.0	0.311	0.161	0.15
2757	MKNK2	MKNK2	chr19	-	2037469	2039855	2037469	2037828	2040132	2040176	2757	1897	43	2688	266	2152	125	0.0	0.0	0.719	0.37	0.349
2847	PFN2	PFN2	chr3	-	149682690	149684373	149682690	149684051	149686144	149686337	2847	870	851	661	1307	447	125	0.0	0.0	0.222	0.124	0.098
306	RPS24	RPS24	chr10	+	79799958	79799983	79799961	79799983	79796951	79797062	306	84	7974	1509	1285	128	125	0.0	0.0	0.01	0.534	-0.524
3481	TOR1AIP1	TOR1AIP1	chr1	+	179858444	179858504	179858447	179858504	179853826	179853904	3481	21	31	0	324	128	125	0.0	0.0	0.398	0.0	0.398
3539	DDX39B	DDX39B	chr6	-	31508098	31508441	31508098	31508311	31509726	31510252	3539	1198	249	714	523	255	125	0.0	0.0	0.702	0.401	0.301
3626	HNRNPK	HNRNPK	chr9	-	86582997	86584355	86582997	86584295	86585076	86585246	3626	1902	401	1885	834	185	125	0.0	0.0	0.762	0.604	0.158
38	TMX2	TMX2	chr11	+	57505307	57505498	57505384	57505498	57505079	57505140	38	119	173	13	375	202	125	0.0	0.0	0.299	0.021	0.278
488	ODC1	ODC1	chr2	-	10584599	10584773	10584599	10584673	10585056	10585175	488	1907	34	1788	193	225	125	0.0	0.0	0.969	0.837	0.132
666	XRCC4	XRCC4	chr5	+	82648943	82649579	82648949	82649579	82554348	82554496	666	8	35	78	0	131	125	0.0	0.0	0.179	1.0	-0.821
78	SRSF10	SRSF10	chr1	-	24290836	24297929	24290836	24294213	24298062	24298113	78	4711	117	3074	274	3841	125	0.0	0.0	0.567	0.267	0.3
1468	CFLAR	CFLAR	chr2	+	202027718	202037411	202028557	202037411	202025154	202025665	1468	98	24	155	240	964	125	4.4408920985e-16	6.5419891726e-14	0.346	0.077	0.269
1566	RPL32	RPL32	chr3	-	12881640	12881840	12881640	12881741	12882992	12883081	1566	363	7810	110	5508	224	125	5.55111512313e-16	7.69645785013e-14	0.025	0.011	0.014
3299	FAM213A	FAM213A	chr10	+	82179755	82180401	82180221	82180401	82168241	82168399	3299	111	160	12	133	591	125	1.14686038444e-13	1.50174995896e-11	0.128	0.019	0.109
2084	EDF1	EDF1	chr9	-	139756565	139756948	139756565	139756797	139757357	139757451	2084	761	1539	512	1694	276	125	1.73083769539e-13	2.14714970949e-11	0.183	0.12	0.063
566	AUP1	AUP1	chr2	-	74754067	74754248	74754067	74754186	74754374	74754490	566	183	606	80	741	187	125	1.87849735767e-13	2.21380913601e-11	0.168	0.067	0.101
3260	TRPC4AP	TRPC4AP	chr20	-	33608992	33609159	33608992	33609135	33622925	33623111	3260	91	79	357	73	149	125	4.85944617878e-13	5.45414983018e-11	0.491	0.804	-0.313
2755	SRP19	SRP19	chr5	+	112203068	112204089	112203100	112204089	112200317	112200429	2755	213	269	128	418	157	125	1.68742797513e-12	1.80784897154e-10	0.387	0.196	0.191
3112	SEC22C	SEC22C	chr3	-	42589458	42594940	42589458	42590149	42597421	42597487	3112	1532	30	1654	119	4916	125	4.45732339927e-12	4.5677875009e-10	0.565	0.261	0.304
951	TM2D2	TM2D2	chr8	-	38852836	38853313	38852836	38852924	38853731	38854041	951	149	32	116	111	514	125	2.2287616197e-11	2.18882964068e-09	0.531	0.203	0.328
3870	PKD1P6	PKD1P6	chr16	-	15199405	15199675	15199405	15199475	15199971	15200007	3870	61	10	54	76	325	125	3.19318793629e-10	3.01053758633e-08	0.701	0.215	0.486
1930	BUB3	BUB3	chr10	+	124923335	124924886	124924562	124924886	124922127	124922344	1930	1318	67	1870	221	1352	125	6.00733018885e-10	5.44587586735e-08	0.645	0.439	0.206
3332	NDUFB8	NDUFB8	chr10	-	102283485	102283896	102283485	102283686	102286155	102286311	3332	71	918	17	963	335	125	1.05268805894e-08	9.18957687008e-07	0.028	0.007	0.021
3462	CNBP	CNBP	chr3	-	128889921	128890123	128889921	128890120	128890288	128890381	3462	684	1314	458	1301	128	125	4.85078259782e-08	4.08331949395e-06	0.337	0.256	0.081
79	SRSF10	SRSF10	chr1	-	24290836	24294446	24290836	24294213	24298062	24298113	79	101	117	88	274	358	125	5.69821367868e-08	4.63127228988e-06	0.232	0.101	0.131
218	AP1G2	AP1G2	chr14	-	24033254	24033430	24033254	24033368	24033541	24033597	218	57	51	62	197	187	125	1.39636216145e-07	1.09707520485e-05	0.428	0.174	0.254
1631	MAGI3	MAGI3	chr1	+	114224833	114228545	114225518	114228545	114223819	114223958	1631	19	2	2	17	810	125	1.67950341079e-07	1.27696436749e-05	0.594	0.018	0.576
1335	DDX11	DDX11	chr12	+	31256250	31256329	31256255	31256329	31255869	31255954	1335	184	9	91	30	130	125	2.12078098527e-07	1.56208774446e-05	0.952	0.745	0.207
289	TAGLN3	TAGLN3	chr3	+	111718093	111718449	111718267	111718449	111717585	111717961	289	76	20	93	0	299	125	2.21722854854e-07	1.58363869361e-05	0.614	1.0	-0.386
125	SERF2	SERF2	chr15	+	44085773	44088287	44085907	44088287	44085172	44085281	125	119	3209	77	4835	259	125	2.32537601286e-07	1.61203272421e-05	0.018	0.008	0.01
1591	DNAJC10	DNAJC10	chr2	+	183604271	183605115	183605025	183605115	183597225	183597269	1591	197	35	106	63	879	125	3.99285614128e-07	2.68890340714e-05	0.445	0.193	0.252
1165	APTX	APTX	chr9	-	32987541	32987840	32987541	32987729	32989756	32989893	1165	28	31	103	20	236	125	7.09712068225e-07	4.64664262446e-05	0.324	0.732	-0.408
163	MORF4L2	MORF4L2	chrX	-	102933426	102933579	102933426	102933528	102939608	102939657	163	106	13	226	112	176	125	7.36872149965e-07	4.69407474991e-05	0.853	0.589	0.264
26	SNRPB	SNRPB	chr20	-	2442280	2442585	2442280	2442439	2443281	2443407	26	2690	398	2384	505	271	125	7.58631722553e-07	4.7055130791e-05	0.757	0.685	0.072
1526	MSTO1	MSTO1	chr1	+	155581217	155581394	155581339	155581394	155581006	155581082	1526	21	42	9	140	247	125	8.40516674705e-07	5.07973795456e-05	0.202	0.032	0.17
436	PMF1-BGLAP	PMF1-BGLAP	chr1	+	156206078	156206274	156206139	156206274	156203418	156203519	436	424	72	489	28	186	125	9.37222888631e-07	5.52258587126e-05	0.798	0.921	-0.123
2021	QKI	QKI	chr6	+	163984451	163984751	163984475	163984751	163983013	163983101	2021	172	9	251	62	149	125	1.42034862605e-06	8.16527246732e-05	0.941	0.773	0.168
3370	NDUFA2	NDUFA2	chr5	-	140024947	140025310	140024947	140025263	140026840	140026947	3370	18	549	64	582	172	125	1.65982829525e-06	9.31479831406e-05	0.023	0.074	-0.051
3574	PDLIM7	PDLIM7	chr5	-	176916771	176917032	176916771	176916833	176917870	176917907	3574	113	148	180	489	324	125	2.01823212431e-06	0.000110627281791	0.228	0.124	0.104
678	ARL6IP4	ARL6IP4	chr12	+	123466117	123466426	123466141	123466426	123465675	123465846	678	107	385	189	351	149	125	2.3880206641e-06	0.000125908775203	0.189	0.311	-0.122
782	BLOC1S2	BLOC1S2	chr10	-	102045853	102046089	102045853	102045970	102046361	102046469	782	18	55	3	115	244	125	2.40385866956e-06	0.000125908775203	0.144	0.013	0.131
1775	POLD2	POLD2	chr7	-	44161432	44161881	44161432	44161708	44163109	44163169	1775	65	112	238	176	298	125	3.66068164648e-06	0.0001837954703	0.196	0.362	-0.166
3821	SEPT6	SEPT6	chrX	-	118750908	118754014	118750908	118752749	118763280	118763471	3821	549	170	319	44	1390	125	3.66499240734e-06	0.0001837954703	0.225	0.395	-0.17
167	MORF4L2	MORF4L2	chrX	-	102933426	102933579	102933426	102933528	102940098	102940188	167	362	265	469	549	176	125	4.32805472961e-06	0.000212525520785	0.492	0.378	0.114
3780	SUPT7L	SUPT7L	chr2	-	27883850	27884468	27883850	27884255	27885045	27885148	3780	125	66	57	85	338	125	4.55598989058e-06	0.000219152411675	0.412	0.199	0.213
2022	QKI	QKI	chr6	+	163985698	163999628	163986977	163999628	163984451	163984751	2022	76	9	142	78	1404	125	4.96875335354e-06	0.000234227033086	0.429	0.139	0.29
250	RNH1	RNH1	chr11	-	502061	502249	502061	502181	506608	506821	250	84	7	137	60	193	125	5.9588827801e-06	0.000275393857112	0.886	0.597	0.289
3208	HDDC3	HDDC3	chr15	-	91474147	91474786	91474147	91474635	91474933	91475174	3208	26	36	21	138	276	125	7.76326115182e-06	0.000351884741055	0.246	0.064	0.182
46	RALGDS	RALGDS	chr9	-	135985012	135985108	135985012	135985072	135985682	135985876	46	68	113	94	59	161	125	1.36182423541e-05	0.000605626362804	0.318	0.553	-0.235
855	CKLF	CKLF	chr16	+	66599788	66600190	66599985	66600190	66586465	66586696	855	20	9	56	0	322	125	1.47522083052e-05	0.000643906573618	0.463	1.0	-0.537
2061	ELF2	ELF2	chr4	-	139993019	139993193	139993019	139993157	139994607	139994721	2061	25	15	26	83	161	125	1.80923154071e-05	0.000775337952992	0.564	0.196	0.368
476	TRIP10	TRIP10	chr19	+	6751044	6751537	6751073	6751537	6750522	6750644	476	21	137	13	400	154	125	2.00932768493e-05	0.000845711670246	0.111	0.026	0.085
2461	KCNMA1	KCNMA1	chr10	-	79395960	79396764	79395960	79396273	79397022	79397577	2461	14	0	73	86	616	125	2.46322286532e-05	0.00101856426203	1.0	0.147	0.853
636	IDH3B	IDH3B	chr20	-	2639040	2639483	2639040	2639168	2640170	2640231	636	1472	32	1125	4	440	125	3.09360076584e-05	0.00123771802417	0.929	0.988	-0.059
856	CKLF	CKLF	chr16	+	66599788	66600190	66599985	66600190	66597024	66597120	856	136	12	544	6	322	125	3.09823349284e-05	0.00123771802417	0.815	0.972	-0.157
189	ILF3	ILF3	chr19	+	10793800	10793938	10793812	10793938	10793212	10793380	189	814	636	633	678	137	125	3.77174182494e-05	0.00148166591356	0.539	0.46	0.079
1418	APRT	APRT	chr16	-	88875876	88876248	88875876	88876114	88876477	88876556	1418	512	158	1555	302	259	125	3.88251914809e-05	0.00150017993968	0.61	0.713	-0.103
242	TUBB6	TUBB6	chr18	+	12324807	12326615	12325065	12326615	12310941	12311052	242	40	109	232	1497	383	125	4.05353881027e-05	0.00154099854448	0.107	0.048	0.059
1812	GLYR1	GLYR1	chr16	-	4864537	4864648	4864537	4864630	4867598	4867698	1812	95	33	289	32	143	125	4.16882060786e-05	0.00155966828139	0.716	0.888	-0.172
104	SULT1A1	SULT1A1	chr16	-	28620028	28620211	28620028	28620180	28621251	28621365	104	4	79	6	4	156	125	4.3202294258e-05	0.00159105949322	0.039	0.546	-0.507
274	BRD9	BRD9	chr5	-	889701	889881	889701	889762	891269	891402	274	32	70	18	147	244	125	4.41273636632e-05	0.00160012609468	0.19	0.059	0.131
3779	SUPT7L	SUPT7L	chr2	-	27883850	27884310	27883850	27884255	27885045	27885148	3779	35	66	10	85	180	125	4.55274000624e-05	0.0016258800295	0.269	0.076	0.193
2787	ATP11A	ATP11A	chr13	+	113536129	113541482	113536189	113541482	113530089	113530255	2787	19	22	218	61	185	125	5.22752681953e-05	0.00183899712144	0.369	0.707	-0.338
884	ZC4H2	ZC4H2	chrX	-	64141696	64142123	64141696	64141868	64196204	64196413	884	17	106	0	109	380	125	6.65379450567e-05	0.00230632259557	0.05	0.0	0.05
735	GNAS	GNAS	chr20	+	57478582	57478640	57478585	57478640	57470666	57470739	735	831	355	1544	891	128	125	7.04806784755e-05	0.00240757911836	0.696	0.629	0.067
1133	TMEM134	TMEM134	chr11	-	67232526	67232738	67232526	67232571	67234782	67234859	1133	11	62	69	104	292	125	8.31064418724e-05	0.00276026714923	0.071	0.221	-0.15
80	SRSF10	SRSF10	chr1	-	24290836	24297929	24290836	24294446	24298062	24298113	80	4611	1	2998	12	3608	125	8.31476315636e-05	0.00276026714923	0.994	0.896	0.098
478	SHMT2	SHMT2	chr12	+	57626207	57626358	57626235	57626358	57625993	57626075	478	27	740	7	941	153	125	9.84021200729e-05	0.00322130273628	0.029	0.006	0.023
3302	ISOC2	ISOC2	chr19	-	55966626	55966745	55966626	55966697	55967715	55967856	3302	10	3	20	76	173	125	0.000101252877968	0.00326921963521	0.707	0.16	0.547
3628	CPSF4	CPSF4	chr7	+	99051588	99051759	99051663	99051759	99049990	99050063	3628	127	42	81	68	200	125	0.000104457838615	0.00332712331913	0.654	0.427	0.227
2077	UFM1	UFM1	chr13	+	38934177	38937144	38934847	38937144	38933437	38933470	2077	202	223	153	289	795	125	0.000113960212649	0.00358138961618	0.125	0.077	0.048
969	COX11	COX11	chr17	-	53038566	53040276	53038566	53038687	53040666	53040792	969	1387	14	2809	4	1714	125	0.0001255614278	0.00389405638585	0.878	0.981	-0.103
857	CKLF	CKLF	chr16	+	66599788	66600190	66599985	66600190	66592092	66592251	857	26	8	56	0	322	125	0.000136586272172	0.00418095900662	0.558	1.0	-0.442
1	MECR	MECR	chr1	-	29543099	29543324	29543099	29543197	29557242	29557470	1	34	18	18	43	252	125	0.000139474781955	0.00421464180856	0.484	0.172	0.312
1248	PRR13	PRR13	chr12	+	53837174	53837557	53837324	53837557	53836478	53836517	1248	662	0	1655	31	275	125	0.000148535883491	0.00443163389099	1.0	0.96	0.04
1175	MYADM	MYADM	chr19	+	54372943	54373092	54373007	54373092	54369411	54369671	1175	96	32	80	5	189	125	0.000154216075776	0.00454359113255	0.665	0.914	-0.249
717	TROAP	TROAP	chr12	+	49717937	49718171	49718013	49718171	49717627	49717820	717	79	50	35	62	201	125	0.000182892980566	0.00532195994067	0.496	0.26	0.236
1965	USP16	USP16	chr21	+	30409596	30409784	30409599	30409784	30408591	30408695	1965	60	19	72	70	128	125	0.000207999339096	0.00597871271036	0.755	0.501	0.254
1279	PPM1B	PPM1B	chr2	+	44457131	44458612	44457551	44458612	44445618	44445676	1279	17	106	4	187	545	125	0.000213218456609	0.00605489038828	0.035	0.005	0.03
2566	CDC7	CDC7	chr1	+	91967210	91967388	91967244	91967388	91966403	91966505	2566	47	1	30	12	159	125	0.000244771502225	0.00678736977346	0.974	0.663	0.311
3557	PIF1	PIF1	chr15	-	65107828	65108556	65107828	65108147	65108772	65108964	3557	164	9	229	0	534	125	0.00024472650513	0.00678736977346	0.81	1.0	-0.19
379	DMTF1	DMTF1	chr7	+	86811371	86811653	86811543	86811653	86810624	86810657	379	47	23	40	63	297	125	0.000256172451922	0.00702091243233	0.462	0.211	0.251
1093	BTN2A2	BTN2A2	chr6	+	26392449	26395100	26392602	26395100	26391030	26391057	1093	15	18	4	40	278	125	0.000270352691005	0.0073243826747	0.273	0.043	0.23
1164	SF1	SF1	chr11	-	64532075	64533627	64532075	64532990	64534371	64534551	1164	824	99	1160	221	762	125	0.000283113739127	0.00758294412639	0.577	0.463	0.114
2932	EIF2AK2	EIF2AK2	chr2	-	37375999	37376400	37375999	37376166	37384050	37384190	2932	8	6	1	23	359	125	0.000295419930658	0.00782364917484	0.317	0.015	0.302
2218	GHDC	GHDC	chr17	-	40342202	40342377	40342202	40342288	40342641	40342775	2218	27	28	9	45	214	125	0.000300057184835	0.00785816427396	0.36	0.105	0.255
432	SEMA3B	SEMA3B	chr3	+	50311174	50311259	50311189	50311259	50310965	50311077	432	5	13	1	86	140	125	0.000344390018339	0.00892007992555	0.256	0.01	0.246
3589	SH3GL3	SH3GL3	chr15	+	84237280	84237424	84237287	84237424	84233885	84233958	3589	55	1	4	4	132	125	0.000417518069392	0.0106966314082	0.981	0.486	0.495
2552	PCMTD2	PCMTD2	chr20	+	62899239	62899363	62899320	62899363	62896610	62896782	2552	231	4	89	11	206	125	0.000451244129205	0.0111956043425	0.972	0.831	0.141
3736	APBB3	APBB3	chr5	-	139941171	139941313	139941171	139941286	139941684	139941812	3736	7	2	0	10	152	125	0.000445512357235	0.0111956043425	0.742	0.0	0.742
380	DMTF1	DMTF1	chr7	+	86811332	86811653	86811543	86811653	86810624	86810657	380	46	23	41	63	336	125	0.000449753823426	0.0111956043425	0.427	0.195	0.232
3111	RABL2B	RABL2B	chr22	-	51220615	51220779	51220615	51220775	51221928	51222087	3111	2	7	10	0	129	125	0.00046092544461	0.0112662468965	0.217	1.0	-0.783
3688	RPL28	RPL28	chr19	+	55899610	55903451	55902921	55903451	55899297	55899416	3688	3911	57	5292	37	3436	125	0.000463651229935	0.0112662468965	0.714	0.839	-0.125
701	GLRX	GLRX	chr5	-	95149552	95150661	95149552	95150093	95152210	95152330	701	33	109	79	610	693	125	0.000468795108993	0.0112750007336	0.052	0.023	0.029
2355	FDPS	FDPS	chr1	+	155279833	155279996	155279854	155279996	155278538	155278756	2355	226	127	1171	993	146	125	0.000477777953444	0.0113749761239	0.604	0.502	0.102
249	RNH1	RNH1	chr11	-	502061	502249	502061	502181	504823	504996	249	148	70	132	26	193	125	0.000502022855912	0.0118326787138	0.578	0.767	-0.189
2989	PCID2	PCID2	chr13	-	113831852	113832322	113831852	113832290	113832487	113832601	2989	101	16	63	32	157	125	0.000581599470334	0.0134756258135	0.834	0.611	0.223
3310	SLC50A1	SLC50A1	chr1	+	155110637	155111334	155110655	155111334	155110454	155110574	3310	2	123	39	348	143	125	0.000583162423832	0.0134756258135	0.014	0.089	-0.075
1351	ANKRD54	ANKRD54	chr22	-	38234506	38234605	38234506	38234600	38236193	38236241	1351	25	8	38	0	130	125	0.000680270192957	0.0154172773538	0.75	1.0	-0.25
2282	SOAT1	SOAT1	chr1	+	179311144	179311327	179311248	179311327	179310162	179310445	2282	2	53	1	698	229	125	0.000675044568177	0.0154172773538	0.02	0.001	0.019
2463	MRS2	MRS2	chr6	+	24415243	24415391	24415260	24415391	24412449	24412623	2463	17	131	11	328	142	125	0.000690270068362	0.0154949195346	0.103	0.029	0.074
3084	TRIM26	TRIM26	chr6	-	30166442	30167041	30166442	30166930	30168811	30168915	3084	12	44	63	70	236	125	0.000701073542085	0.0155889654594	0.126	0.323	-0.197
816	ZFYVE27	ZFYVE27	chr10	+	99511132	99511219	99511147	99511219	99510087	99510227	816	41	48	21	73	140	125	0.000714401754448	0.0157368685536	0.433	0.204	0.229
257	MYRF	MYRF	chr11	+	61550969	61551072	61550984	61551072	61549044	61549296	257	4	3	1	39	140	125	0.000721543812793	0.0157470256181	0.543	0.022	0.521
875	DALRD3	DALRD3	chr3	-	49053405	49053519	49053405	49053493	49053590	49053773	875	54	29	132	24	151	125	0.000739388017076	0.0159884179472	0.607	0.82	-0.213
2496	NUSAP1	NUSAP1	chr15	+	41643185	41643327	41643188	41643327	41641295	41641439	2496	250	10	361	44	128	125	0.000756132741726	0.016201862475	0.961	0.889	0.072
1467	SLC25A39	SLC25A39	chr17	-	42399786	42399920	42399786	42399896	42400175	42400220	1467	127	339	185	774	149	125	0.000781558669891	0.0165957998643	0.239	0.167	0.072
846	HARS2	HARS2	chr5	+	140073075	140073250	140073175	140073250	140071010	140071341	846	9	24	2	60	225	125	0.000803309224769	0.0169053557391	0.172	0.018	0.154
1255	DTX3	DTX3	chr12	+	58000647	58001396	58000666	58001396	58000225	58000301	1255	205	25	51	20	144	125	0.000811024420849	0.0169166775216	0.877	0.689	0.188
1519	EXOSC2	EXOSC2	chr9	+	133576945	133577697	133577529	133577697	133574715	133574781	1519	226	2	67	7	709	125	0.000896667774598	0.0185389995152	0.952	0.628	0.324
349	DGKH	DGKH	chr13	+	42795297	42795530	42795399	42795530	42793821	42793930	349	4	2	0	17	227	125	0.000947877189988	0.0192598839379	0.524	0.0	0.524
3623	SDCBP	SDCBP	chr8	+	59477577	59477643	59477580	59477643	59465727	59465862	3623	194	9	521	71	128	125	0.000941091657262	0.0192598839379	0.955	0.878	0.077
127	SERF2	SERF2	chr15	+	44085773	44088287	44085884	44088287	44085172	44085281	127	97	55	50	65	236	125	0.000978937712988	0.0197209930728	0.483	0.289	0.194
1037	KRT80	KRT80	chr12	-	52562779	52565341	52562779	52565306	52565441	52565497	1037	6	0	188	379	160	125	0.0010480666878	0.0209346879928	1.0	0.279	0.721
872	TCF7L2	TCF7L2	chr10	+	114910741	114910882	114910756	114910882	114905769	114905856	872	8	74	59	165	140	125	0.00106596692563	0.0211133112917	0.088	0.242	-0.154
1722	MFF	MFF	chr2	+	228195341	228195562	228195496	228195562	228194321	228194499	1722	345	15	415	3	280	125	0.00115914574399	0.0224836395482	0.911	0.984	-0.073
2079	ZNF276	ZNF276	chr16	+	89804128	89804313	89804213	89804313	89800328	89800446	2079	29	69	57	53	210	125	0.00115783200196	0.0224836395482	0.2	0.39	-0.19
2413	CEP76	CEP76	chr18	-	12699828	12699904	12699828	12699899	12700956	12701112	2413	38	6	77	0	130	125	0.00116376920869	0.0224836395482	0.859	1.0	-0.141
1329	RXRB	RXRB	chr6	-	33163139	33163243	33163139	33163231	33163346	33163479	1329	61	61	47	106	137	125	0.00120425151612	0.0230765920609	0.477	0.288	0.189
1173	CBR1	CBR1	chr21	+	37444112	37445475	37444743	37445475	37443247	37443355	1173	21	250	5	542	756	125	0.00124529300569	0.0236706097936	0.014	0.002	0.012
1642	MLLT4	MLLT4	chr6	+	168363112	168363247	168363118	168363247	168351865	168352867	1642	56	41	412	143	131	125	0.00130800892601	0.0245606817067	0.566	0.733	-0.167
2140	TNPO2	TNPO2	chr19	-	12812885	12812991	12812885	12812961	12813636	12813732	2140	44	180	26	247	155	125	0.00133380027936	0.0245606817067	0.165	0.078	0.087
2665	CIART	CIART	chr1	+	150255617	150256043	150255923	150256043	150254942	150255028	2665	97	6	31	11	431	125	0.00132528746809	0.0245606817067	0.824	0.45	0.374
3328	RHBDF2	RHBDF2	chr17	-	74475814	74476023	74475814	74475936	74477456	74477627	3328	0	13	64	102	212	125	0.0013288384292	0.0245606817067	0.0	0.27	-0.27
1398	PGBD1	PGBD1	chr6	+	28251532	28251986	28251552	28251986	28249313	28249695	1398	1	20	10	11	145	125	0.00136304339799	0.02490459914	0.041	0.439	-0.398
2713	ZNF773	ZNF773	chr19	+	58017725	58019597	58017729	58019597	58016669	58016768	2713	1	4	12	0	129	125	0.00138844742371	0.0251736198283	0.195	1.0	-0.805
17	PGS1	PGS1	chr17	+	76410959	76411108	76411032	76411108	76399648	76400170	17	96	8	77	24	198	125	0.00142244100861	0.0255930798267	0.883	0.669	0.214
1445	ZNF205	ZNF205	chr16	+	3163349	3163488	3163417	3163488	3162562	3162683	1445	14	6	14	36	193	125	0.00153296859081	0.0273727800647	0.602	0.201	0.401
3297	FAM213A	FAM213A	chr10	+	82179755	82180401	82180238	82180401	82168241	82168399	3297	196	172	53	88	608	125	0.00154579908901	0.0273943492691	0.19	0.11	0.08
3732	LRRC75A-AS1	LRRC75A-AS1	chr17	+	16342841	16343017	16342973	16343017	16342640	16342728	3732	718	90	2613	213	257	125	0.00159611648547	0.0280749743004	0.795	0.856	-0.061
807	MEF2C	MEF2C	chr5	-	88014057	88018742	88014057	88018646	88024309	88024445	807	8	0	11	17	221	125	0.00167643213648	0.0292692633014	1.0	0.268	0.732
142	PGAP2	PGAP2	chr11	+	3846025	3846358	3846249	3846358	3845499	3845606	142	24	48	11	76	349	125	0.00181303615562	0.0307433540921	0.152	0.049	0.103
1953	GPR137	GPR137	chr11	+	64056508	64056972	64056614	64056972	64056074	64056193	1953	104	2	107	15	231	125	0.00180551128039	0.0307433540921	0.966	0.794	0.172
2709	PXN	PXN	chr12	-	120652905	120653220	120652905	120653076	120659425	120659561	2709	28	58	289	283	269	125	0.00177528420721	0.0307433540921	0.183	0.322	-0.139
3062	SCAF4	SCAF4	chr21	-	33057361	33057553	33057361	33057487	33057710	33057797	3062	170	33	134	56	191	125	0.00178773468269	0.0307433540921	0.771	0.61	0.161
1869	PCED1A	PCED1A	chr20	-	2819489	2819728	2819489	2819575	2819837	2819917	1869	352	5	129	10	278	125	0.00182978115616	0.0308056727505	0.969	0.853	0.116
1598	PJA1	PJA1	chrX	-	68380580	68383309	68380580	68382983	68385214	68385365	1598	36	83	82	87	451	125	0.00185490097371	0.0309012852374	0.107	0.207	-0.1
3322	ISG20	ISG20	chr15	+	89193465	89195541	89195340	89195541	89182573	89182825	3322	12	15	14	81	2000	125	0.00186168116407	0.0309012852374	0.048	0.011	0.037
2681	HSD3B7	HSD3B7	chr16	+	30996780	30997145	30996973	30997145	30996518	30996618	2681	23	5	35	37	318	125	0.00188508498054	0.0310709461478	0.644	0.271	0.373
3226	NAT9	NAT9	chr17	-	72766667	72767997	72766667	72767973	72768356	72768416	3226	6	10	32	7	149	125	0.00199040469374	0.0325790546052	0.335	0.793	-0.458
1442	GPBP1	GPBP1	chr5	+	56545235	56545403	56545280	56545403	56542901	56543042	1442	346	7	358	25	170	125	0.00200794498897	0.0326394919931	0.973	0.913	0.06
91	TMEM136	TMEM136	chr11	+	120197830	120198349	120198149	120198349	120195837	120196077	91	19	0	11	7	444	125	0.00207733415106	0.0335361410551	1.0	0.307	0.693
1181	CDK10	CDK10	chr16	+	89762002	89762772	89762136	89762772	89761700	89761753	1181	177	14	327	6	259	125	0.00213446938334	0.0342241111329	0.859	0.963	-0.104
2895	MPDU1	MPDU1	chr17	+	7489263	7489396	7489268	7489396	7489049	7489115	2895	85	12	327	12	130	125	0.00228215954444	0.0363449327449	0.872	0.963	-0.091
2559	NRF1	NRF1	chr7	+	129297182	129297414	129297185	129297414	129251542	129251665	2559	7	10	17	2	128	125	0.00242991714361	0.0384383537415	0.406	0.892	-0.486
1090	B4GALT3	B4GALT3	chr1	-	161145597	161145885	161145597	161145864	161146223	161146369	1090	42	51	59	157	146	125	0.00258857254516	0.0406751032596	0.414	0.243	0.171
991	ABI1	ABI1	chr10	-	27047990	27048167	27047990	27048164	27054146	27054247	991	45	47	257	132	128	125	0.00263699593623	0.0411615855741	0.483	0.655	-0.172
2432	AFTPH	AFTPH	chr2	+	64819018	64820138	64819021	64820138	64812555	64812679	2432	55	17	92	72	128	125	0.00268664917405	0.0416607375213	0.76	0.555	0.205
3644	TCF7	TCF7	chr5	+	133481431	133483920	133481914	133483920	133479282	133479331	3644	11	18	2	29	608	125	0.00273520864522	0.0421365148809	0.112	0.014	0.098
3818	NME7	NME7	chr1	-	169293630	169293738	169293630	169293707	169336945	169337201	3818	48	0	125	17	156	125	0.00283930115631	0.0434560573079	1.0	0.855	0.145
2666	CIART	CIART	chr1	+	150255871	150256043	150255923	150256043	150254942	150255028	2666	44	6	14	11	177	125	0.00290392431297	0.0440419610309	0.838	0.473	0.365
3692	SLC43A3	SLC43A3	chr11	-	57193013	57193182	57193013	57193143	57193461	57193862	3692	12	48	27	364	164	125	0.00291495372118	0.0440419610309	0.16	0.054	0.106
172	ALS2CL	ALS2CL	chr3	-	46717107	46717466	46717107	46717176	46717734	46717892	172	7	0	61	76	415	125	0.00303262590656	0.0455280207756	1.0	0.195	0.805
328	ANKS3	ANKS3	chr16	-	4776659	4776855	4776659	4776781	4776979	4777178	328	17	5	12	21	199	125	0.00305755877655	0.0456118103565	0.681	0.264	0.417
3334	CMTM3	CMTM3	chr16	+	66643661	66643906	66643785	66643906	66643337	66643433	3334	34	397	18	499	249	125	0.00319021957112	0.0472914938939	0.041	0.018	0.023
2595	SLC9A3R2	SLC9A3R2	chr16	+	2087826	2089027	2087859	2089027	2087538	2087601	2595	114	7	113	24	158	125	0.00323636615852	0.0476757189727	0.928	0.788	0.14
1523	MSTO1	MSTO1	chr1	+	155583215	155583357	155583252	155583357	155582839	155583024	1523	13	62	6	124	162	125	0.00345005897934	0.0505080063	0.139	0.036	0.103
2414	NCOA7	NCOA7	chr6	+	126210084	126211127	126210117	126211127	126206304	126206489	2414	4	7	17	2	158	125	0.00355867223557	0.0517764843163	0.311	0.871	-0.56
2747	ABHD14B	ABHD14B	chr3	-	52005475	52005908	52005475	52005714	52007980	52008646	2747	40	4	55	25	319	125	0.00382615008632	0.0553265997145	0.797	0.463	0.334
146	RANGRF	RANGRF	chr17	+	8192820	8193409	8193130	8193409	8192575	8192732	146	310	20	435	9	435	125	0.00387792723067	0.055733380992	0.817	0.933	-0.116
1516	MGRN1	MGRN1	chr16	+	4736259	4740975	4738796	4740975	4733843	4733933	1516	46	20	43	49	2662	125	0.00401921522283	0.0574138804861	0.097	0.04	0.057
481	APH1A	APH1A	chr1	-	150240356	150240527	150240356	150240391	150241097	150241609	481	1012	21	1665	69	261	125	0.00410064335456	0.0582241951006	0.958	0.92	0.038
2228	CREM	CREM	chr10	+	35500181	35501886	35500583	35501886	35495822	35495979	2228	930	25	279	19	527	125	0.00416150055049	0.0587344718413	0.898	0.777	0.121
912	RPLP0	RPLP0	chr12	-	120638532	120638694	120638532	120638634	120638885	120639014	912	718	2709	958	3078	185	125	0.00418843976076	0.0587628125959	0.152	0.174	-0.022
650	STRN4	STRN4	chr19	-	47230708	47230824	47230708	47230803	47231150	47231264	650	69	198	46	242	146	125	0.0042405988807	0.0591425536202	0.23	0.14	0.09
2897	EIF4G1	EIF4G1	chr3	+	184033859	184034006	184033919	184034006	184033550	184033644	2897	18	70	21	227	185	125	0.00436873672378	0.0605712497526	0.148	0.059	0.089
968	COX11	COX11	chr17	-	53038566	53038687	53038566	53038673	53040666	53040792	968	17	12	6	22	139	125	0.00453894011722	0.0625630517912	0.56	0.197	0.363
184	RNF19B	RNF19B	chr1	-	33402046	33402910	33402046	33402860	33403997	33404129	184	4	49	46	145	175	125	0.00468567232783	0.0642100562599	0.055	0.185	-0.13
537	MGAT5B	MGAT5B	chr17	+	74934063	74934225	74934069	74934225	74928726	74928857	537	3	25	11	13	131	125	0.00491681097357	0.0669879969058	0.103	0.447	-0.344
3099	CCDC74B	CCDC74B	chr2	-	130899705	130899954	130899705	130899756	130900841	130900886	3099	71	28	7	12	323	125	0.00505374099933	0.068457859399	0.495	0.184	0.311
3740	APBB3	APBB3	chr5	-	139941171	139941307	139941171	139941286	139941684	139941812	3740	4	2	0	10	146	125	0.0051068906372	0.068782521325	0.631	0.0	0.631
3454	TMCO1	TMCO1	chr1	-	165737428	165737506	165737428	165737481	165737995	165738159	3454	15	16	65	20	150	125	0.0053078424467	0.0710828673118	0.439	0.73	-0.291
1142	ZMYND8	ZMYND8	chr20	-	45927472	45927691	45927472	45927616	45938799	45938948	1142	68	13	89	44	200	125	0.00547294373941	0.0724703842348	0.766	0.558	0.208
3909	OSBPL8	OSBPL8	chr12	-	76844630	76844768	76844630	76844759	76881289	76881398	3909	13	20	87	44	134	125	0.00546921236961	0.0724703842348	0.377	0.648	-0.271
2459	KCNMA1	KCNMA1	chr10	-	79395960	79396764	79395960	79396327	79397022	79397577	2459	13	0	61	30	562	125	0.00556070408356	0.0731848822083	1.0	0.311	0.689
2879	NOP2	NOP2	chr12	-	6675266	6675502	6675266	6675490	6675694	6675783	2879	66	17	152	88	137	125	0.00558900245969	0.0731848822083	0.78	0.612	0.168
2260	GIGYF2	GIGYF2	chr2	+	233655407	233655625	233655425	233655625	233651859	233652039	2260	74	0	133	11	143	125	0.00566332186182	0.0733214460765	1.0	0.914	0.086
2923	EPB41	EPB41	chr1	+	29313942	29314417	29313959	29314417	29213602	29213722	2923	5	7	0	15	142	125	0.00569275546542	0.0733214460765	0.386	0.0	0.386
3095	STXBP2	STXBP2	chr19	+	7705583	7705695	7705625	7705695	7704616	7704693	3095	4	7	29	6	167	125	0.00566357615017	0.0733214460765	0.3	0.783	-0.483
1520	SRSF11	SRSF11	chr1	+	70687294	70687522	70687297	70687522	70671364	70671463	1520	4	0	2	10	128	125	0.00580434973626	0.0743524583063	1.0	0.163	0.837
1584	LOC100506207	LOC100506207	chr6	+	8438172	8438264	8438195	8438264	8435855	8436411	1584	2	8	9	2	148	125	0.00599259235885	0.0763488658909	0.174	0.792	-0.618
1456	RPS6KA4	RPS6KA4	chr11	+	64135957	64136073	64135960	64136073	64135603	64135732	1456	3	0	3	20	128	125	0.00604390107304	0.0765885743503	1.0	0.128	0.872
1261	INTS7	INTS7	chr1	-	212119948	212120047	212119948	212119987	212125910	212126043	1261	45	6	54	0	185	125	0.00612324069054	0.0767685016362	0.835	1.0	-0.165
2317	ALKBH6	ALKBH6	chr19	-	36501468	36501585	36501468	36501547	36501795	36501947	2317	45	5	72	0	163	125	0.00611629413029	0.0767685016362	0.873	1.0	-0.127
2445	FAM89B	FAM89B	chr11	+	65340823	65341669	65340833	65341669	65339819	65340431	2445	21	17	19	49	135	125	0.00624430466305	0.0774455708292	0.534	0.264	0.27
3575	INTS8	INTS8	chr8	+	95850690	95850846	95850721	95850846	95848751	95848859	3575	59	12	120	6	156	125	0.00627581842528	0.0774455708292	0.798	0.941	-0.143
852	C12orf57	C12orf57	chr12	+	7053542	7053728	7053638	7053728	7052979	7053336	852	74	787	21	435	221	125	0.00623460553694	0.0774455708292	0.05	0.027	0.023
1674	FN1	FN1	chr2	-	216236631	216237098	216236631	216236738	216238044	216238134	1674	1116	5	12735	164	485	125	0.00640668807335	0.0786487697338	0.983	0.952	0.031
234	PRELID1	PRELID1	chr5	+	176733422	176733960	176733455	176733960	176733098	176733177	234	797	20	2183	23	158	125	0.00644972566052	0.0787668569008	0.969	0.987	-0.018
1192	RPL17	RPL17	chr18	-	47017901	47018203	47017901	47017954	47018827	47018935	1192	1086	1360	981	1042	374	125	0.00649780772495	0.0789450144727	0.211	0.239	-0.028
3467	SLC4A3	SLC4A3	chr2	+	220498576	220498701	220498601	220498701	220497995	220498179	3467	0	46	6	38	150	125	0.00668853529502	0.0808455266172	0.0	0.116	-0.116
1210	MIER1	MIER1	chr1	+	67394569	67394646	67394611	67394646	67391824	67391925	1210	2	3	14	0	167	125	0.00695666173189	0.082237083983	0.333	1.0	-0.667
200	CCBL1	CCBL1	chr9	-	131598275	131598384	131598275	131598352	131599080	131599201	200	8	17	3	43	157	125	0.00687439805008	0.082237083983	0.273	0.053	0.22
2984	TNIP1	TNIP1	chr5	-	150411847	150411961	150411847	150411944	150413168	150413360	2984	7	35	26	527	142	125	0.00695259003126	0.082237083983	0.15	0.042	0.108
3130	TMCC1	TMCC1	chr3	-	129546645	129547351	129546645	129546920	129551616	129551669	3130	61	12	150	8	556	125	0.00697811489037	0.082237083983	0.533	0.808	-0.275
3730	LRRC75A-AS1	LRRC75A-AS1	chr17	+	16342894	16343017	16342973	16343017	16342640	16342728	3730	395	90	1368	213	204	125	0.00691723236379	0.082237083983	0.729	0.797	-0.068
8	THRA	THRA	chr17	+	38249272	38250120	38249389	38250120	38245458	38245586	8	111	12	51	0	242	125	0.00702509419306	0.0823788408609	0.827	1.0	-0.173
2657	CCDC181	CCDC181	chr1	-	169366474	169366629	169366474	169366626	169388250	169388397	2657	44	5	7	6	128	125	0.00717518685957	0.083722353604	0.896	0.533	0.363
551	MTCH1	MTCH1	chr6	-	36945409	36945560	36945409	36945467	36945853	36945931	551	26	669	19	1114	218	125	0.00734823470358	0.0853191586027	0.022	0.01	0.012
1527	RANBP1	RANBP1	chr22	+	20114474	20114880	20114477	20114880	20113825	20113891	1527	955	541	1382	940	128	125	0.00756191803458	0.0869436136951	0.633	0.589	0.044
2740	DDR1	DDR1	chr6	+	30865137	30865374	30865155	30865374	30864790	30864918	2740	10	188	10	664	143	125	0.00753473673068	0.0869436136951	0.044	0.013	0.031
3279	SECISBP2	SECISBP2	chr9	+	91940341	91940591	91940462	91940591	91934566	91934712	3279	101	30	193	26	246	125	0.00769089089525	0.0879972322335	0.631	0.79	-0.159
3486	CDV3	CDV3	chr3	+	133306005	133309118	133306739	133309118	133305406	133305566	3486	691	197	2289	828	859	125	0.00777238867558	0.0885000971417	0.338	0.287	0.051
112	ST7L	ST7L	chr1	-	113159434	113159517	113159434	113159466	113161530	113162040	112	17	6	50	2	176	125	0.00794022506997	0.0891195737615	0.668	0.947	-0.279
2322	SEC14L1	SEC14L1	chr17	+	75138727	75138832	75138731	75138832	75137004	75137189	2322	86	6	162	1	129	125	0.0079314477822	0.0891195737615	0.933	0.994	-0.061
3956	SLTM	SLTM	chr15	-	59191667	59192136	59191667	59192082	59193458	59193486	3956	127	37	227	117	179	125	0.00792097074005	0.0891195737615	0.706	0.575	0.131
1124	CELF1	CELF1	chr11	-	47487488	47492441	47487488	47490443	47493742	47493909	1124	1273	80	1582	145	2123	125	0.00818069249552	0.091383375412	0.484	0.391	0.093
209	STIP1	STIP1	chr11	+	63961660	63961802	63961732	63961802	63960549	63960759	209	657	4	2302	46	197	125	0.00832915638224	0.0926029320422	0.99	0.969	0.021
1438	BRD7	BRD7	chr16	-	50354573	50354688	50354573	50354685	50355892	50355949	1438	82	130	104	267	128	125	0.00857960758328	0.0949396012854	0.381	0.276	0.105
1907	MAN1B1	MAN1B1	chr9	+	140001701	140001899	140001726	140001899	140001140	140001261	1907	130	18	145	6	150	125	0.00863592886077	0.0951162818918	0.858	0.953	-0.095
3191	DCTN3	DCTN3	chr9	-	34614038	34614195	34614038	34614098	34614706	34614765	3191	20	515	2	364	222	125	0.0087373931119	0.0957862119291	0.021	0.003	0.018
3406	HIPK2	HIPK2	chr7	-	139299031	139299239	139299031	139299158	139305146	139305309	3406	28	24	222	84	206	125	0.00893328737613	0.0974803627108	0.414	0.616	-0.202
1231	MUTYH	MUTYH	chr1	-	45799084	45799236	45799084	45799233	45800062	45800183	1231	9	28	0	19	128	125	0.00915043317262	0.0993897280547	0.239	0.0	0.239
1498	UBE2D3	UBE2D3	chr4	-	103747641	103748001	103747641	103747793	103748748	103749105	1498	149	21	685	178	333	125	0.00937187906273	0.101328068582	0.727	0.591	0.136
3409	PNPLA6	PNPLA6	chr19	+	7618757	7618901	7618760	7618901	7616247	7616323	3409	34	24	74	115	128	125	0.00966624977615	0.103648239794	0.58	0.386	0.194
3493	DYNLRB1	DYNLRB1	chr20	+	33114072	33114148	33114076	33114148	33104188	33104266	3493	420	22	615	13	129	125	0.00967442204271	0.103648239794	0.949	0.979	-0.03
1132	TMEM134	TMEM134	chr11	-	67234971	67235061	67234971	67235034	67235498	67235563	1132	40	23	121	29	152	125	0.00986216822393	0.104485446307	0.589	0.774	-0.185
1760	CIZ1	CIZ1	chr9	-	130942999	130943093	130942999	130943078	130947825	130948055	1760	376	50	418	30	140	125	0.00988555559039	0.104485446307	0.87	0.926	-0.056
1877	KIF17	KIF17	chr1	-	20996913	20996984	20996913	20996981	20998430	20998689	1877	17	11	1	8	128	125	0.00985375138483	0.104485446307	0.601	0.109	0.492
2994	ZFP37	ZFP37	chr9	-	115812070	115812155	115812070	115812152	115818836	115819071	2994	5	14	4	0	128	125	0.0101575038956	0.106862849391	0.259	1.0	-0.741
702	GLRX	GLRX	chr5	-	95149552	95150511	95149552	95150093	95152210	95152330	702	23	109	63	610	543	125	0.0102011629669	0.106862849391	0.046	0.023	0.023
3528	BTN2A1	BTN2A1	chr6	+	26467946	26469881	26468175	26469881	26466289	26466316	3528	82	52	35	46	354	125	0.0107772969369	0.112398623364	0.358	0.212	0.146
3883	SLC39A9	SLC39A9	chr14	+	69925079	69929107	69928413	69929107	69922448	69922583	3883	1152	0	2667	11	3459	125	0.0108675819184	0.112840927673	1.0	0.898	0.102
3224	NAT9	NAT9	chr17	-	72768098	72768193	72768098	72768178	72768356	72768416	3224	43	11	80	5	140	125	0.0113371138477	0.11696848931	0.777	0.935	-0.158
509	ZNF587	ZNF587	chr19	+	58367471	58367601	58367474	58367601	58361180	58361439	509	0	3	15	3	128	125	0.0113643547102	0.11696848931	0.0	0.83	-0.83
221	TAF1C	TAF1C	chr16	-	84218456	84218666	84218456	84218505	84220506	84220676	221	110	8	59	14	286	125	0.011428643631	0.11711875234	0.857	0.648	0.209
54	PLAGL1	PLAGL1	chr6	-	144287294	144287367	144287294	144287349	144290043	144290115	54	4	4	27	2	143	125	0.0115863692678	0.118221092486	0.466	0.922	-0.456
3931	ANKRD11	ANKRD11	chr16	-	89383340	89383486	89383340	89383483	89484691	89484776	3931	53	26	148	141	128	125	0.0116661582397	0.118522133496	0.666	0.506	0.16
3170	FAM19A3	FAM19A3	chr1	+	113266566	113266759	113266634	113266759	113265637	113265787	3170	0	4	11	4	193	125	0.0123048573316	0.124474458071	0.0	0.64	-0.64
1444	C8orf59	C8orf59	chr8	-	86131464	86131592	86131464	86131589	86132534	86132651	1444	209	23	129	30	128	125	0.0123732153458	0.124631062265	0.899	0.808	0.091
2344	C9orf116	C9orf116	chr9	-	138387025	138387461	138387025	138387415	138390430	138390509	2344	100	0	33	3	171	125	0.0125515656619	0.125889533043	1.0	0.889	0.111
3487	CDV3	CDV3	chr3	+	133306002	133309118	133306739	133309118	133305406	133305566	3487	817	197	2759	828	862	125	0.0126716018006	0.126554938322	0.376	0.326	0.05
1703	TBC1D32	TBC1D32	chr6	-	121436317	121436893	121436317	121436387	121447523	121447607	1703	115	19	1	3	631	125	0.0129664627346	0.128953386774	0.545	0.062	0.483
2367	FUOM	FUOM	chr10	-	135170690	135170966	135170690	135170759	135171426	135171529	2367	6	14	9	102	332	125	0.0132780582906	0.130947210841	0.139	0.032	0.107
440	PCAT6	PCAT6	chr1	+	202780702	202781041	202780816	202781041	202780073	202780498	440	18	13	18	2	239	125	0.0132716237102	0.130947210841	0.42	0.825	-0.405
346	CASP8	CASP8	chr2	+	202131183	202131514	202131209	202131514	202098738	202098835	346	9	6	11	0	151	125	0.0134864126626	0.132447811024	0.554	1.0	-0.446
3343	PTMA	PTMA	chr2	+	232576596	232576693	232576599	232576693	232576057	232576129	3343	1075	9582	1395	13836	128	125	0.0135657295217	0.132673960509	0.099	0.09	0.009
2186	MAPKAPK2	MAPKAPK2	chr1	+	206905382	206907630	206905919	206907630	206905183	206905264	2186	110	158	269	553	662	125	0.0141001428707	0.136646411494	0.116	0.084	0.032
248	RNH1	RNH1	chr11	-	502061	502249	502061	502181	507112	507283	248	109	69	350	337	193	125	0.0141044520378	0.136646411494	0.506	0.402	0.104
3694	CREBRF	CREBRF	chr5	+	172507587	172507787	172507591	172507787	172483354	172483482	3694	2	3	10	0	129	125	0.0141458313129	0.136646411494	0.392	1.0	-0.608
1457	RPS6KA4	RPS6KA4	chr11	+	64135939	64136073	64135957	64136073	64135603	64135732	1457	9	3	100	3	143	125	0.0143763107365	0.138305977167	0.724	0.967	-0.243
2158	ADPGK	ADPGK	chr15	-	73043707	73045236	73043707	73045233	73052747	73052868	2158	17	15	7	0	128	125	0.014450637908	0.138455908736	0.525	1.0	-0.475
3169	HAX1	HAX1	chr1	+	154245811	154246074	154245955	154246074	154245038	154245252	3169	432	11	627	36	269	125	0.0145742165509	0.139074608949	0.948	0.89	0.058
2538	ACIN1	ACIN1	chr14	-	23533563	23533697	23533563	23533694	23535174	23535217	2538	270	54	380	118	128	125	0.0147769768321	0.140440864489	0.83	0.759	0.071
2506	R3HDM1	R3HDM1	chr2	+	136409299	136409602	136409302	136409602	136402948	136403097	2506	20	2	56	29	128	125	0.0149062283401	0.140731850109	0.907	0.653	0.254
3109	UBR5	UBR5	chr8	-	103277327	103277506	103277327	103277503	103279174	103279235	3109	138	15	108	27	128	125	0.0149430582416	0.140731850109	0.9	0.796	0.104
68	SLC35C2	SLC35C2	chr20	-	44983711	44983880	44983711	44983817	44984440	44984513	68	130	6	196	26	188	125	0.0149867180218	0.140731850109	0.935	0.834	0.101
3097	STXBP2	STXBP2	chr19	+	7705616	7705695	7705625	7705695	7704616	7704693	3097	119	7	421	6	134	125	0.0152378406107	0.14212236935	0.941	0.985	-0.044
600	CHD4	CHD4	chr12	-	6711125	6711341	6711125	6711320	6711541	6711663	600	101	127	258	219	146	125	0.0152553922128	0.14212236935	0.405	0.502	-0.097
224	CDCA3	CDCA3	chr12	-	6958728	6959022	6958728	6958947	6959630	6959760	224	146	8	421	6	200	125	0.0156860462613	0.145559098574	0.919	0.978	-0.059
1706	MEIS2	MEIS2	chr15	-	37187351	37187462	37187351	37187441	37188828	37188887	1706	12	6	5	14	146	125	0.0159546584787	0.146294322942	0.631	0.234	0.397
3070	KIAA0430	KIAA0430	chr16	-	15727473	15727700	15727473	15727691	15728613	15728788	3070	16	3	42	0	134	125	0.0158327429164	0.146294322942	0.833	1.0	-0.167
3251	SERBP1	SERBP1	chr1	-	67889882	67890005	67889882	67889960	67890570	67890660	3251	257	973	486	2269	170	125	0.0160729201845	0.146294322942	0.163	0.136	0.027
3826	SPTLC1	SPTLC1	chr9	-	94793415	94794840	94793415	94794808	94797091	94797165	3826	300	17	462	10	157	125	0.0161376851782	0.146294322942	0.934	0.974	-0.04
575	DESI2	DESI2	chr1	+	244855180	244855322	244855185	244855322	244852550	244852644	575	54	7	95	2	130	125	0.0160296337521	0.146294322942	0.881	0.979	-0.098
947	ZNF135	ZNF135	chr19	+	58578072	58581110	58578108	58581110	58574813	58574909	947	4	0	4	10	161	125	0.0160998786788	0.146294322942	1.0	0.237	0.763
1943	GATAD2A	GATAD2A	chr19	+	19611926	19612225	19611929	19612225	19609251	19609531	1943	171	5	246	22	128	125	0.0163504770868	0.14709188738	0.971	0.916	0.055
2215	TBCE	TBCE	chr1	+	235582731	235582876	235582787	235582876	235577747	235577933	2215	4	46	0	95	181	125	0.0163347583447	0.14709188738	0.057	0.0	0.057
2966	WDR47	WDR47	chr1	-	109547213	109547340	109547213	109547337	109553537	109554340	2966	0	26	7	36	128	125	0.0164798974449	0.147692464934	0.0	0.16	-0.16
2778	RMDN1	RMDN1	chr8	-	87487048	87487182	87487048	87487143	87489522	87489553	2778	109	8	177	33	164	125	0.0165467682797	0.147730048618	0.912	0.803	0.109
1543	RAB34	RAB34	chr17	-	27043010	27043079	27043010	27043076	27044230	27044309	1543	10	5	2	9	128	125	0.0168582347514	0.149379170335	0.661	0.178	0.483
1872	USP39	USP39	chr2	+	85850748	85850905	85850768	85850905	85848607	85848702	1872	16	340	7	429	145	125	0.0168114602764	0.149379170335	0.039	0.014	0.025
2350	ANLN	ANLN	chr7	+	36458852	36459088	36458855	36459088	36455366	36455493	2350	15	4	294	14	128	125	0.0171492811079	0.151388972177	0.786	0.954	-0.168
1460	MTA1	MTA1	chr14	+	105930752	105930904	105930799	105930904	105930368	105930484	1460	55	1	161	20	172	125	0.0176395561206	0.155135946926	0.976	0.854	0.122
3822	POLR2H	POLR2H	chr3	+	184085900	184086383	184085964	184086383	184084504	184084588	3822	68	516	67	326	189	125	0.0177074888977	0.155154465918	0.08	0.12	-0.04
1259	SMARCA4	SMARCA4	chr19	+	11151973	11152236	11151982	11152236	11145589	11145808	1259	143	265	116	307	134	125	0.0179416068973	0.156623583174	0.335	0.261	0.074
3333	CMTM3	CMTM3	chr16	+	66643661	66643906	66643785	66643906	66642211	66642367	3333	18	5	9	12	249	125	0.0182005369636	0.158221244108	0.644	0.274	0.37
61	GCAT	GCAT	chr22	+	38205955	38206164	38206033	38206164	38203911	38204170	61	6	40	21	44	203	125	0.0182588792522	0.158221244108	0.085	0.227	-0.142
3753	ARFRP1	ARFRP1	chr20	-	62333181	62333250	62333181	62333247	62333487	62333569	3753	2	10	13	9	128	125	0.018528644808	0.159970753892	0.163	0.585	-0.422
1194	ZNF143	ZNF143	chr11	+	9496096	9496180	9496099	9496180	9495487	9495571	1194	35	4	45	19	128	125	0.0187893388762	0.160200385122	0.895	0.698	0.197
1542	ZCWPW1	ZCWPW1	chr7	-	100013597	100013720	100013597	100013717	100013927	100014079	1542	7	0	0	2	128	125	0.0186786557436	0.160200385122	1.0	0.0	1.0
3388	SULF2	SULF2	chr20	-	46288440	46288474	46288440	46288465	46290516	46290640	3388	433	16	365	4	134	125	0.0188950814866	0.160200385122	0.962	0.988	-0.026
3420	DEF8	DEF8	chr16	+	90030577	90030718	90030628	90030718	90029770	90029851	3420	45	6	68	27	176	125	0.018795817028	0.160200385122	0.842	0.641	0.201
412	TMEM159	TMEM159	chr16	+	21172298	21172599	21172405	21172599	21169697	21170067	412	40	10	76	47	232	125	0.0188792024702	0.160200385122	0.683	0.466	0.217
836	B3GAT3	B3GAT3	chr11	-	62382767	62383708	62382767	62383271	62383977	62384268	836	31	301	13	275	562	125	0.0190818928891	0.161204378278	0.022	0.01	0.012
3282	RBM26	RBM26	chr13	-	79939712	79939868	79939712	79939853	79940189	79940330	3282	9	98	34	153	140	125	0.0192281651206	0.161283933058	0.076	0.166	-0.09
7	WDR62	WDR62	chr19	+	36593638	36593753	36593653	36593753	36592915	36593053	7	23	4	53	33	140	125	0.0191620089193	0.161283933058	0.837	0.589	0.248
3250	OGFOD2	OGFOD2	chr12	+	123462906	123463116	123462988	123463116	123461417	123461517	3250	29	16	28	39	207	125	0.0195082821024	0.163053265657	0.523	0.302	0.221
1826	ZNF302	ZNF302	chr19	+	35174896	35177302	35175156	35177302	35174059	35174143	1826	13	38	3	38	385	125	0.0197883256045	0.164233294741	0.1	0.025	0.075
33	SLC35A2	SLC35A2	chrX	-	48760888	48762759	48760888	48762169	48763668	48763820	33	245	7	650	45	715	125	0.0197888229556	0.164233294741	0.86	0.716	0.144
1338	MITF	MITF	chr3	+	70000962	70001037	70000980	70001037	69998201	69998319	1338	0	7	98	149	143	125	0.0199015103975	0.164538238911	0.0	0.365	-0.365
2128	RBBP5	RBBP5	chr1	-	205055269	205057943	205055269	205057940	205064000	205064192	2128	30	3	26	12	128	125	0.019965182999	0.164538238911	0.907	0.679	0.228
1727	PROCA1	PROCA1	chr17	-	27031324	27031634	27031324	27031453	27031725	27031861	1727	13	2	4	6	306	125	0.0200422600731	0.164597933771	0.726	0.214	0.512
2360	ADAT1	ADAT1	chr16	-	75652483	75652596	75652483	75652538	75654163	75654232	2360	0	37	10	85	183	125	0.0201218256511	0.164677580068	0.0	0.074	-0.074
299	FOXP4	FOXP4	chr6	+	41553168	41553255	41553174	41553255	41552506	41552629	299	289	16	140	18	131	125	0.0202053513279	0.164788972595	0.945	0.881	0.064
2425	POLM	POLM	chr7	-	44111660	44113029	44111660	44112976	44113223	44113307	2425	17	42	24	23	178	125	0.0208183799411	0.16862172344	0.221	0.423	-0.202
52	PLAGL1	PLAGL1	chr6	-	144287294	144287349	144287294	144287335	144290043	144290115	52	5	12	4	57	139	125	0.0207987289209	0.16862172344	0.273	0.059	0.214
519	IFFO1	IFFO1	chr12	-	6657230	6657326	6657230	6657323	6657590	6657711	519	36	30	18	4	128	125	0.0208987670528	0.168693129943	0.54	0.815	-0.275
1644	MLLT4	MLLT4	chr6	+	168272893	168273057	168272896	168273057	168271065	168271178	1644	38	9	251	138	128	125	0.021000436204	0.1689352496	0.805	0.64	0.165
3404	KIF21B	KIF21B	chr1	-	200938513	200943322	200938513	200942706	200943841	200944041	3404	2	2	0	18	741	125	0.0214937264559	0.172315351213	0.144	0.0	0.144
2103	GGT1	GGT1	chr22	+	25006216	25006498	25006324	25006498	25005931	25006000	2103	11	0	111	42	233	125	0.0216350485869	0.172860371252	1.0	0.586	0.414
2501	PTPRK	PTPRK	chr6	-	128330274	128330413	128330274	128330410	128385902	128385939	2501	14	4	240	13	128	125	0.0218520963295	0.174004699489	0.774	0.947	-0.173
3258	IRF3	IRF3	chr19	-	50163969	50164101	50163969	50164085	50165204	50165585	3258	35	93	54	256	141	125	0.0220277678734	0.174812959184	0.25	0.158	0.092
3641	ZNF23	ZNF23	chr16	-	71487944	71488121	71487944	71488071	71489974	71490024	3641	8	0	11	8	175	125	0.0221269938229	0.175011155841	1.0	0.495	0.505
97	SUPT5H	SUPT5H	chr19	+	39936443	39936605	39936518	39936605	39936185	39936277	97	212	5	498	1	200	125	0.0222358384666	0.175283850387	0.964	0.997	-0.033
3458	TTLL3	TTLL3	chr3	+	9860238	9860604	9860505	9860604	9859328	9859443	3458	82	0	63	4	392	125	0.0225129090913	0.176288793117	1.0	0.834	0.166
3841	CERS2	CERS2	chr1	-	150941393	150941607	150941393	150941567	150947094	150947479	3841	13	73	18	253	165	125	0.0224638269366	0.176288793117	0.119	0.051	0.068
458	ZGPAT	ZGPAT	chr20	+	62365996	62366176	62366056	62366176	62364938	62365091	458	20	36	18	78	185	125	0.0226125938433	0.176483058572	0.273	0.135	0.138
2431	FLII	FLII	chr17	-	18154993	18155130	18154993	18155127	18155312	18155460	2431	33	41	525	375	128	125	0.0231933173166	0.179824503011	0.44	0.578	-0.138
630	PGAM5	PGAM5	chr12	+	133294572	133294706	133294575	133294706	133294295	133294384	630	90	49	147	130	128	125	0.0231227114671	0.179824503011	0.642	0.525	0.117
1135	TMEM134	TMEM134	chr11	-	67234971	67235061	67234971	67235034	67235487	67235563	1135	16	10	37	6	152	125	0.0241546461972	0.18563530371	0.568	0.835	-0.267
1771	RBM39	RBM39	chr20	-	34297145	34297196	34297145	34297178	34300940	34301018	1771	281	282	280	365	143	125	0.0241790573776	0.18563530371	0.466	0.401	0.065
3634	ZNF142	ZNF142	chr2	-	219523423	219523599	219523423	219523524	219523702	219523853	3634	17	7	54	5	200	125	0.0240939215373	0.18563530371	0.603	0.871	-0.268
2091	SBNO1	SBNO1	chr12	-	123829804	123830117	123829804	123830114	123832575	123832680	2091	12	23	56	43	128	125	0.0244225996469	0.185859136574	0.338	0.56	-0.222
3361	DDX60L	DDX60L	chr4	-	169317109	169317278	169317109	169317275	169321976	169322129	3361	1	0	0	35	128	125	0.0244447740085	0.185859136574	1.0	0.0	1.0
883	NAT6	NAT6	chr3	-	50333832	50335103	50333832	50334958	50336643	50336852	883	52	3	72	16	270	125	0.0243383875918	0.185859136574	0.889	0.676	0.213
3296	FAM213A	FAM213A	chr10	+	82180221	82180401	82180238	82180401	82173574	82173632	3296	131	12	41	0	142	125	0.0248039343021	0.187983514952	0.906	1.0	-0.094
3006	VWA9	VWA9	chr15	-	65885765	65885910	65885765	65885907	65888070	65888163	3006	135	8	171	2	128	125	0.0250269392899	0.189065692007	0.943	0.988	-0.045
1638	STRADB	STRADB	chr2	+	202344730	202345574	202344754	202345574	202344211	202344254	1638	4	74	0	151	149	125	0.0252232852039	0.189393955907	0.043	0.0	0.043
2073	CELF2	CELF2	chr10	+	11363151	11363349	11363169	11363349	11356101	11356221	2073	2	2	2	44	143	125	0.0252310997687	0.189393955907	0.466	0.038	0.428
3270	FLYWCH1	FLYWCH1	chr16	+	2980410	2980881	2980413	2980881	2979613	2980011	3270	33	4	28	13	128	125	0.0256076772578	0.191610461259	0.89	0.678	0.212
3687	DPP3	DPP3	chr11	+	66249663	66249941	66249666	66249941	66247483	66247936	3687	15	6	37	47	128	125	0.0259001616957	0.193185699737	0.709	0.435	0.274
1198	SNRPD1	SNRPD1	chr18	+	19203708	19203900	19203831	19203900	19202685	19202762	1198	2187	73	3025	69	248	125	0.0264362717694	0.19605637814	0.938	0.957	-0.019
69	EEF1B2	EEF1B2	chr2	+	207024636	207024783	207024682	207024783	207024317	207024408	69	1187	176	1643	190	171	125	0.0264513908564	0.19605637814	0.831	0.863	-0.032
619	BANP	BANP	chr16	+	88068928	88069000	88068937	88069000	88066714	88066851	619	11	10	33	8	134	125	0.026540589591	0.196100845348	0.506	0.794	-0.288
3431	STK36	STK36	chr2	+	219561249	219561324	219561312	219561324	219559247	219559358	3431	30	51	27	20	188	125	0.0266386014258	0.196209948627	0.281	0.473	-0.192
3597	PAPD5	PAPD5	chr16	+	50259008	50259196	50259149	50259196	50258801	50258905	3597	46	3	128	29	266	125	0.027014755398	0.198360680602	0.878	0.675	0.203
2746	PIP5K1A	PIP5K1A	chr1	+	151196720	151196755	151196723	151196755	151171020	151171557	2746	38	68	76	234	128	125	0.027142331151	0.198678492307	0.353	0.241	0.112
235	MRPS2	MRPS2	chr9	+	138393544	138393819	138393689	138393819	138392843	138392969	235	8	88	6	228	270	125	0.0272802984593	0.199070165537	0.04	0.012	0.028
275	BRD9	BRD9	chr5	-	886706	886882	886706	886822	887475	887586	275	28	65	42	184	185	125	0.0276682569912	0.201278030025	0.225	0.134	0.091
1868	VEGFB	VEGFB	chr11	+	64004891	64005127	64004992	64005127	64004658	64004694	1868	122	12	184	6	226	125	0.0280544535847	0.203459529536	0.849	0.944	-0.095
3731	LRRC75A-AS1	LRRC75A-AS1	chr17	+	16342841	16343017	16342894	16343017	16342640	16342728	3731	464	141	1632	387	178	125	0.0283055452241	0.204056774354	0.698	0.748	-0.05
642	KLC2	KLC2	chr11	+	66026017	66026293	66026054	66026293	66025173	66025342	642	3	4	5	58	162	125	0.0283099555425	0.204056774354	0.367	0.062	0.305
2246	ATP6V0A1	ATP6V0A1	chr17	+	40629656	40629760	40629677	40629760	40622107	40622236	2246	7	35	39	75	146	125	0.0292539362764	0.210218072572	0.146	0.308	-0.162
2044	ZSWIM8	ZSWIM8	chr10	+	75554298	75554397	75554313	75554397	75553904	75554088	2044	33	38	95	58	140	125	0.0295691478331	0.211837329613	0.437	0.594	-0.157
2883	SLC29A2	SLC29A2	chr11	-	66133596	66133702	66133596	66133662	66134934	66135019	2883	13	3	53	1	165	125	0.0297473028652	0.212467857131	0.767	0.976	-0.209
2098	NRG3	NRG3	chr10	+	84625166	84625193	84625169	84625193	84498332	84498406	2098	0	5	4	2	128	125	0.0299304668168	0.21313024256	0.0	0.661	-0.661
840	TRMT2A	TRMT2A	chr22	-	20099388	20100339	20099388	20100317	20100433	20100530	840	4	48	0	62	147	125	0.0302923670135	0.215057557382	0.066	0.0	0.066
332	TSC2	TSC2	chr16	+	2129032	2129197	2129035	2129197	2126491	2126586	332	9	27	6	63	128	125	0.0304034989247	0.215198339236	0.246	0.085	0.161
339	API5	API5	chr11	+	43363977	43366080	43363982	43366080	43357407	43357544	339	54	83	237	238	130	125	0.0305617193568	0.215670576419	0.385	0.489	-0.104
2900	KIAA1549	KIAA1549	chr7	-	138516126	138522905	138516126	138522857	138524877	138525023	2900	32	7	35	1	173	125	0.0311909723076	0.219454094713	0.768	0.962	-0.194
3624	PHF20L1	PHF20L1	chr8	+	133790037	133790157	133790041	133790157	133787603	133787891	3624	12	7	6	15	129	125	0.0318761569552	0.22360744626	0.624	0.279	0.345
1209	MIER1	MIER1	chr1	+	67394572	67394646	67394611	67394646	67391824	67391925	1209	1	3	5	0	164	125	0.0320634339874	0.224099634939	0.203	1.0	-0.797
3703	EPC1	EPC1	chr10	-	32634039	32634551	32634039	32634490	32635690	32636146	3703	54	5	104	27	186	125	0.0322315554707	0.224099634939	0.879	0.721	0.158
628	DGCR2	DGCR2	chr22	-	19052360	19052580	19052360	19052571	19055612	19055738	628	62	8	140	42	134	125	0.032187215917	0.224099634939	0.878	0.757	0.121
2388	NME4	NME4	chr16	+	450108	450754	450218	450754	449626	449739	2388	8	569	16	424	235	125	0.0326036588419	0.226020070266	0.007	0.02	-0.013
3500	MBIP	MBIP	chr14	-	36767763	36768396	36767763	36768393	36769990	36770029	3500	67	5	66	15	128	125	0.0328098757914	0.226782631203	0.929	0.811	0.118
3362	NEK3	NEK3	chr13	-	52715155	52715206	52715155	52715205	52718050	52718122	3362	73	12	39	1	126	125	0.0332535047974	0.229176932186	0.858	0.975	-0.117
684	C16orf13	C16orf13	chr16	-	684888	685063	684888	684956	685280	685340	684	121	105	138	174	232	125	0.0334535634484	0.229883524921	0.383	0.299	0.084
1364	CCDC107	CCDC107	chr9	+	35660742	35661500	35660770	35661500	35660553	35660644	1364	173	2	295	14	153	125	0.0337857282124	0.230820177961	0.986	0.945	0.041
156	CD4	CD4	chr12	+	6924896	6925569	6925221	6925569	6923924	6924158	156	10	7	0	4	450	125	0.0337474190731	0.230820177961	0.284	0.0	0.284
2035	TECR	TECR	chr19	+	14673952	14674069	14673985	14674069	14673336	14673387	2035	1	66	9	91	158	125	0.0342151396122	0.231905190084	0.012	0.073	-0.061
223	CDCA3	CDCA3	chr12	-	6958486	6958593	6958486	6958577	6958728	6959022	223	69	10	284	16	141	125	0.0342397141066	0.231905190084	0.859	0.94	-0.081
422	ATF2	ATF2	chr2	-	175936977	175939595	175936977	175939563	175945387	175945493	422	5	64	2	144	157	125	0.0341694099554	0.231905190084	0.059	0.011	0.048
1134	TMEM134	TMEM134	chr11	-	67231818	67232167	67231818	67232132	67232273	67232327	1134	114	0	190	7	160	125	0.03435155639	0.231996041293	1.0	0.955	0.045
3225	NAT9	NAT9	chr17	-	72768098	72768193	72768098	72768190	72768356	72768416	3225	43	7	80	3	128	125	0.0345552765343	0.232705105118	0.857	0.963	-0.106
3374	EFEMP2	EFEMP2	chr11	-	65633911	65634550	65633911	65634183	65635331	65635527	3374	234	0	437	7	492	125	0.0347457785173	0.233321367422	1.0	0.941	0.059
1864	RELA	RELA	chr11	-	65427136	65427268	65427136	65427259	65427594	65427686	1864	83	0	352	15	134	125	0.0351906317422	0.235637269933	1.0	0.956	0.044
2572	PDLIM5	PDLIM5	chr4	+	95376969	95378340	95377394	95378340	95376397	95376535	2572	5	4	149	23	550	125	0.0356443618963	0.237999322917	0.221	0.596	-0.375
2946	ZNF250	ZNF250	chr8	-	146115317	146115459	146115317	146115444	146115692	146115788	2946	19	35	11	6	140	125	0.0364557206359	0.241365543648	0.326	0.621	-0.295
433	FAM45A	FAM45A	chr10	+	120867459	120867676	120867479	120867676	120863576	120863709	433	27	14	39	46	145	125	0.036438016738	0.241365543648	0.624	0.422	0.202
933	PKMYT1	PKMYT1	chr16	-	3026664	3027032	3026664	3026825	3029648	3029913	933	103	3	671	3	332	125	0.0364353631941	0.241365543648	0.928	0.988	-0.06
1249	KLHDC4	KLHDC4	chr16	-	87741417	87741681	87741417	87741678	87741955	87742072	1249	10	0	47	17	128	125	0.0370477819355	0.241596339117	1.0	0.73	0.27
1344	C19orf48	C19orf48	chr19	-	51300949	51302204	51300949	51302181	51302550	51302614	1344	69	8	106	29	148	125	0.0368372767896	0.241596339117	0.879	0.755	0.124
1803	ADGRG1	ADGRG1	chr16	+	57693306	57693593	57693324	57693593	57691284	57691403	1803	31	31	326	568	143	125	0.0368983253127	0.241596339117	0.466	0.334	0.132
2029	TGOLN2	TGOLN2	chr2	-	85545140	85549922	85545140	85549864	85552037	85552121	2029	5	109	0	254	183	125	0.0369131749396	0.241596339117	0.03	0.0	0.03
2129	RBBP5	RBBP5	chr1	-	205083916	205084089	205083916	205084033	205084985	205085011	2129	47	3	80	0	181	125	0.0368130541994	0.241596339117	0.915	1.0	-0.085
3396	SCML1	SCML1	chrX	+	17764134	17764218	17764137	17764218	17755568	17755800	3396	2	9	22	19	128	125	0.0371055896311	0.241596339117	0.178	0.531	-0.353
3219	LYPLAL1	LYPLAL1	chr1	+	219366423	219366593	219366471	219366593	219352488	219352588	3219	39	6	60	25	173	125	0.0372317018617	0.241749645422	0.824	0.634	0.19
2025	CCNJ	CCNJ	chr10	+	97816844	97817004	97816877	97817004	97816457	97816757	2025	65	0	60	4	158	125	0.0374473464713	0.241817522282	1.0	0.922	0.078
316	ILK	ILK	chr11	+	6625409	6625590	6625455	6625590	6624937	6625052	316	117	65	251	203	171	125	0.0374461692869	0.241817522282	0.568	0.475	0.093
2898	EIF4G1	EIF4G1	chr3	+	184041192	184041381	184041195	184041381	184040870	184041029	2898	23	28	62	148	128	125	0.0381839837302	0.24590068211	0.445	0.29	0.155
435	WNK1	WNK1	chr12	+	987377	987527	987380	987527	971248	971436	435	31	6	64	33	128	125	0.0383287940598	0.246160674657	0.835	0.654	0.181
950	TM2D2	TM2D2	chr8	-	38852836	38853313	38852836	38853212	38853937	38854041	950	49	0	48	4	226	125	0.0387358949034	0.248099196433	1.0	0.869	0.131
386	ARMCX2	ARMCX2	chrX	-	100914061	100914134	100914061	100914122	100914742	100914876	386	12	2	0	2	137	125	0.0388608359509	0.24822490606	0.846	0.0	0.846
2685	C21orf58	C21orf58	chr21	-	47737121	47737262	47737121	47737182	47737925	47738134	2685	6	20	25	28	205	125	0.0390153157707	0.248538106139	0.155	0.353	-0.198
2399	NSMCE4A	NSMCE4A	chr10	-	123718838	123718925	123718838	123718922	123719015	123719110	2399	231	18	222	7	128	125	0.0392121306242	0.249118576499	0.926	0.969	-0.043
1479	TRIP12	TRIP12	chr2	-	230670445	230670599	230670445	230670518	230672423	230672580	1479	37	22	178	55	206	125	0.0394937385459	0.250233176755	0.505	0.663	-0.158
1819	CDK20	CDK20	chr9	-	90581358	90582574	90581358	90582546	90584108	90584264	1819	101	2	20	3	153	125	0.0401660845512	0.253810888169	0.976	0.845	0.131
2199	MED24	MED24	chr17	-	38209721	38209910	38209721	38209888	38210613	38210889	2199	51	30	80	24	147	125	0.0403621047493	0.254367595974	0.591	0.739	-0.148
1882	GOLGA2P10	GOLGA2P10	chr15	-	83140198	83142538	83140198	83142206	83144202	83144340	1882	21	34	0	6	457	125	0.0407590710057	0.255503006278	0.145	0.0	0.145
27	ZNF764	ZNF764	chr16	-	30565084	30567431	30565084	30567428	30569053	30569167	27	2	17	5	6	128	125	0.0407368516711	0.255503006278	0.103	0.449	-0.346
1041	ATG16L1	ATG16L1	chr2	+	234172637	234172711	234172641	234172711	234171775	234171881	1041	38	3	241	3	129	125	0.0410002451264	0.256333097514	0.925	0.987	-0.062
1343	C19orf48	C19orf48	chr19	-	51300949	51302215	51300949	51302181	51302550	51302614	1343	384	8	636	29	159	125	0.0414642552214	0.258548279251	0.974	0.945	0.029
30	IFI27L1	IFI27L1	chr14	+	94563186	94563311	94563232	94563311	94547638	94547795	30	2	56	16	113	171	125	0.0417243841501	0.259483834939	0.025	0.094	-0.069
2046	IQCA1	IQCA1	chr2	-	237289211	237289279	237289211	237289276	237300618	237300714	2046	73	29	6	8	128	125	0.04185291484	0.259598211258	0.711	0.423	0.288
2732	MDM1	MDM1	chr12	-	68718784	68721290	68718784	68720801	68724886	68725001	2732	12	20	27	17	614	125	0.0420070566661	0.259870426672	0.109	0.244	-0.135
304	OGT	OGT	chrX	+	70756027	70756208	70756057	70756208	70752911	70753186	304	141	3	198	14	155	125	0.04227707588	0.260856198558	0.974	0.919	0.055
1924	ARNT	ARNT	chr1	-	150802379	150802456	150802379	150802441	150804293	150804379	1924	60	14	63	5	140	125	0.0426061620707	0.262200323761	0.793	0.918	-0.125
1891	DCLRE1C	DCLRE1C	chr10	-	14984112	14984434	14984112	14984239	14987103	14987188	1891	0	2	4	0	320	125	0.0427930738282	0.26266477868	0.0	1.0	-1.0
3430	VPS54	VPS54	chr2	-	64208779	64209021	64208779	64208985	64210997	64211153	3430	23	38	45	37	161	125	0.0432685216578	0.264893261162	0.32	0.486	-0.166
1978	C17orf49	C17orf49	chr17	+	6920575	6920843	6920579	6920843	6919813	6920004	1978	21	2	22	10	129	125	0.0440004141981	0.268028885323	0.911	0.681	0.23
2520	NREP	NREP	chr5	-	111092832	111092876	111092832	111092870	111093074	111093252	2520	13	22	5	1	131	125	0.0441218529934	0.268028885323	0.361	0.827	-0.466
5	DERL3	DERL3	chr22	-	24176689	24179149	24176689	24177119	24179250	24179341	5	339	8	116	8	2155	125	0.0440738249308	0.268028885323	0.711	0.457	0.254
850	NDUFB9	NDUFB9	chr8	+	125555327	125555520	125555362	125555520	125551342	125551528	850	2279	61	1704	29	160	125	0.0443966682748	0.269005005459	0.967	0.979	-0.012
2334	SPARC	SPARC	chr5	-	151054172	151054235	151054172	151054232	151055692	151055762	2334	1733	47	1308	21	128	125	0.0445710491941	0.26936913577	0.973	0.984	-0.011
107	RC3H1	RC3H1	chr1	-	173900221	173908012	173900221	173908009	173910402	173910518	107	5	2	12	29	128	125	0.045115772278	0.271270089947	0.709	0.288	0.421
1260	SEC24B	SEC24B	chr4	+	110427483	110427668	110427486	110427668	110415770	110416012	1260	20	3	96	47	128	125	0.045025812405	0.271270089947	0.867	0.666	0.201
2189	ZNF347	ZNF347	chr19	-	53651933	53652065	53651933	53652062	53652493	53652620	2189	0	6	4	4	128	125	0.0456606961398	0.271773385862	0.0	0.494	-0.494
2197	DNLZ	DNLZ	chr9	-	139257440	139257584	139257440	139257580	139257938	139258263	2197	5	41	2	86	129	125	0.0453583149477	0.271773385862	0.106	0.022	0.084
3298	FAM213A	FAM213A	chr10	+	82180221	82180401	82180238	82180401	82168241	82168399	3298	245	172	174	88	142	125	0.0456069693213	0.271773385862	0.556	0.635	-0.079
754	DTNBP1	DTNBP1	chr6	-	15651543	15651639	15651543	15651594	15652317	15652371	754	2	21	0	108	170	125	0.045598253825	0.271773385862	0.065	0.0	0.065
2236	PHF1	PHF1	chr6	+	33382731	33382921	33382742	33382921	33382501	33382606	2236	35	31	79	37	136	125	0.046009568301	0.273160081827	0.509	0.662	-0.153
1214	METTL15	METTL15	chr11	+	28318299	28318478	28318343	28318478	28311752	28311944	1214	29	16	78	19	169	125	0.046432692257	0.274290365037	0.573	0.752	-0.179
2959	STAG3L5P-PVRIG2P-PILRB	STAG3L5P-PVRIG2P-PILRB	chr7	+	99949785	99950101	99949884	99950101	99948874	99949033	2959	71	2	64	8	224	125	0.0464032072261	0.274290365037	0.952	0.817	0.135
882	ADAM15	ADAM15	chr1	+	155033890	155033965	155033893	155033965	155033238	155033308	882	7	1	43	41	128	125	0.0471636422501	0.277911761959	0.872	0.506	0.366
3366	TSNARE1	TSNARE1	chr8	-	143396363	143396453	143396363	143396450	143399904	143399995	3366	13	4	28	1	128	125	0.0473620225506	0.278384755989	0.76	0.965	-0.205
113	HSPG2	HSPG2	chr1	-	22211020	22211170	22211020	22211167	22211259	22211411	113	3	40	71	322	128	125	0.0478356814404	0.280469405858	0.068	0.177	-0.109
858	PACSIN3	PACSIN3	chr11	-	47204554	47204620	47204554	47204616	47207899	47208010	858	39	1	50	8	129	125	0.0481767724554	0.281768368926	0.974	0.858	0.116
2655	FHIT	FHIT	chr3	-	59735035	59735305	59735035	59735294	59737946	59738047	2655	4	0	3	5	136	125	0.0483497850567	0.282080305393	1.0	0.355	0.645
3460	CNBP	CNBP	chr3	-	128889921	128890126	128889921	128890120	128890288	128890381	3460	52	1314	33	1301	131	125	0.0485867794517	0.282763059673	0.036	0.024	0.012
750	DDIT3	DDIT3	chr12	-	57911051	57911302	57911051	57911207	57911488	57911536	750	83	37	73	17	220	125	0.0495462313359	0.287636618864	0.56	0.709	-0.149
135	HSD17B7	HSD17B7	chr1	+	162767591	162767932	162767617	162767932	162766374	162766467	135	33	6	189	11	151	125	0.0500433565606	0.289808824111	0.82	0.934	-0.114
3752	ARFRP1	ARFRP1	chr20	-	62333181	62333252	62333181	62333247	62333487	62333569	3752	68	10	160	9	130	125	0.0501955117578	0.289977502973	0.867	0.945	-0.078
1745	LOC100506990	LOC100506990	chr8	+	12298477	12298570	12298508	12298570	12295672	12296020	1745	10	7	8	20	156	125	0.0511954943159	0.290765735187	0.534	0.243	0.291
1770	RBM39	RBM39	chr20	-	34297145	34297196	34297145	34297178	34302106	34302311	1770	1	9	6	6	143	125	0.0509195507249	0.290765735187	0.089	0.466	-0.377
2630	RPL10	RPL10	chrX	+	153628804	153628967	153628815	153628967	153628143	153628282	2630	7620	154	12950	211	136	125	0.0509702189528	0.290765735187	0.978	0.983	-0.005
317	NSFL1C	NSFL1C	chr20	-	1435611	1435777	1435611	1435682	1438844	1438919	317	252	15	947	29	220	125	0.0508240583254	0.290765735187	0.905	0.949	-0.044
3199	VEZT	VEZT	chr12	+	95663814	95663964	95663826	95663964	95660132	95660408	3199	58	48	163	208	137	125	0.050924470399	0.290765735187	0.524	0.417	0.107
3337	NDUFAF5	NDUFAF5	chr20	+	13773805	13773873	13773825	13773873	13769234	13769298	3337	21	43	9	44	145	125	0.0511705445631	0.290765735187	0.296	0.15	0.146
657	ZNF562	ZNF562	chr19	-	9759337	9764557	9759337	9764554	9767222	9767329	657	14	1	29	13	128	125	0.0505870868495	0.290765735187	0.932	0.685	0.247
1491	CLCC1	CLCC1	chr1	-	109492930	109493070	109492930	109493060	109505982	109506121	1491	26	5	54	2	135	125	0.0514696844351	0.290920974133	0.828	0.962	-0.134
1837	WBP5	WBP5	chrX	+	102612542	102613397	102612545	102613397	102612010	102612089	1837	551	4	649	14	128	125	0.0513530226776	0.290920974133	0.993	0.978	0.015
686	KIF18B	KIF18B	chr17	-	43009423	43009610	43009423	43009574	43010040	43010141	686	50	6	78	2	161	125	0.0517759573184	0.291951988994	0.866	0.968	-0.102
1987	FUS	FUS	chr16	+	31195178	31195323	31195181	31195323	31193833	31193985	1987	1303	592	1521	604	128	125	0.0521745462826	0.292914765771	0.682	0.711	-0.029
212	ATAD3A	ATAD3A	chr1	+	1452546	1452792	1452690	1452792	1451391	1451468	212	30	62	45	161	269	125	0.0524322235964	0.292914765771	0.184	0.115	0.069
3204	GLMP	GLMP	chr1	-	156263110	156263367	156263110	156263220	156263808	156264027	3204	347	11	428	27	272	125	0.0524437976901	0.292914765771	0.935	0.879	0.056
3301	ISOC2	ISOC2	chr19	-	55966626	55966745	55966626	55966697	55967002	55967212	3301	10	113	17	85	173	125	0.0523060789456	0.292914765771	0.06	0.126	-0.066
495	RASAL2	RASAL2	chr1	+	178425834	178426034	178425855	178426034	178423581	178423783	495	0	5	33	47	146	125	0.0532520158197	0.296025946432	0.0	0.375	-0.375
67	SLC35C2	SLC35C2	chr20	-	44986261	44986412	44986261	44986341	44987025	44987402	67	152	6	162	16	196	125	0.0531648807423	0.296025946432	0.942	0.866	0.076
2190	MYNN	MYNN	chr3	+	169496555	169497349	169496671	169497349	169492052	169492349	2190	70	12	71	4	241	125	0.0537956384685	0.297643943357	0.752	0.902	-0.15
2794	WWC1	WWC1	chr5	+	167891715	167891967	167891733	167891967	167887654	167887747	2794	26	29	515	334	143	125	0.0537291215515	0.297643943357	0.439	0.574	-0.135
149	GBGT1	GBGT1	chr9	-	136031401	136031489	136031401	136031452	136036853	136036919	149	0	13	7	28	162	125	0.0545054611908	0.299830034246	0.0	0.162	-0.162
258	MYRF	MYRF	chr11	+	61548428	61548517	61548431	61548517	61547693	61547762	258	20	2	55	0	128	125	0.0545723736494	0.299830034246	0.907	1.0	-0.093
2981	ELP4	ELP4	chr11	+	31625311	31625454	31625314	31625454	31616316	31616448	2981	4	17	2	49	128	125	0.0545019070192	0.299830034246	0.187	0.038	0.149
2693	TMEM91	TMEM91	chr19	+	41889619	41889987	41889790	41889987	41888676	41888826	2693	39	5	1	2	296	125	0.0547575510876	0.300147785845	0.767	0.174	0.593
1550	CEP97	CEP97	chr3	+	101476477	101477267	101476654	101477267	101475906	101476040	1550	43	0	50	4	302	125	0.0553463587007	0.302671386212	1.0	0.838	0.162
1604	CHD1L	CHD1L	chr1	+	146726524	146726631	146726552	146726631	146724277	146724390	1604	108	4	132	14	153	125	0.0556305454284	0.303399713943	0.957	0.885	0.072
1985	SYDE1	SYDE1	chr19	+	15219866	15220208	15220067	15220208	15218174	15218332	1985	30	2	74	0	326	125	0.0557369860575	0.303399713943	0.852	1.0	-0.148
2247	ZNF20	ZNF20	chr19	-	12246583	12246719	12246583	12246710	12250994	12251222	2247	10	3	6	9	134	125	0.0563289106906	0.305212051719	0.757	0.383	0.374
2483	C1orf109	C1orf109	chr1	-	38155277	38155558	38155277	38155555	38155887	38156267	2483	10	16	2	15	128	125	0.0563271658344	0.305212051719	0.379	0.115	0.264
287	TBCA	TBCA	chr5	-	76986993	76989177	76986993	76987323	77004066	77004172	287	1430	15	1565	7	1979	125	0.056899368556	0.306470682723	0.858	0.934	-0.076
3385	ZFP91	ZFP91	chr11	+	58378422	58378527	58378425	58378527	58377770	58377807	3385	139	20	306	73	128	125	0.0569394582518	0.306470682723	0.872	0.804	0.068
3777	PDCD4	PDCD4	chr10	+	112640990	112641293	112641032	112641293	112635723	112635828	3777	211	41	70	6	167	125	0.0569512766366	0.306470682723	0.794	0.897	-0.103
1451	LETM2	LETM2	chr8	+	38251615	38251759	38251700	38251759	38250130	38250513	1451	0	2	9	2	210	125	0.0578225717684	0.309473504552	0.0	0.728	-0.728
2356	PPP4R1	PPP4R1	chr18	-	9595015	9595151	9595015	9595100	9614223	9614268	2356	26	24	78	132	176	125	0.0578046408194	0.309473504552	0.435	0.296	0.139
941	AP4E1	AP4E1	chr15	+	51207621	51207768	51207644	51207768	51204274	51204346	941	3	4	2	22	148	125	0.0579031885904	0.309473504552	0.388	0.071	0.317
2452	SLC29A1	SLC29A1	chr6	+	44194996	44195079	44194999	44195079	44193797	44193904	2452	12	35	24	31	128	125	0.0581777430657	0.309505677382	0.251	0.431	-0.18
3274	TNS1	TNS1	chr2	-	218677937	218678030	218677937	218678027	218678407	218678539	3274	12	0	26	7	128	125	0.058056841606	0.309505677382	1.0	0.784	0.216
895	ARHGEF10	ARHGEF10	chr8	+	1812535	1812602	1812538	1812602	1808062	1808350	895	37	15	60	48	128	125	0.058303148391	0.309505677382	0.707	0.55	0.157
1017	NCKIPSD	NCKIPSD	chr3	-	48719477	48719589	48719477	48719568	48719780	48719985	1017	11	13	47	22	146	125	0.0593185372289	0.314188297188	0.42	0.647	-0.227
1277	SLC25A29	SLC25A29	chr14	-	100761962	100762330	100761962	100762034	100765178	100765222	1277	25	0	99	11	421	125	0.0603544357807	0.318113993361	1.0	0.728	0.272
1701	URM1	URM1	chr9	+	131140273	131140385	131140314	131140385	131133597	131133694	1701	30	362	10	238	166	125	0.060558755051	0.318113993361	0.059	0.031	0.028
185	RNF19B	RNF19B	chr1	-	33402046	33402910	33402046	33402860	33407852	33408060	185	2	4	12	3	175	125	0.0607345341589	0.318113993361	0.263	0.741	-0.478
3158	TMEM130	TMEM130	chr7	-	98444110	98445867	98444110	98445831	98446205	98446318	3158	11	15	0	5	161	125	0.0604005810784	0.318113993361	0.363	0.0	0.363
3509	REPS1	REPS1	chr6	-	139238691	139238764	139238691	139238761	139241351	139241453	3509	61	6	141	32	128	125	0.0606162573398	0.318113993361	0.908	0.811	0.097
260	ALKBH2	ALKBH2	chr12	-	109530311	109530742	109530311	109530592	109531051	109531293	260	121	43	123	26	275	125	0.0620699775382	0.324260648272	0.561	0.683	-0.122
39	FMR1	FMR1	chrX	+	147026388	147026571	147026463	147026571	147024650	147024846	39	133	12	250	42	200	125	0.0621832045053	0.324260648272	0.874	0.788	0.086
1314	NSUN5P1	NSUN5P1	chr7	+	75044869	75045469	75045258	75045469	75044397	75044512	1314	165	0	208	4	514	125	0.0627329198066	0.326405059568	1.0	0.927	0.073
2201	PRPF40B	PRPF40B	chr12	+	50036709	50036799	50036712	50036799	50036362	50036458	2201	12	34	25	32	128	125	0.0632175494497	0.328202123465	0.256	0.433	-0.177
1012	SLC35F4	SLC35F4	chr14	-	58055933	58056231	58055933	58056228	58060656	58060842	1012	2	0	0	3	128	125	0.0634108143158	0.328481954599	1.0	0.0	1.0
1021	ATG4D	ATG4D	chr19	+	10655384	10655542	10655458	10655542	10654569	10655001	1021	38	40	22	44	199	125	0.0635745642424	0.328607999823	0.374	0.239	0.135
2396	HLA-DPA1	HLA-DPA1	chr6	-	33041247	33041446	33041247	33041370	33048456	33048555	2396	25	0	20	3	201	125	0.0637238527217	0.328658907801	1.0	0.806	0.194
1336	DDX11	DDX11	chr12	+	31231323	31231471	31231396	31231471	31226778	31226903	1336	31	1	43	8	198	125	0.064345069319	0.331138271583	0.951	0.772	0.179
2633	CCDC74A	CCDC74A	chr2	+	132288151	132288400	132288349	132288400	132287219	132287264	2633	101	34	25	17	323	125	0.0645026579989	0.331226067328	0.535	0.363	0.172
1833	CYB561D2	CYB561D2	chr3	+	50388773	50388991	50388839	50388991	50388125	50388415	1833	55	25	92	71	191	125	0.0648163595082	0.331929845602	0.59	0.459	0.131
2027	CCNJ	CCNJ	chr10	+	97816877	97817004	97816880	97817004	97816457	97816757	2027	0	11	4	12	128	125	0.0649213656439	0.331929845602	0.0	0.246	-0.246
111	CBX6	CBX6	chr22	-	39257431	39263206	39257431	39263152	39267484	39267551	111	22	2	116	1	179	125	0.0656501743817	0.332824034441	0.885	0.988	-0.103
1123	CELF1	CELF1	chr11	-	47487488	47493654	47487488	47490443	47493742	47493909	1123	1898	80	2651	145	3336	125	0.065456993501	0.332824034441	0.471	0.407	0.064
1798	ARRB2	ARRB2	chr17	+	4623844	4623935	4623880	4623935	4623687	4623767	1798	6	72	2	102	161	125	0.0656610844357	0.332824034441	0.061	0.015	0.046
2941	CCDC138	CCDC138	chr2	+	109408010	109408258	109408135	109408258	109405307	109405422	2941	0	5	2	1	250	125	0.0652813716037	0.332824034441	0.0	0.5	-0.5
2093	NSUN5	NSUN5	chr7	-	72716512	72717526	72716512	72717521	72717596	72717737	2093	95	3	208	19	130	125	0.0664041396608	0.335868148456	0.968	0.913	0.055
981	PIGC	PIGC	chr1	-	172410596	172411993	172410596	172411970	172413127	172413230	981	3	67	0	162	148	125	0.066736545205	0.336826631795	0.036	0.0	0.036
1786	TSC1	TSC1	chr9	-	135785957	135786079	135785957	135786076	135786388	135786500	1786	16	7	33	4	128	125	0.0670802128716	0.336899219326	0.691	0.89	-0.199
1923	ARNT	ARNT	chr1	-	150786552	150786715	150786552	150786712	150788734	150788882	1923	57	18	64	9	128	125	0.0673955341473	0.336899219326	0.756	0.874	-0.118
2673	PQLC2	PQLC2	chr1	+	19651988	19652076	19652019	19652076	19651126	19651256	2673	48	12	125	14	156	125	0.067608540832	0.336899219326	0.762	0.877	-0.115
2697	TMEM219	TMEM219	chr16	+	29974427	29974629	29974430	29974629	29973350	29973453	2697	19	37	51	53	128	125	0.0670194587184	0.336899219326	0.334	0.484	-0.15
2758	SLC25A13	SLC25A13	chr7	-	95814238	95814326	95814238	95814323	95818605	95818690	2758	0	87	10	282	128	125	0.0675037947727	0.336899219326	0.0	0.033	-0.033
3358	SELENBP1	SELENBP1	chr1	-	151342188	151342454	151342188	151342245	151345113	151345210	3358	25	208	0	22	334	125	0.0675233318302	0.336899219326	0.043	0.0	0.043
1350	CDC27	CDC27	chr17	-	45229171	45229302	45229171	45229284	45232037	45232152	1350	16	54	28	182	143	125	0.0684938821158	0.339159832241	0.206	0.119	0.087
2366	FUOM	FUOM	chr10	-	135168657	135169009	135168657	135168940	135169241	135169315	2366	24	15	47	59	194	125	0.0684123380419	0.339159832241	0.508	0.339	0.169
3209	ZNF473	ZNF473	chr19	+	50534148	50534348	50534270	50534348	50529062	50529379	3209	37	5	31	12	247	125	0.0682153943325	0.339159832241	0.789	0.567	0.222
1757	TIAL1	TIAL1	chr10	-	121341970	121342120	121341970	121342069	121347663	121347760	1757	105	156	261	294	176	125	0.068989933125	0.340186762292	0.323	0.387	-0.064
3668	ZBED5	ZBED5	chr11	-	10874250	10876665	10874250	10876633	10877690	10877804	3668	22	18	21	37	157	125	0.0689348491026	0.340186762292	0.493	0.311	0.182
1809	MIER3	MIER3	chr5	-	56224593	56224688	56224593	56224685	56226490	56226572	1809	19	4	21	14	128	125	0.0696640597195	0.342079559914	0.823	0.594	0.229
749	DDIT3	DDIT3	chr12	-	57911051	57911325	57911051	57911207	57911488	57911536	749	95	37	79	17	243	125	0.0696256728645	0.342079559914	0.569	0.705	-0.136
2770	BCL2L12	BCL2L12	chr19	+	50170275	50170418	50170278	50170418	50169941	50170056	2770	217	23	337	20	128	125	0.0699221147772	0.342368800464	0.902	0.943	-0.041
2816	RAB5A	RAB5A	chr3	+	20017092	20017244	20017134	20017244	19992297	19992553	2816	154	5	515	5	167	125	0.0700134755298	0.342368800464	0.958	0.987	-0.029
55	PLAGL1	PLAGL1	chr6	-	144287294	144287422	144287294	144287349	144290043	144290115	55	7	4	21	2	198	125	0.0701649140921	0.342398970011	0.525	0.869	-0.344
3041	SPHK2	SPHK2	chr19	+	49129147	49129619	49129324	49129619	49123658	49123810	3041	11	2	61	1	302	125	0.0704636617191	0.343146385686	0.695	0.962	-0.267
1131	HERPUD1	HERPUD1	chr16	+	56969312	56969387	56969315	56969387	56969146	56969224	1131	107	15	364	27	128	125	0.0708474158685	0.344303833406	0.874	0.929	-0.055
1950	DOCK1	DOCK1	chr10	+	128810495	128810638	128810558	128810638	128806995	128807068	1950	23	49	24	95	188	125	0.0718458954565	0.346300154583	0.238	0.144	0.094
311	SLC25A10	SLC25A10	chr17	+	79684786	79684891	79684813	79684891	79684428	79684521	311	0	75	11	274	152	125	0.0717213265136	0.346300154583	0.0	0.032	-0.032
3307	MBD1	MBD1	chr18	-	47799933	47800233	47799933	47800230	47800555	47800723	3307	88	4	77	0	128	125	0.0715407642224	0.346300154583	0.956	1.0	-0.044
3580	BRF1	BRF1	chr14	-	105685487	105685635	105685487	105685569	105686405	105686467	3580	0	33	6	69	191	125	0.0717511806156	0.346300154583	0.0	0.054	-0.054
2642	AP4B1	AP4B1	chr1	-	114445259	114445484	114445259	114445356	114447226	114447415	2642	64	0	88	4	253	125	0.0722845724697	0.347703545533	1.0	0.916	0.084
395	STARD3	STARD3	chr17	+	37814961	37815073	37814974	37815073	37814657	37814775	395	2	136	9	167	138	125	0.0726010643058	0.348514681403	0.013	0.047	-0.034
3497	MLLT10	MLLT10	chr10	+	22028958	22029165	22029082	22029165	22024067	22024164	3497	176	1	234	7	249	125	0.0729109739386	0.349290986938	0.989	0.944	0.045
1239	MOSPD3	MOSPD3	chr7	+	100211099	100211329	100211129	100211329	100210816	100210892	1239	210	11	173	3	155	125	0.0737153454376	0.35090265892	0.939	0.979	-0.04
2153	AMZ2	AMZ2	chr17	+	66244780	66244846	66244784	66244846	66244144	66244227	2153	15	6	30	3	129	125	0.0735726388776	0.35090265892	0.708	0.906	-0.198
2381	AGFG1	AGFG1	chr2	+	228418419	228418511	228418425	228418511	228416674	228416833	2381	88	31	333	75	131	125	0.0738369311036	0.35090265892	0.73	0.809	-0.079
3674	DPH5	DPH5	chr1	-	101455179	101456187	101455179	101456184	101458192	101458296	3674	117	9	117	19	128	125	0.0738429014952	0.35090265892	0.927	0.857	0.07
2302	PTOV1	PTOV1	chr19	+	50363242	50363440	50363312	50363440	50361805	50361910	2302	3237	85	1324	23	195	125	0.0742830844631	0.351317436675	0.961	0.974	-0.013
2903	AIFM2	AIFM2	chr10	-	71883662	71883856	71883662	71883853	71892489	71892690	2903	3	1	3	11	128	125	0.0745522670541	0.351317436675	0.746	0.21	0.536
3190	DCTN3	DCTN3	chr9	-	34614038	34614195	34614038	34614129	34614706	34614765	3190	20	4	2	3	191	125	0.0746703419379	0.351317436675	0.766	0.304	0.462
3697	ACY1	ACY1	chr3	+	52019376	52019481	52019416	52019481	52018062	52018174	3697	23	0	62	7	165	125	0.0745662576479	0.351317436675	1.0	0.87	0.13
533	MARK2	MARK2	chr11	+	63670072	63670254	63670075	63670254	63669669	63669802	533	7	19	16	115	128	125	0.0746754500527	0.351317436675	0.265	0.12	0.145
22	BABAM1	BABAM1	chr19	+	17379564	17379900	17379602	17379900	17378184	17378336	22	37	131	91	217	163	125	0.0755552535386	0.354438606941	0.178	0.243	-0.065
2726	SETD4	SETD4	chr21	-	37431113	37431271	37431113	37431222	37432644	37433116	2726	6	19	18	21	174	125	0.0761911009632	0.354438606941	0.185	0.381	-0.196
293	NFYC	NFYC	chr1	+	41236380	41237275	41236383	41237275	41235027	41235087	293	108	2	134	9	128	125	0.0765848000404	0.354438606941	0.981	0.936	0.045
3466	SLC4A3	SLC4A3	chr2	+	220494793	220495074	220494874	220495074	220494301	220494417	3466	4	3	4	17	206	125	0.0763079052241	0.354438606941	0.447	0.125	0.322
438	KCTD15	KCTD15	chr19	+	34302695	34306666	34303694	34306666	34302151	34302457	438	38	73	25	26	1124	125	0.0763944025964	0.354438606941	0.055	0.097	-0.042
71	TCEAL4	TCEAL4	chrX	+	102841576	102842664	102841581	102842664	102841146	102841219	71	365	42	442	33	130	125	0.0756657207844	0.354438606941	0.893	0.928	-0.035
790	NUDT13	NUDT13	chr10	+	74886392	74886585	74886430	74886585	74885155	74885267	790	2	1	1	10	163	125	0.0761668653623	0.354438606941	0.605	0.071	0.534
839	RAB40C	RAB40C	chr16	+	675898	676121	675955	676121	675431	675509	839	37	2	80	0	182	125	0.0763480801872	0.354438606941	0.927	1.0	-0.073
987	SCNM1	SCNM1	chr1	+	151140619	151140814	151140669	151140814	151139801	151139890	987	287	25	276	13	175	125	0.0766922738821	0.354438606941	0.891	0.938	-0.047
2576	PEG3	PEG3	chr19	-	57335629	57336109	57335629	57335795	57347385	57347472	2576	19	16	4	0	439	125	0.0771245265073	0.355305597477	0.253	1.0	-0.747
3059	SYNE2	SYNE2	chr14	+	64691713	64691763	64691716	64691763	64691178	64691265	3059	8	21	42	49	128	125	0.0771813601648	0.355305597477	0.271	0.456	-0.185
1299	ST20	ST20	chr15	-	80199970	80200048	80199970	80200026	80215793	80216096	1299	0	12	3	10	147	125	0.0773901517226	0.355572295536	0.0	0.203	-0.203
3913	MIEF1	MIEF1	chr22	+	39908236	39908499	39908322	39908499	39907853	39908031	3913	44	24	96	29	211	125	0.0776596920215	0.356116525476	0.521	0.662	-0.141
2325	TTK	TTK	chr6	+	80715546	80715699	80715558	80715699	80714321	80714430	2325	0	18	9	66	137	125	0.078568761778	0.359585575749	0.0	0.111	-0.111
2275	CARKD	CARKD	chr13	+	111290588	111292342	111290724	111292342	111289475	111289596	2275	40	66	21	61	261	125	0.0787404612493	0.359672998381	0.225	0.142	0.083
3581	ZNF468	ZNF468	chr19	-	53357124	53357379	53357124	53357360	53357510	53357598	3581	3	1	31	0	144	125	0.0789373342824	0.359874848943	0.723	1.0	-0.277
3561	EPN1	EPN1	chr19	+	56204316	56204403	56204319	56204403	56204051	56204162	3561	192	109	294	217	128	125	0.0793797262466	0.361193078694	0.632	0.57	0.062
70	TCEAL4	TCEAL4	chrX	+	102841576	102842664	102841581	102842664	102840412	102840552	70	12	0	5	2	130	125	0.0795393570606	0.361222089772	1.0	0.706	0.294
820	SDF4	SDF4	chr1	-	1152287	1153184	1152287	1153068	1153837	1154013	820	17	395	44	618	241	125	0.0798957484229	0.362142844294	0.022	0.036	-0.014
2761	PSPC1	PSPC1	chr13	-	20248891	20249793	20248891	20249124	20251863	20251963	2761	309	118	64	37	794	125	0.0806968495999	0.365071928036	0.292	0.214	0.078
1429	CBLL1	CBLL1	chr7	+	107393855	107393956	107393858	107393956	107389324	107389492	1429	28	7	70	6	128	125	0.0810725292559	0.365368932039	0.796	0.919	-0.123
1630	MYO15B	MYO15B	chr17	+	73608878	73608974	73608895	73608974	73607966	73608097	1630	30	0	3	1	142	125	0.0810223953871	0.365368932039	1.0	0.725	0.275
1959	FAM133B	FAM133B	chr7	-	92206968	92207031	92206968	92206990	92207463	92207496	1959	107	15	113	7	166	125	0.0812944310678	0.365669797761	0.843	0.924	-0.081
345	ITFG3	ITFG3	chr16	+	304379	304680	304386	304680	299547	299653	345	115	3	235	17	132	125	0.0818072373366	0.367275539814	0.973	0.929	0.044
986	HOMER2	HOMER2	chr15	-	83527780	83527920	83527780	83527887	83532918	83533011	986	30	206	48	213	158	125	0.0825621039234	0.369959845908	0.103	0.151	-0.048
1597	SAFB	SAFB	chr19	+	5661528	5661819	5661531	5661819	5657251	5657358	1597	143	175	131	211	128	125	0.0835515688497	0.371401778966	0.444	0.377	0.067
1898	ROBO1	ROBO1	chr3	-	78684922	78685258	78684922	78685093	78688893	78689048	1898	102	21	82	8	290	125	0.0833434793233	0.371401778966	0.677	0.815	-0.138
2258	ODF2	ODF2	chr9	+	131222791	131222945	131222828	131222945	131221845	131221936	2258	243	27	199	12	162	125	0.0835037512282	0.371401778966	0.874	0.928	-0.054
3216	FARP2	FARP2	chr2	+	242404874	242405451	242405088	242405451	242403313	242403395	3216	3	0	2	4	339	125	0.0833872597417	0.371401778966	1.0	0.156	0.844
835	B3GAT3	B3GAT3	chr11	-	62382767	62383712	62382767	62383271	62383977	62384268	835	39	301	22	275	566	125	0.0836717626776	0.371401778966	0.028	0.017	0.011
1995	PRR4	PRR4	chr12	-	10999643	10999966	10999643	10999734	11000970	11001006	1995	130	1	57	3	357	125	0.0843383766827	0.373657056092	0.979	0.869	0.11
1640	TFCP2	TFCP2	chr12	-	51487538	51489061	51487538	51489058	51489771	51489823	1640	38	10	149	18	128	125	0.0849439623297	0.375633994768	0.788	0.89	-0.102
372	H19	H19	chr11	-	2016405	2017024	2016405	2017018	2017105	2017228	372	3	2	8	0	131	125	0.0852091156733	0.376100909442	0.589	1.0	-0.411
3643	TCF7	TCF7	chr5	+	133481891	133483920	133481914	133483920	133479282	133479331	3643	8	18	4	29	148	125	0.0854863188694	0.376333786711	0.273	0.104	0.169
453	CKMT2-AS1	CKMT2-AS1	chr5	-	80533383	80535179	80533383	80535174	80597105	80597388	453	3	0	3	5	130	125	0.0855812090271	0.376333786711	1.0	0.366	0.634
514	FAM73A	FAM73A	chr1	+	78338685	78338805	78338688	78338805	78332022	78332076	514	6	5	30	78	128	125	0.0865324343319	0.379808096313	0.54	0.273	0.267
847	ZNF18	ZNF18	chr17	-	11886613	11886724	11886613	11886721	11887429	11887514	847	6	0	14	7	128	125	0.087360050624	0.382727954128	1.0	0.661	0.339
3924	C8orf58	C8orf58	chr8	+	22460049	22460156	22460073	22460156	22459712	22459825	3924	18	5	27	20	149	125	0.0883794346591	0.386475561209	0.751	0.531	0.22
3816	UMAD1	UMAD1	chr7	+	7712939	7713084	7712946	7713084	7680266	7680452	3816	7	0	0	1	132	125	0.0890974393059	0.388640226289	1.0	0.0	1.0
919	ZNF7	ZNF7	chr8	+	146054829	146054989	146054862	146054989	146054427	146054475	919	19	14	12	21	158	125	0.0892042267384	0.388640226289	0.518	0.311	0.207
1397	PHRF1	PHRF1	chr11	+	581961	582081	581964	582081	581491	581606	1397	21	10	119	26	128	125	0.0896412007289	0.389261201849	0.672	0.817	-0.145
3814	ZBTB8OS	ZBTB8OS	chr1	-	33099551	33099711	33099551	33099673	33116033	33116191	3814	21	5	70	5	163	125	0.0896770609265	0.389261201849	0.763	0.915	-0.152
3187	ARNTL	ARNTL	chr11	+	13393709	13393956	13393712	13393956	13391164	13391314	3187	9	2	14	13	128	125	0.0901799233482	0.39064220915	0.815	0.513	0.302
3717	TRMU	TRMU	chr22	+	46746242	46746360	46746246	46746360	46742318	46742441	3717	18	4	25	16	129	125	0.0903266881573	0.39064220915	0.813	0.602	0.211
1712	EIF1AD	EIF1AD	chr11	-	65767773	65767952	65767773	65767947	65769380	65769637	1712	15	0	29	5	130	125	0.0908943330505	0.392377184982	1.0	0.848	0.152
153	ARID3B	ARID3B	chr15	+	74885475	74885577	74885478	74885577	74883900	74884155	153	16	78	8	84	128	125	0.091808144978	0.395597436404	0.167	0.085	0.082
3312	COX18	COX18	chr4	-	73933745	73933850	73933745	73933846	73935033	73935476	3312	0	11	7	31	129	125	0.0929749445649	0.399894059014	0.0	0.18	-0.18
3211	PPRC1	PPRC1	chr10	+	103908384	103908451	103908390	103908451	103908128	103908278	3211	136	6	198	19	131	125	0.0934951500137	0.400669215604	0.956	0.909	0.047
3776	POC1A	POC1A	chr3	-	52185031	52185187	52185031	52185116	52188370	52188706	3776	0	9	7	25	196	125	0.0934233503572	0.400669215604	0.0	0.152	-0.152
3929	GPX8	GPX8	chr5	+	54456821	54457083	54456831	54457083	54455945	54456224	3929	97	1	313	0	135	125	0.0940687280417	0.402395629754	0.989	1.0	-0.011
2111	BOC	BOC	chr3	+	112996941	112997104	112996944	112997104	112993221	112993529	2111	268	177	4	0	128	125	0.0946069062186	0.403756394008	0.597	1.0	-0.403
2264	RCE1	RCE1	chr11	+	66611426	66611510	66611430	66611510	66611229	66611332	2264	54	22	120	28	129	125	0.0947294382207	0.403756394008	0.704	0.806	-0.102
429	FIGNL1	FIGNL1	chr7	-	50515878	50515987	50515878	50515982	50517998	50518088	429	3	2	17	1	130	125	0.0950695852904	0.404474751858	0.591	0.942	-0.351
768	ALDH6A1	ALDH6A1	chr14	-	74537897	74538363	74537897	74538200	74538598	74538677	768	1	3	0	30	288	125	0.0955215601347	0.405665436464	0.126	0.0	0.126
335	CHFR	CHFR	chr12	-	133428203	133428323	133428203	133428320	133430016	133430159	335	7	10	38	21	128	125	0.0958929512896	0.40651022696	0.406	0.639	-0.233
1420	VEGFA	VEGFA	chr6	+	43752277	43754223	43752343	43754223	43749692	43749824	1420	123	5	960	15	191	125	0.0964763508636	0.406510788355	0.942	0.977	-0.035
2440	ZNHIT3	ZNHIT3	chr17	+	34849769	34849850	34849803	34849850	34848656	34848743	2440	381	3	448	10	159	125	0.0962004373421	0.406510788355	0.99	0.972	0.018
352	MAN2C1	MAN2C1	chr15	-	75648641	75648790	75648641	75648721	75648946	75649026	352	220	18	238	10	194	125	0.096582962019	0.406510788355	0.887	0.939	-0.052
849	NDUFB9	NDUFB9	chr8	+	125555329	125555520	125555362	125555520	125551342	125551528	849	537	61	376	29	158	125	0.0964095232095	0.406510788355	0.874	0.911	-0.037
2705	OSBPL2	OSBPL2	chr20	+	60835036	60835181	60835072	60835181	60831112	60831277	2705	48	0	199	9	161	125	0.0967781714364	0.40660632812	1.0	0.945	0.055
1544	RAB34	RAB34	chr17	-	27044230	27044443	27044230	27044309	27045139	27045286	1544	32	7	123	55	259	125	0.0975636894684	0.409177252806	0.688	0.519	0.169
1118	BTN3A2	BTN3A2	chr6	+	26368202	26368278	26368217	26368278	26365386	26365580	1118	8	16	6	34	140	125	0.0981009373771	0.410191593806	0.309	0.136	0.173
687	PLIN3	PLIN3	chr19	-	4838345	4839548	4838345	4839545	4847702	4847902	687	0	2	6	2	128	125	0.098153610058	0.410191593806	0.0	0.746	-0.746
151	GBGT1	GBGT1	chr9	-	136030564	136030736	136030564	136030699	136031287	136031323	151	4	9	2	22	162	125	0.0990392746607	0.413017637127	0.255	0.066	0.189
296	CCNI2	CCNI2	chr5	+	132087609	132087888	132087657	132087888	132086548	132086689	296	4	0	1	2	173	125	0.0991803065821	0.413017637127	1.0	0.265	0.735
3878	ATL2	ATL2	chr2	-	38521098	38523732	38521098	38523255	38525285	38525717	3878	91	169	150	211	602	125	0.0995176242991	0.413691429406	0.101	0.129	-0.028
1441	PPIL2	PPIL2	chr22	+	22049682	22049785	22049686	22049785	22049225	22049359	1441	73	5	113	2	129	125	0.0998062767838	0.41413769587	0.934	0.982	-0.048
3256	PUF60	PUF60	chr8	-	144906482	144906569	144906482	144906566	144911449	144911556	3256	8	4	51	7	128	125	0.0999763890328	0.41413769587	0.661	0.877	-0.216
3043	KANSL1	KANSL1	chr17	-	44111526	44111651	44111526	44111648	44115903	44116052	3043	71	11	68	4	128	125	0.10029934312	0.414746581989	0.863	0.943	-0.08
1342	TMPRSS3	TMPRSS3	chr21	-	43796649	43796795	43796649	43796792	43800225	43800321	1342	0	7	2	3	128	125	0.100925873009	0.414988663708	0.0	0.394	-0.394
3063	BHLHB9	BHLHB9	chrX	+	102002744	102002839	102002760	102002839	101975884	101976019	3063	6	0	0	1	141	125	0.101273501059	0.414988663708	1.0	0.0	1.0
3113	KCNK7	KCNK7	chr11	-	65360325	65360854	65360325	65360681	65360946	65361345	3113	0	2	2	0	298	125	0.101048413136	0.414988663708	0.0	1.0	-1.0
3330	CHTOP	CHTOP	chr1	+	153614718	153614905	153614721	153614905	153609047	153609129	3330	0	2	4	1	128	125	0.101275141431	0.414988663708	0.0	0.796	-0.796
3336	PPP1CA	PPP1CA	chr11	-	67168538	67168703	67168538	67168670	67169198	67169376	3336	2	282	22	937	158	125	0.101590351701	0.414988663708	0.006	0.018	-0.012
3767	TOR2A	TOR2A	chr9	-	130495663	130495839	130495663	130495836	130497398	130497628	3767	5	2	10	0	128	125	0.101445786443	0.414988663708	0.709	1.0	-0.291
662	APOE	APOE	chr19	+	45409843	45409924	45409858	45409924	45409005	45409098	662	3	62	0	68	140	125	0.101111025407	0.414988663708	0.041	0.0	0.041
1687	NOP16	NOP16	chr5	-	175810939	175811375	175810939	175811287	175812221	175812328	1687	151	3	393	20	213	125	0.102551922816	0.4181722597	0.967	0.92	0.047
2244	STUB1	STUB1	chr16	+	731062	731350	731151	731350	730110	730684	2244	2	8	5	111	214	125	0.102724538976	0.4181722597	0.127	0.026	0.101
337	AES	AES	chr19	-	3052907	3054038	3052907	3054035	3054117	3054192	337	426	8	789	28	128	125	0.10325568408	0.419609736856	0.981	0.965	0.016
2810	PHF10	PHF10	chr6	-	170117918	170118002	170117918	170117996	170118883	170119014	2810	191	34	288	74	131	125	0.103499908081	0.41987828459	0.843	0.788	0.055
115	TDRD3	TDRD3	chr13	+	61018816	61018882	61018820	61018882	61013821	61013906	115	21	4	38	19	129	125	0.104598957313	0.423607804788	0.836	0.66	0.176
3110	RABL2B	RABL2B	chr22	-	51207882	51207980	51207882	51207977	51208332	51208444	3110	6	6	18	5	128	125	0.104860931568	0.423940335687	0.494	0.779	-0.285
1000	GUCY1B3	GUCY1B3	chr4	+	156723364	156723731	156723493	156723731	156721028	156721226	1000	2	8	2	52	254	125	0.10774605515	0.424066489533	0.11	0.019	0.091
1019	VRK2	VRK2	chr2	+	58275961	58276102	58276015	58276102	58273776	58273956	1019	21	3	68	2	179	125	0.106665267495	0.424066489533	0.83	0.96	-0.13
1346	GEMIN5	GEMIN5	chr5	-	154311017	154311137	154311017	154311134	154311658	154311810	1346	24	1	58	11	128	125	0.10677790191	0.424066489533	0.959	0.837	0.122
1547	ZNF559	ZNF559	chr19	+	9452292	9454521	9452370	9454521	9451777	9451860	1547	15	1	20	7	203	125	0.10726317023	0.424066489533	0.902	0.638	0.264
1714	EIF1AD	EIF1AD	chr11	-	65767773	65767976	65767773	65767947	65769380	65769637	1714	13	0	27	5	154	125	0.105910137535	0.424066489533	1.0	0.814	0.186
1811	GLYR1	GLYR1	chr16	-	4864537	4864648	4864537	4864630	4872875	4872932	1811	2	0	0	2	143	125	0.105919236105	0.424066489533	1.0	0.0	1.0
2287	RBM12	RBM12	chr20	-	34246851	34246936	34246851	34246904	34252681	34252878	2287	28	15	105	30	157	125	0.107627660023	0.424066489533	0.598	0.736	-0.138
2374	SLC25A44	SLC25A44	chr1	+	156177652	156177804	156177676	156177804	156163722	156164038	2374	2	0	0	2	149	125	0.105828602191	0.424066489533	1.0	0.0	1.0
2499	NUSAP1	NUSAP1	chr15	+	41657599	41657787	41657602	41657787	41650346	41650456	2499	126	132	206	166	128	125	0.107243531652	0.424066489533	0.482	0.548	-0.066
2780	HSD11B1L	HSD11B1L	chr19	+	5684791	5684916	5684829	5684916	5680775	5681282	2780	12	21	1	9	163	125	0.106251371284	0.424066489533	0.305	0.079	0.226
2850	SLC16A4	SLC16A4	chr1	-	110905472	110906535	110905472	110906515	110918079	110918173	2850	1	6	0	41	145	125	0.106001156902	0.424066489533	0.126	0.0	0.126
2956	AZI2	AZI2	chr3	-	28373179	28373445	28373179	28373441	28373859	28373918	2956	29	16	26	28	129	125	0.107770821905	0.424066489533	0.637	0.474	0.163
312	PKD1	PKD1	chr16	-	2147728	2147781	2147728	2147778	2147868	2147985	312	21	2	44	14	128	125	0.105927986158	0.424066489533	0.911	0.754	0.157
44	MTFR1L	MTFR1L	chr1	+	26155999	26156321	26156108	26156321	26153105	26153317	44	183	21	164	10	234	125	0.107658207525	0.424066489533	0.823	0.898	-0.075
47	ARHGEF2	ARHGEF2	chr1	-	155934778	155934922	155934778	155934919	155935093	155935203	47	67	58	112	66	128	125	0.106519239391	0.424066489533	0.53	0.624	-0.094
511	ZNF638	ZNF638	chr2	+	71660294	71660413	71660357	71660413	71658456	71658558	511	503	2	300	5	188	125	0.107126730388	0.424066489533	0.994	0.976	0.018
2624	PTPRG-AS1	PTPRG-AS1	chr3	-	62303482	62303578	62303482	62303575	62304540	62304622	2624	3	5	5	1	128	125	0.108351738792	0.42493352468	0.369	0.83	-0.461
990	SRA1	SRA1	chr5	-	139936731	139936917	139936731	139936857	139937012	139937678	990	7	32	5	63	185	125	0.108211574386	0.42493352468	0.129	0.051	0.078
1060	CDK5RAP2	CDK5RAP2	chr9	-	123232388	123232498	123232388	123232495	123234025	123234156	1060	32	4	44	1	128	125	0.108561385748	0.425048482073	0.887	0.977	-0.09
2038	CDIPT	CDIPT	chr16	-	29873906	29874041	29873906	29873956	29874135	29874609	2038	158	8	249	5	210	125	0.109548215946	0.426785363611	0.922	0.967	-0.045
3069	KIAA0430	KIAA0430	chr16	-	15716790	15716983	15716790	15716980	15718625	15718784	3069	2	15	11	23	128	125	0.109546128361	0.426785363611	0.115	0.318	-0.203
3418	DEF8	DEF8	chr16	+	90015824	90015921	90015827	90015921	90015138	90015222	3418	7	3	8	13	128	125	0.109498119802	0.426785363611	0.695	0.375	0.32
463	TATDN3	TATDN3	chr1	+	212985589	212985670	212985592	212985670	212981077	212981190	463	8	20	21	23	128	125	0.10973929701	0.426824295466	0.281	0.471	-0.19
934	PKMYT1	PKMYT1	chr16	-	3023138	3023254	3023138	3023216	3024000	3024158	934	27	55	87	273	163	125	0.110316204185	0.428361273911	0.274	0.196	0.078
1325	VBP1	VBP1	chrX	+	154448459	154448584	154448463	154448584	154444700	154444852	1325	269	0	355	7	129	125	0.110514621408	0.428425925425	1.0	0.98	0.02
3093	AHCYL2	AHCYL2	chr7	+	129019478	129019590	129019481	129019590	128864854	128865280	3093	2	7	0	12	128	125	0.111249426415	0.430566335074	0.218	0.0	0.218
3962	DYRK4	DYRK4	chr12	+	4722677	4723054	4722680	4723054	4721708	4721884	3962	106	43	87	22	128	125	0.112775341479	0.43575652437	0.707	0.794	-0.087
1583	KCTD21-AS1	KCTD21-AS1	chr11	+	77884445	77885023	77884865	77885023	77860022	77860139	1583	16	1	89	0	545	125	0.114328634906	0.441035339564	0.786	1.0	-0.214
3488	CDV3	CDV3	chr3	+	133306739	133309118	133307196	133309118	133305406	133305566	3488	1628	105	5500	294	582	125	0.114988193764	0.442854857356	0.769	0.801	-0.032
613	ACBD4	ACBD4	chr17	+	43215088	43215197	43215126	43215197	43214734	43214821	613	15	3	39	22	163	125	0.115867281435	0.44496733598	0.793	0.576	0.217
902	PATZ1	PATZ1	chr22	-	31724772	31724910	31724772	31724845	31731677	31731849	902	12	11	13	28	190	125	0.115914274201	0.44496733598	0.418	0.234	0.184
2221	OGG1	OGG1	chr3	+	9800870	9800970	9800917	9800970	9798450	9798500	2221	2	2	5	0	172	125	0.11672193494	0.447179212342	0.421	1.0	-0.579
985	SETMAR	SETMAR	chr3	+	4354581	4355445	4355330	4355445	4344987	4345210	985	173	0	127	2	874	125	0.116869917184	0.447179212342	1.0	0.901	0.099
2912	ICA1	ICA1	chr7	-	8272219	8272385	8272219	8272382	8275539	8275635	2912	35	5	89	28	128	125	0.117235079765	0.447849405196	0.872	0.756	0.116
1203	EML3	EML3	chr11	-	62370230	62370361	62370230	62370251	62370620	62370719	1203	49	0	120	5	235	125	0.117583825107	0.448454815173	1.0	0.927	0.073
1522	HDAC11	HDAC11	chr3	+	13538235	13538352	13538304	13538352	13524963	13525064	1522	41	2	59	0	194	125	0.118176606609	0.448652781283	0.93	1.0	-0.07
2212	IMMT	IMMT	chr2	-	86398330	86398468	86398330	86398435	86400772	86400884	2212	86	73	186	212	158	125	0.118206778607	0.448652781283	0.482	0.41	0.072
3181	SLC2A11	SLC2A11	chr22	+	24226060	24226211	24226135	24226211	24224945	24225056	3181	15	1	3	2	200	125	0.117985162824	0.448652781283	0.904	0.484	0.42
1114	TLK2	TLK2	chr17	+	60558481	60558567	60558484	60558567	60556385	60556651	1114	4	1	6	10	128	125	0.118815538138	0.449999637394	0.796	0.369	0.427
3382	SHPRH	SHPRH	chr6	-	146205944	146207923	146205944	146207576	146209155	146209236	3382	84	0	62	2	472	125	0.118943476494	0.449999637394	1.0	0.891	0.109
2591	MAP7D2	MAP7D2	chrX	-	20062481	20062642	20062481	20062618	20074797	20074909	2591	10	0	1	1	149	125	0.119821434702	0.451552724037	1.0	0.456	0.544
703	GLRX	GLRX	chr5	-	95149552	95150661	95149552	95150511	95152210	95152330	703	10	0	21	5	275	125	0.119790595554	0.451552724037	1.0	0.656	0.344
897	NUDT4	NUDT4	chr12	+	93792543	93792631	93792546	93792631	93789264	93789309	897	72	85	139	222	128	125	0.119928725179	0.451552724037	0.453	0.379	0.074
499	SYTL1	SYTL1	chr1	+	27675570	27675643	27675606	27675643	27674457	27674503	499	24	1	155	26	161	125	0.120287701456	0.452181997339	0.949	0.822	0.127
1685	NOP16	NOP16	chr5	-	175810939	175811375	175810939	175811284	175812221	175812328	1685	152	26	397	98	216	125	0.120682629813	0.452224099315	0.772	0.701	0.071
3419	DEF8	DEF8	chr16	+	90023918	90024068	90023948	90024068	90021576	90021674	3419	207	0	397	7	155	125	0.120588365499	0.452224099315	1.0	0.979	0.021
2581	KIAA0391	KIAA0391	chr14	+	35592157	35593437	35592710	35593437	35591526	35591841	2581	60	1	527	0	678	125	0.120956323868	0.452530246598	0.917	1.0	-0.083
1512	TGFA	TGFA	chr2	-	70692747	70692868	70692747	70692865	70741990	70742044	1512	4	0	149	84	128	125	0.121723570559	0.454679010789	1.0	0.634	0.366
1396	PHRF1	PHRF1	chr11	+	605604	605724	605607	605724	605118	605300	1396	44	2	94	13	128	125	0.122302437137	0.454928048969	0.956	0.876	0.08
220	TAF1C	TAF1C	chr16	-	84216849	84216939	84216849	84216934	84217015	84217113	220	83	7	59	11	130	125	0.12199393998	0.454928048969	0.919	0.838	0.081
948	ZNF135	ZNF135	chr19	+	58578072	58581110	58578467	58581110	58574813	58574909	948	43	0	55	3	520	125	0.122369275794	0.454928048969	1.0	0.815	0.185
3076	TP53	TP53	chr17	-	7579838	7579940	7579838	7579937	7590694	7590868	3076	50	0	251	10	128	125	0.122916378851	0.456242370003	1.0	0.961	0.039
2949	TMEM53	TMEM53	chr1	-	45118918	45120881	45118918	45120791	45125845	45125967	2949	35	14	73	15	215	125	0.123448728083	0.457497880647	0.592	0.739	-0.147
783	BLOC1S2	BLOC1S2	chr10	-	102033034	102035250	102033034	102035247	102039880	102039985	783	116	5	217	3	128	125	0.123966091217	0.458693998428	0.958	0.986	-0.028
2827	POLH	POLH	chr6	+	43581396	43588260	43581467	43588260	43578290	43578460	2827	31	0	153	9	196	125	0.124478803593	0.459869185061	1.0	0.916	0.084
1806	MIF4GD	MIF4GD	chr17	-	73265427	73265550	73265427	73265529	73266194	73266326	1806	3	2	22	2	146	125	0.124837836944	0.46047383674	0.562	0.904	-0.342
881	ADAM15	ADAM15	chr1	+	155025116	155025253	155025146	155025253	155023747	155023941	881	2	17	2	95	155	125	0.125395035367	0.461806403688	0.087	0.017	0.07
1679	EEF1D	EEF1D	chr8	-	144668898	144669022	144668898	144669019	144679517	144679845	1679	1315	175	1757	274	128	125	0.126100568925	0.462238010818	0.88	0.862	0.018
3416	TRAPPC13	TRAPPC13	chr5	+	64960060	64960211	64960063	64960211	64957876	64957977	3416	20	39	34	38	128	125	0.126050586485	0.462238010818	0.334	0.466	-0.132
3961	ARMC8	ARMC8	chr3	+	137907242	137907372	137907296	137907372	137906089	137906441	3961	17	19	14	32	179	125	0.125764776261	0.462238010818	0.385	0.234	0.151
675	ARL6IP4	ARL6IP4	chr12	+	123466117	123466426	123466141	123466426	123465675	123465813	675	58	234	121	371	149	125	0.126368801333	0.462501963885	0.172	0.215	-0.043
1859	FAM213B	FAM213B	chr1	+	2519968	2520064	2519988	2520064	2519828	2519892	1859	4	110	14	165	145	125	0.127008234188	0.462972557505	0.03	0.068	-0.038
1942	ELAC2	ELAC2	chr17	-	12905590	12905676	12905590	12905673	12905757	12905896	1942	120	9	351	13	128	125	0.127046155051	0.462972557505	0.929	0.963	-0.034
791	FASTKD3	FASTKD3	chr5	-	7861695	7861886	7861695	7861765	7862935	7863110	791	15	17	9	23	246	125	0.127086654521	0.462972557505	0.31	0.166	0.144
1675	FN1	FN1	chr2	-	216236831	216237098	216236831	216237023	216238044	216238134	1675	685	33	8378	530	200	125	0.127622807564	0.463565672853	0.928	0.908	0.02
508	EFNA4	EFNA4	chr1	+	155041474	155042029	155041494	155042029	155039847	155039916	508	19	31	7	25	145	125	0.127642817854	0.463565672853	0.346	0.194	0.152
310	SLC25A10	SLC25A10	chr17	+	79684428	79684521	79684511	79684521	79684031	79684102	310	126	7	470	12	208	125	0.127903454457	0.463797603316	0.915	0.959	-0.044
1793	UCHL5	UCHL5	chr1	-	192992055	192992169	192992055	192992166	192992973	192993076	1793	36	76	117	173	128	125	0.128390042443	0.46484689714	0.316	0.398	-0.082
2519	NCAPH2	NCAPH2	chr22	+	50960926	50960998	50960929	50960998	50960771	50960844	2519	25	164	18	194	128	125	0.128985268861	0.466285703536	0.13	0.083	0.047
1006	ZNF670	ZNF670	chr1	-	247197939	247201729	247197939	247201726	247202111	247202172	1006	9	2	13	0	128	125	0.13021334295	0.466636938866	0.815	1.0	-0.185
1446	TANC1	TANC1	chr2	+	160005652	160005783	160005655	160005783	159954148	159954346	1446	4	2	7	0	128	125	0.129894362231	0.466636938866	0.661	1.0	-0.339
1754	GPRASP2	GPRASP2	chrX	+	101969336	101972661	101969464	101972661	101969116	101969194	1754	6	23	0	8	253	125	0.129534620054	0.466636938866	0.114	0.0	0.114
370	EMC1	EMC1	chr1	-	19565288	19565351	19565288	19565348	19565724	19565796	370	52	8	144	41	128	125	0.129590097688	0.466636938866	0.864	0.774	0.09
3769	ABCB7	ABCB7	chrX	-	74334588	74334669	74334588	74334666	74375939	74376175	3769	17	29	35	33	128	125	0.13027030368	0.466636938866	0.364	0.509	-0.145
643	GSTT2	GSTT2	chr22	-	24325061	24325235	24325061	24325193	24325587	24326106	643	0	4	1	0	167	125	0.130100228584	0.466636938866	0.0	1.0	-1.0
1419	USP33	USP33	chr1	-	78187515	78187610	78187515	78187586	78187708	78187881	1419	26	23	82	43	149	125	0.131523432533	0.468249154697	0.487	0.615	-0.128
1900	EME1	EME1	chr17	+	48456428	48456585	48456467	48456585	48456134	48456256	1900	2	18	9	24	164	125	0.131625993483	0.468249154697	0.078	0.222	-0.144
2285	NR2C1	NR2C1	chr12	-	95424184	95424649	95424184	95424405	95425124	95425264	2285	25	0	18	2	369	125	0.13171473171	0.468249154697	1.0	0.753	0.247
2532	RSRC2	RSRC2	chr12	-	123003385	123003598	123003385	123003576	123005050	123005128	2532	24	21	77	39	147	125	0.131312058395	0.468249154697	0.493	0.627	-0.134
3661	BTN3A1	BTN3A1	chr6	+	26412639	26415444	26412932	26415444	26411782	26411809	3661	16	6	6	7	418	125	0.13191236263	0.468249154697	0.444	0.204	0.24
396	TUBGCP4	TUBGCP4	chr15	+	43690235	43690377	43690238	43690377	43689411	43689519	396	9	28	33	53	128	125	0.131236960027	0.468249154697	0.239	0.378	-0.139
1225	PAX2	PAX2	chr10	+	102587299	102589698	102587318	102589698	102586765	102586852	1225	82	85	16	28	144	125	0.133430573023	0.470339342804	0.456	0.332	0.124
1250	FAM58A	FAM58A	chrX	-	152853382	152853912	152853382	152853852	152857963	152858191	1250	53	53	72	48	185	125	0.133729777515	0.470339342804	0.403	0.503	-0.1
137	JKAMP	JKAMP	chr14	+	59953398	59953522	59953430	59953522	59951160	59951311	137	0	39	7	138	157	125	0.135360834209	0.470339342804	0.0	0.039	-0.039
1933	MT1G	MT1G	chr16	-	56701223	56701292	56701223	56701289	56701877	56701977	1933	6	0	74	24	128	125	0.135117961895	0.470339342804	1.0	0.751	0.249
1951	NUDT2	NUDT2	chr9	+	34336226	34336339	34336297	34336339	34329503	34329597	1951	1	1	9	0	196	125	0.135494447927	0.470339342804	0.389	1.0	-0.611
2266	AKAP13	AKAP13	chr15	+	86253809	86253876	86253812	86253876	86251249	86251317	2266	35	1	76	9	128	125	0.135278852645	0.470339342804	0.972	0.892	0.08
2405	INCA1	INCA1	chr17	-	4892722	4892919	4892722	4892874	4893184	4893224	2405	7	0	4	2	170	125	0.1335441595	0.470339342804	1.0	0.595	0.405
2556	PNPLA8	PNPLA8	chr7	-	108154879	108156018	108154879	108155891	108166472	108166762	2556	36	0	73	4	252	125	0.133567055047	0.470339342804	1.0	0.901	0.099
2687	TMEM91	TMEM91	chr19	+	41889767	41889987	41889790	41889987	41888676	41888826	2687	32	5	2	2	148	125	0.134553044349	0.470339342804	0.844	0.458	0.386
2754	SRP19	SRP19	chr5	+	112203068	112204089	112203100	112204089	112200153	112200225	2754	82	4	41	0	157	125	0.135437079355	0.470339342804	0.942	1.0	-0.058
3324	ISG20	ISG20	chr15	+	89193465	89195541	89195400	89195541	89182573	89182825	3324	19	0	44	5	2060	125	0.132909097996	0.470339342804	1.0	0.348	0.652
382	WDR45	WDR45	chrX	-	48934303	48934412	48934303	48934409	48935301	48935406	382	8	62	8	138	128	125	0.134688998353	0.470339342804	0.112	0.054	0.058
515	ESRRA	ESRRA	chr11	+	64082212	64082383	64082215	64082383	64081710	64081839	515	26	0	149	10	128	125	0.134083283616	0.470339342804	1.0	0.936	0.064
665	C1orf131	C1orf131	chr1	-	231364895	231364955	231364895	231364952	231374602	231374934	665	53	18	46	27	128	125	0.135226362109	0.470339342804	0.742	0.625	0.117
780	SMC2	SMC2	chr9	+	106857579	106857833	106857604	106857833	106856540	106856758	780	0	22	4	44	150	125	0.135412428058	0.470339342804	0.0	0.07	-0.07
455	ARFIP2	ARFIP2	chr11	-	6500369	6500587	6500369	6500488	6501201	6501298	455	18	179	12	212	224	125	0.136584725794	0.472731569305	0.053	0.031	0.022
953	NCOR1	NCOR1	chr17	-	16004563	16005119	16004563	16005071	16012099	16012226	953	35	2	183	29	173	125	0.136545957722	0.472731569305	0.927	0.82	0.107
145	RANGRF	RANGRF	chr17	+	8192575	8193409	8193130	8193409	8192273	8192390	145	389	0	442	3	680	125	0.137033597465	0.473492135476	1.0	0.964	0.036
3562	GBA	GBA	chr1	-	155210876	155210971	155210876	155210952	155214296	155214653	3562	24	5	79	6	144	125	0.137206248846	0.473492135476	0.806	0.92	-0.114
1202	EML3	EML3	chr11	-	62378558	62378819	62378558	62378816	62378896	62379068	1202	14	18	28	68	128	125	0.138704255449	0.477239556548	0.432	0.287	0.145
123	ZEB1	ZEB1	chr10	+	31784704	31784767	31784707	31784767	31749965	31750166	123	29	24	8	2	128	125	0.139102068455	0.477239556548	0.541	0.796	-0.255
1455	RPS6KA4	RPS6KA4	chr11	+	64135939	64136073	64135960	64136073	64135603	64135732	1455	9	0	100	20	146	125	0.138567581668	0.477239556548	1.0	0.811	0.189
803	RHOT1	RHOT1	chr17	+	30498061	30498120	30498065	30498120	30469472	30469748	803	52	0	67	3	129	125	0.13900754921	0.477239556548	1.0	0.956	0.044
2899	PAPOLA	PAPOLA	chr14	+	97022183	97022284	97022186	97022284	97018816	97018959	2899	172	10	473	46	128	125	0.139394363215	0.477547258863	0.944	0.909	0.035
1044	DOCK7	DOCK7	chr1	-	62943370	62943505	62943370	62943496	62954604	62954736	1044	57	0	203	7	134	125	0.140767275449	0.481550752153	1.0	0.964	0.036
1141	ELF1	ELF1	chr13	-	41523941	41524109	41523941	41524037	41525464	41525572	1141	37	0	223	10	197	125	0.14177851363	0.484307183516	1.0	0.934	0.066
2601	PPP1R9A	PPP1R9A	chr7	+	94898518	94898819	94898572	94898819	94897861	94898019	2601	15	2	50	1	179	125	0.142643425388	0.485853401213	0.84	0.972	-0.132
3645	TCF7	TCF7	chr5	+	133481431	133483920	133481891	133483920	133479282	133479331	3645	9	6	0	2	585	125	0.142537992793	0.485853401213	0.243	0.0	0.243
77	SRSF10	SRSF10	chr1	-	24298062	24298116	24298062	24298113	24298339	24298502	77	302	66	413	116	128	125	0.143412715092	0.487768787117	0.817	0.777	0.04
1246	EIF2B4	EIF2B4	chr2	-	27591872	27592079	27591872	27592076	27592280	27592416	1246	117	54	126	80	128	125	0.144037023568	0.489186260158	0.679	0.606	0.073
2971	GTF2I	GTF2I	chr7	+	74129176	74129236	74129179	74129236	74125362	74125440	2971	43	2	23	4	128	125	0.145021504254	0.491114490699	0.955	0.849	0.106
935	CCDC68	CCDC68	chr18	-	52609905	52610034	52609905	52610030	52612618	52612708	935	2	0	7	11	129	125	0.144890626479	0.491114490699	1.0	0.381	0.619
3820	PRUNE2	PRUNE2	chr9	-	79259654	79259828	79259654	79259825	79267398	79267599	3820	29	22	6	1	128	125	0.145416857266	0.491746818617	0.563	0.854	-0.291
1055	C12orf43	C12orf43	chr12	-	121440224	121442295	121440224	121442292	121442805	121442863	1055	31	19	63	22	128	125	0.146469293658	0.492790170362	0.614	0.737	-0.123
1163	SF1	SF1	chr11	-	64532075	64533627	64532075	64532990	64534663	64534723	1163	667	3	923	0	762	125	0.146421707646	0.492790170362	0.973	1.0	-0.027
3133	NET1	NET1	chr10	+	5494787	5494883	5494820	5494883	5494320	5494488	3133	13	648	6	937	158	125	0.146697524638	0.492790170362	0.016	0.005	0.011
663	COBL	COBL	chr7	-	51092805	51093069	51092805	51092928	51094242	51094362	663	4	0	42	22	266	125	0.146770767753	0.492790170362	1.0	0.473	0.527
771	CCDC92	CCDC92	chr12	-	124428818	124428911	124428818	124428901	124457075	124457532	771	30	1	33	5	135	125	0.1459483533	0.492790170362	0.965	0.859	0.106
1056	INVS	INVS	chr9	+	103054607	103055325	103055228	103055325	103046601	103046885	1056	146	2	165	0	746	125	0.147036530545	0.492980231144	0.924	1.0	-0.076
770	KRCC1	KRCC1	chr2	-	88333652	88333811	88333652	88333750	88336461	88336570	770	52	1	149	11	186	125	0.147555210067	0.494016520068	0.972	0.901	0.071
31	GSPT1	GSPT1	chr16	-	11990414	11990642	11990414	11990639	11991696	11991738	31	74	14	509	148	128	125	0.148642751223	0.496557061422	0.838	0.771	0.067
582	ZMAT1	ZMAT1	chrX	-	101150786	101150855	101150786	101150852	101152840	101153015	582	2	2	4	0	128	125	0.148735377753	0.496557061422	0.494	1.0	-0.506
1918	MAPK9	MAPK9	chr5	-	179660594	179663531	179660594	179663526	179665331	179665403	1918	23	80	29	159	130	125	0.148977644571	0.496662387912	0.217	0.149	0.068
124	SERF2	SERF2	chr15	+	44085884	44088287	44085907	44088287	44085172	44085281	124	77	3209	92	4835	148	125	0.149343384219	0.49717846978	0.02	0.016	0.004
1668	PGBD2	PGBD2	chr1	+	249210800	249213345	249211477	249213345	249208014	249208078	1668	79	8	79	3	802	125	0.150003584109	0.498140606928	0.606	0.804	-0.198
3281	RBM26	RBM26	chr13	-	79928573	79928705	79928573	79928696	79929354	79929519	3281	54	14	83	36	134	125	0.150055083122	0.498140606928	0.783	0.683	0.1
1952	GPR137	GPR137	chr11	+	64056508	64056972	64056614	64056972	64055811	64055940	1952	55	0	49	2	231	125	0.152292515279	0.499099237793	1.0	0.93	0.07
2410	SLC19A1	SLC19A1	chr21	-	46934628	46936054	46934628	46935066	46945730	46945872	2410	405	9	500	5	1113	125	0.1524613709	0.499099237793	0.835	0.918	-0.083
2690	TMEM91	TMEM91	chr19	+	41889778	41889987	41889790	41889987	41888676	41888826	2690	8	5	0	2	137	125	0.151011606945	0.499099237793	0.593	0.0	0.593
2694	TMEM91	TMEM91	chr19	+	41889465	41889987	41889790	41889987	41888676	41888826	2694	41	5	3	2	450	125	0.151222610388	0.499099237793	0.695	0.294	0.401
2763	SEZ6L2	SEZ6L2	chr16	-	29908142	29908442	29908142	29908232	29909173	29909305	2763	28	0	42	3	335	125	0.152094685706	0.499099237793	1.0	0.839	0.161
2769	SORBS2	SORBS2	chr4	-	186599576	186599701	186599576	186599632	186599949	186599976	2769	13	2	41	19	194	125	0.150848328444	0.499099237793	0.807	0.582	0.225
3662	BTN3A1	BTN3A1	chr6	+	26407898	26408180	26408054	26408180	26406136	26406484	3662	61	5	53	1	281	125	0.15240572407	0.499099237793	0.844	0.959	-0.115
415	SLC6A6	SLC6A6	chr3	+	14485131	14485371	14485135	14485371	14457919	14457961	415	12	1	54	0	129	125	0.151497957074	0.499099237793	0.921	1.0	-0.079
538	SLC44A1	SLC44A1	chr9	+	108151313	108159628	108152184	108159628	108147702	108147783	538	654	0	1072	4	996	125	0.152301391352	0.499099237793	1.0	0.971	0.029
706	PAPD7	PAPD7	chr5	+	6754863	6757161	6754866	6757161	6752985	6753150	706	45	2	62	0	128	125	0.15188538461	0.499099237793	0.956	1.0	-0.044
152	RGL3	RGL3	chr19	-	11510530	11510645	11510530	11510627	11510715	11510784	152	1	20	16	84	143	125	0.154174811695	0.499802643674	0.042	0.143	-0.101
1743	ST13	ST13	chr22	-	41244297	41244373	41244297	41244343	41246826	41246884	1743	1317	79	1644	122	155	125	0.15437264514	0.499802643674	0.931	0.916	0.015
1787	HAUS7	HAUS7	chrX	-	152720999	152721224	152720999	152721106	152721722	152721822	1787	68	2	80	0	243	125	0.154344233753	0.499802643674	0.946	1.0	-0.054
2826	CIAPIN1	CIAPIN1	chr16	-	57473093	57473246	57473093	57473207	57474683	57474895	2826	239	15	290	29	164	125	0.154172079721	0.499802643674	0.924	0.884	0.04
3386	HDAC5	HDAC5	chr17	-	42188096	42188171	42188096	42188168	42194861	42195072	3386	41	37	9	16	128	125	0.154221475911	0.499802643674	0.52	0.355	0.165
3659	BTN3A1	BTN3A1	chr6	+	26412932	26415444	26413396	26415444	26411782	26411809	3659	33	20	37	12	589	125	0.153750418987	0.499802643674	0.259	0.396	-0.137
398	TOM1	TOM1	chr22	+	35718991	35719170	35719020	35719170	35713869	35713954	398	2	5	0	7	154	125	0.154134980561	0.499802643674	0.245	0.0	0.245
760	RAP1GDS1	RAP1GDS1	chr4	+	99342405	99342545	99342408	99342545	99341169	99341295	760	25	8	277	46	128	125	0.154339128523	0.499802643674	0.753	0.855	-0.102
1416	MTERF2	MTERF2	chr12	-	107378892	107379003	107378892	107378993	107380746	107380944	1416	21	5	21	12	135	125	0.154727016753	0.500016413788	0.795	0.618	0.177
2131	BRMS1	BRMS1	chr11	-	66104803	66105360	66104803	66105278	66105713	66105753	2131	144	6	386	7	207	125	0.155043726014	0.500016413788	0.935	0.971	-0.036
3754	ARFRP1	ARFRP1	chr20	-	62333181	62333252	62333181	62333250	62333487	62333569	3754	68	2	160	13	127	125	0.155075094815	0.500016413788	0.971	0.924	0.047
1298	SLIRP	SLIRP	chr14	+	78183822	78183941	78183844	78183941	78182114	78182222	1298	2	9	10	13	147	125	0.155953062207	0.500449699837	0.159	0.395	-0.236
333	MED6	MED6	chr14	-	71059596	71059726	71059596	71059705	71060012	71060095	333	5	55	5	143	146	125	0.155777084346	0.500449699837	0.072	0.029	0.043
3347	RIC8A	RIC8A	chr11	+	212596	212759	212614	212759	212415	212511	3347	8	176	10	446	143	125	0.156058773602	0.500449699837	0.038	0.019	0.019
408	ZFAND1	ZFAND1	chr8	-	82615203	82615359	82615203	82615338	82626152	82626274	408	114	3	200	1	146	125	0.155721607365	0.500449699837	0.97	0.994	-0.024
3874	CCDC51	CCDC51	chr3	-	48475116	48475386	48475116	48475281	48476226	48476425	3874	1	53	9	125	230	125	0.156368164889	0.500760549787	0.01	0.038	-0.028
1201	SLC34A2	SLC34A2	chr4	+	25664326	25664464	25664329	25664464	25664119	25664234	1201	2	7	141	164	128	125	0.157689118138	0.501291257781	0.218	0.456	-0.238
1258	SMARCA4	SMARCA4	chr19	+	11168930	11169039	11168933	11169039	11151973	11152236	1258	350	173	279	167	128	125	0.157542302483	0.501291257781	0.664	0.62	0.044
1521	SRSF11	SRSF11	chr1	+	70716290	70717701	70716293	70717701	70716047	70716186	1521	529	251	462	256	128	125	0.157231091372	0.501291257781	0.673	0.638	0.035
2019	CRNDE	CRNDE	chr16	-	54954209	54954322	54954209	54954239	54957496	54957562	2019	10	0	230	37	208	125	0.157984719504	0.501291257781	1.0	0.789	0.211
2385	FBXO7	FBXO7	chr22	+	32874967	32875262	32875119	32875262	32871223	32871385	2385	321	14	592	15	277	125	0.157665080053	0.501291257781	0.912	0.947	-0.035
3587	ZNF124	ZNF124	chr1	-	247318290	247320705	247318290	247320519	247322307	247322368	3587	6	7	15	6	311	125	0.157808088318	0.501291257781	0.256	0.501	-0.245
949	ZNF135	ZNF135	chr19	+	58578108	58581110	58578467	58581110	58574813	58574909	949	39	0	61	3	484	125	0.158022657841	0.501291257781	1.0	0.84	0.16
1938	FAM193A	FAM193A	chr4	+	2664564	2664718	2664570	2664718	2661538	2661781	1938	72	0	51	2	131	125	0.159436349822	0.502989860669	1.0	0.961	0.039
2108	MVK	MVK	chr12	+	110012613	110012705	110012622	110012705	110011499	110011678	2108	27	1	62	9	134	125	0.159160559748	0.502989860669	0.962	0.865	0.097
3491	CDV3	CDV3	chr3	+	133306002	133309118	133307196	133309118	133305406	133305566	3491	2248	105	7431	294	1319	125	0.159625123369	0.502989860669	0.67	0.705	-0.035
3716	TRMU	TRMU	chr22	+	46746187	46746360	46746246	46746360	46742318	46742441	3716	61	4	111	16	184	125	0.159032990052	0.502989860669	0.912	0.825	0.087
3739	APBB3	APBB3	chr5	-	139941171	139941292	139941171	139941286	139941684	139941812	3739	1	2	0	10	131	125	0.159232619316	0.502989860669	0.323	0.0	0.323
1143	ZNF518A	ZNF518A	chr10	+	97893312	97893405	97893339	97893405	97892342	97892427	1143	3	12	18	27	152	125	0.160763611083	0.504553703492	0.171	0.354	-0.183
226	LINC00339	LINC00339	chr1	+	22356772	22357717	22356775	22357717	22351996	22352136	226	17	2	18	7	128	125	0.160654338123	0.504553703492	0.892	0.715	0.177
747	DDIT3	DDIT3	chr12	-	57911051	57911378	57911051	57911207	57911488	57911536	747	145	37	104	17	296	125	0.160684671202	0.504553703492	0.623	0.721	-0.098
1140	NIPSNAP3B	NIPSNAP3B	chr9	+	107535277	107540045	107539408	107540045	107535102	107535189	1140	385	3	12	1	4256	125	0.161972185031	0.507106476629	0.79	0.261	0.529
1180	LOC101927027	LOC101927027	chr2	+	179295421	179295616	179295496	179295616	179278385	179278840	1180	21	2	23	0	200	125	0.162007287612	0.507106476629	0.868	1.0	-0.132
3132	SUPT20H	SUPT20H	chr13	-	37596147	37596454	37596147	37596217	37598171	37598330	3132	272	96	264	117	362	125	0.162322328274	0.507418737058	0.495	0.438	0.057
1273	SZRD1	SZRD1	chr1	+	16719722	16719977	16719725	16719977	16693524	16693803	1273	92	105	168	149	128	125	0.16677061422	0.510344366683	0.461	0.524	-0.063
1432	CCPG1	CCPG1	chr15	-	55647420	55653142	55647420	55648607	55657385	55657507	1432	1732	0	1531	2	4660	125	0.166872938996	0.510344366683	1.0	0.954	0.046
1605	OAZ1	OAZ1	chr19	+	2271383	2271529	2271389	2271529	2269484	2269743	1605	1080	16	2310	21	131	125	0.164596605047	0.510344366683	0.985	0.991	-0.006
1823	ZNF169	ZNF169	chr9	+	97061729	97064111	97062096	97064111	97055255	97055351	1823	18	6	6	0	492	125	0.16602864619	0.510344366683	0.433	1.0	-0.567
187	MRPL52	MRPL52	chr14	+	23299258	23299319	23299261	23299319	23299091	23299149	187	12	9	176	68	128	125	0.166224930431	0.510344366683	0.566	0.717	-0.151
2115	EPB41L1	EPB41L1	chr20	+	34802278	34802362	34802281	34802362	34800193	34800298	2115	22	18	17	26	128	125	0.164268997913	0.510344366683	0.544	0.39	0.154
2149	ULK3	ULK3	chr15	-	75134415	75134536	75134415	75134459	75134620	75134761	2149	60	3	62	8	202	125	0.16655486307	0.510344366683	0.925	0.827	0.098
2567	DCAF4	DCAF4	chr14	+	73406927	73407085	73406959	73407085	73406509	73406610	2567	36	1	160	16	157	125	0.163649188593	0.510344366683	0.966	0.888	0.078
2618	MAP4K4	MAP4K4	chr2	+	102476104	102476326	102476197	102476326	102475457	102475544	2618	92	72	460	282	218	125	0.16520096237	0.510344366683	0.423	0.483	-0.06
272	PSRC1	PSRC1	chr1	-	109825301	109825358	109825301	109825353	109825684	109825790	272	29	27	59	34	130	125	0.166114310096	0.510344366683	0.508	0.625	-0.117
3235	ANAPC5	ANAPC5	chr12	-	121766118	121766300	121766118	121766261	121768385	121768475	3235	321	103	354	140	164	125	0.166814439697	0.510344366683	0.704	0.658	0.046
3775	ORC2	ORC2	chr2	-	201778017	201778715	201778017	201778136	201784944	201785116	3775	102	2	104	0	704	125	0.164001036919	0.510344366683	0.901	1.0	-0.099
3899	ARHGAP5	ARHGAP5	chr14	+	32586345	32586493	32586348	32586493	32559707	32563592	3899	17	8	186	45	128	125	0.167022968958	0.510344366683	0.675	0.801	-0.126
406	C2CD5	C2CD5	chr12	-	22611417	22611519	22611417	22611489	22612425	22612476	406	6	2	20	1	155	125	0.166787162047	0.510344366683	0.708	0.942	-0.234
407	BRD1	BRD1	chr22	-	50181037	50181535	50181037	50181142	50187681	50187942	407	63	24	70	41	518	125	0.165810541219	0.510344366683	0.388	0.292	0.096
656	ZNF562	ZNF562	chr19	-	9771395	9771550	9771395	9771497	9785690	9785776	656	11	1	37	0	178	125	0.166340382847	0.510344366683	0.885	1.0	-0.115
696	ZNF346	ZNF346	chr5	+	176471389	176471534	176471392	176471534	176468126	176468230	696	3	0	0	1	128	125	0.167155643224	0.510344366683	1.0	0.0	1.0
959	DYRK1B	DYRK1B	chr19	-	40317311	40317627	40317311	40317507	40317924	40318065	959	32	25	8	13	245	125	0.165173246055	0.510344366683	0.395	0.239	0.156
1059	CDK5RAP2	CDK5RAP2	chr9	-	123169289	123169526	123169289	123169524	123170624	123170746	1059	144	4	85	0	127	125	0.16814033473	0.511126650522	0.973	1.0	-0.027
193	OAZ2	OAZ2	chr15	-	64983632	64983790	64983632	64983787	64995227	64995480	193	300	26	312	39	128	125	0.167902998864	0.511126650522	0.918	0.887	0.031
1962	VPS29	VPS29	chr12	-	110933816	110934008	110933816	110933899	110939853	110939945	1962	325	8	1083	14	234	125	0.168284289367	0.511126650522	0.956	0.976	-0.02
2453	TLE4	TLE4	chr9	+	82267504	82267709	82267507	82267709	82242288	82242363	2453	4	36	8	29	128	125	0.168496142323	0.511126650522	0.098	0.212	-0.114
96	TMEM136	TMEM136	chr11	+	120198160	120198349	120198174	120198349	120195837	120196077	96	3	0	0	1	139	125	0.168371431546	0.511126650522	1.0	0.0	1.0
1086	RBM7	RBM7	chr11	+	114276427	114276521	114276430	114276521	114273549	114273637	1086	38	11	179	85	128	125	0.16914582259	0.511780107631	0.771	0.673	0.098
651	MED21	MED21	chr12	+	27180279	27180380	27180281	27180380	27179352	27179467	651	105	1	195	7	127	125	0.169030911681	0.511780107631	0.99	0.965	0.025
2964	SMPD1	SMPD1	chr11	+	6412613	6413386	6412616	6413386	6411643	6412146	2964	63	6	73	14	128	125	0.170422552652	0.514981995642	0.911	0.836	0.075
1376	SIGMAR1	SIGMAR1	chr9	-	34636993	34637109	34636993	34637086	34637216	34637417	1376	9	238	7	375	148	125	0.171187205292	0.515969620043	0.031	0.016	0.015
2592	FBXO44	FBXO44	chr1	+	11715862	11716157	11715996	11716157	11714913	11715009	2592	34	0	83	4	259	125	0.170994463619	0.515969620043	1.0	0.909	0.091
1145	FLT3LG	FLT3LG	chr19	+	49978930	49979058	49978947	49979058	49977859	49977929	1145	1	1	0	6	142	125	0.172717956012	0.516619571472	0.468	0.0	0.468
1154	TBC1D1	TBC1D1	chr4	+	38126582	38126752	38126731	38126752	38117330	38117575	1154	346	11	429	7	274	125	0.171659127774	0.516619571472	0.935	0.965	-0.03
1820	ASB16-AS1	ASB16-AS1	chr17	-	42253341	42255184	42253341	42254010	42258990	42259088	1820	211	12	140	14	1299	125	0.172170893289	0.516619571472	0.629	0.49	0.139
3172	ZNF410	ZNF410	chr14	+	74371604	74371786	74371633	74371786	74370662	74370813	3172	66	0	264	7	154	125	0.172494765405	0.516619571472	1.0	0.968	0.032
3520	RBBP4	RBBP4	chr1	+	33117514	33117662	33117517	33117662	33116748	33116923	3520	347	19	575	20	128	125	0.171945381042	0.516619571472	0.947	0.966	-0.019
3615	SAP30L	SAP30L	chr5	+	153832961	153833060	153832976	153833060	153825516	153826365	3615	6	0	12	4	140	125	0.172691643957	0.516619571472	1.0	0.728	0.272
3578	HPS4	HPS4	chr22	-	26866684	26866888	26866684	26866779	26868267	26868384	3578	10	36	9	65	234	125	0.1733850377	0.517957584105	0.129	0.069	0.06
216	NFKB1	NFKB1	chr4	+	103455001	103455042	103455004	103455042	103450992	103451071	216	7	8	72	38	128	125	0.173900297736	0.518839242739	0.461	0.649	-0.188
1179	NDUFB4	NDUFB4	chr3	+	120319957	120321258	120321054	120321258	120315127	120315386	1179	2177	0	1791	4	1222	125	0.174786216365	0.519509598956	1.0	0.979	0.021
2226	CREM	CREM	chr10	+	35467799	35467914	35467816	35467914	35437295	35437419	2226	0	72	2	49	142	125	0.174392120547	0.519509598956	0.0	0.035	-0.035
534	ART5	ART5	chr11	-	3659735	3660149	3659735	3660023	3660232	3660265	534	16	3	0	1	251	125	0.174694136866	0.519509598956	0.726	0.0	0.726
343	CRBN	CRBN	chr3	-	3216846	3216953	3216846	3216950	3221304	3221401	343	77	4	32	0	128	125	0.175368303168	0.52058323749	0.949	1.0	-0.051
1860	FAM213B	FAM213B	chr1	+	2520360	2520479	2520392	2520479	2519828	2519892	1860	21	2	21	0	157	125	0.176461243427	0.521201943305	0.893	1.0	-0.107
2759	KLK8	KLK8	chr19	-	51503679	51503974	51503679	51503839	51504353	51504431	2759	8	12	9	5	260	125	0.176347757011	0.521201943305	0.243	0.464	-0.221
3435	TCFL5	TCFL5	chr20	-	61488746	61488990	61488746	61488987	61490715	61490878	3435	120	22	72	21	128	125	0.176231029202	0.521201943305	0.842	0.77	0.072
35	KIAA0922	KIAA0922	chr4	+	154505986	154506083	154505989	154506083	154504715	154504824	35	11	1	15	6	128	125	0.175803101198	0.521201943305	0.915	0.709	0.206
2819	CTSC	CTSC	chr11	-	88053980	88059611	88053980	88059567	88061279	88061364	2819	34	0	110	5	169	125	0.177008114233	0.522162860134	1.0	0.942	0.058
532	RFC2	RFC2	chr7	-	73663341	73663550	73663341	73663448	73664068	73664110	532	7	81	8	194	227	125	0.178126462278	0.524510277566	0.045	0.022	0.023
764	TJAP1	TJAP1	chr6	+	43466660	43466838	43466715	43466838	43465618	43465715	764	19	56	8	44	180	125	0.178248931833	0.524510277566	0.191	0.112	0.079
1178	MYADM	MYADM	chr19	+	54372943	54373092	54373007	54373092	54371118	54371197	1178	134	406	110	406	189	125	0.179661263002	0.527102646049	0.179	0.152	0.027
1695	MRPS34	MRPS34	chr16	-	1821895	1822535	1821895	1822514	1822604	1822647	1695	10	135	33	272	146	125	0.179857139016	0.527102646049	0.06	0.094	-0.034
1799	ADGRG1	ADGRG1	chr16	+	57685096	57685534	57685111	57685534	57684164	57684263	1799	0	29	35	724	140	125	0.18024808346	0.527102646049	0.0	0.041	-0.041
3490	CDV3	CDV3	chr3	+	133306005	133309118	133307196	133309118	133305406	133305566	3490	2122	105	6961	294	1316	125	0.180097435425	0.527102646049	0.657	0.692	-0.035
877	RASGRP3	RASGRP3	chr2	+	33764160	33764277	33764163	33764277	33759389	33759467	877	1	2	14	4	128	125	0.179537430002	0.527102646049	0.328	0.774	-0.446
718	ZNF189	ZNF189	chr9	+	104162165	104162292	104162207	104162292	104161135	104161471	718	6	13	3	19	167	125	0.180528223091	0.527267685038	0.257	0.106	0.151
1517	LYSMD3	LYSMD3	chr5	-	89811444	89815301	89811444	89815242	89820851	89821117	1517	47	1	59	5	184	125	0.18090690908	0.527447294739	0.97	0.889	0.081
451	SMG7	SMG7	chr1	+	183520952	183523328	183522111	183523328	183520179	183520325	451	1125	3	1005	0	1284	125	0.181037276811	0.527447294739	0.973	1.0	-0.027
2947	TMEM53	TMEM53	chr1	-	45118918	45120881	45118918	45120791	45140002	45140280	2947	19	0	47	4	215	125	0.182470264421	0.528356773022	1.0	0.872	0.128
2986	NDUFC2	NDUFC2	chr11	-	77784043	77784187	77784043	77784118	77790624	77791265	2986	180	3	575	1	194	125	0.182077412795	0.528356773022	0.975	0.997	-0.022
3178	ANKRD42	ANKRD42	chr11	+	82923694	82926242	82924020	82926242	82922336	82922472	3178	31	0	54	3	451	125	0.182239808241	0.528356773022	1.0	0.833	0.167
3676	WDR13	WDR13	chrX	+	48457104	48457345	48457138	48457345	48455879	48456425	3676	39	6	90	6	159	125	0.181741339258	0.528356773022	0.836	0.922	-0.086
3830	COPS7B	COPS7B	chr2	+	232665849	232665917	232665864	232665917	232663568	232663674	3830	7	2	8	0	140	125	0.182311641682	0.528356773022	0.758	1.0	-0.242
1051	ZDHHC16	ZDHHC16	chr10	+	99215416	99215540	99215470	99215540	99214470	99214556	1051	113	7	287	31	179	125	0.184520645358	0.529492577897	0.919	0.866	0.053
1690	NOP16	NOP16	chr5	-	175810939	175811287	175810939	175811255	175812221	175812328	1690	40	0	100	4	157	125	0.183938278004	0.529492577897	1.0	0.952	0.048
2010	ITPK1	ITPK1	chr14	-	93581413	93581650	93581413	93581529	93582116	93582263	2010	1	1	28	2	246	125	0.184223886732	0.529492577897	0.337	0.877	-0.54
2497	NUSAP1	NUSAP1	chr15	+	41643188	41643327	41643230	41643327	41641295	41641439	2497	70	144	141	228	167	125	0.183444483962	0.529492577897	0.267	0.316	-0.049
3205	LTBP1	LTBP1	chr2	+	33482350	33482578	33482509	33482578	33477743	33477911	3205	146	88	47	19	284	125	0.184540963249	0.529492577897	0.422	0.521	-0.099
3476	LY6K	LY6K	chr8	+	143784261	143785584	143784508	143785584	143783017	143783131	3476	9	0	143	24	372	125	0.183921985766	0.529492577897	1.0	0.667	0.333
369	EMC1	EMC1	chr1	-	19561623	19561746	19561623	19561743	19563635	19563732	369	95	5	175	18	128	125	0.184370988151	0.529492577897	0.949	0.905	0.044
712	ARHGEF26	ARHGEF26	chr3	+	153972508	153972613	153972573	153972613	153970904	153970972	712	4	0	5	3	190	125	0.184659694116	0.529492577897	1.0	0.523	0.477
3357	TICRR	TICRR	chr15	+	90127516	90127758	90127519	90127758	90125916	90126196	3357	12	1	37	0	128	125	0.185123404352	0.530177234578	0.921	1.0	-0.079
3609	GUCD1	GUCD1	chr22	-	24936390	24939068	24936390	24939065	24939809	24940051	3609	10	83	15	223	128	125	0.18591353336	0.53068430663	0.105	0.062	0.043
3808	GSN	GSN	chr9	+	124062333	124062404	124062342	124062404	124043747	124043840	3808	10	0	31	5	134	125	0.185739477894	0.53068430663	1.0	0.853	0.147
873	SPATA33	SPATA33	chr16	+	89735693	89736866	89735695	89736866	89724655	89724829	873	34	0	35	2	127	125	0.185975917385	0.53068430663	1.0	0.945	0.055
826	IKZF5	IKZF5	chr10	-	124758008	124758187	124758008	124758174	124766541	124766692	826	8	0	24	5	138	125	0.186734787591	0.532205434525	1.0	0.813	0.187
1910	NDC1	NDC1	chr1	-	54293671	54293846	54293671	54293726	54298162	54298264	1910	88	6	278	9	245	125	0.187453982559	0.532966268868	0.882	0.94	-0.058
2436	KRBA1	KRBA1	chr7	+	149418470	149418626	149418473	149418626	149417925	149418081	2436	3	1	8	14	128	125	0.187293056824	0.532966268868	0.746	0.358	0.388
1095	BTN2A2	BTN2A2	chr6	+	26392449	26395100	26394525	26395100	26391030	26391057	1095	525	0	577	2	2201	125	0.189187956746	0.535956747657	1.0	0.942	0.058
420	TRAPPC3	TRAPPC3	chr1	-	36605320	36605444	36605320	36605420	36605669	36605767	420	1	136	13	500	149	125	0.189052768937	0.535956747657	0.006	0.021	-0.015
464	TATDN3	TATDN3	chr1	+	212985568	212985670	212985589	212985670	212981077	212981190	464	6	8	6	21	146	125	0.188958374608	0.535956747657	0.391	0.197	0.194
2599	GMPR2	GMPR2	chr14	+	24707451	24708447	24707794	24708447	24706725	24706768	2599	115	1	410	12	468	125	0.190825418277	0.538319754921	0.968	0.901	0.067
2647	EFTUD2	EFTUD2	chr17	-	42960460	42960526	42960460	42960496	42961016	42961092	2647	151	2	450	0	155	125	0.190492103578	0.538319754921	0.984	1.0	-0.016
3735	COG2	COG2	chr1	+	230824165	230824308	230824168	230824308	230823816	230823889	3735	34	1	54	6	128	125	0.190935644936	0.538319754921	0.971	0.898	0.073
3907	PCBP2	PCBP2	chr12	+	53856264	53856351	53856276	53856351	53854798	53854927	3907	1293	1569	1332	1507	137	125	0.190266086785	0.538319754921	0.429	0.446	-0.017
1167	APTX	APTX	chr9	-	32972603	32973686	32972603	32973650	32974455	32974559	1167	6	109	3	138	161	125	0.191229263136	0.538404549737	0.041	0.017	0.024
1937	TP73-AS1	TP73-AS1	chr1	-	3652547	3655077	3652547	3654418	3656796	3656951	1937	418	8	277	10	784	125	0.191445647018	0.538404549737	0.893	0.815	0.078
1960	C17orf53	C17orf53	chr17	+	42231920	42232032	42231923	42232032	42230004	42230145	1960	1	14	0	45	128	125	0.19165100434	0.538404549737	0.065	0.0	0.065
989	FTSJ1	FTSJ1	chrX	+	48340790	48340894	48340796	48340894	48340019	48340103	989	93	35	229	116	131	125	0.191912002423	0.538495940132	0.717	0.653	0.064
1127	CELF1	CELF1	chr11	-	47505940	47506075	47505940	47506072	47508301	47508350	1127	128	1	294	8	128	125	0.194697077847	0.543119381832	0.992	0.973	0.019
1744	FAM111A	FAM111A	chr11	+	58916269	58916426	58916308	58916426	58913299	58913329	1744	8	3	45	42	164	125	0.194413427269	0.543119381832	0.67	0.45	0.22
2126	POMGNT1	POMGNT1	chr1	-	46654352	46655029	46654352	46654652	46655129	46655239	2126	594	13	1068	14	502	125	0.194606949997	0.543119381832	0.919	0.95	-0.031
228	TMEM218	TMEM218	chr11	-	124971096	124971199	124971096	124971152	124972532	124972705	228	5	0	4	2	172	125	0.195633583019	0.543119381832	1.0	0.592	0.408
2339	ZNF557	ZNF557	chr19	+	7075665	7075754	7075686	7075754	7075006	7075116	2339	2	2	12	2	146	125	0.195582618147	0.543119381832	0.461	0.837	-0.376
2542	WDR44	WDR44	chrX	+	117577522	117577650	117577546	117577650	117576527	117576643	2542	19	1	64	0	149	125	0.195457910122	0.543119381832	0.941	1.0	-0.059
2569	STEAP2	STEAP2	chr7	+	89861650	89866992	89866204	89866992	89859185	89859350	2569	276	0	304	2	4679	125	0.195258922955	0.543119381832	1.0	0.802	0.198
344	TCEB1	TCEB1	chr8	-	74876721	74876864	74876721	74876860	74884311	74884522	344	7	34	2	28	129	125	0.19489810001	0.543119381832	0.166	0.065	0.101
958	EPHB6	EPHB6	chr7	+	142564660	142564823	142564695	142564823	142564235	142564360	958	25	2	1	1	160	125	0.195049324699	0.543119381832	0.907	0.439	0.468
724	ALOX5	ALOX5	chr10	+	45938485	45938664	45938581	45938664	45936791	45936878	724	18	2	17	0	221	125	0.196043655283	0.54361752412	0.836	1.0	-0.164
1893	PCYT2	PCYT2	chr17	-	79866751	79866913	79866751	79866911	79867389	79867478	1893	48	0	182	6	127	125	0.196622896057	0.544583038785	1.0	0.968	0.032
1735	ZNF205-AS1	ZNF205-AS1	chr16	-	3164795	3164888	3164795	3164883	3164968	3165599	1735	3	2	4	0	130	125	0.196892329918	0.54468922725	0.591	1.0	-0.409
1315	BAHD1	BAHD1	chr15	+	40754110	40754493	40754113	40754493	40750649	40752095	1315	25	7	33	18	128	125	0.197776564176	0.544868892752	0.777	0.642	0.135
1392	PHF23	PHF23	chr17	-	7139248	7140086	7139248	7139885	7140703	7140796	1392	130	3	427	21	326	125	0.198113127318	0.544868892752	0.943	0.886	0.057
2332	ZFAND5	ZFAND5	chr9	-	74975543	74975703	74975543	74975700	74978385	74978522	2332	205	13	360	35	128	125	0.197327784401	0.544868892752	0.939	0.909	0.03
32	UROD	UROD	chr1	+	45478528	45478691	45478578	45478691	45477804	45477957	32	30	104	25	128	175	125	0.197738227715	0.544868892752	0.171	0.122	0.049
539	NDUFC1	NDUFC1	chr4	-	140216885	140217114	140216885	140217110	140223569	140223705	539	12	1	33	0	129	125	0.198036382488	0.544868892752	0.921	1.0	-0.079
232	TMEM218	TMEM218	chr11	-	124972027	124972247	124972027	124972213	124972629	124972705	232	0	3	7	11	159	125	0.198437407709	0.544875975363	0.0	0.333	-0.333
3658	BTN3A1	BTN3A1	chr6	+	26405599	26405876	26405769	26405876	26402464	26402640	3658	54	0	63	2	295	125	0.19857804957	0.544875975363	1.0	0.93	0.07
3092	EPB41L3	EPB41L3	chr18	-	5419709	5419930	5419709	5419876	5423376	5423552	3092	197	4	232	10	179	125	0.199161313027	0.545840947447	0.972	0.942	0.03
1607	HDAC9	HDAC9	chr7	+	18629958	18630109	18629967	18630109	18624903	18625145	1607	7	0	171	34	134	125	0.200550333369	0.547018883332	1.0	0.824	0.176
2450	GS1-124K5.11	GS1-124K5.11	chr7	-	66041741	66041919	66041741	66041916	66057243	66057394	2450	10	3	15	12	128	125	0.2000393431	0.547018883332	0.765	0.55	0.215
2711	POGLUT1	POGLUT1	chr3	+	119198754	119199019	119198897	119199019	119196159	119196295	2711	5	60	1	45	268	125	0.200149454342	0.547018883332	0.037	0.01	0.027
3060	SYNE2	SYNE2	chr14	+	64688251	64688422	64688293	64688422	64687154	64687355	3060	2	27	17	90	167	125	0.200355196893	0.547018883332	0.053	0.124	-0.071
690	C4orf46	C4orf46	chr4	-	159587826	159590920	159587826	159590916	159593148	159593407	690	3	2	10	1	129	125	0.200751520612	0.547018883332	0.592	0.906	-0.314
831	GAS2L1	GAS2L1	chr22	+	29707451	29708778	29708131	29708778	29706816	29706988	831	93	0	186	3	805	125	0.201016033198	0.547107148092	1.0	0.906	0.094
241	TUBB6	TUBB6	chr18	+	12320534	12320743	12320627	12320743	12310941	12311052	241	3	0	9	6	218	125	0.201622391074	0.547716621257	1.0	0.462	0.538
3434	ABI2	ABI2	chr2	+	204231599	204231767	204231603	204231767	204192961	204193354	3434	165	10	144	15	129	125	0.201704720938	0.547716621257	0.941	0.903	0.038
1356	NHLRC4	NHLRC4	chr16	+	617470	619495	617495	619495	616994	617075	1356	6	5	0	2	150	125	0.202388925775	0.548942115134	0.5	0.0	0.5
1094	BTN2A2	BTN2A2	chr6	+	26392602	26395100	26394525	26395100	26391030	26391057	1094	528	0	613	2	2048	125	0.204339598627	0.551693509695	1.0	0.949	0.051
3196	ARHGAP33	ARHGAP33	chr19	+	36277314	36277974	36277797	36277974	36276310	36276385	3196	81	2	68	0	608	125	0.20428793294	0.551693509695	0.893	1.0	-0.107
587	EVC	EVC	chr4	+	5812679	5816031	5812682	5816031	5811244	5811338	587	2	2	3	0	128	125	0.204250201037	0.551693509695	0.494	1.0	-0.506
805	ZNF662	ZNF662	chr3	+	42950284	42950401	42950287	42950401	42949513	42949640	805	0	1	9	2	128	125	0.203782468899	0.551693509695	0.0	0.815	-0.815
1914	EIF4G3	EIF4G3	chr1	-	21276495	21276604	21276495	21276601	21295966	21296089	1914	54	60	63	96	128	125	0.205166805134	0.553293088903	0.468	0.391	0.077
1535	VAMP1	VAMP1	chr12	-	6571403	6573652	6571403	6572135	6574055	6574107	1535	340	0	141	1	1642	125	0.206423242453	0.556045237099	1.0	0.915	0.085
308	DTYMK	DTYMK	chr2	-	242617866	242618064	242617866	242617992	242619643	242619734	308	315	21	879	41	197	125	0.206881623196	0.55664381949	0.905	0.932	-0.027
264	MEIS3	MEIS3	chr19	-	47910608	47910823	47910608	47910685	47912355	47912504	264	26	204	0	10	263	125	0.207510121535	0.557698239975	0.057	0.0	0.057
102	LOC100129461	LOC100129461	chr6	+	5042739	5043823	5042821	5043823	5021614	5021707	102	10	3	1	2	207	125	0.209074047016	0.55823684974	0.668	0.232	0.436
1358	GMEB1	GMEB1	chr1	+	29010094	29010252	29010097	29010252	28995239	28995351	1358	9	2	15	10	128	125	0.209221827793	0.55823684974	0.815	0.594	0.221
1635	TMEM59	TMEM59	chr1	-	54506428	54506513	54506428	54506510	54507396	54507478	1635	121	303	237	502	128	125	0.209698380771	0.55823684974	0.281	0.316	-0.035
2313	FGFR1OP	FGFR1OP	chr6	+	167453391	167455906	167453535	167455906	167447362	167447459	2313	99	0	177	3	269	125	0.209068658556	0.55823684974	1.0	0.965	0.035
2389	ZYX	ZYX	chr7	+	143078649	143078872	143078652	143078872	143078359	143078502	2389	0	2	3	2	128	125	0.209803860297	0.55823684974	0.0	0.594	-0.594
3163	PIGO	PIGO	chr9	-	35091236	35092764	35091236	35091288	35093897	35094021	3163	249	1	1174	0	1601	125	0.209675059951	0.55823684974	0.951	1.0	-0.049
3174	EXTL2	EXTL2	chr1	-	101342349	101342420	101342349	101342417	101343031	101343459	3174	66	3	34	0	128	125	0.209842108133	0.55823684974	0.956	1.0	-0.044
3704	MUC1	MUC1	chr1	-	155161973	155162101	155161973	155162074	155162576	155162706	3704	3	1	178	252	152	125	0.208758746956	0.55823684974	0.712	0.367	0.345
744	DDIT3	DDIT3	chr12	-	57911051	57911221	57911051	57911207	57911488	57911536	744	105	37	73	17	139	125	0.208079371603	0.55823684974	0.718	0.794	-0.076
1073	C6orf48	C6orf48	chr6	+	31804189	31804294	31804203	31804294	31803187	31803228	1073	2	0	2	3	139	125	0.210744872786	0.55937574905	1.0	0.375	0.625
1539	E2F6	E2F6	chr2	-	11593707	11593924	11593707	11593848	11605897	11606303	1539	75	0	79	2	201	125	0.21058803492	0.55937574905	1.0	0.961	0.039
1072	C6orf48	C6orf48	chr6	+	31804200	31804294	31804203	31804294	31803187	31803228	1072	38	0	73	3	128	125	0.213621796472	0.559867798802	1.0	0.96	0.04
1105	DGKZ	DGKZ	chr11	+	46389551	46389629	46389554	46389629	46389201	46389297	1105	85	34	124	35	128	125	0.214780873472	0.559867798802	0.709	0.776	-0.067
1120	BTN3A2	BTN3A2	chr6	+	26376024	26378548	26376756	26378548	26374998	26375026	1120	102	0	130	2	857	125	0.216135913148	0.559867798802	1.0	0.905	0.095
1121	BTN3A2	BTN3A2	chr6	+	26375742	26378548	26376756	26378548	26374998	26375026	1121	103	0	129	2	1139	125	0.216074540807	0.559867798802	1.0	0.876	0.124
1217	ACHE	ACHE	chr7	-	100487614	100488709	100487614	100487956	100488789	100488959	1217	53	4	20	0	878	125	0.212785561641	0.559867798802	0.654	1.0	-0.346
1224	SERPINB1	SERPINB1	chr6	-	2836089	2836257	2836089	2836253	2836341	2836484	1224	86	3	449	6	129	125	0.214868720398	0.559867798802	0.965	0.986	-0.021
1227	MUTYH	MUTYH	chr1	-	45799084	45799236	45799084	45799169	45800062	45800183	1227	26	11	13	11	192	125	0.21292368544	0.559867798802	0.606	0.435	0.171
1671	DNAAF3	DNAAF3	chr19	-	55677225	55677431	55677225	55677368	55677696	55677785	1671	3	15	0	8	188	125	0.211747382352	0.559867798802	0.117	0.0	0.117
1719	EIF1AD	EIF1AD	chr11	-	65767773	65767976	65767773	65767877	65769510	65769637	1719	25	5	99	9	224	125	0.214087338037	0.559867798802	0.736	0.86	-0.124
1838	WBP5	WBP5	chrX	+	102612542	102613397	102612545	102613397	102611379	102611534	1838	445	8	225	1	128	125	0.215557418865	0.559867798802	0.982	0.995	-0.013
1925	ARNT	ARNT	chr1	-	150788734	150788882	150788734	150788876	150789263	150789366	1925	65	2	79	0	131	125	0.21118155922	0.559867798802	0.969	1.0	-0.031
2175	C21orf2	C21orf2	chr21	-	45752915	45753145	45752915	45753136	45755640	45755687	2175	51	0	18	1	134	125	0.215014152403	0.559867798802	1.0	0.944	0.056
2511	URGCP	URGCP	chr7	-	43927388	43927415	43927388	43927410	43946160	43946668	2511	6	2	65	6	130	125	0.215238192643	0.559867798802	0.743	0.912	-0.169
2557	MBNL3	MBNL3	chrX	-	131520688	131520839	131520688	131520734	131524874	131525111	2557	29	0	12	1	230	125	0.215577156332	0.559867798802	1.0	0.867	0.133
2654	SEPT8	SEPT8	chr5	-	132091695	132094516	132091695	132094248	132096493	132096684	2654	192	0	704	6	393	125	0.213833964255	0.559867798802	1.0	0.974	0.026
2772	IKBKB	IKBKB	chr8	+	42175174	42175289	42175227	42175289	42174227	42174422	2772	51	1	155	10	178	125	0.213804366954	0.559867798802	0.973	0.916	0.057
3197	MOBP	MOBP	chr3	+	39543953	39544367	39544025	39544367	39543556	39543766	3197	1	0	0	2	197	125	0.213617377949	0.559867798802	1.0	0.0	1.0
3261	NCOA1	NCOA1	chr2	+	24991089	24993570	24991092	24993570	24985555	24985645	3261	25	7	7	5	128	125	0.216156002083	0.559867798802	0.777	0.578	0.199
3263	ZNF433	ZNF433	chr19	-	12128980	12129116	12128980	12129107	12146351	12146556	3263	4	8	4	2	134	125	0.211560757164	0.559867798802	0.318	0.651	-0.333
448	ARMC7	ARMC7	chr17	+	73110263	73110924	73110823	73110924	73106557	73106701	448	89	2	78	5	685	125	0.213201946893	0.559867798802	0.89	0.74	0.15
454	ARFIP2	ARFIP2	chr11	-	6501552	6501693	6501552	6501653	6502460	6502709	454	39	16	29	20	165	125	0.215895425416	0.559867798802	0.649	0.523	0.126
85	WDTC1	WDTC1	chr1	+	27623538	27623647	27623541	27623647	27622816	27622892	85	118	3	137	8	128	125	0.215892079065	0.559867798802	0.975	0.944	0.031
3647	TRIM17	TRIM17	chr1	-	228602344	228602814	228602344	228602778	228604239	228604583	3647	1	2	2	0	161	125	0.216763563204	0.560825157488	0.28	1.0	-0.72
2822	PPP6R3	PPP6R3	chr11	+	68355394	68355492	68355412	68355492	68343425	68343511	2822	18	1	76	14	143	125	0.218343381078	0.562153200549	0.94	0.826	0.114
3213	TCF4	TCF4	chr18	-	53018104	53018234	53018104	53018231	53070684	53070749	3213	81	8	13	0	128	125	0.217794383223	0.562153200549	0.908	1.0	-0.092
3650	MRPL55	MRPL55	chr1	-	228295935	228296022	228295935	228296019	228296137	228296175	3650	5	53	7	34	128	125	0.218108556166	0.562153200549	0.084	0.167	-0.083
3803	NRM	NRM	chr6	-	30657052	30657247	30657052	30657229	30657823	30658020	3803	2	59	0	82	143	125	0.217881830111	0.562153200549	0.029	0.0	0.029
655	ABTB1	ABTB1	chr3	+	127393187	127393261	127393233	127393261	127391780	127391924	655	9	26	12	65	171	125	0.218469381291	0.562153200549	0.202	0.119	0.083
1245	CD58	CD58	chr1	-	117061852	117061924	117061852	117061889	117064527	117064605	1245	0	17	7	95	160	125	0.222372738881	0.563583382304	0.0	0.054	-0.054
1466	SLC25A39	SLC25A39	chr17	-	42399786	42399920	42399786	42399896	42400651	42400711	1466	26	7	29	15	149	125	0.221016944364	0.563583382304	0.757	0.619	0.138
1827	ZNF302	ZNF302	chr19	+	35174056	35174143	35174059	35174143	35173681	35173802	1827	9	35	15	32	128	125	0.221010221109	0.563583382304	0.201	0.314	-0.113
2075	CNTN4	CNTN4	chr3	+	3072538	3072659	3072541	3072659	3067785	3067961	2075	5	1	0	1	128	125	0.221808112721	0.563583382304	0.83	0.0	0.83
2939	MFSD1	MFSD1	chr3	+	158522107	158522160	158522111	158522160	158519714	158520104	2939	62	6	94	4	129	125	0.221031842086	0.563583382304	0.909	0.958	-0.049
3001	STRA6	STRA6	chr15	-	74488348	74488488	74488348	74488461	74489678	74489764	3001	19	0	8	1	152	125	0.222168419385	0.563583382304	1.0	0.868	0.132
3007	VWA9	VWA9	chr15	-	65899639	65899780	65899639	65899763	65903435	65903627	3007	35	7	63	6	142	125	0.221462106271	0.563583382304	0.815	0.902	-0.087
3233	ZNF227	ZNF227	chr19	+	44732598	44732725	44732639	44732725	44721943	44722005	3233	33	6	20	1	166	125	0.219565777379	0.563583382304	0.806	0.938	-0.132
3408	NCOR2	NCOR2	chr12	-	124841187	124841352	124841187	124841328	124846671	124846843	3408	8	1	63	1	149	125	0.220448124277	0.563583382304	0.87	0.981	-0.111
548	ICT1	ICT1	chr17	+	73017015	73017356	73017020	73017356	73016582	73016752	548	157	2	319	10	130	125	0.221342328558	0.563583382304	0.987	0.968	0.019
694	TGFBR1	TGFBR1	chr9	+	101894778	101895021	101894790	101895021	101891136	101891382	694	11	49	5	45	137	125	0.220539650881	0.563583382304	0.17	0.092	0.078
762	TJAP1	TJAP1	chr6	+	43466660	43466838	43466712	43466838	43465618	43465715	762	18	49	8	39	177	125	0.219429175412	0.563583382304	0.206	0.127	0.079
869	FNBP1L	FNBP1L	chr1	+	94016503	94020218	94017965	94020218	94014834	94014983	869	471	0	2114	6	1587	125	0.222180514116	0.563583382304	1.0	0.965	0.035
898	TM4SF1-AS1	TM4SF1-AS1	chr3	+	149104154	149104370	149104158	149104370	149095564	149096102	898	0	2	1	0	129	125	0.220838798148	0.563583382304	0.0	1.0	-1.0
2447	NOS1AP	NOS1AP	chr1	+	162270422	162270496	162270437	162270496	162257133	162257226	2447	6	7	15	39	140	125	0.222843769957	0.564170532533	0.434	0.256	0.178
1895	SMAD7	SMAD7	chr18	-	46468850	46468925	46468850	46468922	46474753	46474807	1895	86	6	170	21	128	125	0.224201141618	0.56578382312	0.933	0.888	0.045
3033	LST1	LST1	chr6	+	31556294	31556686	31556339	31556686	31554976	31555095	3033	2	0	0	1	170	125	0.224123579618	0.56578382312	1.0	0.0	1.0
3483	NOX4	NOX4	chr11	-	89184952	89185063	89184952	89185059	89223625	89223721	3483	5	2	30	3	129	125	0.22409687927	0.56578382312	0.708	0.906	-0.198
1840	PDCD6IP	PDCD6IP	chr3	+	33870329	33870461	33870344	33870461	33867971	33868072	1840	5	119	11	530	140	125	0.224701061798	0.565833763523	0.036	0.018	0.018
1867	PAN2	PAN2	chr12	-	56717820	56717969	56717820	56717966	56718077	56718277	1867	35	17	27	7	128	125	0.22462501439	0.565833763523	0.668	0.79	-0.122
1499	DNAJC4	DNAJC4	chr11	+	64000172	64000337	64000175	64000337	63999901	64000086	1499	10	78	10	139	128	125	0.22570313942	0.567750586567	0.111	0.066	0.045
601	ATXN7L1	ATXN7L1	chr7	-	105245220	105248340	105245220	105248337	105250975	105251050	601	5	0	5	2	128	125	0.226050483906	0.56801811361	1.0	0.709	0.291
1333	RAB4A	RAB4A	chr1	+	229433228	229433383	229433266	229433383	229431594	229431657	1333	221	6	218	11	163	125	0.227371257778	0.568921399495	0.966	0.938	0.028
3394	SRRT	SRRT	chr7	+	100482833	100482991	100482836	100482991	100482543	100482661	3394	151	134	217	159	128	125	0.227365239029	0.568921399495	0.524	0.571	-0.047
3789	PTPRU	PTPRU	chr1	+	29650142	29650300	29650148	29650300	29649882	29650008	3789	30	0	64	3	131	125	0.226856386932	0.568921399495	1.0	0.953	0.047
624	SGOL2	SGOL2	chr2	+	201440033	201440184	201440040	201440184	201435772	201438700	624	24	3	89	4	132	125	0.22737545962	0.568921399495	0.883	0.955	-0.072
1220	ARL4A	ARL4A	chr7	+	12727790	12730558	12727793	12730558	12726451	12726668	1220	10	12	61	41	128	125	0.227629414652	0.568952842349	0.449	0.592	-0.143
1699	LYPLA1	LYPLA1	chr8	-	54963571	54963748	54963571	54963706	54965214	54965316	1699	231	11	1052	32	167	125	0.228117083379	0.568965042883	0.94	0.961	-0.021
174	TMBIM4	TMBIM4	chr12	-	66547119	66547228	66547119	66547190	66563634	66563852	174	139	4	408	5	163	125	0.22808094254	0.568965042883	0.964	0.984	-0.02
679	ZCCHC10	ZCCHC10	chr5	-	132332676	132334542	132332676	132334524	132335823	132335865	679	36	4	90	4	143	125	0.228831800361	0.570144348257	0.887	0.952	-0.065
1036	DERL1	DERL1	chr8	-	124031434	124031545	124031434	124031485	124033686	124033739	1036	202	10	352	10	185	125	0.230794223722	0.571441128968	0.932	0.96	-0.028
1452	LETM2	LETM2	chr8	+	38250059	38250513	38250130	38250513	38245467	38245548	1452	10	3	23	2	196	125	0.231071480817	0.571441128968	0.68	0.88	-0.2
166	MORF4L2	MORF4L2	chrX	-	102933426	102933579	102933426	102933548	102940098	102940188	166	362	25	467	44	156	125	0.231217344934	0.571441128968	0.921	0.895	0.026
1720	EIF1AD	EIF1AD	chr11	-	65767773	65767976	65767773	65767952	65769510	65769637	1720	3	5	30	19	149	125	0.231291827338	0.571441128968	0.335	0.57	-0.235
2327	CHCHD7	CHCHD7	chr8	+	57128947	57129090	57128991	57129090	57127156	57127226	2327	73	174	154	299	169	125	0.231033301511	0.571441128968	0.237	0.276	-0.039
3244	C19orf60	C19orf60	chr19	+	18700222	18700493	18700288	18700493	18699804	18699887	3244	0	2	6	6	191	125	0.230354392458	0.571441128968	0.0	0.396	-0.396
552	ZNF419	ZNF419	chr19	+	58004223	58006048	58005735	58006048	58003480	58003579	552	441	0	199	1	1637	125	0.229602258557	0.571441128968	1.0	0.938	0.062
924	STIL	STIL	chr1	-	47728574	47728788	47728574	47728785	47735306	47735538	924	9	20	33	42	128	125	0.230351469834	0.571441128968	0.305	0.434	-0.129
1749	MAP4K2	MAP4K2	chr11	-	64564575	64564664	64564575	64564640	64564746	64564852	1749	29	0	91	4	149	125	0.233023544789	0.574210945705	1.0	0.95	0.05
2771	FAM104A	FAM104A	chr17	-	71223303	71223403	71223303	71223321	71228224	71228533	2771	30	0	96	4	207	125	0.233143773882	0.574210945705	1.0	0.935	0.065
3603	CHRDL1	CHRDL1	chrX	-	109924709	109924877	109924709	109924874	109931821	109932031	3603	38	8	136	16	128	125	0.232727135232	0.574210945705	0.823	0.892	-0.069
999	PQBP1	PQBP1	chrX	+	48760008	48760072	48760011	48760072	48759509	48759794	999	436	20	344	23	128	125	0.234039479796	0.575815296325	0.955	0.936	0.019
2229	TEX10	TEX10	chr9	-	103065913	103066124	103065913	103066067	103070781	103070963	2229	199	1	154	3	182	125	0.234470460522	0.57627411413	0.993	0.972	0.021
2930	GLB1L	GLB1L	chr2	-	220108223	220108365	220108223	220108353	220109950	220110151	2930	1	1	0	4	137	125	0.235433418694	0.578038091523	0.477	0.0	0.477
3510	LIMA1	LIMA1	chr12	-	50586234	50586347	50586234	50586344	50589612	50589670	3510	9	74	125	675	128	125	0.236137878749	0.579164391479	0.106	0.153	-0.047
956	SIPA1L1	SIPA1L1	chr14	+	72204957	72205042	72204960	72205042	72201993	72202108	956	29	17	100	38	128	125	0.236998146338	0.58067009451	0.625	0.72	-0.095
1219	HSP90AB1	HSP90AB1	chr6	+	44217411	44217571	44217441	44217571	44217113	44217320	1219	5621	96	8982	179	155	125	0.237940552216	0.581621100931	0.979	0.976	0.003
1414	PRIMPOL	PRIMPOL	chr4	+	185606562	185606652	185606565	185606652	185603401	185603490	1414	7	0	32	6	128	125	0.238744898609	0.581621100931	1.0	0.839	0.161
1729	RASGEF1B	RASGEF1B	chr4	-	82369222	82369438	82369222	82369435	82377804	82377942	1729	4	3	1	4	128	125	0.23766532627	0.581621100931	0.566	0.196	0.37
2894	NPTN	NPTN	chr15	-	73855576	73855598	73855576	73855586	73862490	73862764	2894	212	5	690	8	137	125	0.239323292206	0.581621100931	0.975	0.987	-0.012
3247	BCLAF1	BCLAF1	chr6	-	136596980	136597646	136596980	136597127	136599002	136599914	3247	1091	18	2366	27	644	125	0.238877490957	0.581621100931	0.922	0.944	-0.022
3607	GUCD1	GUCD1	chr22	-	24939809	24940051	24939809	24939922	24942881	24942973	3607	187	2	436	11	254	125	0.239360402165	0.581621100931	0.979	0.951	0.028
3748	FBXO17	FBXO17	chr19	-	39437111	39437245	39437111	39437207	39439206	39439318	3748	6	110	4	160	163	125	0.238255600461	0.581621100931	0.04	0.019	0.021
3828	RNF121	RNF121	chr11	+	71706485	71706597	71706495	71706597	71701642	71701763	3828	6	0	2	1	135	125	0.239128732734	0.581621100931	1.0	0.649	0.351
1876	SRPK1	SRPK1	chr6	-	35858671	35858818	35858671	35858790	35888244	35888305	1876	4	112	23	346	153	125	0.24111826396	0.585096209645	0.028	0.052	-0.024
2028	TGOLN2	TGOLN2	chr2	-	85545140	85549881	85545140	85549864	85552037	85552121	2028	3	109	0	254	142	125	0.241287024088	0.585096209645	0.024	0.0	0.024
1035	STAU1	STAU1	chr20	-	47740911	47741142	47740911	47741124	47752369	47752468	1035	23	187	49	291	143	125	0.241837833209	0.585227692889	0.097	0.128	-0.031
3292	NRP1	NRP1	chr10	-	33475144	33475419	33475144	33475416	33481208	33481346	3292	5	60	10	241	128	125	0.241700617448	0.585227692889	0.075	0.039	0.036
1264	GPBAR1	GPBAR1	chr2	+	219126781	219128582	219127402	219128582	219125737	219125939	1264	2	1	7	0	746	125	0.243915275297	0.587240351251	0.251	1.0	-0.749
2094	NSUN5	NSUN5	chr7	-	72721579	72721754	72721579	72721640	72722427	72722550	2094	136	1	402	0	239	125	0.243199547844	0.587240351251	0.986	1.0	-0.014
2788	OSBP2	OSBP2	chr22	+	31285163	31285221	31285166	31285221	31284209	31284327	2788	10	2	8	0	128	125	0.243778281581	0.587240351251	0.83	1.0	-0.17
3167	DLG4	DLG4	chr17	-	7107326	7107386	7107326	7107377	7107517	7107571	3167	33	6	41	14	134	125	0.243248529282	0.587240351251	0.837	0.732	0.105
53	PLAGL1	PLAGL1	chr6	-	144287294	144287422	144287294	144287367	144290043	144290115	53	7	4	20	26	180	125	0.243418335764	0.587240351251	0.549	0.348	0.201
2143	FAM122B	FAM122B	chrX	-	133903595	133906313	133903595	133905384	133915850	133915947	2143	433	4	805	3	1054	125	0.245174462465	0.587599491166	0.928	0.97	-0.042
2612	ST3GAL3	ST3GAL3	chr1	+	44365180	44365399	44365212	44365399	44364839	44364935	2612	4	28	0	9	157	125	0.244900043134	0.587599491166	0.102	0.0	0.102
3392	TPD52	TPD52	chr8	-	80947102	80950470	80947102	80950463	80954854	80954903	3392	92	3	384	5	132	125	0.244395849123	0.587599491166	0.967	0.986	-0.019
3867	COMMD7	COMMD7	chr20	-	31315895	31315949	31315895	31315946	31331113	31331814	3867	66	14	168	23	128	125	0.245310945824	0.587599491166	0.822	0.877	-0.055
457	CIB2	CIB2	chr15	-	78401576	78401851	78401576	78401724	78416046	78416081	457	31	3	14	0	252	125	0.244717831048	0.587599491166	0.837	1.0	-0.163
1892	PCYT2	PCYT2	chr17	-	79866751	79867197	79866751	79866913	79867389	79867478	1892	4	48	28	180	409	125	0.245876600454	0.587613033929	0.025	0.045	-0.02
2876	ATXN2L	ATXN2L	chr16	+	28848048	28848558	28848071	28848558	28847253	28847497	2876	64	8	93	6	148	125	0.246064516117	0.587613033929	0.871	0.929	-0.058
57	PLAGL1	PLAGL1	chr6	-	144281605	144281717	144281605	144281693	144285923	144285955	57	0	11	3	25	149	125	0.24585571805	0.587613033929	0.0	0.091	-0.091
1698	DIS3L2	DIS3L2	chr2	+	233194522	233194706	233194592	233194706	233164749	233164829	1698	30	1	68	0	195	125	0.248160959272	0.590227427855	0.951	1.0	-0.049
1967	ASRGL1	ASRGL1	chr11	+	62105361	62105639	62105438	62105639	62104773	62105046	1967	12	15	2	7	202	125	0.248115104021	0.590227427855	0.331	0.15	0.181
2793	WWC1	WWC1	chr5	+	167894844	167894969	167894847	167894969	167891715	167891967	2793	46	25	528	386	128	125	0.247472201943	0.590227427855	0.642	0.572	0.07
3586	ZNF124	ZNF124	chr1	-	247318290	247320705	247318290	247320509	247322307	247322368	3586	7	1	16	0	321	125	0.247781887655	0.590227427855	0.732	1.0	-0.268
1268	CLINT1	CLINT1	chr5	-	157216370	157216575	157216370	157216521	157218710	157219003	1268	62	64	205	267	179	125	0.24954654054	0.592924592795	0.404	0.349	0.055
1088	CALHM2	CALHM2	chr10	-	105210839	105211042	105210839	105210939	105211912	105212162	1088	10	2	2	2	228	125	0.250975471251	0.59392488528	0.733	0.354	0.379
2188	TMEM44	TMEM44	chr3	-	194325015	194325174	194325015	194325170	194331644	194331749	2188	23	7	5	4	129	125	0.250542985164	0.59392488528	0.761	0.548	0.213
2659	TFE3	TFE3	chrX	-	48896631	48896935	48896631	48896870	48897981	48898095	2659	70	18	284	51	190	125	0.25049833676	0.59392488528	0.719	0.786	-0.067
3459	MAP3K13	MAP3K13	chr3	+	185003304	185003431	185003312	185003431	185000728	185000815	3459	197	5	129	1	133	125	0.250766973923	0.59392488528	0.974	0.992	-0.018
592	FUT3	FUT3	chr19	-	5846436	5846977	5846436	5846629	5851400	5851485	592	2	1	2	6	473	125	0.251442415296	0.594433072069	0.346	0.081	0.265
2354	REV1	REV1	chr2	-	100046301	100046410	100046301	100046407	100050793	100050910	2354	22	18	29	14	128	125	0.251909631903	0.594940884164	0.544	0.669	-0.125
775	IGF1R	IGF1R	chr15	+	99472786	99472889	99472789	99472889	99467753	99467913	775	26	12	37	28	128	125	0.252221179417	0.595080400286	0.679	0.563	0.116
1410	TAF1	TAF1	chrX	+	70596799	70597041	70596862	70597041	70595016	70595136	1410	34	2	47	7	188	125	0.25338796269	0.596043341378	0.919	0.817	0.102
2031	GMIP	GMIP	chr19	-	19747515	19747605	19747515	19747596	19747725	19747838	2031	5	0	27	7	134	125	0.253156780467	0.596043341378	1.0	0.783	0.217
3920	FAM166B	FAM166B	chr9	-	35562376	35562525	35562376	35562503	35562645	35562697	3920	4	4	2	0	147	125	0.253348702569	0.596043341378	0.46	1.0	-0.54
743	DDIT3	DDIT3	chr12	-	57911051	57911302	57911051	57911221	57911488	57911536	743	67	89	57	57	206	125	0.253670573209	0.596113201449	0.314	0.378	-0.064
1251	AMT	AMT	chr3	-	49459536	49459704	49459536	49459690	49459793	49460111	1251	3	0	12	6	139	125	0.255936356248	0.59667852787	1.0	0.643	0.357
162	MORF4L2	MORF4L2	chrX	-	102933426	102933548	102933426	102933528	102939608	102939657	162	4	13	16	112	145	125	0.254699224009	0.59667852787	0.21	0.11	0.1
1688	NOP16	NOP16	chr5	-	175810939	175811284	175810939	175811255	175812221	175812328	1688	62	0	174	4	154	125	0.254988607156	0.59667852787	1.0	0.972	0.028
2683	C21orf58	C21orf58	chr21	-	47734629	47734963	47734629	47734794	47735387	47735461	2683	11	4	19	15	294	125	0.255734556432	0.59667852787	0.539	0.35	0.189
2779	IL1R1	IL1R1	chr2	+	102791937	102792105	102792030	102792105	102791046	102791190	2779	66	0	206	4	218	125	0.254894196558	0.59667852787	1.0	0.967	0.033
3138	SCARF1	SCARF1	chr17	-	1540002	1540149	1540002	1540112	1540234	1540356	3138	12	2	9	0	162	125	0.2558309037	0.59667852787	0.822	1.0	-0.178
3504	NPHP1	NPHP1	chr2	-	110920624	110920712	110920624	110920709	110922264	110922307	3504	9	4	6	7	128	125	0.254344215084	0.59667852787	0.687	0.456	0.231
3523	TTC23	TTC23	chr15	-	99679521	99679672	99679521	99679604	99696352	99696502	3523	5	13	3	20	193	125	0.255677870132	0.59667852787	0.199	0.089	0.11
1349	CDC27	CDC27	chr17	-	45219218	45219391	45219218	45219388	45219594	45219802	1349	31	49	101	118	128	125	0.257830192963	0.600499767603	0.382	0.455	-0.073
1761	RYK	RYK	chr3	-	133910692	133910827	133910692	133910818	133913925	133914026	1761	251	133	276	123	134	125	0.25815439648	0.600661315403	0.638	0.677	-0.039
2279	PPIE	PPIE	chr1	+	40211046	40211170	40211085	40211170	40209495	40209596	2279	188	8	323	22	164	125	0.258799661648	0.600750859057	0.947	0.918	0.029
3503	GTF2IRD1	GTF2IRD1	chr7	+	73969722	73969824	73969767	73969824	73969503	73969553	3503	58	75	77	76	170	125	0.25895751922	0.600750859057	0.362	0.427	-0.065
631	LRRC16A	LRRC16A	chr6	+	25606288	25606501	25606306	25606501	25605039	25605121	631	6	0	136	26	143	125	0.258616641435	0.600750859057	1.0	0.821	0.179
3412	STK40	STK40	chr1	-	36824337	36824438	36824337	36824423	36826821	36826941	3412	4	120	2	160	140	125	0.259552383811	0.601538808891	0.029	0.011	0.018
2480	ARHGEF40	ARHGEF40	chr14	+	21543781	21543924	21543803	21543924	21543490	21543658	2480	3	113	0	82	147	125	0.260567597734	0.603298455657	0.022	0.0	0.022
479	SHMT2	SHMT2	chr12	+	57626207	57626358	57626265	57626358	57625993	57626075	479	140	3	165	1	183	125	0.260990715463	0.603685099457	0.97	0.991	-0.021
3407	NCOR2	NCOR2	chr12	-	124914158	124914252	124914158	124914249	124915160	124915333	3407	12	1	58	15	128	125	0.261417975962	0.604080558179	0.921	0.791	0.13
1326	ORC1	ORC1	chr1	-	52867800	52867900	52867800	52867897	52869917	52870143	1326	22	3	60	3	128	125	0.261753399837	0.604263235471	0.877	0.951	-0.074
281	ZNF181	ZNF181	chr19	+	35230427	35230526	35230430	35230526	35230052	35230173	281	6	5	5	1	128	125	0.262848995976	0.605377361213	0.54	0.83	-0.29
2942	CCDC138	CCDC138	chr2	+	109408130	109408258	109408135	109408258	109405307	109405422	2942	44	5	29	1	130	125	0.263006541316	0.605377361213	0.894	0.965	-0.071
3667	TMEM171	TMEM171	chr5	+	72427364	72427644	72427367	72427644	72424216	72424358	3667	2	6	8	8	128	125	0.262672040343	0.605377361213	0.246	0.494	-0.248
2551	PCMTD2	PCMTD2	chr20	+	62899239	62899363	62899320	62899363	62895781	62895884	2551	76	0	35	1	206	125	0.263341012048	0.60555586868	1.0	0.955	0.045
594	TSC22D4	TSC22D4	chr7	-	100074899	100075827	100074899	100075082	100076416	100076902	594	283	10	474	10	870	125	0.263879497413	0.606202705071	0.803	0.872	-0.069
2786	NCAPG	NCAPG	chr4	+	17825269	17825393	17825294	17825393	17824605	17824746	2786	67	1	203	9	150	125	0.264198339934	0.606344193987	0.982	0.949	0.033
3918	FAM166B	FAM166B	chr9	-	35562376	35562571	35562376	35562525	35562645	35562697	3918	3	3	0	2	171	125	0.264880832429	0.607319184859	0.422	0.0	0.422
2619	MAP4K4	MAP4K4	chr2	+	102476104	102476326	102476197	102476326	102472438	102472600	2619	38	0	176	5	218	125	0.26594465786	0.608732475382	1.0	0.953	0.047
2795	STX4	STX4	chr16	+	31045524	31045646	31045546	31045646	31045333	31045435	2795	5	23	13	117	147	125	0.26601376735	0.608732475382	0.156	0.086	0.07
3480	RNMT	RNMT	chr18	+	13759940	13764555	13762037	13764555	13754112	13754146	3480	773	2	959	6	2222	125	0.26735637869	0.611211430235	0.956	0.9	0.056
1782	CAPRIN2	CAPRIN2	chr12	-	30862485	30863448	30862485	30863404	30864499	30864563	1782	26	38	6	16	169	125	0.267681164106	0.611360953292	0.336	0.217	0.119
2987	PMS2	PMS2	chr7	-	6045522	6045662	6045522	6045657	6048627	6048737	2987	12	2	37	15	130	125	0.268137616809	0.611810612603	0.852	0.703	0.149
2924	SIK3	SIK3	chr11	-	116728525	116729415	116728525	116729235	116729980	116730320	2924	43	3	114	16	305	125	0.269323422009	0.612893467449	0.855	0.745	0.11
3571	MPP1	MPP1	chrX	-	154014478	154014675	154014478	154014615	154018228	154018297	3571	34	1	78	0	185	125	0.269392292014	0.612893467449	0.958	1.0	-0.042
518	IFFO1	IFFO1	chr12	-	6657833	6658015	6657833	6657991	6658641	6658650	518	3	11	0	5	149	125	0.269300238314	0.612893467449	0.186	0.0	0.186
1979	C17orf49	C17orf49	chr17	+	6920575	6920843	6920579	6920843	6920228	6920333	1979	57	141	160	323	129	125	0.269977606686	0.613176031728	0.281	0.324	-0.043
3423	PTGES2	PTGES2	chr9	-	130885980	130886130	130885980	130886126	130886770	130886829	3423	249	6	412	5	129	125	0.270036792929	0.613176031728	0.976	0.988	-0.012
3315	PPP1R12C	PPP1R12C	chr19	-	55604150	55604236	55604150	55604233	55604383	55604444	3315	17	22	24	49	128	125	0.270527542517	0.61369915083	0.43	0.324	0.106
2712	ZNF773	ZNF773	chr19	+	58016024	58016154	58016027	58016154	58011221	58011481	2712	1	0	3	8	128	125	0.271575975874	0.615485168399	1.0	0.268	0.732
147	GPATCH4	GPATCH4	chr1	-	156568759	156568896	156568759	156568822	156571200	156571279	147	70	1	190	8	199	125	0.274101472965	0.619742586085	0.978	0.937	0.041
2775	RHNO1	RHNO1	chr12	+	2994327	2994700	2994448	2994700	2986364	2986448	2775	2	38	0	97	246	125	0.274243325111	0.619742586085	0.026	0.0	0.026
722	PAQR4	PAQR4	chr16	+	3021157	3021379	3021274	3021379	3019245	3019841	722	54	0	194	4	242	125	0.274096799568	0.619742586085	1.0	0.962	0.038
1865	RNF216	RNF216	chr7	-	5780603	5781446	5780603	5781275	5792476	5792610	1865	141	62	126	70	296	125	0.274781409799	0.619770127173	0.49	0.432	0.058
3489	CDV3	CDV3	chr3	+	133306002	133309118	133306005	133309118	133305406	133305566	3489	157	31	555	85	128	125	0.274683432298	0.619770127173	0.832	0.864	-0.032
1569	IL17RE	IL17RE	chr3	+	9956085	9956283	9956231	9956283	9955639	9955708	1569	1	0	22	45	271	125	0.275679267288	0.621200796365	1.0	0.184	0.816
2574	PPP3CB-AS1	PPP3CB-AS1	chr10	+	75264562	75267067	75265035	75267067	75263941	75264030	2574	51	1	43	3	598	125	0.276962031898	0.623495233222	0.914	0.75	0.164
1355	ALAS1	ALAS1	chr3	+	52233225	52233456	52233236	52233456	52232687	52232864	1355	32	0	50	2	136	125	0.277491120099	0.623885856283	1.0	0.958	0.042
888	ETNK2	ETNK2	chr1	-	204103642	204103822	204103642	204103716	204106231	204106377	888	14	100	16	74	231	125	0.277664939856	0.623885856283	0.07	0.105	-0.035
2583	WDR76	WDR76	chr15	+	44120162	44120564	44120272	44120564	44119111	44119290	2583	113	3	208	2	235	125	0.278402787396	0.624947971326	0.952	0.982	-0.03
1532	KLHDC9	KLHDC9	chr1	+	161069368	161069586	161069387	161069586	161069135	161069295	1532	1	7	0	12	144	125	0.280643278693	0.625459585716	0.11	0.0	0.11
2273	C19orf66	C19orf66	chr19	+	10202151	10202306	10202259	10202306	10201925	10202029	2273	50	1	43	3	233	125	0.279099407437	0.625459585716	0.964	0.885	0.079
2460	KCNMA1	KCNMA1	chr10	-	79395960	79396327	79395960	79396273	79397022	79397577	2460	1	0	42	86	179	125	0.279881286664	0.625459585716	1.0	0.254	0.746
2586	SLC39A13	SLC39A13	chr11	+	47436589	47436710	47436610	47436710	47436327	47436460	2586	4	106	3	186	146	125	0.280245911758	0.625459585716	0.031	0.014	0.017
2915	RPP21	RPP21	chr6	+	30313243	30313350	30313267	30313350	30313074	30313175	2915	12	239	13	165	149	125	0.280863214441	0.625459585716	0.04	0.062	-0.022
3232	ZNF227	ZNF227	chr19	+	44717239	44717397	44717242	44717397	44716680	44716738	3232	2	13	3	6	128	125	0.280061597658	0.625459585716	0.131	0.328	-0.197
3311	CHURC1	CHURC1	chr14	+	65392724	65392798	65392727	65392798	65390708	65390844	3311	18	95	66	255	128	125	0.281018965326	0.625459585716	0.156	0.202	-0.046
3485	RICTOR	RICTOR	chr5	-	38945592	38945826	38945592	38945712	38946569	38946654	3485	36	1	57	5	239	125	0.280408907246	0.625459585716	0.95	0.856	0.094
88	COPA	COPA	chr1	-	160275222	160275388	160275222	160275361	160275477	160275563	88	11	189	38	448	152	125	0.279447987042	0.625459585716	0.046	0.065	-0.019
2733	VDAC1	VDAC1	chr5	-	133328636	133328709	133328636	133328706	133340337	133340657	2733	128	27	367	100	128	125	0.282826020807	0.628294939719	0.822	0.782	0.04
2848	EPHB2	EPHB2	chr1	+	23222903	23222971	23222906	23222971	23221964	23222073	2848	7	30	53	375	128	125	0.282674597582	0.628294939719	0.186	0.121	0.065
595	TSC22D4	TSC22D4	chr7	-	100074899	100075930	100074899	100075082	100076416	100076902	595	348	10	570	10	973	125	0.283644549853	0.629519966105	0.817	0.88	-0.063
1454	EIF3C	EIF3C	chr16	-	28412179	28412305	28412179	28412275	28412527	28412717	1454	1	1	0	3	155	125	0.285167975276	0.632305661078	0.446	0.0	0.446
2561	TIMM9	TIMM9	chr14	-	58875211	58875886	58875211	58875817	58877560	58877656	2561	96	3	305	4	194	125	0.285602961677	0.632674981835	0.954	0.98	-0.026
259	ALKBH2	ALKBH2	chr12	-	109530311	109530742	109530311	109530592	109531154	109531293	259	92	13	104	9	275	125	0.286033476827	0.633033713504	0.763	0.84	-0.077
441	ZDHHC4	ZDHHC4	chr7	+	6618131	6618351	6618196	6618351	6617064	6617129	441	25	45	27	33	190	125	0.286402462705	0.633255726638	0.268	0.35	-0.082
2151	SMARCAD1	SMARCAD1	chr4	+	95200073	95200201	95200079	95200201	95199766	95199884	2151	18	16	51	69	131	125	0.286807856846	0.633557749378	0.518	0.414	0.104
3240	FPGS	FPGS	chr9	+	130569251	130569366	130569270	130569366	130566914	130566979	3240	299	12	573	15	144	125	0.288004315611	0.635010450791	0.956	0.971	-0.015
627	DGCR2	DGCR2	chr22	-	19052360	19052588	19052360	19052571	19055612	19055738	627	6	8	16	42	142	125	0.287841713187	0.635010450791	0.398	0.251	0.147
1232	MUTYH	MUTYH	chr1	-	45799084	45799266	45799084	45799236	45800062	45800183	1232	4	9	1	0	155	125	0.291387296748	0.636515160737	0.264	1.0	-0.736
2684	C21orf58	C21orf58	chr21	-	47721043	47722068	47721043	47721627	47722398	47722490	2684	54	1	80	0	566	125	0.289880436175	0.636515160737	0.923	1.0	-0.077
2706	SSBP2	SSBP2	chr5	-	80762792	80762884	80762792	80762860	80769518	80769589	2706	4	92	0	25	149	125	0.289649092487	0.636515160737	0.035	0.0	0.035
2716	PDIA5	PDIA5	chr3	+	122864945	122865106	122864964	122865106	122864368	122864439	2716	144	12	141	7	144	125	0.290531716232	0.636515160737	0.912	0.946	-0.034
2952	BIRC2	BIRC2	chr11	+	102219328	102221480	102220731	102221480	102217912	102218107	2952	236	1	2119	2	1528	125	0.290987169104	0.636515160737	0.951	0.989	-0.038
3319	BZRAP1	BZRAP1	chr17	-	56383702	56383774	56383702	56383747	56384160	56384329	3319	48	35	3	5	152	125	0.290960469028	0.636515160737	0.53	0.33	0.2
3323	ISG20	ISG20	chr15	+	89195340	89195541	89195400	89195541	89182573	89182825	3323	22	0	111	5	185	125	0.289260438696	0.636515160737	1.0	0.938	0.062
3954	EIF3B	EIF3B	chr7	+	2419838	2420377	2419913	2420377	2419028	2419146	3954	315	120	639	279	200	125	0.291017805547	0.636515160737	0.621	0.589	0.032
472	CAPNS1	CAPNS1	chr19	+	36631898	36632122	36631901	36632122	36630827	36631059	472	6	2	6	6	128	125	0.289452635151	0.636515160737	0.746	0.494	0.252
525	FBXO21	FBXO21	chr12	-	117595677	117595889	117595677	117595868	117603289	117603422	525	62	98	46	94	146	125	0.291251266142	0.636515160737	0.351	0.295	0.056
1471	GLT8D1	GLT8D1	chr3	-	52738739	52738968	52738739	52738964	52739462	52740099	1471	45	16	49	26	129	125	0.293557885156	0.639478683283	0.732	0.646	0.086
2191	ST6GALNAC6	ST6GALNAC6	chr9	-	130647599	130649067	130647599	130649063	130649762	130649870	2191	317	27	104	13	129	125	0.293418389414	0.639478683283	0.919	0.886	0.033
2849	TBRG4	TBRG4	chr7	-	45148425	45148886	45148425	45148842	45151241	45151346	2849	127	0	192	3	169	125	0.293196293403	0.639478683283	1.0	0.979	0.021
1958	ZNF780A	ZNF780A	chr19	-	40587725	40587824	40587725	40587821	40589017	40589144	1958	0	5	10	47	128	125	0.294623207099	0.640243968807	0.0	0.172	-0.172
2097	PDHA1	PDHA1	chrX	+	19369377	19369525	19369398	19369525	19368054	19368228	2097	2	267	8	421	146	125	0.294724101042	0.640243968807	0.006	0.016	-0.01
2988	FAM135A	FAM135A	chr6	+	71234045	71236401	71234633	71236401	71233669	71233824	2988	24	7	133	62	713	125	0.29458868431	0.640243968807	0.375	0.273	0.102
1139	E2F3	E2F3	chr6	+	20481436	20481656	20481454	20481656	20480076	20480188	1139	31	4	112	7	143	125	0.295487076652	0.640720367681	0.871	0.933	-0.062
604	ZNF33A	ZNF33A	chr10	+	38343302	38348995	38343305	38348995	38306218	38306314	604	50	14	57	24	128	125	0.295280774034	0.640720367681	0.777	0.699	0.078
1177	MYADM	MYADM	chr19	+	54372943	54373092	54373019	54373092	54371118	54371197	1177	237	12	209	16	201	125	0.295978889918	0.6409865785	0.925	0.89	0.035
2554	UCK1	UCK1	chr9	-	134405872	134406074	134405872	134406032	134406480	134406662	2554	11	4	4	4	167	125	0.296153747979	0.6409865785	0.673	0.428	0.245
894	ARHGEF10	ARHGEF10	chr8	+	1846598	1846691	1846601	1846691	1844498	1844615	894	26	1	72	8	128	125	0.298200747218	0.644824918526	0.962	0.898	0.064
297	CCNI2	CCNI2	chr5	+	132084035	132084167	132084038	132084167	132083136	132083616	297	0	2	2	2	128	125	0.299162600375	0.64559290421	0.0	0.494	-0.494
3091	PMPCA	PMPCA	chr9	+	139309004	139309099	139309006	139309099	139307261	139307344	3091	271	6	283	3	127	125	0.29947242303	0.64559290421	0.978	0.989	-0.011
450	TCTN2	TCTN2	chr12	+	124158161	124158357	124158164	124158357	124156602	124156679	450	54	21	50	28	128	125	0.299651521937	0.64559290421	0.715	0.636	0.079
719	ZNF189	ZNF189	chr9	+	104162207	104162292	104162210	104162292	104161135	104161471	719	13	1	19	0	128	125	0.299233556671	0.64559290421	0.927	1.0	-0.073
1066	CD101	CD101	chr1	+	117578777	117579173	117578789	117579173	117576481	117576756	1066	2	0	2	2	137	125	0.300673175724	0.64563601468	1.0	0.477	0.523
2620	MAP4K4	MAP4K4	chr2	+	102482889	102483041	102482892	102483041	102481391	102481498	2620	117	27	498	146	128	125	0.30131506837	0.64563601468	0.809	0.769	0.04
3131	SUPT20H	SUPT20H	chr13	-	37619383	37619513	37619383	37619510	37621671	37621738	3131	33	111	52	134	128	125	0.300954736712	0.64563601468	0.225	0.275	-0.05
3165	HPS1	HPS1	chr10	-	100205056	100205170	100205056	100205161	100206563	100206704	3165	50	0	118	3	134	125	0.30130282915	0.64563601468	1.0	0.973	0.027
3651	PSMA3-AS1	PSMA3-AS1	chr14	-	58740696	58740853	58740696	58740728	58758352	58758425	3651	16	7	9	8	250	125	0.300063979565	0.64563601468	0.533	0.36	0.173
3690	SLC9A8	SLC9A8	chr20	+	48467298	48467381	48467346	48467381	48466115	48466217	3690	0	7	3	19	173	125	0.300380629825	0.64563601468	0.0	0.102	-0.102
236	ZNF138	ZNF138	chr7	+	64275949	64276031	64275953	64276031	64275295	64275422	236	2	7	7	9	129	125	0.301704426861	0.645883137249	0.217	0.43	-0.213
1551	BRCA1	BRCA1	chr17	-	41228504	41228631	41228504	41228628	41234420	41234592	1551	26	5	56	19	128	125	0.303139460651	0.648323175348	0.835	0.742	0.093
3045	C11orf80	C11orf80	chr11	+	66605837	66605916	66605840	66605916	66595736	66595835	3045	15	7	67	52	128	125	0.303394341285	0.648323175348	0.677	0.557	0.12
1015	PRPF4	PRPF4	chr9	+	116038824	116039005	116038827	116039005	116037913	116038050	1015	31	127	53	167	128	125	0.303812488358	0.648628654945	0.192	0.237	-0.045
1087	MED8	MED8	chr1	-	43853980	43854160	43853980	43854099	43855429	43855483	1087	10	41	8	56	186	125	0.306582904789	0.653471401222	0.141	0.088	0.053
1130	ARPC3	ARPC3	chr12	-	110873914	110874009	110873914	110874006	110874361	110874488	1130	1083	25	4757	86	128	125	0.30691253337	0.653471401222	0.977	0.982	-0.005
1758	FAM156A	FAM156A	chrX	+	53024484	53024651	53024593	53024651	52985470	52985544	1758	0	1	3	1	234	125	0.306830556362	0.653471401222	0.0	0.616	-0.616
2996	FKBP7	FKBP7	chr2	-	179334378	179334512	179334378	179334509	179341788	179341940	2996	143	38	16	2	128	125	0.3085420177	0.656347956425	0.786	0.887	-0.101
2695	TMEM91	TMEM91	chr19	+	41889465	41889987	41889619	41889987	41888676	41888826	2695	7	5	2	0	279	125	0.309213625436	0.656730625022	0.385	1.0	-0.615
2936	TRMT10A	TRMT10A	chr4	-	100480310	100480518	100480310	100480507	100485069	100485214	2936	4	7	17	14	136	125	0.309279165793	0.656730625022	0.344	0.527	-0.183
3379	MINA	MINA	chr3	-	97668687	97668859	97668687	97668856	97669629	97669732	3379	44	8	69	20	128	125	0.310162545346	0.657421869947	0.843	0.771	0.072
859	TM9SF1	TM9SF1	chr14	-	24663880	24664242	24663880	24664036	24664551	24664942	859	177	0	638	5	331	125	0.309956967818	0.657421869947	1.0	0.98	0.02
92	TMEM136	TMEM136	chr11	+	120197830	120198349	120198174	120198349	120195837	120196077	92	24	0	16	1	469	125	0.311289187989	0.659217085436	1.0	0.81	0.19
1191	NPHP4	NPHP4	chr1	-	5965691	5965843	5965691	5965840	5967174	5967282	1191	18	24	15	12	128	125	0.311946334622	0.659320468955	0.423	0.55	-0.127
1310	HDHD3	HDHD3	chr9	-	116137732	116137847	116137732	116137806	116139008	116139289	1310	5	2	20	20	166	125	0.312980764133	0.659320468955	0.653	0.43	0.223
1711	BRD8	BRD8	chr5	-	137502206	137502416	137502206	137502299	137503622	137503767	1711	101	6	142	14	242	125	0.312450431782	0.659320468955	0.897	0.84	0.057
2475	TMPPE	TMPPE	chr3	-	33131907	33135795	33131907	33135280	33138210	33138293	2475	10	0	16	2	640	125	0.312862128196	0.659320468955	1.0	0.61	0.39
2568	DCAF4	DCAF4	chr14	+	73420868	73420970	73420871	73420970	73418505	73418585	2568	8	12	33	29	128	125	0.31301637877	0.659320468955	0.394	0.526	-0.132
3367	TMEM127	TMEM127	chr2	-	96930875	96931250	96930875	96931227	96931606	96931751	3367	4	0	26	7	148	125	0.311986801023	0.659320468955	1.0	0.758	0.242
909	FAM161A	FAM161A	chr2	-	62066555	62067716	62066555	62067660	62069256	62069495	909	30	6	15	1	181	125	0.313659244817	0.660084678601	0.775	0.912	-0.137
1057	ZFP14	ZFP14	chr19	-	36851336	36851438	36851336	36851435	36853013	36853140	1057	2	1	4	0	128	125	0.315717354402	0.662692749866	0.661	1.0	-0.339
1115	ZNF714	ZNF714	chr19	+	21281617	21281716	21281620	21281716	21280990	21281117	1115	4	7	7	5	128	125	0.31603991769	0.662692749866	0.358	0.578	-0.22
1161	MAP7D1	MAP7D1	chr1	+	36645112	36645158	36645115	36645158	36644862	36644916	1161	17	185	131	1092	128	125	0.315961262798	0.662692749866	0.082	0.105	-0.023
1940	BEND7	BEND7	chr10	-	13489265	13489319	13489265	13489316	13494538	13494658	1940	16	36	27	41	128	125	0.316304346033	0.662692749866	0.303	0.391	-0.088
521	ZNF512	ZNF512	chr2	+	27820933	27821121	27820936	27821121	27806524	27806583	521	21	4	27	10	128	125	0.315655488522	0.662692749866	0.837	0.725	0.112
2890	UBXN1	UBXN1	chr11	-	62443969	62444477	62443969	62444111	62444989	62445106	2890	764	11	792	7	491	125	0.316764795242	0.6630680483	0.946	0.966	-0.02
188	ARFGAP1	ARFGAP1	chr20	+	61917717	61917794	61917723	61917794	61917005	61917065	188	115	4	211	13	131	125	0.318044048841	0.665155122554	0.965	0.939	0.026
2484	ACD	ACD	chr16	-	67691664	67691756	67691664	67691717	67691888	67692265	2484	128	1	190	0	164	125	0.318392306148	0.665293143254	0.99	1.0	-0.01
251	ZNF343	ZNF343	chr20	-	2474423	2474690	2474423	2474648	2481301	2481388	251	24	1	32	0	167	125	0.319417702313	0.666254446329	0.947	1.0	-0.053
401	POGZ	POGZ	chr1	-	151400298	151400517	151400298	151400490	151400598	151400889	401	77	7	162	23	152	125	0.319414234722	0.666254446329	0.9	0.853	0.047
1393	ATXN7L3	ATXN7L3	chr17	-	42273401	42273468	42273401	42273447	42273763	42273786	1393	30	137	46	272	146	125	0.320590852513	0.667887620336	0.158	0.126	0.032
56	PLAGL1	PLAGL1	chr6	-	144281605	144281693	144281605	144281679	144285923	144285955	56	11	26	25	91	139	125	0.320767410361	0.667887620336	0.276	0.198	0.078
1465	NOLC1	NOLC1	chr10	+	103916942	103917085	103916945	103917085	103916775	103916831	1465	190	206	473	455	128	125	0.321255758455	0.668314053556	0.474	0.504	-0.03
705	HNF1B	HNF1B	chr17	-	36093549	36093814	36093549	36093736	36099430	36099630	705	4	0	681	165	203	125	0.322015962561	0.669304782854	1.0	0.718	0.282
3455	GCDH	GCDH	chr19	+	13007018	13007235	13007053	13007235	13006805	13006935	3455	49	2	141	2	160	125	0.32236368409	0.669437183612	0.95	0.982	-0.032
2331	ZFAND5	ZFAND5	chr9	-	74975543	74975703	74975543	74975700	74979611	74980163	2331	47	2	170	15	128	125	0.322845221214	0.669671010129	0.958	0.917	0.041
428	GRK6	GRK6	chr5	+	176868735	176869850	176868737	176869850	176867919	176868054	428	30	71	66	120	127	125	0.323044522069	0.669671010129	0.294	0.351	-0.057
1170	PDE4DIP	PDE4DIP	chr1	-	144851423	144852499	144851423	144852443	144854164	144854211	1170	11	1	15	0	181	125	0.323333535568	0.669681145285	0.884	1.0	-0.116
48	METTL9	METTL9	chr16	+	21666547	21668794	21666550	21668794	21636251	21636436	48	305	166	436	209	128	125	0.323685847258	0.66982224933	0.642	0.671	-0.029
1103	DGKZ	DGKZ	chr11	+	46401003	46401118	46401018	46401118	46400752	46400786	1103	3	160	5	128	140	125	0.324056808867	0.67000166535	0.016	0.034	-0.018
2089	KANSL3	KANSL3	chr2	-	97297048	97297280	97297048	97297219	97302657	97302922	2089	27	43	31	35	186	125	0.327083855422	0.674024596157	0.297	0.373	-0.076
2434	SVIL-AS1	SVIL-AS1	chr10	+	29756168	29758059	29757848	29758059	29704285	29704341	2434	120	1	212	5	1805	125	0.327432398218	0.674024596157	0.893	0.746	0.147
2820	PPP6R3	PPP6R3	chr11	+	68380533	68382801	68382099	68382801	68377371	68377491	2820	573	0	2122	4	1691	125	0.326685983628	0.674024596157	1.0	0.975	0.025
3707	MUC1	MUC1	chr1	-	155160638	155160761	155160638	155160707	155161973	155162074	3707	5	1	157	8	179	125	0.327395229784	0.674024596157	0.777	0.932	-0.155
418	ANAPC15	ANAPC15	chr11	-	71820632	71820986	71820632	71820974	71821133	71821271	418	2	97	15	357	137	125	0.327023554074	0.674024596157	0.018	0.037	-0.019
937	SMURF1	SMURF1	chr7	-	98630659	98630744	98630659	98630735	98633137	98633339	937	49	20	154	46	134	125	0.328045183253	0.674696768697	0.696	0.757	-0.061
3245	CTF1	CTF1	chr16	+	30910735	30910854	30910738	30910854	30907927	30907989	3245	2	0	6	4	128	125	0.328741794875	0.675440396295	1.0	0.594	0.406
3314	PPP1R12C	PPP1R12C	chr19	-	55606812	55606971	55606812	55606968	55607234	55607308	3314	73	47	96	48	128	125	0.328979879061	0.675440396295	0.603	0.661	-0.058
494	ZNF286A	ZNF286A	chr17	+	15603361	15603680	15603521	15603680	15602890	15603091	494	36	1	63	5	285	125	0.32958274874	0.676089241758	0.94	0.847	0.093
1008	OPTN	OPTN	chr10	+	13151096	13151288	13151111	13151288	13150961	13151015	1008	0	2	16	28	140	125	0.330025885164	0.676134201112	0.0	0.338	-0.338
2214	KCNIP1	KCNIP1	chr5	+	170148761	170148907	170148836	170148907	170147324	170147394	2214	7	228	0	43	200	125	0.330465252304	0.676134201112	0.019	0.0	0.019
3785	FOXP1	FOXP1	chr3	-	71026793	71026873	71026793	71026870	71026978	71027180	3785	13	8	134	51	128	125	0.330332499191	0.676134201112	0.613	0.72	-0.107
1715	EIF1AD	EIF1AD	chr11	-	65767773	65767952	65767773	65767877	65769380	65769637	1715	35	1	90	7	200	125	0.332442320804	0.676893561735	0.956	0.889	0.067
1780	IST1	IST1	chr16	+	71958671	71958720	71958675	71958720	71956376	71956583	1780	17	0	35	2	129	125	0.332822324746	0.676893561735	1.0	0.944	0.056
2451	SLC29A1	SLC29A1	chr6	+	44194996	44195079	44194999	44195079	44187241	44187519	2451	12	76	9	90	128	125	0.332846685639	0.676893561735	0.134	0.089	0.045
3182	SLC2A11	SLC2A11	chr22	+	24217303	24217428	24217307	24217428	24210667	24210828	3182	51	9	42	4	129	125	0.332088662678	0.676893561735	0.846	0.911	-0.065
3905	PCBP2	PCBP2	chr12	+	53862560	53862616	53862563	53862616	53861588	53861627	3905	1976	457	2318	574	128	125	0.331853018157	0.676893561735	0.809	0.798	0.011
493	ZNF286A	ZNF286A	chr17	+	15603448	15603680	15603521	15603680	15602890	15603091	493	11	1	18	5	198	125	0.331487153454	0.676893561735	0.874	0.694	0.18
664	C11orf68	C11orf68	chr11	-	65684282	65685689	65684282	65685686	65686380	65686531	664	3	3	6	16	128	125	0.331200329841	0.676893561735	0.494	0.268	0.226
1968	ZFP90	ZFP90	chr16	+	68596891	68601039	68596946	68601039	68592375	68592471	1968	5	30	2	28	180	125	0.333510924255	0.67707601074	0.104	0.047	0.057
2528	ING4	ING4	chr12	-	6761827	6761936	6761827	6761933	6762110	6762216	2528	8	29	10	21	128	125	0.33325558929	0.67707601074	0.212	0.317	-0.105
1150	SPIN2B	SPIN2B	chrX	-	57146114	57147067	57146114	57147064	57147725	57147979	1150	3	10	5	7	128	125	0.343900436219	0.678202767778	0.227	0.411	-0.184
1243	ZSCAN18	ZSCAN18	chr19	-	58595208	58596746	58595208	58596743	58597540	58597633	1243	35	11	14	2	128	125	0.336712195217	0.678202767778	0.757	0.872	-0.115
1459	ZDHHC6	ZDHHC6	chr10	-	114203272	114203364	114203272	114203352	114204927	114205408	1459	65	4	104	3	137	125	0.340713669193	0.678202767778	0.937	0.969	-0.032
1571	IL17RE	IL17RE	chr3	+	9956085	9956283	9956158	9956283	9955639	9955708	1571	1	0	13	20	198	125	0.340773115855	0.678202767778	1.0	0.291	0.709
1589	INPP5J	INPP5J	chr22	+	31522279	31522475	31522361	31522475	31518908	31519105	1589	0	1	1	0	207	125	0.337186679025	0.678202767778	0.0	1.0	-1.0
1596	SAFB	SAFB	chr19	+	5667357	5667461	5667363	5667461	5667056	5667175	1596	131	61	126	72	131	125	0.341341022019	0.678202767778	0.672	0.625	0.047
1639	MOK	MOK	chr14	-	102698871	102699045	102698871	102699008	102700024	102700126	1639	11	1	10	3	162	125	0.345022621976	0.678202767778	0.895	0.72	0.175
1718	EIF1AD	EIF1AD	chr11	-	65767773	65767952	65767773	65767877	65769510	65769637	1718	27	5	88	9	200	125	0.342999771623	0.678202767778	0.771	0.859	-0.088
1767	PRKAG2	PRKAG2	chr7	-	151292430	151292540	151292430	151292537	151329154	151329224	1767	11	9	54	27	128	125	0.34374106527	0.678202767778	0.544	0.661	-0.117
1847	SYNRG	SYNRG	chr17	-	35902073	35902667	35902073	35902532	35913216	35914161	1847	30	6	111	13	260	125	0.337557331368	0.678202767778	0.706	0.804	-0.098
1916	DDX49	DDX49	chr19	+	19031388	19031512	19031459	19031512	19030483	19030665	1916	200	7	254	5	196	125	0.336492592136	0.678202767778	0.948	0.97	-0.022
1971	ZFP90	ZFP90	chr16	+	68592277	68592471	68592375	68592471	68591900	68592027	1971	16	26	10	26	223	125	0.342201252309	0.678202767778	0.256	0.177	0.079
2041	MGAT4A	MGAT4A	chr2	-	99235568	99242055	99235568	99237968	99242185	99242298	2041	227	0	752	3	4212	125	0.334368862865	0.678202767778	1.0	0.882	0.118
2137	TSSK4	TSSK4	chr14	+	24676321	24676715	24676351	24676715	24675714	24675929	2137	0	1	1	0	155	125	0.340031211237	0.678202767778	0.0	1.0	-1.0
2183	RNF111	RNF111	chr15	+	59376300	59376453	59376327	59376453	59373134	59373483	2183	3	23	10	39	152	125	0.337529800217	0.678202767778	0.097	0.174	-0.077
2217	HMMR	HMMR	chr5	+	162894706	162894754	162894709	162894754	162891728	162891808	2217	13	0	93	6	128	125	0.337693292724	0.678202767778	1.0	0.938	0.062
2422	COMMD4	COMMD4	chr15	+	75631325	75631445	75631377	75631445	75630986	75631026	2422	662	8	1078	8	177	125	0.344386660007	0.678202767778	0.983	0.99	-0.007
247	TYSND1	TYSND1	chr10	-	71902423	71902609	71902423	71902520	71903597	71903728	247	52	2	85	7	214	125	0.345287790129	0.678202767778	0.938	0.876	0.062
2603	NGFRAP1	NGFRAP1	chrX	+	102632390	102633092	102632437	102633092	102631250	102631541	2603	336	24	52	6	172	125	0.340410779722	0.678202767778	0.911	0.863	0.048
2629	PPP2R2D	PPP2R2D	chr10	+	133757471	133757649	133757598	133757649	133754085	133754198	2629	147	7	280	8	252	125	0.34386024949	0.678202767778	0.912	0.946	-0.034
2702	UBE2A	UBE2A	chrX	+	118708863	118708944	118708870	118708944	118708429	118708718	2702	60	3	248	6	132	125	0.342072506917	0.678202767778	0.95	0.975	-0.025
276	BRD9	BRD9	chr5	-	889135	889280	889135	889275	889701	889762	276	76	0	150	3	130	125	0.334700138139	0.678202767778	1.0	0.98	0.02
2874	ATXN2L	ATXN2L	chr16	+	28843507	28843720	28843525	28843720	28842282	28842393	2874	21	250	56	517	143	125	0.339810643653	0.678202767778	0.068	0.086	-0.018
2892	MATN2	MATN2	chr8	+	99045269	99045404	99045326	99045404	99044473	99044545	2892	11	10	16	8	182	125	0.3430259255	0.678202767778	0.43	0.579	-0.149
2962	PEX10	PEX10	chr1	-	2338158	2338394	2338158	2338334	2339890	2340297	2962	1	29	8	88	185	125	0.344262356582	0.678202767778	0.023	0.058	-0.035
3066	BACE1	BACE1	chr11	-	117164586	117164724	117164586	117164649	117165846	117166063	3066	25	0	54	2	200	125	0.342153519773	0.678202767778	1.0	0.944	0.056
3171	ZNF410	ZNF410	chr14	+	74363018	74363237	74363050	74363237	74360499	74360635	3171	51	1	176	9	157	125	0.338078256588	0.678202767778	0.976	0.94	0.036
3290	MRPL42	MRPL42	chr12	+	93862964	93863131	93862967	93863131	93861265	93861330	3290	53	61	55	81	128	125	0.339459462221	0.678202767778	0.459	0.399	0.06
330	TGIF1	TGIF1	chr18	+	3450319	3450503	3450322	3450503	3449648	3450068	330	6	0	4	1	128	125	0.335158292495	0.678202767778	1.0	0.796	0.204
3387	BIRC7	BIRC7	chr20	+	61870709	61870962	61870763	61870962	61870513	61870585	3387	1	0	0	1	179	125	0.338890292632	0.678202767778	1.0	0.0	1.0
3429	DFNB31	DFNB31	chr9	-	117166175	117166357	117166175	117166354	117168634	117169172	3429	32	6	24	2	128	125	0.344154421191	0.678202767778	0.839	0.921	-0.082
3869	GON4L	GON4L	chr1	-	155721750	155722381	155721750	155722378	155722994	155723205	3869	0	32	2	61	128	125	0.344599436755	0.678202767778	0.0	0.031	-0.031
417	ANAPC15	ANAPC15	chr11	-	71822202	71822332	71822202	71822327	71822457	71822542	417	40	21	189	74	130	125	0.339580451949	0.678202767778	0.647	0.711	-0.064
51	PLAGL1	PLAGL1	chr6	-	144287294	144287422	144287294	144287335	144290043	144290115	51	8	12	23	57	212	125	0.345213050376	0.678202767778	0.282	0.192	0.09
609	BCOR	BCOR	chrX	-	39922860	39923205	39922860	39923103	39923588	39923852	609	62	45	33	17	227	125	0.338692007803	0.678202767778	0.431	0.517	-0.086
834	DACT1	DACT1	chr14	+	59111975	59115038	59112086	59115038	59108309	59108465	834	6	2	4	4	236	125	0.337277225016	0.678202767778	0.614	0.346	0.268
874	BEND5	BEND5	chr1	-	49224571	49225038	49224571	49224956	49227008	49227142	874	25	26	6	11	207	125	0.335222347345	0.678202767778	0.367	0.248	0.119
885	ZC4H2	ZC4H2	chrX	-	64141696	64142123	64141696	64141868	64254508	64254624	885	21	41	0	2	380	125	0.340766963311	0.678202767778	0.144	0.0	0.144
903	DNM2	DNM2	chr19	+	10941653	10942586	10941656	10942586	10940802	10941054	903	66	20	144	58	128	125	0.340506073055	0.678202767778	0.763	0.708	0.055
353	NCOA3	NCOA3	chr20	+	46279725	46280020	46279728	46280020	46277748	46277853	353	6	6	13	25	128	125	0.346147265053	0.679324815762	0.494	0.337	0.157
2139	TPGS2	TPGS2	chr18	-	34385336	34385465	34385336	34385360	34387809	34387897	2139	352	2	788	2	230	125	0.34702347538	0.680477813204	0.99	0.995	-0.005
2670	ADAR	ADAR	chr1	-	154569280	154569471	154569280	154569414	154569598	154569743	2670	246	1	594	7	182	125	0.347359244192	0.680570023741	0.994	0.983	0.011
1501	DUS4L	DUS4L	chr7	+	107216810	107217037	107216853	107217037	107215632	107215755	1501	43	1	90	0	168	125	0.347894202301	0.680902232888	0.97	1.0	-0.03
3685	PTGS1	PTGS1	chr9	+	125140177	125140294	125140206	125140294	125133464	125133551	3685	9	0	7	1	154	125	0.348395457303	0.680902232888	1.0	0.85	0.15
998	SNRNP70	SNRNP70	chr19	+	49611051	49611870	49611078	49611870	49610881	49610969	998	169	145	269	201	152	125	0.348165401255	0.680902232888	0.489	0.524	-0.035
3916	MIR22HG	MIR22HG	chr17	-	1614797	1616189	1614797	1615693	1616996	1617308	3916	37	1	345	23	621	125	0.350510134546	0.683900982719	0.882	0.751	0.131
506	EFNA4	EFNA4	chr1	+	155041328	155042029	155041494	155042029	155039847	155039916	506	217	31	133	25	291	125	0.35032250195	0.683900982719	0.75	0.696	0.054
1013	LPIN3	LPIN3	chr20	+	39983459	39983503	39983464	39983503	39983284	39983377	1013	6	4	45	15	130	125	0.354417697969	0.684254680884	0.591	0.743	-0.152
1490	CLCC1	CLCC1	chr1	-	109486457	109486679	109486457	109486529	109490232	109490340	1490	48	0	169	3	275	125	0.351719665831	0.684254680884	1.0	0.962	0.038
1709	C1RL	C1RL	chr12	-	7252281	7252403	7252281	7252356	7254493	7254683	1709	3	3	4	1	172	125	0.352408755043	0.684254680884	0.421	0.744	-0.323
1717	EIF1AD	EIF1AD	chr11	-	65767773	65767976	65767773	65767877	65769380	65769637	1717	33	1	88	7	224	125	0.353950839466	0.684254680884	0.948	0.875	0.073
1932	RASSF8	RASSF8	chr12	+	26208168	26208379	26208211	26208379	26147969	26148063	1932	10	4	49	10	168	125	0.353104921161	0.684254680884	0.65	0.785	-0.135
2253	EYA1	EYA1	chr8	-	72229786	72229924	72229786	72229909	72233968	72234114	2253	214	109	2	0	140	125	0.351447228137	0.684254680884	0.637	1.0	-0.363
268	ENY2	ENY2	chr8	+	110352672	110352792	110352719	110352792	110351548	110351619	268	3	51	9	81	172	125	0.351310693675	0.684254680884	0.041	0.075	-0.034
2868	BAG6	BAG6	chr6	-	31611666	31611754	31611666	31611751	31611858	31611971	2868	224	38	324	44	128	125	0.353958142707	0.684254680884	0.852	0.878	-0.026
3144	ARMCX4	ARMCX4	chrX	+	100742994	100743086	100743030	100743086	100742594	100742678	3144	2	18	2	6	161	125	0.354428454883	0.684254680884	0.079	0.206	-0.127
3477	LY6K	LY6K	chr8	+	143784261	143785584	143784540	143785584	143783017	143783131	3477	12	0	163	11	404	125	0.354819910433	0.684254680884	1.0	0.821	0.179
3495	LARP4	LARP4	chr12	+	50821544	50821692	50821547	50821692	50794591	50794811	3495	35	5	134	11	128	125	0.352764523681	0.684254680884	0.872	0.922	-0.05
3649	MRPL55	MRPL55	chr1	-	228295935	228296022	228295935	228296019	228296655	228296722	3649	0	49	2	78	128	125	0.352326394261	0.684254680884	0.0	0.024	-0.024
491	ZNF286A	ZNF286A	chr17	+	15619313	15624100	15619372	15624100	15611468	15611561	491	15	11	37	17	184	125	0.354121609224	0.684254680884	0.481	0.597	-0.116
505	EFNA4	EFNA4	chr1	+	155041328	155042029	155041494	155042029	155039205	155039492	505	156	2	80	0	291	125	0.355046022368	0.684254680884	0.971	1.0	-0.029
693	OS9	OS9	chr12	+	58109871	58109976	58109874	58109976	58109542	58109753	693	90	219	125	354	128	125	0.354525656194	0.684254680884	0.286	0.256	0.03
3813	ZBTB8OS	ZBTB8OS	chr1	-	33099551	33099711	33099551	33099673	33100368	33100393	3813	26	64	87	274	163	125	0.35575819415	0.685067045434	0.238	0.196	0.042
561	RABL6	RABL6	chr9	+	139726713	139726822	139726716	139726822	139726172	139726313	561	6	511	3	673	128	125	0.356130858798	0.685224844234	0.011	0.004	0.007
230	TMEM218	TMEM218	chr11	-	124971096	124971199	124971096	124971152	124972027	124972247	230	12	0	42	3	172	125	0.356987668625	0.686313160644	1.0	0.911	0.089
1407	TCF19	TCF19	chr6	+	31126673	31127484	31126919	31127484	31126302	31126499	1407	64	28	256	88	371	125	0.357882268309	0.687472295358	0.435	0.495	-0.06
2598	GMPR2	GMPR2	chr14	+	24706247	24706358	24706276	24706358	24705172	24705346	2598	4	79	8	288	154	125	0.359188672717	0.688858992347	0.039	0.022	0.017
2640	LGALS9	LGALS9	chr17	+	25967597	25967799	25967668	25967799	25965288	25965380	2640	4	1	20	1	196	125	0.358955660785	0.688858992347	0.718	0.927	-0.209
1790	LOC100131626	LOC100131626	chr11	-	118251934	118252275	118251934	118252222	118288055	118288139	1790	4	0	12	3	178	125	0.360308796689	0.69044539333	1.0	0.737	0.263
1447	TANC1	TANC1	chr2	+	160005652	160005783	160005655	160005783	159992704	159992809	1447	43	1	81	5	128	125	0.36238417852	0.690492731424	0.977	0.941	0.036
1881	GOLGA2P10	GOLGA2P10	chr15	-	82763612	82765954	82763612	82765622	82767618	82767756	1881	140	77	50	21	457	125	0.361248200915	0.690492731424	0.332	0.394	-0.062
2628	PPP2R2D	PPP2R2D	chr10	+	133757471	133757649	133757598	133757649	133753534	133753700	2628	83	0	152	2	252	125	0.362166743841	0.690492731424	1.0	0.974	0.026
3002	CCDC84	CCDC84	chr11	+	118885997	118886149	118886016	118886149	118885703	118885793	3002	0	32	2	61	144	125	0.360643362433	0.690492731424	0.0	0.028	-0.028
3184	AAMP	AAMP	chr2	-	219134104	219134260	219134104	219134257	219134688	219134932	3184	57	394	112	660	128	125	0.362297363786	0.690492731424	0.124	0.142	-0.018
3479	WARS2	WARS2	chr1	-	119573838	119576011	119573838	119575982	119576717	119576836	3479	7	46	6	68	154	125	0.362219767706	0.690492731424	0.11	0.067	0.043
742	DDIT3	DDIT3	chr12	-	57911051	57911325	57911051	57911221	57911488	57911536	742	79	89	63	57	229	125	0.362202583758	0.690492731424	0.326	0.376	-0.05
1050	CENPE	CENPE	chr4	-	104059507	104059609	104059507	104059606	104061412	104061571	1050	4	0	32	7	128	125	0.363851014538	0.691164706525	1.0	0.817	0.183
1171	PARP3	PARP3	chr3	+	51977364	51977554	51977369	51977554	51976320	51976724	1171	6	4	5	1	130	125	0.363037274284	0.691164706525	0.591	0.828	-0.237
2328	RTFDC1	RTFDC1	chr20	+	55092161	55092257	55092164	55092257	55091990	55092045	2328	544	29	606	25	128	125	0.363660272323	0.691164706525	0.948	0.959	-0.011
2653	SEPT8	SEPT8	chr5	-	132099397	132099584	132099397	132099578	132099915	132100111	2653	35	30	142	94	131	125	0.364203040095	0.691164706525	0.527	0.59	-0.063
3492	CDV3	CDV3	chr3	+	133305406	133305566	133305412	133305566	133302845	133302994	3492	580	8	1997	18	131	125	0.364128129225	0.691164706525	0.986	0.991	-0.005
1411	TAF1	TAF1	chrX	+	70643823	70643916	70643866	70643916	70642966	70643089	1411	39	0	83	2	168	125	0.364708942571	0.691176105823	1.0	0.969	0.031
1781	IFT22	IFT22	chr7	-	100962236	100962344	100962236	100962313	100964951	100965104	1781	1	134	3	125	156	125	0.364795534851	0.691176105823	0.006	0.019	-0.013
1296	SLIRP	SLIRP	chr14	+	78183822	78183941	78183838	78183941	78182114	78182222	1296	2	347	10	638	141	125	0.365182147328	0.691333600845	0.005	0.014	-0.009
611	ANKRD26	ANKRD26	chr10	-	27335281	27335452	27335281	27335449	27337729	27337908	611	8	7	19	9	128	125	0.365465280718	0.691333600845	0.527	0.673	-0.146
1861	FAM213B	FAM213B	chr1	+	2520360	2520479	2520392	2520479	2519988	2520064	1861	71	55	89	55	157	125	0.365913081503	0.691625607941	0.507	0.563	-0.056
1503	CBS	CBS	chr21	-	44473300	44474093	44473300	44473757	44476912	44476997	1503	706	4	1071	3	461	125	0.366704127381	0.692565407241	0.98	0.99	-0.01
2411	MTHFD1L	MTHFD1L	chr6	+	151208977	151209117	151208980	151209117	151203897	151204022	2411	2	0	3	2	128	125	0.367261377291	0.693062503022	1.0	0.594	0.406
3620	PAQR6	PAQR6	chr1	-	156214480	156214702	156214480	156214580	156215325	156215452	3620	44	2	19	0	247	125	0.367616685467	0.693178022117	0.918	1.0	-0.082
210	MPP5	MPP5	chr14	+	67745734	67746254	67745966	67746254	67736417	67736500	210	15	2	200	52	357	125	0.369015753956	0.695259897741	0.724	0.574	0.15
2841	ZNF131	ZNF131	chr5	+	43122140	43122279	43122145	43122279	43121595	43121670	2841	9	0	8	1	130	125	0.370259844267	0.696792605926	1.0	0.885	0.115
3570	TMEM71	TMEM71	chr8	-	133759187	133759360	133759187	133759303	133764030	133764243	3570	15	0	35	2	182	125	0.370420507096	0.696792605926	1.0	0.923	0.077
3567	NEDD4	NEDD4	chr15	-	56155110	56155277	56155110	56155229	56161776	56161879	3567	43	1	158	0	173	125	0.371148885411	0.697381839821	0.969	1.0	-0.031
789	LOC113230	LOC113230	chr19	+	14185136	14185275	14185201	14185275	14183820	14184689	789	2	2	2	7	190	125	0.371325502323	0.697381839821	0.397	0.158	0.239
1737	TSACC	TSACC	chr1	+	156316558	156316785	156316569	156316785	156314370	156314499	1737	1	4	0	5	136	125	0.373569842095	0.699182416726	0.187	0.0	0.187
269	ENY2	ENY2	chr8	+	110352717	110352792	110352719	110352792	110351548	110351619	269	736	51	990	81	127	125	0.373096690723	0.699182416726	0.934	0.923	0.011
2719	KNSTRN	KNSTRN	chr15	+	40685393	40686489	40685669	40686489	40684149	40684224	2719	0	94	15	360	401	125	0.373767435331	0.699182416726	0.0	0.013	-0.013
3222	NAT9	NAT9	chr17	-	72769714	72769827	72769714	72769824	72771760	72771846	3222	47	72	52	100	128	125	0.373432837802	0.699182416726	0.389	0.337	0.052
3393	SRRT	SRRT	chr7	+	100485662	100485764	100485674	100485764	100485323	100485480	3393	336	66	346	57	137	125	0.372935725356	0.699182416726	0.823	0.847	-0.024
1307	IQCH-AS1	IQCH-AS1	chr15	-	67807259	67807598	67807259	67807404	67811337	67811440	1307	2	29	0	15	319	125	0.377254422082	0.699994139273	0.026	0.0	0.026
1412	NFAT5	NFAT5	chr16	+	69718789	69718873	69718792	69718873	69711105	69711238	1412	16	5	28	15	128	125	0.376813338196	0.699994139273	0.758	0.646	0.112
164	MORF4L2	MORF4L2	chrX	-	102933426	102933579	102933426	102933548	102939608	102939657	164	106	4	224	14	156	125	0.376788963582	0.699994139273	0.955	0.928	0.027
1899	TRIM69	TRIM69	chr15	+	45050810	45051052	45050818	45051052	45048565	45048661	1899	1	2	0	3	133	125	0.376529357916	0.699994139273	0.32	0.0	0.32
2174	C21orf2	C21orf2	chr21	-	45750705	45750802	45750705	45750799	45751725	45751897	2174	35	22	22	9	128	125	0.375338249131	0.699994139273	0.608	0.705	-0.097
2358	PAM	PAM	chr5	+	102360834	102361038	102360837	102361038	102355493	102355547	2358	75	15	276	41	128	125	0.375682463685	0.699994139273	0.83	0.868	-0.038
2901	BUB1	BUB1	chr2	-	111398610	111398782	111398610	111398769	111399218	111399380	2901	8	0	18	2	138	125	0.374873472391	0.699994139273	1.0	0.891	0.109
3008	STEAP1B	STEAP1B	chr7	-	22532942	22533455	22532942	22533398	22534390	22534505	3008	36	1	23	2	182	125	0.376921726468	0.699994139273	0.961	0.888	0.073
3666	XRN1	XRN1	chr3	-	142051216	142051376	142051216	142051373	142051808	142051931	3666	14	6	22	5	128	125	0.375607212825	0.699994139273	0.695	0.811	-0.116
468	ATPIF1	ATPIF1	chr1	+	28564271	28564616	28564347	28564616	28562871	28562963	468	56	753	121	1401	201	125	0.377765186744	0.699994139273	0.044	0.051	-0.007
853	ATP2A1-AS1	ATP2A1-AS1	chr16	-	28890277	28890428	28890277	28890425	28890862	28891242	853	6	11	17	18	128	125	0.377270036489	0.699994139273	0.348	0.48	-0.132
901	ABHD11	ABHD11	chr7	-	73152657	73152793	73152657	73152772	73152975	73153184	901	15	1	61	1	146	125	0.377707235385	0.699994139273	0.928	0.981	-0.053
1439	C1orf54	C1orf54	chr1	+	150252050	150252152	150252053	150252152	150248929	150249040	1439	85	49	24	19	128	125	0.378737838242	0.700233584895	0.629	0.552	0.077
1449	SLC22A17	SLC22A17	chr14	-	23817714	23817880	23817714	23817755	23818480	23818635	1449	379	14	19	0	250	125	0.37870317315	0.700233584895	0.931	1.0	-0.069
3313	COX18	COX18	chr4	-	73930494	73930619	73930494	73930616	73930966	73931130	3313	5	19	20	46	128	125	0.378785668537	0.700233584895	0.204	0.298	-0.094
3173	EXTL2	EXTL2	chr1	-	101354308	101354420	101354308	101354384	101360188	101360735	3173	3	46	3	21	161	125	0.379438749602	0.700342312304	0.048	0.1	-0.052
542	MIB2	MIB2	chr1	+	1560925	1561033	1560937	1561033	1560665	1560808	542	42	2	17	0	137	125	0.379225110044	0.700342312304	0.95	1.0	-0.05
1961	C17orf53	C17orf53	chr17	+	42231920	42232032	42231923	42232032	42228328	42228412	1961	1	5	1	22	128	125	0.380373882532	0.700422844631	0.163	0.043	0.12
324	MFAP2	MFAP2	chr1	-	17303603	17303693	17303603	17303690	17304731	17304809	324	1219	110	215	24	128	125	0.380252500859	0.700422844631	0.915	0.897	0.018
876	TCTN1	TCTN1	chr12	+	111085000	111085141	111085015	111085141	111082771	111082934	876	2	42	4	38	140	125	0.379854882439	0.700422844631	0.041	0.086	-0.045
1234	MUTYH	MUTYH	chr1	-	45799084	45799266	45799084	45799233	45800062	45800183	1234	4	28	1	19	158	125	0.382680683676	0.70302289277	0.102	0.04	0.062
3922	ALG13	ALG13	chrX	+	110925359	110925522	110925463	110925522	110924345	110924527	3922	46	1	231	12	229	125	0.382151868678	0.70302289277	0.962	0.913	0.049
59	PEX16	PEX16	chr11	-	45931219	45931863	45931219	45931728	45932448	45932513	59	75	0	63	1	260	125	0.382479055046	0.70302289277	1.0	0.968	0.032
524	YY1AP1	YY1AP1	chr1	-	155638417	155638568	155638417	155638508	155640110	155640255	524	116	63	92	61	185	125	0.383288474364	0.703591070153	0.554	0.505	0.049
326	POLD1	POLD1	chr19	+	50911963	50912158	50912041	50912158	50910583	50910672	326	5	135	12	202	203	125	0.383591802222	0.703599904932	0.022	0.035	-0.013
3507	ZNF211	ZNF211	chr19	+	58145080	58145273	58145153	58145273	58144534	58144804	3507	6	0	5	1	198	125	0.384015208568	0.703828807616	1.0	0.759	0.241
3128	SERINC5	SERINC5	chr5	-	79454658	79454785	79454658	79454779	79462205	79462301	3128	23	0	56	2	131	125	0.384341264527	0.70387906798	1.0	0.964	0.036
716	DYNLT1	DYNLT1	chr6	-	159058159	159058237	159058159	159058217	159058802	159058926	716	881	24	1275	27	145	125	0.384792477598	0.704158283927	0.969	0.976	-0.007
1360	NCAPH	NCAPH	chr2	+	97007379	97007632	97007412	97007632	97001478	97001586	1360	48	14	127	50	158	125	0.386087958752	0.704887156296	0.731	0.668	0.063
3212	ZNF317	ZNF317	chr19	+	9268509	9268751	9268655	9268751	9267943	9268070	3212	6	18	6	32	271	125	0.385816860239	0.704887156296	0.133	0.08	0.053
3377	CD164	CD164	chr6	-	109687716	109690220	109687716	109689528	109691613	109691670	3377	2846	8	5940	11	817	125	0.385519311189	0.704887156296	0.982	0.988	-0.006
1562	RTN3	RTN3	chr11	+	63486173	63488504	63486452	63488504	63448921	63449250	1562	14	0	13	1	404	125	0.387408943698	0.705659103784	1.0	0.801	0.199
1783	CAPRIN2	CAPRIN2	chr12	-	30867892	30868078	30867892	30868075	30869441	30869610	1783	22	17	5	7	128	125	0.387131178143	0.705659103784	0.558	0.411	0.147
1981	ZFYVE1	ZFYVE1	chr14	-	73444634	73444752	73444634	73444710	73444844	73444942	1981	17	0	43	2	167	125	0.386830895328	0.705659103784	1.0	0.941	0.059
1536	VAMP1	VAMP1	chr12	-	6571403	6573652	6571403	6572008	6574055	6574107	1536	382	2	148	0	1769	125	0.38807080227	0.705970335181	0.931	1.0	-0.069
3915	IMPDH1	IMPDH1	chr7	-	128049342	128049420	128049342	128049406	128049809	128050036	3915	1	0	1	2	139	125	0.388178852098	0.705970335181	1.0	0.31	0.69
1736	ATF7IP	ATF7IP	chr12	+	14587270	14587357	14587273	14587357	14576842	14578407	1736	33	15	83	27	128	125	0.38932676452	0.707512092501	0.682	0.75	-0.068
2048	SLC29A4	SLC29A4	chr7	+	5331323	5331452	5331360	5331452	5330754	5330868	2048	54	23	19	5	162	125	0.390701118722	0.709462663195	0.644	0.746	-0.102
139	ANKHD1	ANKHD1	chr5	+	139818045	139818202	139818078	139818202	139815688	139815842	139	60	0	176	3	158	125	0.391286536513	0.709687605892	1.0	0.979	0.021
815	G3BP1	G3BP1	chr5	+	151166132	151166276	151166163	151166276	151151475	151151597	815	121	26	583	153	156	125	0.391427190352	0.709687605892	0.789	0.753	0.036
1182	TMED7-TICAM2	TMED7-TICAM2	chr5	-	114914192	114917012	114914192	114916894	114952014	114952142	1182	8	0	53	5	243	125	0.392761157455	0.709921816044	1.0	0.845	0.155
1306	NUBP2	NUBP2	chr16	+	1838138	1838208	1838161	1838208	1837941	1838052	1306	93	0	194	3	148	125	0.392590045924	0.709921816044	1.0	0.982	0.018
2179	ATP8B3	ATP8B3	chr19	-	1806095	1806507	1806095	1806168	1806626	1806688	2179	2	12	0	5	464	125	0.392243310359	0.709921816044	0.043	0.0	0.043
2493	DERL2	DERL2	chr17	-	5388470	5388536	5388470	5388533	5389388	5389550	2493	39	1	164	10	128	125	0.392453409556	0.709921816044	0.974	0.941	0.033
1399	ZNF280B	ZNF280B	chr22	-	22838770	22843791	22838770	22840320	22848381	22848499	1399	201	1	190	0	3596	125	0.396157024762	0.714887439127	0.875	1.0	-0.125
1508	WDR46	WDR46	chr6	-	33256580	33256790	33256580	33256628	33256878	33257304	1508	316	5	452	4	287	125	0.397507075995	0.714887439127	0.965	0.98	-0.015
1558	DBNL	DBNL	chr7	+	44098027	44098079	44098030	44098079	44097727	44097879	1558	15	67	49	166	128	125	0.399451318341	0.714887439127	0.179	0.224	-0.045
1559	DBNL	DBNL	chr7	+	44098476	44098582	44098500	44098582	44098027	44098079	1559	5	125	8	332	149	125	0.398307069367	0.714887439127	0.032	0.02	0.012
1686	NOP16	NOP16	chr5	-	175810939	175811375	175810939	175811255	175812221	175812328	1686	188	0	473	4	245	125	0.398318304096	0.714887439127	1.0	0.984	0.016
1817	OLFML2B	OLFML2B	chr1	-	161969902	161970131	161969902	161970128	161976086	161976263	1817	6	43	1	18	128	125	0.398894370292	0.714887439127	0.12	0.051	0.069
2872	ATXN2L	ATXN2L	chr16	+	28847253	28848558	28848048	28848558	28846869	28847079	2872	769	0	752	2	920	125	0.398955707394	0.714887439127	1.0	0.981	0.019
2945	DPF1	DPF1	chr19	-	38702919	38703031	38702919	38703001	38704283	38704396	2945	15	22	1	4	155	125	0.397210310995	0.714887439127	0.355	0.168	0.187
2990	PPME1	PPME1	chr11	+	73957078	73957250	73957120	73957250	73950177	73950301	2990	0	53	6	264	167	125	0.399262692021	0.714887439127	0.0	0.017	-0.017
3047	CYP39A1	CYP39A1	chr6	-	46607230	46607405	46607230	46607345	46609899	46610035	3047	4	0	14	3	185	125	0.398222267856	0.714887439127	1.0	0.759	0.241
3237	ATXN3	ATXN3	chr14	-	92549469	92549602	92549469	92549579	92555073	92555161	3237	7	1	49	2	148	125	0.396245917371	0.714887439127	0.855	0.954	-0.099
554	ZNF419	ZNF419	chr19	+	58002835	58002965	58002838	58002965	57999078	57999351	554	4	5	1	4	128	125	0.399153862786	0.714887439127	0.439	0.196	0.243
58	PLAGL1	PLAGL1	chr6	-	144281605	144281717	144281605	144281679	144285923	144285955	58	0	26	3	91	163	125	0.396997778575	0.714887439127	0.0	0.025	-0.025
2518	SMUG1	SMUG1	chr12	-	54581602	54581689	54581602	54581686	54582734	54582778	2518	0	2	3	6	128	125	0.401063495955	0.717228118335	0.0	0.328	-0.328
358	PPP6R2	PPP6R2	chr22	+	50878126	50878286	50878129	50878286	50877027	50877191	358	8	104	19	171	128	125	0.401839884079	0.718071726137	0.07	0.098	-0.028
2100	PTBP2	PTBP2	chr1	+	97278828	97280605	97278831	97280605	97278584	97278662	2100	32	29	18	23	128	125	0.402936245007	0.719485401122	0.519	0.433	0.086
1894	PCYT2	PCYT2	chr17	-	79866751	79867197	79866751	79866911	79867389	79867478	1894	4	0	30	6	411	125	0.404074939386	0.720680393179	1.0	0.603	0.397
2477	ZDHHC20	ZDHHC20	chr13	-	21955572	21955688	21955572	21955685	21957058	21957148	2477	127	36	155	54	128	125	0.404217004575	0.720680393179	0.775	0.737	0.038
1223	NIF3L1	NIF3L1	chr2	+	201756640	201757102	201756691	201757102	201754049	201754114	1223	30	5	72	7	176	125	0.404548279105	0.720725845692	0.81	0.88	-0.07
173	TMBIM4	TMBIM4	chr12	-	66532503	66532549	66532503	66532514	66539620	66539738	173	118	7	259	10	160	125	0.406982007976	0.723786004208	0.929	0.953	-0.024
2018	CRNDE	CRNDE	chr16	-	54954209	54954322	54954209	54954250	54957496	54957562	2018	10	0	227	15	197	125	0.407187204743	0.723786004208	1.0	0.906	0.094
2621	PSMD2	PSMD2	chr3	+	184019634	184019859	184019645	184019859	184019324	184019446	2621	931	30	2369	63	136	125	0.406695171777	0.723786004208	0.966	0.972	-0.006
475	EIF4A1	EIF4A1	chr17	+	7481482	7481562	7481544	7481562	7481144	7481234	475	2530	16	11570	93	187	125	0.407910841979	0.724525888881	0.991	0.988	0.003
3246	BCLAF1	BCLAF1	chr6	-	136599002	136599914	136599002	136599908	136600900	136601014	3246	213	13	448	36	131	125	0.409217160953	0.726298831601	0.94	0.922	0.018
2762	PHF6	PHF6	chrX	+	133547517	133547687	133547520	133547687	133527938	133527982	2762	14	69	30	110	128	125	0.410109846714	0.727335521975	0.165	0.21	-0.045
804	ACSF3	ACSF3	chr16	+	89211621	89211809	89211674	89211809	89199543	89199670	804	4	44	3	64	178	125	0.410521463432	0.727518112263	0.06	0.032	0.028
1545	RAB34	RAB34	chr17	-	27043010	27043079	27043010	27043076	27043920	27044012	1545	24	325	33	563	128	125	0.411707199594	0.728233714638	0.067	0.054	0.013
1748	RNF8	RNF8	chr6	+	37336153	37336994	37336259	37336994	37328221	37328350	1748	16	80	19	129	231	125	0.411811598227	0.728233714638	0.098	0.074	0.024
178	BRCC3	BRCC3	chrX	+	154301648	154301706	154301651	154301706	154300601	154300618	178	3	38	24	182	128	125	0.411852160209	0.728233714638	0.072	0.114	-0.042
1028	SLC25A36	SLC25A36	chr3	+	140695101	140698785	140695104	140698785	140692557	140692847	1028	171	2	119	3	128	125	0.413369232244	0.729098972154	0.988	0.975	0.013
2036	TECR	TECR	chr19	+	14673952	14674069	14674017	14674069	14673336	14673387	2036	13	572	26	860	190	125	0.413573642048	0.729098972154	0.015	0.02	-0.005
2380	SLC35B1	SLC35B1	chr17	-	47783565	47783696	47783565	47783671	47784326	47784430	2380	171	65	223	99	150	125	0.413893036254	0.729098972154	0.687	0.652	0.035
2420	SCP2	SCP2	chr1	+	53493640	53493743	53493649	53493743	53480609	53480715	2420	540	25	634	23	134	125	0.414215946902	0.729098972154	0.953	0.963	-0.01
3921	PSMG1	PSMG1	chr21	-	40551849	40551912	40551849	40551897	40552210	40552362	3921	72	4	330	11	140	125	0.414506840342	0.729098972154	0.941	0.964	-0.023
564	HMGN3	HMGN3	chr6	-	79910961	79912106	79910961	79911443	79913296	79913347	564	1296	4	812	1	788	125	0.412899888761	0.729098972154	0.981	0.992	-0.011
973	DHX35	DHX35	chr20	+	37617435	37617560	37617455	37617560	37612341	37612419	973	2	27	3	18	145	125	0.414494059639	0.729098972154	0.06	0.126	-0.066
2973	TOB1	TOB1	chr17	-	48939586	48941524	48939586	48941321	48943418	48943715	2973	83	1	82	0	328	125	0.414975619285	0.729379220473	0.969	1.0	-0.031
2842	SLC11A2	SLC11A2	chr12	-	51402258	51402407	51402258	51402327	51404477	51404549	2842	106	0	164	2	205	125	0.415381589479	0.729548738004	1.0	0.98	0.02
3478	LY6K	LY6K	chr8	+	143784508	143785584	143784540	143785584	143783017	143783131	3478	3	0	44	11	157	125	0.416403425637	0.730798863906	1.0	0.761	0.239
2958	STAG3L5P-PVRIG2P-PILRB	STAG3L5P-PVRIG2P-PILRB	chr7	+	99947353	99947510	99947421	99947510	99943487	99943591	2958	40	8	54	16	193	125	0.416727731508	0.730823856521	0.764	0.686	0.078
2766	CAST	CAST	chr5	+	96100924	96101029	96100927	96101029	96097977	96098076	2766	107	24	1244	337	128	125	0.417433886147	0.731517969999	0.813	0.783	0.03
2296	ICE2	ICE2	chr15	-	60760259	60760521	60760259	60760361	60768261	60768366	2296	76	22	130	29	285	125	0.41774569863	0.731520513871	0.602	0.663	-0.061
2062	LOC151174	LOC151174	chr2	-	239133753	239135253	239133753	239134140	239136324	239136439	2062	26	6	12	5	1238	125	0.418378232314	0.731541167332	0.304	0.195	0.109
2382	LIMCH1	LIMCH1	chr4	+	41678395	41678479	41678398	41678479	41673570	41673611	2382	1	33	15	220	128	125	0.41811348928	0.731541167332	0.029	0.062	-0.033
1863	RELA	RELA	chr11	-	65421066	65422471	65421066	65422264	65423158	65423233	1863	128	0	697	5	332	125	0.418924751638	0.731953772877	1.0	0.981	0.019
2223	VPS45	VPS45	chr1	+	150040666	150040821	150040686	150040821	150039724	150040007	2223	2	86	0	131	145	125	0.420784837538	0.733916891281	0.02	0.0	0.02
2809	PCYOX1L	PCYOX1L	chr5	+	148745504	148745716	148745681	148745716	148743598	148743773	2809	55	1	45	0	302	125	0.420650738729	0.733916891281	0.958	1.0	-0.042
3723	HCG18	HCG18	chr6	-	30255173	30262741	30255173	30257271	30263908	30264014	3723	1426	0	1466	1	5595	125	0.420982451002	0.733916891281	1.0	0.97	0.03
1689	NOP16	NOP16	chr5	-	175810939	175811287	175810939	175811284	175812221	175812328	1689	4	26	24	98	128	125	0.422060067466	0.734708699422	0.131	0.193	-0.062
202	IFITM3	IFITM3	chr11	-	319672	319990	319672	319985	320564	320914	202	1329	31	2496	48	130	125	0.421992634337	0.734708699422	0.976	0.98	-0.004
2661	BRSK2	BRSK2	chr11	+	1481777	1483919	1482199	1483919	1480421	1480469	2661	11	11	0	1	547	125	0.422678873745	0.735242882227	0.186	0.0	0.186
2161	CLASP1	CLASP1	chr2	-	122165046	122165291	122165046	122165288	122166599	122166623	2161	19	3	50	4	128	125	0.423007603605	0.735272066148	0.861	0.924	-0.063
1878	STAT3	STAT3	chr17	-	40468806	40468919	40468806	40468869	40469199	40469242	1878	72	4	438	15	175	125	0.424301553236	0.736435022811	0.928	0.954	-0.026
2088	ZNF83	ZNF83	chr19	-	53119970	53120094	53119970	53120068	53122188	53122315	2088	2	4	3	2	151	125	0.424145951848	0.736435022811	0.293	0.554	-0.261
3770	MYL6B	MYL6B	chr12	+	56547592	56547876	56547656	56547876	56546203	56546415	3770	21	224	13	186	189	125	0.426055497412	0.738391770147	0.058	0.044	0.014
414	TRMT2B	TRMT2B	chrX	-	100306239	100306722	100306239	100306355	100306805	100307105	414	7	0	39	4	492	125	0.425787596754	0.738391770147	1.0	0.712	0.288
2230	ZDHHC8	ZDHHC8	chr22	+	20132751	20135530	20134543	20135530	20130278	20131279	2230	555	1	668	3	1917	125	0.427829111619	0.739304235642	0.973	0.936	0.037
3306	MBD1	MBD1	chr18	-	47795215	47796188	47795215	47796181	47799046	47799108	3306	18	11	41	17	132	125	0.427836647185	0.739304235642	0.608	0.695	-0.087
3545	SYNCRIP	SYNCRIP	chr6	-	86317501	86322641	86317501	86322638	86324698	86325065	3545	184	28	486	89	128	125	0.427221259637	0.739304235642	0.865	0.842	0.023
695	TMEM14C	TMEM14C	chr6	+	10724788	10724866	10724802	10724866	10723147	10723474	695	11	145	40	703	139	125	0.427493292782	0.739304235642	0.064	0.049	0.015
3558	SMOC2	SMOC2	chr6	+	168947765	168947849	168947798	168947849	168944304	168944352	3558	3	21	1	2	158	125	0.428931512275	0.740653168082	0.102	0.283	-0.181
3168	VWA1	VWA1	chr1	+	1372306	1372864	1372701	1372864	1370902	1371201	3168	163	0	800	4	520	125	0.429323744536	0.74078774954	1.0	0.98	0.02
1034	ZNF627	ZNF627	chr19	+	11727509	11729974	11727520	11729974	11725641	11725702	1034	33	1	29	0	136	125	0.430596228633	0.740992245948	0.968	1.0	-0.032
1274	RNF32	RNF32	chr7	+	156468988	156469820	156469112	156469820	156468389	156468557	1274	5	0	5	1	249	125	0.431642916286	0.740992245948	1.0	0.715	0.285
1318	PLEKHB2	PLEKHB2	chr2	+	131897739	131897848	131897742	131897848	131890474	131890588	1318	7	1	81	27	128	125	0.431409101662	0.740992245948	0.872	0.746	0.126
1347	PPP2R5E	PPP2R5E	chr14	-	64006246	64006410	64006246	64006407	64009496	64010079	1347	8	2	67	32	128	125	0.429999529434	0.740992245948	0.796	0.672	0.124
2600	CCDC125	CCDC125	chr5	-	68609811	68609873	68609811	68609870	68616063	68616407	2600	3	15	5	48	128	125	0.431247647499	0.740992245948	0.163	0.092	0.071
3588	ZNF124	ZNF124	chr1	-	247318290	247320519	247318290	247320509	247322307	247322368	3588	8	1	7	0	135	125	0.430431668093	0.740992245948	0.881	1.0	-0.119
637	MAGI1	MAGI1	chr3	-	65361419	65361623	65361419	65361620	65364935	65365229	637	8	6	4	6	128	125	0.431050680359	0.740992245948	0.566	0.394	0.172
618	BANP	BANP	chr16	+	88017665	88017865	88017689	88017865	88014641	88014733	618	20	0	60	2	149	125	0.432082051377	0.741206255528	1.0	0.962	0.038
197	PSMC4	PSMC4	chr19	+	40478275	40478462	40478368	40478462	40478052	40478151	197	857	4	1264	10	218	125	0.433060278271	0.741804560963	0.992	0.986	0.006
2213	IMMT	IMMT	chr2	-	86397871	86397967	86397871	86397964	86398330	86398468	2213	111	40	307	93	128	125	0.432964413744	0.741804560963	0.73	0.763	-0.033
1463	ARMC9	ARMC9	chr2	+	232070910	232071002	232070912	232071002	232063259	232063412	1463	18	1	14	0	127	125	0.433820446591	0.742567024412	0.947	1.0	-0.053
3266	CDK5RAP1	CDK5RAP1	chr20	-	31984566	31984742	31984566	31984658	31989233	31989375	3266	31	0	40	1	209	125	0.434950911659	0.743731246915	1.0	0.96	0.04
3316	CCL20	CCL20	chr2	+	228680169	228680284	228680172	228680284	228678557	228678703	3316	8	2	7	4	128	125	0.435131688373	0.743731246915	0.796	0.631	0.165
1734	ABCC10	ABCC10	chr6	+	43403830	43403985	43403875	43403985	43403488	43403645	1734	1	28	0	70	170	125	0.436454748268	0.745452059179	0.026	0.0	0.026
1085	RBM7	RBM7	chr11	+	114273549	114273637	114273553	114273637	114272419	114272582	1085	50	2	253	5	129	125	0.437251190509	0.746146187688	0.96	0.98	-0.02
2632	ZNF140	ZNF140	chr12	+	133682095	133684258	133682210	133684258	133660051	133660147	2632	104	3	32	2	240	125	0.437810851749	0.746146187688	0.948	0.893	0.055
621	INO80E	INO80E	chr16	+	30012532	30012851	30012734	30012851	30012249	30012361	621	48	91	109	244	327	125	0.437728680613	0.746146187688	0.168	0.146	0.022
1385	BRE	BRE	chr2	+	28561316	28561767	28561344	28561767	28521204	28521358	1385	120	2	166	1	153	125	0.438725119932	0.746180413321	0.98	0.993	-0.013
2546	MED15	MED15	chr22	+	20936897	20937034	20936948	20937034	20922807	20922918	2546	19	0	93	3	176	125	0.438780675801	0.746180413321	1.0	0.957	0.043
392	CDC25B	CDC25B	chr20	+	3778268	3778396	3778310	3778396	3776385	3776526	392	29	0	85	2	167	125	0.438276529423	0.746180413321	1.0	0.97	0.03
34	ZDHHC14	ZDHHC14	chr6	+	158093755	158094977	158093800	158094977	158074556	158074659	34	2	0	29	11	170	125	0.439175031653	0.746312580826	1.0	0.66	0.34
2961	ZNF568	ZNF568	chr19	+	37440413	37443645	37440416	37443645	37428048	37428144	2961	6	0	7	1	128	125	0.439515246446	0.746352619505	1.0	0.872	0.128
3003	EWSR1	EWSR1	chr22	+	29687550	29687588	29687553	29687588	29684594	29684775	3003	141	150	252	239	128	125	0.440157471519	0.74690508306	0.479	0.507	-0.028
3660	BTN3A1	BTN3A1	chr6	+	26412639	26415444	26413396	26415444	26411782	26411809	3660	43	20	36	12	882	125	0.441005948504	0.747806489658	0.234	0.298	-0.064
2239	MAD1L1	MAD1L1	chr7	-	2270183	2270399	2270183	2270362	2272506	2272583	2239	13	17	22	41	162	125	0.442226800771	0.749337576864	0.371	0.293	0.078
3524	RBMS3	RBMS3	chr3	+	29476233	29476406	29476236	29476406	29322802	29323247	3524	8	9	16	11	128	125	0.442719638087	0.749633755008	0.465	0.587	-0.122
3185	SLC6A8	SLC6A8	chrX	+	152958916	152959041	152958946	152959041	152958717	152958821	3185	235	9	272	7	155	125	0.443074383864	0.749695852669	0.955	0.969	-0.014
3654	ACSL4	ACSL4	chrX	-	108926364	108926895	108926364	108926601	108976367	108976621	3654	21	0	64	2	419	125	0.44395245667	0.750642711888	1.0	0.905	0.095
1502	PCNX	PCNX	chr14	+	71479701	71479919	71479716	71479919	71478208	71478266	1502	8	0	94	7	140	125	0.446042076583	0.750799893841	1.0	0.923	0.077
2113	CKAP2L	CKAP2L	chr2	-	113513553	113514791	113513553	113514732	113518289	113518341	2113	37	2	321	9	184	125	0.44640747018	0.750799893841	0.926	0.96	-0.034
2144	FAM122B	FAM122B	chrX	-	133927844	133927923	133927844	133927887	133931150	133931262	2144	1	1	1	5	161	125	0.444763216131	0.750799893841	0.437	0.134	0.303
307	RPS24	RPS24	chr10	+	79797719	79797740	79797722	79797740	79796951	79797062	307	1	1	5	19	128	125	0.445139142295	0.750799893841	0.494	0.204	0.29
3608	GUCD1	GUCD1	chr22	-	24936390	24939068	24936390	24939065	24942881	24942973	3608	1	2	5	3	128	125	0.446150632368	0.750799893841	0.328	0.619	-0.291
3617	HOXD8	HOXD8	chr2	+	176996044	176997423	176996047	176997423	176994467	176995671	3617	29	21	150	85	128	125	0.4448971872	0.750799893841	0.574	0.633	-0.059
3895	CCHCR1	CCHCR1	chr6	-	31124507	31124721	31124507	31124613	31124799	31124866	3895	143	4	202	9	233	125	0.446593742539	0.750799893841	0.95	0.923	0.027
929	C7orf25	C7orf25	chr7	-	42948871	42950520	42948871	42950515	42951513	42951689	929	12	0	16	1	130	125	0.44589347974	0.750799893841	1.0	0.939	0.061
911	CCDC169	CCDC169	chr13	-	36857605	36857646	36857605	36857642	36857728	36857839	911	31	4	5	0	129	125	0.447343368536	0.751524105231	0.882	1.0	-0.118
2373	SLC25A44	SLC25A44	chr1	+	156177652	156177804	156177676	156177804	156169625	156170263	2373	2	38	2	85	149	125	0.449482125239	0.75404225565	0.042	0.019	0.023
2433	SVIL-AS1	SVIL-AS1	chr10	+	29709393	29711301	29709419	29711301	29704285	29704341	2433	2	29	3	92	151	125	0.44922851728	0.75404225565	0.054	0.026	0.028
1176	MYADM	MYADM	chr19	+	54373007	54373092	54373019	54373092	54371118	54371197	1176	509	12	505	16	137	125	0.451167247037	0.755434822799	0.975	0.966	0.009
1694	FAM189B	FAM189B	chr1	-	155221523	155221699	155221523	155221696	155223415	155223523	1694	14	81	13	103	128	125	0.451594257668	0.755434822799	0.144	0.11	0.034
3227	NAT9	NAT9	chr17	-	72768098	72768178	72768098	72768116	72768356	72768416	3227	11	3	5	3	187	125	0.451468928118	0.755434822799	0.71	0.527	0.183
3604	CHRDL1	CHRDL1	chrX	-	109964612	109964758	109964612	109964755	110002888	110002982	3604	50	13	105	36	128	125	0.451473870967	0.755434822799	0.79	0.74	0.05
1111	NR6A1	NR6A1	chr9	-	127300370	127300598	127300370	127300595	127302311	127302466	1111	5	0	6	1	128	125	0.452828771512	0.755890520151	1.0	0.854	0.146
309	DTYMK	DTYMK	chr2	-	242617866	242618064	242617866	242617992	242625183	242625292	309	265	4	514	12	197	125	0.452453408767	0.755890520151	0.977	0.965	0.012
939	CCDC53	CCDC53	chr12	-	102433645	102433756	102433645	102433753	102437882	102437990	939	92	19	138	22	128	125	0.452803258808	0.755890520151	0.825	0.86	-0.035
2160	H2AFY	H2AFY	chr5	-	134696186	134696297	134696186	134696294	134705095	134705293	2160	352	488	702	1038	128	125	0.453423779542	0.756348088026	0.413	0.398	0.015
3278	SECISBP2	SECISBP2	chr9	+	91940811	91940953	91940814	91940953	91940341	91940591	3278	77	5	104	4	128	125	0.454677847429	0.757903597164	0.938	0.962	-0.024
3096	STXBP2	STXBP2	chr19	+	7705583	7705695	7705616	7705695	7704616	7704693	3096	1	116	8	400	158	125	0.456292836836	0.760058103479	0.007	0.016	-0.009
452	FAM222B	FAM222B	chr17	-	27082995	27086894	27082995	27086782	27093603	27093725	452	86	5	137	12	237	125	0.456772840804	0.760320328937	0.901	0.858	0.043
2886	VPS28	VPS28	chr8	-	145648983	145649515	145648983	145649305	145649597	145649651	2886	589	7	423	3	335	125	0.457395336187	0.760532887404	0.969	0.981	-0.012
3405	PORCN	PORCN	chrX	+	48367955	48368344	48368171	48368344	48367346	48367491	3405	14	7	14	4	341	125	0.457868547826	0.760532887404	0.423	0.562	-0.139
3475	PASK	PASK	chr2	-	242077367	242077502	242077367	242077397	242078068	242078209	3475	21	0	30	1	230	125	0.45762328619	0.760532887404	1.0	0.942	0.058
179	REPS2	REPS2	chrX	+	17043181	17043308	17043184	17043308	17040245	17040394	179	1	0	4	4	128	125	0.459544814564	0.761706841018	1.0	0.494	0.506
2851	ZNF30	ZNF30	chr19	+	35424528	35424627	35424531	35424627	35422746	35422897	2851	4	4	1	0	128	125	0.459544814564	0.761706841018	0.494	1.0	-0.506
861	CDC25C	CDC25C	chr5	-	137666675	137666907	137666675	137666903	137667283	137667566	861	8	6	20	24	129	125	0.459083574052	0.761706841018	0.564	0.447	0.117
1747	IBTK	IBTK	chr6	-	82906014	82906163	82906014	82906118	82909857	82909970	1747	37	3	229	11	170	125	0.462066529098	0.765348425217	0.901	0.939	-0.038
3228	NAT9	NAT9	chr17	-	72768098	72768190	72768098	72768116	72768356	72768416	3228	7	3	3	3	199	125	0.463207074528	0.766698788387	0.594	0.386	0.208
2662	BRSK2	BRSK2	chr11	+	1481729	1483919	1482199	1483919	1480421	1480469	2662	9	11	0	1	595	125	0.464643574766	0.768536775946	0.147	0.0	0.147
1776	WDR4	WDR4	chr21	-	44274671	44274736	44274671	44274733	44275791	44275890	1776	29	1	93	7	128	125	0.465572513782	0.76953325034	0.966	0.928	0.038
2688	TMEM91	TMEM91	chr19	+	41889619	41889987	41889767	41889987	41888676	41888826	2688	27	20	1	2	273	125	0.466344515512	0.7698429504	0.382	0.186	0.196
3908	RNF212	RNF212	chr4	-	1065265	1066981	1065265	1066928	1067386	1067450	3908	9	27	0	2	178	125	0.466413123959	0.7698429504	0.19	0.0	0.19
1792	TMEM128	TMEM128	chr4	-	4237268	4237983	4237268	4237981	4239553	4239662	1792	148	19	86	8	127	125	0.467879397187	0.771304971332	0.885	0.914	-0.029
1804	RHEBL1	RHEBL1	chr12	-	49462817	49462957	49462817	49462889	49463516	49463808	1804	1	10	0	7	193	125	0.468280616876	0.771304971332	0.061	0.0	0.061
400	SLC25A27	SLC25A27	chr6	+	46644119	46645927	46644383	46645927	46638862	46638965	400	26	10	6	1	389	125	0.468022528714	0.771304971332	0.455	0.658	-0.203
3903	SUV420H1	SUV420H1	chr11	-	67939009	67939176	67939009	67939123	67941270	67941380	3903	59	0	140	2	178	125	0.468649867669	0.771374118782	1.0	0.98	0.02
1216	ACHE	ACHE	chr7	-	100489954	100490439	100489954	100490175	100490785	100491873	1216	32	4	5	0	389	125	0.470989686373	0.771562182705	0.72	1.0	-0.28
1229	MUTYH	MUTYH	chr1	-	45799084	45799266	45799084	45799169	45800062	45800183	1229	21	11	14	11	222	125	0.470183139959	0.771562182705	0.518	0.417	0.101
183	CTDSP1	CTDSP1	chr2	+	219266833	219266938	219266836	219266938	219266286	219266435	183	103	161	85	152	128	125	0.469656938402	0.771562182705	0.385	0.353	0.032
3700	MCM10	MCM10	chr10	+	13214624	13214765	13214627	13214765	13214375	13214480	3700	9	21	38	64	128	125	0.470167835778	0.771562182705	0.295	0.367	-0.072
3900	COL6A2	COL6A2	chr21	+	47548816	47549719	47549109	47549719	47546416	47546455	3900	17	26	4	10	418	125	0.471055571028	0.771562182705	0.164	0.107	0.057
397	TOM1	TOM1	chr22	+	35718991	35719170	35719020	35719170	35717951	35718030	397	2	70	1	87	154	125	0.470023239275	0.771562182705	0.023	0.009	0.014
623	AP1M2	AP1M2	chr19	-	10690391	10690540	10690391	10690534	10691941	10692068	623	0	4	50	354	131	125	0.470610864649	0.771562182705	0.0	0.119	-0.119
3372	DNM1	DNM1	chr9	+	131016287	131017527	131016932	131017527	131013003	131013219	3372	765	11	144	1	770	125	0.47387352491	0.775638818203	0.919	0.959	-0.04
1822	ZNF169	ZNF169	chr9	+	97061729	97064111	97062093	97064111	97055255	97055351	1822	18	2	6	0	489	125	0.475408440676	0.776533398942	0.697	1.0	-0.303
3223	NAT9	NAT9	chr17	-	72768098	72768193	72768098	72768116	72768356	72768416	3223	43	3	80	3	202	125	0.475203671818	0.776533398942	0.899	0.943	-0.044
644	GYG2	GYG2	chrX	+	2795240	2795348	2795243	2795348	2793850	2793955	644	30	13	7	5	128	125	0.474940030858	0.776533398942	0.693	0.578	0.115
825	AIF1L	AIF1L	chr9	+	133972166	133972250	133972188	133972250	133971862	133972047	825	1	71	9	306	147	125	0.476511925927	0.777796820921	0.012	0.024	-0.012
1475	ZMIZ2	ZMIZ2	chr7	+	44796545	44796748	44796641	44796748	44796023	44796138	1475	86	2	300	12	221	125	0.476925352293	0.77793291028	0.961	0.934	0.027
1879	STAT3	STAT3	chr17	-	40500406	40500557	40500406	40500535	40540296	40540513	1879	12	3	84	34	147	125	0.47783899038	0.778884163434	0.773	0.678	0.095
3584	TBC1D2	TBC1D2	chr9	-	100962534	100962656	100962534	100962623	100963760	100963946	3584	14	0	191	7	158	125	0.478262718571	0.779036093761	1.0	0.956	0.044
3957	SYN1	SYN1	chrX	-	47431299	47432398	47431299	47432360	47433400	47433989	3957	2	1	2	0	163	125	0.478916698216	0.779562608905	0.605	1.0	-0.395
3345	PDXDC1	PDXDC1	chr16	+	15092196	15092262	15092199	15092262	15091609	15091683	3345	159	4	371	14	128	125	0.479680254779	0.779728524492	0.975	0.963	0.012
569	ZNF84	ZNF84	chr12	+	133617863	133618068	133617870	133618068	133613871	133614131	569	22	1	14	0	132	125	0.479541334788	0.779728524492	0.954	1.0	-0.046
808	MEF2C	MEF2C	chr5	-	88119551	88119747	88119551	88119744	88178771	88179283	808	3	3	3	1	128	125	0.480576514222	0.780647032406	0.494	0.746	-0.252
3214	TCF4	TCF4	chr18	-	52924545	52924622	52924545	52924619	52927179	52927258	3214	189	15	23	3	128	125	0.481128333666	0.781005153203	0.925	0.882	0.043
383	WDR45	WDR45	chrX	-	48934303	48934412	48934303	48934409	48935495	48935570	383	2	24	5	32	128	125	0.481563327118	0.781173270487	0.075	0.132	-0.057
2281	CENPW	CENPW	chr6	+	126667350	126667464	126667390	126667464	126660934	126661545	2281	1137	19	647	8	165	125	0.4830851543	0.783102963332	0.978	0.984	-0.006
1794	DMPK	DMPK	chr19	-	46274228	46274318	46274228	46274314	46274607	46274654	1794	14	11	5	2	129	125	0.48401712569	0.784074477836	0.552	0.708	-0.156
1731	AFF1	AFF1	chr4	+	88055622	88055846	88055625	88055846	88053422	88053560	1731	19	3	66	6	128	125	0.484415807958	0.784181359448	0.861	0.915	-0.054
1482	CEP70	CEP70	chr3	-	138291700	138291774	138291700	138291756	138310695	138310798	1482	82	7	74	4	143	125	0.485000464935	0.78458894705	0.911	0.942	-0.031
2216	GTPBP3	GTPBP3	chr19	+	17451852	17452131	17451915	17452131	17450242	17450408	2216	40	9	40	6	188	125	0.486061190597	0.785765587268	0.747	0.816	-0.069
1422	CHAMP1	CHAMP1	chr13	+	115089262	115092803	115089265	115092803	115086584	115086707	1422	33	4	53	10	128	125	0.487589161652	0.787695444835	0.89	0.838	0.052
1228	MUTYH	MUTYH	chr1	-	45799084	45799233	45799084	45799169	45800062	45800183	1228	45	11	32	11	189	125	0.490177303813	0.788527059733	0.73	0.658	0.072
1337	PRKCQ	PRKCQ	chr10	-	6552956	6553156	6552956	6553154	6556979	6557106	1337	3	0	42	8	127	125	0.489736516405	0.788527059733	1.0	0.838	0.162
1590	INPP5J	INPP5J	chr22	+	31520830	31521996	31521818	31521996	31518908	31519105	1590	94	1	77	2	1113	125	0.489892753915	0.788527059733	0.913	0.812	0.101
1713	EIF1AD	EIF1AD	chr11	-	65767773	65767947	65767773	65767877	65769380	65769637	1713	20	1	66	7	195	125	0.491783953249	0.788527059733	0.928	0.858	0.07
1947	CIB1	CIB1	chr15	-	90775450	90775679	90775450	90775559	90776900	90776935	1947	35	586	74	1440	245	125	0.489691516839	0.788527059733	0.03	0.026	0.004
1986	TRIQK	TRIQK	chr8	-	93929156	93929238	93929156	93929235	93966633	93966792	1986	16	9	36	14	128	125	0.489923216751	0.788527059733	0.635	0.715	-0.08
2821	PPP6R3	PPP6R3	chr11	+	68355394	68355492	68355412	68355492	68350510	68350597	2821	30	6	219	31	143	125	0.491681544614	0.788527059733	0.814	0.861	-0.047
3248	MSH6	MSH6	chr2	+	48025749	48028294	48025753	48028294	48018065	48018262	3248	13	2	4	0	129	125	0.489212272464	0.788527059733	0.863	1.0	-0.137
516	RBFOX2	RBFOX2	chr22	-	36177646	36177793	36177646	36177790	36205826	36206051	516	63	107	136	202	128	125	0.490899436044	0.788527059733	0.365	0.397	-0.032
530	RUSC1	RUSC1	chr1	+	155296370	155296923	155296688	155296923	155295654	155295701	530	317	14	1022	36	443	125	0.490480323175	0.788527059733	0.865	0.889	-0.024
922	STIL	STIL	chr1	-	47728574	47728785	47728574	47728734	47735306	47735538	922	27	9	80	36	176	125	0.49136912952	0.788527059733	0.681	0.612	0.069
86	MMS19	MMS19	chr10	-	99237103	99237173	99237103	99237161	99237611	99237686	86	103	3	344	6	137	125	0.492163879632	0.788599771783	0.969	0.981	-0.012
2578	DLG1	DLG1	chr3	-	196803456	196803556	196803456	196803553	196807921	196807988	2578	54	17	177	69	128	125	0.494743539041	0.79165683742	0.756	0.715	0.041
503	CUTA	CUTA	chr6	-	33385257	33385593	33385257	33385472	33385735	33386065	503	413	270	306	217	246	125	0.494631987397	0.79165683742	0.437	0.417	0.02
1284	PSMB8-AS1	PSMB8-AS1	chr6	+	32813106	32814277	32813194	32814277	32811862	32812051	1284	18	0	107	3	213	125	0.49531744065	0.792037454282	1.0	0.954	0.046
367	SEMA4G	SEMA4G	chr10	+	102743061	102745373	102744246	102745373	102740924	102740986	367	301	1	179	0	1310	125	0.496052172085	0.792674555664	0.966	1.0	-0.034
2116	PDGFD	PDGFD	chr11	-	103870778	103870983	103870778	103870965	104034531	104035027	2116	8	2	32	4	143	125	0.497959494648	0.794107259056	0.778	0.875	-0.097
2417	MRPS31P5	MRPS31P5	chr13	-	52744121	52744234	52744121	52744191	52745292	52745383	2417	18	17	3	5	168	125	0.49758140312	0.794107259056	0.441	0.309	0.132
3428	THAP3	THAP3	chr1	+	6690347	6690413	6690350	6690413	6688558	6688751	3428	34	8	39	13	128	125	0.497855478025	0.794107259056	0.806	0.746	0.06
1904	ATF3	ATF3	chr1	+	212788359	212788603	212788382	212788603	212781969	212782272	1904	85	0	225	3	148	125	0.499961728513	0.796613944128	1.0	0.984	0.016
781	ASB9	ASB9	chrX	-	15268551	15268686	15268551	15268656	15270375	15270526	781	13	0	50	2	155	125	0.500207313241	0.796613944128	1.0	0.953	0.047
2319	APBB2	APBB2	chr4	-	40946881	40947090	40946881	40947087	41015599	41016415	2319	22	10	64	39	128	125	0.501298824403	0.79781318644	0.682	0.616	0.066
1205	HAUS8	HAUS8	chr19	-	17170806	17170902	17170806	17170899	17173507	17173589	1205	42	9	108	17	128	125	0.502425593667	0.798534412894	0.82	0.861	-0.041
2584	ZNF493	ZNF493	chr19	+	21588559	21588658	21588562	21588658	21587930	21588057	2584	4	5	0	1	128	125	0.502429586051	0.798534412894	0.439	0.0	0.439
682	PLEKHH3	PLEKHH3	chr17	-	40824103	40824410	40824103	40824230	40825193	40825314	682	56	2	27	2	305	125	0.502834829571	0.798639955053	0.92	0.847	0.073
2854	FGFR2	FGFR2	chr10	-	123237843	123239535	123237843	123239184	123243211	123243317	2854	860	4	150	0	476	125	0.505073261993	0.801655002369	0.983	1.0	-0.017
114	TDRD3	TDRD3	chr13	+	61147746	61148013	61147749	61148013	61141658	61141784	114	47	21	18	11	128	125	0.508138212369	0.803813266143	0.686	0.615	0.071
175	HOTAIR	HOTAIR	chr12	-	54359747	54359871	54359747	54359867	54360059	54360161	175	6	1	4	0	129	125	0.507954099444	0.803813266143	0.853	1.0	-0.147
2326	ZNF33B	ZNF33B	chr10	-	43090042	43090147	43090042	43090144	43127376	43127472	2326	14	2	17	1	128	125	0.507556413885	0.803813266143	0.872	0.943	-0.071
2626	SLC26A11	SLC26A11	chr17	+	78194714	78194914	78194717	78194914	78194199	78194295	2626	6	1	4	0	128	125	0.507799672736	0.803813266143	0.854	1.0	-0.146
2927	PLCG1	PLCG1	chr20	+	39802763	39802951	39802766	39802951	39802562	39802651	2927	225	89	120	41	128	125	0.507481112501	0.803813266143	0.712	0.741	-0.029
2486	FCHO1	FCHO1	chr19	+	17899078	17899377	17899092	17899377	17898490	17898655	2486	2	17	2	35	139	125	0.510312354387	0.805795737308	0.096	0.049	0.047
2531	RSRC2	RSRC2	chr12	-	122992764	122992997	122992764	122992994	122995655	122995735	2531	171	190	173	174	128	125	0.510417070768	0.805795737308	0.468	0.493	-0.025
498	ANP32E	ANP32E	chr1	-	150190716	150193063	150190716	150193060	150195511	150195566	498	248	15	524	39	128	125	0.510221087668	0.805795737308	0.942	0.929	0.013
2117	GNG10	GNG10	chr9	+	114431548	114432526	114431551	114432526	114429094	114429226	2117	394	216	610	311	128	125	0.51102907611	0.806221909231	0.64	0.657	-0.017
143	DCTN5	DCTN5	chr16	+	23678337	23685068	23678367	23685068	23676946	23677049	143	7	83	16	260	155	125	0.513247483731	0.806526283732	0.064	0.047	0.017
1593	PPP1R3F	PPP1R3F	chrX	+	49138443	49138526	49138446	49138526	49137868	49137924	1593	28	5	3	0	128	125	0.512770795334	0.806526283732	0.845	1.0	-0.155
1791	LOC100131626	LOC100131626	chr11	-	118251934	118252275	118251934	118252222	118289229	118289337	1791	4	0	14	2	178	125	0.512230018268	0.806526283732	1.0	0.831	0.169
2267	TMEM108	TMEM108	chr3	+	132948109	132948195	132948113	132948195	132764745	132764864	2267	18	11	17	7	129	125	0.512925688708	0.806526283732	0.613	0.702	-0.089
3221	NAT9	NAT9	chr17	-	72771760	72771991	72771760	72771846	72772405	72772564	3221	8	65	6	71	270	125	0.513434777576	0.806526283732	0.054	0.038	0.016
736	GNAS	GNAS	chr20	+	57478582	57478640	57478585	57478640	57473995	57474040	736	510	2466	405	1865	128	125	0.511848004096	0.806526283732	0.168	0.175	-0.007
943	MLST8	MLST8	chr16	+	2256031	2256215	2256061	2256215	2255177	2255513	943	26	16	23	19	155	125	0.513617289725	0.806526283732	0.567	0.494	0.073
689	PLIN3	PLIN3	chr19	-	4838345	4839548	4838345	4839545	4844679	4844805	689	138	7	712	27	128	125	0.515238419494	0.80853325882	0.951	0.963	-0.012
980	TXNDC16	TXNDC16	chr14	-	52985889	52986011	52985889	52985996	53003436	53003511	980	6	0	23	2	140	125	0.516733318043	0.810339607869	1.0	0.911	0.089
1020	NFKBIB	NFKBIB	chr19	+	39395654	39395760	39395710	39395760	39390569	39390851	1020	70	1	230	1	181	125	0.518198155522	0.810479795996	0.98	0.994	-0.014
2403	GAS8	GAS8	chr16	+	90097583	90097904	90097706	90097904	90094043	90094130	2403	12	28	18	56	248	125	0.518107981688	0.810479795996	0.178	0.139	0.039
608	ZNF213	ZNF213	chr16	+	3188354	3188542	3188418	3188542	3187166	3187680	608	4	7	2	7	189	125	0.517807095996	0.810479795996	0.274	0.159	0.115
765	NR2F1-AS1	NR2F1-AS1	chr5	-	92899069	92899169	92899069	92899166	92916847	92917026	765	10	0	18	1	128	125	0.517225635811	0.810479795996	1.0	0.946	0.054
2145	ARID1A	ARID1A	chr1	+	27100819	27101711	27101470	27101711	27100292	27100389	2145	309	1	765	5	776	125	0.519477668817	0.811404152022	0.98	0.961	0.019
423	ATF2	ATF2	chr2	-	175936977	175939595	175936977	175939563	175939727	175939815	423	10	3	2	0	157	125	0.519334841345	0.811404152022	0.726	1.0	-0.274
2715	SUCLG2-AS1	SUCLG2-AS1	chr3	+	67721252	67721428	67721305	67721428	67720239	67720333	2715	2	3	2	7	178	125	0.52208285588	0.81278024525	0.319	0.167	0.152
3308	MBD1	MBD1	chr18	-	47800555	47800723	47800555	47800720	47801346	47801415	3308	49	1	46	0	128	125	0.521940725531	0.81278024525	0.98	1.0	-0.02
3320	ZNF430	ZNF430	chr19	+	21216891	21216990	21216894	21216990	21216261	21216388	3320	5	3	29	10	128	125	0.521409521642	0.81278024525	0.619	0.739	-0.12
677	ARL6IP4	ARL6IP4	chr12	+	123466141	123466356	123466202	123466356	123465675	123465846	677	827	13	848	17	186	125	0.520721798832	0.81278024525	0.977	0.971	0.006
944	MLST8	MLST8	chr16	+	2256358	2256410	2256361	2256410	2256031	2256215	944	121	7	173	7	128	125	0.52150315671	0.81278024525	0.944	0.96	-0.016
278	CLDND1	CLDND1	chr3	-	98240496	98240547	98240496	98240540	98241692	98241910	278	2	2	29	14	132	125	0.522497544704	0.812888919384	0.486	0.662	-0.176
3150	PPP1R21	PPP1R21	chr2	+	48681694	48681880	48681733	48681880	48678146	48678215	3150	8	35	18	58	164	125	0.524540983799	0.815457759859	0.148	0.191	-0.043
707	LY6E	LY6E	chr8	+	144102299	144102408	144102304	144102408	144099901	144100003	707	287	140	124	68	130	125	0.524840654097	0.815457759859	0.663	0.637	0.026
2254	EYA1	EYA1	chr8	-	72233968	72234114	72233968	72234111	72234433	72234503	2254	365	95	2	0	128	125	0.525460193661	0.815570951171	0.79	1.0	-0.21
3572	NRGN	NRGN	chr11	+	124615857	124615878	124615860	124615878	124615398	124615625	3572	3	1	2	2	128	125	0.525605547233	0.815570951171	0.746	0.494	0.252
461	TATDN3	TATDN3	chr1	+	212988354	212990167	212988388	212990167	212985568	212985670	461	54	0	61	1	159	125	0.52618496843	0.815932875388	1.0	0.98	0.02
377	AFG3L1P	AFG3L1P	chr16	+	90044012	90044210	90044085	90044210	90038987	90039173	377	7	5	16	7	198	125	0.526571381826	0.815995231403	0.469	0.591	-0.122
13	PPP1R10	PPP1R10	chr6	-	30572364	30572512	30572364	30572451	30572770	30572871	13	53	1	138	1	186	125	0.529392613001	0.818215336946	0.973	0.989	-0.016
2748	SH3BP5	SH3BP5	chr3	-	15345609	15345806	15345609	15345738	15372010	15372073	2748	3	77	6	97	193	125	0.52840439611	0.818215336946	0.025	0.039	-0.014
3046	C11orf80	C11orf80	chr11	+	66571465	66571661	66571468	66571661	66568501	66568573	3046	18	6	78	36	128	125	0.529281156001	0.818215336946	0.746	0.679	0.067
460	TMEM44-AS1	TMEM44-AS1	chr3	+	194309749	194309871	194309753	194309871	194304996	194305177	460	2	11	0	3	129	125	0.529221954723	0.818215336946	0.15	0.0	0.15
802	SP2-AS1	SP2-AS1	chr17	-	45975751	45977744	45975751	45976669	45995817	45995937	802	6	0	22	2	1200	125	0.53141033417	0.820795647208	1.0	0.534	0.466
1247	CANT1	CANT1	chr17	-	76993073	76994045	76993073	76993726	77005745	77005899	1247	100	0	348	2	444	125	0.533020802045	0.822743962292	1.0	0.98	0.02
2165	AZIN2	AZIN2	chr1	+	33558845	33559017	33558882	33559017	33557650	33557823	2165	6	23	0	2	162	125	0.533443658546	0.822857790048	0.168	0.0	0.168
315	SERPINE2	SERPINE2	chr2	-	224845027	224845117	224845027	224845114	224847397	224847498	315	23	117	91	543	128	125	0.53654488892	0.827100263692	0.161	0.141	0.02
1074	C6orf48	C6orf48	chr6	+	31804189	31804294	31804200	31804294	31803187	31803228	1074	2	38	2	73	136	125	0.539131110337	0.827281808286	0.046	0.025	0.021
1199	IFI27	IFI27	chr14	+	94582126	94582279	94582130	94582279	94581196	94581226	1199	1	1	1	0	129	125	0.538000870812	0.827281808286	0.492	1.0	-0.508
1710	C1RL	C1RL	chr12	-	7252281	7252403	7252281	7252356	7252496	7252622	1710	6	40	10	47	172	125	0.537910103809	0.827281808286	0.098	0.134	-0.036
2000	FDXR	FDXR	chr17	-	72862567	72862690	72862567	72862666	72862905	72862998	2000	54	3	65	2	149	125	0.537206142994	0.827281808286	0.938	0.965	-0.027
2176	DCAF7	DCAF7	chr17	+	61666361	61671642	61671564	61671642	61662572	61662690	2176	5794	2	8580	0	5328	125	0.54010917155	0.827281808286	0.986	1.0	-0.014
225	XRCC3	XRCC3	chr14	-	104179211	104179305	104179211	104179268	104181760	104181823	225	1	2	2	11	162	125	0.538895570504	0.827281808286	0.278	0.123	0.155
2424	POLM	POLM	chr7	-	44113996	44114129	44113996	44114121	44116107	44116228	2424	11	0	22	1	133	125	0.539574618008	0.827281808286	1.0	0.954	0.046
2887	NAA50	NAA50	chr3	-	113442805	113442942	113442805	113442939	113464788	113465146	2887	150	56	378	158	128	125	0.53893817537	0.827281808286	0.723	0.7	0.023
2965	GCSAM	GCSAM	chr3	-	111849291	111849366	111849291	111849360	111851938	111852152	2965	1	1	1	0	131	125	0.538167014395	0.827281808286	0.488	1.0	-0.512
965	RFC5	RFC5	chr12	+	118465757	118465835	118465766	118465835	118464693	118464823	965	129	2	191	5	134	125	0.540172551104	0.827281808286	0.984	0.973	0.011
739	SMOC1	SMOC1	chr14	+	70496958	70499083	70496961	70499083	70489919	70490164	739	13	12	4	2	128	125	0.540907808473	0.827869938033	0.514	0.661	-0.147
1629	MYO15B	MYO15B	chr17	+	73587681	73587793	73587696	73587793	73587252	73587327	1629	7	2	2	0	140	125	0.541665819248	0.827954822288	0.758	1.0	-0.242
2423	POLM	POLM	chr7	-	44113729	44113832	44113729	44113819	44113996	44114129	2423	2	0	7	2	138	125	0.541462380893	0.827954822288	1.0	0.76	0.24
1643	MLLT4	MLLT4	chr6	+	168271062	168271178	168271065	168271178	168265230	168265426	1643	18	18	185	149	128	125	0.542152842565	0.828162184009	0.494	0.548	-0.054
3622	SDCBP	SDCBP	chr8	+	59488458	59488620	59488461	59488620	59484763	59484873	3622	242	87	781	257	128	125	0.543204945416	0.829231901778	0.731	0.748	-0.017
1779	IST1	IST1	chr16	+	71958671	71958720	71958675	71958720	71957190	71957283	1779	167	4	319	5	129	125	0.543696913903	0.829397692123	0.976	0.984	-0.008
2099	PTBP2	PTBP2	chr1	+	97278828	97280605	97278831	97280605	97278267	97278484	2099	3	1	2	0	128	125	0.54436076382	0.829397692123	0.746	1.0	-0.254
2121	DBI	DBI	chr2	+	120125134	120125220	120125139	120125220	120124499	120124636	2121	1	0	13	8	130	125	0.54436921074	0.829397692123	1.0	0.61	0.39
1269	ARMCX3	ARMCX3	chrX	+	100878775	100878883	100878803	100878883	100878119	100878266	1269	48	79	71	101	153	125	0.545840157524	0.830913035504	0.332	0.365	-0.033
3569	ZNF268	ZNF268	chr12	+	133764450	133764658	133764457	133764658	133758531	133758616	3569	0	7	2	31	132	125	0.546387398927	0.830913035504	0.0	0.058	-0.058
3953	IFNAR2	IFNAR2	chr21	+	34614144	34614282	34614190	34614282	34602199	34602521	3953	6	10	20	23	171	125	0.546421385249	0.830913035504	0.305	0.389	-0.084
2622	TCOF1	TCOF1	chr5	+	149772267	149772353	149772270	149772353	149771519	149771739	2622	76	24	155	58	128	125	0.547022712092	0.831291123405	0.756	0.723	0.033
3823	POLR2H	POLR2H	chr3	+	184085900	184086383	184085964	184086383	184082920	184083014	3823	35	11	23	5	189	125	0.547674059484	0.831744689564	0.678	0.753	-0.075
1374	TRPT1	TRPT1	chr11	-	63991571	63991685	63991571	63991682	63991756	63991813	1374	5	87	19	242	128	125	0.54868223056	0.832445946618	0.053	0.071	-0.018
1693	IDS	IDS	chrX	-	148584841	148585019	148584841	148584975	148585686	148585823	1693	140	5	618	16	169	125	0.548892967399	0.832445946618	0.954	0.966	-0.012
2132	SURF4	SURF4	chr9	-	136234134	136234419	136234134	136234321	136242792	136243037	2132	7	317	5	512	223	125	0.549195352987	0.832445946618	0.012	0.005	0.007
1789	FUT11	FUT11	chr10	+	75535176	75535976	75535298	75535976	75532947	75533573	1789	2	24	9	66	247	125	0.550861468352	0.833613833974	0.04	0.065	-0.025
3923	ALG13	ALG13	chrX	+	110925359	110925522	110925463	110925522	110924397	110924652	3923	42	2	144	11	229	125	0.550426186834	0.833613833974	0.92	0.877	0.043
979	PER3	PER3	chr1	+	7889893	7890221	7889896	7890221	7887177	7887875	979	16	5	17	8	128	125	0.5510268788	0.833613833974	0.758	0.675	0.083
3516	NT5C	NT5C	chr17	-	73126319	73126737	73126319	73126732	73127139	73127200	3516	5	7	5	4	130	125	0.551753353178	0.834177455703	0.407	0.546	-0.139
1738	TSACC	TSACC	chr1	+	156309424	156309582	156309525	156309582	156308230	156308396	1738	5	1	3	0	226	125	0.552723685593	0.835108799322	0.734	1.0	-0.266
2323	PON2	PON2	chr7	-	95040964	95041091	95040964	95041055	95041623	95041789	2323	449	68	1158	192	161	125	0.553118552108	0.835170036719	0.837	0.824	0.013
1990	EIF4ENIF1	EIF4ENIF1	chr22	-	31843411	31843554	31843411	31843551	31844138	31844218	1990	12	30	13	43	128	125	0.554365907607	0.835303349752	0.281	0.228	0.053
3162	ZCCHC11	ZCCHC11	chr1	-	52902426	52902650	52902426	52902647	52903891	52904007	3162	45	16	28	13	128	125	0.554624413391	0.835303349752	0.733	0.678	0.055
3781	SUPT7L	SUPT7L	chr2	-	27883850	27884468	27883850	27884310	27885045	27885148	3781	92	2	49	2	283	125	0.553968604775	0.835303349752	0.953	0.915	0.038
740	SFI1	SFI1	chr22	+	31904240	31904362	31904244	31904362	31892124	31892623	740	23	7	46	10	129	125	0.553949642995	0.835303349752	0.761	0.817	-0.056
1801	ADGRG1	ADGRG1	chr16	+	57685096	57685534	57685154	57685534	57684164	57684263	1801	18	1	302	31	183	125	0.555666011012	0.836337667915	0.925	0.869	0.056
1435	CIRBP	CIRBP	chr19	+	1270865	1271035	1270926	1271035	1269266	1269409	1435	168	1266	113	788	186	125	0.557635460926	0.838766293173	0.082	0.088	-0.006
419	ANAPC15	ANAPC15	chr11	-	71822202	71822332	71822202	71822327	71823695	71823822	419	4	0	27	3	130	125	0.558310619619	0.839246256659	1.0	0.896	0.104
1552	BRCA1	BRCA1	chr17	-	41251791	41251897	41251791	41251894	41256138	41256278	1552	19	6	66	15	128	125	0.559488910504	0.839411433519	0.756	0.811	-0.055
2276	CARKD	CARKD	chr13	+	111287814	111287935	111287819	111287935	111287018	111287123	2276	111	3	145	6	130	125	0.559233888253	0.839411433519	0.973	0.959	0.014
3210	PPRC1	PPRC1	chr10	+	103898375	103898522	103898476	103898522	103897606	103897795	3210	87	1	179	4	226	125	0.559026970974	0.839411433519	0.98	0.961	0.019
1530	JADE2	JADE2	chr5	+	133914183	133918920	133914186	133918920	133909334	133909452	1530	4	2	29	8	128	125	0.561694075092	0.839653949382	0.661	0.78	-0.119
18	PGS1	PGS1	chr17	+	76396757	76396936	76396815	76396936	76395428	76395618	18	112	0	146	1	183	125	0.561311527154	0.839653949382	1.0	0.99	0.01
1982	ZFYVE1	ZFYVE1	chr14	-	73444634	73444752	73444634	73444710	73445568	73445677	1982	1	0	3	2	167	125	0.561016622405	0.839653949382	1.0	0.529	0.471
2315	NDOR1	NDOR1	chr9	+	140110518	140110640	140110545	140110640	140110350	140110469	2315	5	48	5	71	152	125	0.561787983952	0.839653949382	0.079	0.055	0.024
2593	FBXO44	FBXO44	chr1	+	11715384	11715756	11715726	11715756	11714913	11715009	2593	15	0	31	1	467	125	0.560144585166	0.839653949382	1.0	0.892	0.108
439	MAPK8	MAPK8	chr10	+	49642921	49647402	49642926	49647402	49639235	49639313	439	128	60	122	50	130	125	0.561105746426	0.839653949382	0.672	0.701	-0.029
1207	FKBP1B	FKBP1B	chr2	+	24285888	24286550	24285933	24286550	24283683	24283796	1207	61	33	59	38	170	125	0.564325722328	0.842287571868	0.576	0.533	0.043
2335	SORT1	SORT1	chr1	-	109888372	109888503	109888372	109888500	109890104	109890154	2335	35	23	341	190	128	125	0.564328586272	0.842287571868	0.598	0.637	-0.039
374	ZNF280D	ZNF280D	chr15	-	56999279	56999348	56999279	56999341	56999460	56999504	374	27	20	52	31	132	125	0.564622131333	0.842287571868	0.561	0.614	-0.053
3657	ABCE1	ABCE1	chr4	+	146025537	146025667	146025540	146025667	146019155	146019571	3657	52	5	551	70	128	125	0.566186639052	0.843020788532	0.91	0.885	0.025
3751	ARFRP1	ARFRP1	chr20	-	62338350	62338449	62338350	62338444	62339218	62339365	3751	4	4	17	27	130	125	0.565909650484	0.843020788532	0.49	0.377	0.113
788	CSTF2	CSTF2	chrX	+	100081622	100081746	100081673	100081746	100079108	100079246	788	124	3	202	3	176	125	0.565788440082	0.843020788532	0.967	0.98	-0.013
208	CALCOCO1	CALCOCO1	chr12	-	54117376	54117567	54117376	54117468	54118428	54118531	208	114	1	110	2	224	125	0.566613077235	0.843123120608	0.985	0.968	0.017
1240	MOSPD3	MOSPD3	chr7	+	100211099	100211329	100211129	100211329	100210113	100210619	1240	44	1	20	0	155	125	0.567630713276	0.843659850134	0.973	1.0	-0.027
2517	UBOX5	UBOX5	chr20	-	3088218	3090960	3088218	3090955	3095950	3096112	2517	4	0	8	1	130	125	0.567689657324	0.843659850134	1.0	0.885	0.115
1533	SLC44A3	SLC44A3	chr1	+	95332886	95332973	95332889	95332973	95330298	95330455	1533	11	10	115	80	128	125	0.568267738504	0.843986805075	0.518	0.584	-0.066
1901	PRICKLE1	PRICKLE1	chr12	-	42866186	42866366	42866186	42866363	42877559	42877797	1901	2	0	8	2	128	125	0.569535891891	0.844805599237	1.0	0.796	0.204
277	CLDND1	CLDND1	chr3	-	98239976	98240286	98239976	98240281	98241692	98241910	277	139	8	187	14	130	125	0.569449421427	0.844805599237	0.944	0.928	0.016
3451	AIG1	AIG1	chr6	+	143508524	143511739	143508765	143511739	143486218	143486320	3451	0	8	2	33	366	125	0.570644920116	0.845918287241	0.0	0.02	-0.02
116	FAM120A	FAM120A	chr9	+	96277948	96278049	96277951	96278049	96261071	96261168	116	89	21	245	49	128	125	0.57144879004	0.845927080561	0.805	0.83	-0.025
1606	MGST1	MGST1	chr12	+	16507164	16507312	16507171	16507312	16500576	16500644	1606	53	1	322	3	132	125	0.571654057518	0.845927080561	0.98	0.99	-0.01
2087	ZNF83	ZNF83	chr19	-	53119970	53120094	53119970	53120088	53122188	53122315	2087	2	3	3	2	131	125	0.57172755169	0.845927080561	0.389	0.589	-0.2
155	PCDH19	PCDH19	chrX	-	99596900	99597073	99596900	99597070	99605643	99605702	155	15	6	12	3	128	125	0.573709972426	0.846734129623	0.709	0.796	-0.087
237	MPZL3	MPZL3	chr11	-	118110925	118111092	118110925	118111056	118122936	118123083	237	7	0	34	2	161	125	0.573602802785	0.846734129623	1.0	0.93	0.07
2773	RHNO1	RHNO1	chr12	+	2994428	2994700	2994448	2994700	2986364	2986448	2773	1	38	0	97	145	125	0.572651424819	0.846734129623	0.022	0.0	0.022
447	ARRDC2	ARRDC2	chr19	+	18123721	18124911	18123724	18124911	18121380	18121538	447	47	1	25	0	128	125	0.573668051753	0.846734129623	0.979	1.0	-0.021
756	ZIM2	ZIM2	chr19	-	57335629	57335882	57335629	57335795	57337755	57337831	756	7	9	4	3	212	125	0.575396679141	0.848692098082	0.314	0.44	-0.126
403	MSANTD2	MSANTD2	chr11	-	124644614	124644870	124644614	124644714	124669766	124670300	403	19	2	4	1	281	125	0.57658316668	0.849910271335	0.809	0.64	0.169
1089	B4GALT3	B4GALT3	chr1	-	161146223	161146369	161146223	161146298	161147212	161147758	1089	113	9	195	12	196	125	0.578588929813	0.852333817231	0.889	0.912	-0.023
3126	PARD6A	PARD6A	chr16	+	67695795	67696681	67695798	67696681	67695357	67695580	3126	0	5	1	11	128	125	0.579503886689	0.85270807534	0.0	0.082	-0.082
967	IGSF9	IGSF9	chr1	-	159903979	159904122	159903979	159904074	159904214	159904360	967	60	13	2	0	173	125	0.579566540812	0.85270807534	0.769	1.0	-0.231
2203	RTEL1	RTEL1	chr20	+	62293826	62293980	62293898	62293980	62293202	62293296	2203	0	20	2	72	197	125	0.580313688066	0.85274274487	0.0	0.017	-0.017
975	VAMP4	VAMP4	chr1	-	171688310	171688361	171688310	171688358	171697663	171697710	975	42	0	55	1	128	125	0.580118238364	0.85274274487	1.0	0.982	0.018
1624	FAM71E1	FAM71E1	chr19	-	50978581	50978760	50978581	50978712	50979089	50979190	1624	32	12	5	3	173	125	0.581370762372	0.852880055265	0.658	0.546	0.112
2231	MAEA	MAEA	chr4	+	1332209	1332405	1332213	1332405	1330648	1330782	2231	325	3	356	5	129	125	0.58149268087	0.852880055265	0.991	0.986	0.005
2530	SPATA20	SPATA20	chr17	+	48625025	48625128	48625080	48625128	48624449	48624646	2530	22	4	14	4	180	125	0.580971755184	0.852880055265	0.793	0.709	0.084
105	HAGLR	HAGLR	chr2	-	177042438	177042584	177042438	177042554	177043756	177043826	105	6	1	3	0	155	125	0.582083636708	0.853215877936	0.829	1.0	-0.171
733	SLC25A17	SLC25A17	chr22	-	41195026	41195087	41195026	41195044	41215198	41215403	733	82	5	118	5	168	125	0.583244603752	0.854386284054	0.924	0.946	-0.022
720	ZNF189	ZNF189	chr9	+	104162165	104162292	104162210	104162292	104161135	104161471	720	6	1	3	0	170	125	0.583704565	0.854528981183	0.815	1.0	-0.185
3621	GLYCTK	GLYCTK	chr3	+	52325760	52325938	52325762	52325938	52324975	52325127	3621	1	14	1	33	127	125	0.58422226616	0.854755978485	0.066	0.029	0.037
2336	ZNF185	ZNF185	chrX	+	152089250	152089292	152089253	152089292	152088871	152088955	2336	15	9	141	66	128	125	0.5859981379	0.85540184548	0.619	0.676	-0.057
3494	DYNLRB1	DYNLRB1	chr20	+	33114072	33114148	33114076	33114148	33107224	33107303	3494	152	12	207	13	129	125	0.586406172318	0.85540184548	0.925	0.939	-0.014
3682	RAP1GAP	RAP1GAP	chr1	-	21924453	21924557	21924453	21924533	21924892	21924995	3682	18	4	5	2	149	125	0.586337985674	0.85540184548	0.791	0.677	0.114
3713	MUC1	MUC1	chr1	-	155159930	155160052	155159930	155160020	155160197	155160334	3713	15	0	299	7	157	125	0.586478312387	0.85540184548	1.0	0.971	0.029
599	PXK	PXK	chr3	+	58398627	58398690	58398630	58398690	58395816	58395886	599	5	0	25	2	128	125	0.586085753001	0.85540184548	1.0	0.924	0.076
160	TMEM231	TMEM231	chr16	-	75579723	75579975	75579723	75579852	75589701	75589871	160	11	29	12	24	248	125	0.587225210442	0.855961546699	0.16	0.201	-0.041
473	EIF2AK1	EIF2AK1	chr7	-	6082563	6082624	6082563	6082621	6084192	6084292	473	360	68	410	70	128	125	0.588372302291	0.857103533065	0.838	0.851	-0.013
1297	SLIRP	SLIRP	chr14	+	78183838	78183941	78183844	78183941	78182114	78182222	1297	347	9	638	13	131	125	0.592200181009	0.858145972895	0.974	0.979	-0.005
1702	TBC1D32	TBC1D32	chr6	-	121638640	121638836	121638640	121638818	121642778	121642940	1702	4	54	0	5	143	125	0.591600946778	0.858145972895	0.061	0.0	0.061
1939	MYCBP	MYCBP	chr1	-	39332551	39332681	39332551	39332671	39338689	39338762	1939	4	6	5	12	135	125	0.592728741567	0.858145972895	0.382	0.278	0.104
2372	LINC00472	LINC00472	chr6	-	72127022	72127146	72127022	72127095	72129768	72130448	2372	0	1	5	10	176	125	0.591329860947	0.858145972895	0.0	0.262	-0.262
2585	ORAI2	ORAI2	chr7	+	102076648	102076780	102076671	102076780	102073976	102074108	2585	1	10	3	15	148	125	0.5899909247	0.858145972895	0.078	0.145	-0.067
3546	PIK3R2	PIK3R2	chr19	+	18276920	18277112	18276969	18277112	18274072	18274198	3546	5	396	4	211	174	125	0.592243861911	0.858145972895	0.009	0.013	-0.004
3602	ZNF43	ZNF43	chr19	-	22033739	22033964	22033739	22033829	22034706	22034870	3602	10	8	3	4	260	125	0.592697390028	0.858145972895	0.375	0.265	0.11
431	SEMA3B	SEMA3B	chr3	+	50311343	50311488	50311346	50311488	50311189	50311259	431	17	29	45	63	128	125	0.589620203125	0.858145972895	0.364	0.411	-0.047
709	MAN2B1	MAN2B1	chr19	-	12769241	12769324	12769241	12769321	12772073	12772190	709	181	4	292	9	128	125	0.590836105184	0.858145972895	0.978	0.969	0.009
810	CARS	CARS	chr11	-	3062125	3062261	3062125	3062214	3063394	3063486	810	4	60	10	210	172	125	0.591000138121	0.858145972895	0.046	0.033	0.013
430	SDAD1	SDAD1	chr4	-	76902524	76902698	76902524	76902623	76903085	76903190	430	7	42	24	112	200	125	0.59397382148	0.859420685837	0.094	0.118	-0.024
2498	NUSAP1	NUSAP1	chr15	+	41643185	41643327	41643230	41643327	41641295	41641439	2498	310	144	458	228	170	125	0.595073419715	0.860483466422	0.613	0.596	0.017
1183	MPPE1	MPPE1	chr18	-	11896982	11897355	11896982	11897130	11906201	11906308	1183	122	1	195	3	350	125	0.597016472158	0.8606531039	0.978	0.959	0.019
1537	VAMP1	VAMP1	chr12	-	6571403	6572135	6571403	6572008	6574055	6574107	1537	42	2	8	0	252	125	0.595777850988	0.8606531039	0.912	1.0	-0.088
2950	TMEM53	TMEM53	chr1	-	45118918	45120881	45118918	45120788	45125845	45125967	2950	35	4	76	6	218	125	0.596738891408	0.8606531039	0.834	0.879	-0.045
2985	TNIP1	TNIP1	chr5	-	150409503	150410308	150409503	150410234	150411847	150411944	2985	171	19	1662	161	199	125	0.596928403048	0.8606531039	0.85	0.866	-0.016
3410	PNPLA6	PNPLA6	chr19	+	7600674	7600906	7600818	7600906	7600394	7600463	3410	11	16	53	61	269	125	0.596913727547	0.8606531039	0.242	0.288	-0.046
1896	ASPH	ASPH	chr8	-	62550880	62550922	62550880	62550919	62555446	62555479	1896	111	15	1599	251	128	125	0.598911645006	0.86250200258	0.878	0.862	0.016
350	IRF5	IRF5	chr7	+	128587283	128587589	128587331	128587589	128587076	128587110	350	2	0	9	2	173	125	0.599030877481	0.86250200258	1.0	0.765	0.235
1553	SYT1	SYT1	chr12	+	79685787	79685910	79685796	79685910	79679566	79679751	1553	101	5	7	0	134	125	0.60142255947	0.863326071443	0.95	1.0	-0.05
1768	ZBTB17	ZBTB17	chr1	-	16268825	16268936	16268825	16268915	16269023	16269233	1768	14	103	6	58	146	125	0.600637580757	0.863326071443	0.104	0.081	0.023
4	FOXM1	FOXM1	chr12	-	2981261	2981413	2981261	2981410	2983142	2983691	4	106	77	261	208	128	125	0.601409475591	0.863326071443	0.573	0.551	0.022
683	C16orf13	C16orf13	chr16	-	684888	685063	684888	684956	685611	685774	683	99	3	111	5	232	125	0.601800905974	0.863326071443	0.947	0.923	0.024
819	TUBGCP3	TUBGCP3	chr13	-	113212509	113212727	113212509	113212697	113213635	113213713	819	96	1	123	0	155	125	0.600040813297	0.863326071443	0.987	1.0	-0.013
94	TMEM136	TMEM136	chr11	+	120198149	120198349	120198174	120198349	120195837	120196077	94	5	0	12	1	150	125	0.601500697976	0.863326071443	1.0	0.909	0.091
2101	PTBP2	PTBP2	chr1	+	97270340	97270495	97270355	97270495	97250614	97250810	2101	7	29	7	21	140	125	0.603488679908	0.863644698569	0.177	0.229	-0.052
3127	SKP2	SKP2	chr5	+	36181919	36184142	36183941	36184142	36177286	36177394	3127	2366	55	591	16	2147	125	0.603106342582	0.863644698569	0.715	0.683	0.032
3715	TRMU	TRMU	chr22	+	46746187	46746360	46746242	46746360	46742318	46742441	3715	56	13	106	20	180	125	0.602991503247	0.863644698569	0.749	0.786	-0.037
734	ZBTB8A	ZBTB8A	chr1	+	33065687	33071551	33065868	33071551	33060654	33060824	734	26	4	74	8	306	125	0.603308290347	0.863644698569	0.726	0.791	-0.065
2808	MSH5	MSH5	chr6	+	31711915	31712076	31711966	31712076	31711680	31711802	2808	2	4	8	27	176	125	0.604983588133	0.865258687639	0.262	0.174	0.088
331	HAUS6	HAUS6	chr9	-	19078173	19078300	19078173	19078195	19080476	19080670	331	37	3	77	9	230	125	0.605766384841	0.865328102467	0.87	0.823	0.047
3857	AGER	AGER	chr6	-	32151331	32151527	32151331	32151485	32151657	32151764	3857	69	2	12	0	167	125	0.605512902948	0.865328102467	0.963	1.0	-0.037
1136	GCH1	GCH1	chr14	-	55308723	55310861	55308723	55309772	55312485	55312570	1136	76	0	444	2	1214	125	0.606838457986	0.866187869672	1.0	0.958	0.042
2034	TECR	TECR	chr19	+	14673985	14674069	14674017	14674069	14673336	14673387	2034	78	572	108	860	157	125	0.608058241084	0.866187869672	0.098	0.091	0.007
2257	SYAP1	SYAP1	chrX	+	16753349	16753468	16753387	16753468	16737706	16738022	2257	238	2	580	3	163	125	0.608220636647	0.866187869672	0.989	0.993	-0.004
3265	CDK5RAP1	CDK5RAP1	chr20	-	31984566	31984890	31984566	31984658	31989233	31989375	3265	159	0	163	1	357	125	0.608673838172	0.866187869672	1.0	0.983	0.017
610	TRIM5	TRIM5	chr11	-	5684424	5686625	5684424	5685403	5686885	5686912	610	387	2	892	7	1347	125	0.608940729761	0.866187869672	0.947	0.922	0.025
616	WDR31	WDR31	chr9	-	116093263	116093396	116093263	116093393	116094186	116094330	616	6	2	3	2	128	125	0.607322716374	0.866187869672	0.746	0.594	0.152
842	ZNF200	ZNF200	chr16	-	3282420	3282547	3282420	3282544	3282832	3282921	842	39	2	38	1	128	125	0.607706248299	0.866187869672	0.95	0.974	-0.024
3811	SCRN3	SCRN3	chr2	+	175263002	175263170	175263093	175263170	175260456	175260545	3811	12	0	32	1	216	125	0.60981203994	0.866904088141	1.0	0.949	0.051
110	DHPS	DHPS	chr19	-	12786830	12786956	12786830	12786919	12788104	12788210	110	124	6	90	3	162	125	0.61218322594	0.86818042331	0.941	0.959	-0.018
2135	UBE2V1	UBE2V1	chr20	-	48715418	48715518	48715418	48715501	48729643	48729735	2135	7	1	3	0	142	125	0.6115768767	0.86818042331	0.86	1.0	-0.14
653	CRTC3	CRTC3	chr15	+	91185163	91188577	91185166	91188577	91184328	91184431	653	66	29	62	23	128	125	0.612140375208	0.86818042331	0.69	0.725	-0.035
955	GOLGB1	GOLGB1	chr3	-	121438492	121438615	121438492	121438600	121441108	121441225	955	10	5	35	24	140	125	0.611970778978	0.86818042331	0.641	0.566	0.075
136	JKAMP	JKAMP	chr14	+	59953430	59953522	59953448	59953522	59951160	59951311	136	51	11	169	44	143	125	0.61686664291	0.868551181206	0.802	0.771	0.031
177	BCKDHA	BCKDHA	chr19	+	41928533	41928675	41928536	41928675	41928068	41928275	177	168	7	103	3	128	125	0.616645444584	0.868551181206	0.959	0.971	-0.012
2205	SFT2D1	SFT2D1	chr6	-	166744872	166744895	166744872	166744886	166755906	166756094	2205	4	2	1	0	134	125	0.612984431165	0.868551181206	0.651	1.0	-0.349
2416	SH3D19	SH3D19	chr4	-	152095821	152096847	152095821	152096826	152097685	152097839	2416	0	9	3	83	146	125	0.616261571712	0.868551181206	0.0	0.03	-0.03
2441	DCLK2	DCLK2	chr4	+	151141854	151141930	151141857	151141930	151124946	151125041	2441	8	4	4	1	128	125	0.615104143793	0.868551181206	0.661	0.796	-0.135
2977	RFC1	RFC1	chr4	-	39308211	39308324	39308211	39308321	39310255	39310652	2977	50	113	51	130	128	125	0.614382756322	0.868551181206	0.302	0.277	0.025
3413	ZNF3	ZNF3	chr7	-	99677158	99677279	99677158	99677195	99679923	99680171	3413	14	1	14	2	209	125	0.613703026768	0.868551181206	0.893	0.807	0.086
360	FAM208A	FAM208A	chr3	-	56654159	56657871	56654159	56657594	56658506	56658671	360	187	9	372	22	402	125	0.614429178326	0.868551181206	0.866	0.84	0.026
3727	ZNF771	ZNF771	chr16	+	30419352	30419515	30419365	30419515	30418734	30418985	3727	1	11	2	11	138	125	0.616734171298	0.868551181206	0.076	0.141	-0.065
513	TRO	TRO	chrX	+	54948635	54948724	54948650	54948724	54946995	54947311	513	37	43	6	5	140	125	0.616533289039	0.868551181206	0.434	0.517	-0.083
606	ZNF33A	ZNF33A	chr10	+	38305798	38305943	38305802	38305943	38301225	38301278	606	51	1	102	0	129	125	0.613259642475	0.868551181206	0.98	1.0	-0.02
691	GPR176	GPR176	chr15	-	40099206	40099459	40099206	40099398	40212055	40213093	691	11	0	100	3	186	125	0.614917207528	0.868551181206	1.0	0.957	0.043
1692	PDE6B	PDE6B	chr4	+	663834	664681	663837	664681	661644	661795	1692	30	3	12	2	128	125	0.619147357962	0.870224920637	0.907	0.854	0.053
2136	PHPT1	PHPT1	chr9	+	139744954	139745012	139744957	139745012	139744464	139744589	2136	7	15	6	18	128	125	0.619163000385	0.870224920637	0.313	0.246	0.067
2982	COX15	COX15	chr10	-	101468504	101474475	101468504	101473236	101476104	101476218	2982	368	10	550	12	1364	125	0.618493368462	0.870224920637	0.771	0.808	-0.037
2252	ZSCAN32	ZSCAN32	chr16	-	3440009	3440183	3440009	3440133	3440422	3440517	2252	0	2	3	16	175	125	0.620126054195	0.871059064206	0.0	0.118	-0.118
2033	MAPK10	MAPK10	chr4	-	86936275	86938528	86936275	86938523	86950349	86950427	2033	5	23	3	9	130	125	0.6223675527	0.873166858163	0.173	0.243	-0.07
921	STIL	STIL	chr1	-	47765576	47765824	47765576	47765640	47767232	47767420	921	25	0	156	2	309	125	0.622168964372	0.873166858163	1.0	0.969	0.031
206	UTP15	UTP15	chr5	+	72864059	72864152	72864116	72864152	72863086	72863259	206	32	0	74	1	182	125	0.623533667691	0.873554059977	1.0	0.981	0.019
3139	SCARF1	SCARF1	chr17	-	1543205	1543334	1543205	1543264	1543741	1543960	3139	6	0	16	1	195	125	0.62323464994	0.873554059977	1.0	0.911	0.089
3195	HINFP	HINFP	chr11	+	119004731	119005765	119004793	119005765	119003804	119003929	3195	2	52	1	49	187	125	0.623867495322	0.873554059977	0.025	0.013	0.012
336	CHFR	CHFR	chr12	-	133446204	133446420	133446204	133446384	133447309	133447369	336	10	15	37	44	161	125	0.624126023335	0.873554059977	0.341	0.395	-0.054
1011	IP6K2	IP6K2	chr3	-	48732522	48732854	48732522	48732851	48754589	48754711	1011	120	67	110	55	128	125	0.626126863235	0.874365164723	0.636	0.661	-0.025
138	JKAMP	JKAMP	chr14	+	59953398	59953522	59953448	59953522	59951160	59951311	138	12	11	38	44	175	125	0.62618939247	0.874365164723	0.438	0.382	0.056
3875	CCDC51	CCDC51	chr3	-	48476226	48476546	48476226	48476425	48481505	48481529	3875	23	2	29	4	246	125	0.626109312904	0.874365164723	0.854	0.787	0.067
49	NMB	NMB	chr15	-	85198359	85198640	85198359	85198635	85200406	85200579	49	97	21	146	27	130	125	0.625197240783	0.874365164723	0.816	0.839	-0.023
3512	PROM2	PROM2	chr2	+	95954971	95957055	95955880	95957055	95954680	95954754	3512	14	0	1234	28	1034	125	0.626915770169	0.874861142859	1.0	0.842	0.158
459	POLR3F	POLR3F	chr20	+	18462262	18462454	18462266	18462454	18461045	18461153	459	80	5	90	4	129	125	0.628331089546	0.876317383467	0.939	0.956	-0.017
1388	EI24	EI24	chr11	+	125445200	125445304	125445204	125445304	125442353	125442465	1388	4	0	36	3	129	125	0.628982560107	0.87670721122	1.0	0.921	0.079
3325	CNIH4	CNIH4	chr1	+	224558984	224559125	224559031	224559125	224553580	224553693	3325	358	5	888	16	172	125	0.629688067127	0.877171852375	0.981	0.976	0.005
1587	IL4R	IL4R	chr16	+	27363860	27364017	27363865	27364017	27357787	27357939	1587	25	0	315	5	130	125	0.63084243176	0.87774239177	1.0	0.984	0.016
3179	NFE2L2	NFE2L2	chr2	-	178097119	178097311	178097119	178097290	178097977	178098067	3179	205	4	623	9	146	125	0.630564816783	0.87774239177	0.978	0.983	-0.005
1275	DNA2	DNA2	chr10	-	70190192	70190412	70190192	70190297	70191613	70191728	1275	103	0	114	1	240	125	0.632268978051	0.878172057317	1.0	0.983	0.017
1725	CNKSR1	CNKSR1	chr1	+	26508970	26509075	26508975	26509075	26508851	26508893	1725	10	0	64	2	130	125	0.632138534075	0.878172057317	1.0	0.969	0.031
827	MAP3K14-AS1	MAP3K14-AS1	chr17	+	43332501	43332585	43332504	43332585	43325291	43325370	827	5	0	14	1	128	125	0.632032551053	0.878172057317	1.0	0.932	0.068
176	RPL11	RPL11	chr1	+	24019098	24019249	24019101	24019249	24018268	24018319	176	2268	210	1638	160	128	125	0.634506487328	0.8792074019	0.913	0.909	0.004
2720	PPP4C	PPP4C	chr16	+	30092520	30092631	30092579	30092631	30087635	30087796	2720	14	172	33	476	184	125	0.63415735315	0.8792074019	0.052	0.045	0.007
3119	NDRG4	NDRG4	chr16	+	58537647	58537807	58537701	58537807	58534046	58534173	3119	5	39	5	28	179	125	0.634202608414	0.8792074019	0.082	0.111	-0.029
890	HNRNPR	HNRNPR	chr1	-	23644975	23645190	23644975	23645181	23648020	23648156	890	55	591	72	847	134	125	0.634068257824	0.8792074019	0.08	0.073	0.007
1190	NPHP4	NPHP4	chr1	-	5965691	5965843	5965691	5965840	5987708	5987847	1190	2	1	1	0	128	125	0.639509592781	0.879416520391	0.661	1.0	-0.339
1481	IL18R1	IL18R1	chr2	+	103006515	103006677	103006518	103006677	103003320	103003460	1481	6	1	6	2	128	125	0.640254030119	0.879416520391	0.854	0.746	0.108
1515	AP3S2	AP3S2	chr15	-	90432280	90432372	90432280	90432368	90437112	90437617	1515	113	5	173	10	129	125	0.639965559892	0.879416520391	0.956	0.944	0.012
1998	FDXR	FDXR	chr17	-	72862905	72863127	72862905	72862998	72868160	72868258	1998	2	38	1	35	254	125	0.639176573487	0.879416520391	0.025	0.014	0.011
2349	TNK1	TNK1	chr17	+	7290293	7290473	7290308	7290473	7289879	7289974	2349	0	6	2	38	140	125	0.636931920345	0.879416520391	0.0	0.045	-0.045
2550	RIC3	RIC3	chr11	-	8148205	8148354	8148205	8148351	8158924	8159018	2550	4	37	0	3	128	125	0.639663203833	0.879416520391	0.095	0.0	0.095
2645	ILF2	ILF2	chr1	-	153640928	153641052	153640928	153641033	153642646	153642706	2645	2	6	1	6	144	125	0.63925376567	0.879416520391	0.224	0.126	0.098
2777	CTNNAL1	CTNNAL1	chr9	-	111704848	111705151	111704848	111705114	111705240	111705324	2777	22	295	73	1105	162	125	0.637177736561	0.879416520391	0.054	0.049	0.005
3005	DAZAP2	DAZAP2	chr12	+	51634654	51634900	51634750	51634900	51634126	51634245	3005	1005	4	2302	15	221	125	0.639620276778	0.879416520391	0.993	0.989	0.004
3522	USP46	USP46	chr4	-	53494116	53494330	53494116	53494294	53497230	53497311	3522	60	1	149	0	161	125	0.63620344587	0.879416520391	0.979	1.0	-0.021
359	PPP6R2	PPP6R2	chr22	+	50882627	50883518	50882631	50883518	50882294	50882546	359	99	1	108	2	129	125	0.637351775988	0.879416520391	0.99	0.981	0.009
3672	PES1	PES1	chr22	-	30976557	30976688	30976557	30976673	30976998	30977088	3672	178	5	330	12	140	125	0.639469451705	0.879416520391	0.969	0.961	0.008
3733	LRRC75A-AS1	LRRC75A-AS1	chr17	+	16343424	16343567	16343498	16343567	16342973	16343017	3733	17	468	51	1614	199	125	0.638051555036	0.879416520391	0.022	0.019	0.003
437	KCTD15	KCTD15	chr19	+	34289572	34289671	34289575	34289671	34287750	34287892	437	2	1	1	0	128	125	0.639509592781	0.879416520391	0.661	1.0	-0.339
680	ZCCHC10	ZCCHC10	chr5	-	132335823	132335893	132335823	132335865	132342450	132342612	680	6	25	11	60	153	125	0.637850136893	0.879416520391	0.164	0.13	0.034
1230	MUTYH	MUTYH	chr1	-	45799084	45799275	45799084	45799169	45800062	45800183	1230	17	11	13	11	231	125	0.642657199715	0.880664546354	0.455	0.39	0.065
2001	FDXR	FDXR	chr17	-	72860945	72861071	72860945	72861053	72861840	72861942	2001	0	89	1	63	143	125	0.642365916519	0.880664546354	0.0	0.014	-0.014
3068	KIAA0430	KIAA0430	chr16	-	15719228	15719657	15719228	15719654	15724188	15724361	3068	13	3	26	4	128	125	0.641813354966	0.880664546354	0.809	0.864	-0.055
376	AFG3L1P	AFG3L1P	chr16	+	90044012	90044210	90044046	90044210	90038987	90039173	376	1	8	3	13	159	125	0.642277724534	0.880664546354	0.089	0.154	-0.065
799	SGSM3	SGSM3	chr22	+	40800250	40800459	40800312	40800459	40798142	40798209	799	99	7	265	15	187	125	0.643664919068	0.881532954238	0.904	0.922	-0.018
2564	TIMM9	TIMM9	chr14	-	58875211	58875802	58875211	58875799	58877560	58877656	2564	1	1	7	3	128	125	0.644317640869	0.881914448042	0.494	0.695	-0.201
510	ZNF638	ZNF638	chr2	+	71575556	71577401	71575882	71577401	71558884	71558995	510	6	45	6	60	451	125	0.64501622519	0.882358237245	0.036	0.027	0.009
2240	MAD1L1	MAD1L1	chr7	-	2270183	2270362	2270183	2270359	2272506	2272583	2240	19	2	45	3	128	125	0.646385427316	0.882841041793	0.903	0.936	-0.033
2807	MSH5	MSH5	chr6	+	31728961	31729039	31728964	31729039	31728466	31728616	2807	1	12	3	20	128	125	0.646217609379	0.882841041793	0.075	0.128	-0.053
3267	CDK5RAP1	CDK5RAP1	chr20	-	31984566	31984890	31984566	31984742	31989233	31989375	3267	130	2	126	3	273	125	0.646492846048	0.882841041793	0.967	0.951	0.016
3309	SLC50A1	SLC50A1	chr1	+	155110036	155110198	155110054	155110198	155109303	155109427	3309	64	1	190	5	143	125	0.647989159609	0.88437200301	0.982	0.971	0.011
3077	TP53	TP53	chr17	-	7576524	7576657	7576524	7576584	7576852	7576926	3077	18	1	6	0	198	125	0.648503230124	0.884561408219	0.919	1.0	-0.081
2555	PNPLA8	PNPLA8	chr7	-	108154879	108156018	108154879	108155891	108161919	108161965	2555	41	1	96	4	252	125	0.649395694265	0.885266426479	0.953	0.923	0.03
1125	CELF1	CELF1	chr11	-	47487488	47493654	47487488	47492441	47493742	47493909	1125	625	0	1070	1	1338	125	0.650686323871	0.885831950352	1.0	0.99	0.01
211	PRMT5-AS1	PRMT5-AS1	chr14	+	23392177	23392616	23392287	23392616	23388664	23390329	211	112	1	119	0	235	125	0.650671548634	0.885831950352	0.983	1.0	-0.017
2692	TMEM91	TMEM91	chr19	+	41889465	41889987	41889778	41889987	41888676	41888826	2692	37	4	3	0	438	125	0.650957258479	0.885831950352	0.725	1.0	-0.275
730	REEP2	REEP2	chr5	+	137780916	137781064	137780922	137781064	137780442	137780556	730	98	20	20	3	131	125	0.651313860823	0.885831950352	0.824	0.864	-0.04
165	MORF4L2	MORF4L2	chrX	-	102933426	102933548	102933426	102933528	102940098	102940188	165	25	265	46	549	145	125	0.65271871888	0.887230692272	0.075	0.067	0.008
1043	LOC100505666	LOC100505666	chr1	-	155018435	155018722	155018435	155018631	155021744	155021837	1043	3	4	9	18	216	125	0.653172923274	0.887336357439	0.303	0.224	0.079
3640	ZNF23	ZNF23	chr16	-	71487944	71488121	71487944	71488071	71490666	71490731	3640	10	4	8	2	175	125	0.6537565753	0.887617654368	0.641	0.741	-0.1
1485	TRMT10B	TRMT10B	chr9	+	37777597	37778969	37777624	37778969	37776278	37776402	1485	24	6	52	10	152	125	0.654386666897	0.887961642991	0.767	0.81	-0.043
2338	BLM	BLM	chr15	+	91303210	91303509	91303376	91303509	91298040	91298168	2338	1	21	0	47	291	125	0.655644653815	0.888134740829	0.02	0.0	0.02
245	RALGAPB	RALGAPB	chr20	+	37163716	37163850	37163728	37163850	37161372	37161502	245	13	12	48	36	137	125	0.65550360356	0.888134740829	0.497	0.549	-0.052
3755	PFDN6	PFDN6	chr6	+	33257546	33257697	33257551	33257697	33257373	33257405	3755	81	14	157	23	130	125	0.655015569399	0.888134740829	0.848	0.868	-0.02
354	NCOA3	NCOA3	chr20	+	46262761	46262939	46262791	46262939	46262239	46262380	354	1	24	2	86	155	125	0.656926463545	0.889359950934	0.033	0.018	0.015
1166	APTX	APTX	chr9	-	32988076	32988127	32988076	32988122	32989756	32989893	1166	42	34	113	81	130	125	0.658611815154	0.890140147808	0.543	0.573	-0.03
1667	NFKB2	NFKB2	chr10	+	104162008	104162286	104162011	104162286	104161804	104161916	1667	23	29	108	156	128	125	0.659989620816	0.890140147808	0.436	0.403	0.033
1856	TTC13	TTC13	chr1	-	231051938	231052048	231051938	231052045	231056255	231056340	1856	25	16	23	18	128	125	0.659549979607	0.890140147808	0.604	0.555	0.049
2009	FAM149A	FAM149A	chr4	+	187070719	187070858	187070746	187070858	187070326	187070437	2009	11	9	33	34	152	125	0.658358726862	0.890140147808	0.501	0.444	0.057
2529	ING4	ING4	chr12	-	6761827	6761936	6761827	6761933	6762101	6762216	2529	78	104	42	50	128	125	0.662412311945	0.890140147808	0.423	0.451	-0.028
2931	CLCNKB	CLCNKB	chr1	+	16382169	16382253	16382172	16382253	16381929	16382018	2931	4	11	0	1	128	125	0.660866114992	0.890140147808	0.262	0.0	0.262
2935	FAM228B	FAM228B	chr2	+	24303745	24303825	24303748	24303825	24299743	24299839	2935	4	1	4	2	128	125	0.660986935564	0.890140147808	0.796	0.661	0.135
2960	NPL	NPL	chr1	+	182797858	182799519	182798737	182799519	182794915	182794955	2960	23	1	11	1	1004	125	0.662291423028	0.890140147808	0.741	0.578	0.163
338	MTF2	MTF2	chr1	+	93575786	93575985	93575883	93575985	93544791	93545088	338	144	2	194	4	222	125	0.66094259477	0.890140147808	0.976	0.965	0.011
3440	DAXX	DAXX	chr6	-	33289495	33289754	33289495	33289751	33290638	33290793	3440	55	43	82	57	128	125	0.662363389251	0.890140147808	0.555	0.584	-0.029
416	C15orf40	C15orf40	chr15	-	83673144	83674444	83673144	83673724	83677299	83677427	416	321	6	291	7	845	125	0.659971219474	0.890140147808	0.888	0.86	0.028
467	ZNF177	ZNF177	chr19	+	9491343	9493293	9491823	9493293	9490732	9490815	467	59	6	3	0	605	125	0.661797110075	0.890140147808	0.67	1.0	-0.33
755	SEC23B	SEC23B	chr20	+	18505076	18505313	18505130	18505313	18496293	18496380	755	143	4	642	23	179	125	0.658848232939	0.890140147808	0.961	0.951	0.01
2539	MRPL11	MRPL11	chr11	-	66204820	66204914	66204820	66204906	66205634	66205730	2539	200	4	462	12	133	125	0.662951281312	0.890356792053	0.979	0.973	0.006
2408	PAX8	PAX8	chr2	-	113992970	113993159	113992970	113993080	113994177	113994298	2408	545	38	1394	89	204	125	0.664725744391	0.890506323795	0.898	0.906	-0.008
2701	STK38	STK38	chr6	-	36507848	36507984	36507848	36507981	36514966	36515293	2701	21	32	48	63	128	125	0.664226448873	0.890506323795	0.391	0.427	-0.036
3482	PTBP1	PTBP1	chr19	+	805491	805569	805512	805569	805012	805187	3482	319	5	817	10	146	125	0.664539506457	0.890506323795	0.982	0.986	-0.004
356	TRIM32	TRIM32	chr9	+	119459940	119463579	119459943	119463579	119449580	119449660	356	4	6	5	11	128	125	0.664951688536	0.890506323795	0.394	0.307	0.087
3596	SNX1	SNX1	chr15	+	64429766	64436433	64430240	64436433	64429059	64429131	3596	617	17	841	20	599	125	0.6636292458	0.890506323795	0.883	0.898	-0.015
3521	CABYR	CABYR	chr18	+	21739435	21740033	21739909	21740033	21735664	21736006	3521	114	2	100	1	599	125	0.665572706259	0.890831839099	0.922	0.954	-0.032
279	PRNP	PRNP	chr20	+	4679856	4682234	4679861	4682234	4666796	4667158	279	22	3	148	15	130	125	0.666567566434	0.891657068153	0.876	0.905	-0.029
1430	MIEF2	MIEF2	chr17	+	18167023	18169095	18167097	18169095	18166399	18166562	1430	11	0	166	4	199	125	0.667556601595	0.891967636031	1.0	0.963	0.037
3346	U2AF1L4	U2AF1L4	chr19	-	36236025	36236113	36236025	36236088	36236248	36236343	3346	10	9	11	13	150	125	0.667263377926	0.891967636031	0.481	0.414	0.067
1237	C6orf89	C6orf89	chr6	+	36869996	36870210	36870055	36870210	36867201	36867409	1237	127	3	238	4	184	125	0.668050958553	0.892122441535	0.966	0.976	-0.01
2314	NDOR1	NDOR1	chr9	+	140109858	140109973	140109879	140109973	140109546	140109654	2314	45	1	86	1	146	125	0.668766042183	0.892571665586	0.975	0.987	-0.012
1354	ALAS1	ALAS1	chr3	+	52233225	52233456	52233236	52233456	52232098	52232271	1354	113	6	212	14	136	125	0.669716959488	0.893334959543	0.945	0.933	0.012
144	SON	SON	chr21	+	34948670	34949820	34948723	34949820	34948083	34948199	144	14	137	23	193	178	125	0.671717176727	0.894151232772	0.067	0.077	-0.01
1948	HCFC1R1	HCFC1R1	chr16	-	3073233	3073531	3073233	3073362	3073847	3073969	1948	52	6	141	13	294	125	0.672605063939	0.894151232772	0.787	0.822	-0.035
240	NEURL2	NEURL2	chr20	-	44517110	44517526	44517110	44517512	44518888	44519926	240	1	6	0	2	139	125	0.672549422012	0.894151232772	0.13	0.0	0.13
2427	REXO4	REXO4	chr9	-	136279784	136280131	136279784	136279953	136282739	136283216	2427	339	5	280	3	303	125	0.672417834821	0.894151232772	0.965	0.975	-0.01
2925	PEX11A	PEX11A	chr15	-	90224761	90227179	90224761	90227086	90229661	90229777	2925	21	1	37	3	218	125	0.671429191178	0.894151232772	0.923	0.876	0.047
424	ARAF	ARAF	chrX	+	47424641	47424749	47424650	47424749	47424383	47424538	424	3	80	5	184	134	125	0.672603303678	0.894151232772	0.034	0.025	0.009
3241	AURKB	AURKB	chr17	-	8110493	8110688	8110493	8110685	8110888	8110943	3241	10	163	27	518	128	125	0.673755803263	0.895176115158	0.057	0.048	0.009
688	PLIN3	PLIN3	chr19	-	4852027	4852313	4852027	4852277	4859601	4859684	688	158	0	1105	10	161	125	0.674359940166	0.895474016322	1.0	0.988	0.012
1999	FDXR	FDXR	chr17	-	72862905	72863127	72862905	72863001	72868160	72868258	1999	2	10	1	9	251	125	0.674870849403	0.89564785588	0.091	0.052	0.039
3555	MTHFSD	MTHFSD	chr16	-	86588250	86588357	86588250	86588354	86588774	86588841	3555	1	2	2	8	128	125	0.675552306353	0.896047713041	0.328	0.196	0.132
456	CIB2	CIB2	chr15	-	78401576	78401851	78401576	78401724	78423506	78423877	456	33	5	14	3	252	125	0.678135561599	0.898968233233	0.766	0.698	0.068
3699	CEP170	CEP170	chr1	-	243319522	243319757	243319522	243319649	243327585	243329418	3699	120	12	212	18	233	125	0.678743708486	0.899187266214	0.843	0.863	-0.02
531	RUSC1	RUSC1	chr1	+	155295106	155295281	155295205	155295281	155294892	155294969	531	77	1	289	6	224	125	0.679063781867	0.899187266214	0.977	0.964	0.013
2090	KANSL3	KANSL3	chr2	-	97270515	97270600	97270515	97270594	97271056	97271248	2090	97	3	96	2	131	125	0.680099402819	0.899310605977	0.969	0.979	-0.01
2508	LPPR2	LPPR2	chr19	+	11470207	11470396	11470282	11470396	11468335	11468415	2508	168	27	47	9	200	125	0.680301574229	0.899310605977	0.795	0.765	0.03
425	TFPI2	TFPI2	chr7	-	93516572	93516743	93516572	93516667	93518346	93518535	425	6	0	2456	104	201	125	0.680243568425	0.899310605977	1.0	0.936	0.064
203	PHF19	PHF19	chr9	-	123631850	123632223	123631850	123632209	123632720	123632816	203	157	1	438	5	139	125	0.684626076369	0.900984735903	0.993	0.987	0.006
2635	ZC3H14	ZC3H14	chr14	+	89076055	89076147	89076058	89076147	89075610	89075747	2635	43	37	109	84	128	125	0.682548604006	0.900984735903	0.532	0.559	-0.027
2686	TMEM91	TMEM91	chr19	+	41889767	41889987	41889778	41889987	41888676	41888826	2686	28	4	2	0	136	125	0.682180199657	0.900984735903	0.865	1.0	-0.135
375	AFG3L1P	AFG3L1P	chr16	+	90044046	90044210	90044085	90044210	90038987	90039173	375	14	5	26	7	164	125	0.684520821066	0.900984735903	0.681	0.739	-0.058
565	CD83	CD83	chr6	+	14135338	14137148	14135341	14137148	14133879	14133986	565	35	1	41	2	128	125	0.684416450916	0.900984735903	0.972	0.952	0.02
753	LACTB	LACTB	chr15	+	63421683	63423670	63421687	63423670	63419551	63419888	753	10	1	24	4	129	125	0.684351788709	0.900984735903	0.906	0.853	0.053
823	CLK2	CLK2	chr1	-	155238498	155238586	155238498	155238583	155239278	155239507	823	53	22	56	20	128	125	0.682925108297	0.900984735903	0.702	0.732	-0.03
878	OLFML3	OLFML3	chr1	+	114522824	114523239	114522953	114523239	114522012	114522252	878	2	39	0	5	254	125	0.684194588897	0.900984735903	0.025	0.0	0.025
1546	BBS4	BBS4	chr15	+	73015129	73015188	73015134	73015188	73009118	73009191	1546	1	60	0	25	130	125	0.685074446199	0.901071690676	0.016	0.0	0.016
978	PER3	PER3	chr1	+	7854016	7854068	7854019	7854068	7848104	7848306	978	18	6	16	7	128	125	0.68671105171	0.902720551523	0.746	0.691	0.055
2547	BRCAT54	BRCAT54	chr5	-	44744429	44745510	44744429	44745506	44746043	44746140	2547	6	2	1	0	129	125	0.687794966255	0.903398065437	0.744	1.0	-0.256
2718	PVRL3	PVRL3	chr3	+	110852481	110856407	110852507	110856407	110845030	110845182	2718	117	0	340	3	151	125	0.687993011226	0.903398065437	1.0	0.989	0.011
920	SYTL2	SYTL2	chr11	-	85447543	85447658	85447543	85447655	85448617	85448699	920	1	2	56	65	128	125	0.688384779515	0.903409201179	0.328	0.457	-0.129
1476	ALPK1	ALPK1	chr4	+	113298833	113299054	113298885	113299054	113236956	113237008	1476	2	0	14	2	177	125	0.692502412107	0.904834681332	1.0	0.832	0.168
1650	TUBB	TUBB	chr6	+	30691116	30693203	30691715	30693203	30690694	30690805	1650	32929	64	67372	122	724	125	0.691615082918	0.904834681332	0.989	0.99	-0.001
1721	MFF	MFF	chr2	+	228211941	228212100	228212058	228212100	228205007	228205096	1721	234	2	355	2	242	125	0.690450225553	0.904834681332	0.984	0.989	-0.005
2134	UBE2V1	UBE2V1	chr20	-	48713208	48713357	48713208	48713348	48729643	48729735	2134	276	5	714	16	134	125	0.691327427107	0.904834681332	0.981	0.977	0.004
2172	NFRKB	NFRKB	chr11	-	129754639	129754777	129754639	129754741	129755329	129755504	2172	10	13	11	18	161	125	0.692926007554	0.904834681332	0.374	0.322	0.052
2462	ACADM	ACADM	chr1	+	76194073	76194173	76194085	76194173	76190031	76190502	2462	0	115	2	144	137	125	0.692891817209	0.904834681332	0.0	0.013	-0.013
558	ODF2L	ODF2L	chr1	-	86852597	86852769	86852597	86852762	86861715	86862025	558	8	0	31	1	132	125	0.692443286622	0.904834681332	1.0	0.967	0.033
60	TRA2A	TRA2A	chr7	-	23545364	23545432	23545364	23545429	23545756	23545885	60	192	10	297	13	128	125	0.691952707242	0.904834681332	0.949	0.957	-0.008
87	MMS19	MMS19	chr10	-	99225815	99225916	99225815	99225913	99226260	99226342	87	137	19	293	36	128	125	0.691580973535	0.904834681332	0.876	0.888	-0.012
3871	CCDC51	CCDC51	chr3	-	48476226	48476546	48476226	48476425	48481397	48481529	3871	27	10	38	17	246	125	0.693554991567	0.905154548795	0.578	0.532	0.046
2533	RSRC2	RSRC2	chr12	-	123003385	123003598	123003385	123003576	123005931	123005975	2533	18	280	15	202	147	125	0.695204808089	0.906805607452	0.052	0.059	-0.007
1784	CAPRIN2	CAPRIN2	chr12	-	30867892	30868078	30867892	30868015	30869441	30869610	1784	41	6	15	3	188	125	0.695613883586	0.906837347131	0.82	0.769	0.051
2727	FAM217B	FAM217B	chr20	+	58518994	58523702	58519450	58523702	58517481	58517567	2727	153	3	148	2	581	125	0.697309545437	0.908545383413	0.916	0.941	-0.025
3865	SETDB1	SETDB1	chr1	+	150936722	150937220	150936725	150937220	150936470	150936559	3865	158	1	67	1	128	125	0.697838657019	0.908732439002	0.994	0.985	0.009
288	GLS2	GLS2	chr12	-	56868827	56868967	56868827	56868894	56869407	56869466	288	3	20	1	11	198	125	0.699271748324	0.910095809387	0.087	0.054	0.033
1936	TP73-AS1	TP73-AS1	chr1	-	3659367	3659521	3659367	3659475	3659624	3659754	1936	32	43	22	34	171	125	0.701269318294	0.910620466656	0.352	0.321	0.031
2152	AMZ2	AMZ2	chr17	+	66244780	66244846	66244784	66244846	66244144	66244199	2152	7	1	17	4	129	125	0.700884092525	0.910620466656	0.872	0.805	0.067
2922	POLR3E	POLR3E	chr16	+	22320245	22320361	22320295	22320361	22319468	22319546	2922	104	3	188	4	175	125	0.701606604772	0.910620466656	0.961	0.971	-0.01
3268	FAM63B	FAM63B	chr15	+	59146680	59149734	59146683	59149734	59143969	59144164	3268	29	6	75	19	128	125	0.701526795034	0.910620466656	0.825	0.794	0.031
778	STOML1	STOML1	chr15	-	74276999	74277212	74276999	74277209	74277658	74277854	778	13	3	41	7	128	125	0.700738089014	0.910620466656	0.809	0.851	-0.042
1270	SREK1	SREK1	chr5	+	65473341	65473486	65473344	65473486	65470773	65470869	1270	250	47	176	30	128	125	0.70272540596	0.911570600907	0.839	0.851	-0.012
334	MYBL1	MYBL1	chr8	-	67492367	67492601	67492367	67492598	67504674	67504779	334	6	0	77	3	128	125	0.703879122628	0.912564957115	1.0	0.962	0.038
2068	BAX	BAX	chr19	+	49464739	49465055	49464827	49465055	49464066	49464171	2068	183	0	461	3	213	125	0.705212733364	0.913289237659	1.0	0.989	0.011
2404	DOPEY1	DOPEY1	chr6	+	83829466	83829576	83829493	83829576	83828606	83828706	2404	6	0	24	1	152	125	0.705184176943	0.913289237659	1.0	0.952	0.048
2562	TIMM9	TIMM9	chr14	-	58875211	58875886	58875211	58875802	58877560	58877656	2562	101	1	326	5	209	125	0.706498215221	0.91436104876	0.984	0.975	0.009
2565	TIMM9	TIMM9	chr14	-	58875211	58875817	58875211	58875802	58877560	58877656	2565	8	1	25	5	140	125	0.707980022905	0.91436104876	0.877	0.817	0.06
3252	SERBP1	SERBP1	chr1	-	67890570	67890660	67890570	67890642	67890765	67890906	3252	557	469	1258	1090	143	125	0.707209537688	0.91436104876	0.509	0.502	0.007
3	FOXM1	FOXM1	chr12	-	2973848	2973921	2973848	2973918	2975558	2975687	3	3	65	4	64	128	125	0.70776774108	0.91436104876	0.043	0.058	-0.015
704	SLC6A9	SLC6A9	chr1	-	44466627	44466727	44466627	44466723	44466835	44466970	704	45	3	24	1	129	125	0.707960898365	0.91436104876	0.936	0.959	-0.023
1673	ZNF664	ZNF664	chr12	+	124472589	124472685	124472592	124472685	124458432	124458567	1673	156	64	241	92	128	125	0.710738115859	0.914615002573	0.704	0.719	-0.015
2292	SHC1	SHC1	chr1	-	154938421	154938556	154938421	154938553	154938637	154938707	2292	145	90	410	240	128	125	0.711195987004	0.914615002573	0.611	0.625	-0.014
3271	AMOTL2	AMOTL2	chr3	-	134078947	134079255	134078947	134079249	134080353	134080649	3271	109	7	597	45	131	125	0.709278082105	0.914615002573	0.937	0.927	0.01
3277	SMPDL3B	SMPDL3B	chr1	+	28275504	28275673	28275575	28275673	28271742	28271956	3277	1	22	4	136	196	125	0.709798866507	0.914615002573	0.028	0.018	0.01
373	SLC38A6	SLC38A6	chr14	+	61550267	61550451	61550272	61550451	61545527	61545645	373	2	3	10	10	130	125	0.71078991723	0.914615002573	0.391	0.49	-0.099
381	DMTF1	DMTF1	chr7	+	86811332	86811653	86811371	86811653	86810624	86810657	381	8	9	6	5	164	125	0.711280992667	0.914615002573	0.404	0.478	-0.074
3960	UBXN8	UBXN8	chr8	+	30608912	30609035	30609023	30609035	30601681	30601794	3960	128	1	79	0	236	125	0.711014752533	0.914615002573	0.985	1.0	-0.015
72	ANKFY1	ANKFY1	chr17	-	4085475	4085647	4085475	4085644	4086692	4086846	72	2	15	11	60	128	125	0.71053913457	0.914615002573	0.115	0.152	-0.037
1002	GUCY1B3	GUCY1B3	chr4	+	156723364	156723731	156723592	156723731	156721028	156721226	1002	17	0	73	1	353	125	0.713803706436	0.915251411381	1.0	0.963	0.037
1272	SZRD1	SZRD1	chr1	+	16719722	16719977	16719725	16719977	16717869	16717919	1272	60	35	139	89	128	125	0.714698181878	0.915251411381	0.626	0.604	0.022
2318	APBB2	APBB2	chr4	-	40827903	40827987	40827903	40827984	40829148	40829236	2318	35	2	116	9	128	125	0.715495802418	0.915251411381	0.945	0.926	0.019
2753	APOL1	APOL1	chr22	+	36650943	36651045	36650982	36651045	36649116	36649265	2753	0	2	6	50	164	125	0.71430788785	0.915251411381	0.0	0.084	-0.084
2853	BSCL2	BSCL2	chr11	-	62458258	62458345	62458258	62458339	62458546	62458613	2853	15	267	12	248	131	125	0.713046918459	0.915251411381	0.051	0.044	0.007
3159	HYAL3	HYAL3	chr3	-	50332139	50333050	50332139	50332284	50336643	50336899	3159	129	4	130	3	891	125	0.712595569205	0.915251411381	0.819	0.859	-0.04
3391	DIP2A	DIP2A	chr21	+	47931329	47931527	47931341	47931527	47929169	47929289	3391	22	0	69	1	137	125	0.714883473166	0.915251411381	1.0	0.984	0.016
3552	SORBS1	SORBS1	chr10	-	97174250	97174619	97174250	97174412	97181717	97181830	3552	14	0	125	2	332	125	0.714240277583	0.915251411381	1.0	0.959	0.041
3593	BAIAP3	BAIAP3	chr16	+	1389113	1389245	1389164	1389245	1388902	1388990	3593	2	7	0	1	176	125	0.713176548759	0.915251411381	0.169	0.0	0.169
3710	MUC1	MUC1	chr1	-	155159930	155160052	155159930	155160020	155160483	155160539	3710	4	0	70	4	157	125	0.71565903741	0.915251411381	1.0	0.933	0.067
2734	UBAP2L	UBAP2L	chr1	+	154241232	154241430	154241235	154241430	154238976	154239044	2734	121	40	141	51	128	125	0.716089312691	0.915305048814	0.747	0.73	0.017
2026	CCNJ	CCNJ	chr10	+	97816844	97817004	97816880	97817004	97816457	97816757	2026	65	11	60	12	161	125	0.717545396374	0.916669105286	0.821	0.795	0.026
1885	PRRC2A	PRRC2A	chr6	+	31590466	31590678	31590503	31590678	31588449	31588635	1885	41	21	129	59	162	125	0.718756129712	0.917455426805	0.601	0.628	-0.027
2652	BTN3A3	BTN3A3	chr6	+	26443797	26443887	26443868	26443887	26443609	26443670	2652	6	1	11	1	196	125	0.71925263141	0.917455426805	0.793	0.875	-0.082
3365	TSNARE1	TSNARE1	chr8	-	143381846	143382008	143381846	143382005	143395744	143395801	3365	11	18	19	26	128	125	0.719328650291	0.917455426805	0.374	0.416	-0.042
2871	ATXN2L	ATXN2L	chr16	+	28848048	28848558	28848071	28848558	28846869	28847079	2871	53	0	81	1	148	125	0.721293712169	0.91847099594	1.0	0.986	0.014
2926	CAMSAP2	CAMSAP2	chr1	+	200816337	200816420	200816385	200816420	200813909	200813997	2926	36	4	153	21	173	125	0.721293938687	0.91847099594	0.867	0.84	0.027
654	C11orf57	C11orf57	chr11	+	111953188	111955874	111953191	111955874	111952705	111952759	654	19	2	70	10	128	125	0.72067917268	0.91847099594	0.903	0.872	0.031
2957	STAG3L5P-PVRIG2P-PILRB	STAG3L5P-PVRIG2P-PILRB	chr7	+	99956312	99956702	99956521	99956702	99955842	99955989	2957	377	7	310	7	334	125	0.72278556303	0.91987341904	0.953	0.943	0.01
1253	APPL2	APPL2	chr12	-	105601748	105601825	105601748	105601807	105601935	105601977	1253	2	98	4	142	143	125	0.725079461159	0.920361819017	0.018	0.024	-0.006
1800	ADGRG1	ADGRG1	chr16	+	57685111	57685534	57685154	57685534	57684164	57684263	1800	47	1	991	31	168	125	0.723907901896	0.920361819017	0.972	0.96	0.012
2016	MARK3	MARK3	chr14	+	103934369	103934523	103934417	103934523	103933415	103933528	2016	95	23	273	60	173	125	0.725110308077	0.920361819017	0.749	0.767	-0.018
3583	TGFBR3	TGFBR3	chr1	-	92185449	92185787	92185449	92185784	92187511	92187701	3583	10	3	20	8	128	125	0.724295597112	0.920361819017	0.765	0.709	0.056
588	EVC	EVC	chr4	+	5812679	5816031	5812682	5816031	5812065	5812177	588	14	11	19	18	128	125	0.725121721644	0.920361819017	0.554	0.508	0.046
1317	PLEKHB2	PLEKHB2	chr2	+	131897739	131897848	131897742	131897848	131890474	131890564	1317	39	5	345	37	128	125	0.725674793889	0.920524963829	0.884	0.901	-0.017
3502	GTF2IRD1	GTF2IRD1	chr7	+	73929674	73929926	73929770	73929926	73927159	73927301	3502	5	92	6	138	221	125	0.726031356707	0.920524963829	0.03	0.024	0.006
117	DDX3X	DDX3X	chrX	+	41206564	41206704	41206567	41206704	41206111	41206265	117	381	194	755	370	128	125	0.727873004904	0.921114342144	0.657	0.666	-0.009
118	DDX3X	DDX3X	chrX	+	41206564	41206704	41206567	41206704	41205757	41205875	118	2	0	17	2	128	125	0.728552602659	0.921114342144	1.0	0.892	0.108
1415	DYRK1A	DYRK1A	chr21	+	38850482	38850602	38850509	38850602	38844985	38845182	1415	12	60	18	78	152	125	0.731764729904	0.921114342144	0.141	0.16	-0.019
1746	RFXANK	RFXANK	chr19	+	19307771	19307855	19307774	19307855	19304747	19304942	1746	174	172	137	128	128	125	0.732266794516	0.921114342144	0.497	0.511	-0.014
1814	LECT1	LECT1	chr13	-	53277399	53277945	53277399	53277942	53282670	53282837	1814	29	4	34	6	128	125	0.730619999356	0.921114342144	0.876	0.847	0.029
1954	MYLK	MYLK	chr3	-	123337485	123337617	123337485	123337614	123339053	123339530	1954	5	2	368	109	128	125	0.73056816086	0.921114342144	0.709	0.767	-0.058
2167	C11orf54	C11orf54	chr11	+	93480462	93480614	93480467	93480614	93474759	93474894	2167	27	2	39	4	130	125	0.730301087937	0.921114342144	0.928	0.904	0.024
2187	C18orf8	C18orf8	chr18	+	21110350	21110576	21110474	21110576	21110192	21110261	2187	231	6	287	9	249	125	0.730894394783	0.921114342144	0.951	0.941	0.01
280	PRNP	PRNP	chr20	+	4679856	4682234	4679861	4682234	4666796	4667154	280	35	1	141	6	130	125	0.733729346562	0.921114342144	0.971	0.958	0.013
291	CDK13	CDK13	chr7	+	40132383	40132836	40132563	40132836	40127724	40127930	291	45	38	71	66	305	125	0.732539994965	0.921114342144	0.327	0.306	0.021
3106	ACBD5	ACBD5	chr10	-	27529247	27529413	27529247	27529403	27530987	27531068	3106	1	0	16	4	135	125	0.733415035893	0.921114342144	1.0	0.787	0.213
3304	TUBGCP2	TUBGCP2	chr10	-	135096581	135096725	135096581	135096688	135097385	135097506	3304	188	3	444	9	162	125	0.733530696364	0.921114342144	0.98	0.974	0.006
3461	CNBP	CNBP	chr3	-	128889921	128890126	128889921	128890123	128890288	128890381	3461	52	684	32	457	128	125	0.730046980729	0.921114342144	0.069	0.064	0.005
3525	IRAK1	IRAK1	chrX	-	153278493	153278884	153278493	153278794	153279492	153279729	3525	135	16	525	56	215	125	0.727303022804	0.921114342144	0.831	0.845	-0.014
3560	TPM3	TPM3	chr1	-	154142875	154142945	154142875	154142941	154143124	154143187	3560	968	36	2802	97	129	125	0.728769127874	0.921114342144	0.963	0.966	-0.003
3679	FAM63A	FAM63A	chr1	-	150974640	150975444	150974640	150974876	150978787	150979273	3679	89	1	175	3	693	125	0.73329765579	0.921114342144	0.941	0.913	0.028
3768	TFDP2	TFDP2	chr3	-	141692889	141693036	141692889	141693033	141697361	141697524	3768	48	117	26	70	128	125	0.731798683565	0.921114342144	0.286	0.266	0.02
3809	KIAA1958	KIAA1958	chr9	+	115421542	115427591	115421552	115427591	115407929	115408102	3809	16	1	20	2	135	125	0.731229028203	0.921114342144	0.937	0.903	0.034
785	HIGD1A	HIGD1A	chr3	-	42835648	42835791	42835648	42835767	42845927	42846027	785	5	321	10	781	149	125	0.733921397771	0.921114342144	0.013	0.011	0.002
811	HMGA2	HMGA2	chr12	+	66308499	66309307	66308838	66309307	66232298	66232349	811	2	9	4	25	464	125	0.734668430047	0.921561197244	0.056	0.041	0.015
108	RC3H1	RC3H1	chr1	-	173912579	173912753	173912579	173912726	173915613	173915746	108	4	0	18	1	152	125	0.73584801307	0.922059418823	1.0	0.937	0.063
1107	BAZ2B	BAZ2B	chr2	-	160304752	160304920	160304752	160304914	160310123	160310312	1107	12	4	26	11	131	125	0.735549737832	0.922059418823	0.741	0.693	0.048
1795	TMEM175	TMEM175	chr4	+	945433	945505	945469	945505	944994	945046	1795	24	59	12	34	161	125	0.736408342807	0.922261244241	0.24	0.215	0.025
3441	DAXX	DAXX	chr6	-	33289495	33289751	33289495	33289685	33290638	33290793	3441	82	0	104	1	191	125	0.736850069875	0.922261244241	1.0	0.986	0.014
449	DMAP1	DMAP1	chr1	+	44679380	44679530	44679420	44679530	44679124	44679199	449	77	2	54	2	165	125	0.737182937696	0.922261244241	0.967	0.953	0.014
3417	UXS1	UXS1	chr2	-	106781191	106781255	106781191	106781240	106782511	106782539	3417	20	62	90	307	140	125	0.73764454429	0.922349172887	0.224	0.207	0.017
1443	DEPDC5	DEPDC5	chr22	+	32232957	32233141	32232984	32233141	32229900	32229966	1443	8	7	9	10	152	125	0.739312998354	0.923192320943	0.484	0.425	0.059
1796	TMEM175	TMEM175	chr4	+	944208	944306	944211	944306	926174	926328	1796	8	2	1	0	128	125	0.739493891362	0.923192320943	0.796	1.0	-0.204
50	PLAGL1	PLAGL1	chr6	-	144287294	144287367	144287294	144287335	144290043	144290115	50	5	12	29	57	157	125	0.738807567599	0.923192320943	0.249	0.288	-0.039
16	PGS1	PGS1	chr17	+	76388556	76388746	76388594	76388746	76374698	76374889	16	45	1	58	2	163	125	0.74010157197	0.923461834374	0.972	0.957	0.015
1304	PIGT	PIGT	chr20	+	44048112	44048230	44048143	44048230	44047934	44048035	1304	4	262	4	412	156	125	0.741816077615	0.923860795676	0.012	0.008	0.004
1595	SEC16A	SEC16A	chr9	-	139341306	139341467	139341306	139341401	139341678	139341816	1595	25	78	41	116	191	125	0.74214325119	0.923860795676	0.173	0.188	-0.015
1755	AP2S1	AP2S1	chr19	-	47342721	47342877	47342721	47342835	47349249	47349399	1755	18	631	50	1590	167	125	0.741340227526	0.923860795676	0.021	0.023	-0.002
2304	MICA	MICA	chr6	+	31378848	31379136	31379020	31379136	31378319	31378574	2304	167	1	832	3	297	125	0.741437747913	0.923860795676	0.986	0.992	-0.006
727	CASP7	CASP7	chr10	+	115451722	115451829	115451755	115451829	115439427	115439737	727	3	1	10	2	158	125	0.742381140013	0.923860795676	0.704	0.798	-0.094
535	BSDC1	BSDC1	chr1	-	32849430	32849649	32849430	32849598	32852379	32852496	535	25	102	42	188	176	125	0.744048273991	0.925446850552	0.148	0.137	0.011
103	CWF19L1	CWF19L1	chr10	-	102020722	102020801	102020722	102020785	102021735	102021820	103	39	6	78	10	141	125	0.745328495444	0.925573900823	0.852	0.874	-0.022
1370	SEC13	SEC13	chr3	-	10360822	10361000	10360822	10360856	10362733	10362872	1370	11	10	7	8	269	125	0.745076668265	0.925573900823	0.338	0.289	0.049
3633	ZNF142	ZNF142	chr2	-	219523702	219523853	219523702	219523758	219524091	219524263	3633	16	3	48	7	220	125	0.745121237654	0.925573900823	0.752	0.796	-0.044
1362	NCAPH	NCAPH	chr2	+	97007412	97007632	97007451	97007632	97001478	97001586	1362	37	2	146	6	164	125	0.7468239139	0.926942582971	0.934	0.949	-0.015
2963	ZFAND2B	ZFAND2B	chr2	+	220071688	220071764	220071691	220071764	220071505	220071567	2963	1	4	1	7	128	125	0.747727435076	0.92757556025	0.196	0.122	0.074
1386	KREMEN2	KREMEN2	chr16	+	3016642	3016796	3016759	3016796	3016325	3016450	1386	44	3	3	0	242	125	0.749230747656	0.927629034527	0.883	1.0	-0.117
1844	FAM65B	FAM65B	chr6	-	24839594	24841003	24839594	24839827	24843089	24843782	1844	100	4	5	0	1301	125	0.750369778636	0.927629034527	0.706	1.0	-0.294
1929	KIF20B	KIF20B	chr10	+	91486049	91486278	91486169	91486278	91484776	91484915	1929	6	32	17	107	245	125	0.749679867328	0.927629034527	0.087	0.075	0.012
2157	ADPGK	ADPGK	chr15	-	73043707	73045236	73043707	73045233	73047896	73047995	2157	70	90	122	147	128	125	0.749132189268	0.927629034527	0.432	0.448	-0.016
2698	CTC1	CTC1	chr17	-	8140692	8140837	8140692	8140732	8141348	8141560	2698	3	0	75	5	230	125	0.750919048739	0.927629034527	1.0	0.891	0.109
3518	RABL2A	RABL2A	chr2	+	114398929	114399027	114398932	114399027	114398470	114398582	3518	4	1	1	0	128	125	0.750778165765	0.927629034527	0.796	1.0	-0.204
3665	SMC4	SMC4	chr3	+	160119702	160119881	160119777	160119881	160118609	160118753	3665	163	11	221	13	200	125	0.748891112369	0.927629034527	0.903	0.914	-0.011
3680	LINC-PINT	LINC-PINT	chr7	-	130565750	130567495	130565750	130566897	130569075	130569155	3680	15	0	74	1	723	125	0.750142011875	0.927629034527	1.0	0.928	0.072
1963	PKP4	PKP4	chr2	+	159481389	159481939	159481466	159481939	159477742	159477933	1963	67	4	420	21	202	125	0.752915084015	0.928622390782	0.912	0.925	-0.013
357	PPP6R2	PPP6R2	chr22	+	50857774	50857891	50857777	50857891	50857295	50857408	357	4	63	6	117	128	125	0.752303487666	0.928622390782	0.058	0.048	0.01
3693	SLC43A3	SLC43A3	chr11	-	57193461	57193862	57193461	57193825	57194060	57194125	3693	21	74	105	403	162	125	0.753299113778	0.928622390782	0.18	0.167	0.013
728	AKT3	AKT3	chr1	-	243663020	243668636	243663020	243663088	243675625	243675728	728	1083	1	3227	2	5673	125	0.753003825394	0.928622390782	0.96	0.973	-0.013
217	THEMIS2	THEMIS2	chr1	+	28208481	28209554	28209023	28209554	28206154	28206565	217	19	0	623	6	667	125	0.755115672986	0.929889049753	1.0	0.951	0.049
3220	LYPLAL1	LYPLAL1	chr1	+	219383856	219383989	219383873	219383989	219352488	219352588	3220	2	6	2	4	142	125	0.754987091887	0.929889049753	0.227	0.306	-0.079
3696	SYVN1	SYVN1	chr11	-	64897473	64897647	64897473	64897644	64897722	64897851	3696	17	10	62	42	128	125	0.756377202137	0.930956169941	0.624	0.59	0.034
1413	POLDIP2	POLDIP2	chr17	-	26681513	26681611	26681513	26681557	26682820	26682902	1413	212	5	358	7	179	125	0.757043920925	0.931260945676	0.967	0.973	-0.006
2536	MXRA8	MXRA8	chr1	-	1289227	1289326	1289227	1289308	1289409	1289486	2536	5	361	0	120	143	125	0.75832339894	0.931260945676	0.012	0.0	0.012
2938	ZNF559-ZNF177	ZNF559-ZNF177	chr19	+	9491264	9493293	9491823	9493293	9490732	9490815	2938	61	6	2	0	684	125	0.758600346075	0.931260945676	0.65	1.0	-0.35
593	TSC22D4	TSC22D4	chr7	-	100074899	100075085	100074899	100075082	100076416	100076902	593	3	10	4	10	128	125	0.758117739697	0.931260945676	0.227	0.281	-0.054
792	PSMC3IP	PSMC3IP	chr17	-	40725495	40725641	40725495	40725605	40726116	40726228	792	153	4	154	5	161	125	0.75782962827	0.931260945676	0.967	0.96	0.007
2729	ZNF707	ZNF707	chr8	+	144773766	144773883	144773769	144773883	144773242	144773402	2729	0	1	2	9	128	125	0.759780140628	0.932223733191	0.0	0.178	-0.178
1119	BTN3A2	BTN3A2	chr6	+	26375742	26378548	26376024	26378548	26374998	26375026	1119	8	7	17	18	407	125	0.760987490565	0.932628212031	0.26	0.225	0.035
2220	OGG1	OGG1	chr3	+	9798727	9799089	9798744	9799089	9798450	9798500	2220	6	18	12	30	142	125	0.761296851908	0.932628212031	0.227	0.26	-0.033
3067	BACE1	BACE1	chr11	-	117164586	117164724	117164586	117164649	117165978	117166063	3067	1	0	9	2	200	125	0.760879033452	0.932628212031	1.0	0.738	0.262
1271	TTC39A	TTC39A	chr1	-	51774932	51775102	51774932	51774997	51776925	51776993	1271	5	29	14	68	230	125	0.762374951572	0.933463771873	0.086	0.101	-0.015
1903	KDM5C	KDM5C	chrX	-	53246324	53246459	53246324	53246456	53246977	53247148	1903	179	41	257	63	128	125	0.764157988058	0.934063463522	0.81	0.799	0.011
3075	URI1	URI1	chr19	+	30505793	30507519	30506442	30507519	30503191	30503438	3075	913	38	828	32	774	125	0.764839349467	0.934063463522	0.795	0.807	-0.012
421	ZNF700	ZNF700	chr19	+	12057986	12058122	12057995	12058122	12035882	12036088	421	3	4	5	9	134	125	0.765117978025	0.934063463522	0.412	0.341	0.071
474	LAMP2	LAMP2	chrX	-	119560002	119565317	119560002	119562481	119575584	119575749	474	308	0	1486	1	2961	125	0.765242489631	0.934063463522	1.0	0.984	0.016
520	ZNF512	ZNF512	chr2	+	27820933	27821121	27820936	27821121	27805835	27806009	520	13	1	8	1	128	125	0.765154267944	0.934063463522	0.927	0.887	0.04
522	MED11	MED11	chr17	+	4636233	4636905	4636344	4636905	4635070	4635201	522	7	24	27	107	236	125	0.763544865992	0.934063463522	0.134	0.118	0.016
3506	POC1B-GALNT4	POC1B-GALNT4	chr12	-	89913189	89918217	89913189	89917450	89918896	89918981	3506	40	0	223	1	892	125	0.766086173858	0.934609271109	1.0	0.969	0.031
3926	FAM219A	FAM219A	chr9	-	34398181	34401120	34398181	34401117	34401663	34401718	3926	82	22	112	33	128	125	0.766724100889	0.934903624312	0.784	0.768	0.016
2735	CORO7	CORO7	chr16	-	4458181	4458252	4458181	4458198	4462356	4462431	2735	32	0	104	1	179	125	0.768195185373	0.936213056838	1.0	0.986	0.014
3456	GCDH	GCDH	chr19	+	13010281	13010813	13010513	13010813	13008516	13008677	3456	72	0	211	1	357	125	0.770529118954	0.93808736228	1.0	0.987	0.013
940	CUX1	CUX1	chr7	+	101821748	101821937	101821754	101821937	101813725	101813830	940	245	48	142	30	131	125	0.770209788142	0.93808736228	0.83	0.819	0.011
405	FKBP8	FKBP8	chr19	-	18649025	18649246	18649025	18649243	18650180	18650269	405	407	187	494	235	128	125	0.772878083175	0.940461353662	0.68	0.672	0.008
3088	MAP2K7	MAP2K7	chr19	+	7976299	7976463	7976320	7976463	7976134	7976215	3088	4	71	4	88	146	125	0.773594212008	0.940847036998	0.046	0.037	0.009
1637	PEX19	PEX19	chr1	-	160246598	160249424	160246598	160249372	160249590	160249635	1637	228	3	291	3	177	125	0.77575417568	0.941359515328	0.982	0.986	-0.004
1949	HCFC1R1	HCFC1R1	chr16	-	3073233	3073413	3073233	3073362	3073847	3074287	1949	14	6	36	13	176	125	0.775392339315	0.941359515328	0.624	0.663	-0.039
2503	PSMA3	PSMA3	chr14	+	58727665	58727738	58727686	58727738	58724642	58724716	2503	381	7	1679	35	146	125	0.776140277492	0.941359515328	0.979	0.976	0.003
2671	ACSS1	ACSS1	chr20	-	24994596	24994709	24994596	24994703	24995773	24995866	2671	34	2	3	0	131	125	0.776411921	0.941359515328	0.942	1.0	-0.058
3363	SEPT5	SEPT5	chr22	+	19709344	19709480	19709355	19709480	19709162	19709259	3363	121	7	3	0	136	125	0.775347352062	0.941359515328	0.941	1.0	-0.059
741	DDIT3	DDIT3	chr12	-	57911051	57911378	57911051	57911221	57911488	57911536	741	129	89	88	57	282	125	0.775011412528	0.941359515328	0.391	0.406	-0.015
1267	FBXL5	FBXL5	chr4	-	15646115	15646331	15646115	15646280	15656826	15657035	1267	157	13	173	16	176	125	0.780447129735	0.944393874256	0.896	0.885	0.011
3118	SURF2	SURF2	chr9	+	136227931	136228041	136227934	136228041	136227140	136227310	3118	100	4	94	3	128	125	0.779955533011	0.944393874256	0.961	0.968	-0.007
3439	DAXX	DAXX	chr6	-	33289495	33289754	33289495	33289685	33290638	33290793	3439	94	0	129	1	194	125	0.780517296161	0.944393874256	1.0	0.988	0.012
851	NDUFB9	NDUFB9	chr8	+	125555327	125555520	125555329	125555520	125551342	125551528	851	1781	39	1360	32	127	125	0.780167348392	0.944393874256	0.978	0.977	0.001
745	DDIT3	DDIT3	chr12	-	57911051	57911378	57911051	57911325	57911488	57911536	745	53	3	27	2	178	125	0.782174717528	0.94591370406	0.925	0.905	0.02
2703	PSEN2	PSEN2	chr1	+	227079443	227079545	227079446	227079545	227078978	227079062	2703	44	26	63	34	128	125	0.783598044986	0.946232177612	0.623	0.644	-0.021
3192	ARHGEF25	ARHGEF25	chr12	+	58006712	58006927	58006823	58006927	58005217	58005774	3192	85	2	7	0	236	125	0.783118559014	0.946232177612	0.957	1.0	-0.043
3810	ZNF596	ZNF596	chr8	+	195153	197340	195155	197340	194618	194701	3810	11	1	2	0	127	125	0.784166939715	0.946232177612	0.915	1.0	-0.085
751	ZC3H10	ZC3H10	chr12	+	56512731	56512935	56512871	56512935	56512003	56512102	751	1	3	2	9	265	125	0.784211921743	0.946232177612	0.136	0.095	0.041
843	ZNF200	ZNF200	chr16	-	3272324	3274613	3272324	3274610	3282420	3282547	843	24	14	16	8	128	125	0.78444534368	0.946232177612	0.626	0.661	-0.035
1266	FBXL5	FBXL5	chr4	-	15638116	15638299	15638116	15638296	15640130	15640317	1266	118	7	175	9	128	125	0.786727994255	0.946563492833	0.943	0.95	-0.007
2008	MR1	MR1	chr1	+	181019146	181019422	181019281	181019422	181018187	181018448	2008	23	1	4	0	260	125	0.785930367527	0.946563492833	0.917	1.0	-0.083
2435	HSF4	HSF4	chr16	+	67201363	67201502	67201377	67201502	67201022	67201125	2435	3	35	0	2	139	125	0.785734955075	0.946563492833	0.072	0.0	0.072
3550	TMEM132A	TMEM132A	chr11	+	60699157	60699356	60699160	60699356	60697981	60698131	3550	71	75	276	277	128	125	0.785588202608	0.946563492833	0.48	0.493	-0.013
3824	IL32	IL32	chr16	+	3115781	3115827	3115784	3115827	3115312	3115495	3824	2	4	98	250	128	125	0.786514030908	0.946563492833	0.328	0.277	0.051
1682	FUBP1	FUBP1	chr1	-	78432732	78432785	78432732	78432782	78433310	78433350	1682	84	216	181	446	128	125	0.787665167763	0.946889558631	0.275	0.284	-0.009
970	COX11	COX11	chr17	-	53038566	53040276	53038566	53038673	53040666	53040792	970	1390	12	2811	22	1728	125	0.787802471139	0.946889558631	0.893	0.902	-0.009
1977	KCNC4	KCNC4	chr1	+	110774842	110776674	110775532	110776674	110768596	110768800	1977	11	1	359	24	815	125	0.79046017068	0.94921434418	0.628	0.696	-0.068
2207	PAPD4	PAPD4	chr5	+	78938654	78938733	78938666	78938733	78936927	78937019	2207	36	21	88	56	137	125	0.79094483325	0.94921434418	0.61	0.589	0.021
2641	DDX54	DDX54	chr12	-	113594977	113596917	113594977	113596914	113599074	113599187	2641	16	12	69	58	128	125	0.790627898202	0.94921434418	0.566	0.537	0.029
2119	OSR2	OSR2	chr8	+	99963746	99964332	99963828	99964332	99962883	99962983	2119	0	1	6	34	207	125	0.792303166185	0.949877193641	0.0	0.096	-0.096
2163	SLC26A6	SLC26A6	chr3	-	48664308	48664488	48664308	48664485	48665378	48665471	2163	26	34	52	74	128	125	0.792059708044	0.949877193641	0.428	0.407	0.021
1208	MIER1	MIER1	chr1	+	67394569	67394646	67394572	67394646	67391824	67391925	1208	1	0	11	2	128	125	0.793702641609	0.950587970667	1.0	0.843	0.157
292	NFYC	NFYC	chr1	+	41228559	41228718	41228661	41228718	41223792	41223966	292	227	3	373	6	227	125	0.79364334664	0.950587970667	0.977	0.972	0.005
3360	WRNIP1	WRNIP1	chr6	+	2770353	2770595	2770428	2770595	2768924	2769116	3360	523	15	506	16	200	125	0.795019791065	0.951198805858	0.956	0.952	0.004
887	ZCCHC18	ZCCHC18	chrX	+	103358124	103360538	103359942	103360538	103357885	103357937	887	240	2	19	0	1943	125	0.794811520858	0.951198805858	0.885	1.0	-0.115
1001	GUCY1B3	GUCY1B3	chr4	+	156723493	156723731	156723592	156723731	156721028	156721226	1001	23	0	123	1	224	125	0.796173303056	0.951612817091	1.0	0.986	0.014
3011	TMCO6	TMCO6	chr5	+	140022491	140022626	140022509	140022626	140022170	140022256	3011	3	23	4	38	143	125	0.796019982615	0.951612817091	0.102	0.084	0.018
1684	CSNK1G3	CSNK1G3	chr5	+	122926103	122926252	122926106	122926252	122924120	122924205	1684	17	29	33	62	128	125	0.798515404224	0.953928437788	0.364	0.342	0.022
3355	COPS2	COPS2	chr15	-	49429544	49429655	49429544	49429634	49431724	49431850	3355	82	111	121	156	146	125	0.7993176641	0.95440310754	0.387	0.399	-0.012
2042	E2F5	E2F5	chr8	+	86124391	86124439	86124394	86124439	86121376	86121644	2042	133	101	78	56	128	125	0.80031661527	0.95465986733	0.563	0.576	-0.013
2245	SEH1L	SEH1L	chr18	+	12985238	12987536	12986860	12987536	12984038	12984189	2245	802	2	1272	4	1747	125	0.800747797077	0.95465986733	0.966	0.958	0.008
444	MTA3	MTA3	chr2	+	42931333	42931458	42931336	42931458	42924915	42924974	444	126	93	100	70	128	125	0.800492051521	0.95465986733	0.57	0.582	-0.012
2324	TTK	TTK	chr6	+	80736094	80736231	80736097	80736231	80732040	80732189	2324	40	9	160	40	128	125	0.802658091975	0.956453550447	0.813	0.796	0.017
1567	CALD1	CALD1	chr7	+	134642959	134643041	134642962	134643041	134642819	134642863	1567	226	19	1012	91	128	125	0.805088303585	0.957883277266	0.921	0.916	0.005
3864	NOL8	NOL8	chr9	-	95062171	95063092	95062171	95062298	95063832	95064104	3864	33	71	39	78	919	125	0.805483519534	0.957883277266	0.059	0.064	-0.005
605	ZNF33A	ZNF33A	chr10	+	38323205	38323328	38323253	38323328	38306218	38306314	605	2	2	9	12	173	125	0.804944215804	0.957883277266	0.419	0.351	0.068
659	RPS6KB1	RPS6KB1	chr17	+	58023911	58027786	58024947	58027786	58022766	58022879	659	315	0	721	1	1161	125	0.804878541183	0.957883277266	1.0	0.987	0.013
1966	CXCL1	CXCL1	chr4	+	74735362	74735509	74735385	74735509	74735108	74735287	1966	0	7	37	1829	148	125	0.80844503766	0.959566062326	0.0	0.017	-0.017
2830	PITPNM1	PITPNM1	chr11	-	67263648	67263819	67263648	67263816	67264701	67264907	2830	33	11	95	35	128	125	0.807383219719	0.959566062326	0.746	0.726	0.02
3760	SRGAP2	SRGAP2	chr1	+	206574779	206575004	206574782	206575004	206566901	206567030	3760	23	17	77	52	128	125	0.807838621509	0.959566062326	0.569	0.591	-0.022
378	AFG3L1P	AFG3L1P	chr16	+	90061100	90063028	90061166	90063028	90060175	90060301	378	8	22	8	19	191	125	0.808527025787	0.959566062326	0.192	0.216	-0.024
1683	KBTBD4	KBTBD4	chr11	-	47598962	47599580	47598962	47599576	47600484	47600567	1683	18	2	45	4	129	125	0.809471842975	0.9597208923	0.897	0.916	-0.019
577	EXOC7	EXOC7	chr17	-	74086409	74086562	74086409	74086478	74087223	74087316	577	7	31	3	11	209	125	0.809256119073	0.9597208923	0.119	0.14	-0.021
1753	GPRASP2	GPRASP2	chrX	+	101968018	101968145	101968057	101968145	101967103	101967480	1753	4	25	0	1	164	125	0.810871228972	0.959995110918	0.109	0.0	0.109
2448	DHX36	DHX36	chr3	-	154013072	154013128	154013072	154013086	154017626	154017714	2448	67	2	126	3	167	125	0.810864844383	0.959995110918	0.962	0.969	-0.007
361	FAM208A	FAM208A	chr3	-	56667071	56667994	56667071	56667871	56672733	56672793	361	63	14	199	48	248	125	0.810925017326	0.959995110918	0.694	0.676	0.018
2300	PTOV1	PTOV1	chr19	+	50363822	50364001	50363870	50364001	50363524	50363593	2300	422	1054	126	324	173	125	0.81253476946	0.960882398093	0.224	0.219	0.005
3457	TTLL3	TTLL3	chr3	+	9876364	9878040	9876777	9878040	9870643	9871079	3457	336	1	84	0	538	125	0.812897540007	0.960882398093	0.987	1.0	-0.013
3551	KIAA1324	KIAA1324	chr1	+	109745534	109749403	109745565	109749403	109743356	109743522	3551	1	6	0	1	156	125	0.812357765031	0.960882398093	0.118	0.0	0.118
982	TMEM25	TMEM25	chr11	+	118404980	118405070	118404983	118405070	118404743	118404844	982	24	4	67	13	128	125	0.814986506216	0.962868769499	0.854	0.834	0.02
1549	ESYT1	ESYT1	chr12	+	56527863	56527965	56527893	56527965	56527564	56527657	1549	35	180	152	820	155	125	0.8171524043	0.963871800707	0.136	0.13	0.006
2184	RNF111	RNF111	chr15	+	59384711	59384839	59384735	59384839	59383257	59383353	2184	19	22	22	23	149	125	0.816689251949	0.963871800707	0.42	0.445	-0.025
3877	CCDC51	CCDC51	chr3	-	48476226	48476425	48476226	48476420	48481505	48481529	3877	4	1	6	1	130	125	0.817471247184	0.963871800707	0.794	0.852	-0.058
900	IPO4	IPO4	chr14	-	24651483	24651629	24651483	24651609	24651997	24652048	900	1	70	4	209	145	125	0.817445754297	0.963871800707	0.012	0.016	-0.004
[truncated: 358 more rows]
