# Supplementary material for: Characterization of alternative mRNA splicing in cultured cell populations representing progressive stages of human fetal kidney development
Source: Sci Rep. 2022 Nov 15;12:19548. doi: 10.1038/s41598-022-24147-z (PMC9666651; doi:10.1038/s41598-022-24147-z)
Supplement: Supplementary file 13 — Supplementary Information 13. [file 41598_2022_24147_MOESM13_ESM.zip › _Program/Data/rMATS/W014-NPS3/MATS_output/A5SS.MATS.JunctionCountOnly.txt]

ID	GeneID	geneSymbol	chr	strand	longExonStart_0base	longExonEnd	shortES	shortEE	flankingES	flankingEE	ID	IJC_SAMPLE_1	SJC_SAMPLE_1	IJC_SAMPLE_2	SJC_SAMPLE_2	IncFormLen	SkipFormLen	PValue	FDR	IncLevel1	IncLevel2	IncLevelDifference
1199	GSKIP	GSKIP	chr14	+	96846024	96846125	96846024	96846092	96848583	96848842	1199	0	33	395	3	157	125	0.0	0.0	0.0	0.991	-0.991
1329	C15orf57	C15orf57	chr15	-	40856989	40857256	40857174	40857256	40854970	40855226	1329	30	12	0	106	250	125	0.0	0.0	0.556	0.0	0.556
1331	ADD1	ADD1	chr4	+	2906490	2906835	2906490	2906742	2909469	2909571	1331	322	413	82	741	217	125	0.0	0.0	0.31	0.06	0.25
1608	SMARCB1	SMARCB1	chr22	+	24133942	24134081	24133942	24134054	24135745	24135875	1608	527	250	301	460	151	125	0.0	0.0	0.636	0.351	0.285
199	CSNK1A1	CSNK1A1	chr5	-	148885009	148885158	148885045	148885158	148875456	148876423	199	276	118	310	469	160	125	0.0	0.0	0.646	0.341	0.305
215	CTNND1	CTNND1	chr11	+	57529233	57529591	57529233	57529518	57556508	57556627	215	10	112	93	16	197	125	0.0	0.0	0.054	0.787	-0.733
2530	SNHG8	SNHG8	chr4	+	119199916	119200292	119199916	119199947	119200543	119200586	2530	98	155	412	62	250	125	0.0	0.0	0.24	0.769	-0.529
356	NDUFS5	NDUFS5	chr1	+	39491966	39492074	39491966	39492070	39494394	39494612	356	529	518	259	1028	128	125	0.0	0.0	0.499	0.197	0.302
446	HMGN3	HMGN3	chr6	-	79911992	79912106	79912033	79912106	79910961	79911443	446	685	242	359	317	165	125	0.0	0.0	0.682	0.462	0.22
702	TMEM205	TMEM205	chr19	-	11456683	11456981	11456802	11456981	11456195	11456304	702	232	453	13	310	243	125	0.0	0.0	0.209	0.021	0.188
747	BTF3	BTF3	chr5	+	72794249	72794624	72794249	72794383	72794958	72795027	747	530	4423	335	5659	250	125	0.0	0.0	0.057	0.029	0.028
993	SEC61G	SEC61G	chr7	-	54826850	54826939	54826854	54826939	54825187	54825287	993	563	121	980	59	128	125	3.5527136788e-15	5.65473593876e-13	0.82	0.942	-0.122
236	TCEB1	TCEB1	chr8	-	74884311	74884522	74884479	74884522	74871999	74872053	236	277	14	256	93	250	125	8.10462807976e-15	1.1907568948e-12	0.908	0.579	0.329
1083	RPL6	RPL6	chr12	-	112847214	112847443	112847390	112847443	112846223	112846460	1083	243	631	450	550	250	125	1.11022302463e-14	1.51466141217e-12	0.161	0.29	-0.129
1722	ULK3	ULK3	chr15	-	75130091	75130139	75130097	75130139	75129709	75129776	1722	97	0	37	26	130	125	3.6337599596e-13	4.62698768189e-11	1.0	0.578	0.422
1884	PARD3	PARD3	chr10	-	34626202	34626354	34626292	34626354	34625126	34625171	1884	200	8	478	140	214	125	7.20412618449e-12	8.59992563273e-10	0.936	0.666	0.27
2024	MRPL11	MRPL11	chr11	-	66206102	66206319	66206180	66206319	66205634	66205730	2024	31	66	146	53	202	125	1.07770459223e-11	1.21083280656e-09	0.225	0.63	-0.405
1822	CENPW	CENPW	chr6	+	126660934	126661590	126660934	126661545	126667350	126667464	1822	238	817	52	491	169	125	3.03880254293e-11	3.22450714278e-09	0.177	0.073	0.104
411	NDUFB11	NDUFB11	chrX	-	47001982	47002143	47002012	47002143	47001614	47001839	411	359	1254	346	676	154	125	8.19277978792e-11	8.23589968154e-09	0.189	0.294	-0.105
431	MTCH1	MTCH1	chr6	-	36940427	36940572	36940478	36940572	36938422	36938470	431	589	397	610	712	175	125	9.67840252386e-11	9.24287441029e-09	0.515	0.38	0.135
1263	MSTO1	MSTO1	chr1	+	155581006	155581146	155581006	155581082	155581339	155581394	1263	25	42	5	140	188	125	2.52272647217e-10	2.29447979135e-08	0.284	0.023	0.261
71	PAXBP1	PAXBP1	chr21	-	34127523	34127664	34127540	34127664	34123429	34123529	71	117	31	38	59	141	125	2.68415845106e-10	2.33033756433e-08	0.77	0.363	0.407
2008	CLASRP	CLASRP	chr19	+	45571272	45571316	45571272	45571312	45571677	45571738	2008	93	42	37	84	128	125	7.01794178326e-10	5.82794295914e-08	0.684	0.301	0.383
2589	C14orf159	C14orf159	chr14	+	91636346	91636545	91636346	91636530	91639632	91639783	2589	23	0	23	44	139	125	3.15907977555e-09	2.51410098804e-07	1.0	0.32	0.68
1719	TMEM106C	TMEM106C	chr12	+	48357329	48357487	48357329	48357416	48357991	48358206	1719	181	174	100	240	195	125	6.21092188791e-09	4.74514432236e-07	0.4	0.211	0.189
167	LOC100294145	LOC100294145	chr6	+	32861952	32862803	32861952	32862704	32868696	32871535	167	31	20	11	73	223	125	8.48489312144e-09	6.23313302383e-07	0.465	0.078	0.387
813	PQBP1	PQBP1	chrX	+	48755194	48755376	48755194	48755365	48755774	48755859	813	85	211	30	262	135	125	1.10130307096e-08	7.79069950198e-07	0.272	0.096	0.176
1723	GORAB	GORAB	chr1	+	170508350	170508712	170508350	170508708	170511631	170511733	1723	28	5	8	31	128	125	2.82297759613e-08	1.92567400307e-06	0.845	0.201	0.644
196	DAP3	DAP3	chr1	+	155658884	155659034	155658884	155658965	155679563	155679615	196	122	142	91	274	193	125	3.01405178593e-08	1.98511686591e-06	0.358	0.177	0.181
342	PPCS	PPCS	chr1	+	42922917	42923238	42922917	42923021	42925273	42926901	342	35	98	18	269	250	125	3.74666633274e-08	2.38537756518e-06	0.152	0.032	0.12
1215	TJP1	TJP1	chr15	-	29996365	29996509	29996425	29996509	29991570	29993893	1215	104	26	155	139	184	125	5.05087617286e-08	3.11199144844e-06	0.731	0.431	0.3
2321	MRPL21	MRPL21	chr11	-	68668002	68668073	68668015	68668073	68665394	68665480	2321	31	185	13	447	137	125	6.78827704048e-08	4.05175285854e-06	0.133	0.026	0.107
1330	C15orf57	C15orf57	chr15	-	40856964	40857256	40857174	40857256	40854970	40855226	1330	10	12	2	106	250	125	9.04680840241e-08	5.23618304503e-06	0.294	0.009	0.285
1298	CALD1	CALD1	chr7	+	134617738	134618828	134617738	134618141	134625842	134625988	1298	35	140	49	746	250	125	1.11257048241e-07	6.25002829824e-06	0.111	0.032	0.079
2480	HNRNPC	HNRNPC	chr14	-	21699116	21699231	21699155	21699231	21698477	21698525	2480	1101	2408	2069	3574	163	125	2.28105492606e-07	1.24480425965e-05	0.26	0.307	-0.047
2861	ATP5G1	ATP5G1	chr17	+	46970147	46970272	46970147	46970202	46970770	46970818	2861	30	158	11	318	194	125	6.56559236423e-07	3.48341150436e-05	0.109	0.022	0.087
818	TUBA1A	TUBA1A	chr12	-	49582671	49583107	49582759	49583107	49580393	49580616	818	16	596	3	2383	212	125	1.00449092466e-06	5.18534504352e-05	0.016	0.001	0.015
1644	UFM1	UFM1	chr13	+	38924135	38924364	38924135	38924192	38928375	38928433	1644	62	278	28	388	250	125	1.20149481986e-06	6.03909238403e-05	0.1	0.035	0.065
99	TAGLN	TAGLN	chr11	+	117070039	117070545	117070039	117070148	117073717	117073909	99	5	5	75	4400	250	125	1.27821027496e-06	6.25995288506e-05	0.333	0.008	0.325
1089	ACAA1	ACAA1	chr3	-	38167652	38168191	38168000	38168191	38167316	38167372	1089	245	4	299	37	250	125	2.067189251e-06	9.87082867352e-05	0.968	0.802	0.166
2263	MZF1	MZF1	chr19	-	59084421	59084942	59084739	59084942	59082360	59082796	2263	29	0	13	14	250	125	2.15186769781e-06	0.000100245543971	1.0	0.317	0.683
542	ARL6IP4	ARL6IP4	chr12	+	123465675	123465846	123465675	123465813	123466141	123466426	542	451	234	432	371	157	125	2.38213561454e-06	0.000108330452947	0.605	0.481	0.124
312	TRAPPC3	TRAPPC3	chr1	-	36614692	36615115	36614937	36615115	36605669	36605767	312	30	40	49	252	250	125	4.70467909797e-06	0.000204344375746	0.273	0.089	0.184
676	ALG3	ALG3	chr3	-	183966532	183966759	183966569	183966759	183963500	183963600	676	46	22	81	4	161	125	4.70740970304e-06	0.000204344375746	0.619	0.94	-0.321
1505	RPS15A	RPS15A	chr16	-	18801565	18801656	18801631	18801656	18800302	18800440	1505	574	2042	548	1425	190	125	5.9667706005e-06	0.000241891101102	0.156	0.202	-0.046
393	CUTA	CUTA	chr6	-	33385735	33386065	33385863	33386065	33385257	33385472	393	285	130	234	203	250	125	5.98030443122e-06	0.000241891101102	0.523	0.366	0.157
561	VIPAS39	VIPAS39	chr14	-	77923660	77923983	77923837	77923983	77920352	77920445	561	8	8	0	39	250	125	6.07893866644e-06	0.000241891101102	0.333	0.0	0.333
575	RPL38	RPL38	chr17	+	72199794	72199884	72199794	72199849	72200056	72200097	575	3560	402	3053	478	159	125	5.77771648469e-06	0.000241891101102	0.874	0.834	0.04
103	NTMT1	NTMT1	chr9	+	132394928	132395144	132394928	132395080	132396332	132396500	103	444	35	697	14	188	125	7.27245343368e-06	0.000283477266497	0.894	0.971	-0.077
640	PSMC3IP	PSMC3IP	chr17	-	40729097	40729320	40729230	40729320	40726116	40726228	640	21	90	3	129	250	125	8.31407636048e-06	0.00031759771697	0.104	0.011	0.093
2749	TMCO1	TMCO1	chr1	-	165737718	165738159	165737995	165738159	165737428	165737506	2749	251	15	325	65	250	125	1.04820776307e-05	0.000392564083816	0.893	0.714	0.179
259	ATP5J	ATP5J	chr21	-	27107163	27107965	27107625	27107965	27101941	27102112	259	573	97	653	51	250	125	1.44615425762e-05	0.000531183583087	0.747	0.865	-0.118
2459	SPATA5L1	SPATA5L1	chr15	+	45707784	45708007	45707784	45707977	45709466	45709597	2459	20	23	10	77	154	125	1.68814238934e-05	0.000608368295026	0.414	0.095	0.319
2023	HINT1	HINT1	chr5	-	130500752	130501041	130500787	130501041	130498264	130498369	2023	3	2469	84	3873	159	125	1.92584770924e-05	0.000681179467527	0.001	0.017	-0.016
1964	TEX9	TEX9	chr15	+	56657776	56658091	56657776	56657868	56665638	56665702	1964	39	34	3	27	250	125	1.97065153723e-05	0.000682782988667	0.364	0.053	0.311
2748	TMCO1	TMCO1	chr1	-	165737918	165738159	165737995	165738159	165737428	165737506	2748	633	15	883	65	201	125	2.00187682541e-05	0.000682782988667	0.963	0.894	0.069
2109	GMPR2	GMPR2	chr14	+	24701627	24702053	24701627	24701994	24702424	24702546	2109	25	13	71	172	183	125	2.0774476253e-05	0.000688158861933	0.568	0.22	0.348
581	CCT8	CCT8	chr21	-	30445826	30446118	30445851	30446118	30442567	30442658	581	9	718	2	1914	149	125	2.08969706765e-05	0.000688158861933	0.01	0.001	0.009
2581	LIG1	LIG1	chr19	-	48623423	48624579	48624426	48624579	48622393	48622447	2581	24	68	7	116	250	125	2.57431880162e-05	0.000821859767733	0.15	0.029	0.121
910	NEMP1	NEMP1	chr12	-	57464456	57464676	57464602	57464676	57458428	57458522	910	31	20	88	9	250	125	2.58175843267e-05	0.000821859767733	0.437	0.83	-0.393
2520	BPTF	BPTF	chr17	+	65941524	65942441	65941524	65942012	65943841	65943924	2520	99	50	60	83	250	125	2.66111633408e-05	0.000833234786573	0.497	0.265	0.232
30	GMNN	GMNN	chr6	+	24775158	24775472	24775158	24775340	24777449	24777525	30	254	83	377	230	250	125	2.77946202523e-05	0.000856253623901	0.605	0.45	0.155
2910	POMT1	POMT1	chr9	+	134385289	134385449	134385289	134385383	134385646	134385802	2910	36	39	12	60	190	125	4.47852561575e-05	0.00135777522636	0.378	0.116	0.262
2820	RAB13	RAB13	chr1	-	153958492	153958853	153958588	153958853	153957196	153957257	2820	10	478	5	1580	220	125	5.93540545002e-05	0.00177134756399	0.012	0.002	0.01
2753	CNBP	CNBP	chr3	-	128890476	128890614	128890497	128890614	128890288	128890381	2753	741	874	675	589	145	125	6.3453450352e-05	0.00186455523342	0.422	0.497	-0.075
2221	PRPS2	PRPS2	chrX	+	12817325	12817518	12817325	12817509	12827352	12827451	2221	14	57	25	488	133	125	6.77916105365e-05	0.0019618481231	0.188	0.046	0.142
2352	GABPB1	GABPB1	chr15	-	50593417	50593565	50593453	50593565	50592985	50593099	2352	25	72	89	88	160	125	6.97369094748e-05	0.00198802234473	0.213	0.441	-0.228
2122	MAP4K4	MAP4K4	chr2	+	102503549	102503723	102503549	102503699	102504239	102504399	2122	36	240	264	857	148	125	7.25991644912e-05	0.00203918241439	0.112	0.206	-0.094
1943	CUL7	CUL7	chr6	-	43019850	43020534	43019946	43020534	43019349	43019501	1943	81	70	43	97	220	125	7.60962643385e-05	0.00210643282444	0.397	0.201	0.196
9	PGS1	PGS1	chr17	+	76415626	76415806	76415626	76415756	76420141	76420740	9	46	45	27	86	174	125	8.40694623567e-05	0.00229389533002	0.423	0.184	0.239
2524	USF1	USF1	chr1	-	161012344	161012460	161012375	161012460	161011905	161012007	2524	157	28	112	55	155	125	8.58488349256e-05	0.00229481345446	0.819	0.622	0.197
843	GEMIN8	GEMIN8	chrX	-	14044170	14044340	14044258	14044340	14039582	14039630	843	10	21	1	52	212	125	8.65060569222e-05	0.00229481345446	0.219	0.011	0.208
8	TAZ	TAZ	chrX	+	153641543	153641695	153641543	153641589	153641818	153641904	8	13	35	6	120	230	125	9.1439466384e-05	0.00239245727114	0.168	0.026	0.142
1632	TBC1D22B	TBC1D22B	chr6	+	37250657	37250789	37250657	37250728	37252111	37252240	1632	12	47	1	78	185	125	0.000102832518412	0.00261880146889	0.147	0.009	0.138
256	ATP5J	ATP5J	chr21	-	27107163	27107965	27107299	27107965	27101941	27102112	256	507	99	600	60	250	125	0.000102281488718	0.00261880146889	0.719	0.833	-0.114
680	GPS1	GPS1	chr17	+	80009762	80010335	80009762	80009840	80011149	80011242	680	19	222	56	234	250	125	0.000125462863281	0.00315307985351	0.041	0.107	-0.066
490	PRMT5	PRMT5	chr14	-	23398375	23398794	23398460	23398794	23397705	23397824	490	51	314	23	374	209	125	0.000132026619878	0.00327494602555	0.089	0.035	0.054
2303	TLE3	TLE3	chr15	-	70349797	70349997	70349812	70349997	70348636	70348713	2303	2	12	28	10	139	125	0.000141123441834	0.00345571505004	0.13	0.716	-0.586
722	ADAM15	ADAM15	chr1	+	155034379	155034593	155034379	155034451	155034720	155034845	722	12	1	31	53	250	125	0.000148953966786	0.00360129210837	0.857	0.226	0.631
1565	ARFIP1	ARFIP1	chr4	+	153701088	153701378	153701088	153701243	153750776	153750878	1565	28	20	240	46	250	125	0.000156660871916	0.00374027831699	0.412	0.723	-0.311
553	MAPKAPK5	MAPKAPK5	chr12	+	112326688	112326810	112326688	112326804	112327843	112327948	553	52	140	131	168	130	125	0.000165186358968	0.00389513513122	0.263	0.428	-0.165
2309	ANAPC16	ANAPC16	chr10	+	73975757	73975896	73975757	73975830	73983645	73983814	2309	153	60	121	101	190	125	0.000181689802707	0.00423204296549	0.627	0.441	0.186
508	PVR	PVR	chr19	+	45162009	45162168	45162009	45162033	45164558	45164590	508	41	4	392	196	250	125	0.000206733748219	0.00475736697709	0.837	0.5	0.337
2009	CRK	CRK	chr17	-	1339913	1340449	1340083	1340449	1324646	1326944	2009	107	25	412	220	250	125	0.000237544358046	0.00540130623652	0.682	0.484	0.198
1994	C18orf21	C18orf21	chr18	+	33552587	33552870	33552587	33552803	33554858	33555058	1994	61	35	78	12	191	125	0.000254365086571	0.00571573312177	0.533	0.81	-0.277
990	INPP4A	INPP4A	chr2	+	99172015	99172271	99172015	99172154	99175925	99175958	990	61	12	109	2	241	125	0.00028732546291	0.00638129807161	0.725	0.966	-0.241
2790	GAPVD1	GAPVD1	chr9	+	128083711	128083841	128083711	128083778	128086076	128086202	2790	45	3	60	28	187	125	0.000318572501709	0.00699394802603	0.909	0.589	0.32
2089	RPL13A	RPL13A	chr19	+	49993106	49993179	49993106	49993169	49993488	49993554	2089	17214	165	13731	69	134	125	0.000332992583788	0.00722745267085	0.99	0.995	-0.005
2197	ZBTB48	ZBTB48	chr1	+	6640050	6640196	6640050	6640130	6640600	6641359	2197	20	2	4	9	190	125	0.00033790537978	0.00725167725146	0.868	0.226	0.642
1665	CKS1B	CKS1B	chr1	+	154947117	154947388	154947117	154947280	154950462	154950590	1665	63	530	94	1476	232	125	0.000367844131543	0.0077206845192	0.06	0.033	0.027
584	RDH13	RDH13	chr19	-	55558472	55558856	55558754	55558856	55555691	55556677	584	10	7	9	55	250	125	0.000367736039375	0.0077206845192	0.417	0.076	0.341
1116	CHMP1A	CHMP1A	chr16	-	89713442	89713739	89713610	89713739	89712934	89713122	1116	18	252	10	568	250	125	0.000419059391665	0.00870003737044	0.034	0.009	0.025
1852	SSBP1	SSBP1	chr7	+	141438120	141438303	141438120	141438210	141438923	141438990	1852	161	205	155	327	217	125	0.000437693001895	0.00898917885612	0.311	0.214	0.097
1804	FIBP	FIBP	chr11	-	65652979	65653134	65653000	65653134	65652548	65652657	1804	30	243	116	450	145	125	0.000463002923526	0.00940782536101	0.096	0.182	-0.086
2846	SNX3	SNX3	chr6	-	108581963	108582464	108582029	108582464	108544153	108544249	2846	508	5	756	32	190	125	0.000491715565518	0.00988607084357	0.985	0.94	0.045
972	FAM214A	FAM214A	chr15	-	52879252	52879416	52879347	52879416	52876941	52877141	972	18	33	2	35	219	125	0.000535068871733	0.0106456410939	0.237	0.032	0.205
2619	POLG	POLG	chr15	-	89877903	89878026	89877915	89878026	89876326	89877144	2619	0	15	19	25	136	125	0.000566080950953	0.0111465424363	0.0	0.411	-0.411
1243	UBE2D3	UBE2D3	chr4	-	103748583	103749105	103748748	103749105	103747641	103747793	1243	71	21	250	178	250	125	0.000577194480911	0.0112494026382	0.628	0.413	0.215
1239	RPP38	RPP38	chr10	+	15139178	15139765	15139178	15139408	15144216	15144335	1239	7	2	5	28	250	125	0.000660628580289	0.0126180058835	0.636	0.082	0.554
2487	STRADA	STRADA	chr17	-	61805693	61805773	61805717	61805773	61791365	61791468	2487	9	17	48	17	148	125	0.00065700937514	0.0126180058835	0.309	0.705	-0.396
2823	CNOT1	CNOT1	chr16	-	58590750	58590897	58590765	58590897	58589687	58589812	2823	52	40	265	88	139	125	0.000701404529404	0.013264184665	0.539	0.73	-0.191
586	LAMA4	LAMA4	chr6	-	112510311	112510407	112510332	112510407	112508651	112508803	586	213	171	101	40	145	125	0.000714489024153	0.013379157217	0.518	0.685	-0.167
2653	RPL23AP7	RPL23AP7	chr2	-	114384406	114384715	114384614	114384715	114383185	114383306	2653	19	31	13	86	250	125	0.000737663907893	0.0136790103308	0.235	0.07	0.165
2534	FGD5-AS1	FGD5-AS1	chr3	-	14988593	14989012	14988620	14989012	14984285	14987661	2534	122	13	256	74	151	125	0.000790366815544	0.0144362362762	0.886	0.741	0.145
2713	ZSCAN26	ZSCAN26	chr6	+	28239631	28240116	28239631	28239712	28240446	28240564	2713	32	6	17	19	250	125	0.000801173322132	0.0144362362762	0.727	0.309	0.418
323	FIGNL1	FIGNL1	chr7	-	50516815	50517421	50517260	50517421	50515878	50515987	323	40	7	38	30	250	125	0.000798025612332	0.0144362362762	0.741	0.388	0.353
1777	TBCE	TBCE	chr1	+	235530674	235530867	235530674	235530819	235543333	235543464	1777	7	21	0	38	172	125	0.000822707414203	0.0146857117862	0.195	0.0	0.195
1205	C7orf49	C7orf49	chr7	-	134853500	134853812	134853537	134853812	134850531	134851623	1205	37	5	114	0	161	125	0.000843447231389	0.0147796716693	0.852	1.0	-0.148
2516	BANF1	BANF1	chr11	+	65769549	65770041	65769549	65769984	65770705	65770844	2516	397	57	1324	313	181	125	0.000842343111431	0.0147796716693	0.828	0.745	0.083
1832	FBXL6	FBXL6	chr8	-	145581098	145581162	145581116	145581162	145580649	145580781	1832	104	3	129	22	142	125	0.000860934115408	0.014948946913	0.968	0.838	0.13
1162	NUF2	NUF2	chr1	+	163291722	163292002	163291722	163291856	163295821	163295964	1162	47	21	181	26	250	125	0.0010137931643	0.0174445490434	0.528	0.777	-0.249
1849	SSBP1	SSBP1	chr7	+	141438120	141438393	141438120	141438210	141438923	141438990	1849	41	205	28	327	250	125	0.00106783172644	0.0182103446205	0.091	0.041	0.05
555	OS9	OS9	chr12	+	58111928	58112204	58111928	58112159	58112775	58112965	555	624	17	633	43	169	125	0.00109733045626	0.0185477979775	0.964	0.916	0.048
1569	HCFC1R1	HCFC1R1	chr16	-	3073847	3074287	3074181	3074287	3073474	3073531	1569	31	4	129	0	250	125	0.0011578592437	0.0189232366468	0.795	1.0	-0.205
1867	TAX1BP1	TAX1BP1	chr7	+	27855967	27856139	27855967	27856013	27856508	27856657	1867	39	116	55	357	250	125	0.00115643012893	0.0189232366468	0.144	0.072	0.072
807	CTAGE5	CTAGE5	chr14	+	39746137	39746269	39746137	39746159	39748540	39748562	807	11	9	87	11	234	125	0.00115917208779	0.0189232366468	0.395	0.809	-0.414
814	PQBP1	PQBP1	chrX	+	48755194	48755376	48755194	48755297	48755774	48755859	814	212	100	124	105	203	125	0.00113840999312	0.0189232366468	0.566	0.421	0.145
1229	TRMT10B	TRMT10B	chr9	+	37763625	37763862	37763625	37763750	37768072	37768225	1229	0	13	19	25	236	125	0.00117601137639	0.0190354383805	0.0	0.287	-0.287
2712	ZSCAN26	ZSCAN26	chr6	+	28239631	28240113	28239631	28239712	28240446	28240564	2712	21	6	10	19	250	125	0.00119324412028	0.0191520694936	0.636	0.208	0.428
1457	DMPK	DMPK	chr19	-	46280584	46280848	46280599	46280848	46278206	46278292	1457	164	53	37	31	139	125	0.00121391323844	0.0193214523785	0.736	0.518	0.218
240	CASP8	CASP8	chr2	+	202141549	202141827	202141549	202141691	202149538	202150040	240	30	37	6	34	250	125	0.00126213692235	0.0199229877825	0.288	0.081	0.207
750	THTPA	THTPA	chr14	+	24025190	24026248	24025190	24026243	24027903	24028790	750	0	4	8	0	129	125	0.00134985231084	0.0211329337189	0.0	1.0	-1.0
1030	PIGBOS1	PIGBOS1	chr15	-	55611104	55611392	55611128	55611392	55609381	55610065	1030	45	24	20	35	148	125	0.00146474034637	0.022561726303	0.613	0.326	0.287
2678	FAAP100	FAAP100	chr17	-	79518757	79519078	79518953	79519078	79517273	79518229	2678	21	18	55	11	250	125	0.00146305904324	0.022561726303	0.368	0.714	-0.346
583	CCT8	CCT8	chr21	-	30445580	30446118	30445851	30446118	30442567	30442658	583	32	718	6	1914	250	125	0.00158128361011	0.0241620135625	0.022	0.002	0.02
1908	BPHL	BPHL	chr6	+	3137595	3137727	3137595	3137656	3140619	3140743	1908	34	5	83	0	195	125	0.00161076059281	0.0244170851767	0.813	1.0	-0.187
3053	C6orf136	C6orf136	chr6	+	30614815	30615623	30614815	30615080	30617334	30617736	3053	6	2	9	44	250	125	0.00163543373881	0.0245958932372	0.6	0.093	0.507
730	RSPRY1	RSPRY1	chr16	+	57220195	57220962	57220195	57220363	57238415	57238920	730	16	4	22	34	250	125	0.00171984407976	0.0256632983777	0.667	0.244	0.423
871	CDK5RAP2	CDK5RAP2	chr9	-	123334251	123334319	123334254	123334319	123330598	123330666	871	70	0	94	11	127	125	0.00176050571499	0.0260664024468	1.0	0.894	0.106
1787	FASTK	FASTK	chr7	-	150775928	150776108	150776009	150776108	150775648	150775788	1787	175	3	247	22	205	125	0.00184316567686	0.026873636968	0.973	0.873	0.1
2903	LDAH	LDAH	chr2	-	21001051	21001225	21001069	21001225	20974569	20974739	2903	4	17	13	6	142	125	0.00183358251834	0.026873636968	0.172	0.656	-0.484
1977	RNF170	RNF170	chr8	-	42751396	42751866	42751626	42751866	42742870	42743014	1977	8	28	0	34	250	125	0.0019092075613	0.0276256548643	0.125	0.0	0.125
2142	RAB15	RAB15	chr14	-	65417660	65417869	65417791	65417869	65417042	65417132	2142	36	130	21	188	250	125	0.00196671228543	0.028243762896	0.122	0.053	0.069
1455	TMEM128	TMEM128	chr4	-	4249327	4249969	4249832	4249969	4247928	4248070	1455	20	53	3	46	250	125	0.00208018965819	0.0296504645309	0.159	0.032	0.127
1835	WDR26	WDR26	chr1	-	224619178	224619283	224619226	224619283	224612219	224612356	1835	88	64	130	175	172	125	0.00212985080329	0.0296935403962	0.5	0.351	0.149
1873	ANAPC11	ANAPC11	chr17	+	79849588	79849739	79849588	79849717	79851427	79851490	1873	15	109	52	148	146	125	0.00212806045778	0.0296935403962	0.105	0.231	-0.126
3025	ZBTB8OS	ZBTB8OS	chr1	-	33116002	33116191	33116033	33116191	33100368	33100393	3025	18	84	21	292	155	125	0.00211462581905	0.0296935403962	0.147	0.055	0.092
1035	RBM10	RBM10	chrX	+	47039278	47039439	47039278	47039436	47039610	47039708	1035	55	51	62	123	127	125	0.00227833058603	0.031322035238	0.515	0.332	0.183
1743	GTF3C1	GTF3C1	chr16	-	27475640	27476157	27475715	27476157	27474861	27474913	1743	92	46	60	65	199	125	0.0022794570147	0.031322035238	0.557	0.367	0.19
2929	WIPI2	WIPI2	chr7	+	5269238	5269369	5269238	5269336	5270465	5273486	2929	136	119	157	78	157	125	0.00239161914851	0.0326285183832	0.476	0.616	-0.14
1969	ELF3	ELF3	chr1	+	201979689	201979948	201979689	201979834	201980256	201980427	1969	3	4	33	778	238	125	0.00250350607053	0.0339127418065	0.283	0.022	0.261
2239	POLR2F	POLR2F	chr22	+	38352779	38352908	38352779	38352849	38355352	38355483	2239	35	628	16	704	183	125	0.00256701808783	0.0345282010405	0.037	0.015	0.022
1990	STX16	STX16	chr20	+	57226308	57227194	57226308	57227143	57242545	57242653	1990	28	32	39	117	175	125	0.00266191734255	0.035307375863	0.385	0.192	0.193
2759	LOC374443	LOC374443	chr12	+	9800642	9801529	9800642	9800924	9806278	9806404	2759	14	0	12	9	250	125	0.00264883973104	0.035307375863	1.0	0.4	0.6
2159	RNF146	RNF146	chr6	+	127587982	127588189	127587982	127588070	127601375	127601485	2159	16	13	5	24	243	125	0.00274431639763	0.0361492711688	0.388	0.097	0.291
1707	ATP5A1	ATP5A1	chr18	-	43674945	43675097	43675018	43675097	43671647	43671817	1707	36	1291	18	1955	197	125	0.00281547376811	0.0368325677883	0.017	0.006	0.011
1529	SIKE1	SIKE1	chr1	-	115323007	115323308	115323069	115323308	115322730	115322836	1529	9	41	1	57	186	125	0.00293361110604	0.0381169878404	0.129	0.012	0.117
1136	RBBP8	RBBP8	chr18	+	20513838	20514122	20513838	20514041	20516716	20516923	1136	37	7	33	25	205	125	0.00309997448973	0.0397379280227	0.763	0.446	0.317
347	PPCS	PPCS	chr1	+	42922164	42922744	42922164	42922299	42922917	42923021	347	74	5	170	42	250	125	0.00308095279201	0.0397379280227	0.881	0.669	0.212
1185	TANC1	TANC1	chr2	+	160025760	160025883	160025760	160025862	160027034	160027316	1185	81	5	68	18	145	125	0.00322878775744	0.040925675772	0.933	0.765	0.168
1328	C15orf57	C15orf57	chr15	-	40856964	40857256	40856989	40857256	40854970	40855226	1328	0	20	2	0	149	125	0.00325691241746	0.040925675772	0.0	1.0	-1.0
1705	METTL13	METTL13	chr1	+	171750760	171751260	171750760	171750935	171752879	171753639	1705	79	1	285	32	250	125	0.00324277376696	0.040925675772	0.975	0.817	0.158
2451	C1orf43	C1orf43	chr1	-	154192817	154193273	154192894	154193273	154192311	154192413	2451	359	2	608	20	201	125	0.00328134804849	0.0409632338079	0.991	0.95	0.041
2905	GSTK1	GSTK1	chr7	+	142962084	142962389	142962084	142962185	142964709	142964826	2905	276	13	696	9	250	125	0.00336671165672	0.0417559692489	0.914	0.975	-0.061
543	ARL6IP4	ARL6IP4	chr12	+	123465675	123465846	123465675	123465813	123466117	123466426	543	141	26	237	88	157	125	0.00349912784275	0.04311828503	0.812	0.682	0.13
1542	ZNF285	ZNF285	chr19	-	44896369	44896630	44896503	44896630	44889807	44892264	1542	5	3	0	10	250	125	0.00363360155186	0.0444722549749	0.455	0.0	0.455
209	STIM1	STIM1	chr11	+	4107706	4108091	4107706	4107773	4112511	4114440	209	7	47	3	146	250	125	0.00376350590661	0.0444722549749	0.069	0.01	0.059
2198	ZBTB48	ZBTB48	chr1	+	6640050	6640130	6640050	6640109	6640600	6641359	2198	2	7	9	1	145	125	0.00375133096225	0.0444722549749	0.198	0.886	-0.688
242	PEA15	PEA15	chr1	+	160181332	160181506	160181332	160181440	160182899	160183055	242	354	17	1946	37	190	125	0.00377199230677	0.0444722549749	0.932	0.972	-0.04
3045	POLR2H	POLR2H	chr3	+	184080770	184081362	184080770	184081353	184082753	184082837	3045	27	383	8	344	133	125	0.00372814957737	0.0444722549749	0.062	0.021	0.041
452	FAM160A2	FAM160A2	chr11	-	6239787	6239993	6239829	6239993	6238600	6239380	452	10	41	38	49	166	125	0.00370182616139	0.0444722549749	0.155	0.369	-0.214
623	SSFA2	SSFA2	chr2	+	182779942	182781732	182779942	182781154	182783324	182783402	623	20	48	56	337	250	125	0.00372148776585	0.0444722549749	0.172	0.077	0.095
2670	U2AF1L4	U2AF1L4	chr19	-	36234912	36235046	36234970	36235046	36234709	36234805	2670	2	44	12	36	182	125	0.00402853732625	0.0466333714736	0.03	0.186	-0.156
637	PSMC3IP	PSMC3IP	chr17	-	40726116	40726228	40726213	40726228	40725495	40725641	637	183	25	180	52	221	125	0.00398033555155	0.0466333714736	0.805	0.662	0.143
817	TUBA1A	TUBA1A	chr12	-	49582199	49583107	49582759	49583107	49580393	49580616	817	20	596	15	2383	250	125	0.00402163862061	0.0466333714736	0.017	0.003	0.014
617	SMC2	SMC2	chr9	+	106856540	106856767	106856540	106856758	106857604	106857833	617	3	22	32	44	133	125	0.00430801605055	0.0492713212967	0.114	0.406	-0.292
998	MFAP4	MFAP4	chr17	-	19290353	19290532	19290462	19290532	19290072	19290151	998	2	45	2	0	233	125	0.0043077980518	0.0492713212967	0.023	1.0	-0.977
2560	ZMYM3	ZMYM3	chrX	-	70466444	70466542	70466480	70466542	70466202	70466362	2560	43	16	28	1	160	125	0.0044545788498	0.0506443190662	0.677	0.956	-0.279
2796	TPM1	TPM1	chr15	+	63356262	63356389	63356262	63356341	63358094	63358292	2796	11	33	58	59	172	125	0.0045829803225	0.0517958131123	0.195	0.417	-0.222
1458	PACRGL	PACRGL	chr4	+	20702035	20702410	20702035	20702201	20706088	20706156	1458	67	1	71	11	250	125	0.00470709045571	0.0528855457083	0.971	0.763	0.208
639	PSMC3IP	PSMC3IP	chr17	-	40725836	40726228	40726213	40726228	40725495	40725641	639	85	25	79	52	250	125	0.00481009591673	0.0537268023448	0.63	0.432	0.198
2222	UPF1	UPF1	chr19	+	18963795	18963913	18963795	18963880	18964060	18964159	2222	30	65	49	231	157	125	0.00502837235427	0.0558383209108	0.269	0.144	0.125
2993	MRPS14	MRPS14	chr1	-	174992407	174992591	174992499	174992591	174987553	174987712	2993	21	121	7	133	216	125	0.00546978418692	0.0603889468036	0.091	0.03	0.061
2205	CNTROB	CNTROB	chr17	+	7851804	7852003	7851804	7851937	7852402	7852475	2205	5	22	0	38	190	125	0.00580921137289	0.0637677800128	0.13	0.0	0.13
2166	CANX	CANX	chr5	+	179125929	179126103	179125929	179126050	179132679	179132853	2166	245	14	790	96	177	125	0.0060376709685	0.0658968659991	0.925	0.853	0.072
2565	ZHX1	ZHX1	chr8	-	124286361	124286727	124286456	124286727	124279512	124279626	2565	8	7	2	18	219	125	0.00609426889609	0.0661366681337	0.395	0.06	0.335
1700	PHPT1	PHPT1	chr9	+	139743267	139744042	139743267	139744025	139744464	139744589	1700	990	10	744	21	141	125	0.00626155297906	0.0672184303031	0.989	0.969	0.02
2654	RPL23AP7	RPL23AP7	chr2	-	114384457	114384715	114384614	114384715	114383185	114383306	2654	60	31	80	86	250	125	0.0062643353895	0.0672184303031	0.492	0.317	0.175
2635	SLC50A1	SLC50A1	chr1	+	155108774	155108872	155108774	155108852	155110036	155110198	2635	7	34	3	97	144	125	0.00634777478851	0.0677332393634	0.152	0.026	0.126
559	VIPAS39	VIPAS39	chr14	-	77923437	77923983	77923837	77923983	77920352	77920445	559	9	8	8	39	250	125	0.00665530406318	0.0706201708926	0.36	0.093	0.267
1851	SSBP1	SSBP1	chr7	+	141438120	141438375	141438120	141438210	141438923	141438990	1851	82	205	80	327	250	125	0.00671559166429	0.0708661882806	0.167	0.109	0.058
930	UPRT	UPRT	chrX	+	74520701	74520850	74520701	74520800	74523239	74524732	930	1	50	11	57	174	125	0.0068690680442	0.072087472332	0.014	0.122	-0.108
2805	NIPA2	NIPA2	chr15	-	23034120	23034427	23034146	23034427	23021197	23021429	2805	1	14	12	14	150	125	0.00705815350541	0.0733526841877	0.056	0.417	-0.361
754	THTPA	THTPA	chr14	+	24025190	24026513	24025190	24026243	24027903	24028790	754	26	4	57	0	250	125	0.0070664365919	0.0733526841877	0.765	1.0	-0.235
1232	TTC1	TTC1	chr5	+	159436106	159436200	159436106	159436197	159437506	159437865	1232	96	2	126	15	127	125	0.00716494169006	0.0733927894469	0.979	0.892	0.087
1279	ZNF559	ZNF559	chr19	+	9448471	9448693	9448471	9448534	9449169	9449258	1279	9	9	2	18	250	125	0.00718557676784	0.0733927894469	0.333	0.053	0.28
2637	TTPAL	TTPAL	chr20	+	43112976	43113170	43112976	43113068	43115235	43115346	2637	16	6	49	2	226	125	0.00715055817209	0.0733927894469	0.596	0.931	-0.335
1903	ZCCHC9	ZCCHC9	chr5	+	80597401	80597874	80597401	80597489	80600559	80600960	1903	8	39	0	32	250	125	0.00746769935323	0.0748711756282	0.093	0.0	0.093
1972	TRAFD1	TRAFD1	chr12	+	112563348	112563953	112563348	112563422	112568314	112568373	1972	14	54	4	68	250	125	0.00748022700883	0.0748711756282	0.115	0.029	0.086
216	CTNND1	CTNND1	chr11	+	57529233	57529591	57529233	57529518	57558856	57559145	216	7	6	98	14	197	125	0.00748711756282	0.0748711756282	0.425	0.816	-0.391
2839	BZW2	BZW2	chr7	+	16685758	16685929	16685758	16685913	16705061	16705126	2839	17	81	62	133	140	125	0.00742041396206	0.0748711756282	0.158	0.294	-0.136
2931	ZNF260	ZNF260	chr19	-	37016056	37016275	37016075	37016275	37001588	37006601	2931	38	0	25	5	143	125	0.00752671264144	0.074875110131	1.0	0.814	0.186
1847	SSBP1	SSBP1	chr7	+	141438120	141438393	141438120	141438375	141438923	141438990	1847	31	68	10	62	142	125	0.00761038960978	0.0753152546875	0.286	0.124	0.162
2400	PIGG	PIGG	chr4	+	514844	515038	514844	515016	515448	515730	2400	18	19	44	14	146	125	0.00766954097766	0.0755093982852	0.448	0.729	-0.281
2564	ZNF37A	ZNF37A	chr10	+	38384465	38384561	38384465	38384557	38384671	38384732	2564	4	20	19	19	128	125	0.00772933515474	0.0757078469003	0.163	0.494	-0.331
2039	TYW5	TYW5	chr2	-	200813040	200813195	200813059	200813195	200808487	200808557	2039	1	23	14	33	143	125	0.00777679439719	0.0757840678502	0.037	0.271	-0.234
1730	ADPGK	ADPGK	chr15	-	73075586	73076126	73075799	73076126	73067212	73067438	1730	13	20	6	40	250	125	0.00797749303447	0.0773452370347	0.245	0.07	0.175
1742	C21orf2	C21orf2	chr21	-	45750345	45750799	45750705	45750799	45748826	45750209	1742	9	63	9	14	250	125	0.00833191520072	0.0803735254211	0.067	0.243	-0.176
2533	FGD5-AS1	FGD5-AS1	chr3	-	14988593	14989012	14988616	14989012	14984285	14987661	2533	120	4	254	30	147	125	0.00845105028861	0.0811130957349	0.962	0.878	0.084
681	C18orf32	C18orf32	chr18	-	47013412	47013644	47013576	47013644	47009953	47010141	681	10	73	37	102	250	125	0.00853609999023	0.0815197549067	0.064	0.154	-0.09
73	JKAMP	JKAMP	chr14	+	59951160	59951834	59951160	59951311	59953430	59953522	73	5	39	2	138	250	125	0.00861892339918	0.0819012124002	0.06	0.007	0.053
1195	SLC36A4	SLC36A4	chr11	-	92915971	92916060	92916000	92916060	92914856	92914952	1195	26	5	119	3	153	125	0.00873022909168	0.0819367086644	0.809	0.97	-0.161
1380	DNAAF3	DNAAF3	chr19	-	55677149	55677368	55677225	55677368	55676737	55676831	1380	4	47	6	10	200	125	0.00875135527096	0.0819367086644	0.051	0.273	-0.222
2598	PBK	PBK	chr8	-	27695168	27695612	27695226	27695612	27690572	27690650	2598	175	32	374	34	182	125	0.00871795637433	0.0819367086644	0.79	0.883	-0.093
1193	SLC22A17	SLC22A17	chr14	-	23816668	23816940	23816722	23816940	23816309	23816421	1193	123	172	0	8	178	125	0.00885949743233	0.0825445858329	0.334	0.0	0.334
2339	PEX5	PEX5	chr12	+	7342281	7342812	7342281	7342346	7342957	7343120	2339	20	3	13	12	250	125	0.00953515658711	0.0884084906863	0.769	0.351	0.418
2550	OXLD1	OXLD1	chr17	-	79633179	79633667	79633184	79633667	79632065	79632614	2550	2	4	8	0	129	125	0.00963564151918	0.0889085763364	0.326	1.0	-0.674
1031	PIGBOS1	PIGBOS1	chr15	-	55611061	55611392	55611128	55611392	55609381	55610065	1031	55	24	33	35	191	125	0.00980885789485	0.0900717239383	0.6	0.382	0.218
106	CENPK	CENPK	chr5	-	64857289	64857391	64857323	64857391	64838628	64838675	106	36	0	43	7	158	125	0.0101258460081	0.0925376357678	1.0	0.829	0.171
1462	TMEM175	TMEM175	chr4	+	941903	942403	941903	941942	944208	944306	1462	57	28	7	13	250	125	0.01035062594	0.0925691253308	0.504	0.212	0.292
1756	COX7A2	COX7A2	chr6	-	75950838	75950981	75950891	75950981	75950016	75950101	1756	37	1534	19	1746	177	125	0.0102421572897	0.0925691253308	0.017	0.008	0.009
1758	SPINT1	SPINT1	chr15	+	41145908	41146127	41145908	41146079	41146257	41146284	1758	71	38	663	602	172	125	0.0101816397016	0.0925691253308	0.576	0.445	0.131
2780	PPP4R3A	PPP4R3A	chr14	-	91942154	91942310	91942193	91942310	91939582	91939714	2780	53	8	141	57	163	125	0.0103088161757	0.0925691253308	0.836	0.655	0.181
3027	ZBTB8OS	ZBTB8OS	chr1	-	33116002	33116191	33116029	33116191	33100368	33100393	3027	17	6	17	25	151	125	0.0103716192779	0.0925691253308	0.701	0.36	0.341
2538	RNF7	RNF7	chr3	+	141457050	141457358	141457050	141457351	141461485	141461749	2538	28	0	33	7	131	125	0.0104911604826	0.0932005419617	1.0	0.818	0.182
105	CENPK	CENPK	chr5	-	64857289	64857391	64857323	64857391	64848319	64848376	105	29	0	41	8	158	125	0.010596408206	0.0936997207105	1.0	0.802	0.198
2828	KHDRBS1	KHDRBS1	chr1	+	32503435	32503720	32503435	32503637	32504152	32504220	2828	11	631	3	910	207	125	0.0110827333962	0.0975484828882	0.01	0.002	0.008
3030	ZBTB8OS	ZBTB8OS	chr1	-	33116002	33116191	33116033	33116191	33086816	33087549	3030	4	7	6	0	155	125	0.0112942203555	0.0989539489863	0.315	1.0	-0.685
2612	FASTKD2	FASTKD2	chr2	+	207630111	207630471	207630111	207630378	207631367	207632194	2612	46	13	92	62	217	125	0.0113660142455	0.0991282520955	0.671	0.461	0.21
2938	NAA60	NAA60	chr16	+	3534698	3535083	3534698	3535061	3535466	3536963	2938	14	45	70	97	146	125	0.0117537698456	0.10204409275	0.21	0.382	-0.172
2595	MED4	MED4	chr13	-	48669089	48669277	48669195	48669277	48664487	48664554	2595	392	32	246	38	230	125	0.0121135529363	0.104691792345	0.869	0.779	0.09
162	TYSND1	TYSND1	chr10	-	71902423	71902609	71902520	71902609	71897736	71899897	162	91	0	96	6	221	125	0.0121797479676	0.104789723505	1.0	0.9	0.1
1383	MEPCE	MEPCE	chr7	+	100026412	100026663	100026412	100026528	100028652	100029312	1383	9	3	30	0	250	125	0.012353177774	0.105805244611	0.6	1.0	-0.4
1377	ELMOD3	ELMOD3	chr2	+	85582677	85582839	85582677	85582721	85584089	85584375	1377	21	2	15	10	242	125	0.0126082151327	0.107507548676	0.844	0.437	0.407
3013	NRM	NRM	chr6	-	30657801	30658020	30657823	30658020	30655823	30656719	3013	2	2	0	21	146	125	0.0127600791021	0.108318893711	0.461	0.0	0.461
1887	ASTE1	ASTE1	chr3	-	130745350	130745698	130745575	130745698	130744317	130744438	1887	33	4	14	9	250	125	0.01287160946	0.108782186144	0.805	0.438	0.367
1965	TEX9	TEX9	chr15	+	56657776	56658091	56657776	56657868	56683440	56683616	1965	23	0	2	2	250	125	0.0130007145829	0.108942446827	1.0	0.333	0.667
311	PARN	PARN	chr16	-	14723963	14724128	14724046	14724128	14723453	14723531	311	23	7	70	4	207	125	0.0130046481029	0.108942446827	0.665	0.914	-0.249
1762	CD151	CD151	chr11	+	832951	833026	832951	833022	836062	836153	1762	101	9	247	53	128	125	0.0131609711163	0.109770545118	0.916	0.82	0.096
2587	C14orf159	C14orf159	chr14	+	91580356	91580872	91580356	91580627	91611564	91611657	2587	0	2	9	0	250	125	0.0135825964406	0.11230631689	0.0	1.0	-1.0
363	POLR3F	POLR3F	chr20	+	18448032	18448315	18448032	18448212	18449587	18449705	363	7	62	0	53	227	125	0.0135649681857	0.11230631689	0.059	0.0	0.059
770	POLL	POLL	chr10	-	103344358	103344676	103344634	103344676	103340004	103340173	770	25	3	67	0	250	125	0.0140053503425	0.115302668768	0.806	1.0	-0.194
2326	EDEM2	EDEM2	chr20	-	33734627	33735161	33734954	33735161	33732781	33732821	2326	22	2	153	0	250	125	0.0140786944219	0.115409040111	0.846	1.0	-0.154
1592	DAPK1	DAPK1	chr9	+	90112595	90113022	90112595	90112687	90113884	90114054	1592	4	3	129	9	250	125	0.0142204784003	0.116073135661	0.4	0.878	-0.478
1916	UBE4A	UBE4A	chr11	+	118243221	118243402	118243221	118243381	118243800	118244003	1916	5	34	3	132	145	125	0.0144080927597	0.117104073068	0.113	0.019	0.094
835	YAP1	YAP1	chr11	+	102076623	102076817	102076623	102076805	102100432	102104154	835	2	2	20	0	136	125	0.0145299975169	0.117594471429	0.479	1.0	-0.521
2132	PTK2	PTK2	chr8	-	141685528	141685598	141685558	141685598	141684396	141684503	2132	3	219	18	338	154	125	0.0146355942805	0.117949304117	0.011	0.041	-0.03
1500	NUP98	NUP98	chr11	-	3781717	3781856	3781768	3781856	3774545	3774638	1500	24	48	42	179	175	125	0.0147060016323	0.118018752595	0.263	0.144	0.119
1860	SEC14L1	SEC14L1	chr17	+	75137004	75137189	75137004	75137136	75138727	75138832	1860	82	0	154	9	177	125	0.0148729369689	0.118859036028	1.0	0.924	0.076
2180	UBAP2L	UBAP2L	chr1	+	154207066	154207235	154207066	154207214	154207671	154207767	2180	332	11	465	4	145	125	0.0152083823282	0.120156294805	0.963	0.99	-0.027
266	PIR	PIR	chrX	-	15511278	15511711	15511312	15511711	15509284	15509432	266	5	8	2	29	158	125	0.015223991279	0.120156294805	0.331	0.052	0.279
2743	UBA52	UBA52	chr19	+	18682613	18682719	18682613	18682697	18684102	18684213	2743	1022	1681	1017	1456	146	125	0.0151367300766	0.120156294805	0.342	0.374	-0.032
444	CHST11	CHST11	chr12	+	104850691	104851307	104850691	104851292	104995683	104995769	444	11	2	106	103	139	125	0.015566765233	0.122356055947	0.832	0.481	0.351
2280	RPS14	RPS14	chr5	-	149829048	149829319	149829054	149829319	149827147	149827298	2280	12	17	29	12	130	125	0.0157101105244	0.122976684843	0.404	0.699	-0.295
2405	CAMK2D	CAMK2D	chr4	-	114378446	114378719	114378490	114378719	114372187	114375671	2405	3	18	85	128	168	125	0.0158367490381	0.123462002705	0.11	0.331	-0.221
400	ZNF638	ZNF638	chr2	+	71558884	71559005	71558884	71558995	71582848	71582910	400	2	10	3	0	134	125	0.0159496228759	0.123836502817	0.157	1.0	-0.843
1909	UBL7-AS1	UBL7-AS1	chr15	+	74753605	74754372	74753605	74754368	74758376	74758471	1909	7	1	2	6	128	125	0.0160954209778	0.124462567075	0.872	0.246	0.626
2887	MORF4L1	MORF4L1	chr15	+	79165330	79165560	79165330	79165460	79170554	79170601	2887	0	3	7	1	224	125	0.0165931944223	0.127794360269	0.0	0.796	-0.796
1173	VEGFA	VEGFA	chr6	+	43748468	43748591	43748468	43748540	43749692	43749824	1173	2	9	0	248	175	125	0.01707834088	0.128790422388	0.137	0.0	0.137
1460	PACRGL	PACRGL	chr4	+	20702035	20702234	20702035	20702201	20706088	20706156	1460	4	1	2	11	157	125	0.0175635318997	0.128790422388	0.761	0.126	0.635
183	PHOSPHO2	PHOSPHO2	chr2	+	170550963	170551251	170550963	170551132	170551724	170551757	183	4	6	10	1	243	125	0.0174391569215	0.128790422388	0.255	0.837	-0.582
1853	NDOR1	NDOR1	chr9	+	140110545	140110640	140110545	140110618	140110723	140113813	1853	37	3	103	0	146	125	0.0170514901876	0.128790422388	0.913	1.0	-0.087
1874	ANAPC11	ANAPC11	chr17	+	79849588	79849739	79849588	79849709	79851427	79851490	1874	15	76	52	124	154	125	0.0176885368262	0.128790422388	0.138	0.254	-0.116
2164	LINC00998	LINC00998	chr7	-	112758494	112758637	112758582	112758637	112758122	112758216	2164	26	40	21	75	212	125	0.0172422372238	0.128790422388	0.277	0.142	0.135
2545	OXLD1	OXLD1	chr17	-	79633175	79633667	79633184	79633667	79632065	79632614	2545	6	4	12	0	133	125	0.0177082350933	0.128790422388	0.585	1.0	-0.415
2715	IQCC	IQCC	chr1	+	32671235	32671564	32671235	32671324	32671754	32671898	2715	4	2	3	19	250	125	0.0176780494482	0.128790422388	0.5	0.073	0.427
2785	HCCS	HCCS	chrX	+	11129405	11129638	11129405	11129580	11130138	11130280	2785	43	0	111	11	182	125	0.0175182154363	0.128790422388	1.0	0.874	0.126
2816	USP46	USP46	chr4	-	53464734	53464872	53464793	53464872	53457126	53463907	2816	0	17	11	40	183	125	0.0170895347091	0.128790422388	0.0	0.158	-0.158
2830	MTHFSD	MTHFSD	chr16	-	86585578	86585752	86585638	86585752	86582069	86582183	2830	2	2	0	17	184	125	0.0173729992294	0.128790422388	0.405	0.0	0.405
671	NUB1	NUB1	chr7	+	151071182	151071329	151071182	151071287	151072933	151073029	671	3	54	13	54	166	125	0.0170352839959	0.128790422388	0.04	0.153	-0.113
763	COMMD5	COMMD5	chr8	-	146078223	146078452	146078377	146078452	146075550	146076780	763	105	36	103	64	250	125	0.0169247542914	0.128790422388	0.593	0.446	0.147
916	TMEM134	TMEM134	chr11	-	67235487	67235563	67235498	67235563	67234971	67235061	916	11	34	9	91	135	125	0.0176905050964	0.128790422388	0.231	0.084	0.147
955	CLIP4	CLIP4	chr2	+	29338291	29338531	29338291	29338527	29344239	29344387	955	1	3	17	2	128	125	0.017733969156	0.128790422388	0.246	0.892	-0.646
2356	C1orf122	C1orf122	chr1	+	38273472	38274111	38273472	38273978	38274202	38274404	2356	3	7	1	38	250	125	0.017855105547	0.128892580676	0.176	0.013	0.163
2787	HCCS	HCCS	chrX	+	11129405	11129580	11129405	11129543	11130138	11130280	2787	0	4	11	5	161	125	0.017883002031	0.128892580676	0.0	0.631	-0.631
1171	VEGFA	VEGFA	chr6	+	43748468	43748591	43748468	43748522	43749692	43749824	1171	2	1	2	36	193	125	0.0181369569264	0.130231532817	0.564	0.035	0.529
1181	USP9X	USP9X	chrX	+	41088819	41089080	41088819	41089032	41089753	41089849	1181	22	124	17	215	172	125	0.0184218861231	0.131782031817	0.114	0.054	0.06
2376	SEC31A	SEC31A	chr4	-	83763292	83763634	83763337	83763634	83750152	83750211	2376	114	43	283	62	169	125	0.0185120246494	0.131932712986	0.662	0.771	-0.109
1001	CDK11B	CDK11B	chr1	-	1650766	1650894	1650796	1650894	1647784	1647917	1001	57	30	51	54	154	125	0.01886186992	0.132056505024	0.607	0.434	0.173
152	ZCCHC17	ZCCHC17	chr1	+	31769828	31770060	31769828	31769922	31782890	31783011	152	2	42	29	136	250	125	0.0187075464662	0.132056505024	0.023	0.096	-0.073
1677	PSMA4	PSMA4	chr15	+	78832746	78832881	78832746	78832805	78834246	78834272	1677	981	4	1083	16	200	125	0.0188750920793	0.132056505024	0.994	0.977	0.017
1698	PHPT1	PHPT1	chr9	+	139744464	139745012	139744464	139744589	139745206	139745495	1698	50	650	67	550	250	125	0.0188583946459	0.132056505024	0.037	0.057	-0.02
2273	TRRAP	TRRAP	chr7	+	98580886	98581115	98580886	98581082	98581715	98581981	2273	13	65	42	93	157	125	0.0186368029753	0.132056505024	0.137	0.264	-0.127
1079	CTIF	CTIF	chr18	+	46284289	46284782	46284289	46284776	46287760	46288060	1079	19	13	24	46	130	125	0.0192226799957	0.132310749029	0.584	0.334	0.25
1552	SPIDR	SPIDR	chr8	+	48641494	48641664	48641494	48641609	48647868	48648563	1552	34	9	18	0	179	125	0.0192265433636	0.132310749029	0.725	1.0	-0.275
247	CTSB	CTSB	chr8	-	11718869	11718988	11718914	11718988	11710837	11710988	247	1	6	5	1	169	125	0.0190386595331	0.132310749029	0.11	0.787	-0.677
321	FIGNL1	FIGNL1	chr7	-	50516815	50517421	50517253	50517421	50515878	50515987	321	40	0	38	5	250	125	0.0192100680178	0.132310749029	1.0	0.792	0.208
395	CUTA	CUTA	chr6	-	33385645	33386065	33385863	33386065	33385257	33385472	395	171	130	186	203	250	125	0.0192577948848	0.132310749029	0.397	0.314	0.083
2456	CPNE1	CPNE1	chr20	-	34252681	34252878	34252723	34252878	34220716	34220845	2456	104	21	53	24	166	125	0.019467862324	0.133274613042	0.789	0.624	0.165
1566	ARFIP1	ARFIP1	chr4	+	153701088	153701378	153701088	153701243	153711910	153712027	1566	12	2	138	1	250	125	0.0195485027295	0.133348715048	0.75	0.986	-0.236
387	NOL3	NOL3	chr16	+	67208064	67208367	67208064	67208243	67208523	67208847	387	0	2	7	0	248	125	0.0197284901312	0.134097566372	0.0	1.0	-1.0
293	ACTR6	ACTR6	chr12	+	100599453	100599535	100599453	100599522	100601440	100601564	293	7	28	4	75	137	125	0.0198771920448	0.13462920853	0.186	0.046	0.14
264	ATP5J	ATP5J	chr21	-	27107625	27107965	27107797	27107965	27101941	27102112	264	129	20	85	28	250	125	0.02014015282	0.135928239881	0.763	0.603	0.16
2133	NECAB3	NECAB3	chr20	-	32247302	32247538	32247458	32247538	32246527	32246640	2133	77	0	35	3	250	125	0.0204725135806	0.137201757681	1.0	0.854	0.146
2250	HSD17B10	HSD17B10	chrX	-	53458745	53458854	53458772	53458854	53458205	53458542	2250	811	15	573	23	151	125	0.0204414910946	0.137201757681	0.978	0.954	0.024
2165	KIAA0513	KIAA0513	chr16	+	85061356	85061464	85061356	85061457	85100505	85101006	2165	2	2	16	0	131	125	0.0208123564811	0.138991611465	0.488	1.0	-0.512
136	AP1G2	AP1G2	chr14	-	24035024	24035369	24035272	24035369	24034814	24034910	136	114	0	311	11	250	125	0.0218773047079	0.145594606244	1.0	0.934	0.066
1048	HMGA1	HMGA1	chr6	+	34208513	34208692	34208513	34208659	34210488	34210572	1048	196	38	7735	2225	157	125	0.0220763586666	0.146409184213	0.804	0.735	0.069
1378	SNX21	SNX21	chr20	+	44463597	44463755	44463597	44463748	44469277	44471914	1378	20	4	21	17	131	125	0.0224012239439	0.147539095631	0.827	0.541	0.286
987	TMEM9	TMEM9	chr1	-	201122910	201123087	201122976	201123087	201120888	201120980	987	6	22	0	18	190	125	0.0223868863676	0.147539095631	0.152	0.0	0.152
2041	NHLRC3	NHLRC3	chr13	+	39612447	39612860	39612447	39612602	39613272	39613425	2041	123	6	92	0	250	125	0.0226691748057	0.148361920648	0.911	1.0	-0.089
2256	PACS2	PACS2	chr14	+	105834795	105834876	105834795	105834852	105836177	105836237	2256	60	2	230	32	148	125	0.0227701396611	0.148361920648	0.962	0.859	0.103
2497	DEDD2	DEDD2	chr19	-	42706140	42706224	42706202	42706224	42702744	42703981	2497	1	6	3	0	186	125	0.0228368610841	0.148361920648	0.101	1.0	-0.899
2590	HAUS4	HAUS4	chr14	-	23426124	23426351	23426132	23426351	23424308	23424385	2590	39	33	78	32	132	125	0.0227077996902	0.148361920648	0.528	0.698	-0.17
1953	NARS2	NARS2	chr11	-	78285392	78285909	78285873	78285909	78282379	78282489	1953	37	0	93	10	250	125	0.0234132907946	0.151443979095	1.0	0.823	0.177
2970	MKL2	MKL2	chr16	+	14340329	14341364	14340329	14341214	14342782	14342938	2970	24	2	113	0	250	125	0.0234698522577	0.151443979095	0.857	1.0	-0.143
2251	FBXW8	FBXW8	chr12	+	117348760	117349160	117348760	117348962	117365827	117365932	2251	11	0	20	9	250	125	0.0236846395034	0.151804233059	1.0	0.526	0.474
357	NDUFS5	NDUFS5	chr1	+	39491966	39492074	39491966	39492070	39500063	39500308	357	6	0	0	2	128	125	0.0236337136674	0.151804233059	1.0	0.0	1.0
2442	BHLHB9	BHLHB9	chrX	+	101975884	101976019	101975884	101975955	102002744	102002839	2442	14	0	5	3	188	125	0.0237672059285	0.151823957603	1.0	0.526	0.474
2249	SLC9A6	SLC9A6	chrX	+	135076944	135077144	135076944	135077048	135080266	135080344	2249	11	3	51	1	220	125	0.023988197977	0.152724860454	0.676	0.967	-0.291
1252	DUS4L	DUS4L	chr7	+	107214148	107214328	107214148	107214266	107215632	107215755	1252	15	14	26	66	186	125	0.0240917434863	0.152874518468	0.419	0.209	0.21
2208	RHNO1	RHNO1	chr12	+	2994448	2994700	2994448	2994658	2997076	2998691	2208	192	10	417	7	166	125	0.0242034289014	0.153074666231	0.935	0.978	-0.043
624	SLFN11	SLFN11	chr17	-	33700492	33700720	33700600	33700720	33689757	33690845	624	6	0	0	2	232	125	0.0246468760415	0.155364796169	1.0	0.0	1.0
941	TXNRD1	TXNRD1	chr12	+	104680459	104681124	104680459	104680887	104682708	104682818	941	29	37	178	415	250	125	0.0247588096272	0.155556994697	0.282	0.177	0.105
229	HNRNPU	HNRNPU	chr1	-	245026918	245027827	245026975	245027827	245025920	245026032	229	37	113	120	225	181	125	0.0249788142414	0.156424705577	0.184	0.269	-0.085
957	PDE4DIP	PDE4DIP	chr1	-	144882445	144882881	144882775	144882881	144881429	144881622	957	2	2	15	0	250	125	0.025766933506	0.16083282025	0.333	1.0	-0.667
2130	PRKCSH	PRKCSH	chr19	+	11558253	11558433	11558253	11558412	11558507	11558604	2130	45	68	76	65	145	125	0.0261207952258	0.162510484955	0.363	0.502	-0.139
287	P3H1	P3H1	chr1	-	43212923	43213083	43212942	43213083	43212005	43212523	287	28	173	18	51	143	125	0.0263714301378	0.163007869137	0.124	0.236	-0.112
563	TSEN15	TSEN15	chr1	+	184041290	184041444	184041290	184041328	184041960	184043344	563	16	13	33	8	240	125	0.0263213422666	0.163007869137	0.391	0.682	-0.291
2733	SLC38A1	SLC38A1	chr12	-	46662308	46663208	46662647	46663208	46636982	46637097	2733	57	17	273	153	250	125	0.0267873265113	0.164333851081	0.626	0.472	0.154
544	RASA2	RASA2	chr3	+	141305487	141305597	141305487	141305594	141326519	141326602	544	10	11	9	36	127	125	0.0268440636321	0.164333851081	0.472	0.197	0.275
739	WWOX	WWOX	chr16	+	78133309	78133896	78133309	78133782	78142319	78142384	739	0	36	5	36	238	125	0.0267048054919	0.164333851081	0.0	0.068	-0.068
3024	IRF2BP2	IRF2BP2	chr1	-	234744192	234745271	234744240	234745271	234740014	234743598	3024	224	210	213	268	172	125	0.0270212375359	0.164889979852	0.437	0.366	0.071
1355	TUBB	TUBB	chr6	+	30689325	30689772	30689325	30689675	30690313	30690422	1355	15	19	9	35	221	125	0.0271873183333	0.165375089225	0.309	0.127	0.182
760	RAB43	RAB43	chr3	-	128840128	128840647	128840142	128840647	128813828	128814012	760	51	8	169	8	138	125	0.027391626484	0.166088909792	0.852	0.95	-0.098
1056	OSBPL3	OSBPL3	chr7	-	24873705	24874355	24874104	24874355	24870386	24870524	1056	0	9	59	141	250	125	0.0275159197668	0.166314578337	0.0	0.173	-0.173
1904	ZCCHC9	ZCCHC9	chr5	+	80597401	80597517	80597401	80597489	80600559	80600960	1904	51	39	19	32	152	125	0.0277164696103	0.166473135081	0.518	0.328	0.19
2399	PIGG	PIGG	chr4	+	514844	515062	514844	515016	515448	516632	2399	88	19	149	14	170	125	0.0276550985033	0.166473135081	0.773	0.887	-0.114
98	GAA	GAA	chr17	+	78075354	78075689	78075354	78075424	78078353	78078931	98	26	3	2	3	250	125	0.0278113164248	0.166519167308	0.813	0.25	0.563
1304	TNFSF13	TNFSF13	chr17	+	7461608	7462614	7461608	7461692	7463365	7463484	1304	9	2	40	0	250	125	0.0282492576489	0.16832568646	0.692	1.0	-0.308
2223	IARS	IARS	chr9	-	95055722	95056038	95055892	95056038	95051582	95051708	2223	126	73	189	163	250	125	0.0282892907611	0.16832568646	0.463	0.367	0.096
1531	SIKE1	SIKE1	chr1	-	115323007	115323308	115323057	115323308	115322730	115322836	1531	9	7	1	8	174	125	0.0286938446622	0.170202618959	0.48	0.082	0.398
1338	RANBP3	RANBP3	chr19	-	5931414	5931542	5931429	5931542	5927978	5928098	1338	135	77	134	116	139	125	0.0289091976668	0.170615678757	0.612	0.51	0.102
285	METTL23	METTL23	chr17	+	74722911	74723439	74722911	74723260	74729059	74729297	285	6	15	1	22	250	125	0.0289421360824	0.170615678757	0.167	0.022	0.145
2394	PIGG	PIGG	chr4	+	492988	493278	492988	493087	494184	494390	2394	76	9	104	3	250	125	0.0290654586272	0.170815464548	0.809	0.945	-0.136
359	ZGPAT	ZGPAT	chr20	+	62364938	62365091	62364938	62365064	62366056	62366176	359	46	21	105	22	151	125	0.0292821007717	0.17156077446	0.645	0.798	-0.153
841	ATG4D	ATG4D	chr19	+	10657514	10657791	10657514	10657747	10657864	10657929	841	67	1	88	9	168	125	0.0294984961364	0.172300084466	0.98	0.879	0.101
2181	UBAP2L	UBAP2L	chr1	+	154207066	154207268	154207066	154207214	154207671	154207767	2181	114	11	143	4	178	125	0.0296034604461	0.172386004427	0.879	0.962	-0.083
1944	SVIL-AS1	SVIL-AS1	chr10	+	29698462	29698612	29698462	29698587	29704285	29704341	1944	42	45	72	41	149	125	0.0298714905575	0.173081993742	0.439	0.596	-0.157
2922	BDNF	BDNF	chr11	-	27721710	27722035	27721728	27722035	27676441	27680132	2922	2	2	54	3	142	125	0.0299042188141	0.173081993742	0.468	0.941	-0.473
416	RUSC1	RUSC1	chr1	+	155294185	155294734	155294185	155294600	155294892	155294969	416	64	10	220	73	250	125	0.0301428038536	0.173411913736	0.762	0.601	0.161
852	AKT1S1	AKT1S1	chr19	-	50380281	50380644	50380493	50380644	50376173	50376559	852	82	0	71	4	250	125	0.0300958099334	0.173411913736	1.0	0.899	0.101
2883	PAQR6	PAQR6	chr1	-	156214480	156214702	156214551	156214702	156213111	156214194	2883	18	32	13	7	195	125	0.0305220572564	0.174542303472	0.265	0.543	-0.278
850	AKT1S1	AKT1S1	chr19	-	50379859	50380644	50380493	50380644	50376173	50376559	850	79	0	69	4	250	125	0.030515172332	0.174542303472	1.0	0.896	0.104
2092	KAT6B	KAT6B	chr10	+	76735156	76736088	76735156	76735539	76737073	76737195	2092	27	1	19	6	250	125	0.0309168627093	0.17470771531	0.931	0.613	0.318
211	BCL2L11	BCL2L11	chr2	+	111881309	111881716	111881309	111881446	111907620	111907724	211	56	6	72	1	250	125	0.0307048571564	0.17470771531	0.824	0.973	-0.149
2151	UBE2J2	UBE2J2	chr1	-	1203112	1203372	1203241	1203372	1198725	1198766	2151	18	144	16	280	250	125	0.0308106891337	0.17470771531	0.059	0.028	0.031
7	TAZ	TAZ	chrX	+	153639853	153640343	153639853	153640289	153640422	153640551	7	0	19	8	39	178	125	0.0308847058687	0.17470771531	0.0	0.126	-0.126
1104	PPP2R5E	PPP2R5E	chr14	-	63848773	63848875	63848788	63848875	63840609	63842826	1104	60	1	226	22	139	125	0.0311675676764	0.175088394888	0.982	0.902	0.08
934	FAN1	FAN1	chr15	+	31196075	31196227	31196075	31196214	31196714	31198100	934	6	20	15	14	137	125	0.0310929656294	0.175088394888	0.215	0.494	-0.279
779	TM2D2	TM2D2	chr8	-	38853731	38854041	38853937	38854041	38852836	38853313	779	47	14	131	16	250	125	0.0312682271567	0.17513875035	0.627	0.804	-0.177
286	METTL23	METTL23	chr17	+	74722911	74723439	74722911	74723295	74729059	74729297	286	8	5	4	14	250	125	0.0317701617916	0.177429850941	0.444	0.125	0.319
388	NOL3	NOL3	chr16	+	67208064	67208357	67208064	67208243	67208523	67208847	388	0	2	5	0	238	125	0.0319501789919	0.177914990888	0.0	1.0	-1.0
1563	DCAF11	DCAF11	chr14	+	24584590	24584958	24584590	24584935	24586125	24586253	1563	47	2	166	28	147	125	0.0329814599299	0.183123803681	0.952	0.834	0.118
707	CSRP2	CSRP2	chr12	-	77272717	77272820	77272742	77272820	77259928	77260041	707	144	9	312	42	149	125	0.0332125508487	0.183872382959	0.931	0.862	0.069
2803	DCTD	DCTD	chr4	-	183838440	183838630	183838463	183838630	183836613	183836728	2803	22	8	71	65	147	125	0.0337773684861	0.186086640348	0.7	0.482	0.218
638	PSMC3IP	PSMC3IP	chr17	-	40725836	40726228	40726116	40726228	40725495	40725641	638	22	106	9	103	250	125	0.0338073634559	0.186086640348	0.094	0.042	0.052
769	POLL	POLL	chr10	-	103344358	103344676	103344634	103344676	103343264	103343438	769	38	11	97	10	250	125	0.0340899516243	0.187102895409	0.633	0.829	-0.196
673	IKZF5	IKZF5	chr10	-	124758008	124758187	124758012	124758187	124755509	124755692	673	39	0	35	4	128	125	0.0342544341993	0.187466960804	1.0	0.895	0.105
1244	ARHGAP26	ARHGAP26	chr5	+	142586762	142587038	142586762	142586873	142593561	142593653	1244	6	2	20	38	250	125	0.0360389588587	0.196009805863	0.6	0.208	0.392
2047	TMEM55B	TMEM55B	chr14	-	20929321	20929771	20929342	20929771	20928813	20929004	2047	15	22	44	27	145	125	0.0360612570374	0.196009805863	0.37	0.584	-0.214
2639	FGFR1	FGFR1	chr8	-	38277050	38277253	38277056	38277253	38275745	38275891	2639	354	83	129	17	130	125	0.0362258960574	0.196009805863	0.804	0.879	-0.075
2844	CAB39	CAB39	chr2	+	231578262	231578773	231578262	231578517	231624673	231624830	2844	8	0	5	4	250	125	0.0362055461495	0.196009805863	1.0	0.385	0.615
1701	PHPT1	PHPT1	chr9	+	139743267	139744048	139743267	139744025	139744464	139744589	1701	84	10	75	21	147	125	0.0364590972594	0.19671433832	0.877	0.752	0.125
2363	DGKA	DGKA	chr12	+	56325811	56326039	56325811	56325907	56330206	56330351	2363	0	8	23	51	250	125	0.0370878311448	0.199542978835	0.0	0.184	-0.184
1870	ANAPC11	ANAPC11	chr17	+	79849588	79849739	79849588	79849717	79852342	79852462	1870	35	44	36	85	146	125	0.0375560967441	0.20057456438	0.405	0.266	0.139
219	CTNND1	CTNND1	chr11	+	57529233	57529591	57529233	57529540	57561481	57561553	219	10	4	182	16	175	125	0.0375946042137	0.20057456438	0.641	0.89	-0.249
237	TCEB1	TCEB1	chr8	-	74884311	74884522	74884479	74884522	74868145	74868289	237	12	0	9	4	250	125	0.0375264928219	0.20057456438	1.0	0.529	0.471
1502	HNRNPH3	HNRNPH3	chr10	+	70098259	70098444	70098259	70098399	70098896	70098983	1502	445	348	877	569	169	125	0.0377205826112	0.2006477698	0.486	0.533	-0.047
929	TMEM70	TMEM70	chr8	+	74890990	74891110	74890990	74891096	74893389	74895018	929	0	92	6	124	138	125	0.0378184278158	0.2006477698	0.0	0.042	-0.042
260	ATP5J	ATP5J	chr21	-	27107299	27107965	27107797	27107965	27101941	27102112	260	131	20	94	28	250	125	0.0382346550143	0.202294158109	0.766	0.627	0.139
2523	MDM2	MDM2	chr12	+	69229608	69229764	69229608	69229623	69230451	69230529	2523	29	4	203	6	250	125	0.0383503516648	0.202345778121	0.784	0.944	-0.16
1335	METTL10	METTL10	chr10	-	126477607	126477726	126477611	126477726	126463243	126463351	1335	10	65	35	104	128	125	0.0390472933917	0.204364117672	0.131	0.247	-0.116
1499	CYB561D2	CYB561D2	chr3	+	50402764	50403288	50402764	50403269	50403727	50403762	1499	12	2	0	2	143	125	0.0389188326914	0.204364117672	0.84	0.0	0.84
1691	TAF15	TAF15	chr17	+	34147167	34147252	34147167	34147243	34147335	34147441	1691	325	62	1202	163	133	125	0.0390538758902	0.204364117672	0.831	0.874	-0.043
104	CENPK	CENPK	chr5	-	64857289	64857391	64857323	64857391	64850623	64850773	104	121	30	262	37	158	125	0.0393861911448	0.205539959253	0.761	0.849	-0.088
376	ATG101	ATG101	chr12	+	52463757	52464026	52463757	52463855	52464137	52464267	376	38	12	165	22	250	125	0.0396384740285	0.206292875734	0.613	0.789	-0.176
1871	ANAPC11	ANAPC11	chr17	+	79849588	79849739	79849588	79849709	79852342	79852462	1871	35	55	36	103	154	125	0.0402377651895	0.208801081012	0.341	0.221	0.12
382	ACTL6A	ACTL6A	chr3	+	179280667	179280953	179280667	179280761	179287611	179287688	382	109	55	85	69	250	125	0.0403390570122	0.208801081012	0.498	0.381	0.117
143	LINC00339	LINC00339	chr1	+	22351996	22352136	22351996	22352132	22356772	22357717	143	19	4	18	14	128	125	0.0407572527732	0.209828444196	0.823	0.557	0.266
1522	TLE1	TLE1	chr9	-	84228291	84228436	84228336	84228436	84226683	84226874	1522	89	0	111	5	169	125	0.0406628704651	0.209828444196	1.0	0.943	0.057
1210	C7orf49	C7orf49	chr7	-	134853500	134853812	134853537	134853812	134852483	134852559	1210	92	18	374	38	161	125	0.0411014557304	0.211031667863	0.799	0.884	-0.085
320	GEM	GEM	chr8	-	95274317	95274547	95274432	95274547	95272400	95272740	320	31	2	38	11	239	125	0.0421514034699	0.215842307312	0.89	0.644	0.246
1403	EIF1AD	EIF1AD	chr11	-	65769380	65769637	65769510	65769637	65767773	65767976	1403	23	1	88	22	250	125	0.0433813649898	0.218048439817	0.92	0.667	0.253
1885	RFX5	RFX5	chr1	-	151318957	151319082	151318964	151319082	151318680	151318809	1885	14	72	35	89	131	125	0.0428011688478	0.218048439817	0.157	0.273	-0.116
1997	COASY	COASY	chr17	+	40714091	40715340	40714091	40714237	40716463	40716595	1997	46	2	165	0	250	125	0.0432761615459	0.218048439817	0.92	1.0	-0.08
2552	OXLD1	OXLD1	chr17	-	79633184	79633667	79633547	79633667	79632065	79632614	2552	4	0	0	2	250	125	0.0433550339089	0.218048439817	1.0	0.0	1.0
2763	LOC727751	LOC727751	chr15	+	83140203	83142538	83140203	83142206	83144202	83144340	2763	21	34	0	6	250	125	0.0429591080439	0.218048439817	0.236	0.0	0.236
3114	ATG4B	ATG4B	chr2	+	242610726	242610840	242610726	242610820	242611605	242613271	3114	12	123	7	191	144	125	0.0432421282847	0.218048439817	0.078	0.031	0.047
564	TSEN15	TSEN15	chr1	+	184041290	184041444	184041290	184041432	184041960	184043344	564	0	61	5	77	136	125	0.043052655001	0.218048439817	0.0	0.056	-0.056
97	NMRAL1	NMRAL1	chr16	-	4524410	4524651	4524423	4524651	4524093	4524167	97	15	1	83	32	137	125	0.0452216265924	0.226701592629	0.932	0.703	0.229
2825	SYNCRIP	SYNCRIP	chr6	-	86332199	86332405	86332304	86332405	86328985	86329135	2825	842	9	2106	45	229	125	0.0455295450617	0.227647725308	0.981	0.962	0.019
210	CPVL	CPVL	chr7	-	29185956	29186153	29186044	29186153	29160508	29160687	210	2	26	28	95	212	125	0.0462838035887	0.230814790743	0.043	0.148	-0.105
2999	LRRC23	LRRC23	chr12	+	7013896	7014239	7013896	7014067	7014748	7014923	2999	4	41	5	11	250	125	0.0465779129217	0.231672754768	0.047	0.185	-0.138
394	CUTA	CUTA	chr6	-	33385645	33386065	33385735	33386065	33385257	33385472	394	158	270	169	217	214	125	0.0466984348616	0.231672754768	0.255	0.313	-0.058
151	ZCCHC17	ZCCHC17	chr1	+	31769828	31770060	31769828	31769922	31791955	31792013	151	1	3	14	3	250	125	0.0472255881843	0.232476477918	0.143	0.7	-0.557
2725	DEF8	DEF8	chr16	+	90015824	90016046	90015824	90015921	90020650	90020784	2725	7	48	4	99	249	125	0.047048466552	0.232476477918	0.068	0.02	0.048
3112	RNASEK	RNASEK	chr17	+	6915735	6916080	6915735	6916076	6916984	6917061	3112	311	29	1460	203	128	125	0.0471391060116	0.232476477918	0.913	0.875	0.038
1318	ZNF146	ZNF146	chr19	+	36705503	36706098	36705503	36706057	36719649	36719721	1318	43	7	31	14	165	125	0.0476838438	0.233307028449	0.823	0.627	0.196
2295	C10orf2	C10orf2	chr10	+	102750625	102750811	102750625	102750767	102752946	102754158	2295	10	41	24	42	168	125	0.0478151038925	0.233307028449	0.154	0.298	-0.144
2826	SYNCRIP	SYNCRIP	chr6	-	86346960	86347074	86346986	86347074	86346684	86346861	2826	518	12	1444	15	150	125	0.047763974069	0.233307028449	0.973	0.988	-0.015
48	MORC2	MORC2	chr22	-	31324005	31324194	31324014	31324194	31322597	31322858	48	59	15	53	28	133	125	0.0478829084566	0.233307028449	0.787	0.64	0.147
2985	ATF7	ATF7	chr12	-	53937080	53937232	53937113	53937232	53931198	53931336	2985	6	43	18	48	157	125	0.048319280244	0.234834160982	0.1	0.23	-0.13
1390	DIS3L2	DIS3L2	chr2	+	232995328	232995653	232995328	232995429	233028168	233028342	1390	7	0	3	3	250	125	0.0487986995202	0.235963331857	1.0	0.333	0.667
752	THTPA	THTPA	chr14	+	24025190	24026513	24025190	24026248	24027903	24028790	752	26	0	56	7	250	125	0.0487188740021	0.235963331857	1.0	0.8	0.2
1697	MTFR2	MTFR2	chr6	-	136571113	136571449	136571401	136571449	136570174	136570291	1697	13	1	31	15	250	125	0.0496277340198	0.239366090853	0.867	0.508	0.359
1240	RPP38	RPP38	chr10	+	15139178	15139765	15139178	15139408	15145303	15146256	1240	14	9	12	23	250	125	0.0505262154933	0.242644923503	0.438	0.207	0.231
1841	MICA	MICA	chr6	+	31367560	31368560	31367560	31368540	31378319	31378574	1841	0	8	6	12	144	125	0.0506886515591	0.242644923503	0.0	0.303	-0.303
1993	C18orf21	C18orf21	chr18	+	33552587	33552803	33552587	33552768	33554858	33555058	1993	36	0	13	2	159	125	0.0506424537534	0.242644923503	1.0	0.836	0.164
1471	FASTKD1	FASTKD1	chr2	-	170393736	170393850	170393740	170393850	170387861	170388000	1471	23	2	71	0	128	125	0.0509945039983	0.243498756592	0.918	1.0	-0.082
335	NDUFAF7	NDUFAF7	chr2	+	37468720	37468934	37468720	37468780	37471005	37471116	335	25	7	24	1	250	125	0.0516290886743	0.245302386487	0.641	0.923	-0.282
700	CDON	CDON	chr11	-	125831549	125831893	125831618	125831893	125826712	125831000	700	8	45	6	9	193	125	0.0515788372531	0.245302386487	0.103	0.302	-0.199
1423	FAM156A	FAM156A	chrX	+	52985470	52985953	52985470	52985544	53024484	53024651	1423	17	0	5	2	250	125	0.0526373588256	0.249472345799	1.0	0.556	0.444
3095	FAM219A	FAM219A	chr9	-	34405862	34405962	34405913	34405962	34402702	34402805	3095	12	22	39	31	175	125	0.0527909324779	0.249580893646	0.28	0.473	-0.193
1043	MCM4	MCM4	chr8	+	48872762	48873774	48872762	48873574	48874075	48874240	1043	30	2	78	0	250	125	0.0530279635428	0.249936100138	0.882	1.0	-0.118
565	FKRP	FKRP	chr19	+	47251771	47251974	47251771	47251922	47258668	47261832	565	2	7	34	25	176	125	0.0531277783539	0.249936100138	0.169	0.491	-0.322
2136	GRINA	GRINA	chr8	+	145064225	145064479	145064225	145064367	145065367	145065770	2136	4	12	7	4	236	125	0.0534856256854	0.251001339212	0.15	0.481	-0.331
945	ATP5SL	ATP5SL	chr19	-	41944122	41944319	41944139	41944319	41942296	41942377	945	122	0	301	9	141	125	0.0536787568196	0.251290258641	1.0	0.967	0.033
2799	NPHP1	NPHP1	chr2	-	110922096	110922307	110922264	110922307	110920624	110920709	2799	10	4	3	7	250	125	0.0539317919814	0.251857512676	0.556	0.176	0.38
1147	DDAH2	DDAH2	chr6	-	31696641	31698042	31697827	31698042	31696422	31696522	1147	424	6	375	0	250	125	0.0544406438812	0.253259281355	0.972	1.0	-0.028
1910	UBL7-AS1	UBL7-AS1	chr15	+	74753605	74754439	74753605	74754372	74758376	74758471	1910	13	7	19	2	191	125	0.0544971542601	0.253259281355	0.549	0.861	-0.312
1653	SEPT7-AS1	SEPT7-AS1	chr7	-	35840095	35840235	35840099	35840235	35833515	35833632	1653	0	6	2	1	128	125	0.0552222626337	0.256006120462	0.0	0.661	-0.661
1385	EEF1D	EEF1D	chr8	-	144663398	144663498	144663455	144663498	144663223	144663324	1385	1585	28	2337	24	181	125	0.0554864461474	0.256048534779	0.975	0.985	-0.01
1862	CHCHD7	CHCHD7	chr8	+	57125320	57125468	57125320	57125448	57127156	57127226	1862	81	49	79	76	144	125	0.0554995253396	0.256048534779	0.589	0.474	0.115
35	VCPKMT	VCPKMT	chr14	-	50582786	50582897	50582797	50582897	50582556	50582629	35	5	2	10	23	135	125	0.0560202346116	0.25782806773	0.698	0.287	0.411
1102	C19orf48	C19orf48	chr19	-	51302528	51302614	51302550	51302614	51300949	51302215	1102	20	283	55	469	146	125	0.0566159230231	0.258413242508	0.057	0.091	-0.034
1510	PAN2	PAN2	chr12	-	56717820	56717969	56717832	56717969	56717590	56717697	1510	9	34	13	18	136	125	0.0564565181797	0.258413242508	0.196	0.399	-0.203
2916	NCK1-AS1	NCK1-AS1	chr3	-	136580456	136580905	136580588	136580905	136565369	136565428	2916	5	12	1	18	250	125	0.0566885594821	0.258413242508	0.172	0.027	0.145
3079	SLC39A9	SLC39A9	chr14	+	69865095	69865320	69865095	69865167	69890810	69890919	3079	12	0	16	5	250	125	0.0564428456611	0.258413242508	1.0	0.615	0.385
913	ARID4A	ARID4A	chr14	+	58832741	58832948	58832741	58832786	58833600	58833747	913	39	0	62	5	250	125	0.0568806039473	0.258671317951	1.0	0.861	0.139
448	AUP1	AUP1	chr2	-	74755877	74756409	74756258	74756409	74755066	74755133	448	66	5	41	0	250	125	0.0577549537273	0.262023661803	0.868	1.0	-0.132
799	CCAR1	CCAR1	chr10	+	70480900	70481045	70480900	70481039	70482211	70482334	799	3	59	16	101	130	125	0.0582868458966	0.263810131902	0.047	0.132	-0.085
546	ZCCHC10	ZCCHC10	chr5	-	132358502	132358598	132358532	132358598	132342450	132342612	546	6	34	2	52	154	125	0.0585852087698	0.264533684989	0.125	0.03	0.095
2212	MFSD11	MFSD11	chr17	+	74733582	74734247	74733582	74733965	74734363	74734530	2212	8	3	26	1	250	125	0.0590664385173	0.26545152369	0.571	0.929	-0.358
2340	NOP56	NOP56	chr20	+	2636579	2636860	2636579	2636680	2637046	2637195	2340	575	377	568	443	250	125	0.0589906542755	0.26545152369	0.433	0.391	0.042
1157	UBL7	UBL7	chr15	-	74753008	74753529	74753377	74753529	74751024	74751237	1157	8	48	18	45	250	125	0.0601213533734	0.269558180618	0.077	0.167	-0.09
1126	NME6	NME6	chr3	-	48342759	48342901	48342785	48342901	48339916	48340013	1126	0	15	4	17	150	125	0.0611028129279	0.269867326572	0.0	0.164	-0.164
1692	RBBP5	RBBP5	chr1	-	205064000	205064192	205064114	205064192	205055269	205057943	1692	51	9	64	25	238	125	0.0603976108871	0.269867326572	0.749	0.573	0.176
1987	DERL2	DERL2	chr17	-	5389182	5389550	5389388	5389550	5388470	5388536	1987	8	39	13	164	250	125	0.0605910849249	0.269867326572	0.093	0.038	0.055
20	PITRM1	PITRM1	chr10	-	3190359	3190483	3190362	3190483	3190178	3190255	20	0	159	13	521	127	125	0.0614619303972	0.269867326572	0.0	0.024	-0.024
2129	ZC3H14	ZC3H14	chr14	+	89069171	89069404	89069171	89069389	89073586	89073707	2129	42	10	141	14	139	125	0.0607796770087	0.269867326572	0.791	0.901	-0.11
2676	TSN	TSN	chr2	+	122513120	122513529	122513120	122513421	122518984	122519100	2676	12	2	3	4	232	125	0.0607715725454	0.269867326572	0.764	0.288	0.476
3061	ERI3	ERI3	chr1	-	44820563	44820951	44820931	44820951	44804716	44804994	3061	0	9	3	6	250	125	0.0612774267407	0.269867326572	0.0	0.2	-0.2
803	SCNM1	SCNM1	chr1	+	151138497	151138728	151138497	151138679	151138946	151139017	803	44	162	51	120	173	125	0.0611614795402	0.269867326572	0.164	0.235	-0.071
931	ZMYND8	ZMYND8	chr20	-	45867501	45867882	45867639	45867882	45865069	45865260	931	29	26	18	34	250	125	0.0613606702699	0.269867326572	0.358	0.209	0.149
2391	RPUSD2	RPUSD2	chr15	+	40861491	40862142	40861491	40861959	40863802	40864099	2391	33	2	77	0	250	125	0.061612151109	0.269906441785	0.892	1.0	-0.108
165	TYSND1	TYSND1	chr10	-	71905176	71906496	71906288	71906496	71897736	71899897	165	4	0	6	7	250	125	0.0626444245563	0.270092214227	1.0	0.3	0.7
174	ALKBH2	ALKBH2	chr12	-	109531051	109531293	109531154	109531293	109530311	109530742	174	160	8	120	14	227	125	0.0626275236784	0.270092214227	0.917	0.825	0.092
192	ACAD9	ACAD9	chr3	+	128598332	128598860	128598332	128598684	128603495	128603589	192	29	41	41	103	250	125	0.0619022170321	0.270092214227	0.261	0.166	0.095
2407	LETMD1	LETMD1	chr12	+	51445874	51446029	51445874	51445990	51447560	51447643	2407	9	11	2	12	163	125	0.0625106054536	0.270092214227	0.386	0.113	0.273
522	C11orf57	C11orf57	chr11	+	111944967	111945640	111944967	111945082	111946290	111946408	522	28	5	41	20	250	125	0.0622442207277	0.270092214227	0.737	0.506	0.231
91	MAP4K5	MAP4K5	chr14	-	50999117	50999376	50999165	50999376	50998659	50998876	91	2	2	8	0	172	125	0.062494764353	0.270092214227	0.421	1.0	-0.579
950	PSMD10	PSMD10	chrX	-	107330915	107331082	107330994	107331082	107327434	107328357	950	254	7	288	18	203	125	0.0620067823457	0.270092214227	0.957	0.908	0.049
2557	OXLD1	OXLD1	chr17	-	79633306	79633667	79633547	79633667	79632065	79632614	2557	3	0	0	2	250	125	0.0630959297622	0.271426184337	1.0	0.0	1.0
2045	PMS1	PMS1	chr2	+	190728468	190728954	190728468	190728700	190732524	190732655	2045	67	3	80	0	250	125	0.0632744025904	0.271582267298	0.918	1.0	-0.082
205	PLCB2	PLCB2	chr15	-	40588946	40589109	40588958	40589109	40588722	40588835	205	3	0	0	2	136	125	0.0636733460779	0.272681818405	1.0	0.0	1.0
1036	ZSCAN18	ZSCAN18	chr19	-	58609296	58609730	58609540	58609730	58601231	58601753	1036	10	62	0	17	250	125	0.0639430887519	0.273072033119	0.075	0.0	0.075
2267	SLC11A2	SLC11A2	chr12	-	51420092	51420199	51420097	51420199	51404477	51404549	2267	18	26	15	48	129	125	0.0640752082803	0.273072033119	0.401	0.232	0.169
2547	OXLD1	OXLD1	chr17	-	79633175	79633667	79633306	79633667	79632065	79632614	2547	55	3	64	0	250	125	0.0641933732306	0.273072033119	0.902	1.0	-0.098
2554	OXLD1	OXLD1	chr17	-	79633179	79633667	79633306	79633667	79632065	79632614	2554	52	3	60	0	250	125	0.0648928470139	0.275434083992	0.897	1.0	-0.103
265	ATP5J	ATP5J	chr21	-	27107249	27107965	27107625	27107965	27101941	27102112	265	82	97	67	51	250	125	0.0653159694035	0.276615302795	0.297	0.396	-0.099
1246	AK2	AK2	chr1	-	33486967	33487062	33486991	33487062	33480122	33480195	1246	563	8	1082	31	148	125	0.0659847072315	0.278829183213	0.983	0.967	0.016
1124	NME6	NME6	chr3	-	48342759	48342901	48342768	48342901	48339916	48340013	1124	0	13	4	15	133	125	0.0664416694269	0.280140372197	0.0	0.2	-0.2
1139	SIGMAR1	SIGMAR1	chr9	-	34637263	34637417	34637329	34637417	34636993	34637086	1139	44	0	77	5	190	125	0.0671991645379	0.282710141558	1.0	0.91	0.09
744	ABHD11	ABHD11	chr7	-	73151550	73152065	73151891	73152065	73151258	73151440	744	86	0	446	13	250	125	0.0673668820402	0.282792845487	1.0	0.945	0.055
1837	SNRPB2	SNRPB2	chr20	+	16710608	16710809	16710608	16710709	16712312	16712411	1837	310	76	288	97	224	125	0.0676656722482	0.283424197355	0.695	0.624	0.071
600	SEC23B	SEC23B	chr20	+	18488187	18488634	18488187	18488616	18491465	18491700	600	28	17	120	133	142	125	0.0688284545023	0.287663781399	0.592	0.443	0.149
591	ATG9A	ATG9A	chr2	-	220088590	220088744	220088649	220088744	220088306	220088486	591	189	7	275	3	183	125	0.0697080366797	0.29007047943	0.949	0.984	-0.035
840	VRK2	VRK2	chr2	+	58273776	58274003	58273776	58273956	58275961	58276102	840	11	4	68	6	171	125	0.0696487024332	0.29007047943	0.668	0.892	-0.224
605	NR2F1-AS1	NR2F1-AS1	chr5	-	92916172	92917026	92916847	92917026	92899069	92899169	605	12	10	7	18	250	125	0.069875397152	0.290134801218	0.375	0.163	0.212
1449	AURKA	AURKA	chr20	-	54967209	54967351	54967223	54967351	54965611	54965721	1449	4	1	17	31	138	125	0.0707080009121	0.292955058009	0.784	0.332	0.452
1892	FANCA	FANCA	chr16	-	89805536	89805697	89805540	89805697	89805289	89805382	1892	7	28	5	63	128	125	0.0714690285188	0.295467195824	0.196	0.072	0.124
238	TCEB1	TCEB1	chr8	-	74884311	74884522	74884479	74884522	74876721	74876860	238	34	2	28	7	250	125	0.0716736268364	0.295673061031	0.895	0.667	0.228
2396	PIGG	PIGG	chr4	+	492988	493514	492988	493087	494184	494390	2396	41	9	46	3	250	125	0.0725885811589	0.29880213365	0.695	0.885	-0.19
1424	FAM156A	FAM156A	chrX	+	52985470	52985953	52985470	52985544	52986285	52986436	1424	12	10	4	12	250	125	0.0739158458682	0.303385783152	0.375	0.143	0.232
755	THTPA	THTPA	chr14	+	24025190	24026513	24025190	24025552	24027903	24028790	755	23	18	49	18	250	125	0.07401977746	0.303385783152	0.39	0.576	-0.186
1289	N4BP2L2	N4BP2L2	chr13	-	33101544	33101669	33101594	33101669	33096318	33096407	1289	156	9	200	4	174	125	0.0743262943508	0.303989769186	0.926	0.973	-0.047
1277	BBS4	BBS4	chr15	+	72978519	72978905	72978519	72978592	72987517	72987569	1277	7	25	0	10	250	125	0.0748729308307	0.30557114933	0.123	0.0	0.123
367	NUDT1	NUDT1	chr7	+	2282559	2282683	2282559	2282610	2284197	2284361	367	2	25	15	52	197	125	0.0760603260574	0.309096218659	0.048	0.155	-0.107
874	BCL11A	BCL11A	chr2	-	60687816	60689559	60689416	60689559	60678301	60679801	874	11	19	7	3	250	125	0.0760351468495	0.309096218659	0.224	0.538	-0.314
190	PRNP	PRNP	chr20	+	4666796	4667158	4666796	4667154	4679856	4682234	190	21	34	147	140	128	125	0.0774732753321	0.314169757716	0.376	0.506	-0.13
1166	TAF1	TAF1	chrX	+	70642966	70643114	70642966	70643089	70643823	70643916	1166	2	26	0	63	149	125	0.0781088801678	0.316076188815	0.061	0.0	0.061
2038	HEY1	HEY1	chr8	-	80679231	80679327	80679243	80679327	80678885	80678967	2038	22	51	6	4	136	125	0.0787520045228	0.318004923126	0.284	0.58	-0.296
2591	CCDC103	CCDC103	chr17	+	42977079	42977227	42977079	42977197	42978357	42978509	2591	11	1	12	7	154	125	0.0789666890119	0.318199105512	0.899	0.582	0.317
1981	RAB29	RAB29	chr1	-	205744400	205744610	205744501	205744610	205743960	205744214	1981	9	0	14	5	225	125	0.0796045245501	0.320093982928	1.0	0.609	0.391
2776	CDV3	CDV3	chr3	+	133293277	133293600	133293277	133293436	133293882	133293959	2776	6	4	2	8	250	125	0.0802257980637	0.32191444181	0.429	0.111	0.318
1802	ODF2	ODF2	chr9	+	131223220	131223346	131223220	131223289	131233586	131233747	1802	25	15	13	2	181	125	0.0806784284194	0.323051988011	0.535	0.818	-0.283
2558	OXLD1	OXLD1	chr17	-	79633193	79633667	79633306	79633667	79632065	79632614	2558	51	3	51	0	237	125	0.0813714824598	0.325145463385	0.9	1.0	-0.1
1858	ZNF542P	ZNF542P	chr19	+	56886054	56886194	56886054	56886126	56888235	56891196	1858	6	3	12	24	192	125	0.0817904642278	0.326137341702	0.566	0.246	0.32
1690	ZNF248	ZNF248	chr10	-	38145223	38146564	38146112	38146564	38126912	38127039	1690	45	0	24	2	250	125	0.0822812744121	0.327410904431	1.0	0.857	0.143
2390	TMEM138	TMEM138	chr11	+	61131723	61131990	61131723	61131787	61133516	61133688	2390	59	0	232	9	250	125	0.0826939822297	0.328369035465	1.0	0.928	0.072
1438	CHRNA5	CHRNA5	chr15	+	78882146	78882978	78882146	78882191	78885433	78887611	1438	56	0	57	3	250	125	0.0834261638354	0.330589155447	1.0	0.905	0.095
1271	SLC44A3	SLC44A3	chr1	+	95293062	95293199	95293062	95293103	95294048	95294142	1271	8	0	100	31	220	125	0.0840178007819	0.331642402622	1.0	0.647	0.353
1307	TMEM230	TMEM230	chr20	-	5093388	5093733	5093606	5093733	5092145	5092251	1307	2	3	4	0	250	125	0.0840392266329	0.331642402622	0.25	1.0	-0.75
1320	ACOX1	ACOX1	chr17	-	73974871	73975515	73975045	73975515	73974614	73974774	1320	5	37	3	82	250	125	0.0847609451388	0.332708648272	0.063	0.018	0.045
1576	CCDC136	CCDC136	chr7	+	128441239	128441563	128441239	128441527	128444703	128444815	1576	16	8	6	0	160	125	0.0851803816781	0.332708648272	0.61	1.0	-0.39
2401	PIGG	PIGG	chr4	+	514844	515062	514844	515038	515448	515730	2401	77	7	130	25	148	125	0.0851039862983	0.332708648272	0.903	0.815	0.088
2798	NPHP1	NPHP1	chr2	-	110922096	110922307	110922264	110922307	110920624	110920712	2798	10	9	1	6	250	125	0.0849503161532	0.332708648272	0.357	0.077	0.28
732	RSPRY1	RSPRY1	chr16	+	57220195	57220363	57220195	57220341	57238415	57238920	732	4	2	35	2	146	125	0.0850900715178	0.332708648272	0.631	0.937	-0.306
1093	TGDS	TGDS	chr13	-	95243106	95243197	95243110	95243197	95235347	95235490	1093	34	5	39	1	128	125	0.0854405834567	0.333015242887	0.869	0.974	-0.105
2645	CHCHD5	CHCHD5	chr2	+	113342013	113342226	113342013	113342063	113343550	113343691	2645	152	3	130	8	250	125	0.0856075833808	0.333015242887	0.962	0.89	0.072
348	PPCS	PPCS	chr1	+	42922164	42922299	42922164	42922254	42922917	42923021	348	5	1	42	0	169	125	0.0863023090039	0.33503538658	0.787	1.0	-0.213
2718	NCOR2	NCOR2	chr12	-	124811954	124812179	124812092	124812179	124810736	124810916	2718	122	7	542	13	250	125	0.0865396600575	0.335275356409	0.897	0.954	-0.057
2012	ATF6B	ATF6B	chr6	-	32095893	32096017	32095902	32096017	32095447	32095527	2012	79	4	231	28	133	125	0.0876447161607	0.338869246694	0.949	0.886	0.063
185	PHOSPHO2	PHOSPHO2	chr2	+	170550963	170551251	170550963	170551032	170551724	170551757	185	4	2	10	0	250	125	0.0883291954423	0.340372262095	0.5	1.0	-0.5
2551	OXLD1	OXLD1	chr17	-	79633184	79633667	79633306	79633667	79632065	79632614	2551	55	3	52	0	246	125	0.088389864921	0.340372262095	0.903	1.0	-0.097
2967	CRCP	CRCP	chr7	+	65579804	65579957	65579804	65579901	65592690	65592727	2967	68	0	132	5	180	125	0.0895320593767	0.344076928389	1.0	0.948	0.052
235	SNUPN	SNUPN	chr15	-	75918006	75918446	75918111	75918446	75913234	75913397	235	24	2	42	0	229	125	0.0897849394938	0.344355892436	0.868	1.0	-0.132
1405	EIF1AD	EIF1AD	chr11	-	65769380	65769637	65769510	65769637	65767773	65767877	1405	15	5	84	9	250	125	0.0899704746147	0.344375964958	0.6	0.824	-0.224
2697	CTSL	CTSL	chr9	+	90340973	90341313	90340973	90341168	90342508	90342644	2697	122	87	82	39	250	125	0.0904598633412	0.345556677963	0.412	0.512	-0.1
1069	ATP5J2	ATP5J2	chr7	-	99063733	99063824	99063751	99063824	99057708	99057816	1069	631	666	610	735	142	125	0.0906658391787	0.34565220126	0.455	0.422	0.033
2439	BHLHB9	BHLHB9	chrX	+	101975641	101975753	101975641	101975749	101975884	101976019	2439	4	20	5	6	128	125	0.0908929702367	0.345827834964	0.163	0.449	-0.286
403	SLC35B3	SLC35B3	chr6	-	8435174	8435800	8435460	8435800	8430096	8430390	403	15	0	14	3	250	125	0.0914014569887	0.347071138864	1.0	0.7	0.3
2017	ING4	ING4	chr12	-	6762101	6762216	6762110	6762216	6761827	6761936	2017	84	8	44	10	133	125	0.0917635996473	0.347754911362	0.908	0.805	0.103
2046	PMS1	PMS1	chr2	+	190648810	190649319	190648810	190649290	190656515	190656667	2046	16	2	28	0	153	125	0.0924491230875	0.348968033789	0.867	1.0	-0.133
562	TSEN15	TSEN15	chr1	+	184041290	184041432	184041290	184041328	184041960	184043344	562	77	13	105	8	228	125	0.0924044829585	0.348968033789	0.765	0.878	-0.113
1169	GPN3	GPN3	chr12	-	110905930	110906089	110905960	110906089	110902910	110903019	1169	2	110	12	203	154	125	0.0926656444919	0.349095425995	0.015	0.046	-0.031
2741	BEX2	BEX2	chrX	-	102565510	102565883	102565513	102565883	102565285	102565361	2741	12	4	9	0	127	125	0.0931332051989	0.350166184901	0.747	1.0	-0.253
230	RPL41	RPL41	chr12	+	56510373	56510583	56510373	56510443	56511265	56511616	230	372	6	184	0	250	125	0.0937807594689	0.351908154392	0.969	1.0	-0.031
978	TMEM9	TMEM9	chr1	-	201123275	201123683	201123572	201123683	201122985	201123087	978	13	172	21	150	250	125	0.0942868190376	0.353113381102	0.036	0.065	-0.029
3073	GON4L	GON4L	chr1	-	155826937	155827086	155826949	155827086	155823066	155823597	3073	8	6	27	6	136	125	0.094751064223	0.354157598172	0.551	0.805	-0.254
2556	OXLD1	OXLD1	chr17	-	79633179	79633667	79633193	79633667	79632065	79632614	2556	4	2	9	0	138	125	0.0950654498039	0.354638689698	0.644	1.0	-0.356
1585	PGM5-AS1	PGM5-AS1	chr9	-	70972518	70972782	70972638	70972782	70970079	70970521	1585	6	2	0	2	244	125	0.095780176215	0.355478470203	0.606	0.0	0.606
2225	MSH5	MSH5	chr6	+	31707724	31707997	31707724	31707839	31708230	31708390	2225	6	0	2	2	250	125	0.0956807458752	0.355478470203	1.0	0.333	0.667
2641	SLC25A25	SLC25A25	chr9	+	130860760	130861047	130860760	130861004	130863374	130863501	2641	3	19	5	129	167	125	0.0964684880508	0.355478470203	0.106	0.028	0.078
2699	CTSL	CTSL	chr9	+	90340973	90341168	90340973	90341164	90342508	90342644	2699	87	7	39	8	128	125	0.0965933644164	0.355478470203	0.924	0.826	0.098
2902	STAT6	STAT6	chr12	-	57504892	57505196	57504911	57505196	57501945	57502082	2902	4	29	13	286	143	125	0.0964648596828	0.355478470203	0.108	0.038	0.07
449	DDX46	DDX46	chr5	+	134152119	134152296	134152119	134152293	134153185	134153404	449	128	32	179	67	127	125	0.0961618937478	0.355478470203	0.797	0.724	0.073
833	YAP1	YAP1	chr11	+	102076623	102076817	102076623	102076805	102094352	102094483	833	11	56	53	149	136	125	0.0959897760666	0.355478470203	0.153	0.246	-0.093
2010	UQCRB	UQCRB	chr8	-	97243453	97243743	97243606	97243743	97238903	97243360	2010	27	18	7	12	250	125	0.096875922853	0.355832716633	0.429	0.226	0.203
1322	ZFYVE19	ZFYVE19	chr15	+	41099273	41100066	41099273	41099869	41101316	41101438	1322	51	0	112	5	250	125	0.0983822518626	0.358110384095	1.0	0.918	0.082
157	TSPAN17	TSPAN17	chr5	+	176083895	176083957	176083895	176083925	176084518	176086059	157	64	14	297	36	156	125	0.0985957896369	0.358110384095	0.786	0.869	-0.083
1825	RBM12	RBM12	chr20	-	34252681	34252878	34252723	34252878	34246851	34246936	1825	28	0	105	8	166	125	0.0988084672345	0.358110384095	1.0	0.908	0.092
1827	GORASP1	GORASP1	chr3	-	39142237	39142368	39142278	39142368	39141795	39141994	1827	52	4	73	1	165	125	0.098793470525	0.358110384095	0.908	0.982	-0.074
2765	NSUN4	NSUN4	chr1	+	46806849	46807537	46806849	46807169	46810472	46810816	2765	0	2	4	1	250	125	0.0983673561724	0.358110384095	0.0	0.667	-0.667
3071	NOL8	NOL8	chr9	-	95087587	95087876	95087599	95087876	95086304	95086491	3071	12	7	27	5	136	125	0.0983679106829	0.358110384095	0.612	0.832	-0.22
349	SMG7	SMG7	chr1	+	183511210	183511637	183511210	183511499	183513487	183513632	349	97	49	157	113	250	125	0.0978642185702	0.358110384095	0.497	0.41	0.087
1370	TUBB	TUBB	chr6	+	30687977	30688340	30687977	30688317	30690694	30690805	1370	245	166	531	438	147	125	0.0998331684571	0.359242324838	0.557	0.508	0.049
2432	MADD	MADD	chr11	+	47306491	47306745	47306491	47306616	47307001	47307141	2432	57	34	93	34	250	125	0.0996705538033	0.359242324838	0.456	0.578	-0.122
2889	KLF7	KLF7	chr2	-	207988497	207989128	207989067	207989128	207953181	207953305	2889	66	2	259	1	250	125	0.0998731280046	0.359242324838	0.943	0.992	-0.049
3092	CXXC1	CXXC1	chr18	-	47811089	47811209	47811101	47811209	47810747	47810932	3092	4	122	10	116	136	125	0.0998051861738	0.359242324838	0.029	0.073	-0.044
2077	LOC100507547	LOC100507547	chr6	-	32121945	32122142	32122014	32122142	32121542	32121613	2077	58	1	27	3	193	125	0.100339024408	0.360239730487	0.974	0.854	0.12
2324	SMIM22	SMIM22	chr16	+	4845948	4846049	4845948	4846034	4846190	4846492	2324	0	3	12	11	139	125	0.101132623277	0.362407711931	0.0	0.495	-0.495
1553	SPIDR	SPIDR	chr8	+	48192449	48192605	48192449	48192568	48196616	48196683	1553	112	1	139	6	161	125	0.101650068843	0.363579834251	0.989	0.947	0.042
1230	ADAMTS13	ADAMTS13	chr9	+	136320406	136320725	136320406	136320557	136321190	136321337	1230	0	2	2	0	250	125	0.102779245136	0.364068894578	0.0	1.0	-1.0
1274	BATF2	BATF2	chr11	-	64757545	64757749	64757664	64757749	64755416	64757284	1274	2	0	0	2	243	125	0.103030090634	0.364068894578	1.0	0.0	1.0
1339	TMEM170A	TMEM170A	chr16	-	75485566	75485737	75485635	75485737	75477141	75481586	1339	48	12	114	51	193	125	0.103016883712	0.364068894578	0.722	0.591	0.131
155	PSEN1	PSEN1	chr14	+	73614674	73614814	73614674	73614802	73637504	73637755	155	18	18	81	147	136	125	0.103313304379	0.364068894578	0.479	0.336	0.143
1812	HYDIN	HYDIN	chr16	-	71264464	71264625	71264562	71264625	71220663	71220821	1812	2	0	0	2	222	125	0.103769607566	0.364068894578	1.0	0.0	1.0
2051	VPS52	VPS52	chr6	-	33238913	33239742	33239681	33239742	33237975	33238060	2051	1	0	0	5	250	125	0.102213944055	0.364068894578	1.0	0.0	1.0
2233	MSH5	MSH5	chr6	+	31729594	31729732	31729594	31729642	31729888	31729962	2233	26	0	43	4	214	125	0.103165920451	0.364068894578	1.0	0.863	0.137
2559	OXLD1	OXLD1	chr17	-	79633193	79633667	79633547	79633667	79632065	79632614	2559	2	0	0	2	250	125	0.102779245136	0.364068894578	1.0	0.0	1.0
3009	NRM	NRM	chr6	-	30657801	30658020	30657823	30658020	30657052	30657229	3009	8	59	4	82	146	125	0.103122114623	0.364068894578	0.104	0.04	0.064
301	TRMT2B	TRMT2B	chrX	-	100306772	100307105	100306805	100307105	100297030	100297301	301	4	0	17	12	157	125	0.103883532746	0.364068894578	1.0	0.53	0.47
868	GNL3	GNL3	chr3	+	52719935	52720218	52719935	52720121	52720784	52720843	868	10	189	12	472	221	125	0.103676945795	0.364068894578	0.029	0.014	0.015
2182	UBAP2L	UBAP2L	chr1	+	154207066	154207268	154207066	154207235	154207671	154207767	2182	55	273	54	376	157	125	0.104760015923	0.366468187569	0.138	0.103	0.035
2473	SGOL1	SGOL1	chr3	-	20215740	20216547	20216496	20216547	20212534	20212724	2473	45	5	135	5	250	125	0.107684986805	0.376011562701	0.818	0.931	-0.113
2609	IRF3	IRF3	chr19	-	50168740	50169132	50168887	50169132	50167930	50168103	2609	61	39	114	108	250	125	0.108424378232	0.377902486174	0.439	0.345	0.094
481	GOSR1	GOSR1	chr17	+	28808160	28808281	28808160	28808275	28811231	28811319	481	37	49	66	134	130	125	0.109720959377	0.381725013497	0.421	0.321	0.1
1219	BRPF1	BRPF1	chr3	+	9783708	9783855	9783708	9783837	9784627	9784937	1219	13	32	42	56	142	125	0.111153852853	0.384730917824	0.263	0.398	-0.135
1560	ZNF621	ZNF621	chr3	+	40566368	40566765	40566368	40566529	40567269	40567355	1560	32	4	44	1	250	125	0.111189249549	0.384730917824	0.8	0.957	-0.157
2464	RABL2B	RABL2B	chr22	-	51207852	51207977	51207882	51207977	51207468	51207552	2464	4	12	0	8	154	125	0.110806557231	0.384730917824	0.213	0.0	0.213
1200	GDAP1	GDAP1	chr8	+	75263508	75263701	75263508	75263556	75272371	75272545	1200	61	2	19	3	250	125	0.11176514616	0.386024284205	0.938	0.76	0.178
523	C11orf57	C11orf57	chr11	+	111946290	111946408	111946290	111946367	111948938	111949039	523	2	35	0	87	165	125	0.112047559099	0.386301151406	0.041	0.0	0.041
1548	FAM193A	FAM193A	chr4	+	2696672	2696869	2696672	2696856	2698089	2698320	1548	4	103	0	74	137	125	0.113139282888	0.388661925029	0.034	0.0	0.034
2899	MRPL55	MRPL55	chr1	-	228296849	228297013	228296961	228297013	228296655	228296722	2899	67	6	105	20	236	125	0.112937371798	0.388661925029	0.855	0.736	0.119
2724	ARPC4	ARPC4	chr3	+	9834178	9834389	9834178	9834244	9839342	9839461	2724	7	5	13	2	250	125	0.113761900472	0.390099156017	0.412	0.765	-0.353
2257	PACS2	PACS2	chr14	+	105848250	105848395	105848250	105848383	105848813	105848918	2257	0	26	9	120	136	125	0.115034465245	0.391320690678	0.0	0.064	-0.064
2429	PPFIA1	PPFIA1	chr11	+	70184479	70184559	70184479	70184540	70185276	70185412	2429	20	3	126	5	143	125	0.114436412819	0.391320690678	0.854	0.957	-0.103
2891	KLF7	KLF7	chr2	-	207988699	207989128	207989067	207989128	207953181	207953305	2891	44	2	159	1	250	125	0.115142527833	0.391320690678	0.917	0.988	-0.071
2893	PEMT	PEMT	chr17	-	17494844	17495017	17494910	17495017	17480233	17480341	2893	50	6	133	6	190	125	0.114978856993	0.391320690678	0.846	0.936	-0.09
515	ERCC2	ERCC2	chr19	-	45873390	45873845	45873793	45873845	45872327	45872405	515	67	2	107	0	250	125	0.114593960937	0.391320690678	0.944	1.0	-0.056
2426	ANKRD6	ANKRD6	chr6	+	90338830	90338957	90338830	90338942	90340151	90343553	2426	24	7	17	1	139	125	0.115424280497	0.391581484457	0.755	0.939	-0.184
182	PHYKPL	PHYKPL	chr5	-	177658669	177659823	177659492	177659823	177658405	177658524	182	0	7	6	18	250	125	0.115890413912	0.391771133756	0.0	0.143	-0.143
283	METTL23	METTL23	chr17	+	74722911	74723439	74722911	74722961	74729059	74729297	283	16	4	15	11	250	125	0.115887730172	0.391771133756	0.667	0.405	0.262
1305	UBE2T	UBE2T	chr1	-	202304769	202304946	202304773	202304946	202304116	202304186	1305	8	247	7	499	128	125	0.116379525915	0.391834890733	0.031	0.014	0.017
1712	RWDD3	RWDD3	chr1	+	95709766	95710271	95709766	95710207	95712311	95712781	1712	25	0	17	2	188	125	0.116640977069	0.391834890733	1.0	0.85	0.15
2549	OXLD1	OXLD1	chr17	-	79633175	79633667	79633193	79633667	79632065	79632614	2549	8	2	13	0	142	125	0.11672987059	0.391834890733	0.779	1.0	-0.221
2582	C18orf54	C18orf54	chr18	+	51888012	51888801	51888012	51888318	51889140	51889291	2582	8	0	48	13	250	125	0.116711604481	0.391834890733	1.0	0.649	0.351
1159	UBL7	UBL7	chr15	-	74753008	74753529	74753448	74753529	74751024	74751237	1159	7	25	15	23	250	125	0.117624051078	0.394143750103	0.123	0.246	-0.123
1308	TMEM230	TMEM230	chr20	-	5093388	5093733	5093606	5093733	5089977	5090091	1308	17	125	36	162	250	125	0.118316576329	0.394711189203	0.064	0.1	-0.036
630	CREB3L4	CREB3L4	chr1	+	153940314	153940660	153940314	153940640	153940997	153941175	630	6	25	10	16	144	125	0.118413356761	0.394711189203	0.172	0.352	-0.18
943	CCDC7	CCDC7	chr10	+	32735009	32735559	32735009	32735325	32740519	32740849	943	5	2	0	2	250	125	0.118313624568	0.394711189203	0.556	0.0	0.556
629	CREB3L4	CREB3L4	chr1	+	153940997	153941175	153940997	153941115	153941405	153941652	629	35	16	67	16	184	125	0.118888344877	0.395604074416	0.598	0.74	-0.142
220	CTNND1	CTNND1	chr11	+	57529233	57529540	57529233	57529518	57563048	57563201	220	0	7	23	79	146	125	0.119211643808	0.39598998204	0.0	0.2	-0.2
1080	OCIAD1	OCIAD1	chr4	+	48853822	48854037	48853822	48853992	48862741	48863834	1080	11	22	3	18	169	125	0.120506522721	0.396157415486	0.27	0.11	0.16
1214	NOLC1	NOLC1	chr10	+	103918949	103919095	103918949	103919065	103919189	103919325	1214	30	213	100	504	154	125	0.120055077725	0.396157415486	0.103	0.139	-0.036
1727	AMZ2	AMZ2	chr17	+	66244144	66244227	66244144	66244199	66244784	66244846	1727	6	1	3	4	152	125	0.119790888241	0.396157415486	0.831	0.381	0.45
2959	PRDM10	PRDM10	chr11	-	129781979	129782120	129782018	129782120	129780370	129780551	2959	10	8	13	3	163	125	0.120291465782	0.396157415486	0.489	0.769	-0.28
295	YIPF5	YIPF5	chr5	-	143549847	143550278	143550098	143550278	143544995	143545168	295	3	0	3	4	250	125	0.120386033935	0.396157415486	1.0	0.273	0.727
503	ZNF33A	ZNF33A	chr10	+	38305798	38305948	38305798	38305943	38306218	38306314	503	2	65	9	92	129	125	0.120417334176	0.396157415486	0.029	0.087	-0.058
2571	CEP164	CEP164	chr11	+	117279605	117279744	117279605	117279720	117280333	117280681	2571	5	5	41	13	148	125	0.121399953617	0.39704436885	0.458	0.727	-0.269
2672	NEIL2	NEIL2	chr8	+	11627171	11627844	11627171	11627300	11628954	11629094	2672	24	4	27	12	250	125	0.121029557826	0.39704436885	0.75	0.529	0.221
2788	NUP155	NUP155	chr5	-	37370767	37371228	37370922	37371228	37364348	37364486	2788	14	54	13	97	250	125	0.121209279445	0.39704436885	0.115	0.063	0.052
2613	FASTKD2	FASTKD2	chr2	+	207630111	207630486	207630111	207630378	207631367	207632194	2613	6	13	11	62	232	125	0.122363008574	0.399509993806	0.199	0.087	0.112
2747	SSR3	SSR3	chr3	-	156266654	156266792	156266693	156266792	156262096	156262228	2747	5	412	39	1602	163	125	0.12262777385	0.399691208282	0.009	0.018	-0.009
2088	C3orf17	C3orf17	chr3	-	112732795	112732879	112732799	112732879	112732118	112732250	2088	11	86	3	63	128	125	0.123133109669	0.400150184809	0.111	0.044	0.067
800	PER3	PER3	chr1	+	7870497	7870648	7870497	7870627	7879344	7879480	800	13	7	8	12	145	125	0.123187596161	0.400150184809	0.616	0.365	0.251
1857	ZNF542P	ZNF542P	chr19	+	56879489	56879829	56879489	56879589	56880234	56880305	1857	52	5	50	1	250	125	0.123968672568	0.400643256523	0.839	0.962	-0.123
2657	NDUFB8	NDUFB8	chr10	-	102289523	102289680	102289614	102289680	102289136	102289263	2657	1006	17	948	26	215	125	0.123833142919	0.400643256523	0.972	0.955	0.017
351	C2orf49	C2orf49	chr2	+	105959304	105959680	105959304	105959431	105961771	105965271	351	73	2	112	0	250	125	0.123783621598	0.400643256523	0.948	1.0	-0.052
594	ZNF641	ZNF641	chr12	-	48740931	48741126	48741034	48741126	48738381	48738495	594	15	22	3	13	227	125	0.124655159958	0.402181343783	0.273	0.113	0.16
1983	C1orf109	C1orf109	chr1	-	38155887	38156267	38156005	38156267	38155277	38155555	1983	73	1	58	4	242	125	0.124993857868	0.402337692656	0.974	0.882	0.092
255	ARMCX2	ARMCX2	chrX	-	100914404	100914487	100914416	100914487	100914061	100914134	255	34	8	46	4	136	125	0.125124915936	0.402337692656	0.796	0.914	-0.118
1150	CDK18	CDK18	chr1	+	205492610	205492843	205492610	205492753	205493359	205493485	1150	4	13	8	8	214	125	0.125417949399	0.402602156894	0.152	0.369	-0.217
1336	MCM8	MCM8	chr20	+	5931297	5931723	5931297	5931669	5932656	5932809	1336	19	18	64	33	178	125	0.126557402673	0.405578253533	0.426	0.577	-0.151
405	SLC35B3	SLC35B3	chr6	-	8435309	8435800	8435460	8435800	8434617	8434663	405	12	0	14	3	250	125	0.127234079775	0.407063806315	1.0	0.7	0.3
1402	PHC3	PHC3	chr3	-	169899474	169899537	169899489	169899537	169896560	169896726	1402	6	18	2	22	139	125	0.129487329809	0.413579933002	0.231	0.076	0.155
1052	INTS7	INTS7	chr1	-	212125910	212126043	212125952	212126043	212119948	212120047	1052	47	2	68	0	166	125	0.129708928905	0.413596083821	0.947	1.0	-0.053
496	EPB41L2	EPB41L2	chr6	-	131190702	131191266	131190951	131191266	131188598	131188721	496	190	4	1044	8	250	125	0.13065559288	0.415444922263	0.96	0.985	-0.025
842	PEX1	PEX1	chr7	-	92148273	92148392	92148308	92148392	92147454	92147569	842	7	26	5	49	159	125	0.130723768733	0.415444922263	0.175	0.074	0.101
2885	PBX4	PBX4	chr19	-	19681394	19681642	19681495	19681642	19680917	19681108	2885	29	19	2	5	225	125	0.131187378424	0.416225735531	0.459	0.182	0.277
2053	VPS52	VPS52	chr6	-	33239362	33239742	33239681	33239742	33237975	33238060	2053	24	0	61	5	250	125	0.131556553359	0.416704837339	1.0	0.859	0.141
1679	TRIM24	TRIM24	chr7	+	138239442	138239711	138239442	138239609	138252225	138252399	1679	83	30	157	37	226	125	0.132022621208	0.417393595277	0.605	0.701	-0.096
3028	ZBTB8OS	ZBTB8OS	chr1	-	33116029	33116191	33116033	33116191	33099551	33099673	3028	4	5	15	5	128	125	0.132211060284	0.417393595277	0.439	0.746	-0.307
2642	CNOT8	CNOT8	chr5	+	154238078	154238376	154238078	154238328	154244751	154244945	2642	0	3	2	1	172	125	0.134148494598	0.422811261852	0.0	0.592	-0.592
2194	BCL2L12	BCL2L12	chr19	+	50172280	50172421	50172280	50172372	50173472	50173745	2194	8	150	5	223	173	125	0.134449600995	0.42306217117	0.037	0.016	0.021
1562	MCMBP	MCMBP	chr10	-	121602759	121602938	121602765	121602938	121601983	121602107	1562	53	132	129	240	130	125	0.135343476873	0.425174409256	0.279	0.341	-0.062
1061	ERICH2	ERICH2	chr2	+	171627191	171627937	171627191	171627697	171633886	171633935	1061	23	7	2	3	250	125	0.137210086529	0.425440365699	0.622	0.25	0.372
1129	TIRAP	TIRAP	chr11	+	126159559	126159728	126159559	126159712	126160356	126160480	1129	6	2	9	12	140	125	0.136200974556	0.425440365699	0.728	0.401	0.327
1448	SEPT2	SEPT2	chr2	+	242255836	242255970	242255836	242255955	242263630	242263656	1448	4	0	21	12	139	125	0.136207177384	0.425440365699	1.0	0.611	0.389
148	TMEM218	TMEM218	chr11	-	124972532	124972705	124972629	124972705	124972027	124972247	148	12	0	43	7	221	125	0.136071677035	0.425440365699	1.0	0.777	0.223
2162	PNMAL1	PNMAL1	chr19	-	46972989	46974371	46973194	46974371	46969747	46971834	2162	572	3	83	2	250	125	0.137085049213	0.425440365699	0.99	0.954	0.036
2620	ACSF2	ACSF2	chr17	+	48538602	48538731	48538602	48538648	48538993	48539047	2620	114	2	149	8	207	125	0.13682798308	0.425440365699	0.972	0.918	0.054
2962	APEX1	APEX1	chr14	+	20923289	20923497	20923289	20923487	20923736	20923862	2962	98	60	114	49	134	125	0.136390556656	0.425440365699	0.604	0.685	-0.081
2982	ZNF202	ZNF202	chr11	-	123601194	123601693	123601198	123601693	123600322	123600533	2982	2	5	12	7	128	125	0.136749504713	0.425440365699	0.281	0.626	-0.345
1306	UBE2T	UBE2T	chr1	-	202304769	202304946	202304773	202304946	202302577	202302683	1306	4	4	10	2	128	125	0.137748961777	0.425788539408	0.494	0.83	-0.336
1472	STRA13	STRA13	chr17	-	79977168	79977257	79977183	79977257	79976578	79977095	1472	191	8	299	23	139	125	0.137991154918	0.425788539408	0.955	0.921	0.034
2296	C10orf2	C10orf2	chr10	+	102747292	102749210	102747292	102747370	102749400	102749641	2296	38	0	55	3	250	125	0.137969744974	0.425788539408	1.0	0.902	0.098
231	TGIF1	TGIF1	chr18	+	3451402	3452380	3451402	3451773	3456351	3456578	231	11	1	27	11	250	125	0.138228515938	0.425833008777	0.846	0.551	0.295
81	PGAP2	PGAP2	chr11	+	3845499	3845679	3845499	3845594	3846249	3846358	81	21	15	26	35	209	125	0.139448697737	0.428435234614	0.456	0.308	0.148
956	CLIP4	CLIP4	chr2	+	29380069	29380268	29380069	29380213	29383198	29383333	956	4	34	8	188	179	125	0.139521840801	0.428435234614	0.076	0.029	0.047
2413	PPAN-P2RY11	PPAN-P2RY11	chr19	+	10221620	10221760	10221620	10221698	10224308	10226064	2413	64	10	108	8	186	125	0.139996467999	0.428514829933	0.811	0.901	-0.09
2436	FBXO43	FBXO43	chr8	-	101157234	101158099	101157278	101158099	101152910	101154396	2436	2	15	2	2	168	125	0.139804874923	0.428514829933	0.09	0.427	-0.337
1067	PIGT	PIGT	chr20	+	44045156	44045334	44045156	44045294	44047934	44048035	1067	74	2	140	11	164	125	0.141175896604	0.42889015222	0.966	0.907	0.059
122	CCBL1	CCBL1	chr9	-	131644175	131644354	131644181	131644354	131607631	131607690	122	8	0	19	5	130	125	0.141097794375	0.42889015222	1.0	0.785	0.215
1757	COX7A2	COX7A2	chr6	-	75950838	75950981	75950891	75950981	75947390	75947704	1757	22	46	11	43	177	125	0.140735108281	0.42889015222	0.252	0.153	0.099
1929	MRPS27	MRPS27	chr5	-	71615975	71616084	71616007	71616084	71609907	71609985	1929	59	1	133	9	156	125	0.140787779562	0.42889015222	0.979	0.922	0.057
2500	LOC101927151	LOC101927151	chr19	+	28284374	28284558	28284374	28284517	28296512	28297688	2500	19	0	15	2	165	125	0.141489240628	0.42889015222	1.0	0.85	0.15
2874	ZNF43	ZNF43	chr19	-	22028193	22028308	22028231	22028308	22025946	22026128	2874	30	0	7	1	162	125	0.141915484923	0.42889015222	1.0	0.844	0.156
621	OGFOD3	OGFOD3	chr17	-	80373273	80373503	80373281	80373503	80369330	80369406	621	69	0	119	4	132	125	0.141762529083	0.42889015222	1.0	0.966	0.034
748	LDB2	LDB2	chr4	-	16510157	16510309	16510163	16510309	16503156	16504496	748	3	1	0	2	130	125	0.141463261592	0.42889015222	0.743	0.0	0.743
2693	COPS7A	COPS7A	chr12	+	6833149	6833416	6833149	6833318	6833779	6833984	2693	21	7	31	22	222	125	0.142569147149	0.430184946374	0.628	0.442	0.186
1170	VEGFA	VEGFA	chr6	+	43749692	43749824	43749692	43749789	43752277	43754223	1170	64	1	598	1	159	125	0.14322016369	0.430650616005	0.981	0.998	-0.017
2761	TRIB2	TRIB2	chr2	+	12856997	12858703	12856997	12857136	12863385	12863678	2761	131	4	62	0	250	125	0.143399890984	0.430650616005	0.942	1.0	-0.058
616	TSNAXIP1	TSNAXIP1	chr16	+	67840780	67841288	67840780	67841099	67848204	67848304	616	4	0	0	1	250	125	0.143352781846	0.430650616005	1.0	0.0	1.0
1194	WNK3	WNK3	chrX	-	54265300	54265532	54265441	54265532	54264774	54264905	1194	2	4	0	6	250	125	0.146078940271	0.436636582031	0.2	0.0	0.2
12	CBFB	CBFB	chr16	+	67116115	67116242	67116115	67116211	67132612	67134958	12	130	102	219	218	155	125	0.145722226242	0.436636582031	0.507	0.448	0.059
339	ARMC7	ARMC7	chr17	+	73106557	73106701	73106557	73106637	73124771	73126360	339	69	2	103	0	188	125	0.145991425867	0.436636582031	0.958	1.0	-0.042
485	YPEL5	YPEL5	chr2	+	30371110	30371407	30371110	30371171	30379493	30379658	485	76	2	71	6	250	125	0.146345602936	0.436750158762	0.95	0.855	0.095
1771	CCDC120	CCDC120	chrX	+	48919489	48919648	48919489	48919589	48919765	48919856	1771	20	1	99	19	183	125	0.148086406177	0.441255906081	0.932	0.781	0.151
709	MDP1	MDP1	chr14	-	24683467	24683601	24683515	24683601	24683142	24683357	709	11	29	13	68	172	125	0.149712953885	0.445407697695	0.216	0.122	0.094
2961	APEX1	APEX1	chr14	+	20923289	20923553	20923289	20923497	20923736	20923862	2961	1024	93	969	109	180	125	0.150157619234	0.446035851846	0.884	0.861	0.023
962	ARF1	ARF1	chr1	+	228270360	228270551	228270360	228270466	228284778	228284963	962	10	523	11	1168	209	125	0.150556964632	0.446527643551	0.011	0.006	0.005
1317	TRIM3	TRIM3	chr11	-	6479294	6479526	6479299	6479526	6478925	6479077	1317	27	7	25	2	129	125	0.152389643897	0.451262356346	0.789	0.924	-0.135
176	FAM86EP	FAM86EP	chr4	-	3948870	3949947	3949816	3949947	3943486	3945099	176	1	3	9	4	250	125	0.153302783756	0.453263648567	0.143	0.529	-0.386
1779	VPS45	VPS45	chr1	+	150039349	150040007	150039349	150039663	150040686	150040821	1779	97	0	137	3	250	125	0.15419386884	0.455193646807	1.0	0.958	0.042
66	FAM86JP	FAM86JP	chr3	+	125635443	125635660	125635443	125635562	125637706	125637769	66	4	0	2	2	222	125	0.154838131484	0.456390171504	1.0	0.36	0.64
2708	EPS15L1	EPS15L1	chr19	-	16551672	16551720	16551695	16551720	16548580	16548676	2708	76	3	123	1	147	125	0.155421317735	0.457276293414	0.956	0.991	-0.035
455	TANGO2	TANGO2	chr22	+	20008591	20008769	20008591	20008657	20024282	20024377	455	1	5	11	11	236	125	0.155617586764	0.457276293414	0.096	0.346	-0.25
2503	MAP3K4	MAP3K4	chr6	+	161514804	161514883	161514804	161514871	161518111	161518208	2503	19	27	40	33	136	125	0.155961573319	0.457308881373	0.393	0.527	-0.134
2781	MLLT10	MLLT10	chr10	+	21823100	21823449	21823100	21823423	21823573	21823733	2781	21	1	35	7	150	125	0.156303586399	0.457308881373	0.946	0.806	0.14
698	PDCD6	PDCD6	chr5	+	306716	306875	306716	306869	311407	311517	698	413	70	537	115	130	125	0.156346963108	0.457308881373	0.85	0.818	0.032
590	RAD51C	RAD51C	chr17	+	56769933	56770149	56769933	56770046	56772291	56772741	590	191	10	182	17	227	125	0.157654721122	0.460428925601	0.913	0.855	0.058
179	TBC1D7	TBC1D7	chr6	-	13328527	13328815	13328547	13328815	13327018	13327138	179	10	4	15	16	144	125	0.158555934533	0.462048490286	0.685	0.449	0.236
77	PGAP2	PGAP2	chr11	+	3845499	3845606	3845499	3845594	3846249	3846358	77	57	15	81	35	136	125	0.158693094046	0.462048490286	0.777	0.68	0.097
1848	SSBP1	SSBP1	chr7	+	141438120	141438393	141438120	141438303	141438923	141438990	1848	76	158	54	151	214	125	0.161348920329	0.467856220235	0.219	0.173	0.046
277	METTL23	METTL23	chr17	+	74722911	74723295	74722911	74722961	74725771	74725876	277	15	3	22	12	250	125	0.161422643526	0.467856220235	0.714	0.478	0.236
2872	JMJD4	JMJD4	chr1	-	227920581	227920728	227920629	227920728	227918889	227920377	2872	68	7	96	4	172	125	0.161157302848	0.467856220235	0.876	0.946	-0.07
1937	DHX16	DHX16	chr6	-	30640411	30640830	30640732	30640830	30638812	30639051	1937	82	0	126	3	250	125	0.162671712831	0.470762078041	1.0	0.955	0.045
932	HPS5	HPS5	chr11	-	18343492	18343721	18343679	18343721	18333460	18333571	932	5	5	24	8	250	125	0.163237561486	0.47168493561	0.333	0.6	-0.267
1072	IQCH-AS1	IQCH-AS1	chr15	-	67813831	67814182	67813856	67814182	67811337	67811440	1072	15	17	14	7	149	125	0.164924156378	0.47283190272	0.425	0.627	-0.202
1078	TFDP1	TFDP1	chr13	+	114292132	114292211	114292132	114292199	114294434	114295788	1078	363	72	574	142	136	125	0.164964909454	0.47283190272	0.823	0.788	0.035
2030	MED15	MED15	chr22	+	20861828	20862033	20861828	20862022	20891403	20891491	2030	69	1	314	16	135	125	0.164671519817	0.47283190272	0.985	0.948	0.037
239	PSMG3-AS1	PSMG3-AS1	chr7	+	1609708	1610169	1609708	1609915	1614350	1614499	239	6	4	0	2	250	125	0.165119831997	0.47283190272	0.429	0.0	0.429
2588	C14orf159	C14orf159	chr14	+	91580356	91580872	91580356	91580627	91623982	91624034	2588	12	14	40	24	250	125	0.163897548437	0.47283190272	0.3	0.455	-0.155
592	C19orf47	C19orf47	chr19	-	40847692	40847797	40847745	40847797	40842226	40842314	592	4	24	12	30	177	125	0.164591773507	0.47283190272	0.105	0.22	-0.115
988	LOC101928837	LOC101928837	chr11	-	76494034	76494106	76494046	76494106	76493624	76493900	988	1	0	0	3	136	125	0.16541794239	0.472976452043	1.0	0.0	1.0
2879	SMARCC2	SMARCC2	chr12	-	56558086	56558515	56558431	56558515	56555635	56557549	2879	122	1	225	7	250	125	0.1665573823	0.47552257129	0.984	0.941	0.043
1033	SNHG21	SNHG21	chr15	+	83419315	83419600	83419315	83419466	83423380	83423789	1033	123	9	61	9	250	125	0.167269899987	0.476844043247	0.872	0.772	0.1
1262	MSTO1	MSTO1	chr1	+	155583447	155583557	155583447	155583524	155583852	155584758	1262	16	3	8	5	157	125	0.168076595362	0.476959639869	0.809	0.56	0.249
2409	VWA9	VWA9	chr15	-	65899496	65899780	65899639	65899780	65897466	65897574	2409	201	13	281	10	250	125	0.167743688961	0.476959639869	0.885	0.934	-0.049
2824	PPOX	PPOX	chr1	+	161136180	161136462	161136180	161136401	161136629	161136724	2824	24	0	40	3	185	125	0.168437760887	0.476959639869	1.0	0.9	0.1
2934	SENP1	SENP1	chr12	-	48499184	48499775	48499239	48499775	48495251	48495299	2934	25	10	38	7	179	125	0.168559235772	0.476959639869	0.636	0.791	-0.155
307	C15orf40	C15orf40	chr15	-	83680237	83680393	83680248	83680393	83678988	83679115	307	7	165	2	136	135	125	0.168808752121	0.476959639869	0.038	0.013	0.025
457	TANGO2	TANGO2	chr22	+	20049052	20049206	20049052	20049204	20050860	20050965	457	8	2	40	2	126	125	0.168004091425	0.476959639869	0.799	0.952	-0.153
2469	ZCCHC7	ZCCHC7	chr9	+	37120468	37120624	37120468	37120620	37302184	37302228	2469	3	3	0	3	128	125	0.169581474138	0.477729521539	0.494	0.0	0.494
2514	DHCR7	DHCR7	chr11	-	71159335	71159477	71159358	71159477	71158655	71158780	2514	14	0	356	37	147	125	0.169580806468	0.477729521539	1.0	0.891	0.109
2150	ADAR	ADAR	chr1	-	154562659	154562885	154562737	154562885	154562232	154562404	2150	262	13	685	52	202	125	0.170787530868	0.478393695903	0.926	0.891	0.035
2656	G6PC3	G6PC3	chr17	+	42148097	42148610	42148097	42148551	42151527	42151634	2656	10	110	32	211	183	125	0.17007451562	0.478393695903	0.058	0.094	-0.036
3103	TCAF1	TCAF1	chr7	-	143554166	143554443	143554192	143554443	143548460	143551235	3103	23	109	33	103	150	125	0.17077476496	0.478393695903	0.15	0.211	-0.061
337	TTC31	TTC31	chr2	+	74718607	74718799	74718607	74718793	74719130	74719182	337	19	21	14	29	130	125	0.170819110265	0.478393695903	0.465	0.317	0.148
90	MYCN	MYCN	chr2	+	16080559	16081175	16080559	16080865	16082069	16082976	90	12	2	0	1	250	125	0.171552474141	0.479042727499	0.75	0.0	0.75
991	RPL17	RPL17	chr18	-	47018627	47018834	47018644	47018834	47018105	47018203	991	15	14	57	29	141	125	0.171407456876	0.479042727499	0.487	0.635	-0.148
426	DKC1	DKC1	chrX	+	153994490	153995336	153994490	153994675	153995530	153995657	426	261	0	341	4	250	125	0.173942270254	0.484299906975	1.0	0.977	0.023
844	VPRBP	VPRBP	chr3	-	51500818	51500892	51500821	51500892	51497129	51497243	844	57	2	85	0	127	125	0.173751025402	0.484299906975	0.966	1.0	-0.034
1342	KXD1	KXD1	chr19	+	18668571	18668759	18668571	18668724	18672845	18672967	1342	2	47	1	154	159	125	0.174206175788	0.484328669221	0.032	0.005	0.027
1988	STX16	STX16	chr20	+	57226308	57227194	57226308	57227143	57234678	57234690	1988	33	28	57	74	175	125	0.17463261431	0.48480856589	0.457	0.355	0.102
22	LYN	LYN	chr8	+	56854413	56854550	56854413	56854487	56859006	56859052	22	19	14	90	38	187	125	0.175365382728	0.484856193589	0.476	0.613	-0.137
498	GNL3L	GNL3L	chrX	+	54556643	54556852	54556643	54556735	54558952	54559018	498	19	12	35	11	241	125	0.174993710148	0.484856193589	0.451	0.623	-0.172
80	PGAP2	PGAP2	chr11	+	3845499	3845685	3845499	3845594	3846249	3846358	80	22	15	29	35	215	125	0.175411324487	0.484856193589	0.46	0.325	0.135
855	ATG16L1	ATG16L1	chr2	+	234160216	234160588	234160216	234160586	234164747	234164841	855	18	0	150	12	126	125	0.175845307279	0.485353377027	1.0	0.925	0.075
588	CAAP1	CAAP1	chr9	-	26892256	26892826	26892410	26892826	26887310	26887511	588	16	33	20	71	250	125	0.176561099611	0.486625830097	0.195	0.123	0.072
92	ASIC1	ASIC1	chr12	+	50474280	50474510	50474280	50474372	50474884	50474964	92	8	63	0	12	250	125	0.176950170394	0.486995425724	0.06	0.0	0.06
1587	MID1	MID1	chrX	-	10534927	10535643	10535041	10535643	10491131	10491227	1587	17	0	128	11	238	125	0.180518628366	0.495416240304	1.0	0.859	0.141
1740	ENOPH1	ENOPH1	chr4	+	83351632	83352066	83351632	83352037	83369072	83369174	1740	44	14	306	61	153	125	0.180528640446	0.495416240304	0.72	0.804	-0.084
1297	EXOC1	EXOC1	chr4	+	56719815	56720119	56719815	56719963	56724479	56724613	1297	6	0	47	13	250	125	0.181360604243	0.496985300006	1.0	0.644	0.356
254	PLD3	PLD3	chr19	+	40854331	40854675	40854331	40854631	40872325	40872417	254	24	2	9	3	168	125	0.181659481907	0.497091132439	0.899	0.691	0.208
944	ATP5SL	ATP5SL	chr19	-	41944122	41944319	41944139	41944319	41939441	41939578	944	107	3	79	0	141	125	0.182740367195	0.499333478315	0.969	1.0	-0.031
177	TBC1D7	TBC1D7	chr6	-	13328547	13328815	13328687	13328815	13327018	13327138	177	4	9	16	14	250	125	0.183825937777	0.500866677823	0.182	0.364	-0.182
244	NCOA3	NCOA3	chr20	+	46277748	46277853	46277748	46277841	46279725	46280020	244	6	3	13	19	136	125	0.183819707886	0.500866677823	0.648	0.386	0.262
1514	RAD52	RAD52	chr12	-	1038929	1039052	1038984	1039052	1036310	1036429	1514	4	10	2	18	179	125	0.18460852361	0.501567965996	0.218	0.072	0.146
524	ABTB1	ABTB1	chr3	+	127393233	127393296	127393233	127393261	127393387	127393443	524	25	20	43	20	159	125	0.18453954213	0.501567965996	0.496	0.628	-0.132
1146	ZNF529-AS1	ZNF529-AS1	chr19	+	37063971	37064457	37063971	37064427	37065722	37065802	1146	7	8	12	5	154	125	0.185123320652	0.501799821168	0.415	0.661	-0.246
2513	ANKRD42	ANKRD42	chr11	+	82909520	82909684	82909520	82909600	82917099	82917207	2513	5	0	45	15	208	125	0.185219305719	0.501799821168	1.0	0.643	0.357
2937	NRP2	NRP2	chr2	+	206631506	206631542	206631506	206631527	206656958	206657009	2937	5	14	16	102	139	125	0.18630862915	0.504036093026	0.243	0.124	0.119
2091	KAT6B	KAT6B	chr10	+	76735156	76735539	76735156	76735212	76737073	76737195	2091	9	6	17	4	250	125	0.186742422408	0.504495087411	0.429	0.68	-0.251
1769	CCDC120	CCDC120	chrX	+	48919765	48919856	48919765	48919820	48919998	48920132	1769	19	4	86	7	160	125	0.187315914252	0.50532965568	0.788	0.906	-0.118
2584	C18orf54	C18orf54	chr18	+	51888012	51888318	51888012	51888261	51889140	51889291	2584	2	6	20	19	181	125	0.187626940409	0.505454804205	0.187	0.421	-0.234
2750	TMCO1	TMCO1	chr1	-	165737718	165738159	165737918	165738159	165737428	165737506	2750	40	415	42	592	250	125	0.188382461813	0.506775355018	0.046	0.034	0.012
1154	COMMD6	COMMD6	chr13	-	76111619	76111811	76111634	76111811	76104249	76104402	1154	0	5	2	4	139	125	0.189133075104	0.508032585472	0.0	0.31	-0.31
1760	RTEL1	RTEL1	chr20	+	62326680	62327003	62326680	62326833	62327130	62327606	1760	89	40	89	56	250	125	0.189381780553	0.508032585472	0.527	0.443	0.084
397	MID2	MID2	chrX	+	107160735	107160969	107160735	107160879	107167572	107167734	397	0	3	10	16	214	125	0.189649042614	0.508036004758	0.0	0.267	-0.267
1045	HILPDA	HILPDA	chr7	+	128095883	128096077	128095883	128095963	128097254	128098472	1045	88	10	92	5	238	125	0.190582437881	0.508779205482	0.822	0.906	-0.084
2300	NOP2	NOP2	chr12	-	6677304	6677498	6677372	6677498	6676981	6677088	2300	41	60	76	154	192	125	0.190283985313	0.508779205482	0.308	0.243	0.065
775	ZNF135	ZNF135	chr19	+	58571336	58571766	58571336	58571403	58572947	58573074	775	1	5	2	1	250	125	0.190725607919	0.508779205482	0.091	0.5	-0.409
1564	DCAF11	DCAF11	chr14	+	24584751	24584958	24584751	24584935	24586474	24586602	1564	9	1	25	0	147	125	0.193645665843	0.509247308658	0.884	1.0	-0.116
1911	UBL7-AS1	UBL7-AS1	chr15	+	74753605	74754439	74753605	74754368	74758376	74758471	1911	13	1	19	6	195	125	0.192080455642	0.509247308658	0.893	0.67	0.223
2116	ST3GAL3	ST3GAL3	chr1	+	44201903	44202096	44201903	44202051	44257772	44257820	2116	5	40	0	12	169	125	0.19243085248	0.509247308658	0.085	0.0	0.085
2412	CNTN6	CNTN6	chr3	+	1134341	1134813	1134341	1134804	1189610	1189747	2412	4	8	0	4	133	125	0.193048886692	0.509247308658	0.32	0.0	0.32
262	ATP5J	ATP5J	chr21	-	27107299	27107965	27107625	27107965	27101941	27102112	262	166	97	115	51	250	125	0.191706944719	0.509247308658	0.461	0.53	-0.069
2694	COPS7A	COPS7A	chr12	+	6833149	6833345	6833149	6833318	6833779	6833984	2694	40	7	68	22	151	125	0.191970253108	0.509247308658	0.825	0.719	0.106
2705	SYTL3	SYTL3	chr6	+	159083781	159084410	159083781	159083844	159086426	159086645	2705	7	0	6	2	250	125	0.19361825124	0.509247308658	1.0	0.6	0.4
3042	FAM47E	FAM47E	chr4	+	77189812	77189966	77189812	77189921	77192720	77192921	3042	12	4	6	6	169	125	0.192790684522	0.509247308658	0.689	0.425	0.264
67	KRT8	KRT8	chr12	-	53343239	53343650	53343498	53343650	53298441	53298811	67	84	6	52	1	250	125	0.192757581977	0.509247308658	0.875	0.963	-0.088
960	PAK4	PAK4	chr19	+	39658869	39658952	39658869	39658942	39660171	39660397	960	66	79	67	108	134	125	0.193833923243	0.509247308658	0.438	0.367	0.071
969	CDK10	CDK10	chr16	+	89753075	89753205	89753075	89753167	89756960	89757032	969	32	1	21	3	162	125	0.191568373693	0.509247308658	0.961	0.844	0.117
25	TTC26	TTC26	chr7	+	138819400	138819538	138819400	138819467	138822592	138822685	25	30	3	70	2	195	125	0.194381286375	0.509284303122	0.865	0.957	-0.092
270	STARD3	STARD3	chr17	+	37814027	37814105	37814027	37814092	37814225	37814279	270	127	28	131	19	137	125	0.194228420428	0.509284303122	0.805	0.863	-0.058
1549	FAM193A	FAM193A	chr4	+	2696672	2696856	2696672	2696809	2698089	2698320	1549	127	5	95	1	171	125	0.195533276636	0.510183591235	0.949	0.986	-0.037
2647	ISG20	ISG20	chr15	+	89181973	89182409	89181973	89182307	89182573	89182825	2647	0	13	3	24	226	125	0.19579296983	0.510183591235	0.0	0.065	-0.065
302	TRMT2B	TRMT2B	chrX	-	100306239	100306722	100306632	100306722	100297030	100297301	302	5	0	17	6	250	125	0.195564345753	0.510183591235	1.0	0.586	0.414
3044	SERPINB8	SERPINB8	chr18	+	61637262	61637421	61637262	61637404	61645532	61645710	3044	4	3	13	30	141	125	0.195428842706	0.510183591235	0.542	0.278	0.264
1429	DFFB	DFFB	chr1	+	3775281	3775430	3775281	3775408	3782375	3782564	1429	2	7	1	20	146	125	0.196277734187	0.510749962258	0.197	0.041	0.156
2829	ALDH18A1	ALDH18A1	chr10	-	97393247	97393406	97393253	97393406	97392715	97392806	2829	138	20	165	15	130	125	0.197367620201	0.512388160183	0.869	0.914	-0.045
32	AAGAB	AAGAB	chr15	-	67546751	67547074	67546896	67547074	67528967	67529158	32	15	243	23	239	250	125	0.197553971767	0.512388160183	0.03	0.046	-0.016
767	POLL	POLL	chr10	-	103347578	103348027	103347960	103348027	103347002	103347163	767	5	1	14	12	250	125	0.197712080657	0.512388160183	0.714	0.368	0.346
3004	PTPRU	PTPRU	chr1	+	29637967	29638065	29637967	29638056	29638154	29638271	3004	20	15	68	30	133	125	0.199145989062	0.515404931041	0.556	0.681	-0.125
2848	HYOU1	HYOU1	chr11	-	118927730	118927957	118927863	118927957	118926781	118926879	2848	26	12	135	100	250	125	0.200864658868	0.519149524273	0.52	0.403	0.117
1713	ZFAS1	ZFAS1	chr20	+	47894714	47895253	47894714	47894934	47895640	47895745	1713	1334	11	1360	0	250	125	0.201615859721	0.520386881172	0.984	1.0	-0.016
44	TNRC6C	TNRC6C	chr17	+	76044925	76047538	76044925	76047529	76060802	76061018	44	1	4	0	12	133	125	0.202273518539	0.521379784628	0.19	0.0	0.19
1309	TMEM230	TMEM230	chr20	-	5093375	5093733	5093606	5093733	5089977	5090091	1309	32	125	57	162	250	125	0.204867545377	0.523555217104	0.113	0.15	-0.037
1312	STX10	STX10	chr19	-	13255577	13255684	13255581	13255684	13255390	13255485	1312	265	5	299	0	128	125	0.204035326118	0.523555217104	0.981	1.0	-0.019
1451	AURKA	AURKA	chr20	-	54966998	54967351	54967223	54967351	54965611	54965721	1451	5	1	40	31	250	125	0.20453037596	0.523555217104	0.714	0.392	0.322
2026	MRPL11	MRPL11	chr11	-	66206180	66206319	66206252	66206319	66205634	66205730	2026	70	3	67	7	196	125	0.2039915783	0.523555217104	0.937	0.859	0.078
2940	MBD4	MBD4	chr3	-	129151345	129151449	129151398	129151449	129149786	129150421	2940	109	20	101	28	177	125	0.203666598029	0.523555217104	0.794	0.718	0.076
50	TADA3	TADA3	chr3	-	9833899	9834695	9834505	9834695	9832943	9833177	50	325	4	334	1	250	125	0.205036283976	0.523555217104	0.976	0.994	-0.018
569	SERPINB6	SERPINB6	chr6	-	2971481	2972399	2971766	2972399	2959401	2959576	569	2	23	21	96	250	125	0.204251518937	0.523555217104	0.042	0.099	-0.057
2018	ING4	ING4	chr12	-	6762101	6762216	6762110	6762216	6761827	6761933	2018	110	29	52	21	133	125	0.205804565756	0.5248153813	0.781	0.699	0.082
951	SF1	SF1	chr11	-	64535038	64535316	64535042	64535316	64534663	64534723	951	35	234	44	400	128	125	0.2073324807	0.528006717516	0.127	0.097	0.03
1106	TEAD2	TEAD2	chr19	-	49858559	49858676	49858568	49858676	49858404	49858463	1106	92	244	53	108	133	125	0.20827025053	0.528305076803	0.262	0.316	-0.054
1314	INPP5J	INPP5J	chr22	+	31520830	31521996	31520830	31520892	31522361	31522475	1314	19	2	17	0	250	125	0.207783531188	0.528305076803	0.826	1.0	-0.174
478	VPS36	VPS36	chr13	-	53024633	53024813	53024660	53024813	53016511	53016580	478	63	0	151	4	151	125	0.208279436038	0.528305076803	1.0	0.969	0.031
1002	MIER1	MIER1	chr1	+	67450254	67450335	67450254	67450275	67452085	67454302	1002	2	0	3	4	184	125	0.208640079768	0.528517973948	1.0	0.338	0.662
1489	ZNF302	ZNF302	chr19	+	35168543	35168761	35168543	35168701	35169641	35169718	1489	5	0	1	1	184	125	0.209898501988	0.52908339791	1.0	0.405	0.595
2403	STRA6	STRA6	chr15	-	74494758	74495220	74495053	74495220	74494495	74494623	2403	10	5	4	6	250	125	0.210169013259	0.52908339791	0.5	0.25	0.25
505	BANP	BANP	chr16	+	88008653	88008809	88008653	88008791	88014641	88014733	505	0	20	4	57	142	125	0.210118563351	0.52908339791	0.0	0.058	-0.058
646	ACSF3	ACSF3	chr16	+	89160216	89160404	89160216	89160400	89169011	89169167	646	2	3	2	0	128	125	0.210174984483	0.52908339791	0.394	1.0	-0.606
764	COMMD5	COMMD5	chr8	-	146078110	146078452	146078377	146078452	146075550	146076780	764	16	36	17	64	250	125	0.210248324091	0.52908339791	0.182	0.117	0.065
2131	PRKCSH	PRKCSH	chr19	+	11546077	11546531	11546077	11546527	11546861	11547017	2131	41	454	66	563	128	125	0.211178842145	0.529400313282	0.081	0.103	-0.022
379	ODC1	ODC1	chr2	-	10587599	10587925	10587753	10587925	10585280	10585390	379	3	0	2	2	250	125	0.211205779435	0.529400313282	1.0	0.333	0.667
915	MORC4	MORC4	chrX	-	106185167	106185451	106185205	106185451	106183963	106184862	915	26	9	53	32	162	125	0.211084809322	0.529400313282	0.69	0.561	0.129
2669	TMEM169	TMEM169	chr2	+	216946588	216946702	216946588	216946696	216960560	216960957	2669	2	4	8	4	130	125	0.211794485129	0.530180165919	0.325	0.658	-0.333
2881	PAQR6	PAQR6	chr1	-	156217705	156217908	156217747	156217908	156216471	156216547	2881	3	1	1	3	166	125	0.212111370224	0.53027842556	0.693	0.201	0.492
2817	TTC23	TTC23	chr15	-	99789375	99789824	99789621	99789824	99768737	99768937	2817	11	1	20	7	250	125	0.212486224479	0.530521161771	0.846	0.588	0.258
38	MRPL10	MRPL10	chr17	-	45908676	45908907	45908825	45908907	45905866	45906036	38	5	113	2	132	250	125	0.212798522579	0.530607282149	0.022	0.008	0.014
128	FRMD5	FRMD5	chr15	-	44177865	44177953	44177878	44177953	44176924	44176993	128	2	12	3	67	137	125	0.214556981179	0.533349833712	0.132	0.039	0.093
1806	AP5S1	AP5S1	chr20	+	3801170	3801501	3801170	3801405	3802748	3802940	1806	2	35	0	42	220	125	0.214425209516	0.533349833712	0.031	0.0	0.031
2398	PIGG	PIGG	chr4	+	492988	493836	492988	493087	494184	494390	2398	27	9	22	3	250	125	0.214736137238	0.533349833712	0.6	0.786	-0.186
2732	SLC38A1	SLC38A1	chr12	-	46662308	46663208	46662647	46663208	46633461	46633676	2732	20	0	74	5	250	125	0.215169651118	0.533732511215	1.0	0.881	0.119
2472	SGOL1	SGOL1	chr3	-	20227439	20227725	20227550	20227725	20225377	20225526	2472	12	6	79	19	235	125	0.215671340059	0.534283086268	0.515	0.689	-0.174
1783	CREM	CREM	chr10	+	35484829	35485070	35484829	35485027	35495822	35495979	1783	19	36	0	3	167	125	0.217478459292	0.535979170642	0.283	0.0	0.283
2674	SEMA6D	SEMA6D	chr15	+	48060777	48060945	48060777	48060812	48062693	48066420	2674	2	0	1	2	250	125	0.217430288553	0.535979170642	1.0	0.2	0.8
2707	KDM6A	KDM6A	chrX	+	44949967	44950109	44949967	44950077	44966654	44966781	2707	49	2	114	1	156	125	0.217455782891	0.535979170642	0.952	0.989	-0.037
976	TMEM9	TMEM9	chr1	-	201123275	201123683	201123489	201123683	201122985	201123087	976	13	6	22	4	250	125	0.216685047716	0.535979170642	0.52	0.733	-0.213
1741	SH3GLB1	SH3GLB1	chr1	+	87194085	87194172	87194085	87194124	87200284	87200374	1741	3	0	6	4	172	125	0.217889313389	0.536299727543	1.0	0.522	0.478
832	AKAP3	AKAP3	chr12	-	4757910	4758213	4757932	4758213	4754220	4754358	832	0	2	1	0	146	125	0.219046624524	0.538454379461	0.0	1.0	-1.0
1550	FAM193A	FAM193A	chr4	+	2696672	2696869	2696672	2696809	2698089	2698320	1550	28	5	21	1	184	125	0.220454205846	0.540523149122	0.792	0.934	-0.142
2185	CARD14	CARD14	chr17	+	78178025	78178150	78178025	78178140	78178833	78179004	2185	0	2	1	0	134	125	0.220319475807	0.540523149122	0.0	1.0	-1.0
120	TM4SF19	TM4SF19	chr3	-	196051141	196051311	196051145	196051311	196050416	196050868	120	0	2	1	0	128	125	0.220941557415	0.54102355726	0.0	1.0	-1.0
994	CAPS	CAPS	chr19	+	5914950	5915157	5914950	5915076	5915231	5916222	994	23	0	29	2	205	125	0.221279902276	0.541158275733	1.0	0.898	0.102
2909	POMT1	POMT1	chr9	+	134378288	134378700	134378288	134378460	134379575	134379727	2909	2	17	5	14	250	125	0.222270292447	0.542885241143	0.056	0.152	-0.096
138	QARS	QARS	chr3	-	49141789	49141904	49141805	49141904	49141295	49141405	138	45	13	56	9	140	125	0.222896870991	0.543662179635	0.756	0.847	-0.091
1490	ZNF302	ZNF302	chr19	+	35168543	35168738	35168543	35168701	35169641	35169718	1490	2	0	0	1	161	125	0.22376810977	0.543662179635	1.0	0.0	1.0
1603	SAMD9L	SAMD9L	chr7	-	92776195	92776459	92776400	92776459	92774697	92775353	1603	2	0	0	1	250	125	0.224635884023	0.543662179635	1.0	0.0	1.0
204	DOK3	DOK3	chr5	-	176937150	176937427	176937260	176937427	176936475	176936658	204	0	1	2	0	234	125	0.224800672494	0.543662179635	0.0	1.0	-1.0
2631	TRAPPC2	TRAPPC2	chrX	-	13752162	13752304	13752168	13752304	13737989	13738101	2631	39	2	31	0	130	125	0.224959928189	0.543662179635	0.949	1.0	-0.051
2710	ARHGAP22	ARHGAP22	chr10	-	49687630	49687807	49687678	49687807	49667726	49667934	2710	3	6	21	16	172	125	0.225150148739	0.543662179635	0.267	0.488	-0.221
318	ZSCAN9	ZSCAN9	chr6	+	28193028	28193144	28193028	28193108	28200339	28201264	318	0	1	2	0	160	125	0.223723049402	0.543662179635	0.0	1.0	-1.0
436	THUMPD3	THUMPD3	chr3	+	9404716	9405016	9404716	9404811	9406699	9407004	436	56	32	100	40	250	125	0.223279423048	0.543662179635	0.467	0.556	-0.089
567	SERPINB6	SERPINB6	chr6	-	2971724	2972399	2971766	2972399	2959401	2959576	567	7	23	51	96	166	125	0.224570713665	0.543662179635	0.186	0.286	-0.1
2822	HYI	HYI	chr1	-	43919056	43919168	43919083	43919168	43917875	43917990	2822	91	8	186	27	151	125	0.225969360941	0.544951362875	0.904	0.851	0.053
1253	DUS4L	DUS4L	chr7	+	107204401	107204692	107204401	107204654	107207494	107207631	1253	4	1	5	6	162	125	0.227506259554	0.546353377827	0.755	0.391	0.364
1902	ZCCHC9	ZCCHC9	chr5	+	80597401	80597874	80597401	80597517	80600559	80600960	1902	9	51	1	19	250	125	0.227289758104	0.546353377827	0.081	0.026	0.055
789	LMLN	LMLN	chr3	+	197687070	197687311	197687070	197687190	197701247	197701345	789	10	2	9	0	245	125	0.227052176329	0.546353377827	0.718	1.0	-0.282
899	YIF1B	YIF1B	chr19	-	38806499	38806606	38806508	38806606	38800044	38800283	899	2	14	9	23	133	125	0.227694915576	0.546353377827	0.118	0.269	-0.151
2691	UNKL	UNKL	chr16	-	1419934	1420358	1420130	1420358	1417656	1417859	2691	2	3	2	14	250	125	0.227984892629	0.54636279162	0.25	0.067	0.183
1029	PIGBOS1	PIGBOS1	chr15	-	55611061	55611392	55611104	55611392	55609381	55610065	1029	43	33	24	11	167	125	0.233215083668	0.548229419241	0.494	0.62	-0.126
1081	PLEKHB2	PLEKHB2	chr2	+	131890474	131890588	131890474	131890564	131897742	131897848	1081	1	5	27	37	148	125	0.231116850462	0.548229419241	0.145	0.381	-0.236
1107	TEAD2	TEAD2	chr19	-	49865589	49865714	49865629	49865714	49862691	49862756	1107	0	6	1	2	164	125	0.231316857943	0.548229419241	0.0	0.276	-0.276
1401	PKM	PKM	chr15	-	72523236	72523727	72523456	72523727	72513508	72513625	1401	0	3	4	7	250	125	0.233395169881	0.548229419241	0.0	0.222	-0.222
1586	FUS	FUS	chr16	+	31195529	31195717	31195529	31195705	31196259	31196500	1586	235	8	342	6	136	125	0.229545484549	0.548229419241	0.964	0.981	-0.017
1920	STK19	STK19	chr6	+	31946679	31946787	31946679	31946775	31947190	31947330	1920	3	69	6	58	136	125	0.232256754501	0.548229419241	0.038	0.087	-0.049
1995	C18orf21	C18orf21	chr18	+	33552587	33552870	33552587	33552768	33554858	33555058	1995	62	0	79	2	226	125	0.232783602437	0.548229419241	1.0	0.956	0.044
2202	CASP8AP2	CASP8AP2	chr6	+	90539618	90539825	90539618	90539786	90556280	90556363	2202	4	5	4	15	163	125	0.230971917343	0.548229419241	0.38	0.17	0.21
2510	CFL2	CFL2	chr14	-	35182602	35182767	35182713	35182767	35182265	35182342	2510	76	1	243	10	235	125	0.233643323174	0.548229419241	0.976	0.928	0.048
2515	WDR73	WDR73	chr15	-	85197457	85197574	85197464	85197574	85196862	85196930	2515	9	18	8	32	131	125	0.231905695882	0.548229419241	0.323	0.193	0.13
2536	RNF7	RNF7	chr3	+	141457050	141457358	141457050	141457351	141464000	141465645	2536	16	0	21	2	131	125	0.231947855229	0.548229419241	1.0	0.909	0.091
2813	LOC100288798	LOC100288798	chr12	+	46777458	46777496	46777458	46777478	46781529	46781755	2813	5	0	9	3	142	125	0.232214094173	0.548229419241	1.0	0.725	0.275
2941	MBD4	MBD4	chr3	-	129155285	129156151	129155303	129156151	129152904	129152979	2941	45	87	38	101	142	125	0.23100160059	0.548229419241	0.313	0.249	0.064
3109	HHLA3	HHLA3	chr1	+	70820492	70820891	70820492	70820790	70832126	70832220	3109	13	48	12	25	225	125	0.230919821713	0.548229419241	0.131	0.211	-0.08
407	TRO	TRO	chrX	+	54955035	54957464	54955035	54955143	54957636	54957866	407	265	47	26	2	250	125	0.232550808626	0.548229419241	0.738	0.867	-0.129
415	RUSC1	RUSC1	chr1	+	155293727	155294378	155293727	155294335	155294635	155294734	415	15	8	67	19	167	125	0.231158214972	0.548229419241	0.584	0.725	-0.141
768	POLL	POLL	chr10	-	103347578	103348027	103347641	103348027	103347002	103347163	768	8	0	29	5	187	125	0.232389766702	0.548229419241	1.0	0.795	0.205
1729	AMZ2	AMZ2	chr17	+	66244144	66244211	66244144	66244199	66244784	66244846	1729	1	1	0	4	136	125	0.235603636828	0.552150854407	0.479	0.0	0.479
1023	ZNRD1	ZNRD1	chr6	+	30029016	30029190	30029016	30029166	30029291	30029446	1023	8	14	2	10	148	125	0.238406274816	0.557143492348	0.326	0.145	0.181
1709	RWDD3	RWDD3	chr1	+	95709766	95710271	95709766	95710254	95712097	95712213	1709	9	19	4	19	141	125	0.238126020487	0.557143492348	0.296	0.157	0.139
1733	TRIM45	TRIM45	chr1	-	117660655	117661389	117660709	117661389	117659237	117659367	1733	42	6	24	1	178	125	0.23860909777	0.557143492348	0.831	0.944	-0.113
870	GNL3	GNL3	chr3	+	52719935	52720121	52719935	52720071	52720784	52720843	870	190	3	474	2	174	125	0.239057940818	0.557509971871	0.978	0.994	-0.016
2932	ACY1	ACY1	chr3	+	52017299	52017605	52017299	52017600	52018062	52018174	2932	20	1	138	0	129	125	0.239445429145	0.557732645935	0.951	1.0	-0.049
1739	NKIRAS2	NKIRAS2	chr17	+	40174416	40174658	40174416	40174490	40175671	40177656	1739	289	11	327	7	250	125	0.240505260901	0.559518938272	0.929	0.959	-0.03
1211	C7orf49	C7orf49	chr7	-	134853682	134853812	134853720	134853812	134852483	134852559	1211	31	5	88	26	162	125	0.244077816879	0.560687154607	0.827	0.723	0.104
1332	HDAC9	HDAC9	chr7	+	18631138	18631265	18631138	18631259	18633530	18633652	1332	7	0	155	26	130	125	0.245229001455	0.560687154607	1.0	0.851	0.149
1485	ZNF302	ZNF302	chr19	+	35168543	35169008	35168543	35168761	35169641	35169718	1485	2	4	3	1	250	125	0.243876763357	0.560687154607	0.2	0.6	-0.4
1718	TMEM106C	TMEM106C	chr12	+	48359871	48360012	48359871	48359955	48360465	48360515	1718	284	215	330	288	181	125	0.242034550309	0.560687154607	0.477	0.442	0.035
1735	SNX17	SNX17	chr2	+	27594135	27594335	27594135	27594174	27595489	27595607	1735	11	2	9	0	250	125	0.245547144571	0.560687154607	0.733	1.0	-0.267
1773	CCDC120	CCDC120	chrX	+	48916496	48916626	48916496	48916590	48919489	48919648	1773	0	1	41	15	160	125	0.242030679398	0.560687154607	0.0	0.681	-0.681
2019	DNAJC19	DNAJC19	chr3	-	180704730	180704810	180704785	180704810	180703713	180703784	2019	615	10	318	9	179	125	0.243392381523	0.560687154607	0.977	0.961	0.016
2275	FGFR2	FGFR2	chr10	-	123274630	123274833	123274636	123274833	123263303	123263455	2275	139	66	33	10	130	125	0.2446575316	0.560687154607	0.669	0.76	-0.091
2341	NOP56	NOP56	chr20	+	2636579	2636860	2636579	2636680	2637419	2637541	2341	195	0	147	2	250	125	0.242383371098	0.560687154607	1.0	0.974	0.026
23	USP43	USP43	chr17	+	9604668	9605017	9604668	9605002	9613272	9613431	23	14	6	74	16	139	125	0.24333011984	0.560687154607	0.677	0.806	-0.129
2690	UNKL	UNKL	chr16	-	1417092	1417350	1417242	1417350	1413205	1416396	2690	17	0	23	2	250	125	0.245704266181	0.560687154607	1.0	0.852	0.148
2698	CTSL	CTSL	chr9	+	90340973	90341223	90340973	90341168	90342508	90342644	2698	82	87	50	39	179	125	0.244592183338	0.560687154607	0.397	0.472	-0.075
2986	ENO3	ENO3	chr17	+	4854383	4854519	4854383	4854477	4855122	4855209	2986	6	17	0	4	166	125	0.245039454737	0.560687154607	0.21	0.0	0.21
540	ARL6IP4	ARL6IP4	chr12	+	123464606	123465292	123464606	123464932	123465675	123465813	540	4	2	11	1	250	125	0.242611480973	0.560687154607	0.5	0.846	-0.346
83	ZC2HC1C	ZC2HC1C	chr14	+	75537257	75538614	75537257	75538099	75544234	75546690	83	3	0	9	5	250	125	0.245298346776	0.560687154607	1.0	0.474	0.526
967	CDK10	CDK10	chr16	+	89753075	89753205	89753075	89753167	89755659	89755732	967	34	16	108	33	162	125	0.24321808222	0.560687154607	0.621	0.716	-0.095
2843	HPS4	HPS4	chr22	-	26879639	26879829	26879730	26879829	26877687	26878206	2843	13	6	41	9	215	125	0.246821819772	0.561894726775	0.557	0.726	-0.169
995	FAM49B	FAM49B	chr8	-	130908917	130909100	130908994	130909100	130891634	130891717	995	0	2	4	4	201	125	0.246606305981	0.561894726775	0.0	0.383	-0.383
2977	PFDN6	PFDN6	chr6	+	33257373	33257405	33257373	33257397	33257546	33257697	2977	16	32	35	45	132	125	0.24740508158	0.562552030735	0.321	0.424	-0.103
1138	SIGMAR1	SIGMAR1	chr9	-	34637216	34637417	34637329	34637417	34636993	34637086	1138	299	0	518	5	237	125	0.248478460631	0.564233531755	1.0	0.982	0.018
2643	CNOT8	CNOT8	chr5	+	154238078	154238376	154238078	154238328	154242766	154242955	2643	12	22	18	56	172	125	0.248797193674	0.564233531755	0.284	0.189	0.095
491	ETF1	ETF1	chr5	-	137878322	137878625	137878521	137878625	137854380	137854556	491	5	136	9	502	250	125	0.24903082056	0.564233531755	0.018	0.009	0.009
110	SNRPD3	SNRPD3	chr22	+	24951617	24952039	24951617	24952025	24953624	24953768	110	1006	27	1769	35	138	125	0.250068256854	0.56524304212	0.971	0.979	-0.008
1678	CKAP2L	CKAP2L	chr2	-	113513553	113514791	113514469	113514791	113509843	113510051	1678	52	0	273	6	250	125	0.249875760047	0.56524304212	1.0	0.958	0.042
2274	PARK7	PARK7	chr1	+	8021713	8021853	8021713	8021795	8022822	8022935	2274	282	288	457	527	182	125	0.251010782378	0.566033759554	0.402	0.373	0.029
2580	ZNF227	ZNF227	chr19	+	44732598	44732786	44732598	44732725	44738854	44741421	2580	6	10	4	2	185	125	0.250748106408	0.566033759554	0.288	0.575	-0.287
1533	STOX1	STOX1	chr10	+	70644015	70646374	70644015	70644215	70652344	70652816	1533	109	22	6	0	250	125	0.25172187509	0.566300095903	0.712	1.0	-0.288
2266	ZNF131	ZNF131	chr5	+	43161350	43161715	43161350	43161708	43161810	43162033	2266	7	40	4	49	131	125	0.251628851356	0.566300095903	0.143	0.072	0.071
1523	TLE1	TLE1	chr9	-	84267098	84267203	84267128	84267203	84235355	84235472	1523	12	5	25	21	154	125	0.252260299388	0.566370761602	0.661	0.491	0.17
2835	AAR2	AAR2	chr20	+	34824338	34824704	34824338	34824425	34827742	34828547	2835	10	32	6	37	250	125	0.252346344567	0.566370761602	0.135	0.075	0.06
1637	CELF2	CELF2	chr10	+	11356101	11356233	11356101	11356221	11363169	11363349	1637	6	2	51	44	136	125	0.254628610369	0.570153160381	0.734	0.516	0.218
2027	AKTIP	AKTIP	chr16	-	53537029	53537216	53537058	53537216	53534129	53534241	2027	0	11	5	47	153	125	0.254617275265	0.570153160381	0.0	0.08	-0.08
2163	TTC19	TTC19	chr17	+	15903431	15903696	15903431	15903559	15905228	15905339	2163	2	27	3	128	250	125	0.255287271678	0.570958652114	0.036	0.012	0.024
36	CCDC66	CCDC66	chr3	+	56600621	56600787	56600621	56600768	56600977	56601081	36	13	1	24	0	143	125	0.255717101462	0.571251068763	0.919	1.0	-0.081
1379	DNAAF3	DNAAF3	chr19	-	55677879	55678090	55677890	55678090	55677696	55677785	1379	4	1	1	2	135	125	0.25612675671	0.571497786584	0.787	0.316	0.471
2259	ZNF266	ZNF266	chr19	-	9544740	9544911	9544750	9544911	9530740	9530894	2259	2	6	0	5	134	125	0.25669114874	0.572088791241	0.237	0.0	0.237
2049	P2RX4	P2RX4	chr12	+	121660749	121660846	121660749	121660765	121666335	121666416	2049	54	0	28	1	205	125	0.25808553595	0.574526076532	1.0	0.945	0.055
160	TYSND1	TYSND1	chr10	-	71905176	71906496	71906408	71906496	71903597	71903728	160	19	1	34	0	250	125	0.259762835481	0.576289843241	0.905	1.0	-0.095
2702	CTSL	CTSL	chr9	+	90340973	90341223	90340973	90341164	90342508	90342644	2702	82	7	50	8	183	125	0.259847421994	0.576289843241	0.889	0.81	0.079
275	TOM1	TOM1	chr22	+	35742922	35742965	35742922	35742962	35743047	35743987	275	14	60	5	40	127	125	0.259826409002	0.576289843241	0.187	0.11	0.077
2965	APEX1	APEX1	chr14	+	20923289	20923553	20923289	20923548	20923736	20923862	2965	759	24	716	31	129	125	0.260084735536	0.576289843241	0.968	0.957	0.011
2928	WIPI2	WIPI2	chr7	+	5232748	5232976	5232748	5232802	5239206	5239289	2928	4	35	3	65	250	125	0.261336518913	0.577723091579	0.054	0.023	0.031
310	ANAPC15	ANAPC15	chr11	-	71822457	71822542	71822487	71822542	71822202	71822332	310	44	4	218	36	154	125	0.261179963561	0.577723091579	0.899	0.831	0.068
2161	CYB5D2	CYB5D2	chr17	+	4046461	4047299	4046461	4046607	4053184	4053325	2161	35	2	33	5	250	125	0.262078582949	0.578693749633	0.897	0.767	0.13
2126	CCDC74A	CCDC74A	chr2	+	132285406	132285919	132285406	132285793	132287219	132287264	2126	36	43	12	23	250	125	0.264692903785	0.583663087138	0.295	0.207	0.088
2509	CFL2	CFL2	chr14	-	35182459	35182767	35182602	35182767	35182265	35182342	2509	208	12	680	26	250	125	0.264940259973	0.583663087138	0.897	0.929	-0.032
417	SNX10	SNX10	chr7	+	26331514	26331753	26331514	26331706	26386039	26386086	417	0	10	8	74	171	125	0.265313840404	0.583812713331	0.0	0.073	-0.073
2577	NAT9	NAT9	chr17	-	72772405	72772564	72772409	72772564	72771760	72771846	2577	65	0	71	2	128	125	0.266773092903	0.585773806218	1.0	0.972	0.028
474	HELLS	HELLS	chr10	+	96336418	96336562	96336418	96336466	96341082	96341279	474	36	0	131	4	220	125	0.266818435293	0.585773806218	1.0	0.949	0.051
2070	CAMK2G	CAMK2G	chr10	-	75585036	75585105	75585078	75585105	75583797	75583842	2070	77	10	76	16	166	125	0.267535717041	0.586674190067	0.853	0.782	0.071
1302	DBNDD2	DBNDD2	chr20	+	44037440	44037676	44037440	44037578	44038571	44039250	1302	29	184	55	460	222	125	0.2688631712	0.588909010312	0.082	0.063	0.019
1176	TDRKH	TDRKH	chr1	-	151762855	151763010	151762880	151763010	151755374	151755525	1176	10	2	15	8	149	125	0.271431628991	0.591846562998	0.807	0.611	0.196
2156	HELQ	HELQ	chr4	-	84376421	84377036	84376549	84377036	84373018	84375098	2156	2	9	15	27	250	125	0.27124540228	0.591846562998	0.1	0.217	-0.117
2431	MADD	MADD	chr11	+	47306491	47306745	47306491	47306616	47310941	47311044	2431	23	1	38	0	250	125	0.272063498593	0.591846562998	0.92	1.0	-0.08
2711	ZSCAN26	ZSCAN26	chr6	+	28239631	28240116	28239631	28240113	28240446	28240564	2711	13	1	10	3	127	125	0.272031841348	0.591846562998	0.928	0.766	0.162
2927	WDR89	WDR89	chr14	-	64108016	64108641	64108521	64108641	64091645	64091751	2927	1	0	11	24	250	125	0.271121616525	0.591846562998	1.0	0.186	0.814
3072	SETDB1	SETDB1	chr1	+	150898814	150898993	150898814	150898939	150900179	150900450	3072	77	11	70	16	178	125	0.271566925616	0.591846562998	0.831	0.754	0.077
1688	MRE11A	MRE11A	chr11	-	94226849	94227040	94226956	94227040	94225947	94226072	1688	11	7	45	15	231	125	0.272885503666	0.591936646879	0.46	0.619	-0.159
296	YIPF5	YIPF5	chr5	-	143549847	143550278	143550098	143550278	143549409	143549529	296	7	128	7	236	250	125	0.27298271683	0.591936646879	0.027	0.015	0.012
326	FAM45A	FAM45A	chr10	+	120867459	120867676	120867459	120867608	120871360	120871440	326	129	0	288	4	192	125	0.273034652304	0.591936646879	1.0	0.979	0.021
2035	ENPP2	ENPP2	chr8	-	120594657	120594842	120594669	120594842	120592355	120592407	2035	25	11	0	1	136	125	0.274341722117	0.59409601955	0.676	0.0	0.676
2176	SIRT3	SIRT3	chr11	-	236047	236362	236193	236362	233342	233534	2176	10	11	13	7	250	125	0.27555773437	0.595647476751	0.313	0.481	-0.168
2337	YWHAZ	YWHAZ	chr8	-	101963413	101963560	101963462	101963560	101960823	101961128	2337	4	17	6	11	173	125	0.275681868821	0.595647476751	0.145	0.283	-0.138
2177	GDNF	GDNF	chr5	-	37834747	37834924	37834825	37834924	37812778	37816237	2177	19	27	0	2	202	125	0.276417500641	0.59656206353	0.303	0.0	0.303
937	C20orf27	C20orf27	chr20	-	3740653	3740833	3740728	3740833	3739182	3739325	937	5	151	2	152	199	125	0.277037152562	0.597224561392	0.02	0.008	0.012
150	TMEM218	TMEM218	chr11	-	124981480	124981659	124981482	124981659	124972629	124972705	150	0	1	14	6	126	125	0.277754360768	0.598095635927	0.0	0.698	-0.698
856	PUM1	PUM1	chr1	-	31422973	31423108	31422979	31423108	31413997	31414119	856	4	0	5	2	130	125	0.279535200553	0.600576190164	1.0	0.706	0.294
982	TMEM9	TMEM9	chr1	-	201123489	201123683	201123576	201123683	201122985	201123087	982	6	1	4	3	211	125	0.279239022631	0.600576190164	0.78	0.441	0.339
549	PLEKHH3	PLEKHH3	chr17	-	40823011	40823148	40823020	40823148	40822590	40822723	549	20	9	15	3	133	125	0.280782807482	0.602578834034	0.676	0.825	-0.149
2189	TESC	TESC	chr12	-	117484576	117484643	117484581	117484643	117484363	117484471	2189	11	82	5	19	129	125	0.281256162438	0.602917250569	0.115	0.203	-0.088
139	QARS	QARS	chr3	-	49141756	49141904	49141805	49141904	49141295	49141405	139	782	13	869	9	173	125	0.282669680316	0.605268037448	0.978	0.986	-0.008
2179	ZNF707	ZNF707	chr8	+	144773242	144773402	144773242	144773369	144773769	144773883	2179	4	7	12	9	157	125	0.283044535924	0.605392008527	0.313	0.515	-0.202
1068	FAM109A	FAM109A	chr12	-	111803916	111804061	111803935	111804061	111798454	111801267	1068	27	0	17	1	143	125	0.284155022934	0.605445870514	1.0	0.937	0.063
1213	C7orf49	C7orf49	chr7	-	134853537	134853812	134853720	134853812	134852483	134852559	1213	104	5	321	26	250	125	0.283524527195	0.605445870514	0.912	0.861	0.051
1515	DHX40	DHX40	chr17	+	57643987	57644155	57643987	57644070	57650476	57650596	1515	105	2	82	4	209	125	0.284408697751	0.605445870514	0.969	0.925	0.044
1789	SLC25A14	SLC25A14	chrX	+	129474080	129474327	129474080	129474318	129479155	129479249	1789	6	3	3	0	133	125	0.285184139982	0.605445870514	0.653	1.0	-0.347
268	CDC25B	CDC25B	chr20	+	3776385	3777378	3776385	3776526	3778310	3778396	268	15	0	24	2	250	125	0.285382257894	0.605445870514	1.0	0.857	0.143
2963	APEX1	APEX1	chr14	+	20923289	20923548	20923289	20923497	20923736	20923862	2963	289	93	284	109	175	125	0.284508066531	0.605445870514	0.689	0.65	0.039
518	ARMCX5	ARMCX5	chrX	+	101854425	101854787	101854425	101854775	101856391	101856437	518	5	13	3	19	136	125	0.285605617452	0.605445870514	0.261	0.127	0.134
751	THTPA	THTPA	chr14	+	24025190	24026248	24025190	24025552	24027903	24028790	751	11	18	19	18	250	125	0.285373066521	0.605445870514	0.234	0.345	-0.111
1316	GALK2	GALK2	chr15	+	49462212	49462572	49462212	49462555	49493358	49493447	1316	16	0	27	2	141	125	0.287341758854	0.607104822357	1.0	0.923	0.077
1980	RAB29	RAB29	chr1	-	205743960	205744610	205744501	205744610	205740599	205740781	1980	17	2	11	0	250	125	0.287055372034	0.607104822357	0.81	1.0	-0.19
65	KRBOX4	KRBOX4	chrX	+	46322632	46322743	46322632	46322728	46332184	46334074	65	17	23	12	9	139	125	0.287240936552	0.607104822357	0.399	0.545	-0.146
1555	BEND7	BEND7	chr10	-	13541738	13542080	13541777	13542080	13538765	13538888	1555	42	9	77	26	163	125	0.289902368058	0.608520295785	0.782	0.694	0.088
1695	UBE2V1	UBE2V1	chr20	-	48713019	48713357	48713208	48713357	48700665	48700791	1695	13	459	16	1069	250	125	0.288825552257	0.608520295785	0.014	0.007	0.007
2410	TMCO6	TMCO6	chr5	+	140019011	140019197	140019011	140019193	140019323	140019436	2410	1	1	0	3	128	125	0.289715828466	0.608520295785	0.494	0.0	0.494
2562	SKIL	SKIL	chr3	+	170102320	170102553	170102320	170102415	170108010	170108252	2562	269	4	162	5	250	125	0.289837904885	0.608520295785	0.971	0.942	0.029
3062	ERI3	ERI3	chr1	-	44820563	44820951	44820931	44820951	44818521	44818597	3062	51	6	47	10	250	125	0.289231545672	0.608520295785	0.81	0.701	0.109
316	IFT52	IFT52	chr20	+	42219252	42219694	42219252	42219669	42223332	42223457	316	54	51	32	21	149	125	0.289923282285	0.608520295785	0.47	0.561	-0.091
2992	PDHX	PDHX	chr11	+	34937676	34938362	34937676	34938033	34952950	34953031	2992	71	0	111	2	250	125	0.290338503783	0.608722878403	1.0	0.965	0.035
123	AKR1E2	AKR1E2	chr10	+	4889339	4889491	4889339	4889422	4889679	4890251	123	0	2	2	2	193	125	0.292570096259	0.611878989235	0.0	0.393	-0.393
2203	IKBKB	IKBKB	chr8	+	42150960	42151086	42150960	42151030	42162704	42162793	2203	3	54	3	134	180	125	0.292802923309	0.611878989235	0.037	0.015	0.022
428	KPTN	KPTN	chr19	-	47986382	47986472	47986417	47986472	47984214	47984290	428	2	52	0	38	159	125	0.292804919456	0.611878989235	0.029	0.0	0.029
1021	ZNRD1	ZNRD1	chr6	+	30029016	30029175	30029016	30029166	30029291	30029446	1021	76	14	33	10	133	125	0.294046857567	0.611942563084	0.836	0.756	0.08
1245	PPFIBP1	PPFIBP1	chr12	+	27817294	27817379	27817294	27817370	27820098	27820253	1245	17	17	224	153	133	125	0.293876324142	0.611942563084	0.484	0.579	-0.095
1888	NDUFV1	NDUFV1	chr11	+	67374322	67374547	67374322	67374520	67375866	67375949	1888	88	0	422	7	151	125	0.293914249839	0.611942563084	1.0	0.98	0.02
261	ATP5J	ATP5J	chr21	-	27107249	27107965	27107299	27107965	27101941	27102112	261	15	99	14	60	174	125	0.294116896812	0.611942563084	0.098	0.144	-0.046
1415	CLCN5	CLCN5	chrX	+	49688015	49688350	49688015	49688091	49689780	49689924	1415	6	3	8	10	250	125	0.295934221472	0.61222601928	0.5	0.286	0.214
1503	PLD2	PLD2	chr17	+	4722723	4722877	4722723	4722844	4725087	4725202	1503	44	11	84	13	157	125	0.295868656703	0.61222601928	0.761	0.837	-0.076
2386	JADE1	JADE1	chr4	+	129732424	129732558	129732424	129732551	129752887	129752965	2386	0	4	5	17	131	125	0.296176356971	0.61222601928	0.0	0.219	-0.219
2948	HCG18	HCG18	chr6	-	30293927	30294933	30294130	30294933	30263908	30264014	2948	37	23	37	15	250	125	0.295455342599	0.61222601928	0.446	0.552	-0.106
3033	PICK1	PICK1	chr22	+	38453261	38453594	38453261	38453443	38453759	38453857	3033	36	7	124	14	250	125	0.29595384136	0.61222601928	0.72	0.816	-0.096
3099	GPX8	GPX8	chr5	+	54455945	54456224	54455945	54456071	54459882	54463129	3099	96	5	192	5	250	125	0.295354614229	0.61222601928	0.906	0.95	-0.044
1264	MSTO1	MSTO1	chr1	+	155583447	155583557	155583447	155583524	155583849	155584758	1264	115	11	116	17	157	125	0.297888824287	0.612451727006	0.893	0.845	0.048
1466	ITFG2	ITFG2	chr12	+	2927271	2927519	2927271	2927443	2929251	2929391	1466	4	50	2	63	200	125	0.297064922588	0.612451727006	0.048	0.019	0.029
1726	AMZ2	AMZ2	chr17	+	66244144	66244298	66244144	66244227	66244780	66244846	1726	1	11	0	17	195	125	0.297821946056	0.612451727006	0.055	0.0	0.055
2107	DHRS4-AS1	DHRS4-AS1	chr14	-	24422782	24423406	24422982	24423406	24407939	24410367	2107	4	2	14	19	250	125	0.297162295938	0.612451727006	0.5	0.269	0.231
2218	HAUS1	HAUS1	chr18	+	43685159	43685374	43685159	43685334	43698146	43698282	2218	10	304	6	315	164	125	0.297748736492	0.612451727006	0.024	0.014	0.01
655	CARS	CARS	chr11	-	3023191	3023283	3023199	3023283	3022151	3022478	655	36	127	93	260	132	125	0.298725758745	0.613512042154	0.212	0.253	-0.041
2783	TFG	TFG	chr3	+	100455419	100455560	100455419	100455548	100463676	100463775	2783	423	151	443	181	136	125	0.299049081785	0.613516376165	0.72	0.692	0.028
2486	STRADA	STRADA	chr17	-	61781700	61781942	61781791	61781942	61781364	61781407	2486	86	10	103	7	215	125	0.299960015363	0.614724924188	0.833	0.895	-0.062
1431	AMN1	AMN1	chr12	-	31881904	31882108	31881924	31882108	31854796	31854941	1431	2	0	2	2	144	125	0.301268575278	0.614768139723	1.0	0.465	0.535
281	METTL23	METTL23	chr17	+	74722911	74723260	74722911	74722961	74729059	74729297	281	26	4	37	11	250	125	0.301154940821	0.614768139723	0.765	0.627	0.138
284	METTL23	METTL23	chr17	+	74722911	74723295	74722911	74723260	74729059	74729297	284	5	15	14	22	159	125	0.300700308845	0.614768139723	0.208	0.333	-0.125
529	XRCC4	XRCC4	chr5	+	82373316	82373481	82373316	82373434	82400728	82400877	529	0	14	2	25	171	125	0.300959894662	0.614768139723	0.0	0.055	-0.055
1738	SNX17	SNX17	chr2	+	27594135	27594335	27594135	27594210	27596113	27596178	1738	9	4	3	0	249	125	0.302544276745	0.61671245313	0.53	1.0	-0.47
101	NTMT1	NTMT1	chr9	+	132396332	132396585	132396332	132396500	132397486	132398410	101	270	49	475	70	209	125	0.305495493263	0.61704489216	0.767	0.802	-0.035
1177	SPATA6	SPATA6	chr1	-	48821341	48821441	48821389	48821441	48771458	48771550	1177	50	16	14	2	172	125	0.306472517984	0.61704489216	0.694	0.836	-0.142
1461	SPRY4	SPRY4	chr5	-	141699297	141699359	141699308	141699359	141689991	141694720	1461	0	2	5	7	135	125	0.304865409638	0.61704489216	0.0	0.398	-0.398
2508	CFL2	CFL2	chr14	-	35182459	35182767	35182713	35182767	35182265	35182342	2508	154	1	568	10	250	125	0.304001162159	0.61704489216	0.987	0.966	0.021
2664	CDIP1	CDIP1	chr16	-	4563696	4563852	4563816	4563852	4562791	4562948	2664	18	0	12	1	244	125	0.30631474773	0.61704489216	1.0	0.86	0.14
2766	NSUN4	NSUN4	chr1	+	46810472	46810816	46810472	46810634	46818539	46818700	2766	66	3	87	8	250	125	0.306584085162	0.61704489216	0.917	0.845	0.072
2955	LRRC75A-AS1	LRRC75A-AS1	chr17	+	16366480	16366631	16366480	16366561	16373615	16373962	2955	1	0	1	3	194	125	0.303582548747	0.61704489216	1.0	0.177	0.823
3110	HHLA3	HHLA3	chr1	+	70820492	70820794	70820492	70820790	70832126	70832220	3110	33	48	25	25	128	125	0.30570782688	0.61704489216	0.402	0.494	-0.092
456	TANGO2	TANGO2	chr22	+	20024282	20024617	20024282	20024377	20030877	20030966	456	16	15	33	48	250	125	0.306234313571	0.61704489216	0.348	0.256	0.092
468	NFKBIL1	NFKBIL1	chr6	+	31525404	31525626	31525404	31525581	31525798	31526606	468	100	23	81	26	169	125	0.305663222014	0.61704489216	0.763	0.697	0.066
718	CES2	CES2	chr16	+	66976550	66976688	66976550	66976640	66977201	66977274	718	60	5	104	15	172	125	0.304868437095	0.61704489216	0.897	0.834	0.063
873	RCC1	RCC1	chr1	+	28857034	28857127	28857034	28857085	28858314	28858502	873	0	13	5	68	166	125	0.303803339846	0.61704489216	0.0	0.052	-0.052
997	FAM193B	FAM193B	chr5	-	176980168	176981548	176981249	176981548	176965905	176966148	997	27	5	19	7	250	125	0.307142135845	0.617517346804	0.73	0.576	0.154
2666	RNF185	RNF185	chr22	+	31592921	31593143	31592921	31592976	31597483	31597601	2666	2	37	0	112	250	125	0.307856730719	0.618303213116	0.026	0.0	0.026
2752	ADARB1	ADARB1	chr21	+	46641932	46643492	46641932	46642022	46645461	46646478	2752	20	9	5	5	250	125	0.308202414133	0.618347280456	0.526	0.333	0.193
1761	CD151	CD151	chr11	+	832951	833026	832951	833022	834529	834591	1761	68	13	596	81	128	125	0.309268835645	0.619835756644	0.836	0.878	-0.042
1121	BCL7A	BCL7A	chr12	+	122492710	122492895	122492710	122492832	122496997	122499950	1121	25	101	27	79	187	125	0.310270993592	0.620061682948	0.142	0.186	-0.044
2443	BACE1	BACE1	chr11	-	117165846	117166063	117165978	117166063	117164586	117164649	2443	33	0	63	2	250	125	0.309823685208	0.620061682948	1.0	0.94	0.06
2460	SLC35G2	SLC35G2	chr3	+	136537860	136538470	136537860	136538205	136573284	136574734	2460	8	2	18	11	250	125	0.310368657192	0.620061682948	0.667	0.45	0.217
757	KIAA1033	KIAA1033	chr12	+	105527547	105527677	105527547	105527674	105531663	105531789	757	0	37	4	136	127	125	0.310680120723	0.620061682948	0.0	0.028	-0.028
1838	IFI6	IFI6	chr1	-	27995743	27995857	27995755	27995857	27994968	27995046	1838	21	86	27	79	136	125	0.311279174948	0.620608793477	0.183	0.239	-0.056
2901	KCNK2	KCNK2	chr1	+	215256559	215256774	215256559	215256650	215259710	215260021	2901	64	39	2	0	248	125	0.311751908898	0.62090317622	0.453	1.0	-0.547
241	CASP8	CASP8	chr2	+	202098165	202098345	202098165	202098277	202098738	202098835	241	16	3	6	0	192	125	0.31382412521	0.624379249116	0.776	1.0	-0.224
1470	ZNF34	ZNF34	chr8	-	146005612	146005665	146005616	146005665	146003823	146003910	1470	6	2	4	0	128	125	0.3146485611	0.625368107909	0.746	1.0	-0.254
303	TRMT2B	TRMT2B	chrX	-	100306772	100307105	100306805	100307105	100291962	100292062	303	8	0	5	1	157	125	0.315280044287	0.625971813501	1.0	0.799	0.201
218	CTNND1	CTNND1	chr11	+	57529233	57529540	57529233	57529518	57561481	57561553	218	4	22	37	375	146	125	0.315719246384	0.626192897813	0.135	0.078	0.057
2786	HCCS	HCCS	chrX	+	11129405	11129638	11129405	11129543	11130138	11130280	2786	43	4	111	5	219	125	0.316540440592	0.627170375032	0.86	0.927	-0.067
917	TMEM134	TMEM134	chr11	-	67235487	67235563	67235498	67235563	67234971	67235034	917	11	23	8	29	135	125	0.317412597593	0.628246695754	0.307	0.203	0.104
1088	ORC1	ORC1	chr1	-	52854113	52854309	52854128	52854309	52851523	52851621	1088	59	0	84	2	139	125	0.322203303514	0.631188009961	1.0	0.974	0.026
1192	ZNF767P	ZNF767P	chr7	-	149248664	149248917	149248745	149248917	149247958	149248037	1192	49	18	16	3	205	125	0.32136512235	0.631188009961	0.624	0.765	-0.141
2071	SPPL2B	SPPL2B	chr19	+	2351431	2351655	2351431	2351592	2352943	2355100	2071	7	10	8	22	187	125	0.321747655077	0.631188009961	0.319	0.196	0.123
2265	MED18	MED18	chr1	+	28655512	28655691	28655512	28655635	28657107	28657246	2265	18	0	79	4	180	125	0.321935249162	0.631188009961	1.0	0.932	0.068
2277	SRRM1	SRRM1	chr1	+	24981345	24981620	24981345	24981614	24987209	24987290	2277	203	49	327	96	130	125	0.320654169175	0.631188009961	0.799	0.766	0.033
258	ATP5J	ATP5J	chr21	-	27107163	27107965	27107249	27107965	27101941	27102112	258	507	15	600	12	210	125	0.322141130463	0.631188009961	0.953	0.967	-0.014
263	ATP5J	ATP5J	chr21	-	27107249	27107965	27107797	27107965	27101941	27102112	263	47	20	46	28	250	125	0.322076724094	0.631188009961	0.54	0.451	0.089
3000	NAA10	NAA10	chrX	-	153199395	153199454	153199413	153199454	153197991	153198037	3000	431	10	710	24	142	125	0.321521668763	0.631188009961	0.974	0.963	0.011
305	TRMT2B	TRMT2B	chrX	-	100306239	100306722	100306632	100306722	100296305	100296360	305	3	0	4	2	250	125	0.3210134479	0.631188009961	1.0	0.5	0.5
552	CNN2	CNN2	chr19	+	1032557	1032695	1032557	1032662	1036128	1036245	552	575	15	2257	78	157	125	0.319738059787	0.631188009961	0.968	0.958	0.01
622	ASB9	ASB9	chrX	-	15266804	15267057	15266865	15267057	15262108	15262752	622	46	5	40	8	185	125	0.322839408638	0.631786137806	0.861	0.772	0.089
2599	ARL5A	ARL5A	chr2	-	152684644	152685009	152684902	152685009	152671652	152671713	2599	22	0	70	3	250	125	0.323225663267	0.631894592467	1.0	0.921	0.079
1609	PIGA	PIGA	chrX	-	15349337	15350114	15349711	15350114	15344035	15344168	1609	23	3	131	8	250	125	0.323836241057	0.631929250805	0.793	0.891	-0.098
766	POLL	POLL	chr10	-	103347641	103348027	103347960	103348027	103347002	103347163	766	2	1	6	12	250	125	0.323905097664	0.631929250805	0.5	0.2	0.3
1241	UBE2D3	UBE2D3	chr4	-	103748748	103749105	103748891	103749105	103747641	103747793	1241	21	2	230	9	250	125	0.326672112217	0.634214612623	0.84	0.927	-0.087
1805	AP5S1	AP5S1	chr20	+	3801170	3801405	3801170	3801349	3802748	3802940	1805	42	4	57	10	180	125	0.327400841909	0.634214612623	0.879	0.798	0.081
212	BCL2L11	BCL2L11	chr2	+	111881309	111881716	111881309	111881446	111921709	111926022	212	10	2	6	0	250	125	0.327119669857	0.634214612623	0.714	1.0	-0.286
462	POLD4	POLD4	chr11	-	67120773	67121067	67121009	67121067	67120458	67120548	462	10	1	122	3	250	125	0.326143078877	0.634214612623	0.833	0.953	-0.12
585	LAMA4	LAMA4	chr6	-	112575643	112575917	112575660	112575917	112575157	112575493	585	266	289	66	59	141	125	0.327267067392	0.634214612623	0.449	0.498	-0.049
805	ZNF689	ZNF689	chr16	-	30621157	30621707	30621522	30621707	30620845	30620959	805	21	0	16	1	250	125	0.327111287344	0.634214612623	1.0	0.889	0.111
984	TMEM9	TMEM9	chr1	-	201123572	201123683	201123576	201123683	201122985	201123087	984	172	1	150	3	128	125	0.327370342969	0.634214612623	0.994	0.98	0.014
1598	ZNF195	ZNF195	chr11	-	3382972	3383119	3383026	3383119	3379156	3381795	1598	40	0	77	2	178	125	0.33112981943	0.640788201734	1.0	0.964	0.036
2036	SNX14	SNX14	chr6	-	86303296	86303874	86303551	86303874	86283975	86284096	2036	33	0	238	6	250	125	0.332017691677	0.641332842954	1.0	0.952	0.048
2771	RNASE4	RNASE4	chr14	+	21152371	21152917	21152371	21152855	21167513	21168761	2771	20	0	16	1	186	125	0.332418593992	0.641332842954	1.0	0.915	0.085
935	SPIN2B	SPIN2B	chrX	-	57147670	57147979	57147725	57147979	57146114	57147064	935	8	10	11	7	179	125	0.332338977006	0.641332842954	0.358	0.523	-0.165
2851	MAPKAPK3	MAPKAPK3	chr3	+	50654561	50654672	50654561	50654657	50654944	50655215	2851	0	2	19	34	139	125	0.333779809014	0.642660720985	0.0	0.334	-0.334
447	AUP1	AUP1	chr2	-	74755877	74756409	74756258	74756409	74755543	74755616	447	351	16	528	17	250	125	0.333698234455	0.642660720985	0.916	0.94	-0.024
344	PPCS	PPCS	chr1	+	42922164	42922395	42922164	42922254	42922917	42923021	344	0	1	1	0	250	125	0.33420177892	0.642825173955	0.0	1.0	-1.0
1524	TLE1	TLE1	chr9	-	84267098	84267203	84267128	84267203	84249011	84249216	1524	119	181	134	238	154	125	0.33479258445	0.643313718611	0.348	0.314	0.034
2377	TAF6	TAF6	chr7	-	99716502	99716995	99716951	99716995	99711676	99711891	2377	49	6	63	4	250	125	0.336731015744	0.646388180976	0.803	0.887	-0.084
1537	ORC6	ORC6	chr16	+	46723557	46723741	46723557	46723682	46724902	46725032	1537	5	32	7	83	183	125	0.337105866001	0.646458036207	0.096	0.054	0.042
1901	ZCCHC9	ZCCHC9	chr5	+	80597401	80597517	80597401	80597489	80604379	80604530	1901	2	4	6	4	152	125	0.337519611982	0.646602265683	0.291	0.552	-0.261
1492	ZNF302	ZNF302	chr19	+	35168543	35168767	35168543	35168701	35169641	35169718	1492	1	0	0	1	190	125	0.338256625847	0.646930944855	1.0	0.0	1.0
2701	CTSL	CTSL	chr9	+	90340973	90341313	90340973	90341164	90342508	90342644	2701	121	7	82	8	250	125	0.33836859367	0.646930944855	0.896	0.837	0.059
186	MED20	MED20	chr6	-	41877006	41877260	41877082	41877260	41873090	41875025	186	66	0	113	2	200	125	0.339257813533	0.647335088759	1.0	0.972	0.028
2875	NPEPL1	NPEPL1	chr20	+	57266779	57266886	57266779	57266836	57268792	57268978	2875	0	1	1	0	174	125	0.339158670857	0.647335088759	0.0	1.0	-1.0
325	SEMA3B	SEMA3B	chr3	+	50310549	50310874	50310549	50310745	50310965	50311077	325	17	1	79	1	250	125	0.340049978462	0.64779495239	0.895	0.975	-0.08
539	ARL6IP4	ARL6IP4	chr12	+	123464606	123465434	123464606	123465292	123465675	123465813	539	1	1	1	7	250	125	0.34017713992	0.64779495239	0.333	0.067	0.266
1676	BOC	BOC	chr3	+	112935033	112935125	112935033	112935121	112968568	112968746	1676	171	191	2	5	128	125	0.342641758371	0.651080670234	0.466	0.281	0.185
1703	COPB2	COPB2	chr3	-	139108310	139108522	139108389	139108522	139102139	139102277	1703	24	304	24	405	203	125	0.342925211652	0.651080670234	0.046	0.035	0.011
1875	ANAPC11	ANAPC11	chr17	+	79849588	79849717	79849588	79849709	79851427	79851490	1875	109	76	148	124	132	125	0.342514133595	0.651080670234	0.576	0.531	0.045
451	ZNF84	ZNF84	chr12	+	133613871	133614140	133613871	133614131	133617863	133618068	451	3	10	5	7	133	125	0.343760661768	0.652018732847	0.22	0.402	-0.182
836	BPNT1	BPNT1	chr1	-	220262985	220263195	220263027	220263195	220247308	220247413	836	2	2	9	27	166	125	0.344724413248	0.653198044944	0.43	0.201	0.229
1420	PML	PML	chr15	+	74325496	74325763	74325496	74325755	74326818	74326871	1420	14	89	25	224	132	125	0.345396279254	0.653822490957	0.13	0.096	0.034
1747	NAPRT	NAPRT	chr8	-	144657360	144657515	144657399	144657515	144657155	144657263	1747	34	0	284	7	163	125	0.346646498753	0.655102159502	1.0	0.969	0.031
635	ARSA	ARSA	chr22	-	51066325	51066601	51066373	51066601	51065983	51066220	635	0	1	17	11	172	125	0.346805949162	0.655102159502	0.0	0.529	-0.529
808	CTAGE5	CTAGE5	chr14	+	39760222	39760315	39760222	39760300	39762474	39762585	808	2	14	4	71	139	125	0.347101248909	0.655102159502	0.114	0.048	0.066
406	SLC35B3	SLC35B3	chr6	-	8435309	8435800	8435671	8435800	8434617	8434663	406	14	3	18	8	250	125	0.347499048156	0.655205510343	0.7	0.529	0.171
1759	SPINT1	SPINT1	chr15	+	41145908	41146127	41145908	41146079	41146594	41146720	1759	19	0	245	10	172	125	0.347997183915	0.655378220425	1.0	0.947	0.053
2200	CASP8AP2	CASP8AP2	chr6	+	90539618	90539825	90539618	90539653	90556280	90556363	2200	6	0	11	2	250	125	0.348276907713	0.655378220425	1.0	0.733	0.267
1265	ZNF234	ZNF234	chr19	+	44645709	44645886	44645709	44645768	44646466	44646520	1265	11	4	3	3	242	125	0.348817514477	0.655749461271	0.587	0.341	0.246
1149	CDK18	CDK18	chr1	+	205473683	205474006	205473683	205473924	205492274	205492425	1149	3	1	4	5	206	125	0.351571588943	0.659991073707	0.645	0.327	0.318
1801	ODF2	ODF2	chr9	+	131223220	131223346	131223220	131223289	131231461	131231632	1801	117	30	124	41	181	125	0.353147056193	0.659991073707	0.729	0.676	0.053
278	METTL23	METTL23	chr17	+	74722911	74723260	74722911	74722961	74725771	74725876	278	16	3	33	12	250	125	0.353125889894	0.659991073707	0.727	0.579	0.148
313	TRAPPC3	TRAPPC3	chr1	-	36614692	36615115	36614937	36615115	36603396	36603579	313	5	0	9	2	250	125	0.352562562291	0.659991073707	1.0	0.692	0.308
438	U2AF2	U2AF2	chr19	+	56180448	56180547	56180448	56180535	56180809	56181058	438	156	662	179	851	136	125	0.352206122763	0.659991073707	0.178	0.162	0.016
530	HEXIM2	HEXIM2	chr17	+	43237540	43238615	43237540	43238310	43239854	43240002	530	4	1	3	3	250	125	0.352360262623	0.659991073707	0.667	0.333	0.334
1928	PSME1	PSME1	chr14	+	24607682	24607777	24607682	24607769	24607944	24608176	1928	5	285	35	1289	132	125	0.354542186017	0.661337636893	0.016	0.025	-0.009
2305	TLE3	TLE3	chr15	-	70350488	70350630	70350497	70350630	70349812	70349997	2305	9	39	8	57	133	125	0.354560073392	0.661337636893	0.178	0.117	0.061
1907	NME4	NME4	chr16	+	448207	448394	448207	448385	448989	449123	1907	11	23	7	8	133	125	0.35558849429	0.662078690311	0.31	0.451	-0.141
1999	SLC16A1-AS1	SLC16A1-AS1	chr1	+	113499036	113500344	113499036	113499578	113503098	113503197	1999	6	6	16	8	250	125	0.355650647256	0.662078690311	0.333	0.5	-0.167
2871	C11orf74	C11orf74	chr11	+	36616042	36616311	36616042	36616191	36631630	36631789	2871	35	62	12	14	244	125	0.356879610017	0.663719625251	0.224	0.305	-0.081
2318	ZNF550	ZNF550	chr19	-	58057824	58059361	58059199	58059361	58053203	58054611	2318	29	0	27	1	250	125	0.359192318899	0.666722380075	1.0	0.931	0.069
811	GUSBP4	GUSBP4	chr6	-	58275150	58275346	58275195	58275346	58272111	58273455	811	24	1	5	1	169	125	0.358984850432	0.666722380075	0.947	0.787	0.16
940	TXNRD1	TXNRD1	chr12	+	104680459	104681209	104680459	104680887	104682708	104682818	940	6	37	43	415	250	125	0.360047475564	0.667660852745	0.075	0.049	0.026
1442	WDR4	WDR4	chr21	-	44293660	44293801	44293712	44293801	44283549	44283706	1442	54	4	175	7	176	125	0.361357099842	0.669439438117	0.906	0.947	-0.041
1551	CEP57L1	CEP57L1	chr6	+	109481774	109481933	109481774	109481919	109483951	109485115	1551	2	23	1	37	138	125	0.361764954131	0.669545603091	0.073	0.024	0.049
1570	BMP4	BMP4	chr14	-	54423267	54423554	54423476	54423554	54419993	54420118	1570	79	5	13	2	250	125	0.363641085484	0.672173336786	0.888	0.765	0.123
1725	AMZ2	AMZ2	chr17	+	66244144	66244298	66244144	66244199	66244780	66244846	1725	1	3	0	4	223	125	0.363888602218	0.672173336786	0.157	0.0	0.157
1437	ZBTB17	ZBTB17	chr1	-	16274785	16274992	16274789	16274992	16273429	16273618	1437	48	4	33	1	128	125	0.364518499435	0.672686312967	0.921	0.97	-0.049
2108	GMPR2	GMPR2	chr14	+	24702684	24702804	24702684	24702799	24704942	24705026	2108	61	0	206	4	129	125	0.366111729485	0.674974327525	1.0	0.98	0.02
1113	ADRM1	ADRM1	chr20	+	60877951	60878105	60877951	60878101	60881252	60881376	1113	2	0	3	2	128	125	0.367261377291	0.676440916708	1.0	0.594	0.406
1292	CRNKL1	CRNKL1	chr20	-	20032935	20033366	20033122	20033366	20031113	20031266	1292	65	1	100	0	250	125	0.368049043383	0.67723860584	0.97	1.0	-0.03
697	ATP2A1-AS1	ATP2A1-AS1	chr16	-	28890809	28891242	28890862	28891242	28890277	28890425	697	5	11	4	18	177	125	0.369243503706	0.678782571779	0.243	0.136	0.107
2764	PASK	PASK	chr2	-	242054436	242054592	242054457	242054592	242051654	242051854	2764	1	24	4	35	145	125	0.371716211158	0.682015334593	0.035	0.09	-0.055
2983	ZNF202	ZNF202	chr11	-	123611100	123611244	123611124	123611244	123601194	123601693	2983	0	2	1	1	148	125	0.371636443892	0.682015334593	0.0	0.458	-0.458
1064	ABCB8	ABCB8	chr7	+	150741057	150741308	150741057	150741233	150742295	150744869	1064	62	0	120	2	199	125	0.372706193545	0.682520450308	1.0	0.974	0.026
2734	SLC38A1	SLC38A1	chr12	-	46662308	46663208	46662647	46663208	46623346	46623422	2734	20	0	76	3	250	125	0.372460487824	0.682520450308	1.0	0.927	0.073
2897	TRIM17	TRIM17	chr1	-	228604087	228604583	228604239	228604583	228602344	228602778	2897	3	2	2	0	250	125	0.374120687688	0.684454514831	0.429	1.0	-0.571
269	KDM2A	KDM2A	chr11	+	67017556	67018269	67017556	67017817	67020164	67020328	269	105	0	389	4	250	125	0.375024552891	0.68545157514	1.0	0.98	0.02
1027	RSAD1	RSAD1	chr17	+	48561802	48562003	48561802	48561906	48562104	48563341	1027	14	67	7	52	221	125	0.379015114001	0.685529230816	0.106	0.071	0.035
117	NDRG2	NDRG2	chr14	-	21486921	21486973	21486954	21486973	21486615	21486663	117	371	6	20	1	157	125	0.377133664962	0.685529230816	0.98	0.941	0.039
1294	SLC39A11	SLC39A11	chr17	-	70943869	70944014	70943890	70944014	70845772	70845943	1294	9	16	16	45	145	125	0.378212212362	0.685529230816	0.327	0.235	0.092
1659	EDF1	EDF1	chr9	-	139757793	139757900	139757802	139757900	139757357	139757451	1659	126	1	137	3	133	125	0.377794496509	0.685529230816	0.992	0.977	0.015
2025	MRPL11	MRPL11	chr11	-	66206102	66206319	66206252	66206319	66205634	66205730	2025	35	3	160	7	250	125	0.376930430039	0.685529230816	0.854	0.92	-0.066
2374	NPL	NPL	chr1	+	182775279	182775666	182775279	182775367	182781290	182781348	2374	1	10	1	2	250	125	0.377888643573	0.685529230816	0.048	0.2	-0.152
2636	SLC50A1	SLC50A1	chr1	+	155108774	155108872	155108774	155108852	155110454	155110574	2636	4	11	3	18	144	125	0.37859191442	0.685529230816	0.24	0.126	0.114
2900	MRPL55	MRPL55	chr1	-	228296849	228297013	228296961	228297013	228296137	228296175	2900	12	1	13	0	236	125	0.377285964625	0.685529230816	0.864	1.0	-0.136
2935	CEP170	CEP170	chr1	-	243305587	243305765	243305617	243305765	243303238	243303409	2935	37	34	41	50	154	125	0.376629974233	0.685529230816	0.469	0.4	0.069
2966	APEX1	APEX1	chr14	+	20923289	20923548	20923289	20923487	20923736	20923862	2966	294	60	289	49	185	125	0.37869554043	0.685529230816	0.768	0.799	-0.031
3047	ECI1	ECI1	chr16	-	2293318	2293440	2293369	2293440	2293046	2293225	3047	200	3	306	2	175	125	0.376414353776	0.685529230816	0.979	0.991	-0.012
790	RFC5	RFC5	chr12	+	118455494	118455858	118455494	118455620	118456876	118456941	790	2	2	7	2	250	125	0.379772814601	0.686249835277	0.333	0.636	-0.303
1754	PLAU	PLAU	chr10	+	75671282	75671683	75671282	75671370	75671972	75672080	1754	1	3	132	140	250	125	0.381126627251	0.688045234451	0.143	0.32	-0.177
112	MRPL52	MRPL52	chr14	+	23299091	23299157	23299091	23299149	23299258	23299319	112	0	11	11	173	132	125	0.384432442605	0.688653444819	0.0	0.057	-0.057
1638	ZNF155	ZNF155	chr19	+	44488321	44488500	44488321	44488397	44492610	44492710	1638	2	1	0	1	227	125	0.383658460089	0.688653444819	0.524	0.0	0.524
1989	STX16	STX16	chr20	+	57226308	57226490	57226308	57226470	57227128	57227194	1989	27	0	65	2	144	125	0.384685485774	0.688653444819	1.0	0.966	0.034
2000	ZNF610	ZNF610	chr19	+	52850959	52851197	52850959	52851084	52852406	52852488	2000	31	9	3	0	237	125	0.383650357037	0.688653444819	0.645	1.0	-0.355
2207	SKA1	SKA1	chr18	+	47901391	47901609	47901391	47901564	47902189	47902288	2207	13	18	47	45	169	125	0.38470849509	0.688653444819	0.348	0.436	-0.088
2532	TRIM52-AS1	TRIM52-AS1	chr5	+	180690628	180690790	180690628	180690767	180691052	180691567	2532	36	11	9	5	147	125	0.382159718919	0.688653444819	0.736	0.605	0.131
2973	TRERF1	TRERF1	chr6	-	42230997	42231306	42231057	42231306	42227076	42227461	2973	15	10	18	7	184	125	0.383116030088	0.688653444819	0.505	0.636	-0.131
3046	IL32	IL32	chr16	+	3117377	3117614	3117377	3117416	3117984	3118011	3046	19	3	651	175	250	125	0.383061510409	0.688653444819	0.76	0.65	0.11
573	SLC6A9	SLC6A9	chr1	-	44476397	44476554	44476442	44476554	44475636	44475768	573	20	2	31	1	169	125	0.383721003026	0.688653444819	0.881	0.958	-0.077
2526	ZNF101	ZNF101	chr19	+	19788672	19788799	19788672	19788795	19789534	19789595	2526	5	3	11	14	128	125	0.385111349704	0.68872909919	0.619	0.434	0.185
1143	SMARCA2	SMARCA2	chr9	+	2086828	2087071	2086828	2086897	2088499	2088613	1143	65	0	142	2	250	125	0.385925212999	0.688894539092	1.0	0.973	0.027
1454	AURKA	AURKA	chr20	-	54966998	54967351	54967223	54967351	54963211	54963258	1454	9	14	44	45	250	125	0.385755025019	0.688894539092	0.243	0.328	-0.085
968	CDK10	CDK10	chr16	+	89761338	89761478	89761338	89761460	89761700	89761753	968	94	9	188	12	142	125	0.386608641842	0.689470126908	0.902	0.932	-0.03
2548	OXLD1	OXLD1	chr17	-	79633175	79633667	79633547	79633667	79632065	79632614	2548	4	0	8	2	250	125	0.38714275329	0.689778599612	1.0	0.667	0.333
1982	ATG4C	ATG4C	chr1	+	63249776	63249944	63249776	63249896	63269389	63269533	1982	7	5	19	7	172	125	0.387764814494	0.690243052827	0.504	0.664	-0.16
386	ATRAID	ATRAID	chr2	+	27435218	27435475	27435218	27435335	27436044	27436166	386	70	278	100	341	250	125	0.388229231231	0.690426286454	0.112	0.128	-0.016
2211	DENND5A	DENND5A	chr11	-	9163486	9163655	9163520	9163655	9160374	9161401	2211	197	4	199	7	158	125	0.388995621811	0.690842755968	0.975	0.957	0.018
2272	ZNF30	ZNF30	chr19	+	35417806	35418186	35417806	35418120	35420787	35420860	2272	0	8	1	8	190	125	0.389186809121	0.690842755968	0.0	0.076	-0.076
2833	PIF1	PIF1	chr15	-	65117767	65117867	65117791	65117867	65115976	65116553	2833	0	6	2	14	148	125	0.3895782797	0.690895556385	0.0	0.108	-0.108
1387	PRAME	PRAME	chr22	-	22901377	22901768	22901581	22901768	22899964	22900000	1387	8	18	0	2	250	125	0.391721462326	0.691538280276	0.182	0.0	0.182
1486	ZNF302	ZNF302	chr19	+	35168543	35169008	35168543	35168738	35169641	35169718	1486	2	1	3	0	250	125	0.392575548472	0.691538280276	0.5	1.0	-0.5
2604	ADGRG2	ADGRG2	chrX	-	19055706	19055754	19055715	19055754	19055584	19055608	2604	53	45	0	1	133	125	0.392837190628	0.691538280276	0.525	0.0	0.525
2638	FGFR1	FGFR1	chr8	-	38285863	38285953	38285869	38285953	38285438	38285611	2638	146	181	59	87	130	125	0.392358879863	0.691538280276	0.437	0.395	0.042
2774	CDV3	CDV3	chr3	+	133293277	133293600	133293277	133293395	133293882	133293959	2774	3	0	2	1	250	125	0.392575548472	0.691538280276	1.0	0.5	0.5
279	METTL23	METTL23	chr17	+	74722911	74723295	74722911	74723260	74725771	74725876	279	4	5	7	18	159	125	0.392807249405	0.691538280276	0.386	0.234	0.152
2812	CAP1	CAP1	chr1	+	40506254	40506473	40506254	40506455	40525008	40525130	2812	86	35	514	173	142	125	0.391787983729	0.691538280276	0.684	0.723	-0.039
2845	EPOR	EPOR	chr19	-	11493522	11493908	11493772	11493908	11492605	11492781	2845	9	12	6	4	250	125	0.390342880884	0.691538280276	0.273	0.429	-0.156
463	POLD4	POLD4	chr11	-	67120764	67121067	67120773	67121067	67120458	67120548	463	1	6	6	113	133	125	0.394568279607	0.693946053452	0.135	0.048	0.087
10	BABAM1	BABAM1	chr19	+	17378184	17378336	17378184	17378325	17379602	17379900	10	132	6	217	15	135	125	0.395588874258	0.694769867325	0.953	0.931	0.022
1967	SLIT2	SLIT2	chr4	+	20490441	20490617	20490441	20490605	20493383	20493522	1967	3	70	0	17	136	125	0.395764196675	0.694769867325	0.038	0.0	0.038
3029	ZBTB8OS	ZBTB8OS	chr1	-	33116002	33116191	33116033	33116191	33099551	33099711	3029	4	9	8	34	155	125	0.397208400383	0.696025729111	0.264	0.159	0.105
666	STARD4	STARD4	chr5	-	110848082	110848295	110848088	110848295	110842027	110842077	666	6	0	49	6	130	125	0.397151171228	0.696025729111	1.0	0.887	0.113
384	USP19	USP19	chr3	-	49154869	49155003	49154899	49155003	49154159	49154376	384	11	0	28	2	154	125	0.397581296195	0.696040582706	1.0	0.919	0.081
2622	HNRNPH2	HNRNPH2	chrX	+	100663120	100663307	100663120	100663295	100666923	100669128	2622	225	37	378	51	136	125	0.398134737229	0.696371197901	0.848	0.872	-0.024
2837	NFATC4	NFATC4	chr14	+	24845499	24846084	24845499	24845760	24846843	24848811	2837	121	14	59	10	250	125	0.399640421847	0.698365238543	0.812	0.747	0.065
1295	WDYHV1	WDYHV1	chr8	+	124428964	124429172	124428964	124429096	124440163	124440263	1295	33	10	67	29	200	125	0.40149095594	0.699678581976	0.673	0.591	0.082
207	CDC42EP3	CDC42EP3	chr2	-	37898568	37899342	37899227	37899342	37869024	37873965	207	21	0	89	3	250	125	0.40125173411	0.699678581976	1.0	0.937	0.063
966	LOC101927027	LOC101927027	chr2	+	179291092	179291388	179291092	179291232	179295496	179295616	966	19	3	27	8	250	125	0.400848521526	0.699678581976	0.76	0.628	0.132
1721	ULK3	ULK3	chr15	-	75130606	75130685	75130610	75130685	75130492	75130533	1721	45	3	40	1	128	125	0.4022660522	0.700390300549	0.936	0.975	-0.039
1817	NCEH1	NCEH1	chr3	-	172365651	172365904	172365675	172365904	172363412	172363482	1817	2	13	53	698	148	125	0.403190220376	0.701360037266	0.115	0.06	0.055
1786	AKT2	AKT2	chr19	-	40771128	40771258	40771165	40771258	40762832	40762961	1786	184	1	440	6	161	125	0.406698042832	0.702630686774	0.993	0.983	0.01
1996	LPPR2	LPPR2	chr19	+	11474388	11474511	11474388	11474495	11474836	11474888	1996	32	59	7	8	140	125	0.407574720373	0.702630686774	0.326	0.439	-0.113
2153	ZNF566	ZNF566	chr19	-	36980375	36980463	36980387	36980463	36967450	36967518	2153	1	4	2	2	136	125	0.405050235216	0.702630686774	0.187	0.479	-0.292
2261	ZNF484	ZNF484	chr9	-	95640101	95640320	95640171	95640320	95618473	95618600	2261	6	3	2	0	194	125	0.406296618257	0.702630686774	0.563	1.0	-0.437
2379	SP100	SP100	chr2	+	231331834	231331930	231331834	231331921	231333757	231333811	2379	12	1	144	4	133	125	0.406221963774	0.702630686774	0.919	0.971	-0.052
2498	SAMD8	SAMD8	chr10	+	76871392	76871536	76871392	76871480	76910271	76910864	2498	1	3	16	17	180	125	0.40722887215	0.702630686774	0.188	0.395	-0.207
2592	CCDC103	CCDC103	chr17	+	42977079	42977227	42977079	42977211	42978357	42978509	2592	11	0	12	1	140	125	0.40646377427	0.702630686774	1.0	0.915	0.085
2615	CTNS	CTNS	chr17	+	3539761	3540125	3539761	3540002	3540400	3540610	2615	31	0	36	1	247	125	0.406075276965	0.702630686774	1.0	0.948	0.052
346	PPCS	PPCS	chr1	+	42922164	42922744	42922164	42922254	42922917	42923021	346	74	1	170	0	250	125	0.40731549942	0.702630686774	0.974	1.0	-0.026
834	YAP1	YAP1	chr11	+	102076623	102076817	102076623	102076805	102080247	102080295	834	8	25	107	236	136	125	0.407599372223	0.702630686774	0.227	0.294	-0.067
1071	IQCH-AS1	IQCH-AS1	chr15	-	67813831	67814182	67813883	67814182	67811337	67811440	1071	42	6	39	3	176	125	0.408986448774	0.703118017244	0.833	0.902	-0.069
3035	PICK1	PICK1	chr22	+	38453261	38453496	38453261	38453443	38453759	38453857	3035	10	7	33	14	177	125	0.408949050652	0.703118017244	0.502	0.625	-0.123
859	DOCK7	DOCK7	chr1	-	62979114	62979277	62979141	62979277	62976247	62976344	859	7	67	27	179	151	125	0.40875116453	0.703118017244	0.08	0.111	-0.031
2308	NFIL3	NFIL3	chr9	-	94186542	94186908	94186690	94186908	94171326	94173188	2308	2	4	0	2	250	125	0.409512765378	0.703389731899	0.2	0.0	0.2
137	POP1	POP1	chr8	+	99129520	99129618	99129520	99129558	99135563	99135707	137	8	1	31	1	184	125	0.41120738137	0.703777955226	0.845	0.955	-0.11
1626	PRKD2	PRKD2	chr19	-	47220071	47220384	47220207	47220384	47219387	47219792	1626	44	2	91	8	250	125	0.411212669127	0.703777955226	0.917	0.85	0.067
3098	GPX8	GPX8	chr5	+	54455945	54456224	54455945	54456071	54456821	54457083	3098	174	5	485	21	250	125	0.410815341871	0.703777955226	0.946	0.92	0.026
669	B9D1	B9D1	chr17	-	19265819	19266046	19265912	19266046	19263632	19263701	669	52	0	126	2	217	125	0.410351681199	0.703777955226	1.0	0.973	0.027
2307	TLE3	TLE3	chr15	-	70366841	70366946	70366871	70366946	70358352	70358557	2307	4	16	18	43	154	125	0.411654106594	0.703902724794	0.169	0.254	-0.085
2201	CASP8AP2	CASP8AP2	chr6	+	90539618	90539786	90539618	90539653	90556280	90556363	2201	9	0	23	2	250	125	0.412181599087	0.704174288243	1.0	0.852	0.148
3040	YBEY	YBEY	chr21	+	47706266	47706651	47706266	47706329	47706783	47707037	3040	12	72	7	27	250	125	0.412797361913	0.704573834662	0.077	0.115	-0.038
670	TSSC4	TSSC4	chr11	+	2423068	2423377	2423068	2423209	2423523	2423680	670	101	2	36	0	250	125	0.413153243362	0.704573834662	0.962	1.0	-0.038
1287	BRCA1	BRCA1	chr17	-	41258472	41258550	41258494	41258550	41256884	41256973	1287	9	0	81	6	146	125	0.413588209957	0.704686423745	1.0	0.92	0.08
100	NTMT1	NTMT1	chr9	+	132388431	132388600	132388431	132388574	132394928	132395144	100	7	160	10	348	150	125	0.414892670809	0.706119081504	0.035	0.023	0.012
1319	UBE2I	UBE2I	chr16	+	1359153	1359420	1359153	1359272	1364020	1364097	1319	10	9	25	14	250	125	0.416325227661	0.706119081504	0.357	0.472	-0.115
1517	STAT3	STAT3	chr17	-	40474299	40474512	40474302	40474512	40469199	40469242	1517	67	26	375	118	127	125	0.415834704521	0.706119081504	0.717	0.758	-0.041
381	ACTL6A	ACTL6A	chr3	+	179280667	179280905	179280667	179280761	179287611	179287688	381	446	55	478	69	250	125	0.415195171351	0.706119081504	0.802	0.776	0.026
47	CARF	CARF	chr2	+	203776940	203777825	203776940	203777047	203782599	203782766	47	2	9	1	1	250	125	0.416647227673	0.706119081504	0.1	0.333	-0.233
612	TMEM254	TMEM254	chr10	+	81839000	81839448	81839000	81839063	81841596	81841700	612	1	1	2	9	250	125	0.416647227673	0.706119081504	0.333	0.1	0.233
1267	SNX12	SNX12	chrX	-	70287991	70288298	70288003	70288298	70282703	70282799	1267	113	2	294	2	136	125	0.418315957241	0.708318686463	0.981	0.993	-0.012
1452	AURKA	AURKA	chr20	-	54967209	54967351	54967223	54967351	54963211	54963258	1452	6	14	30	45	138	125	0.419154740267	0.708482791071	0.28	0.377	-0.097
714	TCF7L2	TCF7L2	chr10	+	114903681	114903784	114903681	114903772	114905769	114905856	714	63	3	188	15	136	125	0.418945386501	0.708482791071	0.951	0.92	0.031
2821	HYI	HYI	chr1	-	43917080	43917215	43917098	43917215	43916673	43916982	2821	42	91	77	201	142	125	0.42135819201	0.710321400476	0.289	0.252	0.037
404	SLC35B3	SLC35B3	chr6	-	8435460	8435800	8435671	8435800	8434617	8434663	404	14	3	20	8	250	125	0.421014647992	0.710321400476	0.7	0.556	0.144
695	C12orf57	C12orf57	chr12	+	7053542	7053815	7053542	7053728	7054933	7055166	695	1362	120	595	60	211	125	0.420690877466	0.710321400476	0.871	0.855	0.016
1115	CRELD2	CRELD2	chr22	+	50316881	50317108	50316881	50316965	50318007	50318103	1115	3	75	2	107	250	125	0.421841848421	0.710509638875	0.02	0.009	0.011
2751	TTLL3	TTLL3	chr3	+	9868680	9868924	9868680	9868756	9870643	9871079	2751	103	5	49	1	250	125	0.425069208316	0.715314702981	0.912	0.961	-0.049
520	SDR39U1	SDR39U1	chr14	-	24911303	24911466	24911383	24911466	24909988	24910132	520	16	29	21	27	204	125	0.426122487159	0.716455942318	0.253	0.323	-0.07
2832	LINC01140	LINC01140	chr1	+	87597608	87597942	87597608	87597935	87599296	87599401	2832	7	4	5	1	131	125	0.427002761161	0.717304550411	0.625	0.827	-0.202
2621	WDR20	WDR20	chr14	+	102606188	102606545	102606188	102606509	102661274	102661457	2621	0	11	3	51	160	125	0.427807390853	0.718024706968	0.0	0.044	-0.044
1128	TIRAP	TIRAP	chr11	+	126159559	126159728	126159559	126159712	126160697	126160856	1128	4	0	4	1	140	125	0.430462848353	0.718064664065	1.0	0.781	0.219
1840	IFI6	IFI6	chr1	-	27995731	27995857	27995755	27995857	27994968	27995046	1840	3	86	5	79	148	125	0.430327869584	0.718064664065	0.029	0.051	-0.022
1905	EDA	EDA	chrX	+	69253247	69253378	69253247	69253372	69255207	69259321	1905	1	1	9	2	130	125	0.430412046721	0.718064664065	0.49	0.812	-0.322
2264	TCN2	TCN2	chr22	+	31008859	31009029	31008859	31008948	31010335	31010488	2264	22	0	66	2	205	125	0.428876755466	0.718064664065	1.0	0.953	0.047
424	DKC1	DKC1	chrX	+	154002876	154002980	154002876	154002965	154003469	154003548	424	272	4	394	3	139	125	0.428520230002	0.718064664065	0.984	0.992	-0.008
674	SDCBP2-AS1	SDCBP2-AS1	chr20	+	1305986	1306426	1305986	1306173	1353721	1353822	674	2	0	4	2	250	125	0.429887347945	0.718064664065	1.0	0.5	0.5
733	NUDT4	NUDT4	chr12	+	93772325	93772566	93772325	93772469	93788384	93788495	733	5	0	5	1	221	125	0.429065855272	0.718064664065	1.0	0.739	0.261
1418	FAM111A	FAM111A	chr11	+	58910317	58910442	58910317	58910419	58910555	58910777	1418	1	3	11	12	147	125	0.431465451907	0.719109086512	0.221	0.438	-0.217
1475	BCS1L	BCS1L	chr2	+	219524378	219524523	219524378	219524466	219525661	219526030	1475	2	4	4	19	181	125	0.434572305519	0.723655713637	0.257	0.127	0.13
1459	PACRGL	PACRGL	chr4	+	20702035	20702410	20702035	20702234	20706088	20706156	1459	87	4	87	2	250	125	0.435709699224	0.724917705155	0.916	0.956	-0.04
1326	PRG2	PRG2	chr11	-	57157955	57158130	57158072	57158130	57157359	57157429	1326	7	2	3	0	241	125	0.436452656026	0.725521821592	0.645	1.0	-0.355
2578	NAT9	NAT9	chr17	-	72771737	72771846	72771760	72771846	72769714	72769824	2578	3	72	2	100	147	125	0.43753906897	0.725635864909	0.034	0.017	0.017
2652	MRPL24	MRPL24	chr1	-	156710803	156710923	156710844	156710923	156708313	156708556	2652	49	34	97	83	165	125	0.437661003338	0.725635864909	0.522	0.47	0.052
2723	CNST	CNST	chr1	+	246729638	246730091	246729638	246729965	246754813	246755243	2723	0	16	2	40	250	125	0.437235448457	0.725635864909	0.0	0.024	-0.024
1000	CDK11B	CDK11B	chr1	-	1577707	1577869	1577746	1577869	1577266	1577362	1000	3	1	12	1	163	125	0.439550588004	0.726979499946	0.697	0.902	-0.205
1561	CPXM1	CPXM1	chr20	-	2776244	2776542	2776466	2776542	2775922	2776062	1561	2135	41	29	0	250	125	0.439993606759	0.726979499946	0.963	1.0	-0.037
2714	RGS5	RGS5	chr1	-	163122327	163122506	163122339	163122506	163112088	163117293	2714	1	21	0	16	136	125	0.43999387536	0.726979499946	0.042	0.0	0.042
271	OSBPL5	OSBPL5	chr11	-	3186445	3186582	3186452	3186582	3150242	3150399	271	6	0	7	1	131	125	0.439984606776	0.726979499946	1.0	0.87	0.13
226	SMTN	SMTN	chr22	+	31496870	31497035	31496870	31496939	31500301	31500610	226	64	0	606	7	220	125	0.44123925252	0.727778041721	1.0	0.98	0.02
919	RACGAP1	RACGAP1	chr12	-	50419110	50419307	50419180	50419307	50410413	50410502	919	22	39	64	89	194	125	0.440926194288	0.727778041721	0.267	0.317	-0.05
1131	CCDC90B	CCDC90B	chr11	-	82996595	82997450	82996915	82997450	82991183	82991303	1131	36	52	116	138	250	125	0.44200125167	0.72836548075	0.257	0.296	-0.039
827	SLC52A2	SLC52A2	chr8	+	145582843	145583083	145582843	145582980	145583282	145584153	827	170	2	692	4	227	125	0.442358093021	0.72836548075	0.979	0.99	-0.011
743	ABHD11	ABHD11	chr7	-	73152657	73152793	73152662	73152793	73151891	73152065	743	53	0	290	5	129	125	0.443701577535	0.72994833169	1.0	0.983	0.017
1683	DBI	DBI	chr2	+	120124623	120125039	120124623	120124790	120125763	120125881	1683	5	2	8	7	250	125	0.445794644118	0.730873622545	0.556	0.364	0.192
2302	CPT1C	CPT1C	chr19	+	50195077	50195210	50195077	50195146	50195495	50195650	2302	2	28	0	9	188	125	0.44544939143	0.730873622545	0.045	0.0	0.045
2898	MRPL55	MRPL55	chr1	-	228296849	228297013	228296961	228297013	228295935	228296019	2898	25	7	14	2	236	125	0.445025350755	0.730873622545	0.654	0.788	-0.134
483	PTBP3	PTBP3	chr9	-	115060111	115060196	115060120	115060196	115038123	115038293	483	49	38	222	143	133	125	0.445634724788	0.730873622545	0.548	0.593	-0.045
1611	PIGA	PIGA	chrX	-	15349337	15350114	15349995	15350114	15344035	15344168	1611	28	2	125	16	250	125	0.446531226616	0.731453381506	0.875	0.796	0.079
232	THYN1	THYN1	chr11	-	134123120	134123260	134123192	134123260	134122733	134122810	232	73	21	87	32	196	125	0.448936707029	0.734763590767	0.689	0.634	0.055
2090	RPL13A	RPL13A	chr19	+	49993106	49993179	49993106	49993169	49993731	49993833	2090	9	6	1	2	134	125	0.449620850689	0.735253274671	0.583	0.318	0.265
53	CWF19L1	CWF19L1	chr10	-	102027282	102027438	102027327	102027438	102021735	102021820	53	0	23	1	26	169	125	0.451532856939	0.737748294913	0.0	0.028	-0.028
2789	GAPVD1	GAPVD1	chr9	+	128109097	128109274	128109097	128109220	128111668	128111798	2789	1	69	0	73	178	125	0.45204342733	0.737951236069	0.01	0.0	0.01
2470	ZCCHC7	ZCCHC7	chr9	+	37120468	37120624	37120468	37120620	37126308	37126939	2470	4	18	13	36	128	125	0.452764825801	0.738497709035	0.178	0.261	-0.083
1450	AURKA	AURKA	chr20	-	54966998	54967351	54967209	54967351	54965611	54965721	1450	6	4	42	16	250	125	0.454999794109	0.739616686594	0.429	0.568	-0.139
2289	ATXN2L	ATXN2L	chr16	+	28847253	28847497	28847253	28847443	28848048	28848558	2289	39	82	46	79	178	125	0.454605761943	0.739616686594	0.25	0.29	-0.04
2471	ZCCHC7	ZCCHC7	chr9	+	37120594	37120891	37120594	37120773	37126308	37126939	2471	0	1	4	4	242	125	0.454352973389	0.739616686594	0.0	0.341	-0.341
2537	RNF7	RNF7	chr3	+	141457050	141457358	141457050	141457351	141462350	141462398	2537	419	51	583	61	131	125	0.454728164203	0.739616686594	0.887	0.901	-0.014
402	SLC35B3	SLC35B3	chr6	-	8435460	8435800	8435671	8435800	8430096	8430390	402	14	6	20	5	250	125	0.455830634737	0.740337170364	0.538	0.667	-0.129
1974	MYD88	MYD88	chr3	+	38181878	38182083	38181878	38182059	38182247	38182339	1974	1	72	7	231	148	125	0.456631466876	0.741007732993	0.012	0.025	-0.013
696	ATP2A1-AS1	ATP2A1-AS1	chr16	-	28890809	28891242	28890862	28891242	28890277	28890428	696	5	6	8	17	177	125	0.458340238396	0.743149282968	0.37	0.249	0.121
1484	ZNF302	ZNF302	chr19	+	35168543	35169008	35168543	35168701	35169641	35169718	1484	3	0	3	1	250	125	0.459197287347	0.743722222748	1.0	0.6	0.4
2964	APEX1	APEX1	chr14	+	20923289	20923553	20923289	20923487	20923736	20923862	2964	1029	60	974	49	190	125	0.459861751343	0.743722222748	0.919	0.929	-0.01
2994	SUPT7L	SUPT7L	chr2	-	27886190	27886707	27886195	27886707	27885045	27885148	2994	22	95	19	106	129	125	0.45984972278	0.743722222748	0.183	0.148	0.035
2306	TLE3	TLE3	chr15	-	70350488	70350630	70350524	70350630	70349812	70349997	2306	20	1	15	2	160	125	0.460672817723	0.744213747963	0.94	0.854	0.086
2667	TMEM169	TMEM169	chr2	+	216946588	216946702	216946588	216946698	216960560	216960957	2667	2	1	8	1	128	125	0.46094495489	0.744213747963	0.661	0.887	-0.226
526	APOE	APOE	chr19	+	45409005	45409180	45409005	45409098	45409858	45409924	526	6	62	4	68	206	125	0.463043666748	0.746970779974	0.055	0.034	0.021
2137	NDRG1	NDRG1	chr8	-	134308979	134309547	134309376	134309547	134296491	134296572	2137	0	39	3	91	250	125	0.463777020298	0.747522454658	0.0	0.016	-0.016
933	ZNF518A	ZNF518A	chr10	+	97915082	97915155	97915082	97915133	97915680	97915804	933	0	6	2	19	146	125	0.464843612365	0.74860986477	0.0	0.083	-0.083
1647	ZNF276	ZNF276	chr16	+	89793686	89793765	89793686	89793733	89795642	89795726	1647	5	16	16	33	156	125	0.466941244353	0.75009064484	0.2	0.28	-0.08
627	UPP1	UPP1	chr7	+	48141420	48141579	48141420	48141467	48146469	48146679	627	4	7	136	148	236	125	0.466687953544	0.75009064484	0.232	0.327	-0.095
938	C20orf27	C20orf27	chr20	-	3747855	3748452	3748309	3748452	3740728	3740833	938	2	20	2	44	250	125	0.466297143088	0.75009064484	0.048	0.022	0.026
1346	TSEN34	TSEN34	chr19	+	54694118	54694301	54694118	54694222	54695211	54695458	1346	7	0	22	2	203	125	0.468203947668	0.750561870137	1.0	0.871	0.129
2143	SUV39H2	SUV39H2	chr10	+	14938844	14939516	14938844	14938976	14941537	14941684	2143	134	4	147	7	250	125	0.468413481258	0.750561870137	0.944	0.913	0.031
2327	FAM227A	FAM227A	chr22	-	39035619	39035729	39035659	39035729	39034750	39034827	2327	3	3	0	1	164	125	0.468372289317	0.750561870137	0.433	0.0	0.433
2583	C18orf54	C18orf54	chr18	+	51888012	51888801	51888012	51888261	51889140	51889291	2583	8	6	40	19	250	125	0.469514816405	0.751257910686	0.4	0.513	-0.113
492	ZKSCAN7	ZKSCAN7	chr3	+	44596666	44597010	44596666	44596973	44598421	44598962	492	2	1	4	6	161	125	0.469634526366	0.751257910686	0.608	0.341	0.267
34	PLAGL1	PLAGL1	chr6	-	144286986	144287335	144287294	144287335	144285923	144285955	34	6	31	14	107	250	125	0.471008825961	0.752196369219	0.088	0.061	0.027
953	ZNF79	ZNF79	chr9	+	130186652	130187189	130186652	130187082	130191110	130191199	953	5	0	15	2	231	125	0.470617056441	0.752196369219	1.0	0.802	0.198
2242	CSPG5	CSPG5	chr3	-	47610560	47610717	47610641	47610717	47603727	47604251	2242	3	20	0	4	205	125	0.47421392213	0.756682198219	0.084	0.0	0.084
1881	PARP9	PARP9	chr3	-	122277175	122277314	122277280	122277314	122274132	122274968	1881	12	21	29	69	229	125	0.475631493119	0.757678191707	0.238	0.187	0.051
783	GOLGB1	GOLGB1	chr3	-	121449694	121449820	121449722	121449820	121448711	121448864	783	5	32	4	43	152	125	0.475391796037	0.757678191707	0.114	0.071	0.043
1949	OSBPL9	OSBPL9	chr1	+	52195485	52195796	52195485	52195673	52211207	52211303	1949	34	15	75	25	247	125	0.476155042432	0.757761446888	0.534	0.603	-0.069
2658	DNASE1L1	DNASE1L1	chrX	-	153636893	153637614	153637447	153637614	153633774	153633996	2658	4	24	14	54	250	125	0.476838999949	0.757761446888	0.077	0.115	-0.038
2870	C11orf74	C11orf74	chr11	+	36616042	36616191	36616042	36616142	36631630	36631789	2870	62	35	14	11	173	125	0.476873957675	0.757761446888	0.561	0.479	0.082
2247	TMEM80	TMEM80	chr11	+	695590	695846	695590	695822	698868	698888	2247	13	0	20	1	148	125	0.477886416801	0.758739032494	1.0	0.944	0.056
21	AKAP8L	AKAP8L	chr19	-	15514285	15514526	15514468	15514526	15511960	15512414	21	490	5	309	5	250	125	0.479365547618	0.759824229004	0.98	0.969	0.011
2370	MTRF1L	MTRF1L	chr6	-	153316270	153316454	153316378	153316454	153315647	153315811	2370	173	8	336	21	232	125	0.479336323027	0.759824229004	0.921	0.896	0.025
28	ERC1	ERC1	chr12	+	1100373	1100653	1100373	1100488	1136913	1137738	28	1	2	11	8	250	125	0.479766220347	0.759828756934	0.2	0.407	-0.207
2147	CIART	CIART	chr1	+	150254942	150256043	150254942	150255028	150258841	150259504	2147	8	1	6	0	250	125	0.480575644421	0.760092676152	0.8	1.0	-0.2
3085	FGFR4	FGFR4	chr5	+	176513872	176514078	176513872	176514034	176516550	176516694	3085	4	6	15	38	168	125	0.480728771095	0.760092676152	0.332	0.227	0.105
2680	NAT1	NAT1	chr8	+	18069899	18070283	18069899	18070054	18076919	18076998	2680	18	1	14	2	250	125	0.484136567229	0.764689074411	0.9	0.778	0.122
595	SFI1	SFI1	chr22	+	32002313	32002416	32002313	32002380	32003922	32004019	595	30	2	37	1	160	125	0.484436534051	0.764689074411	0.921	0.967	-0.046
1148	TXNL4A	TXNL4A	chr18	-	77748239	77748592	77748263	77748592	77737597	77737701	1148	301	4	601	12	148	125	0.485622935212	0.765928824323	0.985	0.977	0.008
785	TROVE2	TROVE2	chr1	+	193053708	193053828	193053708	193053787	193060780	193060906	785	0	1	2	2	165	125	0.487013705366	0.76748859509	0.0	0.431	-0.431
2546	OXLD1	OXLD1	chr17	-	79633175	79633667	79633179	79633667	79632065	79632614	2546	5	1	8	4	128	125	0.488371729512	0.76899423196	0.83	0.661	0.169
2818	TTC23	TTC23	chr15	-	99789375	99789824	99789621	99789824	99785593	99785715	2818	14	6	36	10	250	125	0.489358513079	0.769913311352	0.538	0.643	-0.105
1818	NCEH1	NCEH1	chr3	-	172365651	172365904	172365685	172365904	172363412	172363482	1818	3	0	107	20	158	125	0.49105193783	0.771702614459	1.0	0.809	0.191
1991	THRB	THRB	chr3	-	24536142	24536313	24536177	24536313	24378790	24378862	1991	1	0	21	16	159	125	0.491691389924	0.771702614459	1.0	0.508	0.492
2105	PCMT1	PCMT1	chr6	+	150123335	150123552	150123335	150123505	150131751	150132557	2105	256	213	379	290	171	125	0.492111929011	0.771702614459	0.468	0.489	-0.021
3001	MRPL9	MRPL9	chr1	-	151735425	151735622	151735465	151735622	151734851	151734976	3001	5	251	1	299	164	125	0.492056679312	0.771702614459	0.015	0.003	0.012
1752	MYNN	MYNN	chr3	+	169492052	169492349	169492052	169492219	169496555	169497349	1752	107	1	90	2	250	125	0.493396673706	0.772718336493	0.982	0.957	0.025
294	ACTR6	ACTR6	chr12	+	100594554	100594838	100594554	100594697	100598717	100598835	294	6	60	7	105	250	125	0.493568780378	0.772718336493	0.048	0.032	0.016
2282	BAG6	BAG6	chr6	-	31620176	31620477	31620200	31620477	31619432	31619553	2282	76	156	197	361	148	125	0.495276358828	0.774122623045	0.292	0.315	-0.023
897	CALHM2	CALHM2	chr10	-	105209143	105209856	105209156	105209856	105206542	105207325	897	34	11	3	2	137	125	0.494910332284	0.774122623045	0.738	0.578	0.16
1156	UBL7	UBL7	chr15	-	74753377	74753529	74753498	74753529	74751024	74751237	1156	48	4	45	6	245	125	0.497317442309	0.775752712467	0.86	0.793	0.067
1593	HARS	HARS	chr5	-	140058586	140058712	140058646	140058712	140057492	140057600	1593	249	12	844	32	184	125	0.497943887688	0.775752712467	0.934	0.947	-0.013
1660	LPXN	LPXN	chr11	-	58345458	58345712	58345491	58345712	58338028	58338186	1660	8	1	6	2	157	125	0.496993947273	0.775752712467	0.864	0.705	0.159
2479	USP8	USP8	chr15	+	50716573	50716851	50716573	50716711	50731205	50731374	2479	33	12	67	32	250	125	0.497676116194	0.775752712467	0.579	0.511	0.068
425	DKC1	DKC1	chrX	+	153993173	153993805	153993173	153993241	153994181	153994273	425	207	2	350	0	250	125	0.498894785462	0.776429696052	0.981	1.0	-0.019
710	SH2B1	SH2B1	chr16	+	28883854	28884079	28883854	28884026	28884490	28884590	710	32	109	44	125	177	125	0.499191448561	0.776429696052	0.172	0.199	-0.027
1062	ZNF341	ZNF341	chr20	+	32344953	32345149	32344953	32345128	32346521	32346612	1062	2	1	11	14	145	125	0.502210075649	0.777841779058	0.633	0.404	0.229
1158	UBL7	UBL7	chr15	-	74753448	74753529	74753498	74753529	74751024	74751237	1158	25	4	23	6	174	125	0.500749850688	0.777841779058	0.818	0.734	0.084
1273	STOML2	STOML2	chr9	-	35103046	35103192	35103157	35103192	35102682	35102820	1273	41	2	95	8	235	125	0.502371244383	0.777841779058	0.916	0.863	0.053
1755	HM13	HM13	chr20	+	30155880	30156083	30155880	30156027	30156922	30157370	1755	4	2	51	13	180	125	0.501344406382	0.777841779058	0.581	0.731	-0.15
2260	ZNF266	ZNF266	chr19	-	9529437	9529571	9529441	9529571	9529180	9529307	2260	17	5	22	10	128	125	0.502542803852	0.777841779058	0.769	0.682	0.087
2372	HES4	HES4	chr1	-	935071	935552	935245	935552	934905	934993	2372	16	0	200	6	250	125	0.502079557711	0.777841779058	1.0	0.943	0.057
582	CCT8	CCT8	chr21	-	30445580	30446118	30445826	30446118	30442567	30442658	582	27	3	5	0	250	125	0.503415645998	0.778561849276	0.818	1.0	-0.182
1286	BRCA1	BRCA1	chr17	-	41243451	41246877	41246760	41246877	41242960	41243049	1286	27	6	122	19	250	125	0.504489968872	0.779592104001	0.692	0.762	-0.07
1589	PRDX1	PRDX1	chr1	-	45987280	45987610	45987306	45987610	45984609	45984726	1589	5	7	15	13	150	125	0.506123900094	0.780853513069	0.373	0.49	-0.117
2703	CTSL	CTSL	chr9	+	90340973	90341223	90340973	90341168	90342941	90343064	2703	13	1	8	0	179	125	0.506095890784	0.780853513069	0.901	1.0	-0.099
556	C17orf58	C17orf58	chr17	-	65989016	65989351	65989159	65989351	65987214	65988219	556	51	54	47	41	250	125	0.506553714649	0.780885871654	0.321	0.364	-0.043
1209	C7orf49	C7orf49	chr7	-	134853500	134853812	134853720	134853812	134852483	134852559	1209	146	5	548	26	250	125	0.509897408632	0.784773610384	0.936	0.913	0.023
2696	MINA	MINA	chr3	-	97690757	97691295	97691224	97691295	97686005	97686476	2696	5	13	6	25	250	125	0.50983159784	0.784773610384	0.161	0.107	0.054
1090	STMN3	STMN3	chr20	-	62275011	62275284	62275108	62275284	62273460	62273652	1090	2	118	9	316	221	125	0.512039395787	0.786206847311	0.009	0.016	-0.007
2942	MBD4	MBD4	chr3	-	129156562	129156793	129156650	129156793	129152904	129152979	2942	96	2	110	1	212	125	0.512063517306	0.786206847311	0.966	0.985	-0.019
949	MBNL1-AS1	MBNL1-AS1	chr3	-	151987216	151987415	151987227	151987415	151980404	151986861	949	6	3	5	1	135	125	0.511883197081	0.786206847311	0.649	0.822	-0.173
1433	FAM185A	FAM185A	chr7	+	102389398	102390105	102389398	102389864	102392138	102392248	1433	5	1	6	3	250	125	0.513501866449	0.787781979853	0.714	0.5	0.214
2128	CNTLN	CNTLN	chr9	+	17134988	17135423	17134988	17135234	17143285	17143374	2128	26	0	48	1	250	125	0.514434275313	0.78857902556	1.0	0.96	0.04
181	PHYKPL	PHYKPL	chr5	-	177658669	177659823	177659492	177659823	177656940	177657100	181	6	2	2	0	250	125	0.514912552473	0.788679210283	0.6	1.0	-0.4
1664	PTBP2	PTBP2	chr1	+	97187160	97187452	97187160	97187428	97189119	97189150	1664	1	36	0	26	148	125	0.515848081534	0.788846946141	0.023	0.0	0.023
327	WNK1	WNK1	chr12	+	999618	999679	999618	999676	1003727	1003801	327	97	5	249	18	127	125	0.515493863585	0.788846946141	0.95	0.932	0.018
188	CNIH2	CNIH2	chr11	+	66049729	66049824	66049729	66049798	66050203	66050251	188	4	50	0	6	150	125	0.518032053334	0.791518740966	0.063	0.0	0.063
2301	FZR1	FZR1	chr19	+	3534418	3534520	3534418	3534511	3534792	3536755	2301	7	101	21	226	133	125	0.518424054947	0.791518740966	0.061	0.08	-0.019
2862	CLP1	CLP1	chr11	+	57426926	57427554	57426926	57427362	57428236	57429337	2862	97	1	107	0	250	125	0.519654823591	0.792131454955	0.98	1.0	-0.02
497	EPB41L2	EPB41L2	chr6	-	131384281	131384462	131384294	131384462	131277133	131277639	497	9	30	59	257	137	125	0.519546595607	0.792131454955	0.215	0.173	0.042
626	SLFN11	SLFN11	chr17	-	33694559	33694719	33694621	33694719	33693965	33694082	626	3	4	0	1	186	125	0.520250549684	0.792407137079	0.335	0.0	0.335
2566	PLRG1	PLRG1	chr4	-	155468162	155468216	155468189	155468216	155467274	155467365	2566	89	1	362	8	151	125	0.520993803425	0.792906904017	0.987	0.974	0.013
253	RECQL	RECQL	chr12	-	21654103	21654603	21654346	21654603	21652488	21652549	253	61	1	118	4	250	125	0.522099488133	0.793369467081	0.968	0.937	0.031
2686	SLC37A4	SLC37A4	chr11	-	118899931	118900274	118900101	118900274	118898903	118899136	2686	121	0	382	3	250	125	0.52212849221	0.793369467081	1.0	0.985	0.015
329	AADAT	AADAT	chr4	-	171010762	171010887	171010774	171010887	171009546	171009715	329	0	41	1	44	136	125	0.522869916897	0.793864500217	0.0	0.02	-0.02
613	TMEM254	TMEM254	chr10	+	81841395	81841497	81841395	81841490	81841596	81841700	613	4	3	1	0	131	125	0.523605516069	0.794349909207	0.56	1.0	-0.44
1839	IFI6	IFI6	chr1	-	27995731	27995857	27995743	27995857	27994968	27995046	1839	2	20	1	23	136	125	0.52634038662	0.797398696919	0.084	0.038	0.046
2679	CDC37L1-AS1	CDC37L1-AS1	chr9	-	4679308	4679480	4679386	4679480	4676600	4676749	2679	9	34	2	4	202	125	0.526450134458	0.797398696919	0.141	0.236	-0.095
102	NTMT1	NTMT1	chr9	+	132388431	132388600	132388431	132388574	132396332	132396585	102	0	18	1	32	150	125	0.537027369055	0.798727407657	0.0	0.025	-0.025
1054	AGTRAP	AGTRAP	chr1	+	11808471	11808667	11808471	11808646	11810133	11810828	1054	128	35	147	34	145	125	0.537744150726	0.798727407657	0.759	0.788	-0.029
1087	AFF2	AFF2	chrX	+	148044244	148044467	148044244	148044461	148048319	148048609	1087	1	0	1	1	130	125	0.538084804948	0.798727407657	1.0	0.49	0.51
116	NDRG2	NDRG2	chr14	-	21492144	21492255	21492188	21492255	21491399	21491480	116	8	70	0	4	168	125	0.533914205491	0.798727407657	0.078	0.0	0.078
1348	NCK1	NCK1	chr3	+	136581049	136581195	136581049	136581161	136646825	136647069	1348	11	29	4	16	158	125	0.536555672331	0.798727407657	0.231	0.165	0.066
1412	CLEC16A	CLEC16A	chr16	+	11096930	11097162	11096930	11097114	11114049	11114182	1412	13	9	79	73	172	125	0.537409132456	0.798727407657	0.512	0.44	0.072
1479	KIF2A	KIF2A	chr5	+	61648414	61648537	61648414	61648480	61649101	61649202	1479	70	49	121	98	181	125	0.529250686291	0.798727407657	0.497	0.46	0.037
1639	ZNF155	ZNF155	chr19	+	44488321	44488474	44488321	44488397	44492610	44492710	1639	1	1	0	1	201	125	0.530384001482	0.798727407657	0.383	0.0	0.383
1640	ZNF155	ZNF155	chr19	+	44488321	44488397	44488321	44488383	44492610	44492710	1640	1	1	1	0	138	125	0.538696589282	0.798727407657	0.475	1.0	-0.525
1823	FAM173B	FAM173B	chr5	-	10239153	10239468	10239178	10239468	10236589	10236727	1823	0	25	2	84	149	125	0.53443175734	0.798727407657	0.0	0.02	-0.02
1836	GAPLINC	GAPLINC	chr18	+	3467124	3467294	3467124	3467268	3478753	3478976	1836	1	1	0	1	150	125	0.535263308868	0.798727407657	0.455	0.0	0.455
1930	SH3D19	SH3D19	chr4	-	152097676	152097839	152097685	152097839	152095821	152096826	1930	0	9	4	83	133	125	0.537467453553	0.798727407657	0.0	0.043	-0.043
2001	MICAL2	MICAL2	chr11	+	12159936	12160011	12159936	12160007	12183625	12183966	2001	2	3	47	130	128	125	0.539048421677	0.798727407657	0.394	0.261	0.133
2033	UCK1	UCK1	chr9	-	134406453	134406662	134406480	134406662	134405872	134406032	2033	67	4	42	4	151	125	0.53630328767	0.798727407657	0.933	0.897	0.036
2195	ZBTB48	ZBTB48	chr1	+	6640050	6640130	6640050	6640109	6645978	6646090	2195	1	0	1	1	145	125	0.53915228308	0.798727407657	1.0	0.463	0.537
2461	SLC35G2	SLC35G2	chr3	+	136537860	136538205	136537860	136538056	136573284	136574734	2461	2	5	11	15	250	125	0.530706058496	0.798727407657	0.167	0.268	-0.101
2569	TCF4	TCF4	chr18	-	52899739	52899902	52899751	52899902	52896077	52896307	2569	119	98	9	10	136	125	0.539454636585	0.798727407657	0.527	0.453	0.074
282	METTL23	METTL23	chr17	+	74722911	74723295	74722911	74722961	74729059	74729297	282	16	4	29	11	250	125	0.536302183927	0.798727407657	0.667	0.569	0.098
2980	ANAPC10	ANAPC10	chr4	-	146019271	146019371	146019282	146019371	146017136	146017263	2980	23	6	61	22	135	125	0.538658547434	0.798727407657	0.78	0.72	0.06
3057	LOC81691	LOC81691	chr16	+	20817766	20818139	20817766	20818027	20818273	20818413	3057	4	5	4	9	236	125	0.534093475349	0.798727407657	0.298	0.191	0.107
317	ZSCAN9	ZSCAN9	chr6	+	28193028	28193144	28193028	28193108	28194789	28195282	317	14	15	17	13	160	125	0.527858603832	0.798727407657	0.422	0.505	-0.083
435	ERBB2IP	ERBB2IP	chr5	+	65339964	65340138	65339964	65340126	65342180	65342366	435	49	7	218	41	136	125	0.530882543714	0.798727407657	0.865	0.83	0.035
441	SLC12A9	SLC12A9	chr7	+	100450340	100450461	100450340	100450457	100451777	100452000	441	0	1	1	1	128	125	0.537369294957	0.798727407657	0.0	0.494	-0.494
476	HELLS	HELLS	chr10	+	96336418	96336562	96336418	96336466	96342719	96342816	476	7	0	28	2	220	125	0.52981536329	0.798727407657	1.0	0.888	0.112
548	PLEKHH3	PLEKHH3	chr17	-	40821935	40822394	40821960	40822394	40821447	40821639	548	21	1	11	0	149	125	0.5306564293	0.798727407657	0.946	1.0	-0.054
781	NCOR1	NCOR1	chr17	-	15964714	15965208	15965071	15965208	15961784	15961913	781	62	0	323	3	250	125	0.539418284583	0.798727407657	1.0	0.982	0.018
82	PGAP2	PGAP2	chr11	+	3845499	3845685	3845499	3845679	3846249	3846358	82	1	0	9	6	130	125	0.531272656469	0.798727407657	1.0	0.591	0.409
849	ZNF627	ZNF627	chr19	+	11725341	11725468	11725341	11725464	11725641	11725702	849	33	1	17	0	128	125	0.53666012157	0.798727407657	0.97	1.0	-0.03
958	PTPDC1	PTPDC1	chr9	+	96846710	96847056	96846710	96847050	96847532	96847704	958	1	1	0	1	130	125	0.537182202739	0.798727407657	0.49	0.0	0.49
2310	ANAPC16	ANAPC16	chr10	+	73975757	73975896	73975757	73975830	73990123	73990198	2310	32	18	26	19	190	125	0.540941920766	0.799689681628	0.539	0.474	0.065
611	TMEM254	TMEM254	chr10	+	81839000	81839448	81839000	81839063	81841395	81841490	611	1	1	1	0	250	125	0.540809392493	0.799689681628	0.333	1.0	-0.667
1482	ABCG1	ABCG1	chr21	+	43707998	43708183	43707998	43708147	43708320	43708422	1482	23	14	1	0	160	125	0.541912816954	0.799699914559	0.562	1.0	-0.438
2572	CEP164	CEP164	chr11	+	117251329	117251430	117251329	117251421	117252416	117252584	2572	0	9	2	40	133	125	0.541517046897	0.799699914559	0.0	0.045	-0.045
2797	PHF8	PHF8	chrX	-	54012248	54012382	54012339	54012382	54011346	54011660	2797	104	0	87	1	215	125	0.542204915892	0.799699914559	1.0	0.981	0.019
1883	PARD3	PARD3	chr10	-	34636883	34637043	34636892	34637043	34630554	34630744	1883	24	101	76	375	133	125	0.544856485439	0.802990653695	0.183	0.16	0.023
1782	FECH	FECH	chr18	-	55247286	55247431	55247304	55247431	55240477	55240597	1782	2	35	11	119	142	125	0.545401386857	0.803173977561	0.048	0.075	-0.027
1610	PIGA	PIGA	chrX	-	15349711	15350114	15349995	15350114	15344035	15344168	1610	17	2	84	16	250	125	0.547520144068	0.805052713757	0.81	0.724	0.086
1764	PAPD4	PAPD4	chr5	+	78908242	78908592	78908242	78908558	78908833	78908898	1764	21	7	37	17	158	125	0.547485090238	0.805052713757	0.704	0.633	0.071
129	FRMD5	FRMD5	chr15	-	44181006	44181070	44181021	44181070	44180372	44180464	129	12	0	56	2	139	125	0.550501225614	0.806763730129	1.0	0.962	0.038
2395	PIGG	PIGG	chr4	+	492988	493836	492988	493278	494184	494390	2395	3	49	3	82	250	125	0.550375232258	0.806763730129	0.03	0.018	0.012
2683	MYB	MYB	chr6	+	135515493	135515598	135515493	135515589	135516885	135517140	2683	8	3	6	1	133	125	0.550795761303	0.806763730129	0.715	0.849	-0.134
460	POLD4	POLD4	chr11	-	67120834	67121067	67121009	67121067	67120458	67120548	460	7	1	48	3	250	125	0.550276991699	0.806763730129	0.778	0.889	-0.111
804	CCDC80	CCDC80	chr3	-	112359173	112359990	112359770	112359990	112356874	112358763	804	96	1	66	0	250	125	0.549276540936	0.806763730129	0.98	1.0	-0.02
1443	WDR4	WDR4	chr21	-	44293660	44293801	44293712	44293801	44279771	44279832	1443	11	0	51	2	176	125	0.553355211603	0.809339030343	1.0	0.948	0.052
423	MIB2	MIB2	chr1	+	1558768	1559079	1558768	1558862	1559153	1559325	423	20	2	4	1	250	125	0.553401452161	0.809339030343	0.833	0.667	0.166
487	DMXL1	DMXL1	chr5	+	118433673	118435111	118433673	118433799	118437629	118437701	487	2	9	6	47	250	125	0.554723457138	0.809413142195	0.1	0.06	0.04
541	ARL6IP4	ARL6IP4	chr12	+	123464606	123465434	123464606	123464932	123465675	123465813	541	4	2	5	1	250	125	0.554368073348	0.809413142195	0.5	0.714	-0.214
603	TJAP1	TJAP1	chr6	+	43466715	43466874	43466715	43466838	43468481	43468510	603	11	117	9	72	160	125	0.554367510337	0.809413142195	0.068	0.089	-0.021
1945	TCEAL3	TCEAL3	chrX	+	102862833	102862998	102862833	102862986	102863965	102864855	1945	2	5	1	6	136	125	0.555931418205	0.809969077919	0.269	0.133	0.136
2815	CABYR	CABYR	chr18	+	21735664	21736963	21735664	21736006	21739435	21740033	2815	8	13	3	8	250	125	0.556633474606	0.809969077919	0.235	0.158	0.077
489	PRMT5	PRMT5	chr14	-	23398375	23398794	23398460	23398794	23397334	23397420	489	37	1	17	0	209	125	0.556800732622	0.809969077919	0.957	1.0	-0.043
946	RPP14	RPP14	chr3	+	58291971	58292378	58291971	58292144	58296233	58296318	946	5	9	11	13	250	125	0.556037948962	0.809969077919	0.217	0.297	-0.08
1190	TUG1	TUG1	chr22	+	31368840	31369587	31368840	31369573	31371155	31375380	1190	60	56	102	109	138	125	0.561027048989	0.810562419223	0.493	0.459	0.034
1351	TMED4	TMED4	chr7	-	44621645	44621894	44621652	44621894	44621321	44621422	1351	214	3	370	3	131	125	0.559990396298	0.810562419223	0.986	0.992	-0.006
1966	ZNF688	ZNF688	chr16	-	30582754	30583728	30583442	30583728	30582330	30582444	1966	28	6	26	8	250	125	0.559397287289	0.810562419223	0.7	0.619	0.081
2241	CLEC2D	CLEC2D	chr12	+	9840497	9840757	9840497	9840682	9847355	9852151	2241	3	2	1	0	199	125	0.561028020007	0.810562419223	0.485	1.0	-0.515
257	ATP5J	ATP5J	chr21	-	27107163	27107965	27107797	27107965	27101941	27102112	257	538	20	632	28	250	125	0.560905119663	0.810562419223	0.931	0.919	0.012
2720	EZH2	EZH2	chr7	-	148543561	148543690	148543588	148543690	148529725	148529842	2720	90	28	126	33	151	125	0.558741863326	0.810562419223	0.727	0.76	-0.033
2952	UBE3B	UBE3B	chr12	+	109915427	109915914	109915427	109915581	109919441	109919547	2952	20	1	40	4	250	125	0.55768579174	0.810562419223	0.909	0.833	0.076
42	ZNF511	ZNF511	chr10	+	135123667	135123792	135123667	135123733	135125219	135125345	42	391	14	358	10	183	125	0.560225527363	0.810562419223	0.95	0.961	-0.011
948	ALKBH8	ALKBH8	chr11	-	107436326	107436461	107436355	107436461	107431490	107431625	948	7	4	17	6	153	125	0.559208728321	0.810562419223	0.588	0.698	-0.11
1467	CASP9	CASP9	chr1	-	15844604	15844890	15844744	15844890	15834367	15834402	1467	71	0	101	1	250	125	0.562421977824	0.811962190207	1.0	0.981	0.019
1261	TTI2	TTI2	chr8	-	33370477	33370703	33370599	33370703	33369484	33370230	1261	1	14	2	13	246	125	0.568402196058	0.812003137226	0.035	0.073	-0.038
1299	CALD1	CALD1	chr7	+	134617738	134618828	134617738	134618141	134620438	134620516	1299	44	25	72	49	250	125	0.564974903789	0.812003137226	0.468	0.424	0.044
132	EMC6	EMC6	chr17	+	3572016	3572306	3572016	3572193	3572391	3572963	132	3	8	33	58	237	125	0.568211914169	0.812003137226	0.165	0.231	-0.066
1426	FAM156A	FAM156A	chrX	+	52985470	52985953	52985470	52985544	53024593	53024651	1426	11	1	4	1	250	125	0.566391559372	0.812003137226	0.846	0.667	0.179
1604	MAPK10	MAPK10	chr4	-	87115461	87115560	87115488	87115560	87080450	87080620	1604	6	17	2	3	151	125	0.565662324228	0.812003137226	0.226	0.356	-0.13
1819	NCEH1	NCEH1	chr3	-	172365675	172365904	172365685	172365904	172363412	172363482	1819	14	0	752	20	134	125	0.567723094208	0.812003137226	1.0	0.972	0.028
195	ATAD2B	ATAD2B	chr2	-	24008896	24009093	24008911	24009093	24005738	24005898	195	8	7	9	5	139	125	0.566471555448	0.812003137226	0.507	0.618	-0.111
1970	CXorf40A	CXorf40A	chrX	+	148623563	148623630	148623563	148623611	148626913	148627046	1970	8	24	11	24	143	125	0.568213630511	0.812003137226	0.226	0.286	-0.06
2028	SLC35C1	SLC35C1	chr11	+	45825622	45826068	45825622	45825971	45827360	45827887	2028	11	1	4	1	221	125	0.564704334405	0.812003137226	0.862	0.693	0.169
2210	GBF1	GBF1	chr10	+	104136691	104136897	104136691	104136885	104139040	104139191	2210	35	59	92	179	136	125	0.567873162586	0.812003137226	0.353	0.321	0.032
2325	FLNB	FLNB	chr3	+	58127584	58127656	58127584	58127623	58128376	58128479	2325	9	3	800	178	157	125	0.566362764634	0.812003137226	0.705	0.782	-0.077
3063	ERI3	ERI3	chr1	-	44820563	44820951	44820931	44820951	44785299	44785416	3063	5	7	9	8	250	125	0.566542487272	0.812003137226	0.263	0.36	-0.097
64	KRBOX4	KRBOX4	chrX	+	46322632	46322743	46322632	46322728	46330576	46330620	64	3	2	8	10	139	125	0.567108247817	0.812003137226	0.574	0.418	0.156
72	KRIT1	KRIT1	chr7	-	91874778	91875414	91875219	91875414	91871347	91871451	72	4	4	2	4	250	125	0.564913482146	0.812003137226	0.333	0.2	0.133
2700	CTSL	CTSL	chr9	+	90340973	90341313	90340973	90341223	90342508	90342644	2700	119	70	82	42	214	125	0.570025123365	0.813712993742	0.498	0.533	-0.035
923	ATP13A2	ATP13A2	chr1	-	17331186	17331316	17331201	17331316	17330826	17330906	923	44	31	84	50	139	125	0.571093724484	0.814629584589	0.561	0.602	-0.041
2773	CDV3	CDV3	chr3	+	133293277	133293436	133293277	133293395	133293882	133293959	2773	4	0	8	1	165	125	0.571926661062	0.815208897484	1.0	0.858	0.142
461	POLD4	POLD4	chr11	-	67120764	67121067	67120834	67121067	67120458	67120548	461	18	3	162	39	194	125	0.57320605131	0.816423234901	0.794	0.728	0.066
1447	USP1	USP1	chr1	+	62901974	62902233	62901974	62902138	62905469	62905708	1447	4	0	8	1	219	125	0.576945188461	0.819683428049	1.0	0.82	0.18
2175	GLIPR2	GLIPR2	chr9	+	36136532	36136788	36136532	36136580	36147782	36147891	2175	93	2	18	0	250	125	0.576754930171	0.819683428049	0.959	1.0	-0.041
2540	CPSF7	CPSF7	chr11	-	61187393	61187566	61187420	61187566	61183576	61183991	2540	32	44	104	123	151	125	0.576810478399	0.819683428049	0.376	0.412	-0.036
2984	ATF7	ATF7	chr12	-	53931198	53931336	53931261	53931336	53928285	53928443	2984	77	1	116	0	187	125	0.577211628652	0.819683428049	0.981	1.0	-0.019
2330	STK25	STK25	chr2	-	242440892	242441123	242440942	242441123	242440154	242440211	2330	539	18	722	20	174	125	0.577950713989	0.820123227131	0.956	0.963	-0.007
1082	PLEKHB2	PLEKHB2	chr2	+	131890474	131890588	131890474	131890564	131897739	131897848	1082	7	39	78	342	148	125	0.578866916941	0.820813519939	0.132	0.162	-0.03
1091	DDX11	DDX11	chr12	+	31226778	31227025	31226778	31226903	31231323	31231471	1091	107	9	170	11	246	125	0.580112827084	0.820987718517	0.858	0.887	-0.029
1728	AMZ2	AMZ2	chr17	+	66244144	66244227	66244144	66244211	66244784	66244846	1728	6	1	3	0	140	125	0.580279277486	0.820987718517	0.843	1.0	-0.157
782	GOLGB1	GOLGB1	chr3	-	121388043	121388202	121388058	121388202	121386907	121387005	782	30	101	17	47	139	125	0.579521105577	0.820987718517	0.211	0.245	-0.034
1094	TGDS	TGDS	chr13	-	95248228	95248529	95248304	95248529	95246094	95246161	1094	17	38	13	37	200	125	0.583684927327	0.82275882745	0.219	0.18	0.039
1899	C6orf203	C6orf203	chr6	+	107349375	107350001	107349375	107349475	107360952	107361434	1899	3	11	2	13	250	125	0.583629634368	0.82275882745	0.12	0.071	0.049
2834	DMKN	DMKN	chr19	-	36001272	36001412	36001280	36001412	36001085	36001154	2834	8	12	358	415	132	125	0.58250507131	0.82275882745	0.387	0.45	-0.063
521	ITPR1	ITPR1	chr3	+	4716751	4716932	4716751	4716905	4718297	4718485	521	2	14	0	3	151	125	0.583049014594	0.82275882745	0.106	0.0	0.106
618	TMEM177	TMEM177	chr2	+	120436742	120436852	120436742	120436801	120438407	120439694	618	10	5	15	11	175	125	0.582492729573	0.82275882745	0.588	0.493	0.095
1207	C7orf49	C7orf49	chr7	-	134855150	134855578	134855403	134855578	134853500	134853812	1207	25	28	85	80	250	125	0.586985309976	0.825351209707	0.309	0.347	-0.038
1807	AP5S1	AP5S1	chr20	+	3801170	3801501	3801170	3801349	3802748	3802940	1807	9	4	15	10	250	125	0.588116752048	0.825351209707	0.529	0.429	0.1
2482	CNOT4	CNOT4	chr7	-	135095264	135095398	135095273	135095398	135082920	135082978	2482	8	10	24	22	133	125	0.587721332906	0.825351209707	0.429	0.506	-0.077
465	CETN3	CETN3	chr5	-	89695174	89695366	89695288	89695366	89692309	89692381	465	247	2	181	0	238	125	0.58685896168	0.825351209707	0.985	1.0	-0.015
633	ARSA	ARSA	chr22	-	51066373	51066601	51066418	51066601	51065983	51066220	633	6	0	47	3	169	125	0.587929737448	0.825351209707	1.0	0.921	0.079
667	RNF214	RNF214	chr11	+	117109316	117109827	117109316	117109362	117110516	117110576	667	9	0	122	5	250	125	0.587291296882	0.825351209707	1.0	0.924	0.076
1225	GLYATL1	GLYATL1	chr11	+	58714518	58714638	58714518	58714541	58715330	58715438	1225	11	1	5	0	221	125	0.589453353476	0.825407555087	0.862	1.0	-0.138
2357	SNHG17	SNHG17	chr20	-	37050733	37050888	37050738	37050888	37049652	37049745	2357	36	35	20	24	129	125	0.589079825539	0.825407555087	0.499	0.447	0.052
619	TMEM177	TMEM177	chr2	+	120436742	120437193	120436742	120436852	120438407	120439694	619	4	10	9	15	250	125	0.588966757828	0.825407555087	0.167	0.231	-0.064
2906	ARNTL2	ARNTL2	chr12	+	27485786	27486069	27485786	27486036	27521194	27521345	2906	2	9	22	63	157	125	0.590871844413	0.826787709032	0.15	0.218	-0.068
3039	PWWP2B	PWWP2B	chr10	+	134218129	134219793	134218129	134219490	134230564	134231358	3039	48	2	75	5	250	125	0.591953913102	0.827089959053	0.923	0.882	0.041
466	CETN3	CETN3	chr5	-	89695174	89695366	89695288	89695366	89689151	89689924	466	454	7	390	8	238	125	0.591852982925	0.827089959053	0.971	0.962	0.009
328	NLRP1	NLRP1	chr17	-	5436611	5436704	5436623	5436704	5436141	5436304	328	0	2	3	14	136	125	0.592913665205	0.82763358602	0.0	0.165	-0.165
61	PTPMT1	PTPMT1	chr11	+	47586981	47587538	47586981	47587348	47593022	47595013	61	105	1	157	0	250	125	0.59320962265	0.82763358602	0.981	1.0	-0.019
2435	MADD	MADD	chr11	+	47317046	47317127	47317046	47317118	47317447	47317606	2435	13	12	27	19	133	125	0.594852831575	0.828111449204	0.505	0.572	-0.067
2628	SERHL2	SERHL2	chr22	+	42967126	42967907	42967126	42967209	42968441	42968535	2628	1	3	3	4	250	125	0.594618310552	0.828111449204	0.143	0.273	-0.13
631	ZNF501	ZNF501	chr3	+	44771097	44771507	44771097	44771214	44772967	44773052	631	3	4	1	3	250	125	0.594618310552	0.828111449204	0.273	0.143	0.13
2721	EZH2	EZH2	chr7	-	148523545	148523724	148523560	148523724	148516687	148516779	2721	8	165	10	268	139	125	0.59639873372	0.829658835692	0.042	0.032	0.01
304	TRMT2B	TRMT2B	chrX	-	100306772	100307105	100306805	100307105	100296305	100296360	304	2	0	9	2	157	125	0.597874195737	0.831106050843	1.0	0.782	0.218
740	CLDN12	CLDN12	chr7	+	90034832	90034926	90034832	90034922	90041957	90045268	740	8	53	29	153	128	125	0.599731162724	0.833081106038	0.128	0.156	-0.028
1057	NEURL4	NEURL4	chr17	-	7226266	7226442	7226272	7226442	7226053	7226185	1057	14	3	45	14	130	125	0.605607901098	0.835149790697	0.818	0.756	0.062
1140	SIGMAR1	SIGMAR1	chr9	-	34637216	34637417	34637263	34637417	34636993	34637086	1140	258	3	442	1	171	125	0.606904664653	0.835149790697	0.984	0.997	-0.013
1765	LIN54	LIN54	chr4	-	83905313	83906029	83905976	83906029	83900035	83900159	1765	3	1	67	11	250	125	0.606005491279	0.835149790697	0.6	0.753	-0.153
2042	DCAF4	DCAF4	chr14	+	73421093	73421191	73421093	73421170	73422230	73422404	2042	19	0	103	2	145	125	0.606789408954	0.835149790697	1.0	0.978	0.022
2193	BCL2L12	BCL2L12	chr19	+	50172280	50172421	50172280	50172372	50176954	50177173	2193	7	21	4	8	173	125	0.603340777299	0.835149790697	0.194	0.265	-0.071
2220	CAPG	CAPG	chr2	-	85626258	85626408	85626303	85626408	85625812	85625905	2220	184	4	1430	41	169	125	0.604933745083	0.835149790697	0.971	0.963	0.008
2605	TNFAIP3	TNFAIP3	chr6	+	138188324	138188655	138188324	138188631	138192349	138192659	2605	0	2	12	62	148	125	0.602669043444	0.835149790697	0.0	0.141	-0.141
2917	WBSCR22	WBSCR22	chr7	+	73098096	73098330	73098096	73098134	73100965	73101061	2917	27	445	33	627	250	125	0.604809213572	0.835149790697	0.029	0.026	0.003
375	ATP6V1G2	ATP6V1G2	chr6	-	31514254	31514625	31514408	31514625	31513885	31513986	375	4	1	10	1	250	125	0.603985728851	0.835149790697	0.667	0.833	-0.166
377	POPDC3	POPDC3	chr6	-	105609299	105610035	105609670	105610035	105607585	105607694	377	15	18	2	4	250	125	0.605602743746	0.835149790697	0.294	0.2	0.094
510	RBMS1	RBMS1	chr2	-	161143479	161143595	161143488	161143595	161141505	161141555	510	93	76	261	234	133	125	0.606832529586	0.835149790697	0.535	0.512	0.023
576	HUS1	HUS1	chr7	-	48019006	48019222	48019064	48019222	48018285	48018413	576	5	26	23	90	182	125	0.604640807817	0.835149790697	0.117	0.149	-0.032
872	RCC1	RCC1	chr1	+	28835341	28835417	28835341	28835413	28843236	28843379	872	4	0	55	5	128	125	0.60178727556	0.835149790697	1.0	0.915	0.085
3038	ELOVL7	ELOVL7	chr5	-	60067729	60067920	60067775	60067920	60063649	60063730	3038	13	0	198	5	170	125	0.607676440875	0.835609792708	1.0	0.967	0.033
694	LOH12CR1	LOH12CR1	chr12	+	12510012	12510443	12510012	12510052	12514139	12514283	694	9	0	23	1	250	125	0.608317835825	0.835889975846	1.0	0.92	0.08
1770	CCDC120	CCDC120	chrX	+	48919489	48919635	48919489	48919589	48919765	48919856	1770	2	1	19	19	170	125	0.612642802551	0.839094546493	0.595	0.424	0.171
1778	SHISA5	SHISA5	chr3	-	48538569	48538726	48538590	48538726	48520585	48520666	1778	122	0	152	2	145	125	0.614578621212	0.839094546493	1.0	0.985	0.015
1861	ZNF33B	ZNF33B	chr10	-	43127737	43127887	43127742	43127887	43127376	43127472	1861	0	35	1	55	129	125	0.614546979541	0.839094546493	0.0	0.017	-0.017
2103	IL4I1	IL4I1	chr19	-	50432582	50432796	50432606	50432796	50430950	50431072	2103	82	4	150	10	148	125	0.612469786123	0.839094546493	0.945	0.927	0.018
2125	RPL10	RPL10	chrX	+	153626405	153626739	153626405	153626735	153626837	153626883	2125	12	483	14	693	128	125	0.613386849103	0.839094546493	0.024	0.019	0.005
2406	CCDC84	CCDC84	chr11	+	118881930	118882021	118881930	118881993	118882648	118882713	2406	15	11	35	20	152	125	0.615085018651	0.839094546493	0.529	0.59	-0.061
2544	GLMP	GLMP	chr1	-	156265087	156265480	156265316	156265480	156264549	156264807	2544	2	65	0	100	250	125	0.613362118497	0.839094546493	0.015	0.0	0.015
2555	OXLD1	OXLD1	chr17	-	79633179	79633667	79633547	79633667	79632065	79632614	2555	1	0	4	2	250	125	0.613586123949	0.839094546493	1.0	0.5	0.5
2758	LOC374443	LOC374443	chr12	+	9809163	9809293	9809163	9809245	9809516	9811010	2758	3	1	9	6	172	125	0.613361486529	0.839094546493	0.686	0.522	0.164
484	PTBP3	PTBP3	chr9	-	115060111	115060196	115060120	115060196	115030328	115030475	484	33	17	83	51	133	125	0.6154824396	0.839094546493	0.646	0.605	0.041
774	LSM1	LSM1	chr8	-	38033792	38034248	38034070	38034248	38029482	38029551	774	294	15	333	14	250	125	0.615319830586	0.839094546493	0.907	0.922	-0.015
2157	HELQ	HELQ	chr4	-	84376549	84377036	84376660	84377036	84373018	84375098	2157	18	0	51	1	235	125	0.617782891141	0.841030165416	1.0	0.964	0.036
901	YIF1B	YIF1B	chr19	-	38806362	38806445	38806386	38806445	38800044	38800283	901	4	3	11	13	148	125	0.617453194883	0.841030165416	0.53	0.417	0.113
1117	CFAP97	CFAP97	chr4	-	186124938	186125182	186125051	186125182	186111296	186112366	1117	0	1	15	36	237	125	0.619182553884	0.842335240683	0.0	0.18	-0.18
2434	MADD	MADD	chr11	+	47317046	47317130	47317046	47317118	47317447	47317606	2434	30	12	59	19	136	125	0.621049674154	0.844273934259	0.697	0.741	-0.044
1070	IQCH-AS1	IQCH-AS1	chr15	-	67813856	67814182	67813883	67814182	67811337	67811440	1070	44	6	32	3	151	125	0.623736048036	0.845746459019	0.859	0.898	-0.039
1251	DUS4L	DUS4L	chr7	+	107204401	107204692	107204401	107204654	107205032	107205121	1251	3	4	4	3	162	125	0.622609080408	0.845746459019	0.367	0.507	-0.14
1925	TOMM5	TOMM5	chr9	-	37592306	37592636	37592408	37592636	37588411	37588929	1925	48	1041	68	1336	226	125	0.623290573072	0.845746459019	0.025	0.027	-0.002
340	MAMDC2	MAMDC2	chr9	+	72785394	72785547	72785394	72785543	72833252	72833512	340	6	0	55	3	128	125	0.623904063224	0.845746459019	1.0	0.947	0.053
2915	DPH5	DPH5	chr1	-	101491220	101491362	101491238	101491362	101490864	101491022	2915	14	111	13	126	142	125	0.626031917635	0.848029051548	0.1	0.083	0.017
1228	TSPAN4	TSPAN4	chr11	+	842940	843050	842940	843045	847200	847300	1228	3	3	14	22	129	125	0.628801640235	0.849371381081	0.492	0.381	0.111
1648	MLF1	MLF1	chr3	+	158288952	158289180	158288952	158289136	158310222	158310370	1648	164	386	22	59	168	125	0.627609805598	0.849371381081	0.24	0.217	0.023
2006	TAF12	TAF12	chr1	-	28969166	28969604	28969503	28969604	28948425	28948677	2006	6	59	12	91	250	125	0.628191468288	0.849371381081	0.048	0.062	-0.014
977	TMEM9	TMEM9	chr1	-	201123275	201123683	201123576	201123683	201122985	201123087	977	13	1	21	3	250	125	0.628382031394	0.849371381081	0.867	0.778	0.089
1269	COX14	COX14	chr12	+	50505763	50506280	50505763	50506084	50513818	50514240	1269	4	286	6	290	250	125	0.630188889696	0.850643660296	0.007	0.01	-0.003
2115	ST3GAL3	ST3GAL3	chr1	+	44201903	44202096	44201903	44202051	44280562	44280605	2115	1	8	0	3	169	125	0.631919952108	0.850810745167	0.085	0.0	0.085
2188	RFWD2	RFWD2	chr1	-	176132950	176133027	176132962	176133027	176132004	176132124	2188	68	24	113	46	136	125	0.631416726447	0.850810745167	0.723	0.693	0.03
3108	TRNT1	TRNT1	chr3	+	3188113	3188307	3188113	3188247	3189133	3189387	3108	62	1	128	1	184	125	0.631352103803	0.850810745167	0.977	0.989	-0.012
965	PABPC4	PABPC4	chr1	-	40030094	40030214	40030142	40030214	40029285	40029413	965	152	15	250	29	172	125	0.632094475074	0.850810745167	0.88	0.862	0.018
1042	UQCR10	UQCR10	chr22	+	30163357	30163596	30163357	30163537	30165666	30166402	1042	135	532	323	1204	183	125	0.633599951037	0.851011295449	0.148	0.155	-0.007
1419	FAM111A	FAM111A	chr11	+	58910555	58910777	58910555	58910590	58913299	58913329	1419	6	0	36	2	250	125	0.633894673791	0.851011295449	1.0	0.9	0.1
1545	PPAP2C	PPAP2C	chr19	-	291284	291435	291325	291435	288019	288171	1545	9	0	332	11	165	125	0.634025692892	0.851011295449	1.0	0.958	0.042
3101	LYRM2	LYRM2	chr6	-	90347443	90347601	90347460	90347601	90341942	90347072	3101	38	129	42	126	141	125	0.63296325609	0.851011295449	0.207	0.228	-0.021
1575	VPS29	VPS29	chr12	-	110937261	110937351	110937339	110937351	110933816	110934008	1575	26	79	9	22	202	125	0.637655372799	0.854334855888	0.169	0.202	-0.033
2319	ZNF550	ZNF550	chr19	-	58055018	58055951	58055604	58055951	58053203	58054611	2319	7	1	7	2	250	125	0.637107008846	0.854334855888	0.778	0.636	0.142
3091	ALG13	ALG13	chrX	+	110925359	110925522	110925359	110925463	110928192	110928331	3091	63	3	231	15	183	125	0.637853855813	0.854334855888	0.935	0.913	0.022
94	CHD9	CHD9	chr16	+	53341592	53341865	53341592	53341817	53342597	53342766	94	29	4	70	7	172	125	0.638291015368	0.854334855888	0.84	0.879	-0.039
2882	PAQR6	PAQR6	chr1	-	156216471	156216547	156216480	156216547	156215913	156216041	2882	52	2	8	0	133	125	0.639734881218	0.85566780331	0.961	1.0	-0.039
1612	ZSWIM8	ZSWIM8	chr10	+	75559768	75559952	75559768	75559928	75560053	75560230	1612	37	76	40	72	148	125	0.641758273711	0.857773479908	0.291	0.319	-0.028
2860	ATP5G1	ATP5G1	chr17	+	46970147	46970272	46970147	46970202	46971733	46971811	2860	2	1	1	0	194	125	0.64269770643	0.857828525004	0.563	1.0	-0.437
869	GNL3	GNL3	chr3	+	52719935	52720218	52719935	52720071	52720784	52720843	869	10	3	11	2	250	125	0.642612903378	0.857828525004	0.625	0.733	-0.108
1311	EFCAB11	EFCAB11	chr14	-	90420929	90421121	90421076	90421121	90420249	90420345	1311	17	0	54	1	250	125	0.645052754185	0.859273829624	1.0	0.964	0.036
599	SEC23B	SEC23B	chr20	+	18488187	18488616	18488187	18488313	18491465	18491700	599	27	2	160	8	250	125	0.644976315472	0.859273829624	0.871	0.909	-0.038
699	PDCD6	PDCD6	chr5	+	306716	306875	306716	306869	314531	315089	699	11	0	35	1	130	125	0.645130194597	0.859273829624	1.0	0.971	0.029
1382	ZNF664	ZNF664	chr12	+	124457761	124457899	124457761	124457850	124458432	124458567	1382	5	8	22	26	173	125	0.646557560738	0.859586996308	0.311	0.379	-0.068
1591	EIF4ENIF1	EIF4ENIF1	chr22	-	31850129	31850362	31850165	31850362	31846274	31846346	1591	47	1	110	4	160	125	0.647615543292	0.859586996308	0.973	0.956	0.017
1954	NUDT16L1	NUDT16L1	chr16	+	4743978	4744309	4743978	4744239	4744958	4745860	1954	6	18	3	6	194	125	0.647292924463	0.859586996308	0.177	0.244	-0.067
225	THBS3	THBS3	chr1	-	155175983	155176197	155175990	155176197	155174850	155175107	225	4	65	1	28	131	125	0.646040475627	0.859586996308	0.055	0.033	0.022
829	LPIN3	LPIN3	chr20	+	39986521	39986674	39986521	39986597	39986876	39986991	829	3	0	47	5	201	125	0.64686267037	0.859586996308	1.0	0.854	0.146
2579	NAT9	NAT9	chr17	-	72769030	72769178	72769034	72769178	72768356	72768416	2579	1	71	0	97	128	125	0.649835295704	0.86193431583	0.014	0.0	0.014
1474	BCS1L	BCS1L	chr2	+	219524759	219524968	219524759	219524889	219526128	219526268	1474	16	3	17	2	203	125	0.65106303523	0.862914040756	0.767	0.84	-0.073
641	MOCS2	MOCS2	chr5	-	52405080	52405602	52405541	52405602	52404351	52404473	641	9	70	9	88	250	125	0.651676796613	0.862914040756	0.06	0.049	0.011
900	YIF1B	YIF1B	chr19	-	38806356	38806445	38806362	38806445	38800044	38800283	900	7	4	27	11	130	125	0.651929298854	0.862914040756	0.627	0.702	-0.075
2575	TRAPPC6A	TRAPPC6A	chr19	-	45681350	45681501	45681392	45681501	45668384	45668452	2575	12	27	5	15	166	125	0.652601127764	0.863205092818	0.251	0.201	0.05
2447	FUT2	FUT2	chr19	+	49199227	49199346	49199227	49199336	49206211	49209191	2447	0	1	2	5	134	125	0.653459635271	0.863587025709	0.0	0.272	-0.272
2489	SCARF1	SCARF1	chr17	-	1548853	1549083	1548890	1549083	1548471	1548533	2489	0	2	2	12	161	125	0.653794156636	0.863587025709	0.0	0.115	-0.115
2252	GSTCD	GSTCD	chr4	+	106638749	106639196	106638749	106638935	106640216	106640684	2252	16	1	137	5	250	125	0.655590504206	0.864886030867	0.889	0.932	-0.043
2873	PARP2	PARP2	chr14	+	20813090	20813285	20813090	20813246	20813552	20813623	2873	113	74	171	122	163	125	0.655683231778	0.864886030867	0.539	0.518	0.021
985	TMEM9	TMEM9	chr1	-	201122976	201123087	201122985	201123087	201120888	201120980	985	24	563	19	514	133	125	0.656617814488	0.865521066716	0.039	0.034	0.005
2011	NREP	NREP	chr5	-	111310970	111311075	111311000	111311075	111071126	111071204	2011	3	8	0	1	154	125	0.657268327882	0.865781038796	0.233	0.0	0.233
2373	STAG3L5P-PVRIG2P-PILRB	STAG3L5P-PVRIG2P-PILRB	chr7	+	99950995	99951635	99950995	99951106	99952765	99952863	2373	173	13	238	15	250	125	0.657966393304	0.86604205674	0.869	0.888	-0.019
2791	SPECC1	SPECC1	chr17	+	20135512	20135727	20135512	20135718	20140172	20142743	2791	4	14	9	23	133	125	0.658634974473	0.86604205674	0.212	0.269	-0.057
334	DDX17	DDX17	chr22	-	38883877	38884120	38883883	38884120	38879442	38882445	334	121	310	113	310	130	125	0.658826758347	0.86604205674	0.273	0.26	0.013
1047	RAP1B	RAP1B	chr12	+	69004618	69004832	69004618	69004823	69042478	69042561	1047	39	83	80	189	133	125	0.660111915854	0.867061222163	0.306	0.285	0.021
1960	RMI2	RMI2	chr16	+	11439294	11439623	11439294	11439400	11444498	11445620	1960	8	0	26	1	250	125	0.662631600868	0.867061222163	1.0	0.929	0.071
1963	PTPN13	PTPN13	chr4	+	87685745	87685892	87685745	87685877	87686547	87686641	1963	5	18	25	115	139	125	0.662779782386	0.867061222163	0.2	0.164	0.036
2052	VPS52	VPS52	chr6	-	33238913	33239742	33239362	33239742	33237975	33238060	2052	1	23	0	61	250	125	0.662158453716	0.867061222163	0.021	0.0	0.021
217	CTNND1	CTNND1	chr11	+	57529233	57529591	57529233	57529518	57561481	57561553	217	10	22	203	375	197	125	0.660694793117	0.867061222163	0.224	0.256	-0.032
3117	BCL2L1	BCL2L1	chr20	-	30309457	30310151	30309646	30310151	30252260	30253889	3117	245	7	3841	92	250	125	0.66274706901	0.867061222163	0.946	0.954	-0.008
738	MEN1	MEN1	chr11	-	64577121	64577604	64577136	64577604	64575362	64575571	738	0	50	2	129	139	125	0.662640476878	0.867061222163	0.0	0.014	-0.014
2607	TNFAIP3	TNFAIP3	chr6	+	138188324	138188679	138188324	138188655	138192349	138192659	2607	2	0	79	12	148	125	0.663375621096	0.867246705197	1.0	0.848	0.152
1055	MLX	MLX	chr17	+	40719077	40719346	40719077	40719184	40719636	40719673	1055	16	68	25	124	250	125	0.666238953437	0.868404570912	0.105	0.092	0.013
1160	UBL7	UBL7	chr15	-	74753008	74753529	74753498	74753529	74751024	74751237	1160	6	4	13	6	250	125	0.668338957685	0.868404570912	0.429	0.52	-0.091
1535	TRIM69	TRIM69	chr15	+	45050810	45051052	45050810	45051001	45051837	45051860	1535	9	1	3	0	175	125	0.664988976729	0.868404570912	0.865	1.0	-0.135
1927	TOMM5	TOMM5	chr9	-	37592249	37592636	37592408	37592636	37588411	37588929	1927	30	1041	43	1336	250	125	0.668009875037	0.868404570912	0.014	0.016	-0.002
2586	C14orf159	C14orf159	chr14	+	91639632	91639783	91639632	91639747	91642277	91642400	2586	26	3	61	5	160	125	0.665939044348	0.868404570912	0.871	0.905	-0.034
2704	GPR162	GPR162	chr12	+	6932633	6933931	6932633	6932929	6934648	6934838	2704	88	11	13	1	250	125	0.668496643641	0.868404570912	0.8	0.867	-0.067
2968	ZNF502	ZNF502	chr3	+	44754134	44754236	44754134	44754232	44756082	44756180	2968	1	13	0	4	128	125	0.668227016064	0.868404570912	0.07	0.0	0.07
615	METTL6	METTL6	chr3	-	15468880	15469054	15468908	15469054	15467793	15468142	615	0	70	1	65	152	125	0.665296790235	0.868404570912	0.0	0.012	-0.012
634	ARSA	ARSA	chr22	-	51066325	51066601	51066418	51066601	51065983	51066220	634	5	0	53	3	217	125	0.668400632969	0.868404570912	1.0	0.911	0.089
753	THTPA	THTPA	chr14	+	24025190	24026243	24025190	24025552	24027903	24028790	753	15	18	12	18	250	125	0.668807918226	0.868404570912	0.294	0.25	0.044
2293	DAG1	DAG1	chr3	+	49507564	49507866	49507564	49507707	49547851	49548252	2293	20	0	72	1	250	125	0.671080944879	0.870596802303	1.0	0.973	0.027
857	PUM1	PUM1	chr1	-	31422973	31423108	31422979	31423108	31418192	31418330	857	68	64	189	163	130	125	0.671407900415	0.870596802303	0.505	0.527	-0.022
1099	RAB23	RAB23	chr6	-	57086523	57087112	57086992	57087112	57075023	57075243	1099	14	2	52	5	250	125	0.672927073782	0.871974702119	0.778	0.839	-0.061
2597	GPR107	GPR107	chr9	+	132839577	132839657	132839577	132839653	132841908	132842048	2597	123	0	167	2	128	125	0.67349036364	0.872112945459	1.0	0.988	0.012
1906	MFSD12	MFSD12	chr19	-	3557103	3557582	3557130	3557582	3550981	3551192	1906	10	0	36	1	151	125	0.674736870881	0.872543956251	1.0	0.968	0.032
2158	HELQ	HELQ	chr4	-	84376421	84377036	84376660	84377036	84373018	84375098	2158	10	0	35	1	250	125	0.674394234497	0.872543956251	1.0	0.946	0.054
825	EGFL8	EGFL8	chr6	+	32132381	32132458	32132381	32132434	32133914	32134043	825	18	9	9	6	148	125	0.676797247102	0.874616198894	0.628	0.559	0.069
290	RB1CC1	RB1CC1	chr8	-	53540591	53540728	53540600	53540728	53537276	53537347	290	48	31	32	24	133	125	0.677339244613	0.874724785132	0.593	0.556	0.037
1254	DUS4L	DUS4L	chr7	+	107204401	107204692	107204401	107204504	107207494	107207631	1254	4	0	13	1	250	125	0.677799731675	0.874728032094	1.0	0.867	0.133
964	PABPC4	PABPC4	chr1	-	40030094	40030214	40030142	40030214	40029507	40029594	964	262	89	573	207	172	125	0.678258420344	0.874728955339	0.681	0.668	0.013
251	FUZ	FUZ	chr19	-	50315871	50315993	50315894	50315993	50314887	50314956	251	5	2	12	3	147	125	0.679411622489	0.875574979231	0.68	0.773	-0.093
566	SERPINB6	SERPINB6	chr6	-	2971481	2972399	2971724	2972399	2959401	2959576	566	2	7	21	51	250	125	0.679831253508	0.875574979231	0.125	0.171	-0.046
291	EIF4B	EIF4B	chr12	+	53428395	53428508	53428395	53428493	53431192	53431406	291	87	822	140	1405	139	125	0.68080722995	0.876241111324	0.087	0.082	0.005
1349	MLLT4	MLLT4	chr6	+	168366436	168366725	168366436	168366533	168369793	168369878	1349	46	0	257	2	250	125	0.681898040797	0.876463834403	1.0	0.985	0.015
1926	TOMM5	TOMM5	chr9	-	37592249	37592636	37592306	37592636	37588411	37588929	1926	4	20	9	34	181	125	0.681637699455	0.876463834403	0.121	0.155	-0.034
2695	COPS7A	COPS7A	chr12	+	6833149	6833416	6833149	6833345	6833779	6833984	2695	21	40	31	68	195	125	0.686184488936	0.879605620045	0.252	0.226	0.026
3111	HHLA3	HHLA3	chr1	+	70820492	70820891	70820492	70820794	70832126	70832220	3111	13	33	12	25	221	125	0.685646676325	0.879605620045	0.182	0.214	-0.032
742	BCAR1	BCAR1	chr16	-	75276367	75276988	75276811	75276988	75271080	75271242	742	31	2	321	15	250	125	0.686171459772	0.879605620045	0.886	0.915	-0.029
928	NR3C1	NR3C1	chr5	-	142693563	142693733	142693566	142693733	142689661	142689778	928	1	5	8	66	127	125	0.684945735403	0.879605620045	0.164	0.107	0.057
1236	RCHY1	RCHY1	chr4	-	76439406	76439640	76439450	76439640	76434386	76434506	1236	20	1	129	4	168	125	0.68916753467	0.880388739435	0.937	0.96	-0.023
184	PHOSPHO2	PHOSPHO2	chr2	+	170550963	170551132	170550963	170551032	170551724	170551757	184	6	2	1	0	224	125	0.689134630668	0.880388739435	0.626	1.0	-0.374
224	SKA2	SKA2	chr17	-	57232316	57232800	57232491	57232800	57208641	57208728	224	20	152	55	373	250	125	0.688455039876	0.880388739435	0.062	0.069	-0.007
2360	MROH7-TTC4	MROH7-TTC4	chr1	+	55197158	55197373	55197158	55197222	55199301	55199383	2360	104	1	208	0	250	125	0.688855305188	0.880388739435	0.981	1.0	-0.019
2440	BHLHB9	BHLHB9	chrX	+	101975884	101976019	101975884	101975955	102003626	102007369	2440	26	3	5	1	188	125	0.689561023139	0.880388739435	0.852	0.769	0.083
2553	OXLD1	OXLD1	chr17	-	79633184	79633667	79633193	79633667	79632065	79632614	2553	6	2	1	0	133	125	0.68797117215	0.880388739435	0.738	1.0	-0.262
2972	TOP3B	TOP3B	chr22	-	22336810	22337240	22337126	22337240	22330011	22330179	2972	2	13	4	38	250	125	0.690232851898	0.880657813711	0.071	0.05	0.021
1234	RCHY1	RCHY1	chr4	-	76434029	76434145	76434033	76434145	76419310	76419389	1234	34	3	112	13	128	125	0.690739073822	0.880715374499	0.917	0.894	0.023
983	TMEM9	TMEM9	chr1	-	201123489	201123683	201123572	201123683	201122985	201123087	983	6	172	4	150	207	125	0.692154327774	0.881931131453	0.021	0.016	0.005
2338	PEX5	PEX5	chr12	+	7342957	7343165	7342957	7343120	7343483	7343519	2338	7	59	7	47	169	125	0.69534204209	0.884223235947	0.081	0.099	-0.018
2849	TWF1	TWF1	chr12	-	44199633	44200178	44200023	44200178	44198297	44198375	2849	9	94	25	307	250	125	0.694900973009	0.884223235947	0.046	0.039	0.007
3026	ZBTB8OS	ZBTB8OS	chr1	-	33116029	33116191	33116033	33116191	33100368	33100393	3026	7	84	29	292	128	125	0.695315035566	0.884223235947	0.075	0.088	-0.013
1247	CCDC58	CCDC58	chr3	-	122101994	122102078	122102020	122102078	122090521	122090647	1247	7	94	11	121	150	125	0.697489340836	0.885774362365	0.058	0.07	-0.012
2529	USP5	USP5	chr12	+	6972349	6972541	6972349	6972472	6972993	6973137	2529	28	159	50	314	193	125	0.697039019049	0.885774362365	0.102	0.093	0.009
1221	GLT8D1	GLT8D1	chr3	-	52739462	52740099	52739718	52740099	52734460	52734512	1221	42	4	65	8	250	125	0.698005668912	0.885841081476	0.84	0.802	0.038
1051	CEP41	CEP41	chr7	-	130044404	130044549	130044480	130044549	130042488	130042640	1051	70	1	125	1	200	125	0.700523055232	0.886265847892	0.978	0.987	-0.009
1296	HSD17B4	HSD17B4	chr5	+	118813111	118813196	118813111	118813187	118814528	118814716	1296	159	4	281	9	133	125	0.700660434721	0.886265847892	0.974	0.967	0.007
1434	BCL2L10	BCL2L10	chr15	-	52404364	52404972	52404434	52404972	52401465	52402170	1434	1	3	0	1	194	125	0.6996457446	0.886265847892	0.177	0.0	0.177
2988	RAB18	RAB18	chr10	+	27798803	27798859	27798803	27798849	27821435	27821508	2988	3	5	1	3	134	125	0.700410414133	0.886265847892	0.359	0.237	0.122
78	PGAP2	PGAP2	chr11	+	3845499	3845685	3845499	3845606	3846249	3846358	78	13	48	24	76	203	125	0.698882540293	0.886265847892	0.143	0.163	-0.02
2240	NETO2	NETO2	chr16	-	47156778	47156823	47156799	47156823	47156567	47156695	2240	95	25	456	109	145	125	0.701559849151	0.886816222289	0.766	0.783	-0.017
1282	BICD1	BICD1	chr12	+	32490432	32490750	32490432	32490640	32520603	32520679	1282	9	2	42	13	234	125	0.706065284618	0.891921093664	0.706	0.633	0.073
1034	RBM10	RBM10	chrX	+	47004616	47004915	47004616	47004884	47006755	47006897	1034	9	71	20	134	155	125	0.707722730012	0.892856142736	0.093	0.107	-0.014
625	SLFN11	SLFN11	chr17	-	33700492	33700720	33700600	33700720	33694621	33694719	625	3	1	1	0	232	125	0.707740418902	0.892856142736	0.618	1.0	-0.382
954	APTX	APTX	chr9	-	32987541	32987840	32987757	32987840	32985968	32986028	954	161	0	294	2	250	125	0.708932657091	0.893769884517	1.0	0.987	0.013
906	KIAA1683	KIAA1683	chr19	-	18375172	18378336	18375733	18378336	18367905	18368916	906	7	1	2	0	250	125	0.710399745007	0.895028702482	0.778	1.0	-0.222
903	POLR1B	POLR1B	chr2	+	113321942	113322076	113321942	113321981	113325543	113325714	903	18	0	77	1	219	125	0.711430979261	0.895737093203	1.0	0.978	0.022
2663	C1D	C1D	chr2	-	68290076	68290159	68290089	68290159	68274304	68274451	2663	54	78	54	71	137	125	0.712559397724	0.896566831128	0.387	0.41	-0.023
1041	DGUOK-AS1	DGUOK-AS1	chr2	-	74208235	74208566	74208261	74208566	74185094	74185334	1041	1	0	7	2	150	125	0.716464481446	0.899745248091	1.0	0.745	0.255
1511	MBD3	MBD3	chr19	-	1592520	1592760	1592616	1592760	1585053	1585213	1511	16	25	18	33	220	125	0.716672120625	0.899745248091	0.267	0.237	0.03
2258	AFAP1L2	AFAP1L2	chr10	-	116056978	116057172	116056990	116057172	116056736	116056859	2258	16	5	152	58	136	125	0.715894439496	0.899745248091	0.746	0.707	0.039
324	UFD1L	UFD1L	chr22	-	19442271	19442353	19442324	19442353	19437463	19438267	324	272	9	428	12	177	125	0.71696977361	0.899745248091	0.955	0.962	-0.007
1893	FAM104B	FAM104B	chrX	-	55185558	55185661	55185561	55185661	55171677	55172744	1893	22	118	21	127	127	125	0.720197529061	0.899757297485	0.155	0.14	0.015
2044	THAP5	THAP5	chr7	-	108206273	108206466	108206395	108206466	108202587	108205549	2044	48	7	33	6	246	125	0.720468930786	0.899757297485	0.777	0.736	0.041
222	CTNND1	CTNND1	chr11	+	57529233	57529591	57529233	57529518	57563048	57563201	222	7	7	97	79	197	125	0.720747992226	0.899757297485	0.388	0.438	-0.05
511	ESRP1	ESRP1	chr8	+	95686535	95686734	95686535	95686722	95690430	95690599	511	9	2	308	51	136	125	0.718341719051	0.899757297485	0.805	0.847	-0.042
550	GRASP	GRASP	chr12	+	52404822	52404991	52404822	52404925	52407470	52407564	550	3	83	0	6	190	125	0.717676727029	0.899757297485	0.023	0.0	0.023
636	ARSA	ARSA	chr22	-	51065983	51066601	51066373	51066601	51065593	51065834	636	11	0	101	2	250	125	0.720730100365	0.899757297485	1.0	0.962	0.038
701	TMEM205	TMEM205	chr19	-	11456195	11456981	11456802	11456981	11455927	11456091	701	1276	11	576	6	250	125	0.719100565862	0.899757297485	0.983	0.98	0.003
909	UCKL1	UCKL1	chr20	-	62572146	62572209	62572169	62572209	62571946	62572069	909	154	3	154	4	147	125	0.718858439089	0.899757297485	0.978	0.97	0.008
1315	PPP1R3F	PPP1R3F	chrX	+	49126305	49127336	49126305	49126396	49137868	49137924	1315	21	1	5	0	250	125	0.72366857933	0.902813185186	0.913	1.0	-0.087
1105	PRKAR1A	PRKAR1A	chr17	+	66508519	66508720	66508519	66508689	66511534	66511717	1105	1	46	3	89	155	125	0.72416411629	0.902815468518	0.017	0.026	-0.009
1204	C7orf49	C7orf49	chr7	-	134853537	134853812	134853682	134853812	134850531	134851623	1204	92	0	307	2	250	125	0.725088444349	0.902815468518	1.0	0.987	0.013
1432	AMN1	AMN1	chr12	-	31881904	31882108	31881924	31882108	31862226	31862359	1432	8	1	26	2	144	125	0.725059211868	0.902815468518	0.874	0.919	-0.045
2359	C6orf1	C6orf1	chr6	-	34216503	34216885	34216755	34216885	34215457	34215641	2359	2	2	15	22	250	125	0.728230505269	0.904411111257	0.333	0.254	0.079
2490	ARMCX4	ARMCX4	chrX	+	100741009	100741085	100741009	100741079	100742179	100742259	2490	3	26	0	2	130	125	0.728264025714	0.904411111257	0.1	0.0	0.1
679	B3GAT3	B3GAT3	chr11	-	62389337	62389647	62389347	62389647	62387968	62388143	679	122	8	164	9	134	125	0.726908411638	0.904411111257	0.934	0.944	-0.01
95	ALS2CL	ALS2CL	chr3	-	46722989	46723088	46722993	46723088	46722735	46722897	95	1	0	76	19	128	125	0.727970797381	0.904411111257	1.0	0.796	0.204
1276	RAB34	RAB34	chr17	-	27042212	27042294	27042236	27042294	27042049	27042140	1276	724	102	994	147	148	125	0.729640503921	0.904618283299	0.857	0.851	0.006
1530	SIKE1	SIKE1	chr1	-	115323057	115323308	115323069	115323308	115322730	115322836	1530	7	41	8	57	136	125	0.729851714431	0.904618283299	0.136	0.114	0.022
1780	FLAD1	FLAD1	chr1	+	154955769	154956542	154955769	154955873	154960580	154961325	1780	96	2	138	2	250	125	0.729438648162	0.904618283299	0.96	0.972	-0.012
1734	SNX17	SNX17	chr2	+	27594135	27594335	27594135	27594210	27595489	27595607	1734	12	336	9	296	249	125	0.73198575716	0.905696265713	0.018	0.015	0.003
248	DSP	DSP	chr6	+	7579507	7581802	7579507	7580005	7582874	7586946	248	30	7	895	180	250	125	0.732195825187	0.905696265713	0.682	0.713	-0.031
2496	DEDD2	DEDD2	chr19	-	42719284	42719404	42719299	42719404	42713851	42713992	2496	20	2	55	4	139	125	0.732618183522	0.905696265713	0.9	0.925	-0.025
3088	SLC10A3	SLC10A3	chrX	-	153718645	153719029	153718932	153719029	153715644	153717421	3088	35	1	109	2	250	125	0.732288703061	0.905696265713	0.946	0.965	-0.019
1333	HDAC9	HDAC9	chr7	+	18535368	18535646	18535368	18535477	18535884	18535947	1333	1	1	18	10	250	125	0.73472404975	0.905892836184	0.333	0.474	-0.141
223	SKA2	SKA2	chr17	-	57232316	57232800	57232491	57232800	57187307	57189706	223	9	10	24	32	250	125	0.735622926137	0.905892836184	0.31	0.273	0.037
227	QTRTD1	QTRTD1	chr3	+	113784083	113784304	113784083	113784125	113785074	113785130	227	47	3	136	11	250	125	0.733811880409	0.905892836184	0.887	0.861	0.026
2304	TLE3	TLE3	chr15	-	70350497	70350630	70350524	70350630	70349812	70349997	2304	50	1	64	2	151	125	0.735332966868	0.905892836184	0.976	0.964	0.012
2517	BANF1	BANF1	chr11	+	65769549	65770041	65769549	65769984	65771096	65771617	2517	3	1	24	5	181	125	0.733904930132	0.905892836184	0.674	0.768	-0.094
2665	MT1F	MT1F	chr16	+	56692586	56692694	56692586	56692652	56692984	56693215	2665	1	43	4	448	166	125	0.734999542358	0.905892836184	0.017	0.007	0.01
704	PCSK9	PCSK9	chr1	+	55523708	55523882	55523708	55523830	55524171	55524320	704	4	0	273	14	176	125	0.736626957362	0.906544773558	1.0	0.933	0.067
861	DISC1	DISC1	chr1	+	232144530	232144795	232144530	232144729	232162180	232162298	861	4	0	18	1	190	125	0.738130784449	0.90781055911	1.0	0.922	0.078
401	SLC35B3	SLC35B3	chr6	-	8435174	8435800	8435671	8435800	8430096	8430390	401	17	6	18	5	250	125	0.739226359093	0.908572938139	0.586	0.643	-0.057
1206	C7orf49	C7orf49	chr7	-	134853500	134853812	134853682	134853812	134850531	134851623	1206	92	0	312	2	250	125	0.740058170242	0.908841466948	1.0	0.987	0.013
2216	FAM60A	FAM60A	chr12	-	31457915	31458057	31457919	31458057	31451010	31451158	2216	142	110	109	90	128	125	0.740396503964	0.908841466948	0.558	0.542	0.016
1022	ZNRD1	ZNRD1	chr6	+	30029016	30029190	30029016	30029175	30029291	30029446	1022	6	74	2	33	139	125	0.742072557496	0.910313798855	0.068	0.052	0.016
1477	BCS1L	BCS1L	chr2	+	219524759	219524941	219524759	219524889	219525661	219526030	1477	8	7	10	11	176	125	0.743980155311	0.910315244487	0.448	0.392	0.056
1795	KLF6	KLF6	chr10	-	3823958	3824406	3823986	3824406	3818187	3821782	1795	48	0	708	7	152	125	0.743557573568	0.910315244487	1.0	0.988	0.012
2930	SLC43A3	SLC43A3	chr11	-	57194534	57194621	57194538	57194621	57194060	57194125	2930	24	2	156	17	128	125	0.743380531532	0.910315244487	0.921	0.9	0.021
971	FAM214A	FAM214A	chr15	-	52970626	52970831	52970768	52970831	52970202	52970319	971	28	3	6	1	250	125	0.743564659565	0.910315244487	0.824	0.75	0.074
156	TSPAN17	TSPAN17	chr5	+	176083078	176083135	176083078	176083126	176083700	176083817	156	2	63	7	288	133	125	0.745278260374	0.91040254974	0.029	0.022	0.007
2154	PQLC2	PQLC2	chr1	+	19638739	19639383	19638739	19638852	19644093	19644335	2154	25	0	115	1	250	125	0.745967612347	0.91040254974	1.0	0.983	0.017
2716	TCEAL1	TCEAL1	chrX	+	102884421	102884501	102884421	102884489	102884812	102885876	2716	13	33	9	27	136	125	0.746434760677	0.91040254974	0.266	0.235	0.031
2987	VDAC3	VDAC3	chr8	+	42252601	42252654	42252601	42252651	42256229	42256382	2987	5	606	11	963	127	125	0.746292814266	0.91040254974	0.008	0.011	-0.003
3037	EIF6	EIF6	chr20	-	33871978	33872295	33872183	33872295	33867744	33867921	3037	144	6	243	12	250	125	0.745776093891	0.91040254974	0.923	0.91	0.013
1	NFU1	NFU1	chr2	-	69664402	69664760	69664492	69664760	69659033	69659137	1	2	58	4	86	214	125	0.746967397488	0.910470790812	0.02	0.026	-0.006
2102	FBXO44	FBXO44	chr1	+	11718323	11718450	11718323	11718421	11718792	11718928	2102	2	14	3	29	153	125	0.748127309829	0.911303036845	0.105	0.078	0.027
1198	EIF3C	EIF3C	chr16	-	28725641	28725767	28725671	28725767	28725229	28725419	1198	1	0	4	1	154	125	0.751904699416	0.914737564258	1.0	0.765	0.235
1493	ZNF302	ZNF302	chr19	+	35168543	35168761	35168543	35168738	35169641	35169718	1493	4	1	1	0	147	125	0.75164930458	0.914737564258	0.773	1.0	-0.227
2262	ZNF484	ZNF484	chr9	-	95640101	95640320	95640171	95640320	95637296	95637341	2262	5	7	2	4	194	125	0.753223516713	0.915758699505	0.315	0.244	0.071
1340	TMEM170A	TMEM170A	chr16	-	75498365	75498635	75498569	75498635	75485635	75485737	1340	26	1	78	2	250	125	0.755249429709	0.916271536187	0.929	0.951	-0.022
1627	HDHD1	HDHD1	chrX	-	7023660	7023879	7023789	7023879	6995260	6995490	1627	145	1	479	2	250	125	0.756026696654	0.916271536187	0.986	0.992	-0.006
3094	PPP1R8	PPP1R8	chr1	+	28157324	28157877	28157324	28157757	28159266	28159327	3094	9	3	16	4	244	125	0.75448922933	0.916271536187	0.606	0.672	-0.066
46	RUSC2	RUSC2	chr9	+	35546426	35548532	35546426	35548207	35555056	35555698	46	25	0	119	1	250	125	0.755759573318	0.916271536187	1.0	0.983	0.017
746	MIS12	MIS12	chr17	+	5389693	5390004	5389693	5389740	5392142	5394130	746	4	0	62	3	250	125	0.756043948184	0.916271536187	1.0	0.912	0.088
992	RPL17	RPL17	chr18	-	47018627	47018834	47018644	47018834	47017901	47017954	992	107	219	373	732	141	125	0.757130204637	0.917006145122	0.302	0.311	-0.009
1396	BRD8	BRD8	chr5	-	137513254	137513356	137513259	137513356	137507753	137507823	1396	1	91	2	121	129	125	0.75794916487	0.917016104822	0.011	0.016	-0.005
2594	CCDC103	CCDC103	chr17	+	42978887	42979024	42978887	42979020	42979732	42981047	2594	0	5	1	26	128	125	0.758098654196	0.917016104822	0.0	0.036	-0.036
221	CTNND1	CTNND1	chr11	+	57529233	57529591	57529233	57529540	57563048	57563201	221	7	0	76	2	175	125	0.758682965033	0.917142065325	1.0	0.964	0.036
1203	FAM3A	FAM3A	chrX	-	153744233	153744566	153744292	153744566	153744083	153744136	1203	13	1	57	3	183	125	0.75980238573	0.917334106665	0.899	0.928	-0.029
1391	LYPLA1	LYPLA1	chr8	-	54978307	54978373	54978347	54978373	54975887	54975935	1391	169	9	844	40	164	125	0.759751183409	0.917334106665	0.935	0.941	-0.006
2124	DNAJC16	DNAJC16	chr1	+	15892576	15892905	15892576	15892675	15893593	15893764	2124	3	19	6	48	250	125	0.761023972607	0.917648855858	0.073	0.059	0.014
2819	ENTPD4	ENTPD4	chr8	-	23299081	23299236	23299105	23299236	23297261	23297428	2819	54	20	125	42	148	125	0.760734951808	0.917648855858	0.695	0.715	-0.02
1689	SCHIP1	SCHIP1	chr3	+	159482231	159482927	159482231	159482888	159583951	159584070	1689	21	4	95	15	163	125	0.762406527897	0.917891173011	0.801	0.829	-0.028
2288	ATXN2L	ATXN2L	chr16	+	28847253	28847497	28847253	28847443	28848071	28848558	2288	36	29	38	34	178	125	0.762800041417	0.917891173011	0.466	0.44	0.026
2501	PLIN2	PLIN2	chr9	-	19126111	19126446	19126394	19126446	19123562	19123645	2501	301	3	151	2	250	125	0.763147216095	0.917891173011	0.98	0.974	0.006
2614	FASTKD2	FASTKD2	chr2	+	207630111	207630486	207630111	207630471	207631367	207632194	2614	1	41	3	84	139	125	0.762505557793	0.917891173011	0.021	0.031	-0.01
1815	METTL5	METTL5	chr2	-	170681291	170681441	170681377	170681441	170680998	170681150	1815	40	32	90	66	210	125	0.764988614024	0.918231937734	0.427	0.448	-0.021
214	TPD52L2	TPD52L2	chr20	+	62500648	62500794	62500648	62500719	62505020	62505169	214	357	0	1112	8	199	125	0.765177041591	0.918231937734	1.0	0.989	0.011
2355	PIDD1	PIDD1	chr11	-	800332	800451	800383	800451	800130	800244	2355	32	9	24	8	175	125	0.765353531347	0.918231937734	0.717	0.682	0.035
571	SERPINB6	SERPINB6	chr6	-	2971766	2972399	2971825	2972399	2959401	2959576	571	23	0	98	1	183	125	0.765017135025	0.918231937734	1.0	0.985	0.015
234	SPATS2L	SPATS2L	chr2	+	201170603	201171015	201170603	201170883	201194153	201194203	234	4	1	24	4	250	125	0.766513373954	0.919046167139	0.667	0.75	-0.083
1952	CCNO	CCNO	chr5	-	54528594	54529545	54528970	54529545	54528188	54528374	1952	7	3	7	4	250	125	0.772104393215	0.925169003162	0.538	0.467	0.071
1710	RWDD3	RWDD3	chr1	+	95709766	95710271	95709766	95710207	95712097	95712213	1710	24	7	20	7	188	125	0.77315466014	0.925367008356	0.695	0.655	0.04
2717	PAIP1	PAIP1	chr5	-	43556683	43557195	43556920	43557195	43555931	43556101	2717	24	28	53	56	250	125	0.773238610124	0.925367008356	0.3	0.321	-0.021
1341	PMEPA1	PMEPA1	chr20	-	56285515	56285670	56285522	56285670	56234598	56234753	1341	1	0	46	9	131	125	0.775048490895	0.925464926757	1.0	0.83	0.17
146	TMEM218	TMEM218	chr11	-	124972532	124972705	124972629	124972705	124971096	124971199	146	16	4	43	13	221	125	0.775005523158	0.925464926757	0.693	0.652	0.041
2493	RANBP6	RANBP6	chr9	-	6015412	6015640	6015471	6015640	6011018	6014356	2493	32	7	47	12	183	125	0.775258577388	0.925464926757	0.757	0.728	0.029
3002	ELN	ELN	chr7	+	73474705	73474930	73474705	73474831	73475430	73475469	3002	2	10	0	1	223	125	0.774688831586	0.925464926757	0.101	0.0	0.101
2438	ST3GAL4	ST3GAL4	chr11	+	126276367	126276452	126276367	126276440	126276837	126276918	2438	35	8	46	9	136	125	0.775743301395	0.925465150321	0.801	0.824	-0.023
731	RSPRY1	RSPRY1	chr16	+	57220195	57220962	57220195	57220341	57238415	57238920	731	16	2	22	2	250	125	0.776323715719	0.925579461313	0.8	0.846	-0.046
2770	HAP1	HAP1	chr17	-	39888946	39889050	39888970	39889050	39888481	39888646	2770	2	10	0	1	148	125	0.777088355861	0.925913137676	0.145	0.0	0.145
2484	SUPT20H	SUPT20H	chr13	-	37633616	37633850	37633695	37633850	37625624	37625720	2484	2	37	2	50	203	125	0.777604732589	0.925950772597	0.032	0.024	0.008
1053	CLINT1	CLINT1	chr5	-	157285937	157286183	157285960	157286183	157244450	157244555	1053	47	0	191	2	147	125	0.780252760678	0.928525092146	1.0	0.988	0.012
3083	MAP3K9	MAP3K9	chr14	-	71206614	71206881	71206758	71206881	71204961	71205115	3083	1	4	14	77	250	125	0.781462747419	0.929385957391	0.111	0.083	0.028
1249	DUS4L	DUS4L	chr7	+	107204401	107204654	107204401	107204504	107205032	107205121	1249	4	1	11	4	250	125	0.788524416398	0.929942205068	0.667	0.579	0.088
1337	ZBTB7B	ZBTB7B	chr1	+	154975105	154975162	154975105	154975145	154975318	154975419	1337	1	0	5	1	141	125	0.786235951738	0.929942205068	1.0	0.816	0.184
1381	SCN4B	SCN4B	chr11	-	118014547	118014776	118014701	118014776	118011921	118012051	1381	5	1	1	0	250	125	0.787373728004	0.929942205068	0.714	1.0	-0.286
1791	KLF6	KLF6	chr10	-	3823832	3824406	3823958	3824406	3822297	3822421	1791	542	10	4929	100	250	125	0.788037972059	0.929942205068	0.964	0.961	0.003
1824	FAM173B	FAM173B	chr5	-	10236589	10236727	10236633	10236727	10235322	10235373	1824	18	1	91	7	168	125	0.787666705503	0.929942205068	0.931	0.906	0.025
2178	LSS	LSS	chr21	-	47642543	47642652	47642576	47642652	47641767	47641889	2178	115	11	388	41	157	125	0.785503247381	0.929942205068	0.893	0.883	0.01
2382	C20orf96	C20orf96	chr20	-	271227	271419	271231	271419	270899	270948	2382	4	8	1	3	128	125	0.783140914982	0.929942205068	0.328	0.246	0.082
2525	IFT81	IFT81	chr12	+	110562139	110562666	110562139	110562248	110565164	110565329	2525	73	25	36	11	250	125	0.78713333307	0.929942205068	0.593	0.621	-0.028
2610	LINC00623	LINC00623	chr1	-	144301189	144301536	144301349	144301536	144298163	144300755	2610	2	2	2	3	250	125	0.788746791733	0.929942205068	0.333	0.25	0.083
2726	PTGES2	PTGES2	chr9	-	130889717	130890741	130890526	130890741	130887522	130887720	2726	39	3	65	4	250	125	0.783864675648	0.929942205068	0.867	0.89	-0.023
658	ZFYVE27	ZFYVE27	chr10	+	99498233	99498431	99498233	99498406	99504485	99504672	658	10	2	26	4	149	125	0.788569558917	0.929942205068	0.807	0.845	-0.038
705	IDUA	IDUA	chr4	+	997336	997417	997336	997413	997799	997900	705	4	14	6	17	128	125	0.784141355649	0.929942205068	0.218	0.256	-0.038
809	MTRR	MTRR	chr5	+	7869216	7869328	7869216	7869302	7870882	7871036	809	18	3	23	3	150	125	0.7885075682	0.929942205068	0.833	0.865	-0.032
851	AKT1S1	AKT1S1	chr19	-	50379859	50380644	50380281	50380644	50376173	50376559	851	54	3	47	2	250	125	0.786459823088	0.929942205068	0.9	0.922	-0.022
1112	ADRM1	ADRM1	chr20	+	60877951	60878105	60877951	60878101	60878623	60878837	1112	123	16	275	39	128	125	0.789620095962	0.930122870456	0.882	0.873	0.009
127	HMBS	HMBS	chr11	+	118955586	118955867	118955586	118955776	118958964	118959018	127	2	31	15	186	215	125	0.7898739769	0.930122870456	0.036	0.045	-0.009
2411	C7orf55	C7orf55	chr7	+	139025195	139025365	139025195	139025345	139030246	139031065	2411	50	2	4	0	144	125	0.791697530298	0.931651831883	0.956	1.0	-0.044
2507	IKZF2	IKZF2	chr2	-	213921556	213921823	213921634	213921823	213914436	213914604	2507	2	2	3	2	202	125	0.792147945015	0.931651831883	0.382	0.481	-0.099
1464	ADGRG1	ADGRG1	chr16	+	57685111	57685534	57685111	57685157	57687897	57688045	1464	19	1	281	20	250	125	0.794539831863	0.933889894682	0.905	0.875	0.03
3068	AGER	AGER	chr6	-	32151052	32151165	32151100	32151165	32150890	32150978	3068	11	36	3	12	172	125	0.795446217351	0.934380243014	0.182	0.154	0.028
1266	JADE2	JADE2	chr5	+	133861339	133861701	133861339	133861432	133871547	133871605	1266	1	0	23	4	250	125	0.796771998365	0.935362333668	1.0	0.742	0.258
189	CLDND1	CLDND1	chr3	-	98241385	98241910	98241692	98241910	98239976	98240286	189	2	131	4	173	250	125	0.798407273946	0.936706322627	0.008	0.011	-0.003
2951	UBE3B	UBE3B	chr12	+	109915427	109915914	109915427	109915569	109919441	109919547	2951	19	15	41	36	250	125	0.799510440366	0.937424764333	0.388	0.363	0.025
2196	ZBTB48	ZBTB48	chr1	+	6640050	6640196	6640050	6640109	6640600	6641359	2196	20	7	4	1	211	125	0.800150251121	0.937599374013	0.629	0.703	-0.074
107	ZNF24	ZNF24	chr18	-	32924323	32924431	32924333	32924431	32920194	32920697	107	5	37	9	77	134	125	0.808500972668	0.939846264406	0.112	0.098	0.014
1122	SH3YL1	SH3YL1	chr2	-	230546	231191	231022	231191	229965	230044	1122	1	18	11	253	250	125	0.810020128339	0.939846264406	0.027	0.021	0.006
1600	TMEM126B	TMEM126B	chr11	+	85340175	85340306	85340175	85340247	85342730	85342852	1600	3	2	10	5	183	125	0.803628619947	0.939846264406	0.506	0.577	-0.071
1702	OTUD5	OTUD5	chrX	-	48791968	48792140	48791983	48792140	48791736	48791885	1702	7	172	13	283	139	125	0.808752405721	0.939846264406	0.035	0.04	-0.005
1745	ATP8B3	ATP8B3	chr19	-	1811487	1811883	1811599	1811883	1810620	1810682	1745	2	1	4	3	236	125	0.804152762257	0.939846264406	0.514	0.414	0.1
1868	ANAPC11	ANAPC11	chr17	+	79852342	79852500	79852342	79852462	79857795	79858409	1868	8	441	11	684	162	125	0.809560352599	0.939846264406	0.014	0.012	0.002
2043	TNFRSF18	TNFRSF18	chr1	-	1139413	1139616	1139434	1139616	1138887	1139348	2043	26	2	2	0	145	125	0.808374589307	0.939846264406	0.918	1.0	-0.082
2215	SS18L1	SS18L1	chr20	+	60733727	60733998	60733727	60733804	60734932	60735017	2215	2	43	1	30	250	125	0.806927642327	0.939846264406	0.023	0.016	0.007
2224	STX4	STX4	chr16	+	31045546	31045857	31045546	31045646	31046290	31046361	2224	92	1	203	3	250	125	0.81043287826	0.939846264406	0.979	0.971	0.008
2567	RPARP-AS1	RPARP-AS1	chr10	+	104209943	104210117	104209943	104210087	104215093	104216050	2567	6	33	8	38	154	125	0.809480987781	0.939846264406	0.129	0.146	-0.017
2576	TRAPPC6A	TRAPPC6A	chr19	-	45681350	45681501	45681392	45681501	45668110	45668228	2576	7	9	3	3	166	125	0.804635991124	0.939846264406	0.369	0.43	-0.061
2633	SLC50A1	SLC50A1	chr1	+	155108774	155108872	155108774	155108852	155109303	155109427	2633	4	65	10	189	144	125	0.804698169853	0.939846264406	0.051	0.044	0.007
2709	ARHGAP22	ARHGAP22	chr10	-	49663044	49663177	49663096	49663177	49662130	49662204	2709	19	1	100	4	176	125	0.80946750069	0.939846264406	0.931	0.947	-0.016
2807	TRIM7	TRIM7	chr5	-	180630476	180630640	180630544	180630640	180626850	180627081	2807	1	0	18	3	192	125	0.805842224643	0.939846264406	1.0	0.796	0.204
684	C16orf95	C16orf95	chr16	-	87350692	87351026	87350696	87351026	87349377	87349429	684	2	1	4	3	128	125	0.807711152839	0.939846264406	0.661	0.566	0.095
761	KREMEN1	KREMEN1	chr22	+	29534611	29534821	29534611	29534770	29536269	29536354	761	14	25	17	34	175	125	0.802876084436	0.939846264406	0.286	0.263	0.023
79	PGAP2	PGAP2	chr11	+	3845499	3845679	3845499	3845606	3846249	3846358	79	12	48	21	76	197	125	0.810142051013	0.939846264406	0.137	0.149	-0.012
1321	FANCL	FANCL	chr2	-	58425713	58425797	58425728	58425797	58392858	58393009	1321	16	76	11	58	139	125	0.811925783822	0.940483683804	0.159	0.146	0.013
475	HELLS	HELLS	chr10	+	96305523	96305709	96305523	96305664	96306133	96306255	475	12	18	30	50	169	125	0.811967327012	0.940483683804	0.33	0.307	0.023
1666	GGT1	GGT1	chr22	+	24999123	24999494	24999123	24999288	25003920	25003990	1666	1	1	76	51	250	125	0.814114145846	0.942006247123	0.333	0.427	-0.094
439	NT5C1B	NT5C1B	chr2	-	18768208	18768439	18768259	18768439	18767519	18767657	439	6	1	1	0	175	125	0.814268227225	0.942006247123	0.811	1.0	-0.189
1101	RAB23	RAB23	chr6	-	57086820	57087112	57086992	57087112	57075023	57075243	1101	6	2	19	5	250	125	0.816718116377	0.943126724474	0.6	0.655	-0.055
2170	SPG20	SPG20	chr13	-	36920361	36920646	36920450	36920646	36909157	36909969	2170	16	1	11	1	213	125	0.816520280026	0.943126724474	0.904	0.866	0.038
610	TMEM254	TMEM254	chr10	+	81841900	81841973	81841900	81841960	81850552	81852307	610	1	61	2	89	137	125	0.816053061434	0.943126724474	0.015	0.02	-0.005
1941	POLM	POLM	chr7	-	44118338	44118410	44118354	44118410	44116107	44116228	1941	18	3	35	7	140	125	0.817467403431	0.943274455363	0.843	0.817	0.026
362	ZGPAT	ZGPAT	chr20	+	62339379	62339540	62339379	62339470	62339904	62340516	362	0	2	2	28	194	125	0.8183276296	0.943274455363	0.0	0.044	-0.044
665	STARD4	STARD4	chr5	-	110836699	110836814	110836783	110836814	110831731	110835804	665	97	4	466	22	208	125	0.81806510608	0.943274455363	0.936	0.927	0.009
361	ZGPAT	ZGPAT	chr20	+	62339379	62339521	62339379	62339470	62339904	62340516	361	0	2	2	28	175	125	0.818837971027	0.943293440689	0.0	0.049	-0.049
2347	RPP21	RPP21	chr6	+	30314208	30314341	30314208	30314334	30314489	30314635	2347	21	240	11	115	131	125	0.820680389478	0.944846018025	0.077	0.084	-0.007
1238	RCHY1	RCHY1	chr4	-	76439364	76439640	76439450	76439640	76434386	76434506	1238	1	1	6	4	210	125	0.82754363635	0.95045601048	0.373	0.472	-0.099
202	LTBP3	LTBP3	chr11	-	65325099	65325699	65325103	65325699	65321521	65321851	202	55	3	93	6	128	125	0.82707732707	0.95045601048	0.947	0.938	0.009
2606	TNFAIP3	TNFAIP3	chr6	+	138188324	138188679	138188324	138188631	138192349	138192659	2606	2	2	79	62	172	125	0.826765939224	0.95045601048	0.421	0.481	-0.06
568	SERPINB6	SERPINB6	chr6	-	2971724	2972399	2971825	2972399	2959401	2959576	568	7	0	53	1	225	125	0.827097525962	0.95045601048	1.0	0.967	0.033
1895	FAM104B	FAM104B	chrX	-	55185554	55185661	55185558	55185661	55171677	55172744	1895	22	22	22	20	128	125	0.828466867626	0.950944541566	0.494	0.518	-0.024
2204	MFAP3	MFAP3	chr5	+	153418518	153418868	153418518	153418571	153429116	153429577	2204	0	1	2	14	250	125	0.829901264424	0.952018867898	0.0	0.067	-0.067
336	ZDHHC4	ZDHHC4	chr7	+	6617064	6617351	6617064	6617129	6618196	6618351	336	73	45	57	33	250	125	0.830405747027	0.952025796412	0.448	0.463	-0.015
1172	VEGFA	VEGFA	chr6	+	43748468	43748540	43748468	43748522	43749692	43749824	1172	9	1	250	36	142	125	0.831497517808	0.95213444785	0.888	0.859	0.029
3084	FGFR4	FGFR4	chr5	+	176520406	176520552	176520406	176520502	176520654	176520776	3084	19	1	176	12	174	125	0.831052441234	0.95213444785	0.932	0.913	0.019
1123	SH3YL1	SH3YL1	chr2	-	224863	224920	224867	224920	218135	219001	1123	2	0	124	8	128	125	0.835230025768	0.955761234665	1.0	0.938	0.062
2593	CCDC103	CCDC103	chr17	+	42977079	42977211	42977079	42977197	42978357	42978509	2593	0	1	1	7	138	125	0.835665582142	0.955761234665	0.0	0.115	-0.115
797	LAT2	LAT2	chr7	+	73629151	73629340	73629151	73629270	73630276	73630399	797	7	1	1	0	194	125	0.836478363367	0.956118296847	0.819	1.0	-0.181
2219	ELOVL1	ELOVL1	chr1	-	43830212	43830318	43830285	43830318	43829994	43830131	2219	246	4	1512	22	197	125	0.838547721065	0.957348735279	0.975	0.978	-0.003
2418	PPT2	PPT2	chr6	+	32121775	32122181	32121775	32122171	32122363	32122554	2418	24	7	18	6	134	125	0.838557295352	0.957348735279	0.762	0.737	0.025
745	MIS12	MIS12	chr17	+	5389693	5390004	5389693	5389740	5391515	5391909	745	2	0	31	2	250	125	0.839200914262	0.957511198471	1.0	0.886	0.114
289	BAG5	BAG5	chr14	-	104028249	104028655	104028436	104028655	104022880	104027529	289	0	1	2	15	250	125	0.840753712269	0.958710203244	0.0	0.063	-0.063
819	TUBA1A	TUBA1A	chr12	-	49582199	49583107	49582671	49583107	49580393	49580616	819	20	2	16	2	250	125	0.842710486171	0.960368155481	0.833	0.8	0.033
664	STARD4	STARD4	chr5	-	110848082	110848295	110848088	110848295	110843026	110843140	664	81	24	243	76	130	125	0.843362357549	0.960537926606	0.764	0.755	0.009
2512	ANKRD42	ANKRD42	chr11	+	82921341	82921461	82921341	82921458	82922336	82922472	2512	6	0	51	1	127	125	0.845344283582	0.962221443171	1.0	0.98	0.02
672	AIF1L	AIF1L	chr9	+	133993142	133993305	133993142	133993234	133995621	133998539	672	251	2	1600	11	195	125	0.846892635566	0.963409728369	0.988	0.989	-0.001
2632	SLC50A1	SLC50A1	chr1	+	155107819	155108156	155107819	155108074	155108774	155108852	2632	4	2	29	12	206	125	0.847854295116	0.963929585519	0.548	0.595	-0.047
2099	FAM3C	FAM3C	chr7	-	121036215	121036422	121036255	121036422	121023010	121023064	2099	7	0	123	2	164	125	0.8493076371	0.965007487722	1.0	0.979	0.021
1323	ZCCHC6	ZCCHC6	chr9	-	88969185	88969402	88969295	88969402	88967594	88968145	1323	8	0	71	1	234	125	0.852982942818	0.965397851524	1.0	0.974	0.026
1414	HOXA1	HOXA1	chr7	-	27134879	27135625	27135177	27135625	27132613	27134414	1414	167	1	41	0	250	125	0.851691001572	0.965397851524	0.988	1.0	-0.012
1829	NUDT12	NUDT12	chr5	-	102895743	102895955	102895797	102895955	102894579	102895169	1829	53	2	66	3	178	125	0.85135146356	0.965397851524	0.949	0.939	0.01
2004	ZNF827	ZNF827	chr4	-	146686130	146686317	146686139	146686317	146678778	146682750	2004	3	2	6	5	133	125	0.852691804562	0.965397851524	0.585	0.53	0.055
2936	NRP2	NRP2	chr2	+	206631506	206631542	206631506	206631527	206640969	206641880	2936	1	5	3	19	139	125	0.853189305431	0.965397851524	0.152	0.124	0.028
3116	LARP7	LARP7	chr4	+	113565823	113566027	113565823	113565924	113567506	113567607	3116	97	5	333	19	227	125	0.85280123748	0.965397851524	0.914	0.906	0.008
350	WDR61	WDR61	chr15	-	78591797	78592068	78591903	78592068	78588016	78588067	350	5	203	4	142	230	125	0.851546472698	0.965397851524	0.013	0.015	-0.002
2387	ATP6V0E2	ATP6V0E2	chr7	+	149575766	149575879	149575766	149575835	149576423	149577801	2387	130	5	115	5	168	125	0.853910964482	0.965642357703	0.951	0.945	0.006
130	SRP14-AS1	SRP14-AS1	chr15	+	40331511	40331791	40331511	40331649	40338161	40338270	130	1	9	1	12	250	125	0.856850776268	0.9678591517	0.053	0.04	0.013
398	FXN	FXN	chr9	+	71679853	71679959	71679853	71679951	71687527	71693993	398	26	167	12	72	132	125	0.856884725406	0.9678591517	0.128	0.136	-0.008
1133	CCDC90B	CCDC90B	chr11	-	82996595	82997450	82997142	82997450	82991183	82991303	1133	35	2	59	4	250	125	0.858983557273	0.969336008844	0.897	0.881	0.016
1661	RCAN3	RCAN3	chr1	+	24829386	24829640	24829386	24829607	24840803	24841057	1661	2	1	23	9	157	125	0.859207258101	0.969336008844	0.614	0.67	-0.056
1132	CCDC90B	CCDC90B	chr11	-	82996915	82997450	82997142	82997450	82991183	82991303	1132	66	2	154	4	250	125	0.860145541682	0.969548157695	0.943	0.951	-0.008
366	SHF	SHF	chr15	-	45464344	45464516	45464346	45464516	45464080	45464200	366	46	40	4	3	126	125	0.86041053785	0.969548157695	0.533	0.569	-0.036
345	PPCS	PPCS	chr1	+	42922164	42922395	42922164	42922299	42922917	42923021	345	0	5	1	42	220	125	0.86142328219	0.970117021806	0.0	0.013	-0.013
1776	PEG10	PEG10	chr7	+	94285636	94285903	94285636	94285892	94292645	94299006	1776	20	106	17	96	135	125	0.862843465863	0.971143794813	0.149	0.141	0.008
2662	C1D	C1D	chr2	-	68290076	68290159	68290089	68290159	68280192	68280269	2662	4	14	5	20	137	125	0.863863293911	0.971719017297	0.207	0.186	0.021
480	GOSR1	GOSR1	chr17	+	28804425	28804504	28804425	28804482	28808160	28808275	480	2	50	4	116	146	125	0.865658471636	0.973165203546	0.033	0.029	0.004
1334	METTL10	METTL10	chr10	-	126477607	126477726	126477611	126477726	126453960	126454177	1334	5	2	4	2	128	125	0.866243156397	0.973249663952	0.709	0.661	0.048
1724	AMZ2	AMZ2	chr17	+	66244144	66244227	66244144	66244199	66244780	66244846	1724	11	3	17	4	152	125	0.868237724586	0.974917139306	0.751	0.778	-0.027
118	NDRG2	NDRG2	chr14	-	21493007	21493264	21493187	21493264	21492188	21492255	118	1	19	0	2	250	125	0.869204805807	0.975188850167	0.026	0.0	0.026
1942	ZNF669	ZNF669	chr1	-	247267240	247267674	247267498	247267674	247265288	247265415	1942	8	33	5	23	250	125	0.869500843892	0.975188850167	0.108	0.098	0.01
2037	WDR83	WDR83	chr19	+	12780790	12780911	12780790	12780894	12780993	12781099	2037	28	1	36	1	141	125	0.870152444585	0.975346930257	0.961	0.97	-0.009
920	RACGAP1	RACGAP1	chr12	-	50419110	50419307	50419180	50419307	50400216	50400419	920	4	7	4	6	194	125	0.871308037064	0.976069413954	0.269	0.3	-0.031
3075	CCDC51	CCDC51	chr3	-	48481397	48481529	48481505	48481529	48476226	48476425	3075	10	2	17	4	232	125	0.875254264189	0.979915383705	0.729	0.696	0.033
1670	ANKLE1	ANKLE1	chr19	+	17394033	17394771	17394033	17394693	17394897	17395075	1670	24	2	15	1	202	125	0.876934872143	0.981221796012	0.881	0.903	-0.022
1399	PKM	PKM	chr15	-	72523236	72523727	72523240	72523727	72511284	72511451	1399	9	6	15	9	128	125	0.879856161788	0.982569412208	0.594	0.619	-0.025
1774	AKAP9	AKAP9	chr7	+	91699343	91699520	91699343	91699496	91700218	91700323	1774	27	4	45	6	148	125	0.880196997009	0.982569412208	0.851	0.864	-0.013
3006	ARHGDIA	ARHGDIA	chr17	-	79827205	79827501	79827417	79827501	79827048	79827112	3006	722	4	2448	15	250	125	0.879355559174	0.982569412208	0.989	0.988	0.001
459	POLD4	POLD4	chr11	-	67120773	67121067	67120834	67121067	67120458	67120548	459	23	3	269	39	185	125	0.879989946897	0.982569412208	0.838	0.823	0.015
2626	NRP1	NRP1	chr10	-	33491818	33491923	33491839	33491923	33486577	33486637	2626	46	9	274	57	145	125	0.88234385748	0.984390635389	0.815	0.806	0.009
884	C6orf48	C6orf48	chr6	+	31802691	31802977	31802691	31802834	31803187	31803228	884	606	6	366	4	250	125	0.883180781457	0.984749149202	0.981	0.979	0.002
399	ZNF638	ZNF638	chr2	+	71558884	71559005	71558884	71558995	71575882	71577401	399	19	45	24	60	134	125	0.883914788007	0.984992558398	0.283	0.272	0.011
2393	PIGG	PIGG	chr4	+	492988	493514	492988	493278	494184	494390	2393	17	49	27	82	250	125	0.885159458436	0.985804411436	0.148	0.141	0.007
113	MRPL52	MRPL52	chr14	+	23299091	23299319	23299091	23299149	23299395	23299463	113	149	0	734	4	250	125	0.886339221879	0.985968499586	1.0	0.989	0.011
419	ART5	ART5	chr11	-	3660871	3661601	3661075	3661601	3660232	3660265	419	21	1	2	0	250	125	0.885863884845	0.985968499586	0.913	1.0	-0.087
902	YIF1B	YIF1B	chr19	-	38806356	38806445	38806386	38806445	38800044	38800283	902	7	3	27	13	154	125	0.887714979657	0.986924104275	0.654	0.628	0.026
37	CCDC66	CCDC66	chr3	+	56591183	56591281	56591183	56591262	56592873	56592938	37	11	2	19	3	143	125	0.889709541174	0.98856615686	0.828	0.847	-0.019
2270	TBRG4	TBRG4	chr7	-	45151241	45151346	45151262	45151346	45148425	45148886	2270	88	11	113	15	145	125	0.890487550992	0.988855361857	0.873	0.867	0.006
2995	GAR1	GAR1	chr4	+	110736665	110736960	110736665	110736701	110737308	110737534	2995	14	1	82	7	250	125	0.892773356994	0.990817612933	0.875	0.854	0.021
2433	MADD	MADD	chr11	+	47317046	47317130	47317046	47317127	47317447	47317606	2433	30	13	59	27	127	125	0.896343827627	0.993865761604	0.694	0.683	0.011
41	TCEAL4	TCEAL4	chrX	+	102840412	102840611	102840412	102840552	102841146	102841219	41	17	243	23	314	183	125	0.896560579709	0.993865761604	0.046	0.048	-0.002
1272	GGA1	GGA1	chr22	+	38026004	38026177	38026004	38026165	38026909	38027106	1272	88	7	174	13	136	125	0.897677267652	0.994202056533	0.92	0.925	-0.005
570	SERPINB6	SERPINB6	chr6	-	2971481	2972399	2971825	2972399	2959401	2959576	570	2	0	23	1	250	125	0.897904998701	0.994202056533	1.0	0.92	0.08
1872	ANAPC11	ANAPC11	chr17	+	79849588	79849717	79849588	79849709	79852342	79852462	1872	44	55	85	103	132	125	0.903038060744	0.998502594891	0.431	0.439	-0.008
191	PRNP	PRNP	chr20	+	4666796	4667158	4666796	4667154	4679861	4682234	191	3	1	15	6	128	125	0.903357321451	0.998502594891	0.746	0.709	0.037
2535	FGD5-AS1	FGD5-AS1	chr3	-	14988616	14989012	14988620	14989012	14984285	14987661	2535	6	13	32	74	128	125	0.902544738099	0.998502594891	0.311	0.297	0.014
2329	STK25	STK25	chr2	-	242447857	242448110	242447919	242448110	242440892	242441123	2329	1	1	16	13	186	125	0.906069040418	0.999604883239	0.402	0.453	-0.051
267	CDC25B	CDC25B	chr20	+	3776385	3777378	3776385	3776526	3778268	3778396	267	43	7	75	13	250	125	0.905594050826	0.999604883239	0.754	0.743	0.011
2687	ZNF761	ZNF761	chr19	+	53948253	53948472	53948253	53948376	53949479	53949590	2687	1	3	6	15	220	125	0.90681066367	0.999604883239	0.159	0.185	-0.026
2814	RABL2A	RABL2A	chr2	+	114398932	114399057	114398932	114399027	114399357	114399441	2814	3	10	1	4	154	125	0.907026385742	0.999604883239	0.196	0.169	0.027
2867	MCAT	MCAT	chr22	-	43538897	43539403	43538931	43539403	43537167	43537255	2867	2	65	5	145	158	125	0.908018048387	0.999604883239	0.024	0.027	-0.003
2918	PTGS1	PTGS1	chr9	+	125148724	125149011	125148724	125148900	125152476	125152624	2918	23	8	16	6	235	125	0.90796930705	0.999604883239	0.605	0.587	0.018
3100	LYRM2	LYRM2	chr6	-	90347990	90348216	90348122	90348216	90347460	90347601	3100	2	2	7	8	250	125	0.907881179218	0.999604883239	0.333	0.304	0.029
358	RPP25L	RPP25L	chr9	-	34611856	34612110	34612060	34612110	34610481	34611329	358	17	23	21	27	250	125	0.908792830457	0.999881512772	0.27	0.28	-0.01
1032	NAE1	NAE1	chr16	-	66860570	66860683	66860579	66860683	66860425	66860486	1032	0	200	2	414	133	125	1	1.0	0.0	0.005	-0.005
1049	HMGA1	HMGA1	chr6	+	34208513	34208692	34208513	34208659	34211244	34211295	1049	22	0	1055	2	157	125	1	1.0	1.0	0.998	0.002
1095	SLMO1	SLMO1	chr18	+	12429348	12429435	12429348	12429432	12431148	12432236	1095	35	9	57	15	127	125	0.96440115587	1.0	0.793	0.789	0.004
1097	MITF	MITF	chr3	+	69986972	69987200	69986972	69987032	69988248	69988332	1097	1	0	229	6	250	125	0.98373062239	1.0	1.0	0.95	0.05
111	ERBB2	ERBB2	chr17	+	37863242	37863457	37863242	37863394	37864573	37864787	111	6	84	20	266	187	125	0.925919431913	1.0	0.046	0.048	-0.002
1125	NME6	NME6	chr3	-	48342768	48342901	48342785	48342901	48339916	48340013	1125	13	15	15	17	141	125	0.973734490299	1.0	0.434	0.439	-0.005
1135	TRPT1	TRPT1	chr11	-	63992266	63992442	63992272	63992442	63992014	63992189	1135	1	78	3	225	130	125	0.995516826233	1.0	0.012	0.013	-0.001
1142	SIGMAR1	SIGMAR1	chr9	-	34637543	34637823	34637603	34637823	34637216	34637417	1142	93	0	204	1	184	125	1	1.0	1.0	0.993	0.007
1152	COMMD6	COMMD6	chr13	-	76111619	76111811	76111799	76111811	76104249	76104402	1152	1	1119	2	971	250	125	1	1.0	0.0	0.001	-0.001
1153	COMMD6	COMMD6	chr13	-	76111634	76111811	76111799	76111811	76104249	76104402	1153	6	1119	4	971	250	125	1	1.0	0.003	0.002	0.001
1155	UBL7	UBL7	chr15	-	74753377	74753529	74753448	74753529	74751024	74751237	1155	48	25	45	23	195	125	0.959121525099	1.0	0.552	0.556	-0.004
1163	PHRF1	PHRF1	chr11	+	581491	581606	581491	581597	581964	582081	1163	10	1	26	3	133	125	0.923834864703	1.0	0.904	0.891	0.013
1167	DYRK1A	DYRK1A	chr21	+	38878401	38878657	38878401	38878526	38884213	38887679	1167	1	78	2	88	250	125	0.960194908022	1.0	0.006	0.011	-0.005
1178	C8orf59	C8orf59	chr8	-	86131464	86131592	86131551	86131592	86129614	86129731	1178	401	94	302	70	211	125	0.951406364968	1.0	0.716	0.719	-0.003
1182	TMEM147	TMEM147	chr19	+	36036501	36036859	36036501	36036718	36037427	36037487	1182	418	2	767	0	250	125	1	1.0	0.991	1.0	-0.009
1191	NEIL1	NEIL1	chr15	+	75639959	75640367	75639959	75640340	75641224	75641680	1191	4	7	2	4	151	125	0.911179526461	1.0	0.321	0.293	0.028
119	HNRNPM	HNRNPM	chr19	+	8530207	8530399	8530207	8530246	8531118	8531272	119	1282	0	2009	4	250	125	1	1.0	1.0	0.996	0.004
1223	SNHG16	SNHG16	chr17	+	74557369	74557484	74557369	74557480	74559200	74561430	1223	4	214	6	304	128	125	0.944400302331	1.0	0.018	0.019	-0.001
1237	RCHY1	RCHY1	chr4	-	76439364	76439640	76439406	76439640	76434386	76434506	1237	0	19	1	124	166	125	1	1.0	0.0	0.006	-0.006
1242	UBE2D3	UBE2D3	chr4	-	103748583	103749105	103748891	103749105	103747641	103747793	1242	64	2	281	9	250	125	0.989865195681	1.0	0.941	0.94	0.001
1250	DUS4L	DUS4L	chr7	+	107204401	107204692	107204401	107204504	107205032	107205121	1250	3	1	12	4	250	125	0.996637913275	1.0	0.6	0.6	0.0
1255	DUS4L	DUS4L	chr7	+	107204401	107204654	107204401	107204504	107207494	107207631	1255	1	0	14	1	250	125	0.922884990086	1.0	1.0	0.875	0.125
125	FNDC3A	FNDC3A	chr13	+	49765150	49765256	49765150	49765245	49765344	49765520	125	110	1	126	0	135	125	1	1.0	0.99	1.0	-0.01
1283	MLKL	MLKL	chr16	-	74709221	74709302	74709252	74709302	74708857	74708998	1283	0	2	2	60	155	125	0.933485611786	1.0	0.0	0.026	-0.026
1284	C20orf24	C20orf24	chr20	+	35238003	35238161	35238003	35238133	35240412	35240960	1284	2	371	6	814	152	125	1	1.0	0.004	0.006	-0.002
1288	ATP2C1	ATP2C1	chr3	+	130720063	130720188	130720063	130720158	130734995	130735555	1288	33	15	117	52	154	125	0.949272913347	1.0	0.641	0.646	-0.005
1310	TMEM230	TMEM230	chr20	-	5093375	5093733	5093388	5093733	5089977	5090091	1310	33	16	68	32	137	125	0.93672823752	1.0	0.653	0.66	-0.007
1343	FRMD6	FRMD6	chr14	+	52167773	52167877	52167773	52167853	52169229	52169306	1343	7	5	233	158	148	125	0.931375172109	1.0	0.542	0.555	-0.013
1350	MLLT4	MLLT4	chr6	+	168343808	168343874	168343808	168343871	168344081	168344155	1350	33	1	312	9	127	125	0.945001814383	1.0	0.97	0.972	-0.002
1386	PRAME	PRAME	chr22	-	22899231	22900000	22899964	22900000	22893188	22893511	1386	32	1	2	0	250	125	0.938185438812	1.0	0.941	1.0	-0.059
1398	PKM	PKM	chr15	-	72523236	72523727	72523456	72523727	72511284	72511451	1398	9	2822	19	8412	250	125	1	1.0	0.002	0.001	0.001
1400	PKM	PKM	chr15	-	72523240	72523727	72523456	72523727	72511284	72511451	1400	6	2822	13	8412	250	125	1	1.0	0.001	0.001	0.0
1404	EIF1AD	EIF1AD	chr11	-	65769380	65769637	65769510	65769637	65767773	65767952	1404	27	5	98	19	250	125	0.938869425635	1.0	0.73	0.721	0.009
1408	CNKSR1	CNKSR1	chr1	+	26509836	26509926	26509836	26509905	26510219	26510321	1408	2	8	14	56	145	125	0.989995493238	1.0	0.177	0.177	0.0
140	QARS	QARS	chr3	-	49141756	49141904	49141789	49141904	49141295	49141405	140	737	0	815	2	157	125	1	1.0	1.0	0.997	0.003
1411	MEST	MEST	chr7	+	130135208	130135363	130135208	130135321	130136996	130137076	1411	4281	4	226	0	166	125	1	1.0	0.999	1.0	-0.001
1427	CIZ1	CIZ1	chr9	-	130940987	130941694	130941351	130941694	130940647	130940769	1427	699	2	577	0	250	125	1	1.0	0.994	1.0	-0.006
1430	RAN	RAN	chr12	+	131357380	131357465	131357380	131357457	131357547	131357673	1430	2156	0	5047	4	132	125	1	1.0	1.0	0.999	0.001
1440	TRIM13	TRIM13	chr13	+	50571142	50571352	50571142	50571267	50571802	50571899	1440	13	14	19	20	209	125	0.965728353508	1.0	0.357	0.362	-0.005
1446	ANAPC4	ANAPC4	chr4	+	25407194	25407244	25407194	25407241	25408450	25408507	1446	18	64	18	62	127	125	0.934887510964	1.0	0.217	0.222	-0.005
1453	AURKA	AURKA	chr20	-	54966998	54967351	54967209	54967351	54963211	54963258	1453	10	6	46	29	250	125	0.931776488211	1.0	0.455	0.442	0.013
1456	ANTXR2	ANTXR2	chr4	-	80993562	80994477	80993862	80994477	80992736	80992808	1456	4	0	119	2	250	125	0.930131463038	1.0	1.0	0.967	0.033
1469	AFMID	AFMID	chr17	+	76201683	76201834	76201683	76201819	76202026	76202131	1469	1	2	3	6	139	125	0.99344398605	1.0	0.31	0.31	0.0
1478	BCS1L	BCS1L	chr2	+	219524759	219524968	219524759	219524889	219525661	219526030	1478	14	7	21	11	203	125	0.940059911113	1.0	0.552	0.54	0.012
149	TMEM218	TMEM218	chr11	-	124972532	124972705	124972629	124972705	124972027	124972213	149	12	3	45	11	221	125	0.972594563809	1.0	0.693	0.698	-0.005
1509	RPSA	RPSA	chr3	+	39450096	39450230	39450096	39450215	39452244	39452490	1509	12	7404	19	10770	139	125	1	1.0	0.001	0.002	-0.001
1532	SIKE1	SIKE1	chr1	-	115323007	115323308	115323069	115323308	115321762	115321905	1532	1	3	2	6	186	125	0.992389834957	1.0	0.183	0.183	0.0
153	ZCCHC17	ZCCHC17	chr1	+	31819486	31819665	31819486	31819587	31821675	31821821	153	1	109	1	316	202	125	1	1.0	0.006	0.002	0.004
154	MRPS2	MRPS2	chr9	+	138392843	138393172	138392843	138392969	138393689	138393819	154	1	88	5	228	250	125	0.921920498448	1.0	0.006	0.011	-0.005
1572	LRBA	LRBA	chr4	-	151223776	151223944	151223779	151223944	151207084	151207186	1572	23	0	140	1	127	125	1	1.0	1.0	0.993	0.007
1588	PRDX1	PRDX1	chr1	-	45987280	45987610	45987500	45987610	45984609	45984726	1588	9	1761	18	3340	250	125	1	1.0	0.003	0.003	0.0
1590	PRDX1	PRDX1	chr1	-	45987306	45987610	45987500	45987610	45984609	45984726	1590	11	1761	17	3340	250	125	1	1.0	0.003	0.003	0.0
1594	HARS	HARS	chr5	-	140058586	140058712	140058646	140058712	140057239	140057338	1594	83	0	230	1	184	125	1	1.0	1.0	0.994	0.006
1595	HARS	HARS	chr5	-	140070799	140071312	140070886	140071312	140070439	140070529	1595	128	3	420	10	211	125	0.994020467529	1.0	0.962	0.961	0.001
1622	HN1	HN1	chr17	-	73143614	73143748	73143650	73143748	73142760	73142779	1622	1	366	2	1980	160	125	1	1.0	0.002	0.001	0.001
1628	MARVELD3	MARVELD3	chr16	+	71660055	71660599	71660055	71660436	71663269	71663397	1628	3	0	43	1	250	125	0.925081730409	1.0	1.0	0.956	0.044
1650	RPA2	RPA2	chr1	-	28240422	28240680	28240573	28240680	28233691	28233793	1650	3	202	0	192	250	125	1	1.0	0.007	0.0	0.007
1657	EDF1	EDF1	chr9	-	139757739	139757900	139757793	139757900	139757357	139757451	1657	3941	2	4150	6	178	125	1	1.0	0.999	0.998	0.001
1658	EDF1	EDF1	chr9	-	139757739	139757900	139757802	139757900	139757357	139757451	1658	4065	1	4281	3	187	125	1	1.0	1.0	0.999	0.001
1662	AP3B1	AP3B1	chr5	-	77590263	77590579	77590275	77590579	77563343	77563419	1662	0	87	1	145	136	125	1	1.0	0.0	0.006	-0.006
1667	GGT1	GGT1	chr22	+	24999123	24999494	24999123	24999288	25005931	25006000	1667	1	0	45	2	250	125	0.971618270141	1.0	1.0	0.918	0.082
1704	SUCO	SUCO	chr1	+	172557899	172559066	172557899	172558064	172560123	172560211	1704	161	1	527	3	250	125	0.931952743538	1.0	0.988	0.989	-0.001
1706	ATP5A1	ATP5A1	chr18	-	43669788	43669962	43669854	43669962	43669531	43669698	1706	2396	8	3504	11	190	125	1	1.0	0.995	0.995	0.0
1708	ATP5A1	ATP5A1	chr18	-	43677801	43678319	43678137	43678319	43675018	43675097	1708	1	533	1	1012	250	125	1	1.0	0.001	0.0	0.001
1711	RWDD3	RWDD3	chr1	+	95709766	95710254	95709766	95710207	95712097	95712213	1711	34	7	35	7	171	125	0.962197090631	1.0	0.78	0.785	-0.005
1714	RSRC1	RSRC1	chr3	+	157827840	157828012	157827840	157828000	157839891	157840087	1714	49	47	47	45	136	125	0.996176432957	1.0	0.489	0.49	-0.001
1736	SNX17	SNX17	chr2	+	27594135	27594210	27594135	27594174	27595489	27595607	1736	339	2	296	0	160	125	1	1.0	0.993	1.0	-0.007
1737	SNX17	SNX17	chr2	+	27593362	27593673	27593362	27593508	27594135	27594210	1737	218	0	230	1	250	125	1	1.0	1.0	0.991	0.009
1749	SNX2	SNX2	chr5	+	122110690	122111457	122110690	122110906	122130960	122131078	1749	0	280	11	757	250	125	1	1.0	0.0	0.007	-0.007
1753	ST6GALNAC6	ST6GALNAC6	chr9	-	130652915	130653322	130652934	130653322	130649762	130649870	1753	320	54	85	14	143	125	0.945880218338	1.0	0.838	0.841	-0.003
175	ALKBH2	ALKBH2	chr12	-	109531051	109531293	109531154	109531293	109530311	109530592	175	166	13	113	9	227	125	0.970379716717	1.0	0.875	0.874	0.001
178	TBC1D7	TBC1D7	chr6	-	13328527	13328815	13328687	13328815	13327018	13327138	178	10	9	15	14	250	125	0.951840157967	1.0	0.357	0.349	0.008
1790	KLF6	KLF6	chr10	-	3823958	3824406	3823986	3824406	3822297	3822421	1790	58	0	806	7	152	125	0.93554172495	1.0	1.0	0.99	0.01
1792	KLF6	KLF6	chr10	-	3823832	3824406	3823986	3824406	3822297	3822421	1792	510	0	4879	7	250	125	1	1.0	1.0	0.997	0.003
1793	KLF6	KLF6	chr10	-	3823832	3824406	3823958	3824406	3818187	3821782	1793	304	0	3064	2	250	125	1	1.0	1.0	0.999	0.001
1794	KLF6	KLF6	chr10	-	3823832	3824406	3823986	3824406	3818187	3821782	1794	272	0	3014	7	250	125	1	1.0	1.0	0.995	0.005
1800	CPM	CPM	chr12	-	69326921	69326979	69326939	69326979	69326457	69326620	1800	1	0	90	3	142	125	0.996989148976	1.0	1.0	0.964	0.036
180	ENY2	ENY2	chr8	+	110346551	110346703	110346551	110346631	110348356	110348433	180	614	98	789	124	196	125	0.918660248426	1.0	0.8	0.802	-0.002
1821	PPIE	PPIE	chr1	+	40204516	40204603	40204516	40204595	40205836	40205935	1821	83	8	165	16	132	125	0.994981076414	1.0	0.908	0.907	0.001
1850	SSBP1	SSBP1	chr7	+	141438120	141438375	141438120	141438303	141438923	141438990	1850	113	158	106	151	196	125	0.918372454928	1.0	0.313	0.309	0.004
1869	ANAPC11	ANAPC11	chr17	+	79857117	79857418	79857117	79857203	79857795	79858409	1869	6	1	7	1	250	125	0.929154054753	1.0	0.75	0.778	-0.028
1876	ZNF557	ZNF557	chr19	+	7069470	7069784	7069470	7069772	7070572	7070664	1876	6	1	5	1	136	125	0.916206121512	1.0	0.847	0.821	0.026
1878	CD3EAP	CD3EAP	chr19	+	45909466	45909982	45909466	45909976	45910351	45910493	1878	2	5	15	35	130	125	0.949068929421	1.0	0.278	0.292	-0.014
1894	FAM104B	FAM104B	chrX	-	55185554	55185661	55185561	55185661	55171677	55172744	1894	22	118	23	127	131	125	0.930865517327	1.0	0.151	0.147	0.004
1946	TCEAL3	TCEAL3	chrX	+	102862833	102862998	102862833	102862986	102863531	102863601	1946	16	33	18	38	136	125	0.956747096286	1.0	0.308	0.303	0.005
1968	ANKRD10	ANKRD10	chr13	-	111536044	111536140	111536076	111536140	111530886	111532459	1968	127	1	148	0	156	125	1	1.0	0.99	1.0	-0.01
1973	SUPT4H1	SUPT4H1	chr17	-	56429425	56429599	56429427	56429599	56428762	56428869	1973	81	413	84	432	126	125	0.963122399985	1.0	0.163	0.162	0.001
1979	ARHGEF40	ARHGEF40	chr14	+	21542090	21543339	21542090	21543150	21543490	21543658	1979	250	1	230	1	250	125	1	1.0	0.992	0.991	0.001
1992	PEX11B	PEX11B	chr1	+	145516164	145516456	145516164	145516452	145517272	145517388	1992	61	2	115	4	128	125	0.957968022093	1.0	0.968	0.966	0.002
2093	KAT6B	KAT6B	chr10	+	76735156	76736088	76735156	76735212	76737073	76737195	2093	21	6	14	4	250	125	0.998485787637	1.0	0.636	0.636	0.0
2096	C7orf50	C7orf50	chr7	-	1177824	1177893	1177834	1177893	1166892	1167022	2096	40	4	113	12	134	125	0.930029960329	1.0	0.903	0.898	0.005
2097	C7orf50	C7orf50	chr7	-	1177824	1177893	1177853	1177893	1166892	1167022	2097	40	4	113	11	153	125	0.960882291128	1.0	0.891	0.894	-0.003
2098	C7orf50	C7orf50	chr7	-	1177834	1177893	1177853	1177893	1166892	1167022	2098	4	4	12	11	143	125	0.920587812353	1.0	0.466	0.488	-0.022
2106	RNASEH1	RNASEH1	chr2	-	3605484	3605961	3605722	3605961	3604378	3604494	2106	0	37	1	122	250	125	1	1.0	0.0	0.004	-0.004
2111	PPP1R9A	PPP1R9A	chr7	+	94913329	94913642	94913329	94913528	94915517	94915637	2111	2	8	11	40	238	125	0.927113747302	1.0	0.116	0.126	-0.01
2138	CLTC	CLTC	chr17	+	57721636	57721856	57721636	57721844	57724758	57725027	2138	0	164	7	754	136	125	1	1.0	0.0	0.008	-0.008
213	MARCKSL1	MARCKSL1	chr1	-	32801547	32801840	32801772	32801840	32799429	32800698	213	470	1	417	2	250	125	1	1.0	0.996	0.99	0.006
2146	KMT2A	KMT2A	chr11	+	118361910	118362033	118361910	118362024	118362458	118362643	2146	1	4	13	47	133	125	0.9503487759	1.0	0.19	0.206	-0.016
2174	GLIPR2	GLIPR2	chr9	+	36147782	36147913	36147782	36147891	36148543	36148647	2174	1	254	0	55	146	125	1	1.0	0.003	0.0	0.003
2199	HMOX2	HMOX2	chr16	+	4526340	4526666	4526340	4526488	4555484	4555611	2199	0	38	2	280	250	125	1	1.0	0.0	0.004	-0.004
2214	MFSD11	MFSD11	chr17	+	74733582	74734058	74733582	74733965	74734363	74734530	2214	5	3	2	1	217	125	0.911394769557	1.0	0.49	0.535	-0.045
2278	RPS14	RPS14	chr5	-	149829048	149829319	149829265	149829319	149827147	149827298	2278	12	4412	32	2875	250	125	1	1.0	0.001	0.006	-0.005
2279	RPS14	RPS14	chr5	-	149829054	149829319	149829265	149829319	149827147	149827298	2279	17	4412	15	2875	250	125	1	1.0	0.002	0.003	-0.001
2323	ZNF816	ZNF816	chr19	-	53465969	53466164	53465979	53466164	53459279	53459357	2323	5	6	6	7	134	125	0.974641523686	1.0	0.437	0.444	-0.007
2358	C6orf1	C6orf1	chr6	-	34215457	34215641	34215517	34215641	34215243	34215269	2358	31	2	99	6	184	125	0.934607379392	1.0	0.913	0.918	-0.005
2361	VANGL1	VANGL1	chr1	+	116202261	116202394	116202261	116202388	116206281	116206889	2361	32	0	221	2	130	125	1	1.0	1.0	0.991	0.009
2362	ANXA2	ANXA2	chr15	-	60690069	60690185	60690141	60690185	60678226	60678285	2362	1	416	18	8716	196	125	1	1.0	0.002	0.001	0.001
2397	PIGG	PIGG	chr4	+	492988	493836	492988	493514	494184	494390	2397	1	14	2	24	250	125	0.919166555279	1.0	0.034	0.04	-0.006
2408	DAZAP2	DAZAP2	chr12	+	51634654	51634900	51634654	51634823	51636113	51637717	2408	783	0	1809	1	201	125	1	1.0	1.0	0.999	0.001
2450	PSMA6	PSMA6	chr14	+	35761522	35761806	35761522	35761758	35777199	35777294	2450	0	668	3	1461	172	125	1	1.0	0.0	0.001	-0.001
2452	C1orf43	C1orf43	chr1	-	154192817	154193273	154192894	154193273	154186368	154186422	2452	224	0	343	1	201	125	1	1.0	1.0	0.995	0.005
2453	C1orf43	C1orf43	chr1	-	154192817	154193273	154192894	154193273	154186932	154187050	2453	483	6	509	6	201	125	0.935983641541	1.0	0.98	0.981	-0.001
2462	SLC35G2	SLC35G2	chr3	+	136537860	136538470	136537860	136538056	136573284	136574734	2462	5	5	14	15	250	125	0.925199690958	1.0	0.333	0.318	0.015
2488	RBM14	RBM14	chr11	+	66391684	66393149	66391684	66391795	66393931	66397397	2488	224	1	448	0	250	125	1	1.0	0.991	1.0	-0.009
2492	NECAP2	NECAP2	chr1	+	16767166	16767348	16767166	16767270	16770126	16770227	2492	132	0	372	1	202	125	1	1.0	1.0	0.996	0.004
2499	LOC101927151	LOC101927151	chr19	+	28284374	28284558	28284374	28284517	28288661	28289084	2499	25	7	34	10	165	125	0.933131726921	1.0	0.73	0.72	0.01
2541	MKNK1	MKNK1	chr1	-	47069856	47069966	47069898	47069966	47059784	47059952	2541	13	5	39	14	166	125	0.910769106343	1.0	0.662	0.677	-0.015
2563	GAK	GAK	chr4	-	887661	887797	887718	887797	887164	887277	2563	160	0	217	1	181	125	1	1.0	1.0	0.993	0.007
2655	RPL23AP7	RPL23AP7	chr2	-	114384406	114384715	114384457	114384715	114383185	114383306	2655	3	43	5	72	175	125	0.992805572886	1.0	0.047	0.047	0.0
2668	TMEM169	TMEM169	chr2	+	216946588	216946698	216946588	216946696	216960560	216960957	2668	1	4	1	4	126	125	1	1.0	0.199	0.199	0.0
2677	NF2	NF2	chr22	+	30079008	30079068	30079008	30079053	30090740	30094589	2677	0	8	2	293	139	125	1	1.0	0.0	0.006	-0.006
2682	UFSP2	UFSP2	chr4	-	186339740	186339924	186339765	186339924	186339594	186339661	2682	76	0	156	1	149	125	1	1.0	1.0	0.992	0.008
2722	EZH2	EZH2	chr7	-	148543561	148543690	148543588	148543690	148526819	148526940	2722	19	1	33	2	151	125	0.925420859072	1.0	0.94	0.932	0.008
280	METTL23	METTL23	chr17	+	74725771	74725876	74725771	74725859	74729059	74729297	280	18	1	52	3	141	125	0.990839900125	1.0	0.941	0.939	0.002
2841	INTS8	INTS8	chr8	+	95877733	95877928	95877733	95877918	95878385	95878419	2841	1	88	1	113	134	125	0.979832468678	1.0	0.01	0.008	0.002
2842	RNPS1	RNPS1	chr16	-	2317933	2318413	2318055	2318413	2314176	2314332	2842	1	65	1	258	246	125	1	1.0	0.008	0.002	0.006
2866	SUMO3	SUMO3	chr21	-	46233776	46234019	46233890	46234019	46228961	46229033	2866	2	738	10	912	238	125	1	1.0	0.001	0.006	-0.005
2869	C11orf74	C11orf74	chr11	+	36616042	36616311	36616042	36616142	36631630	36631789	2869	30	35	9	11	250	125	0.932840340771	1.0	0.3	0.29	0.01
2884	SDCBP	SDCBP	chr8	+	59477577	59477643	59477577	59477625	59483445	59483524	2884	436	1	1279	3	142	125	1	1.0	0.997	0.997	0.0
2953	UBE3B	UBE3B	chr12	+	109915427	109915581	109915427	109915569	109919441	109919547	2953	2	15	5	36	136	125	0.973490866672	1.0	0.109	0.113	-0.004
2954	LRRC75A-AS1	LRRC75A-AS1	chr17	+	16342300	16342374	16342300	16342343	16342640	16342728	2954	278	2	234	0	155	125	1	1.0	0.991	1.0	-0.009
2956	LRRC75A-AS1	LRRC75A-AS1	chr17	+	16342640	16342728	16342640	16342707	16343498	16343567	2956	1585	1	2088	2	145	125	1	1.0	0.999	0.999	0.0
2957	LRRC75A-AS1	LRRC75A-AS1	chr17	+	16342300	16342728	16342300	16342374	16343498	16343567	2957	1571	2	2084	2	250	125	1	1.0	0.997	0.998	-0.001
2960	APEX1	APEX1	chr14	+	20923289	20923553	20923289	20923497	20924072	20924260	2960	320	2	311	0	180	125	1	1.0	0.991	1.0	-0.009
297	ZFAND1	ZFAND1	chr8	-	82633461	82633539	82633483	82633539	82630416	82630459	297	90	9	95	10	146	125	0.918481252914	1.0	0.895	0.891	0.004
298	MLH1	MLH1	chr3	+	37042445	37042544	37042445	37042539	37045891	37045965	298	34	1	93	3	129	125	0.956323400064	1.0	0.971	0.968	0.003
29	GMNN	GMNN	chr6	+	24775158	24775472	24775158	24775264	24777449	24777525	29	236	1	375	2	250	125	0.932340528073	1.0	0.992	0.989	0.003
3034	PICK1	PICK1	chr22	+	38453261	38453594	38453261	38453496	38453759	38453857	3034	42	10	139	33	222	125	0.992981159535	1.0	0.703	0.703	0.0
3074	CCDC51	CCDC51	chr3	-	48481397	48481529	48481505	48481529	48476226	48476546	3074	6	2	13	4	232	125	0.938678924895	1.0	0.618	0.637	-0.019
3089	IMPDH1	IMPDH1	chr7	-	128040870	128040945	128040885	128040945	128040386	128040593	3089	137	0	343	2	139	125	1	1.0	1.0	0.994	0.006
308	ANAPC15	ANAPC15	chr11	-	71823695	71823822	71823779	71823822	71822457	71822542	308	36	0	151	1	208	125	0.931524429002	1.0	1.0	0.989	0.011
31	GMNN	GMNN	chr6	+	24775158	24775340	24775158	24775264	24777449	24777525	31	146	1	336	2	200	125	0.917595014916	1.0	0.989	0.991	-0.002
322	FIGNL1	FIGNL1	chr7	-	50517253	50517421	50517260	50517421	50515878	50515987	322	1	7	5	30	131	125	0.915879158381	1.0	0.12	0.137	-0.017
338	CSRP1	CSRP1	chr1	-	201457982	201458112	201458000	201458112	201454410	201454504	338	417	1	1394	7	142	125	1	1.0	0.997	0.994	0.003
343	PPCS	PPCS	chr1	+	42922164	42922744	42922164	42922395	42922917	42923021	343	74	0	175	1	250	125	0.916722068478	1.0	1.0	0.989	0.011
352	C17orf62	C17orf62	chr17	-	80408408	80408707	80408575	80408707	80407306	80407356	352	1	5	1	6	250	125	0.914222225637	1.0	0.091	0.077	0.014
383	ACTL6A	ACTL6A	chr3	+	179280667	179280953	179280667	179280905	179287611	179287688	383	0	337	1	394	172	125	1	1.0	0.0	0.002	-0.002
3	ZRANB3	ZRANB3	chr2	-	135985381	135985585	135985387	135985585	135981995	135982087	3	4	1	11	3	130	125	0.960256172329	1.0	0.794	0.779	0.015
427	DKC1	DKC1	chrX	+	153996576	153997077	153996576	153996707	153997441	153997585	427	3	281	3	369	250	125	1	1.0	0.005	0.004	0.001
464	POLD4	POLD4	chr11	-	67120764	67121067	67121009	67121067	67120458	67120548	464	5	1	14	3	250	125	0.967082755915	1.0	0.714	0.7	0.014
504	TRIM5	TRIM5	chr11	-	5706097	5706339	5706245	5706339	5700990	5701468	504	52	6	114	13	250	125	0.980080054907	1.0	0.813	0.814	-0.001
519	MED21	MED21	chr12	+	27175454	27175804	27175454	27175554	27179352	27179467	519	0	88	2	133	250	125	1	1.0	0.0	0.007	-0.007
534	CCNC	CCNC	chr6	-	100016371	100016690	100016593	100016690	100010717	100010824	534	137	2	441	7	250	125	0.933647047564	1.0	0.972	0.969	0.003
547	ACTG1	ACTG1	chr17	-	79479640	79479892	79479759	79479892	79479257	79479386	547	21	9164	69	24504	243	125	1	1.0	0.001	0.001	0.0
572	GLRX	GLRX	chr5	-	95152199	95152330	95152210	95152330	95149552	95150093	572	0	109	6	610	135	125	1	1.0	0.0	0.009	-0.009
593	MAFF	MAFF	chr22	+	38597938	38598245	38597938	38598219	38609829	38609896	593	0	7	1	130	150	125	1	1.0	0.0	0.006	-0.006
596	DDIT3	DDIT3	chr12	-	57911051	57911536	57911488	57911536	57910370	57910963	596	207	1	90	0	250	125	1	1.0	0.99	1.0	-0.01
598	SEC23B	SEC23B	chr20	+	18488187	18488634	18488187	18488313	18491465	18491700	598	37	2	145	8	250	125	0.99206610198	1.0	0.902	0.901	0.001
607	PRC1	PRC1	chr15	-	91512676	91512853	91512753	91512853	91509267	91510432	607	176	85	451	219	201	125	0.974497550233	1.0	0.563	0.562	0.001
620	TMEM177	TMEM177	chr2	+	120436742	120437193	120436742	120436801	120438407	120439694	620	2	5	5	11	250	125	0.910330234774	1.0	0.167	0.185	-0.018
659	ZFYVE27	ZFYVE27	chr10	+	99496877	99497082	99496877	99497078	99498233	99498431	659	4	17	7	32	128	125	0.916469681133	1.0	0.187	0.176	0.011
682	PPP1R2	PPP1R2	chr3	-	195250486	195250584	195250489	195250584	195245814	195245982	682	3	209	3	228	127	125	0.924227697111	1.0	0.014	0.013	0.001
741	BCAR1	BCAR1	chr16	-	75270725	75270896	75270779	75270896	75268786	75269884	741	1	25	10	245	178	125	0.988730044135	1.0	0.027	0.028	-0.001
798	PTGES3	PTGES3	chr12	-	57059415	57060050	57059987	57060050	57058559	57058584	798	6	938	6	2360	250	125	1	1.0	0.003	0.001	0.002
812	PQBP1	PQBP1	chrX	+	48755194	48755365	48755194	48755297	48755774	48755859	812	338	100	356	105	192	125	0.986804264999	1.0	0.688	0.688	0.0
815	PQBP1	PQBP1	chrX	+	48758466	48758578	48758466	48758554	48759206	48759319	815	437	2	463	0	148	125	1	1.0	0.995	1.0	-0.005
862	ZNF229	ZNF229	chr19	-	44935941	44936541	44936396	44936541	44930422	44934717	862	37	2	35	2	250	125	0.959650458403	1.0	0.902	0.897	0.005
875	GAPDH	GAPDH	chr12	+	6643570	6643827	6643570	6643735	6643975	6644027	875	19	5806	11	11947	216	125	1	1.0	0.002	0.001	0.001
914	HERPUD1	HERPUD1	chr16	+	56973806	56974157	56973806	56974000	56976043	56976149	914	294	1	955	0	250	125	1	1.0	0.993	1.0	-0.007
942	TXNRD1	TXNRD1	chr12	+	104680459	104681124	104680459	104680887	104705067	104705190	942	7	11	62	92	250	125	0.918237995804	1.0	0.241	0.252	-0.011
947	RPP14	RPP14	chr3	+	58291971	58292378	58291971	58292144	58296035	58296133	947	2	13	8	49	250	125	0.958774528098	1.0	0.071	0.075	-0.004
963	MYADM	MYADM	chr19	+	54371118	54371202	54371118	54371197	54373007	54373092	963	3	406	0	406	129	125	1	1.0	0.007	0.0	0.007
974	TMEM9	TMEM9	chr1	-	201115867	201115976	201115898	201115976	201112947	201113079	974	686	14	583	12	155	125	0.990419896528	1.0	0.975	0.975	0.0
986	TMEM9	TMEM9	chr1	-	201122910	201123087	201122985	201123087	201120888	201120980	986	8	563	1	514	199	125	1	1.0	0.009	0.001	0.008
