# Supplementary material for: Characterization of alternative mRNA splicing in cultured cell populations representing progressive stages of human fetal kidney development
Source: Sci Rep. 2022 Nov 15;12:19548. doi: 10.1038/s41598-022-24147-z (PMC9666651; doi:10.1038/s41598-022-24147-z)
Supplement: Supplementary file 13 — Supplementary Information 13. [file 41598_2022_24147_MOESM13_ESM.zip › _Program/Data/rMATS/W014-NPS3/MATS_output/A5SS.MATS.ReadsOnTargetAndJunctionCounts.txt]

ID	GeneID	geneSymbol	chr	strand	longExonStart_0base	longExonEnd	shortES	shortEE	flankingES	flankingEE	ID	IC_SAMPLE_1	SC_SAMPLE_1	IC_SAMPLE_2	SC_SAMPLE_2	IncFormLen	SkipFormLen	PValue	FDR	IncLevel1	IncLevel2	IncLevelDifference
1199	GSKIP	GSKIP	chr14	+	96846024	96846125	96846024	96846092	96848583	96848842	1199	0	33	395	3	158	125	0.0	0.0	0.0	0.99	-0.99
1298	CALD1	CALD1	chr7	+	134617738	134618828	134617738	134618141	134625842	134625988	1298	180	140	241	746	812	125	0.0	0.0	0.165	0.047	0.118
1329	C15orf57	C15orf57	chr15	-	40856989	40857256	40857174	40857256	40854970	40855226	1329	42	12	0	106	310	125	0.0	0.0	0.585	0.0	0.585
1331	ADD1	ADD1	chr4	+	2906490	2906835	2906490	2906742	2909469	2909571	1331	322	413	82	741	218	125	0.0	0.0	0.309	0.06	0.249
1608	SMARCB1	SMARCB1	chr22	+	24133942	24134081	24133942	24134054	24135745	24135875	1608	527	250	301	460	152	125	0.0	0.0	0.634	0.35	0.284
199	CSNK1A1	CSNK1A1	chr5	-	148885009	148885158	148885045	148885158	148875456	148876423	199	276	118	310	469	161	125	0.0	0.0	0.645	0.339	0.306
215	CTNND1	CTNND1	chr11	+	57529233	57529591	57529233	57529518	57556508	57556627	215	10	112	93	16	198	125	0.0	0.0	0.053	0.786	-0.733
2530	SNHG8	SNHG8	chr4	+	119199916	119200292	119199916	119199947	119200543	119200586	2530	161	155	698	62	470	125	0.0	0.0	0.216	0.75	-0.534
356	NDUFS5	NDUFS5	chr1	+	39491966	39492074	39491966	39492070	39494394	39494612	356	529	518	259	1028	129	125	0.0	0.0	0.497	0.196	0.301
446	HMGN3	HMGN3	chr6	-	79911992	79912106	79912033	79912106	79910961	79911443	446	685	242	359	317	166	125	0.0	0.0	0.681	0.46	0.221
702	TMEM205	TMEM205	chr19	-	11456683	11456981	11456802	11456981	11456195	11456304	702	232	453	13	310	244	125	0.0	0.0	0.208	0.021	0.187
747	BTF3	BTF3	chr5	+	72794249	72794624	72794249	72794383	72794958	72795027	747	565	4423	360	5659	366	125	0.0	0.0	0.042	0.021	0.021
798	PTGES3	PTGES3	chr12	-	57059415	57060050	57059987	57060050	57058559	57058584	798	65	938	11	2360	697	125	0.0	0.0	0.012	0.001	0.011
817	TUBA1A	TUBA1A	chr12	-	49582199	49583107	49582759	49583107	49580393	49580616	817	36	596	19	2383	685	125	0.0	0.0	0.011	0.001	0.01
1083	RPL6	RPL6	chr12	-	112847214	112847443	112847390	112847443	112846223	112846460	1083	444	631	774	550	301	125	1.11022302463e-16	1.41886502548e-14	0.226	0.369	-0.143
1330	C15orf57	C15orf57	chr15	-	40856964	40857256	40857174	40857256	40854970	40855226	1330	22	12	2	106	335	125	2.10942374679e-15	2.52735332662e-13	0.406	0.007	0.399
993	SEC61G	SEC61G	chr7	-	54826850	54826939	54826854	54826939	54825187	54825287	993	563	121	980	59	129	125	3.5527136788e-15	4.00620713074e-13	0.818	0.942	-0.124
236	TCEB1	TCEB1	chr8	-	74884311	74884522	74884479	74884522	74871999	74872053	236	279	14	257	93	293	125	7.1054273576e-15	7.56728013584e-13	0.895	0.541	0.354
99	TAGLN	TAGLN	chr11	+	117070039	117070545	117070039	117070148	117073717	117073909	99	12	5	172	4400	522	125	1.02695629778e-13	1.03614485413e-11	0.365	0.009	0.356
1722	ULK3	ULK3	chr15	-	75130091	75130139	75130097	75130139	75129709	75129776	1722	97	0	37	26	131	125	3.62265772935e-13	3.47231743358e-11	1.0	0.576	0.424
1884	PARD3	PARD3	chr10	-	34626202	34626354	34626292	34626354	34625126	34625171	1884	200	8	478	140	215	125	7.20545845212e-12	6.57755421558e-10	0.936	0.665	0.271
2024	MRPL11	MRPL11	chr11	-	66206102	66206319	66206180	66206319	66205634	66205730	2024	31	66	146	53	203	125	1.07767128554e-11	9.39043570173e-10	0.224	0.629	-0.405
1822	CENPW	CENPW	chr6	+	126660934	126661590	126660934	126661545	126667350	126667464	1822	238	817	52	491	170	125	3.03909120092e-11	2.53301644877e-09	0.176	0.072	0.104
411	NDUFB11	NDUFB11	chrX	-	47001982	47002143	47002012	47002143	47001614	47001839	411	359	1254	346	676	155	125	8.19364576188e-11	6.5446745523e-09	0.188	0.292	-0.104
342	PPCS	PPCS	chr1	+	42922917	42923238	42922917	42923021	42925273	42926901	342	48	98	23	269	342	125	9.74325065073e-11	7.18377365287e-09	0.152	0.03	0.122
431	MTCH1	MTCH1	chr6	-	36940427	36940572	36940478	36940572	36938422	36938470	431	589	397	610	712	176	125	9.6784913417e-11	7.18377365287e-09	0.513	0.378	0.135
1263	MSTO1	MSTO1	chr1	+	155581006	155581146	155581006	155581082	155581339	155581394	1263	25	42	5	140	189	125	2.52149745528e-10	1.79026319325e-08	0.282	0.023	0.259
71	PAXBP1	PAXBP1	chr21	-	34127523	34127664	34127540	34127664	34123429	34123529	71	117	31	38	59	142	125	2.68447153395e-10	1.83790426092e-08	0.769	0.362	0.407
2008	CLASRP	CLASRP	chr19	+	45571272	45571316	45571272	45571312	45571677	45571738	2008	93	42	37	84	129	125	7.01793179125e-10	4.63909491166e-08	0.682	0.299	0.383
2589	C14orf159	C14orf159	chr14	+	91636346	91636545	91636346	91636530	91639632	91639783	2589	23	0	23	44	140	125	3.16301362879e-09	2.0211657088e-07	1.0	0.318	0.682
1644	UFM1	UFM1	chr13	+	38924135	38924364	38924135	38924192	38928375	38928433	1644	81	278	33	388	297	125	5.69546931839e-09	3.52200473657e-07	0.109	0.035	0.074
1719	TMEM106C	TMEM106C	chr12	+	48357329	48357487	48357329	48357416	48357991	48358206	1719	181	174	100	240	196	125	6.21083584562e-09	3.72067884877e-07	0.399	0.21	0.189
167	LOC100294145	LOC100294145	chr6	+	32861952	32862803	32861952	32862704	32868696	32871535	167	31	20	11	73	224	125	8.48223946637e-09	4.92265655768e-07	0.464	0.078	0.386
312	TRAPPC3	TRAPPC3	chr1	-	36614692	36615115	36614937	36615115	36605669	36605767	312	46	40	66	252	370	125	8.73084626818e-09	4.92265655768e-07	0.28	0.081	0.199
813	PQBP1	PQBP1	chrX	+	48755194	48755376	48755194	48755365	48755774	48755859	813	85	211	30	262	136	125	1.10121000096e-08	6.03148449097e-07	0.27	0.095	0.175
209	STIM1	STIM1	chr11	+	4107706	4108091	4107706	4107773	4112511	4114440	209	29	47	11	146	443	125	1.20070070553e-08	6.39373125695e-07	0.148	0.021	0.127
623	SSFA2	SSFA2	chr2	+	182779942	182781732	182779942	182781154	182783324	182783402	623	92	48	217	337	703	125	1.74614198656e-08	9.04690321145e-07	0.254	0.103	0.151
1723	GORAB	GORAB	chr1	+	170508350	170508712	170508350	170508708	170511631	170511733	1723	28	5	8	31	129	125	2.82319009282e-08	1.42422510735e-06	0.844	0.2	0.644
196	DAP3	DAP3	chr1	+	155658884	155659034	155658884	155658965	155679563	155679615	196	122	142	91	274	194	125	3.01396868574e-08	1.48148153091e-06	0.356	0.176	0.18
1215	TJP1	TJP1	chr15	-	29996365	29996509	29996425	29996509	29991570	29993893	1215	104	26	155	139	185	125	5.05085319125e-08	2.42062139191e-06	0.73	0.43	0.3
2321	MRPL21	MRPL21	chr11	-	68668002	68668073	68668015	68668073	68665394	68665480	2321	31	185	13	447	138	125	6.78763408812e-08	3.17363281632e-06	0.132	0.026	0.106
730	RSPRY1	RSPRY1	chr16	+	57220195	57220962	57220195	57220363	57238415	57238920	730	82	4	63	34	724	125	1.15519692256e-07	5.27264881083e-06	0.78	0.242	0.538
2480	HNRNPC	HNRNPC	chr14	-	21699116	21699231	21699155	21699231	21698477	21698525	2480	1101	2408	2069	3574	164	125	2.28139612091e-07	1.01707822414e-05	0.258	0.306	-0.048
1089	ACAA1	ACAA1	chr3	-	38167652	38168191	38168000	38168191	38167316	38167372	1089	367	4	416	37	473	125	5.76965464738e-07	2.51373362705e-05	0.96	0.748	0.212
1455	TMEM128	TMEM128	chr4	-	4249327	4249969	4249832	4249969	4247928	4248070	1455	84	53	14	46	630	125	6.70414548209e-07	2.79387975851e-05	0.239	0.057	0.182
2861	ATP5G1	ATP5G1	chr17	+	46970147	46970272	46970147	46970202	46970770	46970818	2861	30	158	11	318	195	125	6.56534646204e-07	2.79387975851e-05	0.109	0.022	0.087
584	RDH13	RDH13	chr19	-	55558472	55558856	55558754	55558856	55555691	55556677	584	19	7	12	55	407	125	7.98020800774e-07	3.2549061172e-05	0.455	0.063	0.392
818	TUBA1A	TUBA1A	chr12	-	49582671	49583107	49582759	49583107	49580393	49580616	818	16	596	3	2383	213	125	8.36128286275e-07	3.33928734331e-05	0.016	0.001	0.015
2263	MZF1	MZF1	chr19	-	59084421	59084942	59084739	59084942	59082360	59082796	2263	43	0	22	14	443	125	1.95043264617e-06	7.63057016879e-05	1.0	0.307	0.693
542	ARL6IP4	ARL6IP4	chr12	+	123465675	123465846	123465675	123465813	123466141	123466426	542	451	234	432	371	158	125	2.38211344805e-06	9.13302295982e-05	0.604	0.479	0.125
2749	TMCO1	TMCO1	chr1	-	165737718	165738159	165737995	165738159	165737428	165737506	2749	282	15	342	65	402	125	2.78918478769e-06	0.000104840534078	0.854	0.621	0.233
2581	LIG1	LIG1	chr19	-	48623423	48624579	48624426	48624579	48622393	48622447	2581	90	68	54	116	1128	125	4.21755517843e-06	0.000155481793789	0.128	0.049	0.079
1239	RPP38	RPP38	chr10	+	15139178	15139765	15139178	15139408	15144216	15144335	1239	17	2	10	28	482	125	4.54292841812e-06	0.00016414049755	0.688	0.085	0.603
393	CUTA	CUTA	chr6	-	33385735	33386065	33385863	33386065	33385257	33385472	393	287	130	234	203	253	125	4.65629957747e-06	0.00016414049755	0.522	0.363	0.159
676	ALG3	ALG3	chr3	-	183966532	183966759	183966569	183966759	183963500	183963600	676	46	22	81	4	162	125	4.70929961671e-06	0.00016414049755	0.617	0.94	-0.323
561	VIPAS39	VIPAS39	chr14	-	77923660	77923983	77923837	77923983	77920352	77920445	561	10	8	1	39	302	125	4.8213993139e-06	0.000165046830085	0.341	0.011	0.33
575	RPL38	RPL38	chr17	+	72199794	72199884	72199794	72199849	72200056	72200097	575	3560	402	3053	478	160	125	5.77641602295e-06	0.000194269991509	0.874	0.833	0.041
1505	RPS15A	RPS15A	chr16	-	18801565	18801656	18801631	18801656	18800302	18800440	1505	574	2042	548	1425	191	125	5.96766980809e-06	0.000197241776243	0.155	0.201	-0.046
2712	ZSCAN26	ZSCAN26	chr6	+	28239631	28240113	28239631	28239712	28240446	28240564	2712	69	6	24	19	526	125	6.59547584403e-06	0.000214297071068	0.732	0.231	0.501
103	NTMT1	NTMT1	chr9	+	132394928	132395144	132394928	132395080	132396332	132396500	103	444	35	697	14	189	125	7.27242997889e-06	0.000232354137826	0.894	0.971	-0.077
910	NEMP1	NEMP1	chr12	-	57464456	57464676	57464602	57464676	57458428	57458522	910	35	20	106	9	271	125	9.7710184499e-06	0.000307066268335	0.447	0.845	-0.398
2713	ZSCAN26	ZSCAN26	chr6	+	28239631	28240116	28239631	28239712	28240446	28240564	2713	81	6	31	19	529	125	1.03374296421e-05	0.000319626655224	0.761	0.278	0.483
2459	SPATA5L1	SPATA5L1	chr15	+	45707784	45708007	45707784	45707977	45709466	45709597	2459	20	23	10	77	155	125	1.68758434568e-05	0.000513507808043	0.412	0.095	0.317
581	CCT8	CCT8	chr21	-	30445826	30446118	30445851	30446118	30442567	30442658	581	9	718	2	1914	150	125	1.80316646183e-05	0.00054010470427	0.01	0.001	0.009
2748	TMCO1	TMCO1	chr1	-	165737918	165738159	165737995	165738159	165737428	165737506	2748	633	15	883	65	202	125	2.00181365991e-05	0.000590381044007	0.963	0.894	0.069
2109	GMPR2	GMPR2	chr14	+	24701627	24702053	24701627	24701994	24702424	24702546	2109	25	13	71	172	184	125	2.07708677687e-05	0.000603299295645	0.566	0.219	0.347
2759	LOC374443	LOC374443	chr12	+	9800642	9801529	9800642	9800924	9806278	9806404	2759	104	0	44	9	730	125	2.20409024331e-05	0.000630632984541	1.0	0.456	0.544
2023	HINT1	HINT1	chr5	-	130500752	130501041	130500787	130501041	130498264	130498369	2023	3	2469	84	3873	160	125	2.32607455115e-05	0.000655747781552	0.001	0.017	-0.016
30	GMNN	GMNN	chr6	+	24775158	24775472	24775158	24775340	24777449	24777525	30	256	83	380	230	257	125	2.72251698561e-05	0.000756386240785	0.6	0.446	0.154
1964	TEX9	TEX9	chr15	+	56657776	56658091	56657776	56657868	56665638	56665702	1964	51	34	6	27	348	125	3.26960299102e-05	0.000882792807575	0.35	0.074	0.276
640	PSMC3IP	PSMC3IP	chr17	-	40729097	40729320	40729230	40729320	40726116	40726228	640	21	90	4	129	258	125	3.22469285278e-05	0.000882792807575	0.102	0.015	0.087
2910	POMT1	POMT1	chr9	+	134385289	134385449	134385289	134385383	134385646	134385802	2910	36	39	12	60	191	125	4.47785021526e-05	0.00119222761981	0.377	0.116	0.261
2009	CRK	CRK	chr17	-	1339913	1340449	1340083	1340449	1324646	1326944	2009	140	25	510	220	295	125	4.6532130436e-05	0.00122194649378	0.704	0.496	0.208
2820	RAB13	RAB13	chr1	-	153958492	153958853	153958588	153958853	153957196	153957257	2820	10	478	5	1580	221	125	5.32025395028e-05	0.00137823335442	0.012	0.002	0.01
1849	SSBP1	SSBP1	chr7	+	141438120	141438393	141438120	141438210	141438923	141438990	1849	79	205	58	327	308	125	6.18767101479e-05	0.00156075859676	0.135	0.067	0.068
323	FIGNL1	FIGNL1	chr7	-	50516815	50517421	50517260	50517421	50515878	50515987	323	88	7	73	30	570	125	6.13478750037e-05	0.00156075859676	0.734	0.348	0.386
2753	CNBP	CNBP	chr3	-	128890476	128890614	128890497	128890614	128890288	128890381	2753	741	874	675	589	146	125	6.34539580447e-05	0.0015797563321	0.421	0.495	-0.074
2221	PRPS2	PRPS2	chrX	+	12817325	12817518	12817325	12817509	12827352	12827451	2221	14	57	25	488	134	125	6.7776890995e-05	0.00166574743638	0.186	0.046	0.14
2352	GABPB1	GABPB1	chr15	-	50593417	50593565	50593453	50593565	50592985	50593099	2352	25	72	89	88	161	125	6.97344136769e-05	0.00169216292429	0.212	0.44	-0.228
2122	MAP4K4	MAP4K4	chr2	+	102503549	102503723	102503549	102503699	102504239	102504399	2122	36	240	264	857	149	125	7.26022915781e-05	0.00173973241194	0.112	0.205	-0.093
1943	CUL7	CUL7	chr6	-	43019850	43020534	43019946	43020534	43019349	43019501	1943	81	70	43	97	221	125	7.60935429498e-05	0.00180088051648	0.396	0.2	0.196
9	PGS1	PGS1	chr17	+	76415626	76415806	76415626	76415756	76420141	76420740	9	46	45	27	86	175	125	8.40618427645e-05	0.00196520186073	0.422	0.183	0.239
2524	USF1	USF1	chr1	-	161012344	161012460	161012375	161012460	161011905	161012007	2524	157	28	112	55	156	125	8.5854243882e-05	0.00197322650493	0.818	0.62	0.198
843	GEMIN8	GEMIN8	chrX	-	14044170	14044340	14044258	14044340	14039582	14039630	843	10	21	1	52	213	125	8.64637592144e-05	0.00197322650493	0.218	0.011	0.207
8	TAZ	TAZ	chrX	+	153641543	153641695	153641543	153641589	153641818	153641904	8	13	35	6	120	231	125	9.1422029858e-05	0.00206183566162	0.167	0.026	0.141
259	ATP5J	ATP5J	chr21	-	27107163	27107965	27107625	27107965	27101941	27102112	259	704	97	740	51	587	125	9.27995822544e-05	0.00206856743235	0.607	0.755	-0.148
256	ATP5J	ATP5J	chr21	-	27107163	27107965	27107299	27107965	27101941	27102112	256	507	99	602	60	261	125	9.42164648573e-05	0.00207601107048	0.71	0.828	-0.118
2678	FAAP100	FAAP100	chr17	-	79518757	79519078	79518953	79519078	79517273	79518229	2678	22	18	77	11	321	125	9.88902959653e-05	0.00215423519734	0.322	0.732	-0.41
1632	TBC1D22B	TBC1D22B	chr6	+	37250657	37250789	37250657	37250728	37252111	37252240	1632	12	47	1	78	186	125	0.000102789918144	0.00221402554025	0.146	0.009	0.137
2520	BPTF	BPTF	chr17	+	65941524	65942441	65941524	65942012	65943841	65943924	2520	213	50	160	83	554	125	0.000111720577626	0.00237964830343	0.49	0.303	0.187
1565	ARFIP1	ARFIP1	chr4	+	153701088	153701378	153701088	153701243	153750776	153750878	1565	28	20	246	46	260	125	0.000118592283882	0.00249825723299	0.402	0.72	-0.318
422	LSM5	LSM5	chr7	-	32534602	32534870	32534841	32534870	32528860	32528956	422	8	20	9	0	364	125	0.000133154453902	0.00274469987237	0.121	1.0	-0.879
490	PRMT5	PRMT5	chr14	-	23398375	23398794	23398460	23398794	23397705	23397824	490	51	314	23	374	210	125	0.000132035189909	0.00274469987237	0.088	0.035	0.053
2303	TLE3	TLE3	chr15	-	70349797	70349997	70349812	70349997	70348636	70348713	2303	2	12	28	10	140	125	0.000141106349554	0.00287766885207	0.13	0.714	-0.584
67	KRT8	KRT8	chr12	-	53343239	53343650	53343498	53343650	53298441	53298811	67	144	6	714	1	384	125	0.000148555277304	0.00299768912202	0.887	0.996	-0.109
553	MAPKAPK5	MAPKAPK5	chr12	+	112326688	112326810	112326688	112326804	112327843	112327948	553	52	140	131	168	131	125	0.000165185910493	0.00329855615016	0.262	0.427	-0.165
2309	ANAPC16	ANAPC16	chr10	+	73975757	73975896	73975757	73975830	73983645	73983814	2309	153	60	121	101	191	125	0.000181689847996	0.00359071586194	0.625	0.439	0.186
2653	RPL23AP7	RPL23AP7	chr2	-	114384406	114384715	114384614	114384715	114383185	114383306	2653	30	31	23	86	333	125	0.000194275846758	0.00380027345138	0.266	0.091	0.175
508	PVR	PVR	chr19	+	45162009	45162168	45162009	45162033	45164558	45164590	508	43	4	417	196	260	125	0.000221058332967	0.00428049317472	0.838	0.506	0.332
722	ADAM15	ADAM15	chr1	+	155034379	155034593	155034379	155034451	155034720	155034845	722	12	1	34	53	267	125	0.00024944572594	0.00478187456627	0.849	0.231	0.618
1994	C18orf21	C18orf21	chr18	+	33552587	33552870	33552587	33552803	33554858	33555058	1994	61	35	78	12	192	125	0.000254384487754	0.00482826795074	0.532	0.809	-0.277
990	INPP4A	INPP4A	chr2	+	99172015	99172271	99172015	99172154	99175925	99175958	990	61	12	109	2	242	125	0.000287408978466	0.00540159815411	0.724	0.966	-0.242
2790	GAPVD1	GAPVD1	chr9	+	128083711	128083841	128083711	128083778	128086076	128086202	2790	45	3	60	28	188	125	0.000318637048812	0.0059303613842	0.909	0.588	0.321
2197	ZBTB48	ZBTB48	chr1	+	6640050	6640196	6640050	6640130	6640600	6641359	2197	20	2	4	9	191	125	0.000337963458918	0.00622957644948	0.867	0.225	0.642
1116	CHMP1A	CHMP1A	chr16	-	89713442	89713739	89713610	89713739	89712934	89713122	1116	20	252	12	568	293	125	0.000356890512121	0.00651580106415	0.033	0.009	0.024
1665	CKS1B	CKS1B	chr1	+	154947117	154947388	154947117	154947280	154950462	154950590	1665	63	530	94	1476	233	125	0.000367914761357	0.0066537037502	0.06	0.033	0.027
1852	SSBP1	SSBP1	chr7	+	141438120	141438303	141438120	141438210	141438923	141438990	1852	161	205	155	327	218	125	0.000437697244701	0.00784173474852	0.31	0.214	0.096
1542	ZNF285	ZNF285	chr19	-	44896369	44896630	44896503	44896630	44889807	44892264	1542	8	3	0	10	259	125	0.000452986605926	0.00804051225519	0.563	0.0	0.563
1804	FIBP	FIBP	chr11	-	65652979	65653134	65653000	65653134	65652548	65652657	1804	30	243	116	450	146	125	0.000463015379768	0.00814312369739	0.096	0.181	-0.085
2846	SNX3	SNX3	chr6	-	108581963	108582464	108582029	108582464	108544153	108544249	2846	508	5	756	32	191	125	0.000491706858656	0.00856910952767	0.985	0.939	0.046
2089	RPL13A	RPL13A	chr19	+	49993106	49993179	49993106	49993169	49993488	49993554	2089	17214	165	13731	69	135	125	0.000535739686348	0.00916975873865	0.99	0.995	-0.005
972	FAM214A	FAM214A	chr15	-	52879252	52879416	52879347	52879416	52876941	52877141	972	18	33	2	35	220	125	0.000534925030281	0.00916975873865	0.237	0.031	0.206
2619	POLG	POLG	chr15	-	89877903	89878026	89877915	89878026	89876326	89877144	2619	0	15	19	25	137	125	0.000565477765449	0.00959310510058	0.0	0.409	-0.409
1705	METTL13	METTL13	chr1	+	171750760	171751260	171750760	171750935	171752879	171753639	1705	175	1	505	32	450	125	0.00059979247091	0.0100859839187	0.98	0.814	0.166
1243	UBE2D3	UBE2D3	chr4	-	103748583	103749105	103748748	103749105	103747641	103747793	1243	71	21	251	178	290	125	0.000611125710019	0.0101871998792	0.593	0.378	0.215
2487	STRADA	STRADA	chr17	-	61805693	61805773	61805717	61805773	61791365	61791468	2487	9	17	48	17	149	125	0.000657062750913	0.0108585283922	0.308	0.703	-0.395
347	PPCS	PPCS	chr1	+	42922164	42922744	42922164	42922299	42922917	42923021	347	182	5	373	42	570	125	0.000674379043511	0.0110494412514	0.889	0.661	0.228
2823	CNOT1	CNOT1	chr16	-	58590750	58590897	58590765	58590897	58589687	58589812	2823	52	40	265	88	140	125	0.000701462806558	0.0113957983065	0.537	0.729	-0.192
586	LAMA4	LAMA4	chr6	-	112510311	112510407	112510332	112510407	112508651	112508803	586	213	171	101	40	146	125	0.000714472990893	0.0115096195256	0.516	0.684	-0.168
639	PSMC3IP	PSMC3IP	chr17	-	40725836	40726228	40726213	40726228	40725495	40725641	639	114	25	94	52	502	125	0.00078136042473	0.0124822327851	0.532	0.31	0.222
2534	FGD5-AS1	FGD5-AS1	chr3	-	14988593	14989012	14988620	14989012	14984285	14987661	2534	122	13	256	74	152	125	0.000790398645689	0.012522266147	0.885	0.74	0.145
1056	OSBPL3	OSBPL3	chr7	-	24873705	24874355	24874104	24874355	24870386	24870524	1056	0	9	155	141	524	125	0.000804226496001	0.01263690322	0.0	0.208	-0.208
1777	TBCE	TBCE	chr1	+	235530674	235530867	235530674	235530819	235543333	235543464	1777	7	21	0	38	173	125	0.000823624600739	0.0128364907286	0.194	0.0	0.194
1205	C7orf49	C7orf49	chr7	-	134853500	134853812	134853537	134853812	134850531	134851623	1205	37	5	114	0	162	125	0.000840128886082	0.0129176700929	0.851	1.0	-0.149
2516	BANF1	BANF1	chr11	+	65769549	65770041	65769549	65769984	65770705	65770844	2516	397	57	1324	313	182	125	0.00084231025645	0.0129176700929	0.827	0.744	0.083
1832	FBXL6	FBXL6	chr8	-	145581098	145581162	145581116	145581162	145580649	145580781	1832	104	3	129	22	143	125	0.000861127921191	0.0131014462295	0.968	0.837	0.131
240	CASP8	CASP8	chr2	+	202141549	202141827	202141549	202141691	202149538	202150040	240	31	37	6	34	261	125	0.000932495822483	0.0140755471787	0.286	0.078	0.208
555	OS9	OS9	chr12	+	58111928	58112204	58111928	58112159	58112775	58112965	555	624	17	633	43	170	125	0.00109726578297	0.0164332695778	0.964	0.915	0.049
814	PQBP1	PQBP1	chrX	+	48755194	48755376	48755194	48755297	48755774	48755859	814	212	100	124	105	204	125	0.00113841592224	0.0169173901003	0.565	0.42	0.145
1162	NUF2	NUF2	chr1	+	163291722	163292002	163291722	163291856	163295821	163295964	1162	54	21	202	26	271	125	0.00117083545256	0.016940425574	0.543	0.782	-0.239
1229	TRMT10B	TRMT10B	chr9	+	37763625	37763862	37763625	37763750	37768072	37768225	1229	0	13	19	25	237	125	0.00117531382438	0.016940425574	0.0	0.286	-0.286
1867	TAX1BP1	TAX1BP1	chr7	+	27855967	27856139	27855967	27856013	27856508	27856657	1867	39	116	55	357	251	125	0.00115644024212	0.016940425574	0.143	0.071	0.072
807	CTAGE5	CTAGE5	chr14	+	39746137	39746269	39746137	39746159	39748540	39748562	807	11	9	87	11	235	125	0.00115936561227	0.016940425574	0.394	0.808	-0.414
1851	SSBP1	SSBP1	chr7	+	141438120	141438375	141438120	141438210	141438923	141438990	1851	116	205	110	327	290	125	0.00119110409513	0.0170398996296	0.196	0.127	0.069
1457	DMPK	DMPK	chr19	-	46280584	46280848	46280599	46280848	46278206	46278292	1457	164	53	37	31	140	125	0.00121403157659	0.0172392483876	0.734	0.516	0.218
2142	RAB15	RAB15	chr14	-	65417660	65417869	65417791	65417869	65417042	65417132	2142	37	130	21	188	256	125	0.00133651498368	0.0188389648803	0.122	0.052	0.07
750	THTPA	THTPA	chr14	+	24025190	24026248	24025190	24026243	24027903	24028790	750	0	4	8	0	130	125	0.00135068196251	0.0188996884827	0.0	1.0	-1.0
1030	PIGBOS1	PIGBOS1	chr15	-	55611104	55611392	55611128	55611392	55609381	55610065	1030	45	24	20	35	149	125	0.00146473049396	0.0203470170791	0.611	0.324	0.287
1908	BPHL	BPHL	chr6	+	3137595	3137727	3137595	3137656	3140619	3140743	1908	34	5	83	0	196	125	0.00160900601717	0.0221903923375	0.813	1.0	-0.187
1458	PACRGL	PACRGL	chr4	+	20702035	20702410	20702035	20702201	20706088	20706156	1458	110	1	97	11	334	125	0.00166485424419	0.0227966113294	0.976	0.767	0.209
871	CDK5RAP2	CDK5RAP2	chr9	-	123334251	123334319	123334254	123334319	123330598	123330666	871	70	0	94	11	128	125	0.00175382163003	0.0238445110976	1.0	0.893	0.107
1569	HCFC1R1	HCFC1R1	chr16	-	3073847	3074287	3074181	3074287	3073474	3073531	1569	41	4	141	0	459	125	0.00182982916032	0.0245399588404	0.736	1.0	-0.264
1787	FASTK	FASTK	chr7	-	150775928	150776108	150776009	150776108	150775648	150775788	1787	175	3	247	22	206	125	0.00184337718989	0.0245399588404	0.973	0.872	0.101
2903	LDAH	LDAH	chr2	-	21001051	21001225	21001069	21001225	20974569	20974739	2903	4	17	13	6	143	125	0.00183321318351	0.0245399588404	0.171	0.654	-0.483
1835	WDR26	WDR26	chr1	-	224619178	224619283	224619226	224619283	224612219	224612356	1835	88	64	130	175	173	125	0.00212979680321	0.0277742889235	0.498	0.349	0.149
1873	ANAPC11	ANAPC11	chr17	+	79849588	79849739	79849588	79849717	79851427	79851490	1873	15	109	52	148	147	125	0.00212796502605	0.0277742889235	0.105	0.23	-0.125
3025	ZBTB8OS	ZBTB8OS	chr1	-	33116002	33116191	33116033	33116191	33100368	33100393	3025	18	84	21	292	156	125	0.00211448187012	0.0277742889235	0.147	0.054	0.093
1035	RBM10	RBM10	chrX	+	47039278	47039439	47039278	47039436	47039610	47039708	1035	55	51	62	123	128	125	0.00227823203993	0.0293268134094	0.513	0.33	0.183
1743	GTF3C1	GTF3C1	chr16	-	27475640	27476157	27475715	27476157	27474861	27474913	1743	92	46	60	65	200	125	0.00227944454773	0.0293268134094	0.556	0.366	0.19
1977	RNF170	RNF170	chr8	-	42751396	42751866	42751626	42751866	42742870	42743014	1977	8	28	0	34	355	125	0.00236672945049	0.0302468023773	0.091	0.0	0.091
2929	WIPI2	WIPI2	chr7	+	5269238	5269369	5269238	5269336	5270465	5273486	2929	136	119	157	78	158	125	0.00239161642581	0.0303624416442	0.475	0.614	-0.139
2278	RPS14	RPS14	chr5	-	149829048	149829319	149829265	149829319	149827147	149827298	2278	77	4412	111	2875	342	125	0.002460544741	0.0310320017664	0.006	0.014	-0.008
1969	ELF3	ELF3	chr1	+	201979689	201979948	201979689	201979834	201980256	201980427	1969	3	4	33	778	239	125	0.00250236992816	0.0313532232175	0.282	0.022	0.26
2239	POLR2F	POLR2F	chr22	+	38352779	38352908	38352779	38352849	38355352	38355483	2239	35	628	16	704	184	125	0.00256752885247	0.0319607325337	0.036	0.015	0.021
1990	STX16	STX16	chr20	+	57226308	57227194	57226308	57227143	57242545	57242653	1990	28	32	39	117	176	125	0.0026616782473	0.0329189496779	0.383	0.191	0.192
2159	RNF146	RNF146	chr6	+	127587982	127588189	127587982	127588070	127601375	127601485	2159	16	13	5	24	244	125	0.00274384044777	0.0337175778101	0.387	0.096	0.291
1529	SIKE1	SIKE1	chr1	-	115323007	115323308	115323069	115323308	115322730	115322836	1529	9	41	1	57	187	125	0.00293271431638	0.0358090021943	0.128	0.012	0.116
1707	ATP5A1	ATP5A1	chr18	-	43674945	43675097	43675018	43675097	43671647	43671817	1707	36	1291	18	1955	198	125	0.0030269991862	0.036726312911	0.017	0.006	0.011
2715	IQCC	IQCC	chr1	+	32671235	32671564	32671235	32671324	32671754	32671898	2715	8	2	6	19	365	125	0.00305453190568	0.0368272809006	0.578	0.098	0.48
1136	RBBP8	RBBP8	chr18	+	20513838	20514122	20513838	20514041	20516716	20516923	1136	37	7	33	25	206	125	0.00310008880102	0.0369122374631	0.762	0.445	0.317
2654	RPL23AP7	RPL23AP7	chr2	-	114384457	114384715	114384614	114384715	114383185	114383306	2654	70	31	90	86	282	125	0.00309764636044	0.0369122374631	0.5	0.317	0.183
1185	TANC1	TANC1	chr2	+	160025760	160025883	160025760	160025862	160027034	160027316	1185	81	5	68	18	146	125	0.00322939238899	0.038214476603	0.933	0.764	0.169
1328	C15orf57	C15orf57	chr15	-	40856964	40857256	40856989	40857256	40854970	40855226	1328	0	20	2	0	150	125	0.00325119779253	0.03823647956	0.0	1.0	-1.0
2451	C1orf43	C1orf43	chr1	-	154192817	154193273	154192894	154193273	154192311	154192413	2451	359	2	608	20	202	125	0.00327940971263	0.0383331001165	0.991	0.95	0.041
612	TMEM254	TMEM254	chr10	+	81839000	81839448	81839000	81839063	81841596	81841700	612	23	1	14	9	510	125	0.00334365288475	0.0388471671519	0.849	0.276	0.573
2750	TMCO1	TMCO1	chr1	-	165737718	165738159	165737918	165738159	165737428	165737506	2750	64	415	51	592	325	125	0.00338178724549	0.0390535310217	0.056	0.032	0.024
543	ARL6IP4	ARL6IP4	chr12	+	123465675	123465846	123465675	123465813	123466117	123466426	543	141	26	237	88	158	125	0.00349914019848	0.0401667770089	0.811	0.681	0.13
1320	ACOX1	ACOX1	chr17	-	73974871	73975515	73975045	73975515	73974614	73974774	1320	9	37	3	82	299	125	0.00355722987448	0.0405905337463	0.092	0.015	0.077
452	FAM160A2	FAM160A2	chr11	-	6239787	6239993	6239829	6239993	6238600	6239380	452	10	41	38	49	167	125	0.00370154551577	0.0419873535724	0.154	0.367	-0.213
2198	ZBTB48	ZBTB48	chr1	+	6640050	6640130	6640050	6640109	6640600	6641359	2198	2	7	9	1	146	125	0.00375197375586	0.0420373002968	0.197	0.885	-0.688
242	PEA15	PEA15	chr1	+	160181332	160181506	160181332	160181440	160182899	160183055	242	354	17	1946	37	191	125	0.00377173482058	0.0420373002968	0.932	0.972	-0.04
3045	POLR2H	POLR2H	chr3	+	184080770	184081362	184080770	184081353	184082753	184082837	3045	27	383	8	344	134	125	0.0037283422861	0.0420373002968	0.062	0.021	0.041
637	PSMC3IP	PSMC3IP	chr17	-	40726116	40726228	40726213	40726228	40725495	40725641	637	183	25	180	52	222	125	0.00398040532101	0.0441065722565	0.805	0.661	0.144
2670	U2AF1L4	U2AF1L4	chr19	-	36234912	36235046	36234970	36235046	36234709	36234805	2670	2	44	12	36	183	125	0.00402752165287	0.0443721782101	0.03	0.185	-0.155
617	SMC2	SMC2	chr9	+	106856540	106856767	106856540	106856758	106857604	106857833	617	3	22	32	44	134	125	0.00430724671309	0.0469147269829	0.113	0.404	-0.291
998	MFAP4	MFAP4	chr17	-	19290353	19290532	19290462	19290532	19290072	19290151	998	2	45	2	0	234	125	0.00430376236748	0.0469147269829	0.023	1.0	-0.977
2560	ZMYM3	ZMYM3	chrX	-	70466444	70466542	70466480	70466542	70466202	70466362	2560	43	16	28	1	161	125	0.00445618413957	0.0482627400879	0.676	0.956	-0.28
2666	RNF185	RNF185	chr22	+	31592921	31593143	31592921	31592976	31597483	31597601	2666	5	37	0	112	292	125	0.00456901539477	0.0490797813282	0.055	0.0	0.055
2796	TPM1	TPM1	chr15	+	63356262	63356389	63356262	63356341	63358094	63358292	2796	11	33	58	59	173	125	0.00458282778182	0.0490797813282	0.194	0.415	-0.221
2222	UPF1	UPF1	chr19	+	18963795	18963913	18963795	18963880	18964060	18964159	2222	30	65	49	231	158	125	0.00502807133392	0.0535489597062	0.267	0.144	0.123
754	THTPA	THTPA	chr14	+	24025190	24026513	24025190	24026243	24027903	24028790	754	38	4	92	0	395	125	0.00507207080645	0.0537191145633	0.75	1.0	-0.25
2993	MRPS14	MRPS14	chr1	-	174992407	174992591	174992499	174992591	174987553	174987712	2993	21	121	7	133	217	125	0.00546964184179	0.0576115572017	0.091	0.029	0.062
2905	GSTK1	GSTK1	chr7	+	142962084	142962389	142962084	142962185	142964709	142964826	2905	324	13	758	9	329	125	0.00561216753227	0.0587897549692	0.904	0.97	-0.066
2205	CNTROB	CNTROB	chr17	+	7851804	7852003	7851804	7851937	7852402	7852475	2205	5	22	0	38	191	125	0.00581953856083	0.0606307359843	0.129	0.0	0.129
1713	ZFAS1	ZFAS1	chr20	+	47894714	47895253	47894714	47894934	47895640	47895745	1713	1337	11	1362	0	444	125	0.00600126230726	0.0621860532055	0.972	1.0	-0.028
2166	CANX	CANX	chr5	+	179125929	179126103	179125929	179126050	179132679	179132853	2166	245	14	790	96	178	125	0.00603758824461	0.0622261111017	0.925	0.852	0.073
2565	ZHX1	ZHX1	chr8	-	124286361	124286727	124286456	124286727	124279512	124279626	2565	8	7	2	18	220	125	0.00609228544862	0.062454070615	0.394	0.059	0.335
1700	PHPT1	PHPT1	chr9	+	139743267	139744042	139743267	139744025	139744464	139744589	1700	990	10	744	21	142	125	0.00626013582481	0.0638334062562	0.989	0.969	0.02
2635	SLC50A1	SLC50A1	chr1	+	155108774	155108872	155108774	155108852	155110036	155110198	2635	7	34	3	97	145	125	0.00634590312519	0.0643655888412	0.151	0.026	0.125
930	UPRT	UPRT	chrX	+	74520701	74520850	74520701	74520800	74523239	74524732	930	1	50	11	57	175	125	0.0068672741575	0.0692871818944	0.014	0.121	-0.107
2805	NIPA2	NIPA2	chr15	-	23034120	23034427	23034146	23034427	23021197	23021429	2805	1	14	12	14	151	125	0.00705520292276	0.070810596874	0.056	0.415	-0.359
1232	TTC1	TTC1	chr5	+	159436106	159436200	159436106	159436197	159437506	159437865	1232	96	2	126	15	128	125	0.00716640036313	0.071181292726	0.979	0.891	0.088
2637	TTPAL	TTPAL	chr20	+	43112976	43113170	43112976	43113068	43115235	43115346	2637	16	6	49	2	227	125	0.00715269691435	0.071181292726	0.595	0.931	-0.336
2839	BZW2	BZW2	chr7	+	16685758	16685929	16685758	16685913	16705061	16705126	2839	17	81	62	133	141	125	0.00742023359688	0.0733226175527	0.157	0.292	-0.135
216	CTNND1	CTNND1	chr11	+	57529233	57529591	57529233	57529518	57558856	57559145	216	7	6	98	14	198	125	0.00748885066929	0.0736174083712	0.424	0.815	-0.391
2931	ZNF260	ZNF260	chr19	-	37016056	37016275	37016075	37016275	37001588	37006601	2931	38	0	25	5	144	125	0.0075268711741	0.0736174083712	1.0	0.813	0.187
1847	SSBP1	SSBP1	chr7	+	141438120	141438393	141438120	141438375	141438923	141438990	1847	31	68	10	62	143	125	0.00760975032443	0.0736762190502	0.285	0.124	0.161
2223	IARS	IARS	chr9	-	95055722	95056038	95055892	95056038	95051582	95051708	2223	170	73	240	163	295	125	0.00758978660978	0.0736762190502	0.497	0.384	0.113
2400	PIGG	PIGG	chr4	+	514844	515038	514844	515016	515448	515730	2400	18	19	44	14	147	125	0.00767016201807	0.0738879426565	0.446	0.728	-0.282
2564	ZNF37A	ZNF37A	chr10	+	38384465	38384561	38384465	38384557	38384671	38384732	2564	4	20	19	19	129	125	0.00772811999849	0.0740740301855	0.162	0.492	-0.33
2039	TYW5	TYW5	chr2	-	200813040	200813195	200813059	200813195	200808487	200808557	2039	1	23	14	33	144	125	0.0077737340245	0.0741405379352	0.036	0.269	-0.233
2691	UNKL	UNKL	chr16	-	1419934	1420358	1420130	1420358	1417656	1417859	2691	6	3	2	14	321	125	0.00782294552074	0.0742405275409	0.438	0.053	0.385
2533	FGD5-AS1	FGD5-AS1	chr3	-	14988593	14989012	14988616	14989012	14984285	14987661	2533	120	4	254	30	148	125	0.00845172396571	0.0798125854299	0.962	0.877	0.085
681	C18orf32	C18orf32	chr18	-	47013412	47013644	47013576	47013644	47009953	47010141	681	10	73	37	102	289	125	0.00852880059042	0.0801456408423	0.056	0.136	-0.08
779	TM2D2	TM2D2	chr8	-	38853731	38854041	38853937	38854041	38852836	38853313	779	58	14	194	16	331	125	0.00858814633744	0.0803096416043	0.61	0.821	-0.211
1195	SLC36A4	SLC36A4	chr11	-	92915971	92916060	92916000	92916060	92914856	92914952	1195	26	5	119	3	154	125	0.00873341618862	0.0806316476333	0.808	0.97	-0.162
1380	DNAAF3	DNAAF3	chr19	-	55677149	55677368	55677225	55677368	55676737	55676831	1380	4	47	6	10	201	125	0.00874876510575	0.0806316476333	0.05	0.272	-0.222
2598	PBK	PBK	chr8	-	27695168	27695612	27695226	27695612	27690572	27690650	2598	175	32	374	34	183	125	0.0087181641616	0.0806316476333	0.789	0.883	-0.094
1193	SLC22A17	SLC22A17	chr14	-	23816668	23816940	23816722	23816940	23816309	23816421	1193	123	172	0	8	179	125	0.00885441832186	0.0812149278613	0.333	0.0	0.333
2550	OXLD1	OXLD1	chr17	-	79633179	79633667	79633184	79633667	79632065	79632614	2550	2	4	8	0	130	125	0.00964582779791	0.0880526280409	0.325	1.0	-0.675
1031	PIGBOS1	PIGBOS1	chr15	-	55611061	55611392	55611128	55611392	55609381	55610065	1031	55	24	33	35	192	125	0.00980885709539	0.0891164883975	0.599	0.38	0.219
1240	RPP38	RPP38	chr10	+	15139178	15139765	15139178	15139408	15145303	15146256	1240	24	9	17	23	482	125	0.0099667362323	0.0897006260907	0.409	0.161	0.248
1887	ASTE1	ASTE1	chr3	-	130745350	130745698	130745575	130745698	130744317	130744438	1887	59	4	26	9	350	125	0.00992831624054	0.0897006260907	0.84	0.508	0.332
106	CENPK	CENPK	chr5	-	64857289	64857391	64857323	64857391	64838628	64838675	106	36	0	43	7	159	125	0.0101282449764	0.0903062586966	1.0	0.828	0.172
1147	DDAH2	DDAH2	chr6	-	31696641	31698042	31697827	31698042	31696422	31696522	1147	822	6	869	0	1311	125	0.0101070464849	0.0903062586966	0.929	1.0	-0.071
1758	SPINT1	SPINT1	chr15	+	41145908	41146127	41145908	41146079	41146257	41146284	1758	71	38	663	602	173	125	0.0101811913657	0.0903580733706	0.574	0.443	0.131
2780	PPP4R3A	PPP4R3A	chr14	-	91942154	91942310	91942193	91942310	91939582	91939714	2780	53	8	141	57	164	125	0.0103091051137	0.0908486162317	0.835	0.653	0.182
2828	KHDRBS1	KHDRBS1	chr1	+	32503435	32503720	32503435	32503637	32504152	32504220	2828	11	631	3	910	208	125	0.0103786369091	0.0908486162317	0.01	0.002	0.008
3027	ZBTB8OS	ZBTB8OS	chr1	-	33116002	33116191	33116029	33116191	33100368	33100393	3027	17	6	17	25	152	125	0.0103713410882	0.0908486162317	0.7	0.359	0.341
105	CENPK	CENPK	chr5	-	64857289	64857391	64857323	64857391	64848319	64848376	105	29	0	41	8	159	125	0.0106038137441	0.0914425281115	1.0	0.801	0.199
1756	COX7A2	COX7A2	chr6	-	75950838	75950981	75950891	75950981	75950016	75950101	1756	37	1534	19	1746	178	125	0.0106372893943	0.0914425281115	0.017	0.008	0.009
2538	RNF7	RNF7	chr3	+	141457050	141457358	141457050	141457351	141461485	141461749	2538	28	0	33	7	132	125	0.0104968256734	0.0914425281115	1.0	0.817	0.183
264	ATP5J	ATP5J	chr21	-	27107625	27107965	27107797	27107965	27101941	27102112	264	169	20	105	28	297	125	0.0105685959554	0.0914425281115	0.781	0.612	0.169
1279	ZNF559	ZNF559	chr19	+	9448471	9448693	9448471	9448534	9449169	9449258	1279	10	9	3	18	284	125	0.0107177187204	0.0917226195849	0.328	0.068	0.26
2326	EDEM2	EDEM2	chr20	-	33734627	33735161	33734954	33735161	33732781	33732821	2326	25	2	183	0	452	125	0.0111161948246	0.0947099799056	0.776	1.0	-0.224
1972	TRAFD1	TRAFD1	chr12	+	112563348	112563953	112563348	112563422	112568314	112568373	1972	18	54	7	68	656	125	0.0113343283249	0.0955623355307	0.06	0.019	0.041
2612	FASTKD2	FASTKD2	chr2	+	207630111	207630471	207630111	207630378	207631367	207632194	2612	46	13	92	62	218	125	0.0113657863855	0.0955623355307	0.67	0.46	0.21
3030	ZBTB8OS	ZBTB8OS	chr1	-	33116002	33116191	33116033	33116191	33086816	33087549	3030	4	7	6	0	156	125	0.0112999825317	0.0955623355307	0.314	1.0	-0.686
2938	NAA60	NAA60	chr16	+	3534698	3535083	3534698	3535061	3535466	3536963	2938	14	45	70	97	147	125	0.0117536454669	0.0983918705679	0.209	0.38	-0.171
1383	MEPCE	MEPCE	chr7	+	100026412	100026663	100026412	100026528	100028652	100029312	1383	10	3	33	0	260	125	0.0120904166729	0.10049489269	0.616	1.0	-0.384
162	TYSND1	TYSND1	chr10	-	71902423	71902609	71902520	71902609	71897736	71899897	162	91	0	96	6	222	125	0.0121621362045	0.10049489269	1.0	0.9	0.1
2595	MED4	MED4	chr13	-	48669089	48669277	48669195	48669277	48664487	48664554	2595	392	32	246	38	231	125	0.0121136948822	0.10049489269	0.869	0.778	0.091
3053	C6orf136	C6orf136	chr6	+	30614815	30615623	30614815	30615080	30617334	30617736	3053	6	2	17	44	668	125	0.0124093749758	0.10184605135	0.36	0.067	0.293
395	CUTA	CUTA	chr6	-	33385645	33386065	33385863	33386065	33385257	33385472	395	175	130	186	203	343	125	0.012485040202	0.10184605135	0.329	0.25	0.079
938	C20orf27	C20orf27	chr20	-	3747855	3748452	3748309	3748452	3740728	3740833	938	9	20	4	44	579	125	0.0124714519184	0.10184605135	0.089	0.019	0.07
1377	ELMOD3	ELMOD3	chr2	+	85582677	85582839	85582677	85582721	85584089	85584375	1377	21	2	15	10	243	125	0.0126095164651	0.102342607928	0.844	0.436	0.408
314	TRAPPC3	TRAPPC3	chr1	-	36614692	36615115	36614937	36615115	36602169	36602923	314	16	0	28	10	370	125	0.0126526854872	0.102342607928	1.0	0.486	0.514
152	ZCCHC17	ZCCHC17	chr1	+	31769828	31770060	31769828	31769922	31782890	31783011	152	2	42	31	136	263	125	0.0128404128562	0.102602137793	0.022	0.098	-0.076
3013	NRM	NRM	chr6	-	30657801	30658020	30657823	30658020	30655823	30656719	3013	2	2	0	21	147	125	0.012742435269	0.102602137793	0.46	0.0	0.46
321	FIGNL1	FIGNL1	chr7	-	50516815	50517421	50517253	50517421	50515878	50515987	321	87	0	73	5	563	125	0.0128804198553	0.102602137793	1.0	0.764	0.236
448	AUP1	AUP1	chr2	-	74755877	74756409	74756258	74756409	74755066	74755133	448	288	5	381	0	506	125	0.0128988603068	0.102602137793	0.934	1.0	-0.066
311	PARN	PARN	chr16	-	14723963	14724128	14724046	14724128	14723453	14723531	311	23	7	70	4	208	125	0.0130074588012	0.102614397209	0.664	0.913	-0.249
941	TXNRD1	TXNRD1	chr12	+	104680459	104681124	104680459	104680887	104682708	104682818	941	39	37	238	415	362	125	0.0129982760016	0.102614397209	0.267	0.165	0.102
1762	CD151	CD151	chr11	+	832951	833026	832951	833022	836062	836153	1762	101	9	247	53	129	125	0.0131613754205	0.103403101152	0.916	0.819	0.097
2658	DNASE1L1	DNASE1L1	chrX	-	153636893	153637614	153637447	153637614	153633774	153633996	2658	8	24	53	54	679	125	0.0132541207703	0.103706732721	0.058	0.153	-0.095
363	POLR3F	POLR3F	chr20	+	18448032	18448315	18448032	18448212	18449587	18449705	363	7	62	0	53	228	125	0.0136186576027	0.106125880587	0.058	0.0	0.058
763	COMMD5	COMMD5	chr8	-	146078223	146078452	146078377	146078452	146075550	146076780	763	120	36	117	64	279	125	0.0138088713643	0.107172495568	0.599	0.45	0.149
2092	KAT6B	KAT6B	chr10	+	76735156	76736088	76735156	76735539	76737073	76737195	2092	117	1	72	6	674	125	0.0142909808311	0.110466976827	0.956	0.69	0.266
1916	UBE4A	UBE4A	chr11	+	118243221	118243402	118243221	118243381	118243800	118244003	1916	5	34	3	132	146	125	0.0144044921857	0.11089723502	0.112	0.019	0.093
835	YAP1	YAP1	chr11	+	102076623	102076817	102076623	102076805	102100432	102104154	835	2	2	20	0	137	125	0.0145511953772	0.111578566152	0.477	1.0	-0.523
2132	PTK2	PTK2	chr8	-	141685528	141685598	141685558	141685598	141684396	141684503	2132	3	219	18	338	155	125	0.0146359186676	0.111781099943	0.011	0.041	-0.03
1500	NUP98	NUP98	chr11	-	3781717	3781856	3781768	3781856	3774545	3774638	1500	24	48	42	179	176	125	0.0147051476891	0.111864159206	0.262	0.143	0.119
1860	SEC14L1	SEC14L1	chr17	+	75137004	75137189	75137004	75137136	75138727	75138832	1860	82	0	154	9	178	125	0.0148365743872	0.112417838341	1.0	0.923	0.077
2180	UBAP2L	UBAP2L	chr1	+	154207066	154207235	154207066	154207214	154207671	154207767	2180	332	11	465	4	146	125	0.0152075427681	0.113950828967	0.963	0.99	-0.027
266	PIR	PIR	chrX	-	15511278	15511711	15511312	15511711	15509284	15509432	266	5	8	2	29	159	125	0.0152172207697	0.113950828967	0.329	0.051	0.278
2743	UBA52	UBA52	chr19	+	18682613	18682719	18682613	18682697	18684102	18684213	2743	1022	1681	1017	1456	147	125	0.0151373237724	0.113950828967	0.341	0.373	-0.032
444	CHST11	CHST11	chr12	+	104850691	104851307	104850691	104851292	104995683	104995769	444	11	2	106	103	140	125	0.0155669643508	0.116116228251	0.831	0.479	0.352
1304	TNFSF13	TNFSF13	chr17	+	7461608	7462614	7461608	7461692	7463365	7463484	1304	53	2	301	0	1047	125	0.0156452960225	0.116248187888	0.76	1.0	-0.24
2280	RPS14	RPS14	chr5	-	149829048	149829319	149829054	149829319	149827147	149827298	2280	12	17	29	12	131	125	0.0157111340023	0.116286655917	0.402	0.698	-0.296
2405	CAMK2D	CAMK2D	chr4	-	114378446	114378719	114378490	114378719	114372187	114375671	2405	3	18	85	128	169	125	0.0158355662533	0.116756848106	0.11	0.329	-0.219
400	ZNF638	ZNF638	chr2	+	71558884	71559005	71558884	71558995	71582848	71582910	400	2	10	3	0	135	125	0.0159480031899	0.117135333774	0.156	1.0	-0.844
1909	UBL7-AS1	UBL7-AS1	chr15	+	74753605	74754372	74753605	74754368	74758376	74758471	1909	7	1	2	6	129	125	0.0160987897245	0.117791526343	0.872	0.244	0.628
2339	PEX5	PEX5	chr12	+	7342281	7342812	7342281	7342346	7342957	7343120	2339	46	3	40	12	591	125	0.0163001526157	0.118811378571	0.764	0.413	0.351
2887	MORF4L1	MORF4L1	chr15	+	79165330	79165560	79165330	79165460	79170554	79170601	2887	0	3	7	1	225	125	0.0165876623284	0.120449048044	0.0	0.795	-0.795
1173	VEGFA	VEGFA	chr6	+	43748468	43748591	43748468	43748540	43749692	43749824	1173	2	9	0	248	176	125	0.0174390614723	0.121489508442	0.136	0.0	0.136
1460	PACRGL	PACRGL	chr4	+	20702035	20702234	20702035	20702201	20706088	20706156	1460	4	1	2	11	158	125	0.0175568398474	0.121489508442	0.76	0.126	0.634
1742	C21orf2	C21orf2	chr21	-	45750345	45750799	45750705	45750799	45748826	45750209	1742	61	63	32	14	485	125	0.0173420251005	0.121489508442	0.2	0.371	-0.171
183	PHOSPHO2	PHOSPHO2	chr2	+	170550963	170551251	170550963	170551132	170551724	170551757	183	4	6	10	1	244	125	0.0174398371148	0.121489508442	0.255	0.837	-0.582
1853	NDOR1	NDOR1	chr9	+	140110545	140110640	140110545	140110618	140110723	140113813	1853	37	3	103	0	147	125	0.016962942337	0.121489508442	0.913	1.0	-0.087
1874	ANAPC11	ANAPC11	chr17	+	79849588	79849739	79849588	79849709	79851427	79851490	1874	15	76	52	124	155	125	0.0176881634187	0.121489508442	0.137	0.253	-0.116
2164	LINC00998	LINC00998	chr7	-	112758494	112758637	112758582	112758637	112758122	112758216	2164	26	40	21	75	213	125	0.017241377125	0.121489508442	0.276	0.141	0.135
2545	OXLD1	OXLD1	chr17	-	79633175	79633667	79633184	79633667	79632065	79632614	2545	6	4	12	0	134	125	0.0177266864573	0.121489508442	0.583	1.0	-0.417
2587	C14orf159	C14orf159	chr14	+	91580356	91580872	91580356	91580627	91611564	91611657	2587	2	2	20	0	370	125	0.0173957986316	0.121489508442	0.253	1.0	-0.747
2785	HCCS	HCCS	chrX	+	11129405	11129638	11129405	11129580	11130138	11130280	2785	43	0	111	11	183	125	0.0175150513721	0.121489508442	1.0	0.873	0.127
2816	USP46	USP46	chr4	-	53464734	53464872	53464793	53464872	53457126	53463907	2816	0	17	11	40	184	125	0.0170837689779	0.121489508442	0.0	0.157	-0.157
2830	MTHFSD	MTHFSD	chr16	-	86585578	86585752	86585638	86585752	86582069	86582183	2830	2	2	0	17	185	125	0.0173553324845	0.121489508442	0.403	0.0	0.403
671	NUB1	NUB1	chr7	+	151071182	151071329	151071182	151071287	151072933	151073029	671	3	54	13	54	167	125	0.0170327852724	0.121489508442	0.04	0.153	-0.113
770	POLL	POLL	chr10	-	103344358	103344676	103344634	103344676	103340004	103340173	770	57	3	136	0	401	125	0.0168955665655	0.121489508442	0.856	1.0	-0.144
916	TMEM134	TMEM134	chr11	-	67235487	67235563	67235498	67235563	67234971	67235061	916	11	34	9	91	136	125	0.0176874835639	0.121489508442	0.229	0.083	0.146
955	CLIP4	CLIP4	chr2	+	29338291	29338531	29338291	29338527	29344239	29344387	955	1	3	17	2	129	125	0.01774494646	0.121489508442	0.244	0.892	-0.648
2356	C1orf122	C1orf122	chr1	+	38273472	38274111	38273472	38273978	38274202	38274404	2356	3	7	1	38	258	125	0.0178084606409	0.121490459248	0.172	0.013	0.159
2787	HCCS	HCCS	chrX	+	11129405	11129580	11129405	11129543	11130138	11130280	2787	0	4	11	5	162	125	0.0178742849689	0.121507107395	0.0	0.629	-0.629
1036	ZSCAN18	ZSCAN18	chr19	-	58609296	58609730	58609540	58609730	58601231	58601753	1036	16	62	0	17	369	125	0.018694140685	0.121893427528	0.08	0.0	0.08
1171	VEGFA	VEGFA	chr6	+	43748468	43748591	43748468	43748522	43749692	43749824	1171	2	1	2	36	194	125	0.0181230602498	0.121893427528	0.563	0.035	0.528
1181	USP9X	USP9X	chrX	+	41088819	41089080	41088819	41089032	41089753	41089849	1181	22	124	17	215	173	125	0.0184217220806	0.121893427528	0.114	0.054	0.06
1566	ARFIP1	ARFIP1	chr4	+	153701088	153701378	153701088	153701243	153711910	153712027	1566	12	2	144	1	260	125	0.0182041527578	0.121893427528	0.743	0.986	-0.243
1592	DAPK1	DAPK1	chr9	+	90112595	90113022	90112595	90112687	90113884	90114054	1592	6	3	162	9	460	125	0.0181251508003	0.121893427528	0.352	0.83	-0.478
1677	PSMA4	PSMA4	chr15	+	78832746	78832881	78832746	78832805	78834246	78834272	1677	981	4	1083	16	201	125	0.018649462121	0.121893427528	0.993	0.977	0.016
1965	TEX9	TEX9	chr15	+	56657776	56658091	56657776	56657868	56683440	56683616	1965	35	0	5	2	348	125	0.0180583747443	0.121893427528	1.0	0.473	0.527
2041	NHLRC3	NHLRC3	chr13	+	39612447	39612860	39612447	39612602	39613272	39613425	2041	218	6	180	0	383	125	0.018259500537	0.121893427528	0.922	1.0	-0.078
2273	TRRAP	TRRAP	chr7	+	98580886	98581115	98580886	98581082	98581715	98581981	2273	13	65	42	93	158	125	0.0186361755909	0.121893427528	0.137	0.263	-0.126
2376	SEC31A	SEC31A	chr4	-	83763292	83763634	83763337	83763634	83750152	83750211	2376	114	43	283	62	170	125	0.0185124959084	0.121893427528	0.661	0.77	-0.109
638	PSMC3IP	PSMC3IP	chr17	-	40725836	40726228	40726116	40726228	40725495	40725641	638	37	106	17	103	405	125	0.018658196018	0.121893427528	0.097	0.048	0.049
766	POLL	POLL	chr10	-	103347641	103348027	103347960	103348027	103347002	103347163	766	29	1	44	12	444	125	0.0186044692295	0.121893427528	0.891	0.508	0.383
1001	CDK11B	CDK11B	chr1	-	1650766	1650894	1650796	1650894	1647784	1647917	1001	57	30	51	54	155	125	0.0188617655311	0.122569506858	0.605	0.432	0.173
247	CTSB	CTSB	chr8	-	11718869	11718988	11718914	11718988	11710837	11710988	247	1	6	5	1	170	125	0.0190337991046	0.123269570552	0.109	0.786	-0.677
98	GAA	GAA	chr17	+	78075354	78075689	78075354	78075424	78078353	78078931	98	40	3	3	3	390	125	0.0191061291881	0.123321379305	0.81	0.243	0.567
1079	CTIF	CTIF	chr18	+	46284289	46284782	46284289	46284776	46287760	46288060	1079	19	13	24	46	131	125	0.0192212491464	0.123341010125	0.582	0.332	0.25
1552	SPIDR	SPIDR	chr8	+	48641494	48641664	48641494	48641609	48647868	48648563	1552	34	9	18	0	180	125	0.0192378518661	0.123341010125	0.724	1.0	-0.276
2456	CPNE1	CPNE1	chr20	-	34252681	34252878	34252723	34252878	34220716	34220845	2456	104	21	53	24	167	125	0.0194689680509	0.124340686228	0.788	0.623	0.165
2835	AAR2	AAR2	chr20	+	34824338	34824704	34824338	34824425	34827742	34828547	2835	34	32	16	37	404	125	0.0195234984636	0.124340686228	0.247	0.118	0.129
387	NOL3	NOL3	chr16	+	67208064	67208367	67208064	67208243	67208523	67208847	387	0	2	7	0	249	125	0.0197305963937	0.12524355393	0.0	1.0	-1.0
293	ACTR6	ACTR6	chr12	+	100599453	100599535	100599453	100599522	100601440	100601564	293	7	28	4	75	138	125	0.0198721903172	0.125726035769	0.185	0.046	0.139
260	ATP5J	ATP5J	chr21	-	27107299	27107965	27107797	27107965	27101941	27102112	260	367	20	254	28	623	125	0.0202486027495	0.127686090364	0.786	0.645	0.141
2250	HSD17B10	HSD17B10	chrX	-	53458745	53458854	53458772	53458854	53458205	53458542	2250	811	15	573	23	152	125	0.0204391565405	0.128465124879	0.978	0.953	0.025
2165	KIAA0513	KIAA0513	chr16	+	85061356	85061464	85061356	85061457	85100505	85101006	2165	2	2	16	0	132	125	0.0208415120219	0.130565942961	0.486	1.0	-0.514
1309	TMEM230	TMEM230	chr20	-	5093375	5093733	5093606	5093733	5089977	5090091	1309	65	125	131	162	356	125	0.0217079385982	0.135550873918	0.154	0.221	-0.067
136	AP1G2	AP1G2	chr14	-	24035024	24035369	24035272	24035369	24034814	24034910	136	132	0	372	11	373	125	0.0218735080974	0.136141282541	1.0	0.919	0.081
1048	HMGA1	HMGA1	chr6	+	34208513	34208692	34208513	34208659	34210488	34210572	1048	196	38	7735	2225	158	125	0.0220754147058	0.136953300942	0.803	0.733	0.07
1378	SNX21	SNX21	chr20	+	44463597	44463755	44463597	44463748	44469277	44471914	1378	20	4	21	17	132	125	0.0224039017737	0.137643358713	0.826	0.539	0.287
211	BCL2L11	BCL2L11	chr2	+	111881309	111881716	111881309	111881446	111907620	111907724	211	80	6	112	1	395	125	0.0224738504315	0.137643358713	0.808	0.973	-0.165
559	VIPAS39	VIPAS39	chr14	-	77923437	77923983	77923837	77923983	77920352	77920445	559	14	8	21	39	525	125	0.0222847395584	0.137643358713	0.294	0.114	0.18
987	TMEM9	TMEM9	chr1	-	201122910	201123087	201122976	201123087	201120888	201120980	987	6	22	0	18	191	125	0.0223838027083	0.137643358713	0.151	0.0	0.151
2256	PACS2	PACS2	chr14	+	105834795	105834876	105834795	105834852	105836177	105836237	2256	60	2	230	32	149	125	0.0227728917348	0.138503414513	0.962	0.858	0.104
2497	DEDD2	DEDD2	chr19	-	42706140	42706224	42706202	42706224	42702744	42703981	2497	1	6	3	0	187	125	0.0228310271184	0.138503414513	0.1	1.0	-0.9
2590	HAUS4	HAUS4	chr14	-	23426124	23426351	23426132	23426351	23424308	23424385	2590	39	33	78	32	133	125	0.0227087900624	0.138503414513	0.526	0.696	-0.17
2133	NECAB3	NECAB3	chr20	-	32247302	32247538	32247458	32247538	32246527	32246640	2133	77	0	38	3	281	125	0.0237600740294	0.142933379493	1.0	0.849	0.151
2442	BHLHB9	BHLHB9	chrX	+	101975884	101976019	101975884	101975955	102002744	102002839	2442	14	0	5	3	189	125	0.0237849494305	0.142933379493	1.0	0.524	0.476
357	NDUFS5	NDUFS5	chr1	+	39491966	39492074	39491966	39492070	39500063	39500308	357	6	0	0	2	129	125	0.0236551567506	0.142933379493	1.0	0.0	1.0
1252	DUS4L	DUS4L	chr7	+	107214148	107214328	107214148	107214266	107215632	107215755	1252	15	14	26	66	187	125	0.0240892473438	0.143205579117	0.417	0.208	0.209
2208	RHNO1	RHNO1	chr12	+	2994448	2994700	2994448	2994658	2997076	2998691	2208	192	10	417	7	167	125	0.0242037598507	0.143205579117	0.935	0.978	-0.043
2249	SLC9A6	SLC9A6	chrX	+	135076944	135077144	135076944	135077048	135080266	135080344	2249	11	3	51	1	221	125	0.0239981683457	0.143205579117	0.675	0.966	-0.291
2251	FBXW8	FBXW8	chr12	+	117348760	117349160	117348760	117348962	117365827	117365932	2251	11	0	20	9	323	125	0.0241771577658	0.143205579117	1.0	0.462	0.538
416	RUSC1	RUSC1	chr1	+	155294185	155294734	155294185	155294600	155294892	155294969	416	66	10	221	73	259	125	0.0241803363953	0.143205579117	0.761	0.594	0.167
624	SLFN11	SLFN11	chr17	-	33700492	33700720	33700600	33700720	33689757	33690845	624	6	0	0	2	233	125	0.0246490748519	0.145391619973	1.0	0.0	1.0
229	HNRNPU	HNRNPU	chr1	-	245026918	245027827	245026975	245027827	245025920	245026032	229	37	113	120	225	182	125	0.0249791185808	0.146886412023	0.184	0.268	-0.084
1730	ADPGK	ADPGK	chr15	-	73075586	73076126	73075799	73076126	73067212	73067438	1730	17	20	12	40	338	125	0.0254872295456	0.149415960364	0.239	0.1	0.139
2130	PRKCSH	PRKCSH	chr19	+	11558253	11558433	11558253	11558412	11558507	11558604	2130	45	68	76	65	146	125	0.0261207944507	0.152663301713	0.362	0.5	-0.138
287	P3H1	P3H1	chr1	-	43212923	43213083	43212942	43213083	43212005	43212523	287	28	173	18	51	144	125	0.0263694423978	0.152748742795	0.123	0.235	-0.112
2948	HCG18	HCG18	chr6	-	30293927	30294933	30294130	30294933	30263908	30264014	2948	54	23	81	15	328	125	0.0263744568936	0.152748742795	0.472	0.673	-0.201
563	TSEN15	TSEN15	chr1	+	184041290	184041444	184041290	184041328	184041960	184043344	563	16	13	33	8	241	125	0.0263219171277	0.152748742795	0.39	0.681	-0.291
544	RASA2	RASA2	chr3	+	141305487	141305597	141305487	141305594	141326519	141326602	544	10	11	9	36	128	125	0.0268389800711	0.154505479869	0.47	0.196	0.274
739	WWOX	WWOX	chr16	+	78133309	78133896	78133309	78133782	78142319	78142384	739	0	36	5	36	239	125	0.0267695892372	0.154505479869	0.0	0.068	-0.068
3024	IRF2BP2	IRF2BP2	chr1	-	234744192	234745271	234744240	234745271	234740014	234743598	3024	224	210	213	268	173	125	0.0270213439267	0.154626615843	0.435	0.365	0.07
583	CCT8	CCT8	chr21	-	30445580	30446118	30445851	30446118	30442567	30442658	583	44	718	14	1914	396	125	0.0269562043531	0.154626615843	0.019	0.002	0.017
1355	TUBB	TUBB	chr6	+	30689325	30689772	30689325	30689675	30690313	30690422	1355	15	19	9	35	222	125	0.0271848722087	0.155099404834	0.308	0.126	0.182
1307	TMEM230	TMEM230	chr20	-	5093388	5093733	5093606	5093733	5092145	5092251	1307	33	3	63	0	343	125	0.0274356215171	0.15560380606	0.8	1.0	-0.2
760	RAB43	RAB43	chr3	-	128840128	128840647	128840142	128840647	128813828	128814012	760	51	8	169	8	139	125	0.0273955882526	0.15560380606	0.851	0.95	-0.099
1904	ZCCHC9	ZCCHC9	chr5	+	80597401	80597517	80597401	80597489	80600559	80600960	1904	51	39	19	32	153	125	0.0277165961868	0.156272690853	0.517	0.327	0.19
2399	PIGG	PIGG	chr4	+	514844	515062	514844	515016	515448	516632	2399	88	19	149	14	171	125	0.027656688392	0.156272690853	0.772	0.886	-0.114
1531	SIKE1	SIKE1	chr1	-	115323007	115323308	115323057	115323308	115322730	115322836	1531	9	7	1	8	175	125	0.0286858310729	0.161263161779	0.479	0.082	0.397
1338	RANBP3	RANBP3	chr19	-	5931414	5931542	5931429	5931542	5927978	5928098	1338	135	77	134	116	140	125	0.0289090850757	0.162043029503	0.61	0.508	0.102
192	ACAD9	ACAD9	chr3	+	128598332	128598860	128598332	128598684	128603495	128603589	192	39	41	53	103	301	125	0.0291862381595	0.162619318979	0.283	0.176	0.107
2340	NOP56	NOP56	chr20	+	2636579	2636860	2636579	2636680	2637046	2637195	2340	648	377	626	443	305	125	0.0293512177187	0.162619318979	0.413	0.367	0.046
359	ZGPAT	ZGPAT	chr20	+	62364938	62365091	62364938	62365064	62366056	62366176	359	46	21	105	22	152	125	0.0292840644034	0.162619318979	0.643	0.797	-0.154
850	AKT1S1	AKT1S1	chr19	-	50379859	50380644	50380493	50380644	50376173	50376559	850	273	0	236	4	759	125	0.0292670108809	0.162619318979	1.0	0.907	0.093
841	ATG4D	ATG4D	chr19	+	10657514	10657791	10657514	10657747	10657864	10657929	841	67	1	88	9	169	125	0.029504658933	0.162998360734	0.98	0.879	0.101
2181	UBAP2L	UBAP2L	chr1	+	154207066	154207268	154207066	154207214	154207671	154207767	2181	114	11	143	4	179	125	0.0296060920425	0.163088731165	0.879	0.961	-0.082
1944	SVIL-AS1	SVIL-AS1	chr10	+	29698462	29698612	29698462	29698587	29704285	29704341	1944	42	45	72	41	150	125	0.0298718302091	0.163921734306	0.438	0.594	-0.156
2922	BDNF	BDNF	chr11	-	27721710	27722035	27721728	27722035	27676441	27680132	2922	2	2	54	3	143	125	0.0299283291639	0.163921734306	0.466	0.94	-0.474
2916	NCK1-AS1	NCK1-AS1	chr3	-	136580456	136580905	136580588	136580905	136565369	136565428	2916	6	12	1	18	257	125	0.0304035161015	0.166049972554	0.196	0.026	0.17
2883	PAQR6	PAQR6	chr1	-	156214480	156214702	156214551	156214702	156213111	156214194	2883	18	32	13	7	196	125	0.0305191320628	0.166207886831	0.264	0.542	-0.278
2151	UBE2J2	UBE2J2	chr1	-	1203112	1203372	1203241	1203372	1198725	1198766	2151	18	144	16	280	254	125	0.0308151007117	0.167253867242	0.058	0.027	0.031
7	TAZ	TAZ	chrX	+	153639853	153640343	153639853	153640289	153640422	153640551	7	0	19	8	39	179	125	0.0308856906644	0.167253867242	0.0	0.125	-0.125
1104	PPP2R5E	PPP2R5E	chr14	-	63848773	63848875	63848788	63848875	63840609	63842826	1104	60	1	226	22	140	125	0.0311729575807	0.167861122703	0.982	0.902	0.08
934	FAN1	FAN1	chr15	+	31196075	31196227	31196075	31196214	31196714	31198100	934	6	20	15	14	138	125	0.0310898841594	0.167861122703	0.214	0.493	-0.279
335	NDUFAF7	NDUFAF7	chr2	+	37468720	37468934	37468720	37468780	37471005	37471116	335	43	7	46	1	279	125	0.0314519783419	0.168889194626	0.733	0.954	-0.221
388	NOL3	NOL3	chr16	+	67208064	67208357	67208064	67208243	67208523	67208847	388	0	2	5	0	239	125	0.0319497005138	0.171082614204	0.0	1.0	-1.0
237	TCEB1	TCEB1	chr8	-	74884311	74884522	74884479	74884522	74868145	74868289	237	14	0	10	4	293	125	0.0326056700561	0.174108828684	1.0	0.516	0.484
263	ATP5J	ATP5J	chr21	-	27107249	27107965	27107797	27107965	27101941	27102112	263	283	20	206	28	673	125	0.0328379834141	0.17486226168	0.724	0.577	0.147
1563	DCAF11	DCAF11	chr14	+	24584590	24584958	24584590	24584935	24586125	24586253	1563	47	2	166	28	148	125	0.0329854650714	0.175161043052	0.952	0.834	0.118
2363	DGKA	DGKA	chr12	+	56325811	56326039	56325811	56325907	56330206	56330351	2363	0	8	24	51	257	125	0.0333331710637	0.175548595959	0.0	0.186	-0.186
707	CSRP2	CSRP2	chr12	-	77272717	77272820	77272742	77272820	77259928	77260041	707	144	9	312	42	150	125	0.0332128442225	0.175548595959	0.93	0.861	0.069
767	POLL	POLL	chr10	-	103347578	103348027	103347960	103348027	103347002	103347163	767	37	1	68	12	507	125	0.0333329520874	0.175548595959	0.901	0.583	0.318
2803	DCTD	DCTD	chr4	-	183838440	183838630	183838463	183838630	183836613	183836728	2803	22	8	71	65	148	125	0.03377605615	0.177393697643	0.699	0.48	0.219
673	IKZF5	IKZF5	chr10	-	124758008	124758187	124758012	124758187	124755509	124755692	673	39	0	35	4	129	125	0.0342105447839	0.179184738663	1.0	0.895	0.105
2970	MKL2	MKL2	chr16	+	14340329	14341364	14340329	14341214	14342782	14342938	2970	34	2	124	0	275	125	0.0346177407159	0.180823457636	0.885	1.0	-0.115
2394	PIGG	PIGG	chr4	+	492988	493278	492988	493087	494184	494390	2394	110	9	142	3	316	125	0.0349622424218	0.182126681311	0.829	0.949	-0.12
2523	MDM2	MDM2	chr12	+	69229608	69229764	69229608	69229623	69230451	69230529	2523	31	4	222	6	266	125	0.0354635580231	0.184237508754	0.785	0.946	-0.161
151	ZCCHC17	ZCCHC17	chr1	+	31769828	31770060	31769828	31769922	31791955	31792013	151	1	3	16	3	263	125	0.0360088366272	0.185338227015	0.137	0.717	-0.58
2047	TMEM55B	TMEM55B	chr14	-	20929321	20929771	20929342	20929771	20928813	20929004	2047	15	22	44	27	146	125	0.036062158934	0.185338227015	0.369	0.583	-0.214
744	ABHD11	ABHD11	chr7	-	73151550	73152065	73151891	73152065	73151258	73151440	744	159	0	648	13	466	125	0.0359403089811	0.185338227015	1.0	0.93	0.07
852	AKT1S1	AKT1S1	chr19	-	50380281	50380644	50380493	50380644	50376173	50376559	852	136	0	126	4	337	125	0.0360470925773	0.185338227015	1.0	0.921	0.079
2639	FGFR1	FGFR1	chr8	-	38277050	38277253	38277056	38277253	38275745	38275891	2639	354	83	129	17	131	125	0.0362254209469	0.185679497206	0.803	0.879	-0.076
1701	PHPT1	PHPT1	chr9	+	139743267	139744048	139743267	139744025	139744464	139744589	1701	84	10	75	21	148	125	0.0364613816514	0.186390583002	0.876	0.751	0.125
1870	ANAPC11	ANAPC11	chr17	+	79849588	79849739	79849588	79849717	79852342	79852462	1870	35	44	36	85	147	125	0.0375546817648	0.191216836236	0.403	0.265	0.138
219	CTNND1	CTNND1	chr11	+	57529233	57529591	57529233	57529540	57561481	57561553	219	10	4	182	16	176	125	0.0376049803135	0.191216836236	0.64	0.89	-0.25
1502	HNRNPH3	HNRNPH3	chr10	+	70098259	70098444	70098259	70098399	70098896	70098983	1502	445	348	877	569	170	125	0.0377207456041	0.191298066992	0.485	0.531	-0.046
929	TMEM70	TMEM70	chr8	+	74890990	74891110	74890990	74891096	74893389	74895018	929	0	92	6	124	139	125	0.0381051822564	0.192737821598	0.0	0.042	-0.042
376	ATG101	ATG101	chr12	+	52463757	52464026	52463757	52463855	52464137	52464267	376	38	12	166	22	296	125	0.0384071369431	0.193753898737	0.572	0.761	-0.189
1335	METTL10	METTL10	chr10	-	126477607	126477726	126477611	126477726	126463243	126463351	1335	10	65	35	104	129	125	0.0390458299964	0.195466267518	0.13	0.246	-0.116
1499	CYB561D2	CYB561D2	chr3	+	50402764	50403288	50402764	50403269	50403727	50403762	1499	12	2	0	2	144	125	0.0389274404554	0.195466267518	0.839	0.0	0.839
1691	TAF15	TAF15	chr17	+	34147167	34147252	34147167	34147243	34147335	34147441	1691	325	62	1202	163	134	125	0.0390524676367	0.195466267518	0.83	0.873	-0.043
104	CENPK	CENPK	chr5	-	64857289	64857391	64857323	64857391	64850623	64850773	104	121	30	262	37	159	125	0.0393871673121	0.196628124316	0.76	0.848	-0.088
73	JKAMP	JKAMP	chr14	+	59951160	59951834	59951160	59951311	59953430	59953522	73	15	39	24	138	648	125	0.0398420357116	0.198382292102	0.069	0.032	0.037
1871	ANAPC11	ANAPC11	chr17	+	79849588	79849739	79849588	79849709	79852342	79852462	1871	35	55	36	103	155	125	0.0402363960855	0.199826868642	0.339	0.22	0.119
1522	TLE1	TLE1	chr9	-	84228291	84228436	84228336	84228436	84226683	84226874	1522	89	0	111	5	170	125	0.0405230667431	0.200730539913	1.0	0.942	0.058
143	LINC00339	LINC00339	chr1	+	22351996	22352136	22351996	22352132	22356772	22357717	143	19	4	18	14	129	125	0.0407621455178	0.200876691408	0.822	0.555	0.267
2763	LOC727751	LOC727751	chr15	+	83140203	83142538	83140203	83142206	83144202	83144340	2763	21	34	0	6	457	125	0.0407590710057	0.200876691408	0.145	0.0	0.145
1210	C7orf49	C7orf49	chr7	-	134853500	134853812	134853537	134853812	134852483	134852559	1210	92	18	374	38	162	125	0.0411032547951	0.201896780382	0.798	0.884	-0.086
769	POLL	POLL	chr10	-	103344358	103344676	103344634	103344676	103343264	103343438	769	70	11	166	10	401	125	0.0411797814969	0.201896780382	0.665	0.838	-0.173
320	GEM	GEM	chr8	-	95274317	95274547	95274432	95274547	95272400	95272740	320	31	2	38	11	240	125	0.0421557850268	0.206154693613	0.89	0.643	0.247
1885	RFX5	RFX5	chr1	-	151318957	151319082	151318964	151319082	151318680	151318809	1885	14	72	35	89	132	125	0.0427998321846	0.208602549237	0.156	0.271	-0.115
931	ZMYND8	ZMYND8	chr20	-	45867501	45867882	45867639	45867882	45865069	45865260	931	32	26	19	34	263	125	0.0428739720393	0.208602549237	0.369	0.21	0.159
3114	ATG4B	ATG4B	chr2	+	242610726	242610840	242610726	242610820	242611605	242613271	3114	12	123	7	191	145	125	0.0432410602062	0.209328463058	0.078	0.031	0.047
564	TSEN15	TSEN15	chr1	+	184041290	184041444	184041290	184041432	184041960	184043344	564	0	61	5	77	137	125	0.0432415604439	0.209328463058	0.0	0.056	-0.056
3079	SLC39A9	SLC39A9	chr14	+	69865095	69865320	69865095	69865167	69890810	69890919	3079	15	0	18	5	278	125	0.0435646253106	0.210361175618	1.0	0.618	0.382
1953	NARS2	NARS2	chr11	-	78285392	78285909	78285873	78285909	78282379	78282489	1953	93	0	313	10	606	125	0.0448551778512	0.216048683268	1.0	0.866	0.134
97	NMRAL1	NMRAL1	chr16	-	4524410	4524651	4524423	4524651	4524093	4524167	97	15	1	83	32	138	125	0.045230303854	0.217309504983	0.931	0.701	0.23
2825	SYNCRIP	SYNCRIP	chr6	-	86332199	86332405	86332304	86332405	86328985	86329135	2825	842	9	2106	45	230	125	0.0455259473792	0.218183102815	0.981	0.962	0.019
2733	SLC38A1	SLC38A1	chr12	-	46662308	46663208	46662647	46663208	46636982	46637097	2733	101	17	534	153	464	125	0.046030655959	0.22005178921	0.615	0.485	0.13
210	CPVL	CPVL	chr7	-	29185956	29186153	29186044	29186153	29160508	29160687	210	2	26	28	95	213	125	0.0462801682155	0.220694234998	0.043	0.147	-0.104
1308	TMEM230	TMEM230	chr20	-	5093388	5093733	5093606	5093733	5089977	5090091	1308	48	125	95	162	343	125	0.046428437836	0.220851899086	0.123	0.176	-0.053
1403	EIF1AD	EIF1AD	chr11	-	65769380	65769637	65769510	65769637	65767773	65767976	1403	23	1	90	22	255	125	0.0467936000414	0.221489706863	0.919	0.667	0.252
394	CUTA	CUTA	chr6	-	33385645	33386065	33385735	33386065	33385257	33385472	394	158	270	169	217	215	125	0.0466988876584	0.221489706863	0.254	0.312	-0.058
2725	DEF8	DEF8	chr16	+	90015824	90016046	90015824	90015921	90020650	90020784	2725	7	48	4	99	250	125	0.0470465112926	0.22201381644	0.068	0.02	0.048
3112	RNASEK	RNASEK	chr17	+	6915735	6916080	6915735	6916076	6916984	6917061	3112	311	29	1460	203	129	125	0.0471359537252	0.22201381644	0.912	0.875	0.037
1318	ZNF146	ZNF146	chr19	+	36705503	36706098	36705503	36706057	36719649	36719721	1318	43	7	31	14	166	125	0.0476877521359	0.222803992599	0.822	0.625	0.197
2295	C10orf2	C10orf2	chr10	+	102750625	102750811	102750625	102750767	102752946	102754158	2295	10	41	24	42	169	125	0.0478126985958	0.222803992599	0.153	0.297	-0.144
2374	NPL	NPL	chr1	+	182775279	182775666	182775279	182775367	182781290	182781348	2374	1	10	3	2	424	125	0.0475611736524	0.222803992599	0.029	0.307	-0.278
2826	SYNCRIP	SYNCRIP	chr6	-	86346960	86347074	86346986	86347074	86346684	86346861	2826	518	12	1444	15	151	125	0.0477552643046	0.222803992599	0.973	0.988	-0.015
48	MORC2	MORC2	chr22	-	31324005	31324194	31324014	31324194	31322597	31322858	48	59	15	53	28	134	125	0.0478848434799	0.222803992599	0.786	0.638	0.148
2985	ATF7	ATF7	chr12	-	53937080	53937232	53937113	53937232	53931198	53931336	2985	6	43	18	48	158	125	0.0483155195609	0.224263561739	0.099	0.229	-0.13
913	ARID4A	ARID4A	chr14	+	58832741	58832948	58832741	58832786	58833600	58833747	913	46	0	68	5	287	125	0.0487061403814	0.224987159304	1.0	0.856	0.144
943	CCDC7	CCDC7	chr10	+	32735009	32735559	32735009	32735325	32740519	32740849	943	10	2	0	2	359	125	0.0486722407482	0.224987159304	0.635	0.0	0.635
1471	FASTKD1	FASTKD1	chr2	-	170393736	170393850	170393740	170393850	170387861	170388000	1471	23	2	71	0	129	125	0.0507637967324	0.232809086928	0.918	1.0	-0.082
1841	MICA	MICA	chr6	+	31367560	31368560	31367560	31368540	31378319	31378574	1841	0	8	6	12	145	125	0.0506540649181	0.232809086928	0.0	0.301	-0.301
1993	C18orf21	C18orf21	chr18	+	33552587	33552803	33552587	33552768	33554858	33555058	1993	36	0	13	2	160	125	0.0506497178977	0.232809086928	1.0	0.835	0.165
700	CDON	CDON	chr11	-	125831549	125831893	125831618	125831893	125826712	125831000	700	8	45	6	9	194	125	0.0515696227109	0.235940254742	0.103	0.3	-0.197
1043	MCM4	MCM4	chr8	+	48872762	48873774	48872762	48873574	48874075	48874240	1043	30	2	78	0	325	125	0.0517748796784	0.236315343675	0.852	1.0	-0.148
2391	RPUSD2	RPUSD2	chr15	+	40861491	40862142	40861491	40861959	40863802	40864099	2391	38	2	99	0	308	125	0.0525621324086	0.239338735932	0.885	1.0	-0.115
3095	FAM219A	FAM219A	chr9	-	34405862	34405962	34405913	34405962	34402702	34402805	3095	12	22	39	31	176	125	0.0527907103122	0.239809932864	0.279	0.472	-0.193
565	FKRP	FKRP	chr19	+	47251771	47251974	47251771	47251922	47258668	47261832	565	2	7	34	25	177	125	0.0531259398142	0.240702948423	0.168	0.49	-0.322
945	ATP5SL	ATP5SL	chr19	-	41944122	41944319	41944139	41944319	41942296	41942377	945	122	0	301	9	142	125	0.0532384194739	0.240702948423	1.0	0.967	0.033
2136	GRINA	GRINA	chr8	+	145064225	145064479	145064225	145064367	145065367	145065770	2136	4	12	7	4	237	125	0.0534774440293	0.241214729892	0.15	0.48	-0.33
286	METTL23	METTL23	chr17	+	74722911	74723439	74722911	74723295	74729059	74729297	286	8	5	5	14	269	125	0.0538290275492	0.242230623971	0.426	0.142	0.284
874	BCL11A	BCL11A	chr2	-	60687816	60689559	60689416	60689559	60678301	60679801	874	99	19	49	3	1725	125	0.0540772111403	0.24277754978	0.274	0.542	-0.268
1910	UBL7-AS1	UBL7-AS1	chr15	+	74753605	74754439	74753605	74754372	74758376	74758471	1910	13	7	19	2	192	125	0.0545053512522	0.244127940071	0.547	0.861	-0.314
1385	EEF1D	EEF1D	chr8	-	144663398	144663498	144663455	144663498	144663223	144663324	1385	1585	28	2337	24	182	125	0.05547436866	0.246284823339	0.975	0.985	-0.01
1653	SEPT7-AS1	SEPT7-AS1	chr7	-	35840095	35840235	35840099	35840235	35833515	35833632	1653	0	6	2	1	129	125	0.0551653576767	0.246284823339	0.0	0.66	-0.66
1862	CHCHD7	CHCHD7	chr8	+	57125320	57125468	57125320	57125448	57127156	57127226	1862	81	49	79	76	145	125	0.0554993041201	0.246284823339	0.588	0.473	0.115
2212	MFSD11	MFSD11	chr17	+	74733582	74734247	74733582	74733965	74734363	74734530	2212	9	3	30	1	407	125	0.0555008052594	0.246284823339	0.48	0.902	-0.422
1462	TMEM175	TMEM175	chr4	+	941903	942403	941903	941942	944208	944306	1462	115	28	24	13	586	125	0.0559277212353	0.247401472328	0.467	0.283	0.184
35	VCPKMT	VCPKMT	chr14	-	50582786	50582897	50582797	50582897	50582556	50582629	35	5	2	10	23	136	125	0.0560105576371	0.247401472328	0.697	0.286	0.411
1102	C19orf48	C19orf48	chr19	-	51302528	51302614	51302550	51302614	51300949	51302215	1102	20	283	55	469	147	125	0.0566188033703	0.247411032269	0.057	0.091	-0.034
1122	SH3YL1	SH3YL1	chr2	-	230546	231191	231022	231191	229965	230044	1122	7	18	37	253	601	125	0.0564400945587	0.247411032269	0.075	0.03	0.045
1244	ARHGAP26	ARHGAP26	chr5	+	142586762	142587038	142586762	142586873	142593561	142593653	1244	7	2	29	38	290	125	0.0563309690135	0.247411032269	0.601	0.248	0.353
1510	PAN2	PAN2	chr12	-	56717820	56717969	56717832	56717969	56717590	56717697	1510	9	34	13	18	137	125	0.0564504179651	0.247411032269	0.195	0.397	-0.202
231	TGIF1	TGIF1	chr18	+	3451402	3452380	3451402	3451773	3456351	3456578	231	34	1	66	11	732	125	0.0566580298205	0.247411032269	0.853	0.506	0.347
752	THTPA	THTPA	chr14	+	24025190	24026513	24025190	24026248	24027903	24028790	752	38	0	91	7	390	125	0.0582032799663	0.253344945591	1.0	0.806	0.194
799	CCAR1	CCAR1	chr10	+	70480900	70481045	70480900	70481039	70482211	70482334	799	3	59	16	101	131	125	0.0582812316149	0.253344945591	0.046	0.131	-0.085
546	ZCCHC10	ZCCHC10	chr5	-	132358502	132358598	132358532	132358598	132342450	132342612	546	6	34	2	52	155	125	0.0585748185388	0.254045084025	0.125	0.03	0.095
1126	NME6	NME6	chr3	-	48342759	48342901	48342785	48342901	48339916	48340013	1126	0	15	4	17	151	125	0.0610660702355	0.259792112336	0.0	0.163	-0.163
1390	DIS3L2	DIS3L2	chr2	+	232995328	232995653	232995328	232995429	233028168	233028342	1390	10	0	6	3	349	125	0.0612394370066	0.259792112336	1.0	0.417	0.583
1692	RBBP5	RBBP5	chr1	-	205064000	205064192	205064114	205064192	205055269	205057943	1692	51	9	64	25	239	125	0.0603983239659	0.259792112336	0.748	0.572	0.176
2129	ZC3H14	ZC3H14	chr14	+	89069171	89069404	89069171	89069389	89073586	89073707	2129	42	10	141	14	140	125	0.0607860537151	0.259792112336	0.789	0.9	-0.111
2396	PIGG	PIGG	chr4	+	492988	493514	492988	493087	494184	494390	2396	89	9	101	3	552	125	0.0605715048379	0.259792112336	0.691	0.884	-0.193
2676	TSN	TSN	chr2	+	122513120	122513529	122513120	122513421	122518984	122519100	2676	12	2	3	4	233	125	0.06077527015	0.259792112336	0.763	0.287	0.476
2927	WDR89	WDR89	chr14	-	64108016	64108641	64108521	64108641	64091645	64091751	2927	3	0	17	24	630	125	0.0602651038566	0.259792112336	1.0	0.123	0.877
403	SLC35B3	SLC35B3	chr6	-	8435174	8435800	8435460	8435800	8430096	8430390	403	29	0	22	3	411	125	0.0612551042128	0.259792112336	1.0	0.69	0.31
426	DKC1	DKC1	chrX	+	153994490	153995336	153994490	153994675	153995530	153995657	426	282	0	345	4	786	125	0.0606434633893	0.259792112336	1.0	0.932	0.068
803	SCNM1	SCNM1	chr1	+	151138497	151138728	151138497	151138679	151138946	151139017	803	44	162	51	120	174	125	0.0611613290862	0.259792112336	0.163	0.234	-0.071
957	PDE4DIP	PDE4DIP	chr1	-	144882445	144882881	144882775	144882881	144881429	144881622	957	12	2	32	0	455	125	0.0614833038636	0.260184312376	0.622	1.0	-0.378
950	PSMD10	PSMD10	chrX	-	107330915	107331082	107330994	107331082	107327434	107328357	950	254	7	288	18	204	125	0.0620073701601	0.261824071799	0.957	0.907	0.05
174	ALKBH2	ALKBH2	chr12	-	109531051	109531293	109531154	109531293	109530311	109530742	174	160	8	120	14	228	125	0.0626300737105	0.262143780138	0.916	0.825	0.091
20	PITRM1	PITRM1	chr10	-	3190359	3190483	3190362	3190483	3190178	3190255	20	0	159	13	521	128	125	0.0623690041226	0.262143780138	0.0	0.024	-0.024
2407	LETMD1	LETMD1	chr12	+	51445874	51446029	51445874	51445990	51447560	51447643	2407	9	11	2	12	164	125	0.0624993848279	0.262143780138	0.384	0.113	0.271
91	MAP4K5	MAP4K5	chr14	-	50999117	50999376	50999165	50999376	50998659	50998876	91	2	2	8	0	173	125	0.0625396539902	0.262143780138	0.419	1.0	-0.581
2045	PMS1	PMS1	chr2	+	190728468	190728954	190728468	190728700	190732524	190732655	2045	118	3	144	0	379	125	0.0628895141577	0.262656206188	0.928	1.0	-0.072
205	PLCB2	PLCB2	chr15	-	40588946	40589109	40588958	40589109	40588722	40588835	205	3	0	0	2	137	125	0.0636872345404	0.265409627422	1.0	0.0	1.0
2267	SLC11A2	SLC11A2	chr12	-	51420092	51420199	51420097	51420199	51404477	51404549	2267	18	26	15	48	130	125	0.0640706396434	0.266428234699	0.4	0.231	0.169
2844	CAB39	CAB39	chr2	+	231578262	231578773	231578262	231578517	231624673	231624830	2844	17	0	19	4	381	125	0.0651348532123	0.270267345472	1.0	0.609	0.391
1246	AK2	AK2	chr1	-	33486967	33487062	33486991	33487062	33480122	33480195	1246	563	8	1082	31	149	125	0.065976653284	0.273168994267	0.983	0.967	0.016
1124	NME6	NME6	chr3	-	48342759	48342901	48342768	48342901	48339916	48340013	1124	0	13	4	15	134	125	0.0663952404265	0.274309646331	0.0	0.199	-0.199
238	TCEB1	TCEB1	chr8	-	74884311	74884522	74884479	74884522	74876721	74876860	238	36	2	29	7	293	125	0.0665925212199	0.274533039094	0.885	0.639	0.246
2554	OXLD1	OXLD1	chr17	-	79633179	79633667	79633306	79633667	79632065	79632614	2554	53	3	60	0	252	125	0.0668801330666	0.275127071006	0.898	1.0	-0.102
1139	SIGMAR1	SIGMAR1	chr9	-	34637263	34637417	34637329	34637417	34636993	34637086	1139	44	0	77	5	191	125	0.0671682576162	0.275131516774	1.0	0.91	0.09
1690	ZNF248	ZNF248	chr10	-	38145223	38146564	38146112	38146564	38126912	38127039	1690	85	0	37	2	1014	125	0.0671515701482	0.275131516774	1.0	0.695	0.305
1837	SNRPB2	SNRPB2	chr20	+	16710608	16710809	16710608	16710709	16712312	16712411	1837	310	76	288	97	225	125	0.0676654426508	0.276577086485	0.694	0.623	0.071
2547	OXLD1	OXLD1	chr17	-	79633175	79633667	79633306	79633667	79632065	79632614	2547	57	3	64	0	256	125	0.0678664127186	0.276808325918	0.903	1.0	-0.097
2645	CHCHD5	CHCHD5	chr2	+	113342013	113342226	113342013	113342063	113343550	113343691	2645	166	3	133	8	288	125	0.0682283853693	0.27769387421	0.96	0.878	0.082
600	SEC23B	SEC23B	chr20	+	18488187	18488634	18488187	18488616	18491465	18491700	600	28	17	120	133	143	125	0.068824699778	0.279527435327	0.59	0.441	0.149
1560	ZNF621	ZNF621	chr3	+	40566368	40566765	40566368	40566529	40567269	40567355	1560	36	4	61	1	361	125	0.0696996365249	0.281055964924	0.757	0.955	-0.198
2697	CTSL	CTSL	chr9	+	90340973	90341313	90340973	90341168	90342508	90342644	2697	131	87	90	39	270	125	0.0697875009409	0.281055964924	0.411	0.517	-0.106
591	ATG9A	ATG9A	chr2	-	220088590	220088744	220088649	220088744	220088306	220088486	591	189	7	275	3	184	125	0.069710058316	0.281055964924	0.948	0.984	-0.036
840	VRK2	VRK2	chr2	+	58273776	58274003	58273776	58273956	58275961	58276102	840	11	4	68	6	172	125	0.0696651203996	0.281055964924	0.667	0.892	-0.225
2765	NSUN4	NSUN4	chr1	+	46806849	46807537	46806849	46807169	46810472	46810816	2765	0	2	5	1	493	125	0.0702770436204	0.282434156437	0.0	0.559	-0.559
1449	AURKA	AURKA	chr20	-	54967209	54967351	54967223	54967351	54965611	54965721	1449	4	1	17	31	139	125	0.0706984854501	0.282941537803	0.782	0.33	0.452
2582	C18orf54	C18orf54	chr18	+	51888012	51888801	51888012	51888318	51889140	51889291	2582	21	0	105	13	608	125	0.0705847389277	0.282941537803	1.0	0.624	0.376
1892	FANCA	FANCA	chr16	-	89805536	89805697	89805540	89805697	89805289	89805382	1892	7	28	5	63	129	125	0.0714567661253	0.285380459713	0.195	0.071	0.124
349	SMG7	SMG7	chr1	+	183511210	183511637	183511210	183511499	183513487	183513632	349	105	49	166	113	263	125	0.0735154864428	0.292992073827	0.505	0.411	0.094
1289	N4BP2L2	N4BP2L2	chr13	-	33101544	33101669	33101594	33101669	33096318	33096407	1289	156	9	200	4	175	125	0.0743292760211	0.295620792806	0.925	0.973	-0.048
932	HPS5	HPS5	chr11	-	18343492	18343721	18343679	18343721	18333460	18333571	932	7	5	42	8	312	125	0.0755140213023	0.299710929268	0.359	0.678	-0.319
367	NUDT1	NUDT1	chr7	+	2282559	2282683	2282559	2282610	2284197	2284361	367	2	25	15	52	198	125	0.0760535646529	0.301228684793	0.048	0.154	-0.106
2999	LRRC23	LRRC23	chr12	+	7013896	7014239	7013896	7014067	7014748	7014923	2999	5	41	5	11	297	125	0.0768207969425	0.303640139668	0.049	0.161	-0.112
190	PRNP	PRNP	chr20	+	4666796	4667158	4666796	4667154	4679856	4682234	190	21	34	147	140	129	125	0.0774768779145	0.305603240663	0.374	0.504	-0.13
1166	TAF1	TAF1	chrX	+	70642966	70643114	70642966	70643089	70643823	70643916	1166	2	26	0	63	150	125	0.0784850952863	0.308336057302	0.06	0.0	0.06
2390	TMEM138	TMEM138	chr11	+	61131723	61131990	61131723	61131787	61133516	61133688	2390	81	0	311	9	328	125	0.0784913906956	0.308336057302	1.0	0.929	0.071
2038	HEY1	HEY1	chr8	-	80679231	80679327	80679243	80679327	80678885	80678967	2038	22	51	6	4	137	125	0.0787375819458	0.308670643334	0.282	0.578	-0.296
2591	CCDC103	CCDC103	chr17	+	42977079	42977227	42977079	42977197	42978357	42978509	2591	11	1	12	7	155	125	0.0789835697474	0.309003067767	0.899	0.58	0.319
1981	RAB29	RAB29	chr1	-	205744400	205744610	205744501	205744610	205743960	205744214	1981	9	0	14	5	226	125	0.0796330750733	0.310909582313	1.0	0.608	0.392
1697	MTFR2	MTFR2	chr6	-	136571113	136571449	136571401	136571449	136570174	136570291	1697	29	1	90	15	413	125	0.0805887478327	0.313727029977	0.898	0.645	0.253
1802	ODF2	ODF2	chr9	+	131223220	131223346	131223220	131223289	131233586	131233747	1802	25	15	13	2	182	125	0.0806820165772	0.313727029977	0.534	0.817	-0.283
2558	OXLD1	OXLD1	chr17	-	79633193	79633667	79633306	79633667	79632065	79632614	2558	51	3	51	0	238	125	0.0813552647613	0.315162856847	0.899	1.0	-0.101
764	COMMD5	COMMD5	chr8	-	146078110	146078452	146078377	146078452	146075550	146076780	764	31	36	31	64	392	125	0.0813800804066	0.315162856847	0.215	0.134	0.081
1858	ZNF542P	ZNF542P	chr19	+	56886054	56886194	56886054	56886126	56888235	56891196	1858	6	3	12	24	193	125	0.0817785631451	0.315986392252	0.564	0.245	0.319
2788	NUP155	NUP155	chr5	-	37370767	37371228	37370922	37371228	37364348	37364486	2788	15	54	13	97	280	125	0.0819223979913	0.315986392252	0.11	0.056	0.054
1182	TMEM147	TMEM147	chr19	+	36036501	36036859	36036501	36036718	36037427	36037487	1182	418	2	767	0	266	125	0.0822895269578	0.316765106783	0.99	1.0	-0.01
1405	EIF1AD	EIF1AD	chr11	-	65769380	65769637	65769510	65769637	65767773	65767877	1405	15	5	86	9	255	125	0.0838124694679	0.32198096988	0.595	0.824	-0.229
1271	SLC44A3	SLC44A3	chr1	+	95293062	95293199	95293062	95293103	95294048	95294142	1271	8	0	100	31	221	125	0.0840411194694	0.322213652046	1.0	0.646	0.354
1576	CCDC136	CCDC136	chr7	+	128441239	128441563	128441239	128441527	128444703	128444815	1576	16	8	6	0	161	125	0.0852186639313	0.324779679436	0.608	1.0	-0.392
2401	PIGG	PIGG	chr4	+	514844	515062	514844	515038	515448	515730	2401	77	7	130	25	149	125	0.0851065826589	0.324779679436	0.902	0.814	0.088
732	RSPRY1	RSPRY1	chr16	+	57220195	57220363	57220195	57220341	57238415	57238920	732	4	2	35	2	147	125	0.0851341587725	0.324779679436	0.63	0.937	-0.307
1093	TGDS	TGDS	chr13	-	95243106	95243197	95243110	95243197	95235347	95235490	1093	34	5	39	1	129	125	0.0854632430298	0.324854475158	0.868	0.974	-0.106
2398	PIGG	PIGG	chr4	+	492988	493836	492988	493087	494184	494390	2398	76	9	79	3	874	125	0.0855772091575	0.324854475158	0.547	0.79	-0.243
348	PPCS	PPCS	chr1	+	42922164	42922299	42922164	42922254	42922917	42923021	348	5	1	42	0	170	125	0.0863114050227	0.326993998871	0.786	1.0	-0.214
1423	FAM156A	FAM156A	chrX	+	52985470	52985953	52985470	52985544	53024484	53024651	1423	20	0	9	2	534	125	0.0865397139361	0.327212291155	1.0	0.513	0.487
2012	ATF6B	ATF6B	chr6	-	32095893	32096017	32095902	32096017	32095447	32095527	2012	79	4	231	28	134	125	0.0876474683339	0.33074841889	0.949	0.885	0.064
2551	OXLD1	OXLD1	chr17	-	79633184	79633667	79633306	79633667	79632065	79632614	2551	55	3	52	0	247	125	0.0883727726811	0.332830265677	0.903	1.0	-0.097
2967	CRCP	CRCP	chr7	+	65579804	65579957	65579804	65579901	65592690	65592727	2967	68	0	132	5	181	125	0.0893356503779	0.335796944656	1.0	0.948	0.052
235	SNUPN	SNUPN	chr15	-	75918006	75918446	75918111	75918446	75913234	75913397	235	24	2	42	0	230	125	0.0898035257179	0.336895027008	0.867	1.0	-0.133
1069	ATP5J2	ATP5J2	chr7	-	99063733	99063824	99063751	99063824	99057708	99057816	1069	631	666	610	735	143	125	0.0906666253023	0.339468595126	0.453	0.42	0.033
2439	BHLHB9	BHLHB9	chrX	+	101975641	101975753	101975641	101975749	101975884	101976019	2439	4	20	5	6	129	125	0.0908705510517	0.339568901298	0.162	0.447	-0.285
185	PHOSPHO2	PHOSPHO2	chr2	+	170550963	170551251	170550963	170551032	170551724	170551757	185	4	2	10	0	344	125	0.0911704149875	0.340026625547	0.421	1.0	-0.579
2017	ING4	ING4	chr12	-	6762101	6762216	6762110	6762216	6761827	6761936	2017	84	8	44	10	134	125	0.091772362129	0.340944996514	0.907	0.804	0.103
230	RPL41	RPL41	chr12	+	56510373	56510583	56510373	56510443	56511265	56511616	230	502	6	335	0	265	125	0.0916474819942	0.340944996514	0.975	1.0	-0.025
1169	GPN3	GPN3	chr12	-	110905930	110906089	110905960	110906089	110902910	110903019	1169	2	110	12	203	155	125	0.092663761263	0.341608519887	0.014	0.046	-0.032
2046	PMS1	PMS1	chr2	+	190648810	190649319	190648810	190649290	190656515	190656667	2046	16	2	28	0	154	125	0.0924787377509	0.341608519887	0.867	1.0	-0.133
562	TSEN15	TSEN15	chr1	+	184041290	184041432	184041290	184041328	184041960	184043344	562	77	13	105	8	229	125	0.0924084291036	0.341608519887	0.764	0.878	-0.114
940	TXNRD1	TXNRD1	chr12	+	104680459	104681209	104680459	104680887	104682708	104682818	940	16	37	103	415	447	125	0.0925434136022	0.341608519887	0.108	0.065	0.043
2741	BEX2	BEX2	chrX	-	102565510	102565883	102565513	102565883	102565285	102565361	2741	12	4	9	0	128	125	0.0931977509718	0.342917636493	0.746	1.0	-0.254
1322	ZFYVE19	ZFYVE19	chr15	+	41099273	41100066	41099273	41099869	41101316	41101438	1322	54	0	116	5	322	125	0.09430998503	0.346345289852	1.0	0.9	0.1
3073	GON4L	GON4L	chr1	-	155826937	155827086	155826949	155827086	155823066	155823597	3073	8	6	27	6	137	125	0.0947679340226	0.347361624324	0.549	0.804	-0.255
2556	OXLD1	OXLD1	chr17	-	79633179	79633667	79633193	79633667	79632065	79632614	2556	4	2	9	0	139	125	0.0951431874561	0.348071546476	0.643	1.0	-0.357
1585	PGM5-AS1	PGM5-AS1	chr9	-	70972518	70972782	70972638	70972782	70970079	70970521	1585	6	2	0	2	245	125	0.0957541087669	0.348102999648	0.605	0.0	0.605
2225	MSH5	MSH5	chr6	+	31707724	31707997	31707724	31707839	31708230	31708390	2225	6	0	2	2	283	125	0.0965353310544	0.348102999648	1.0	0.306	0.694
2641	SLC25A25	SLC25A25	chr9	+	130860760	130861047	130860760	130861004	130863374	130863501	2641	3	19	5	129	168	125	0.0964532514896	0.348102999648	0.105	0.028	0.077
2699	CTSL	CTSL	chr9	+	90340973	90341168	90340973	90341164	90342508	90342644	2699	87	7	39	8	129	125	0.096604483992	0.348102999648	0.923	0.825	0.098
2718	NCOR2	NCOR2	chr12	-	124811954	124812179	124812092	124812179	124810736	124810916	2718	129	7	558	13	263	125	0.0957108138199	0.348102999648	0.898	0.953	-0.055
2902	STAT6	STAT6	chr12	-	57504892	57505196	57504911	57505196	57501945	57502082	2902	4	29	13	286	144	125	0.0964528966352	0.348102999648	0.107	0.038	0.069
449	DDX46	DDX46	chr5	+	134152119	134152296	134152119	134152293	134153185	134153404	449	128	32	179	67	128	125	0.096161149864	0.348102999648	0.796	0.723	0.073
833	YAP1	YAP1	chr11	+	102076623	102076817	102076623	102076805	102094352	102094483	833	11	56	53	149	137	125	0.0959896899735	0.348102999648	0.152	0.245	-0.093
522	C11orf57	C11orf57	chr11	+	111944967	111945640	111944967	111945082	111946290	111946408	522	89	5	157	20	683	125	0.0978335738962	0.351870471218	0.765	0.59	0.175
157	TSPAN17	TSPAN17	chr5	+	176083895	176083957	176083895	176083925	176084518	176086059	157	64	14	297	36	157	125	0.0986007234923	0.35275600692	0.784	0.868	-0.084
1825	RBM12	RBM12	chr20	-	34252681	34252878	34252723	34252878	34246851	34246936	1825	28	0	105	8	167	125	0.098815845444	0.35275600692	1.0	0.908	0.092
1827	GORASP1	GORASP1	chr3	-	39142237	39142368	39142278	39142368	39141795	39141994	1827	52	4	73	1	166	125	0.0988109801121	0.35275600692	0.907	0.982	-0.075
3071	NOL8	NOL8	chr9	-	95087587	95087876	95087599	95087876	95086304	95086491	3071	12	7	27	5	137	125	0.0983834145854	0.35275600692	0.61	0.831	-0.221
1370	TUBB	TUBB	chr6	+	30687977	30688340	30687977	30688317	30690694	30690805	1370	245	166	531	438	148	125	0.0998319031071	0.355060775986	0.555	0.506	0.049
3092	CXXC1	CXXC1	chr18	-	47811089	47811209	47811101	47811209	47810747	47810932	3092	4	122	10	116	137	125	0.0998013890731	0.355060775986	0.029	0.073	-0.044
2776	CDV3	CDV3	chr3	+	133293277	133293600	133293277	133293436	133293882	133293959	2776	7	4	3	8	289	125	0.100148158146	0.355525961418	0.431	0.14	0.291
2077	LOC100507547	LOC100507547	chr6	-	32121945	32122142	32122014	32122142	32121542	32121613	2077	58	1	27	3	194	125	0.100361381985	0.35562434245	0.974	0.853	0.121
1230	ADAMTS13	ADAMTS13	chr9	+	136320406	136320725	136320406	136320557	136321190	136321337	1230	0	2	2	0	293	125	0.10122778472	0.356061767538	0.0	1.0	-1.0
2324	SMIM22	SMIM22	chr16	+	4845948	4846049	4845948	4846034	4846190	4846492	2324	0	3	12	11	140	125	0.101094191482	0.356061767538	0.0	0.493	-0.493
2588	C14orf159	C14orf159	chr14	+	91580356	91580872	91580356	91580627	91623982	91624034	2588	14	14	51	24	370	125	0.101082605438	0.356061767538	0.253	0.418	-0.165
978	TMEM9	TMEM9	chr1	-	201123275	201123683	201123572	201123683	201122985	201123087	978	14	172	22	150	422	125	0.100909757286	0.356061767538	0.024	0.042	-0.018
1553	SPIDR	SPIDR	chr8	+	48192449	48192605	48192449	48192568	48196616	48196683	1553	112	1	139	6	162	125	0.101659703239	0.356926100933	0.989	0.947	0.042
1200	GDAP1	GDAP1	chr8	+	75263508	75263701	75263508	75263556	75272371	75272545	1200	70	2	21	3	270	125	0.102203657133	0.358179909916	0.942	0.764	0.178
1274	BATF2	BATF2	chr11	-	64757545	64757749	64757664	64757749	64755416	64757284	1274	2	0	0	2	244	125	0.102994348541	0.358761611801	1.0	0.0	1.0
1339	TMEM170A	TMEM170A	chr16	-	75485566	75485737	75485635	75485737	75477141	75481586	1339	48	12	114	51	194	125	0.103015748898	0.358761611801	0.72	0.59	0.13
155	PSEN1	PSEN1	chr14	+	73614674	73614814	73614674	73614802	73637504	73637755	155	18	18	81	147	137	125	0.103305378046	0.358761611801	0.477	0.335	0.142
2233	MSH5	MSH5	chr6	+	31729594	31729732	31729594	31729642	31729888	31729962	2233	26	0	43	4	215	125	0.103201225883	0.358761611801	1.0	0.862	0.138
3009	NRM	NRM	chr6	-	30657801	30658020	30657823	30658020	30657052	30657229	3009	8	59	4	82	147	125	0.103114198248	0.358761611801	0.103	0.04	0.063
1812	HYDIN	HYDIN	chr16	-	71264464	71264625	71264562	71264625	71220663	71220821	1812	2	0	0	2	223	125	0.103735016364	0.358935714646	1.0	0.0	1.0
301	TRMT2B	TRMT2B	chrX	-	100306772	100307105	100306805	100307105	100297030	100297301	301	4	0	17	12	158	125	0.10391722568	0.358935714646	1.0	0.528	0.472
868	GNL3	GNL3	chr3	+	52719935	52720218	52719935	52720121	52720784	52720843	868	10	189	12	472	222	125	0.103685207368	0.358935714646	0.029	0.014	0.015
2182	UBAP2L	UBAP2L	chr1	+	154207066	154207268	154207066	154207235	154207671	154207767	2182	55	273	54	376	158	125	0.104763131471	0.361206696097	0.137	0.102	0.035
2761	TRIB2	TRIB2	chr2	+	12856997	12858703	12856997	12857136	12863385	12863678	2761	618	4	344	0	1692	125	0.107145183689	0.368756404186	0.919	1.0	-0.081
2432	MADD	MADD	chr11	+	47306491	47306745	47306491	47306616	47307001	47307141	2432	59	34	95	34	254	125	0.107505617805	0.369333816007	0.461	0.579	-0.118
2889	KLF7	KLF7	chr2	-	207988497	207989128	207989067	207989128	207953181	207953305	2889	152	2	559	1	695	125	0.108602571133	0.372434935352	0.932	0.99	-0.058
1061	ERICH2	ERICH2	chr2	+	171627191	171627937	171627191	171627697	171633886	171633935	1061	26	7	2	3	365	125	0.109124482213	0.373556486433	0.56	0.186	0.374
1695	UBE2V1	UBE2V1	chr20	-	48713019	48713357	48713208	48713357	48700665	48700791	1695	18	459	18	1069	314	125	0.109377869894	0.373756464504	0.015	0.007	0.008
481	GOSR1	GOSR1	chr17	+	28808160	28808281	28808160	28808275	28811231	28811319	481	37	49	66	134	131	125	0.109717466641	0.374249792795	0.419	0.32	0.099
2010	UQCRB	UQCRB	chr8	-	97243453	97243743	97243606	97243743	97238903	97243360	2010	29	18	8	12	278	125	0.110264238779	0.375446795274	0.42	0.231	0.189
2464	RABL2B	RABL2B	chr22	-	51207852	51207977	51207882	51207977	51207468	51207552	2464	4	12	0	8	155	125	0.110747510838	0.376423720348	0.212	0.0	0.212
1219	BRPF1	BRPF1	chr3	+	9783708	9783855	9783708	9783837	9784627	9784937	1219	13	32	42	56	143	125	0.111154039561	0.377136803254	0.262	0.396	-0.134
2899	MRPL55	MRPL55	chr1	-	228296849	228297013	228296961	228297013	228296655	228296722	2899	67	6	105	20	237	125	0.112939869321	0.381844320085	0.855	0.735	0.12
523	C11orf57	C11orf57	chr11	+	111946290	111946408	111946290	111946367	111948938	111949039	523	2	35	0	87	166	125	0.112927887399	0.381844320085	0.041	0.0	0.041
1548	FAM193A	FAM193A	chr4	+	2696672	2696869	2696672	2696856	2698089	2698320	1548	4	103	0	74	138	125	0.113874128252	0.383588826629	0.034	0.0	0.034
2724	ARPC4	ARPC4	chr3	+	9834178	9834389	9834178	9834244	9839342	9839461	2724	7	5	13	2	270	125	0.113862124098	0.383588826629	0.393	0.751	-0.358
351	C2orf49	C2orf49	chr2	+	105959304	105959680	105959304	105959431	105961771	105965271	351	112	2	191	0	374	125	0.114056145633	0.383588826629	0.949	1.0	-0.051
2429	PPFIA1	PPFIA1	chr11	+	70184479	70184559	70184479	70184540	70185276	70185412	2429	20	3	126	5	144	125	0.114460479795	0.384274500468	0.853	0.956	-0.103
2257	PACS2	PACS2	chr14	+	105848250	105848395	105848250	105848383	105848813	105848918	2257	0	26	9	120	137	125	0.115149067238	0.384565787274	0.0	0.064	-0.064
2893	PEMT	PEMT	chr17	-	17494844	17495017	17494910	17495017	17480233	17480341	2893	50	6	133	6	191	125	0.11498866734	0.384565787274	0.845	0.936	-0.091
515	ERCC2	ERCC2	chr19	-	45873390	45873845	45873793	45873845	45872327	45872405	515	79	2	110	0	528	125	0.114759719225	0.384565787274	0.903	1.0	-0.097
2426	ANKRD6	ANKRD6	chr6	+	90338830	90338957	90338830	90338942	90340151	90343553	2426	24	7	17	1	140	125	0.115449586697	0.384898882953	0.754	0.938	-0.184
1305	UBE2T	UBE2T	chr1	-	202304769	202304946	202304773	202304946	202304116	202304186	1305	8	247	7	499	129	125	0.116389932561	0.387360244305	0.03	0.013	0.017
1712	RWDD3	RWDD3	chr1	+	95709766	95710271	95709766	95710207	95712311	95712781	1712	25	0	17	2	189	125	0.116694012054	0.38740895276	1.0	0.849	0.151
2549	OXLD1	OXLD1	chr17	-	79633175	79633667	79633193	79633667	79632065	79632614	2549	8	2	13	0	143	125	0.116808750493	0.38740895276	0.778	1.0	-0.222
2672	NEIL2	NEIL2	chr8	+	11627171	11627844	11627171	11627300	11628954	11629094	2672	49	4	58	12	669	125	0.117189800104	0.38800146252	0.696	0.475	0.221
2891	KLF7	KLF7	chr2	-	207988699	207989128	207989067	207989128	207953181	207953305	2891	92	2	323	1	493	125	0.118215541248	0.390664402983	0.921	0.988	-0.067
630	CREB3L4	CREB3L4	chr1	+	153940314	153940660	153940314	153940640	153940997	153941175	630	6	25	10	16	145	125	0.118401678734	0.390664402983	0.171	0.35	-0.179
629	CREB3L4	CREB3L4	chr1	+	153940997	153941175	153940997	153941115	153941405	153941652	629	35	16	67	16	185	125	0.11889276838	0.391610716468	0.596	0.739	-0.143
220	CTNND1	CTNND1	chr11	+	57529233	57529540	57529233	57529518	57563048	57563201	220	0	7	23	79	147	125	0.119159209289	0.391815101556	0.0	0.198	-0.198
1080	OCIAD1	OCIAD1	chr4	+	48853822	48854037	48853822	48853992	48862741	48863834	1080	11	22	3	18	170	125	0.12049535036	0.392172473073	0.269	0.109	0.16
1214	NOLC1	NOLC1	chr10	+	103918949	103919095	103918949	103919065	103919189	103919325	1214	30	213	100	504	155	125	0.120059364429	0.392172473073	0.102	0.138	-0.036
1727	AMZ2	AMZ2	chr17	+	66244144	66244227	66244144	66244199	66244784	66244846	1727	6	1	3	4	153	125	0.119808067307	0.392172473073	0.831	0.38	0.451
1857	ZNF542P	ZNF542P	chr19	+	56879489	56879829	56879489	56879589	56880234	56880305	1857	53	5	52	1	365	125	0.119665806213	0.392172473073	0.784	0.947	-0.163
2959	PRDM10	PRDM10	chr11	-	129781979	129782120	129782018	129782120	129780370	129780551	2959	10	8	13	3	164	125	0.120299197161	0.392172473073	0.488	0.768	-0.28
503	ZNF33A	ZNF33A	chr10	+	38305798	38305948	38305798	38305943	38306218	38306314	503	2	65	9	92	130	125	0.12040653668	0.392172473073	0.029	0.086	-0.057
2571	CEP164	CEP164	chr11	+	117279605	117279744	117279605	117279720	117280333	117280681	2571	5	5	41	13	149	125	0.12141882614	0.394508287645	0.456	0.726	-0.27
2613	FASTKD2	FASTKD2	chr2	+	207630111	207630486	207630111	207630378	207631367	207632194	2613	6	13	11	62	233	125	0.122352601403	0.396869605566	0.198	0.087	0.111
165	TYSND1	TYSND1	chr10	-	71905176	71906496	71906288	71906496	71897736	71899897	165	16	0	52	7	1237	125	0.122658664115	0.39688867872	1.0	0.429	0.571
2088	C3orf17	C3orf17	chr3	-	112732795	112732879	112732799	112732879	112732118	112732250	2088	11	86	3	63	129	125	0.123123958188	0.39688867872	0.11	0.044	0.066
2747	SSR3	SSR3	chr3	-	156266654	156266792	156266693	156266792	156262096	156262228	2747	5	412	39	1602	164	125	0.123001266792	0.39688867872	0.009	0.018	-0.009
800	PER3	PER3	chr1	+	7870497	7870648	7870497	7870627	7879344	7879480	800	13	7	8	12	146	125	0.123186626937	0.39688867872	0.614	0.363	0.251
1980	RAB29	RAB29	chr1	-	205743960	205744610	205744501	205744610	205740599	205740781	1980	71	2	94	0	666	125	0.12358948153	0.397518516935	0.87	1.0	-0.13
2657	NDUFB8	NDUFB8	chr10	-	102289523	102289680	102289614	102289680	102289136	102289263	2657	1006	17	948	26	216	125	0.123825188099	0.397609523594	0.972	0.955	0.017
1150	CDK18	CDK18	chr1	+	205492610	205492843	205492610	205492753	205493359	205493485	1150	4	13	8	8	215	125	0.125405862397	0.397683014638	0.152	0.368	-0.216
1983	C1orf109	C1orf109	chr1	-	38155887	38156267	38156005	38156267	38155277	38155555	1983	73	1	58	4	243	125	0.125009198456	0.397683014638	0.974	0.882	0.092
212	BCL2L11	BCL2L11	chr2	+	111881309	111881716	111881309	111881446	111921709	111926022	212	34	2	46	0	395	125	0.125010460476	0.397683014638	0.843	1.0	-0.157
255	ARMCX2	ARMCX2	chrX	-	100914404	100914487	100914416	100914487	100914061	100914134	255	34	8	46	4	137	125	0.125139408406	0.397683014638	0.795	0.913	-0.118
265	ATP5J	ATP5J	chr21	-	27107249	27107965	27107625	27107965	27101941	27102112	265	212	97	152	51	501	125	0.125507680676	0.397683014638	0.353	0.426	-0.073
425	DKC1	DKC1	chrX	+	153993173	153993805	153993173	153993241	153994181	153994273	425	221	2	355	0	689	125	0.124302364879	0.397683014638	0.952	1.0	-0.048
436	THUMPD3	THUMPD3	chr3	+	9404716	9405016	9404716	9404811	9406699	9407004	436	86	32	164	40	330	125	0.12480197901	0.397683014638	0.504	0.608	-0.104
594	ZNF641	ZNF641	chr12	-	48740931	48741126	48741034	48741126	48738381	48738495	594	15	22	3	13	228	125	0.124647934749	0.397683014638	0.272	0.112	0.16
605	NR2F1-AS1	NR2F1-AS1	chr5	-	92916172	92917026	92916847	92917026	92899069	92899169	605	30	10	26	18	800	125	0.126067523243	0.39879775917	0.319	0.184	0.135
1336	MCM8	MCM8	chr20	+	5931297	5931723	5931297	5931669	5932656	5932809	1336	19	18	64	33	179	125	0.126561163414	0.399301257936	0.424	0.575	-0.151
2799	NPHP1	NPHP1	chr2	-	110922096	110922307	110922264	110922307	110920624	110920709	2799	12	4	6	7	293	125	0.126643278469	0.399301257936	0.561	0.268	0.293
1779	VPS45	VPS45	chr1	+	150039349	150040007	150039349	150039663	150040686	150040821	1779	112	0	153	3	469	125	0.126921840749	0.399522444525	1.0	0.931	0.069
295	YIPF5	YIPF5	chr5	-	143549847	143550278	143550098	143550278	143544995	143545168	295	4	0	5	4	376	125	0.128097233913	0.402561307232	1.0	0.294	0.706
1052	INTS7	INTS7	chr1	-	212125910	212126043	212125952	212126043	212119948	212120047	1052	47	2	68	0	167	125	0.129352475737	0.405526720969	0.946	1.0	-0.054
1402	PHC3	PHC3	chr3	-	169899474	169899537	169899489	169899537	169896560	169896726	1402	6	18	2	22	140	125	0.129463929699	0.405526720969	0.229	0.075	0.154
842	PEX1	PEX1	chr7	-	92148273	92148392	92148308	92148392	92147454	92147569	842	7	26	5	49	160	125	0.130710719847	0.408764192409	0.174	0.074	0.1
2885	PBX4	PBX4	chr19	-	19681394	19681642	19681495	19681642	19680917	19681108	2885	29	19	2	5	226	125	0.131185552888	0.409580952584	0.458	0.181	0.277
1679	TRIM24	TRIM24	chr7	+	138239442	138239711	138239442	138239609	138252225	138252399	1679	83	30	157	37	227	125	0.13202442949	0.410957518466	0.604	0.7	-0.096
3028	ZBTB8OS	ZBTB8OS	chr1	-	33116029	33116191	33116033	33116191	33099551	33099673	3028	4	5	15	5	129	125	0.132231492546	0.410957518466	0.437	0.744	-0.307
407	TRO	TRO	chrX	+	54955035	54957464	54955035	54955143	54957636	54957866	407	2034	47	228	2	2446	125	0.132269582104	0.410957518466	0.689	0.853	-0.164
2928	WIPI2	WIPI2	chr7	+	5232748	5232976	5232748	5232802	5239206	5239289	2928	6	35	4	65	299	125	0.133747792346	0.414877860724	0.067	0.025	0.042
2642	CNOT8	CNOT8	chr5	+	154238078	154238376	154238078	154238328	154244751	154244945	2642	0	3	2	1	173	125	0.134074759839	0.415220217466	0.0	0.591	-0.591
2194	BCL2L12	BCL2L12	chr19	+	50172280	50172421	50172280	50172372	50173472	50173745	2194	8	150	5	223	174	125	0.134453630732	0.415721951796	0.037	0.016	0.021
1129	TIRAP	TIRAP	chr11	+	126159559	126159728	126159559	126159712	126160356	126160480	1129	6	2	9	12	141	125	0.13619637877	0.41700406051	0.727	0.399	0.328
1448	SEPT2	SEPT2	chr2	+	242255836	242255970	242255836	242255955	242263630	242263656	1448	4	0	21	12	140	125	0.136261071512	0.41700406051	1.0	0.61	0.39
148	TMEM218	TMEM218	chr11	-	124972532	124972705	124972629	124972705	124972027	124972247	148	12	0	43	7	222	125	0.13611237594	0.41700406051	1.0	0.776	0.224
1562	MCMBP	MCMBP	chr10	-	121602759	121602938	121602765	121602938	121601983	121602107	1562	53	132	129	240	131	125	0.135345839833	0.41700406051	0.277	0.339	-0.062
2204	MFAP3	MFAP3	chr5	+	153418518	153418868	153418518	153418571	153429116	153429577	2204	4	1	10	14	422	125	0.135372939258	0.41700406051	0.542	0.175	0.367
2403	STRA6	STRA6	chr15	-	74494758	74495220	74495053	74495220	74494495	74494623	2403	12	5	4	6	420	125	0.136341247925	0.41700406051	0.417	0.166	0.251
2962	APEX1	APEX1	chr14	+	20923289	20923497	20923289	20923487	20923736	20923862	2962	98	60	114	49	135	125	0.136390999447	0.41700406051	0.602	0.683	-0.081
2620	ACSF2	ACSF2	chr17	+	48538602	48538731	48538602	48538648	48538993	48539047	2620	114	2	149	8	208	125	0.136835039217	0.417031431127	0.972	0.918	0.054
2982	ZNF202	ZNF202	chr11	-	123601194	123601693	123601198	123601693	123600322	123600533	2982	2	5	12	7	129	125	0.136756776755	0.417031431127	0.279	0.624	-0.345
1067	PIGT	PIGT	chr20	+	44045156	44045334	44045156	44045294	44047934	44048035	1067	74	2	140	11	165	125	0.141184271148	0.418180219047	0.966	0.906	0.06
122	CCBL1	CCBL1	chr9	-	131644175	131644354	131644181	131644354	131607631	131607690	122	8	0	19	5	131	125	0.141174675773	0.418180219047	1.0	0.784	0.216
1306	UBE2T	UBE2T	chr1	-	202304769	202304946	202304773	202304946	202302577	202302683	1306	4	4	10	2	129	125	0.137780367284	0.418180219047	0.492	0.829	-0.337
1472	STRA13	STRA13	chr17	-	79977168	79977257	79977183	79977257	79976578	79977095	1472	191	8	299	23	140	125	0.137988850981	0.418180219047	0.955	0.921	0.034
1683	DBI	DBI	chr2	+	120124623	120125039	120124623	120124790	120125763	120125881	1683	10	2	9	7	374	125	0.140958793235	0.418180219047	0.626	0.301	0.325
1757	COX7A2	COX7A2	chr6	-	75950838	75950981	75950891	75950981	75947390	75947704	1757	22	46	11	43	178	125	0.140731548176	0.418180219047	0.251	0.152	0.099
1903	ZCCHC9	ZCCHC9	chr5	+	80597401	80597874	80597401	80597489	80600559	80600960	1903	12	39	4	32	510	125	0.139261620506	0.418180219047	0.07	0.03	0.04
1929	MRPS27	MRPS27	chr5	-	71615975	71616084	71616007	71616084	71609907	71609985	1929	59	1	133	9	157	125	0.140801639471	0.418180219047	0.979	0.922	0.057
2162	PNMAL1	PNMAL1	chr19	-	46972989	46974371	46973194	46974371	46969747	46971834	2162	693	3	103	2	330	125	0.142361595456	0.418180219047	0.989	0.951	0.038
2296	C10orf2	C10orf2	chr10	+	102747292	102749210	102747292	102747370	102749400	102749641	2296	444	0	663	3	1965	125	0.140852149609	0.418180219047	1.0	0.934	0.066
2413	PPAN-P2RY11	PPAN-P2RY11	chr19	+	10221620	10221760	10221620	10221698	10224308	10226064	2413	64	10	108	8	187	125	0.140003540271	0.418180219047	0.811	0.9	-0.089
2436	FBXO43	FBXO43	chr8	-	101157234	101158099	101157278	101158099	101152910	101154396	2436	2	15	2	2	169	125	0.139751392767	0.418180219047	0.09	0.425	-0.335
2500	LOC101927151	LOC101927151	chr19	+	28284374	28284558	28284374	28284517	28296512	28297688	2500	19	0	15	2	166	125	0.141557728099	0.418180219047	1.0	0.85	0.15
2557	OXLD1	OXLD1	chr17	-	79633306	79633667	79633547	79633667	79632065	79632614	2557	3	0	1	2	366	125	0.141921232287	0.418180219047	1.0	0.146	0.854
2609	IRF3	IRF3	chr19	-	50168740	50169132	50168887	50169132	50167930	50168103	2609	67	39	130	108	272	125	0.137546793198	0.418180219047	0.441	0.356	0.085
2674	SEMA6D	SEMA6D	chr15	+	48060777	48060945	48060777	48060812	48062693	48066420	2674	3	0	1	2	258	125	0.142275168857	0.418180219047	1.0	0.195	0.805
2693	COPS7A	COPS7A	chr12	+	6833149	6833416	6833149	6833318	6833779	6833984	2693	21	7	31	22	223	125	0.142566562624	0.418180219047	0.627	0.441	0.186
2874	ZNF43	ZNF43	chr19	-	22028193	22028308	22028231	22028308	22025946	22026128	2874	30	0	7	1	163	125	0.141968383173	0.418180219047	1.0	0.843	0.157
2909	POMT1	POMT1	chr9	+	134378288	134378700	134378288	134378460	134379575	134379727	2909	2	17	6	14	365	125	0.138773137232	0.418180219047	0.039	0.128	-0.089
496	EPB41L2	EPB41L2	chr6	-	131190702	131191266	131190951	131191266	131188598	131188721	496	330	4	1752	8	374	125	0.142155087217	0.418180219047	0.965	0.987	-0.022
621	OGFOD3	OGFOD3	chr17	-	80373273	80373503	80373281	80373503	80369330	80369406	621	69	0	119	4	133	125	0.141016257386	0.418180219047	1.0	0.965	0.035
748	LDB2	LDB2	chr4	-	16510157	16510309	16510163	16510309	16503156	16504496	748	3	1	0	2	131	125	0.141431470647	0.418180219047	0.741	0.0	0.741
81	PGAP2	PGAP2	chr11	+	3845499	3845679	3845499	3845594	3846249	3846358	81	21	15	26	35	210	125	0.139444191404	0.418180219047	0.455	0.307	0.148
956	CLIP4	CLIP4	chr2	+	29380069	29380268	29380069	29380213	29383198	29383333	956	4	34	8	188	180	125	0.139513447446	0.418180219047	0.076	0.029	0.047
962	ARF1	ARF1	chr1	+	228270360	228270551	228270360	228270466	228284778	228284963	962	10	523	11	1168	210	125	0.142665552038	0.418180219047	0.011	0.006	0.005
1603	SAMD9L	SAMD9L	chr7	-	92776195	92776459	92776400	92776459	92774697	92775353	1603	4	0	0	1	330	125	0.144447678781	0.422113110096	1.0	0.0	1.0
616	TSNAXIP1	TSNAXIP1	chr16	+	67840780	67841288	67840780	67841099	67848204	67848304	616	4	0	0	1	314	125	0.144357498741	0.422113110096	1.0	0.0	1.0
1194	WNK3	WNK3	chrX	-	54265300	54265532	54265441	54265532	54264774	54264905	1194	2	4	0	6	266	125	0.145268988037	0.423697785133	0.19	0.0	0.19
339	ARMC7	ARMC7	chr17	+	73106557	73106701	73106557	73106637	73124771	73126360	339	69	2	103	0	189	125	0.145431999279	0.423697785133	0.958	1.0	-0.042
12	CBFB	CBFB	chr16	+	67116115	67116242	67116115	67116211	67132612	67134958	12	130	102	219	218	156	125	0.145720903025	0.423895252047	0.505	0.446	0.059
1170	VEGFA	VEGFA	chr6	+	43749692	43749824	43749692	43749789	43752277	43754223	1170	64	1	598	1	160	125	0.147557512956	0.42858750354	0.98	0.998	-0.018
1771	CCDC120	CCDC120	chrX	+	48919489	48919648	48919489	48919589	48919765	48919856	1771	20	1	99	19	184	125	0.148099567412	0.429511150876	0.931	0.78	0.151
709	MDP1	MDP1	chr14	-	24683467	24683601	24683515	24683601	24683142	24683357	709	11	29	13	68	173	125	0.149704586847	0.43351011025	0.215	0.121	0.094
2961	APEX1	APEX1	chr14	+	20923289	20923553	20923289	20923497	20923736	20923862	2961	1024	93	969	109	181	125	0.150151267806	0.434147783385	0.884	0.86	0.024
1451	AURKA	AURKA	chr20	-	54966998	54967351	54967223	54967351	54965611	54965721	1451	10	1	78	31	350	125	0.151393615829	0.435768110427	0.781	0.473	0.308
1937	DHX16	DHX16	chr6	-	30640411	30640830	30640732	30640830	30638812	30639051	1937	123	0	187	3	446	125	0.151244432153	0.435768110427	1.0	0.946	0.054
2052	VPS52	VPS52	chr6	-	33238913	33239742	33239362	33239742	33237975	33238060	2052	10	23	13	61	574	125	0.151055515537	0.435768110427	0.086	0.044	0.042
1317	TRIM3	TRIM3	chr11	-	6479294	6479526	6479299	6479526	6478925	6479077	1317	27	7	25	2	130	125	0.152412614998	0.4380434527	0.788	0.923	-0.135
2409	VWA9	VWA9	chr15	-	65899496	65899780	65899639	65899780	65897466	65897574	2409	212	13	302	10	268	125	0.154172281143	0.442226076021	0.884	0.934	-0.05
619	TMEM177	TMEM177	chr2	+	120436742	120437193	120436742	120436852	120438407	120439694	619	5	10	19	15	466	125	0.154329287876	0.442226076021	0.118	0.254	-0.136
66	FAM86JP	FAM86JP	chr3	+	125635443	125635660	125635443	125635562	125637706	125637769	66	4	0	2	2	223	125	0.154876845859	0.443132706734	1.0	0.359	0.641
2708	EPS15L1	EPS15L1	chr19	-	16551672	16551720	16551695	16551720	16548580	16548676	2708	76	3	123	1	148	125	0.155437715046	0.443883653387	0.955	0.99	-0.035
455	TANGO2	TANGO2	chr22	+	20008591	20008769	20008591	20008657	20024282	20024377	455	1	5	11	11	237	125	0.155602407447	0.443883653387	0.095	0.345	-0.25
2503	MAP3K4	MAP3K4	chr6	+	161514804	161514883	161514804	161514871	161518111	161518208	2503	19	27	40	33	137	125	0.155963522598	0.444009042046	0.391	0.525	-0.134
2781	MLLT10	MLLT10	chr10	+	21823100	21823449	21823100	21823423	21823573	21823733	2781	21	1	35	7	151	125	0.156328875376	0.444009042046	0.946	0.805	0.141
698	PDCD6	PDCD6	chr5	+	306716	306875	306716	306869	311407	311517	698	413	70	537	115	131	125	0.156341211988	0.444009042046	0.849	0.817	0.032
1157	UBL7	UBL7	chr15	-	74753008	74753529	74753377	74753529	74751024	74751237	1157	20	48	31	45	494	125	0.156704739368	0.44438311445	0.095	0.148	-0.053
590	RAD51C	RAD51C	chr17	+	56769933	56770149	56769933	56770046	56772291	56772741	590	191	10	182	17	228	125	0.15765650664	0.446421747753	0.913	0.854	0.059
179	TBC1D7	TBC1D7	chr6	-	13328527	13328815	13328547	13328815	13327018	13327138	179	10	4	15	16	145	125	0.15855231116	0.448035637549	0.683	0.447	0.236
77	PGAP2	PGAP2	chr11	+	3845499	3845606	3845499	3845594	3846249	3846358	77	57	15	81	35	137	125	0.158693895616	0.448035637549	0.776	0.679	0.097
405	SLC35B3	SLC35B3	chr6	-	8435309	8435800	8435460	8435800	8434617	8434663	405	12	0	17	3	276	125	0.159834478377	0.450592198601	1.0	0.72	0.28
1848	SSBP1	SSBP1	chr7	+	141438120	141438393	141438120	141438303	141438923	141438990	1848	76	158	54	151	215	125	0.161350375469	0.453531773862	0.219	0.172	0.047
2872	JMJD4	JMJD4	chr1	-	227920581	227920728	227920629	227920728	227918889	227920377	2872	68	7	96	4	173	125	0.161167616063	0.453531773862	0.875	0.945	-0.07
1454	AURKA	AURKA	chr20	-	54966998	54967351	54967223	54967351	54963211	54963258	1454	14	14	82	45	350	125	0.161897386562	0.454403060087	0.263	0.394	-0.131
2051	VPS52	VPS52	chr6	-	33238913	33239742	33239681	33239742	33237975	33238060	2051	41	0	120	5	893	125	0.162905365926	0.456563722924	1.0	0.771	0.229
1072	IQCH-AS1	IQCH-AS1	chr15	-	67813831	67814182	67813856	67814182	67811337	67811440	1072	15	17	14	7	150	125	0.16492130834	0.458566973799	0.424	0.625	-0.201
1078	TFDP1	TFDP1	chr13	+	114292132	114292211	114292132	114292199	114294434	114295788	1078	363	72	574	142	137	125	0.164959736642	0.458566973799	0.821	0.787	0.034
2030	MED15	MED15	chr22	+	20861828	20862033	20861828	20862022	20891403	20891491	2030	69	1	314	16	136	125	0.164681167961	0.458566973799	0.984	0.947	0.037
2053	VPS52	VPS52	chr6	-	33239362	33239742	33239681	33239742	33237975	33238060	2053	54	0	168	5	444	125	0.165165639749	0.458566973799	1.0	0.904	0.096
2879	SMARCC2	SMARCC2	chr12	-	56558086	56558515	56558431	56558515	56555635	56557549	2879	253	1	468	7	470	125	0.165198729357	0.458566973799	0.985	0.947	0.038
592	C19orf47	C19orf47	chr19	-	40847692	40847797	40847745	40847797	40842226	40842314	592	4	24	12	30	178	125	0.164582325175	0.458566973799	0.105	0.219	-0.114
988	LOC101928837	LOC101928837	chr11	-	76494034	76494106	76494046	76494106	76493624	76493900	988	1	0	0	3	137	125	0.165294616012	0.458566973799	1.0	0.0	1.0
2552	OXLD1	OXLD1	chr17	-	79633184	79633667	79633547	79633667	79632065	79632614	2552	55	0	53	2	488	125	0.165809057182	0.459329425748	1.0	0.872	0.128
1262	MSTO1	MSTO1	chr1	+	155583447	155583557	155583447	155583524	155583852	155584758	1262	16	3	8	5	158	125	0.168097862556	0.463739494529	0.808	0.559	0.249
1438	CHRNA5	CHRNA5	chr15	+	78882146	78882978	78882146	78882191	78885433	78887611	1438	248	0	412	3	912	125	0.16885246071	0.463739494529	1.0	0.95	0.05
2824	PPOX	PPOX	chr1	+	161136180	161136462	161136180	161136401	161136629	161136724	2824	24	0	40	3	186	125	0.168492331684	0.463739494529	1.0	0.9	0.1
2934	SENP1	SENP1	chr12	-	48499184	48499775	48499239	48499775	48495251	48495299	2934	25	10	38	7	180	125	0.168568070509	0.463739494529	0.635	0.79	-0.155
307	C15orf40	C15orf40	chr15	-	83680237	83680393	83680248	83680393	83678988	83679115	307	7	165	2	136	136	125	0.168807096989	0.463739494529	0.038	0.013	0.025
457	TANGO2	TANGO2	chr22	+	20049052	20049206	20049052	20049204	20050860	20050965	457	8	2	40	2	127	125	0.168063728816	0.463739494529	0.797	0.952	-0.155
2469	ZCCHC7	ZCCHC7	chr9	+	37120468	37120624	37120468	37120620	37302184	37302228	2469	3	3	0	3	129	125	0.169496343615	0.463904287783	0.492	0.0	0.492
2514	DHCR7	DHCR7	chr11	-	71159335	71159477	71159358	71159477	71158655	71158780	2514	14	0	356	37	148	125	0.16963844848	0.463904287783	1.0	0.89	0.11
50	TADA3	TADA3	chr3	-	9833899	9834695	9834505	9834695	9832943	9833177	50	509	4	532	1	731	125	0.169333074936	0.463904287783	0.956	0.989	-0.033
2656	G6PC3	G6PC3	chr17	+	42148097	42148610	42148097	42148551	42151527	42151634	2656	10	110	32	211	184	125	0.170076969619	0.464440955498	0.058	0.093	-0.035
2150	ADAR	ADAR	chr1	-	154562659	154562885	154562737	154562885	154562232	154562404	2150	262	13	685	52	203	125	0.170784162365	0.464470264368	0.925	0.89	0.035
3103	TCAF1	TCAF1	chr7	-	143554166	143554443	143554192	143554443	143548460	143551235	3103	23	109	33	103	151	125	0.170774000609	0.464470264368	0.149	0.21	-0.061
337	TTC31	TTC31	chr2	+	74718607	74718799	74718607	74718793	74719130	74719182	337	19	21	14	29	131	125	0.170814572968	0.464470264368	0.463	0.315	0.148
991	RPL17	RPL17	chr18	-	47018627	47018834	47018644	47018834	47018105	47018203	991	15	14	57	29	142	125	0.171416870183	0.465447790568	0.485	0.634	-0.149
844	VPRBP	VPRBP	chr3	-	51500818	51500892	51500821	51500892	51497129	51497243	844	57	2	85	0	128	125	0.172443235389	0.467572393551	0.965	1.0	-0.035
1342	KXD1	KXD1	chr19	+	18668571	18668759	18668571	18668724	18672845	18672967	1342	2	47	1	154	160	125	0.175479145397	0.472462811413	0.032	0.005	0.027
1988	STX16	STX16	chr20	+	57226308	57227194	57226308	57227143	57234678	57234690	1988	33	28	57	74	176	125	0.174628371276	0.472462811413	0.456	0.354	0.102
22	LYN	LYN	chr8	+	56854413	56854550	56854413	56854487	56859006	56859052	22	19	14	90	38	188	125	0.175372582115	0.472462811413	0.474	0.612	-0.138
498	GNL3L	GNL3L	chrX	+	54556643	54556852	54556643	54556735	54558952	54559018	498	19	12	35	11	242	125	0.174996175285	0.472462811413	0.45	0.622	-0.172
80	PGAP2	PGAP2	chr11	+	3845499	3845685	3845499	3845594	3846249	3846358	80	22	15	29	35	216	125	0.175406545291	0.472462811413	0.459	0.324	0.135
855	ATG16L1	ATG16L1	chr2	+	234160216	234160588	234160216	234160586	234164747	234164841	855	18	0	150	12	127	125	0.175876846545	0.47286944576	1.0	0.925	0.075
2559	OXLD1	OXLD1	chr17	-	79633193	79633667	79633547	79633667	79632065	79632614	2559	51	0	52	2	479	125	0.176685131541	0.474377306953	1.0	0.872	0.128
92	ASIC1	ASIC1	chr12	+	50474280	50474510	50474280	50474372	50474884	50474964	92	8	63	0	12	263	125	0.177884453637	0.476929367304	0.057	0.0	0.057
1533	STOX1	STOX1	chr10	+	70644015	70646374	70644015	70644215	70652344	70652816	1533	917	22	59	0	2284	125	0.180211662709	0.482078165767	0.695	1.0	-0.305
1587	MID1	MID1	chrX	-	10534927	10535643	10535041	10535643	10491131	10491227	1587	17	0	128	11	239	125	0.180559271268	0.482078165767	1.0	0.859	0.141
1740	ENOPH1	ENOPH1	chr4	+	83351632	83352066	83351632	83352037	83369072	83369174	1740	44	14	306	61	154	125	0.180537883158	0.482078165767	0.718	0.803	-0.085
1033	SNHG21	SNHG21	chr15	+	83419315	83419600	83419315	83419466	83423380	83423789	1033	126	9	64	9	259	125	0.181195853723	0.48310493962	0.871	0.774	0.097
254	PLD3	PLD3	chr19	+	40854331	40854675	40854331	40854631	40872325	40872417	254	24	2	9	3	169	125	0.181696706073	0.483127948017	0.899	0.689	0.21
944	ATP5SL	ATP5SL	chr19	-	41944122	41944319	41944139	41944319	41939441	41939578	944	107	3	79	0	142	125	0.181708529223	0.483127948017	0.969	1.0	-0.031
2176	SIRT3	SIRT3	chr11	-	236047	236362	236193	236362	233342	233534	2176	10	11	15	7	271	125	0.183266861628	0.486596362522	0.295	0.497	-0.202
177	TBC1D7	TBC1D7	chr6	-	13328547	13328815	13328687	13328815	13327018	13327138	177	4	9	16	14	265	125	0.183746086017	0.48667551621	0.173	0.35	-0.177
244	NCOA3	NCOA3	chr20	+	46277748	46277853	46277748	46277841	46279725	46280020	244	6	3	13	19	137	125	0.183804420311	0.48667551621	0.646	0.384	0.262
1514	RAD52	RAD52	chr12	-	1038929	1039052	1038984	1039052	1036310	1036429	1514	4	10	2	18	180	125	0.184580058494	0.487382881726	0.217	0.072	0.145
524	ABTB1	ABTB1	chr3	+	127393233	127393296	127393233	127393261	127393387	127393443	524	25	20	43	20	160	125	0.184542985347	0.487382881726	0.494	0.627	-0.133
1146	ZNF529-AS1	ZNF529-AS1	chr19	+	37063971	37064457	37063971	37064427	37065722	37065802	1146	7	8	12	5	155	125	0.185127492746	0.487832309698	0.414	0.659	-0.245
2513	ANKRD42	ANKRD42	chr11	+	82909520	82909684	82909520	82909600	82917099	82917207	2513	5	0	45	15	209	125	0.185259218289	0.487832309698	1.0	0.642	0.358
2937	NRP2	NRP2	chr2	+	206631506	206631542	206631506	206631527	206656958	206657009	2937	5	14	16	102	140	125	0.186283164415	0.489855728647	0.242	0.123	0.119
1769	CCDC120	CCDC120	chrX	+	48919765	48919856	48919765	48919820	48919998	48920132	1769	19	4	86	7	161	125	0.1873407985	0.491962069486	0.787	0.905	-0.118
2584	C18orf54	C18orf54	chr18	+	51888012	51888318	51888012	51888261	51889140	51889291	2584	2	6	20	19	182	125	0.187623661495	0.492030860583	0.186	0.42	-0.234
1154	COMMD6	COMMD6	chr13	-	76111619	76111811	76111634	76111811	76104249	76104402	1154	0	5	2	4	140	125	0.189020976047	0.495018047926	0.0	0.309	-0.309
1045	HILPDA	HILPDA	chr7	+	128095883	128096077	128095883	128095963	128097254	128098472	1045	88	10	92	5	239	125	0.19058865632	0.495737386927	0.822	0.906	-0.084
1739	NKIRAS2	NKIRAS2	chr17	+	40174416	40174658	40174416	40174490	40175671	40177656	1739	350	11	422	7	293	125	0.190564097069	0.495737386927	0.931	0.963	-0.032
2006	TAF12	TAF12	chr1	-	28969166	28969604	28969503	28969604	28948425	28948677	2006	19	59	18	91	462	125	0.190584683951	0.495737386927	0.08	0.051	0.029
2300	NOP2	NOP2	chr12	-	6677304	6677498	6677372	6677498	6676981	6677088	2300	41	60	76	154	193	125	0.190281587073	0.495737386927	0.307	0.242	0.065
397	MID2	MID2	chrX	+	107160735	107160969	107160735	107160879	107167572	107167734	397	0	3	10	16	215	125	0.189595646096	0.495737386927	0.0	0.267	-0.267
1424	FAM156A	FAM156A	chrX	+	52985470	52985953	52985470	52985544	52986285	52986436	1424	15	10	8	12	534	125	0.191925781555	0.495837950976	0.26	0.135	0.125
1911	UBL7-AS1	UBL7-AS1	chr15	+	74753605	74754439	74753605	74754368	74758376	74758471	1911	13	1	19	6	196	125	0.19210119253	0.495837950976	0.892	0.669	0.223
2116	ST3GAL3	ST3GAL3	chr1	+	44201903	44202096	44201903	44202051	44257772	44257820	2116	5	40	0	12	170	125	0.192372977451	0.495837950976	0.084	0.0	0.084
2412	CNTN6	CNTN6	chr3	+	1134341	1134813	1134341	1134804	1189610	1189747	2412	4	8	0	4	134	125	0.192955196363	0.495837950976	0.318	0.0	0.318
2460	SLC35G2	SLC35G2	chr3	+	136537860	136538470	136537860	136538205	136573284	136574734	2460	16	2	31	11	390	125	0.192459883696	0.495837950976	0.719	0.475	0.244
2694	COPS7A	COPS7A	chr12	+	6833149	6833345	6833149	6833318	6833779	6833984	2694	40	7	68	22	152	125	0.191973309411	0.495837950976	0.825	0.718	0.107
3042	FAM47E	FAM47E	chr4	+	77189812	77189966	77189812	77189921	77192720	77192921	3042	12	4	6	6	170	125	0.192798784541	0.495837950976	0.688	0.424	0.264
755	THTPA	THTPA	chr14	+	24025190	24026513	24025190	24025552	24027903	24028790	755	155	18	246	18	1086	125	0.19135519599	0.495837950976	0.498	0.611	-0.113
969	CDK10	CDK10	chr16	+	89753075	89753205	89753075	89753167	89756960	89757032	969	32	1	21	3	163	125	0.191605873388	0.495837950976	0.961	0.843	0.118
1297	EXOC1	EXOC1	chr4	+	56719815	56720119	56719815	56719963	56724479	56724613	1297	6	0	50	13	281	125	0.196314228768	0.49648334637	1.0	0.631	0.369
1299	CALD1	CALD1	chr7	+	134617738	134618828	134617738	134618141	134620438	134620516	1299	189	25	264	49	812	125	0.19622371169	0.49648334637	0.538	0.453	0.085
1429	DFFB	DFFB	chr1	+	3775281	3775430	3775281	3775408	3782375	3782564	1429	2	7	1	20	147	125	0.19621692049	0.49648334637	0.195	0.041	0.154
1549	FAM193A	FAM193A	chr4	+	2696672	2696856	2696672	2696809	2698089	2698320	1549	127	5	95	1	172	125	0.195546458246	0.49648334637	0.949	0.986	-0.037
1564	DCAF11	DCAF11	chr14	+	24584751	24584958	24584751	24584935	24586474	24586602	1564	9	1	25	0	148	125	0.193690479071	0.49648334637	0.884	1.0	-0.116
2548	OXLD1	OXLD1	chr17	-	79633175	79633667	79633547	79633667	79632065	79632614	2548	57	0	65	2	497	125	0.196075704003	0.49648334637	1.0	0.891	0.109
25	TTC26	TTC26	chr7	+	138819400	138819538	138819400	138819467	138822592	138822685	25	30	3	70	2	196	125	0.194405809463	0.49648334637	0.864	0.957	-0.093
2647	ISG20	ISG20	chr15	+	89181973	89182409	89181973	89182307	89182573	89182825	2647	0	13	3	24	227	125	0.195860580518	0.49648334637	0.0	0.064	-0.064
270	STARD3	STARD3	chr17	+	37814027	37814105	37814027	37814092	37814225	37814279	270	127	28	131	19	138	125	0.194229388543	0.49648334637	0.804	0.862	-0.058
3044	SERPINB8	SERPINB8	chr18	+	61637262	61637421	61637262	61637404	61645532	61645710	3044	4	3	13	30	142	125	0.195395053451	0.49648334637	0.54	0.276	0.264
83	ZC2HC1C	ZC2HC1C	chr14	+	75537257	75538614	75537257	75538099	75544234	75546690	83	7	0	20	5	640	125	0.195629837601	0.49648334637	1.0	0.439	0.561
960	PAK4	PAK4	chr19	+	39658869	39658952	39658869	39658942	39660171	39660397	960	66	79	67	108	135	125	0.193832933341	0.49648334637	0.436	0.365	0.071
1698	PHPT1	PHPT1	chr9	+	139744464	139745012	139744464	139744589	139745206	139745495	1698	122	650	124	550	548	125	0.196704984315	0.496816146155	0.041	0.049	-0.008
1131	CCDC90B	CCDC90B	chr11	-	82996595	82997450	82996915	82997450	82991183	82991303	1131	49	52	175	138	445	125	0.198358816248	0.497063857186	0.209	0.263	-0.054
1312	STX10	STX10	chr19	-	13255577	13255684	13255581	13255684	13255390	13255485	1312	265	5	299	0	129	125	0.197904166736	0.497063857186	0.981	1.0	-0.019
2544	GLMP	GLMP	chr1	-	156265087	156265480	156265316	156265480	156264549	156264807	2544	4	65	0	100	354	125	0.198214292458	0.497063857186	0.021	0.0	0.021
2817	TTC23	TTC23	chr15	-	99789375	99789824	99789621	99789824	99768737	99768937	2817	18	1	33	7	371	125	0.197085441173	0.497063857186	0.858	0.614	0.244
2829	ALDH18A1	ALDH18A1	chr10	-	97393247	97393406	97393253	97393406	97392715	97392806	2829	138	20	165	15	131	125	0.197368192634	0.497063857186	0.868	0.913	-0.045
32	AAGAB	AAGAB	chr15	-	67546751	67547074	67546896	67547074	67528967	67529158	32	15	243	23	239	270	125	0.197723157271	0.497063857186	0.028	0.043	-0.015
2555	OXLD1	OXLD1	chr17	-	79633179	79633667	79633547	79633667	79632065	79632614	2555	53	0	61	2	493	125	0.19892809705	0.497114581431	1.0	0.885	0.115
262	ATP5J	ATP5J	chr21	-	27107299	27107965	27107625	27107965	27101941	27102112	262	296	97	200	51	451	125	0.198850383261	0.497114581431	0.458	0.521	-0.063
3004	PTPRU	PTPRU	chr1	+	29637967	29638065	29637967	29638056	29638154	29638271	3004	20	15	68	30	134	125	0.199157015409	0.497114581431	0.554	0.679	-0.125
181	PHYKPL	PHYKPL	chr5	-	177658669	177659823	177659492	177659823	177656940	177657100	181	29	2	28	0	948	125	0.200698280608	0.499296523498	0.657	1.0	-0.343
277	METTL23	METTL23	chr17	+	74722911	74723295	74722911	74722961	74725771	74725876	277	20	3	33	12	459	125	0.200402378555	0.499296523498	0.645	0.428	0.217
2848	HYOU1	HYOU1	chr11	-	118927730	118927957	118927863	118927957	118926781	118926879	2848	26	12	135	100	258	125	0.200812529795	0.499296523498	0.512	0.395	0.117
285	METTL23	METTL23	chr17	+	74722911	74723439	74722911	74723260	74729059	74729297	285	8	15	5	22	304	125	0.20197986192	0.501281831515	0.18	0.085	0.095
44	TNRC6C	TNRC6C	chr17	+	76044925	76047538	76044925	76047529	76060802	76061018	44	1	4	0	12	134	125	0.202133988399	0.501281831515	0.189	0.0	0.189
1159	UBL7	UBL7	chr15	-	74753008	74753529	74753448	74753529	74751024	74751237	1159	20	25	31	23	565	125	0.203772257789	0.502665653628	0.15	0.23	-0.08
2026	MRPL11	MRPL11	chr11	-	66206180	66206319	66206252	66206319	66205634	66205730	2026	70	3	67	7	197	125	0.204003066522	0.502665653628	0.937	0.859	0.078
2940	MBD4	MBD4	chr3	-	129151345	129151449	129151398	129151449	129149786	129150421	2940	109	20	101	28	178	125	0.203668287745	0.502665653628	0.793	0.717	0.076
377	POPDC3	POPDC3	chr6	-	105609299	105610035	105609670	105610035	105607585	105607694	377	40	18	3	4	496	125	0.203243959779	0.502665653628	0.359	0.159	0.2
569	SERPINB6	SERPINB6	chr6	-	2971481	2972399	2971766	2972399	2959401	2959576	569	2	23	21	96	410	125	0.203767800352	0.502665653628	0.026	0.063	-0.037
2018	ING4	ING4	chr12	-	6762101	6762216	6762110	6762216	6761827	6761933	2018	110	29	52	21	134	125	0.205810943335	0.505821995871	0.78	0.698	0.082
530	HEXIM2	HEXIM2	chr17	+	43237540	43238615	43237540	43238310	43239854	43240002	530	6	1	3	3	430	125	0.205811766708	0.505821995871	0.636	0.225	0.411
478	VPS36	VPS36	chr13	-	53024633	53024813	53024660	53024813	53016511	53016580	478	63	0	151	4	152	125	0.207495489446	0.508655822593	1.0	0.969	0.031
951	SF1	SF1	chr11	-	64535038	64535316	64535042	64535316	64534663	64534723	951	35	234	44	400	129	125	0.207337555436	0.508655822593	0.127	0.096	0.031
1106	TEAD2	TEAD2	chr19	-	49858559	49858676	49858568	49858676	49858404	49858463	1106	92	244	53	108	134	125	0.208268529786	0.509898814304	0.26	0.314	-0.054
1002	MIER1	MIER1	chr1	+	67450254	67450335	67450254	67450275	67452085	67454302	1002	2	0	3	4	185	125	0.208647026188	0.510173914799	1.0	0.336	0.664
1489	ZNF302	ZNF302	chr19	+	35168543	35168761	35168543	35168701	35169641	35169718	1489	5	0	1	1	185	125	0.21000972748	0.512122903111	1.0	0.403	0.597
505	BANP	BANP	chr16	+	88008653	88008809	88008653	88008791	88014641	88014733	505	0	20	4	57	143	125	0.210245552816	0.512122903111	0.0	0.058	-0.058
646	ACSF3	ACSF3	chr16	+	89160216	89160404	89160216	89160400	89169011	89169167	646	2	3	2	0	129	125	0.21023290346	0.512122903111	0.392	1.0	-0.608
160	TYSND1	TYSND1	chr10	-	71905176	71906496	71906408	71906496	71903597	71903728	160	31	1	82	0	1357	125	0.211427003242	0.513045019259	0.741	1.0	-0.259
2131	PRKCSH	PRKCSH	chr19	+	11546077	11546531	11546077	11546527	11546861	11547017	2131	41	454	66	563	129	125	0.211190581855	0.513045019259	0.08	0.102	-0.022
915	MORC4	MORC4	chrX	-	106185167	106185451	106185205	106185451	106183963	106184862	915	26	9	53	32	163	125	0.211081816287	0.513045019259	0.689	0.559	0.13
2669	TMEM169	TMEM169	chr2	+	216946588	216946702	216946588	216946696	216960560	216960957	2669	2	4	8	4	131	125	0.211807998996	0.51331976495	0.323	0.656	-0.333
2881	PAQR6	PAQR6	chr1	-	156217705	156217908	156217747	156217908	156216471	156216547	2881	3	1	1	3	167	125	0.212091524027	0.513357893384	0.692	0.2	0.492
1314	INPP5J	INPP5J	chr22	+	31520830	31521996	31520830	31520892	31522361	31522475	1314	113	2	93	0	1229	125	0.212572816691	0.51387400958	0.852	1.0	-0.148
128	FRMD5	FRMD5	chr15	-	44177865	44177953	44177878	44177953	44176924	44176993	128	2	12	3	67	138	125	0.214510255357	0.517904483022	0.131	0.039	0.092
1806	AP5S1	AP5S1	chr20	+	3801170	3801501	3801170	3801405	3802748	3802940	1806	2	35	0	42	221	125	0.215275749449	0.519098882634	0.031	0.0	0.031
2472	SGOL1	SGOL1	chr3	-	20227439	20227725	20227550	20227725	20225377	20225526	2472	12	6	79	19	236	125	0.215684378975	0.519430847356	0.514	0.688	-0.174
1783	CREM	CREM	chr10	+	35484829	35485070	35484829	35485027	35495822	35495979	1783	19	36	0	3	168	125	0.217413082885	0.522446059031	0.282	0.0	0.282
2707	KDM6A	KDM6A	chrX	+	44949967	44950109	44949967	44950077	44966654	44966781	2707	49	2	114	1	157	125	0.217481458063	0.522446059031	0.951	0.989	-0.038
1741	SH3GLB1	SH3GLB1	chr1	+	87194085	87194172	87194085	87194124	87200284	87200374	1741	3	0	6	4	173	125	0.217941309074	0.52289548122	1.0	0.52	0.48
485	YPEL5	YPEL5	chr2	+	30371110	30371407	30371110	30371171	30379493	30379658	485	132	2	148	6	361	125	0.218646378382	0.523931384198	0.958	0.895	0.063
832	AKAP3	AKAP3	chr12	-	4757910	4758213	4757932	4758213	4754220	4754358	832	0	2	1	0	147	125	0.218939470085	0.523978731776	0.0	1.0	-1.0
1550	FAM193A	FAM193A	chr4	+	2696672	2696869	2696672	2696809	2698089	2698320	1550	28	5	21	1	185	125	0.22048123406	0.526354328385	0.791	0.934	-0.143
2185	CARD14	CARD14	chr17	+	78178025	78178150	78178025	78178140	78178833	78179004	2185	0	2	1	0	135	125	0.220214644759	0.526354328385	0.0	1.0	-1.0
120	TM4SF19	TM4SF19	chr3	-	196051141	196051311	196051145	196051311	196050416	196050868	120	0	2	1	0	129	125	0.220838798148	0.526552209017	0.0	1.0	-1.0
994	CAPS	CAPS	chr19	+	5914950	5915157	5914950	5915076	5915231	5916222	994	23	0	29	2	206	125	0.221342874504	0.527098497421	1.0	0.898	0.102
138	QARS	QARS	chr3	-	49141789	49141904	49141805	49141904	49141295	49141405	138	45	13	56	9	141	125	0.22290582881	0.530161878199	0.754	0.847	-0.093
1490	ZNF302	ZNF302	chr19	+	35168543	35168738	35168543	35168701	35169641	35169718	1490	2	0	0	1	162	125	0.223812011154	0.530700188093	1.0	0.0	1.0
204	DOK3	DOK3	chr5	-	176937150	176937427	176937260	176937427	176936475	176936658	204	0	1	2	0	235	125	0.224793193913	0.530700188093	0.0	1.0	-1.0
2631	TRAPPC2	TRAPPC2	chrX	-	13752162	13752304	13752168	13752304	13737989	13738101	2631	39	2	31	0	131	125	0.224607872667	0.530700188093	0.949	1.0	-0.051
318	ZSCAN9	ZSCAN9	chr6	+	28193028	28193144	28193028	28193108	28200339	28201264	318	0	1	2	0	161	125	0.22376810977	0.530700188093	0.0	1.0	-1.0
567	SERPINB6	SERPINB6	chr6	-	2971724	2972399	2971766	2972399	2959401	2959576	567	7	23	51	96	167	125	0.224572714707	0.530700188093	0.186	0.285	-0.099
790	RFC5	RFC5	chr12	+	118455494	118455858	118455494	118455620	118456876	118456941	790	2	2	11	2	363	125	0.224177852118	0.530700188093	0.256	0.654	-0.398
2710	ARHGAP22	ARHGAP22	chr10	-	49687630	49687807	49687678	49687807	49667726	49667934	2710	3	6	21	16	173	125	0.225154644656	0.530899697178	0.265	0.487	-0.222
2822	HYI	HYI	chr1	-	43919056	43919168	43919083	43919168	43917875	43917990	2822	91	8	186	27	152	125	0.225969473352	0.532166437857	0.903	0.85	0.053
789	LMLN	LMLN	chr3	+	197687070	197687311	197687070	197687190	197701247	197701345	789	10	2	9	0	246	125	0.227116425483	0.534211273191	0.718	1.0	-0.282
1253	DUS4L	DUS4L	chr7	+	107204401	107204692	107204401	107204654	107207494	107207631	1253	4	1	5	6	163	125	0.227502002908	0.534213712497	0.754	0.39	0.364
899	YIF1B	YIF1B	chr19	-	38806499	38806606	38806508	38806606	38800044	38800283	899	2	14	9	23	134	125	0.227674806004	0.534213712497	0.118	0.267	-0.149
313	TRAPPC3	TRAPPC3	chr1	-	36614692	36615115	36614937	36615115	36603396	36603579	313	21	0	26	2	370	125	0.228053951735	0.534449175399	1.0	0.815	0.185
1081	PLEKHB2	PLEKHB2	chr2	+	131890474	131890588	131890474	131890564	131897742	131897848	1081	1	5	27	37	149	125	0.231109888761	0.535021227158	0.144	0.38	-0.236
1107	TEAD2	TEAD2	chr19	-	49865589	49865714	49865629	49865714	49862691	49862756	1107	0	6	1	2	165	125	0.231183348725	0.535021227158	0.0	0.275	-0.275
1484	ZNF302	ZNF302	chr19	+	35168543	35169008	35168543	35168701	35169641	35169718	1484	12	0	4	1	432	125	0.229169955787	0.535021227158	1.0	0.536	0.464
1586	FUS	FUS	chr16	+	31195529	31195717	31195529	31195705	31196259	31196500	1586	235	8	342	6	137	125	0.229535168646	0.535021227158	0.964	0.981	-0.017
1731	ADPGK	ADPGK	chr15	-	73075586	73076126	73075799	73076126	73052747	73052868	1731	6	2	6	0	338	125	0.230710859383	0.535021227158	0.526	1.0	-0.474
1920	STK19	STK19	chr6	+	31946679	31946787	31946679	31946775	31947190	31947330	1920	3	69	6	58	137	125	0.23224311984	0.535021227158	0.038	0.086	-0.048
1995	C18orf21	C18orf21	chr18	+	33552587	33552870	33552587	33552768	33554858	33555058	1995	62	0	79	2	227	125	0.232484445604	0.535021227158	1.0	0.956	0.044
2202	CASP8AP2	CASP8AP2	chr6	+	90539618	90539825	90539618	90539786	90556280	90556363	2202	4	5	4	15	164	125	0.230938172599	0.535021227158	0.379	0.169	0.21
2515	WDR73	WDR73	chr15	-	85197457	85197574	85197464	85197574	85196862	85196930	2515	9	18	8	32	132	125	0.231888613161	0.535021227158	0.321	0.191	0.13
2536	RNF7	RNF7	chr3	+	141457050	141457358	141457050	141457351	141464000	141465645	2536	16	0	21	2	132	125	0.232045937732	0.535021227158	1.0	0.909	0.091
2813	LOC100288798	LOC100288798	chr12	+	46777458	46777496	46777458	46777478	46781529	46781755	2813	5	0	9	3	143	125	0.232315589386	0.535021227158	1.0	0.724	0.276
2941	MBD4	MBD4	chr3	-	129155285	129156151	129155303	129156151	129152904	129152979	2941	45	87	38	101	143	125	0.231000806695	0.535021227158	0.311	0.247	0.064
3109	HHLA3	HHLA3	chr1	+	70820492	70820891	70820492	70820790	70832126	70832220	3109	13	48	12	25	226	125	0.230912809292	0.535021227158	0.13	0.21	-0.08
415	RUSC1	RUSC1	chr1	+	155293727	155294378	155293727	155294335	155294635	155294734	415	15	8	67	19	168	125	0.2311742639	0.535021227158	0.582	0.724	-0.142
768	POLL	POLL	chr10	-	103347578	103348027	103347641	103348027	103347002	103347163	768	8	0	29	5	188	125	0.232457654379	0.535021227158	1.0	0.794	0.206
1029	PIGBOS1	PIGBOS1	chr15	-	55611061	55611392	55611104	55611392	55609381	55610065	1029	43	33	24	11	168	125	0.233210454214	0.536048490082	0.492	0.619	-0.127
2510	CFL2	CFL2	chr14	-	35182602	35182767	35182713	35182767	35182265	35182342	2510	76	1	243	10	236	125	0.233652911339	0.536422312619	0.976	0.928	0.048
2156	HELQ	HELQ	chr4	-	84376421	84377036	84376549	84377036	84373018	84375098	2156	2	9	16	27	253	125	0.23471785957	0.538222651669	0.099	0.226	-0.127
1729	AMZ2	AMZ2	chr17	+	66244144	66244211	66244144	66244199	66244784	66244846	1729	1	1	0	4	137	125	0.235433418694	0.539218475073	0.477	0.0	0.477
2932	ACY1	ACY1	chr3	+	52017299	52017605	52017299	52017600	52018062	52018174	2932	20	1	138	0	130	125	0.236343324804	0.540270836646	0.951	1.0	-0.049
870	GNL3	GNL3	chr3	+	52719935	52720121	52719935	52720071	52720784	52720843	870	190	3	474	2	175	125	0.236456563352	0.540270836646	0.978	0.994	-0.016
1023	ZNRD1	ZNRD1	chr6	+	30029016	30029190	30029016	30029166	30029291	30029446	1023	8	14	2	10	149	125	0.238386801399	0.541436528662	0.324	0.144	0.18
1709	RWDD3	RWDD3	chr1	+	95709766	95710271	95709766	95710254	95712097	95712213	1709	9	19	4	19	142	125	0.238110044933	0.541436528662	0.294	0.156	0.138
1733	TRIM45	TRIM45	chr1	-	117660655	117661389	117660709	117661389	117659237	117659367	1733	42	6	24	1	179	125	0.238633571376	0.541436528662	0.83	0.944	-0.114
182	PHYKPL	PHYKPL	chr5	-	177658669	177659823	177659492	177659823	177658405	177658524	182	23	7	32	18	948	125	0.238557212772	0.541436528662	0.302	0.19	0.112
1966	ZNF688	ZNF688	chr16	-	30582754	30583728	30583442	30583728	30582330	30582444	1966	50	6	33	8	813	125	0.238661380657	0.541436528662	0.562	0.388	0.174
966	LOC101927027	LOC101927027	chr2	+	179291092	179291388	179291092	179291232	179295496	179295616	966	24	3	27	8	281	125	0.238172379297	0.541436528662	0.781	0.6	0.181
283	METTL23	METTL23	chr17	+	74722911	74723439	74722911	74722961	74729059	74729297	283	24	4	31	11	603	125	0.238975536466	0.54150839646	0.554	0.369	0.185
2508	CFL2	CFL2	chr14	-	35182459	35182767	35182713	35182767	35182265	35182342	2508	287	1	941	10	379	125	0.239580269436	0.542237752667	0.99	0.969	0.021
1718	TMEM106C	TMEM106C	chr12	+	48359871	48360012	48359871	48359955	48360465	48360515	1718	284	215	330	288	182	125	0.242034586054	0.546577071252	0.476	0.44	0.036
1773	CCDC120	CCDC120	chrX	+	48916496	48916626	48916496	48916590	48919489	48919648	1773	0	1	41	15	161	125	0.2420677796	0.546577071252	0.0	0.68	-0.68
2019	DNAJC19	DNAJC19	chr3	-	180704730	180704810	180704785	180704810	180703713	180703784	2019	615	10	318	9	180	125	0.243382558718	0.547610757116	0.977	0.961	0.016
23	USP43	USP43	chr17	+	9604668	9605017	9604668	9605002	9613272	9613431	23	14	6	74	16	140	125	0.243356137005	0.547610757116	0.676	0.805	-0.129
967	CDK10	CDK10	chr16	+	89753075	89753205	89753075	89753167	89755659	89755732	967	34	16	108	33	163	125	0.243227034779	0.547610757116	0.62	0.715	-0.095
1211	C7orf49	C7orf49	chr7	-	134853682	134853812	134853720	134853812	134852483	134852559	1211	31	5	88	26	163	125	0.244078580673	0.548532988453	0.826	0.722	0.104
2275	FGFR2	FGFR2	chr10	-	123274630	123274833	123274636	123274833	123263303	123263455	2275	139	66	33	10	131	125	0.244651571625	0.54853457638	0.668	0.759	-0.091
2698	CTSL	CTSL	chr9	+	90340973	90341223	90340973	90341168	90342508	90342644	2698	82	87	50	39	180	125	0.244588859168	0.54853457638	0.396	0.471	-0.075
2986	ENO3	ENO3	chr17	+	4854383	4854519	4854383	4854477	4855122	4855209	2986	6	17	0	4	167	125	0.244959369393	0.548583073746	0.209	0.0	0.209
1332	HDAC9	HDAC9	chr7	+	18631138	18631265	18631138	18631259	18633530	18633652	1332	7	0	155	26	131	125	0.245316053229	0.548740809848	1.0	0.85	0.15
1138	SIGMAR1	SIGMAR1	chr9	-	34637216	34637417	34637329	34637417	34636993	34637086	1138	299	0	518	5	238	125	0.246211989549	0.549544812218	1.0	0.982	0.018
2843	HPS4	HPS4	chr22	-	26879639	26879829	26879730	26879829	26877687	26878206	2843	13	6	41	9	216	125	0.246835674814	0.549544812218	0.556	0.725	-0.169
3062	ERI3	ERI3	chr1	-	44820563	44820951	44820931	44820951	44818521	44818597	3062	56	6	49	10	493	125	0.247108830533	0.549544812218	0.703	0.554	0.149
540	ARL6IP4	ARL6IP4	chr12	+	123464606	123465292	123464606	123464932	123465675	123465813	540	4	2	11	1	485	125	0.246353674151	0.549544812218	0.34	0.739	-0.399
995	FAM49B	FAM49B	chr8	-	130908917	130909100	130908994	130909100	130891634	130891717	995	0	2	4	4	202	125	0.2465383668	0.549544812218	0.0	0.382	-0.382
2977	PFDN6	PFDN6	chr6	+	33257373	33257405	33257373	33257397	33257546	33257697	2977	16	32	35	45	133	125	0.247406481887	0.549569207158	0.32	0.422	-0.102
2643	CNOT8	CNOT8	chr5	+	154238078	154238376	154238078	154238328	154242766	154242955	2643	12	22	18	56	173	125	0.24878625828	0.551994510559	0.283	0.188	0.095
110	SNRPD3	SNRPD3	chr22	+	24951617	24952039	24951617	24952025	24953624	24953768	110	1006	27	1769	35	139	125	0.25002535091	0.552824218794	0.971	0.978	-0.007
2036	SNX14	SNX14	chr6	-	86303296	86303874	86303551	86303874	86283975	86284096	2036	73	0	389	6	380	125	0.249950455705	0.552824218794	1.0	0.955	0.045
302	TRMT2B	TRMT2B	chrX	-	100306239	100306722	100306632	100306722	100297030	100297301	302	10	0	47	6	518	125	0.24974411294	0.552824218794	1.0	0.654	0.346
2274	PARK7	PARK7	chr1	+	8021713	8021853	8021713	8021795	8022822	8022935	2274	282	288	457	527	183	125	0.25101167001	0.553572094394	0.401	0.372	0.029
2580	ZNF227	ZNF227	chr19	+	44732598	44732786	44732598	44732725	44738854	44741421	2580	6	10	4	2	186	125	0.25072201671	0.553572094394	0.287	0.573	-0.286
379	ODC1	ODC1	chr2	-	10587599	10587925	10587753	10587925	10585280	10585390	379	4	0	4	2	279	125	0.251229901994	0.553572094394	1.0	0.473	0.527
2266	ZNF131	ZNF131	chr5	+	43161350	43161715	43161350	43161708	43161810	43162033	2266	7	40	4	49	132	125	0.251611715303	0.553776875127	0.142	0.072	0.07
1523	TLE1	TLE1	chr9	-	84267098	84267203	84267128	84267203	84235355	84235472	1523	12	5	25	21	155	125	0.252252979073	0.554551560646	0.659	0.49	0.169
674	SDCBP2-AS1	SDCBP2-AS1	chr20	+	1305986	1306426	1305986	1306173	1353721	1353822	674	4	0	4	2	378	125	0.253875739735	0.556841868503	1.0	0.398	0.602
976	TMEM9	TMEM9	chr1	-	201123275	201123683	201123489	201123683	201122985	201123087	976	14	6	22	4	339	125	0.253678425352	0.556841868503	0.462	0.67	-0.208
1637	CELF2	CELF2	chr10	+	11356101	11356233	11356101	11356221	11363169	11363349	1637	6	2	51	44	137	125	0.254612228393	0.557182239531	0.732	0.514	0.218
2027	AKTIP	AKTIP	chr16	-	53537029	53537216	53537058	53537216	53534129	53534241	2027	0	11	5	47	154	125	0.254543724691	0.557182239531	0.0	0.079	-0.079
207	CDC42EP3	CDC42EP3	chr2	-	37898568	37899342	37899227	37899342	37869024	37873965	207	44	0	106	3	784	125	0.255229167009	0.557895453998	1.0	0.849	0.151
36	CCDC66	CCDC66	chr3	+	56600621	56600787	56600621	56600768	56600977	56601081	36	13	1	24	0	144	125	0.255681170815	0.5582469299	0.919	1.0	-0.081
1379	DNAAF3	DNAAF3	chr19	-	55677879	55678090	55677890	55678090	55677696	55677785	1379	4	1	1	2	136	125	0.256166277376	0.558398822807	0.786	0.315	0.471
2259	ZNF266	ZNF266	chr19	-	9544740	9544911	9544750	9544911	9530740	9530894	2259	2	6	0	5	135	125	0.256563925885	0.558398822807	0.236	0.0	0.236
491	ETF1	ETF1	chr5	-	137878322	137878625	137878521	137878625	137854380	137854556	491	6	136	10	502	324	125	0.256624602448	0.558398822807	0.017	0.008	0.009
2049	P2RX4	P2RX4	chr12	+	121660749	121660846	121660749	121660765	121666335	121666416	2049	54	0	28	1	206	125	0.257772850749	0.560261400097	1.0	0.944	0.056
2702	CTSL	CTSL	chr9	+	90340973	90341223	90340973	90341164	90342508	90342644	2702	82	7	50	8	184	125	0.259858432447	0.563309630546	0.888	0.809	0.079
275	TOM1	TOM1	chr22	+	35742922	35742965	35742922	35742962	35743047	35743987	275	14	60	5	40	128	125	0.259817991584	0.563309630546	0.186	0.109	0.077
2965	APEX1	APEX1	chr14	+	20923289	20923553	20923289	20923548	20923736	20923862	2965	759	24	716	31	130	125	0.260056871692	0.563309630546	0.968	0.957	0.011
310	ANAPC15	ANAPC15	chr11	-	71822457	71822542	71822487	71822542	71822202	71822332	310	44	4	218	36	155	125	0.261180542689	0.565105079385	0.899	0.83	0.069
2690	UNKL	UNKL	chr16	-	1417092	1417350	1417242	1417350	1413205	1416396	2690	19	0	28	2	275	125	0.262512892834	0.567347480905	1.0	0.864	0.136
456	TANGO2	TANGO2	chr22	+	20024282	20024617	20024282	20024377	20030877	20030966	456	21	15	43	48	365	125	0.264198775018	0.570348031204	0.324	0.235	0.089
2126	CCDC74A	CCDC74A	chr2	+	132285406	132285919	132285406	132285793	132287219	132287264	2126	36	43	12	23	251	125	0.264692843769	0.570691014514	0.294	0.206	0.088
2577	NAT9	NAT9	chr17	-	72772405	72772564	72772409	72772564	72771760	72771846	2577	65	0	71	2	129	125	0.265166611799	0.570691014514	1.0	0.972	0.028
417	SNX10	SNX10	chr7	+	26331514	26331753	26331514	26331706	26386039	26386086	417	0	10	8	74	172	125	0.265250753225	0.570691014514	0.0	0.073	-0.073
2319	ZNF550	ZNF550	chr19	-	58055018	58055951	58055604	58055951	58053203	58054611	2319	25	1	11	2	711	125	0.265875633858	0.57075430023	0.815	0.492	0.323
2992	PDHX	PDHX	chr11	+	34937676	34938362	34937676	34938033	34952950	34953031	2992	97	0	150	2	454	125	0.265580250317	0.57075430023	1.0	0.954	0.046
1609	PIGA	PIGA	chrX	-	15349337	15350114	15349711	15350114	15344035	15344168	1609	39	3	243	8	499	125	0.266267150055	0.570955398943	0.765	0.884	-0.119
474	HELLS	HELLS	chr10	+	96336418	96336562	96336418	96336466	96341082	96341279	474	36	0	131	4	221	125	0.266726197262	0.571300692906	1.0	0.949	0.051
2070	CAMK2G	CAMK2G	chr10	-	75585036	75585105	75585078	75585105	75583797	75583842	2070	77	10	76	16	167	125	0.267540375602	0.571766889664	0.852	0.78	0.072
2152	FAAP20	FAAP20	chr1	-	2130192	2132664	2132488	2132664	2129445	2129581	2152	10	2	8	0	2421	125	0.267405253112	0.571766889664	0.205	1.0	-0.795
2318	ZNF550	ZNF550	chr19	-	58057824	58059361	58059199	58059361	58053203	58054611	2318	238	0	144	1	1500	125	0.267955242555	0.572015812893	1.0	0.923	0.077
1302	DBNDD2	DBNDD2	chr20	+	44037440	44037676	44037440	44037578	44038571	44039250	1302	29	184	55	460	223	125	0.268870819953	0.573331881924	0.081	0.063	0.018
1987	DERL2	DERL2	chr17	-	5389182	5389550	5389388	5389550	5388470	5388536	1987	8	39	20	164	331	125	0.269277010603	0.573560032584	0.072	0.044	0.028
2628	SERHL2	SERHL2	chr22	+	42967126	42967907	42967126	42967209	42968441	42968535	2628	31	3	16	4	823	125	0.270500391556	0.575184111282	0.611	0.378	0.233
2972	TOP3B	TOP3B	chr22	-	22336810	22337240	22337126	22337240	22330011	22330179	2972	4	13	5	38	441	125	0.270639576618	0.575184111282	0.08	0.036	0.044
1176	TDRKH	TDRKH	chr1	-	151762855	151763010	151762880	151763010	151755374	151755525	1176	10	2	15	8	150	125	0.271444214093	0.575226003727	0.806	0.61	0.196
2509	CFL2	CFL2	chr14	-	35182459	35182767	35182602	35182767	35182265	35182342	2509	223	12	724	26	268	125	0.272159616787	0.575226003727	0.897	0.929	-0.032
2711	ZSCAN26	ZSCAN26	chr6	+	28239631	28240116	28239631	28240113	28240446	28240564	2711	13	1	10	3	128	125	0.272091673522	0.575226003727	0.927	0.765	0.162
3072	SETDB1	SETDB1	chr1	+	150898814	150898993	150898814	150898939	150900179	150900450	3072	77	11	70	16	179	125	0.271571572277	0.575226003727	0.83	0.753	0.077
326	FAM45A	FAM45A	chr10	+	120867459	120867676	120867459	120867608	120871360	120871440	326	129	0	288	4	193	125	0.271451161828	0.575226003727	1.0	0.979	0.021
1688	MRE11A	MRE11A	chr11	-	94226849	94227040	94226956	94227040	94225947	94226072	1688	11	7	45	15	232	125	0.272895818633	0.576146788898	0.458	0.618	-0.16
386	ATRAID	ATRAID	chr2	+	27435218	27435475	27435218	27435335	27436044	27436166	386	70	278	104	341	265	125	0.273910628035	0.577653106648	0.106	0.126	-0.02
2035	ENPP2	ENPP2	chr8	-	120594657	120594842	120594669	120594842	120592355	120592407	2035	25	11	0	1	137	125	0.274393664403	0.57800615113	0.675	0.0	0.675
588	CAAP1	CAAP1	chr9	-	26892256	26892826	26892410	26892826	26887310	26887511	588	17	33	24	71	279	125	0.274681066082	0.57800615113	0.188	0.132	0.056
2337	YWHAZ	YWHAZ	chr8	-	101963413	101963560	101963462	101963560	101960823	101961128	2337	4	17	6	11	174	125	0.27566019216	0.579430469705	0.145	0.282	-0.137
2177	GDNF	GDNF	chr5	-	37834747	37834924	37834825	37834924	37812778	37816237	2177	19	27	0	2	203	125	0.276358850778	0.580262778687	0.302	0.0	0.302
150	TMEM218	TMEM218	chr11	-	124981480	124981659	124981482	124981659	124972629	124972705	150	0	1	14	6	127	125	0.277818498898	0.580783056039	0.0	0.697	-0.697
1760	RTEL1	RTEL1	chr20	+	62326680	62327003	62326680	62326833	62327130	62327606	1760	94	40	100	56	295	125	0.277566240982	0.580783056039	0.499	0.431	0.068
2431	MADD	MADD	chr11	+	47306491	47306745	47306491	47306616	47310941	47311044	2431	25	1	40	0	254	125	0.277713057143	0.580783056039	0.925	1.0	-0.075
937	C20orf27	C20orf27	chr20	-	3740653	3740833	3740728	3740833	3739182	3739325	937	5	151	2	152	200	125	0.277798609532	0.580783056039	0.02	0.008	0.012
982	TMEM9	TMEM9	chr1	-	201123489	201123683	201123576	201123683	201122985	201123087	982	6	1	4	3	212	125	0.279254633897	0.58314938255	0.78	0.44	0.34
856	PUM1	PUM1	chr1	-	31422973	31423108	31422979	31423108	31413997	31414119	856	4	0	5	2	131	125	0.279668475519	0.583378093112	1.0	0.705	0.295
549	PLEKHH3	PLEKHH3	chr17	-	40823011	40823148	40823020	40823148	40822590	40822723	549	20	9	15	3	134	125	0.280797591652	0.585096720866	0.675	0.823	-0.148
2189	TESC	TESC	chr12	-	117484576	117484643	117484581	117484643	117484363	117484471	2189	11	82	5	19	130	125	0.281227697349	0.585302620247	0.114	0.202	-0.088
2774	CDV3	CDV3	chr3	+	133293277	133293600	133293277	133293395	133293882	133293959	2774	7	0	3	1	330	125	0.281507050531	0.585302620247	1.0	0.532	0.468
2473	SGOL1	SGOL1	chr3	-	20215740	20216547	20216496	20216547	20212534	20212724	2473	220	5	446	5	881	125	0.282126949732	0.58595597252	0.862	0.927	-0.065
139	QARS	QARS	chr3	-	49141756	49141904	49141805	49141904	49141295	49141405	139	782	13	869	9	174	125	0.282641155651	0.586388631367	0.977	0.986	-0.009
2179	ZNF707	ZNF707	chr8	+	144773242	144773402	144773242	144773369	144773769	144773883	2179	4	7	12	9	158	125	0.283045929392	0.58659356394	0.311	0.513	-0.202
1068	FAM109A	FAM109A	chr12	-	111803916	111804061	111803935	111804061	111798454	111801267	1068	27	0	17	1	144	125	0.283961964614	0.587713946649	1.0	0.937	0.063
1515	DHX40	DHX40	chr17	+	57643987	57644155	57643987	57644070	57650476	57650596	1515	105	2	82	4	210	125	0.28442200715	0.587713946649	0.969	0.924	0.045
2963	APEX1	APEX1	chr14	+	20923289	20923548	20923289	20923497	20923736	20923862	2963	289	93	284	109	176	125	0.284506281946	0.587713946649	0.688	0.649	0.039
1789	SLC25A14	SLC25A14	chrX	+	129474080	129474327	129474080	129474318	129479155	129479249	1789	6	3	3	0	134	125	0.285291745185	0.588193780355	0.651	1.0	-0.349
47	CARF	CARF	chr2	+	203776940	203777825	203776940	203777047	203782599	203782766	47	4	9	2	1	903	125	0.285659055561	0.588193780355	0.058	0.217	-0.159
518	ARMCX5	ARMCX5	chrX	+	101854425	101854787	101854425	101854775	101856391	101856437	518	5	13	3	19	137	125	0.285574247834	0.588193780355	0.26	0.126	0.134
2200	CASP8AP2	CASP8AP2	chr6	+	90539618	90539825	90539618	90539653	90556280	90556363	2200	10	0	15	2	297	125	0.286684700647	0.589672286631	1.0	0.759	0.241
1316	GALK2	GALK2	chr15	+	49462212	49462572	49462212	49462555	49493358	49493447	1316	16	0	27	2	142	125	0.287437087058	0.589953849989	1.0	0.922	0.078
65	KRBOX4	KRBOX4	chrX	+	46322632	46322743	46322632	46322728	46332184	46334074	65	17	23	12	9	140	125	0.287230315064	0.589953849989	0.398	0.543	-0.145
1286	BRCA1	BRCA1	chr17	-	41243451	41246877	41246760	41246877	41242960	41243049	1286	364	6	1961	19	3434	125	0.289060922892	0.592508043657	0.688	0.79	-0.102
1555	BEND7	BEND7	chr10	-	13541738	13542080	13541777	13542080	13538765	13538888	1555	42	9	77	26	164	125	0.28990210811	0.592508043657	0.781	0.693	0.088
2410	TMCO6	TMCO6	chr5	+	140019011	140019197	140019011	140019193	140019323	140019436	2410	1	1	0	3	129	125	0.289534897944	0.592508043657	0.492	0.0	0.492
316	IFT52	IFT52	chr20	+	42219252	42219694	42219252	42219669	42223332	42223457	316	54	51	32	21	150	125	0.289917863824	0.592508043657	0.469	0.559	-0.09
1021	ZNRD1	ZNRD1	chr6	+	30029016	30029175	30029016	30029166	30029291	30029446	1021	76	14	33	10	134	125	0.294061552359	0.59482030591	0.835	0.755	0.08
123	AKR1E2	AKR1E2	chr10	+	4889339	4889491	4889339	4889422	4889679	4890251	123	0	2	2	2	194	125	0.292477653368	0.59482030591	0.0	0.392	-0.392
1245	PPFIBP1	PPFIBP1	chr12	+	27817294	27817379	27817294	27817370	27820098	27820253	1245	17	17	224	153	134	125	0.29389369894	0.59482030591	0.483	0.577	-0.094
1888	NDUFV1	NDUFV1	chr11	+	67374322	67374547	67374322	67374520	67375866	67375949	1888	88	0	422	7	152	125	0.292022351265	0.59482030591	1.0	0.98	0.02
2203	IKBKB	IKBKB	chr8	+	42150960	42151086	42150960	42151030	42162704	42162793	2203	3	54	3	134	181	125	0.292798390241	0.59482030591	0.037	0.015	0.022
2341	NOP56	NOP56	chr20	+	2636579	2636860	2636579	2636680	2637419	2637541	2341	268	0	205	2	305	125	0.292018417498	0.59482030591	1.0	0.977	0.023
2562	SKIL	SKIL	chr3	+	170102320	170102553	170102320	170102415	170108010	170108252	2562	293	4	177	5	263	125	0.291406770762	0.59482030591	0.972	0.944	0.028
257	ATP5J	ATP5J	chr21	-	27107163	27107965	27107797	27107965	27101941	27102112	257	775	20	794	28	759	125	0.294174672544	0.59482030591	0.865	0.824	0.041
261	ATP5J	ATP5J	chr21	-	27107249	27107965	27107299	27107965	27101941	27102112	261	15	99	14	60	175	125	0.294113263771	0.59482030591	0.098	0.143	-0.045
2732	SLC38A1	SLC38A1	chr12	-	46662308	46663208	46662647	46663208	46633461	46633676	2732	64	0	335	5	464	125	0.294462425826	0.59482030591	1.0	0.948	0.052
428	KPTN	KPTN	chr19	-	47986382	47986472	47986417	47986472	47984214	47984290	428	2	52	0	38	160	125	0.293850274789	0.59482030591	0.029	0.0	0.029
1503	PLD2	PLD2	chr17	+	4722723	4722877	4722723	4722844	4725087	4725202	1503	44	11	84	13	158	125	0.295879025102	0.59492870242	0.76	0.836	-0.076
2107	DHRS4-AS1	DHRS4-AS1	chr14	-	24422782	24423406	24422982	24423406	24407939	24410367	2107	4	2	14	19	325	125	0.295205964566	0.59492870242	0.435	0.221	0.214
2386	JADE1	JADE1	chr4	+	129732424	129732558	129732424	129732551	129752887	129752965	2386	0	4	5	17	132	125	0.29606780496	0.59492870242	0.0	0.218	-0.218
3099	GPX8	GPX8	chr5	+	54455945	54456224	54455945	54456071	54459882	54463129	3099	128	5	255	5	278	125	0.29551659805	0.59492870242	0.92	0.958	-0.038
406	SLC35B3	SLC35B3	chr6	-	8435309	8435800	8435671	8435800	8434617	8434663	406	34	3	43	8	487	125	0.295904720815	0.59492870242	0.744	0.58	0.164
1466	ITFG2	ITFG2	chr12	+	2927271	2927519	2927271	2927443	2929251	2929391	1466	4	50	2	63	201	125	0.297057002181	0.59629138553	0.047	0.019	0.028
1264	MSTO1	MSTO1	chr1	+	155583447	155583557	155583447	155583524	155583849	155584758	1264	115	11	116	17	158	125	0.297891068396	0.596451412218	0.892	0.844	0.048
1726	AMZ2	AMZ2	chr17	+	66244144	66244298	66244144	66244227	66244780	66244846	1726	1	11	0	17	196	125	0.298070137144	0.596451412218	0.055	0.0	0.055
2218	HAUS1	HAUS1	chr18	+	43685159	43685374	43685159	43685334	43698146	43698282	2218	10	304	6	315	165	125	0.297771124003	0.596451412218	0.024	0.014	0.01
655	CARS	CARS	chr11	-	3023191	3023283	3023199	3023283	3022151	3022478	655	36	127	93	260	133	125	0.298731405071	0.597151307113	0.21	0.252	-0.042
2783	TFG	TFG	chr3	+	100455419	100455560	100455419	100455548	100463676	100463775	2783	423	151	443	181	137	125	0.299044306766	0.597154100073	0.719	0.691	0.028
2486	STRADA	STRADA	chr17	-	61781700	61781942	61781791	61781942	61781364	61781407	2486	86	10	103	7	216	125	0.299966164218	0.597749622459	0.833	0.895	-0.062
487	DMXL1	DMXL1	chr5	+	118433673	118435111	118433673	118433799	118437629	118437701	487	2	9	24	47	1437	125	0.29992238692	0.597749622459	0.019	0.043	-0.024
284	METTL23	METTL23	chr17	+	74722911	74723295	74722911	74723260	74729059	74729297	284	5	15	14	22	160	125	0.300694364774	0.59857850184	0.207	0.332	-0.125
1431	AMN1	AMN1	chr12	-	31881904	31882108	31881924	31882108	31854796	31854941	1431	2	0	2	2	145	125	0.30134839888	0.598637182024	1.0	0.463	0.537
529	XRCC4	XRCC4	chr5	+	82373316	82373481	82373316	82373434	82400728	82400877	529	0	14	2	25	172	125	0.301045793455	0.598637182024	0.0	0.055	-0.055
1738	SNX17	SNX17	chr2	+	27594135	27594335	27594135	27594210	27596113	27596178	1738	9	4	3	0	250	125	0.302573872373	0.600449392691	0.529	1.0	-0.471
2955	LRRC75A-AS1	LRRC75A-AS1	chr17	+	16366480	16366631	16366480	16366561	16373615	16373962	2955	1	0	1	3	195	125	0.303509538721	0.60168333581	1.0	0.176	0.824
873	RCC1	RCC1	chr1	+	28857034	28857127	28857034	28857085	28858314	28858502	873	0	13	5	68	167	125	0.303851525544	0.601739023211	0.0	0.052	-0.052
101	NTMT1	NTMT1	chr9	+	132396332	132396585	132396332	132396500	132397486	132398410	101	270	49	475	70	210	125	0.305494382349	0.601959653724	0.766	0.802	-0.036
1177	SPATA6	SPATA6	chr1	-	48821341	48821441	48821389	48821441	48771458	48771550	1177	50	16	14	2	173	125	0.306476201678	0.601959653724	0.693	0.835	-0.142
1213	C7orf49	C7orf49	chr7	-	134853537	134853812	134853720	134853812	134852483	134852559	1213	156	5	495	26	308	125	0.30614046689	0.601959653724	0.927	0.885	0.042
1241	UBE2D3	UBE2D3	chr4	-	103748748	103749105	103748891	103749105	103747641	103747793	1241	21	2	240	9	268	125	0.306789035831	0.601959653724	0.83	0.926	-0.096
1461	SPRY4	SPRY4	chr5	-	141699297	141699359	141699308	141699359	141689991	141694720	1461	0	2	5	7	136	125	0.304783693246	0.601959653724	0.0	0.396	-0.396
2664	CDIP1	CDIP1	chr16	-	4563696	4563852	4563816	4563852	4562791	4562948	2664	18	0	12	1	245	125	0.30639533115	0.601959653724	1.0	0.86	0.14
3110	HHLA3	HHLA3	chr1	+	70820492	70820794	70820492	70820790	70832126	70832220	3110	33	48	25	25	129	125	0.305701565968	0.601959653724	0.4	0.492	-0.092
468	NFKBIL1	NFKBIL1	chr6	+	31525404	31525626	31525404	31525581	31525798	31526606	468	100	23	81	26	170	125	0.305665613107	0.601959653724	0.762	0.696	0.066
718	CES2	CES2	chr16	+	66976550	66976688	66976550	66976640	66977201	66977274	718	60	5	104	15	173	125	0.304872548821	0.601959653724	0.897	0.834	0.063
1761	CD151	CD151	chr11	+	832951	833026	832951	833022	834529	834591	1761	68	13	596	81	129	125	0.309276780503	0.606220437857	0.835	0.877	-0.042
1121	BCL7A	BCL7A	chr12	+	122492710	122492895	122492710	122492832	122496997	122499950	1121	25	101	27	79	188	125	0.310270464702	0.60667254722	0.141	0.185	-0.044
2951	UBE3B	UBE3B	chr12	+	109915427	109915914	109915427	109915569	109919441	109919547	2951	61	15	103	36	470	125	0.309880738725	0.60667254722	0.52	0.432	0.088
775	ZNF135	ZNF135	chr19	+	58571336	58571766	58571336	58571403	58572947	58573074	775	2	5	2	1	488	125	0.310456843413	0.60667254722	0.093	0.339	-0.246
1838	IFI6	IFI6	chr1	-	27995743	27995857	27995755	27995857	27994968	27995046	1838	21	86	27	79	137	125	0.311277357999	0.607332898888	0.182	0.238	-0.056
2901	KCNK2	KCNK2	chr1	+	215256559	215256774	215256559	215256650	215259710	215260021	2901	64	39	2	0	249	125	0.311745212575	0.607332898888	0.452	1.0	-0.548
757	KIAA1033	KIAA1033	chr12	+	105527547	105527677	105527547	105527674	105531663	105531789	757	0	37	4	136	128	125	0.311709483408	0.607332898888	0.0	0.028	-0.028
1735	SNX17	SNX17	chr2	+	27594135	27594335	27594135	27594174	27595489	27595607	1735	15	2	9	0	286	125	0.312991572094	0.609141973304	0.766	1.0	-0.234
241	CASP8	CASP8	chr2	+	202098165	202098345	202098165	202098277	202098738	202098835	241	16	3	6	0	193	125	0.313904304362	0.609680396618	0.775	1.0	-0.225
2443	BACE1	BACE1	chr11	-	117165846	117166063	117165978	117166063	117164586	117164649	2443	33	0	64	2	257	125	0.313749259303	0.609680396618	1.0	0.94	0.06
1470	ZNF34	ZNF34	chr8	-	146005612	146005665	146005616	146005665	146003823	146003910	1470	6	2	4	0	129	125	0.31478720755	0.610776393597	0.744	1.0	-0.256
218	CTNND1	CTNND1	chr11	+	57529233	57529540	57529233	57529518	57561481	57561553	218	4	22	37	375	147	125	0.315695621158	0.61130152097	0.134	0.077	0.057
303	TRMT2B	TRMT2B	chrX	-	100306772	100307105	100306805	100307105	100291962	100292062	303	8	0	5	1	158	125	0.315419300924	0.61130152097	1.0	0.798	0.202
2786	HCCS	HCCS	chrX	+	11129405	11129638	11129405	11129543	11130138	11130280	2786	43	4	111	5	220	125	0.316556902597	0.612350738929	0.859	0.927	-0.068
917	TMEM134	TMEM134	chr11	-	67235487	67235563	67235498	67235563	67234971	67235034	917	11	23	8	29	136	125	0.317400106375	0.613362907178	0.305	0.202	0.103
1088	ORC1	ORC1	chr1	-	52854113	52854309	52854128	52854309	52851523	52851621	1088	59	0	84	2	140	125	0.320662292635	0.616907223582	1.0	0.974	0.026
1192	ZNF767P	ZNF767P	chr7	-	149248664	149248917	149248745	149248917	149247958	149248037	1192	49	18	16	3	206	125	0.321362496586	0.616907223582	0.623	0.764	-0.141
2071	SPPL2B	SPPL2B	chr19	+	2351431	2351655	2351431	2351592	2352943	2355100	2071	7	10	8	22	188	125	0.321729177408	0.616907223582	0.318	0.195	0.123
2265	MED18	MED18	chr1	+	28655512	28655691	28655512	28655635	28657107	28657246	2265	18	0	79	4	181	125	0.32200245621	0.616907223582	1.0	0.932	0.068
2277	SRRM1	SRRM1	chr1	+	24981345	24981620	24981345	24981614	24987209	24987290	2277	203	49	327	96	131	125	0.320647782353	0.616907223582	0.798	0.765	0.033
258	ATP5J	ATP5J	chr21	-	27107163	27107965	27107249	27107965	27101941	27102112	258	507	15	600	12	211	125	0.322130480337	0.616907223582	0.952	0.967	-0.015
3000	NAA10	NAA10	chrX	-	153199395	153199454	153199413	153199454	153197991	153198037	3000	431	10	710	24	143	125	0.321497437091	0.616907223582	0.974	0.963	0.011
447	AUP1	AUP1	chr2	-	74755877	74756409	74756258	74756409	74755543	74755616	447	573	16	868	17	506	125	0.320425769516	0.616907223582	0.898	0.927	-0.029
552	CNN2	CNN2	chr19	+	1032557	1032695	1032557	1032662	1036128	1036245	552	575	15	2257	78	158	125	0.319710922356	0.616907223582	0.968	0.958	0.01
622	ASB9	ASB9	chrX	-	15266804	15267057	15266865	15267057	15262108	15262752	622	46	5	40	8	186	125	0.322851039883	0.617670103249	0.861	0.771	0.09
984	TMEM9	TMEM9	chr1	-	201123572	201123683	201123576	201123683	201122985	201123087	984	172	1	150	3	129	125	0.32498067975	0.621124589313	0.994	0.98	0.014
1805	AP5S1	AP5S1	chr20	+	3801170	3801405	3801170	3801349	3802748	3802940	1805	42	4	57	10	181	125	0.327409467287	0.623912140965	0.879	0.797	0.082
3033	PICK1	PICK1	chr22	+	38453261	38453594	38453261	38453443	38453759	38453857	3033	42	7	139	14	276	125	0.327415552327	0.623912140965	0.731	0.818	-0.087
585	LAMA4	LAMA4	chr6	-	112575643	112575917	112575660	112575917	112575157	112575493	585	266	289	66	59	142	125	0.327260148942	0.623912140965	0.448	0.496	-0.048
90	MYCN	MYCN	chr2	+	16080559	16081175	16080559	16080865	16082069	16082976	90	56	2	6	1	435	125	0.32854309753	0.625439044652	0.889	0.633	0.256
1598	ZNF195	ZNF195	chr11	-	3382972	3383119	3383026	3383119	3379156	3381795	1598	40	0	77	2	179	125	0.330666503903	0.628856833316	1.0	0.964	0.036
2599	ARL5A	ARL5A	chr2	-	152684644	152685009	152684902	152685009	152671652	152671713	2599	22	0	71	3	383	125	0.332832766914	0.630874898006	1.0	0.885	0.115
2771	RNASE4	RNASE4	chr14	+	21152371	21152917	21152371	21152855	21167513	21168761	2771	20	0	16	1	187	125	0.332511465183	0.630874898006	1.0	0.914	0.086
344	PPCS	PPCS	chr1	+	42922164	42922395	42922164	42922254	42922917	42923021	344	0	1	1	0	266	125	0.333044025447	0.630874898006	0.0	1.0	-1.0
935	SPIN2B	SPIN2B	chrX	-	57147670	57147979	57147725	57147979	57146114	57147064	935	8	10	11	7	180	125	0.332334065321	0.630874898006	0.357	0.522	-0.165
2161	CYB5D2	CYB5D2	chr17	+	4046461	4047299	4046461	4046607	4053184	4053325	2161	65	2	71	5	817	125	0.334038272135	0.630992718504	0.833	0.685	0.148
2851	MAPKAPK3	MAPKAPK3	chr3	+	50654561	50654672	50654561	50654657	50654944	50655215	2851	0	2	19	34	140	125	0.333706588506	0.630992718504	0.0	0.333	-0.333
296	YIPF5	YIPF5	chr5	-	143549847	143550278	143550098	143550278	143549409	143549529	296	8	128	9	236	376	125	0.334093692896	0.630992718504	0.02	0.013	0.007
1524	TLE1	TLE1	chr9	-	84267098	84267203	84267128	84267203	84249011	84249216	1524	119	181	134	238	155	125	0.334794077889	0.631693156804	0.346	0.312	0.034
1537	ORC6	ORC6	chr16	+	46723557	46723741	46723557	46723682	46724902	46725032	1537	5	32	7	83	184	125	0.337094549182	0.634334269524	0.096	0.054	0.042
1678	CKAP2L	CKAP2L	chr2	-	113513553	113514791	113514469	113514791	113509843	113510051	1678	197	0	1403	6	1041	125	0.337277981595	0.634334269524	1.0	0.966	0.034
1901	ZCCHC9	ZCCHC9	chr5	+	80597401	80597517	80597401	80597489	80604379	80604530	1901	2	4	6	4	153	125	0.337517451703	0.634334269524	0.29	0.551	-0.261
556	C17orf58	C17orf58	chr17	-	65989016	65989351	65989159	65989351	65987214	65988219	556	52	54	52	41	268	125	0.337288552733	0.634334269524	0.31	0.372	-0.062
1492	ZNF302	ZNF302	chr19	+	35168543	35168767	35168543	35168701	35169641	35169718	1492	1	0	0	1	191	125	0.338196441428	0.634801401884	1.0	0.0	1.0
186	MED20	MED20	chr6	-	41877006	41877260	41877082	41877260	41873090	41875025	186	66	0	113	2	201	125	0.338428290415	0.634801401884	1.0	0.972	0.028
2875	NPEPL1	NPEPL1	chr20	+	57266779	57266886	57266779	57266836	57268792	57268978	2875	0	1	1	0	175	125	0.339106096076	0.634830455252	0.0	1.0	-1.0
539	ARL6IP4	ARL6IP4	chr12	+	123464606	123465434	123464606	123465292	123465675	123465813	539	1	1	1	7	267	125	0.338865659278	0.634830455252	0.319	0.063	0.256
404	SLC35B3	SLC35B3	chr6	-	8435460	8435800	8435671	8435800	8434617	8434663	404	22	3	29	8	336	125	0.340042258027	0.635961959647	0.732	0.574	0.158
1570	BMP4	BMP4	chr14	-	54423267	54423554	54423476	54423554	54419993	54420118	1570	137	5	22	2	334	125	0.340466985509	0.636135683451	0.911	0.805	0.106
1676	BOC	BOC	chr3	+	112935033	112935125	112935033	112935121	112968568	112968746	1676	171	191	2	5	129	125	0.342671325999	0.638272898186	0.465	0.279	0.186
1703	COPB2	COPB2	chr3	-	139108310	139108522	139108389	139108522	139102139	139102277	1703	24	304	24	405	204	125	0.342942663084	0.638272898186	0.046	0.035	0.011
1875	ANAPC11	ANAPC11	chr17	+	79849588	79849717	79849588	79849709	79851427	79851490	1875	109	76	148	124	133	125	0.342511464638	0.638272898186	0.574	0.529	0.045
582	CCT8	CCT8	chr21	-	30445580	30446118	30445826	30446118	30442567	30442658	582	38	3	12	0	371	125	0.342389105339	0.638272898186	0.81	1.0	-0.19
451	ZNF84	ZNF84	chr12	+	133613871	133614140	133613871	133614131	133617863	133618068	451	3	10	5	7	134	125	0.343732752179	0.639122876748	0.219	0.4	-0.181
836	BPNT1	BPNT1	chr1	-	220262985	220263195	220263027	220263195	220247308	220247413	836	2	2	9	27	167	125	0.344656743095	0.640219938482	0.428	0.2	0.228
1420	PML	PML	chr15	+	74325496	74325763	74325496	74325755	74326818	74326871	1420	14	89	25	224	133	125	0.345393869309	0.64096810016	0.129	0.095	0.034
1747	NAPRT	NAPRT	chr8	-	144657360	144657515	144657399	144657515	144657155	144657263	1747	34	0	284	7	164	125	0.346140117793	0.641731727088	1.0	0.969	0.031
635	ARSA	ARSA	chr22	-	51066325	51066601	51066373	51066601	51065983	51066220	635	0	1	17	11	173	125	0.346798349245	0.642187056065	0.0	0.528	-0.528
808	CTAGE5	CTAGE5	chr14	+	39760222	39760315	39760222	39760300	39762474	39762585	808	2	14	4	71	140	125	0.347055706877	0.642187056065	0.113	0.048	0.065
1450	AURKA	AURKA	chr20	-	54966998	54967351	54967209	54967351	54965611	54965721	1450	10	4	77	16	336	125	0.347439404254	0.642277085781	0.482	0.642	-0.16
1759	SPINT1	SPINT1	chr15	+	41145908	41146127	41145908	41146079	41146594	41146720	1759	19	0	245	10	173	125	0.348058763779	0.642802167788	1.0	0.947	0.053
1265	ZNF234	ZNF234	chr19	+	44645709	44645886	44645709	44645768	44646466	44646520	1265	11	4	3	3	243	125	0.348825922827	0.643598935572	0.586	0.34	0.246
2701	CTSL	CTSL	chr9	+	90340973	90341313	90340973	90341164	90342508	90342644	2701	131	7	90	8	274	125	0.349697457507	0.644586563501	0.895	0.837	0.058
278	METTL23	METTL23	chr17	+	74722911	74723260	74722911	74722961	74725771	74725876	278	21	3	44	12	424	125	0.351052426976	0.646462538437	0.674	0.519	0.155
1149	CDK18	CDK18	chr1	+	205473683	205474006	205473683	205473924	205492274	205492425	1149	3	1	4	5	207	125	0.351546260806	0.646750654477	0.644	0.326	0.318
438	U2AF2	U2AF2	chr19	+	56180448	56180547	56180448	56180535	56180809	56181058	438	156	662	179	851	137	125	0.352219570209	0.647368088294	0.177	0.161	0.016
1801	ODF2	ODF2	chr9	+	131223220	131223346	131223220	131223289	131231461	131231632	1801	117	30	124	41	182	125	0.353146536427	0.648450105681	0.728	0.675	0.053
1928	PSME1	PSME1	chr14	+	24607682	24607777	24607682	24607769	24607944	24608176	1928	5	285	35	1289	133	125	0.35457668866	0.648634460121	0.016	0.025	-0.009
2305	TLE3	TLE3	chr15	-	70350488	70350630	70350497	70350630	70349812	70349997	2305	9	39	8	57	134	125	0.354547091162	0.648634460121	0.177	0.116	0.061
269	KDM2A	KDM2A	chr11	+	67017556	67018269	67017556	67017817	67020164	67020328	269	184	0	749	4	577	125	0.353893504556	0.648634460121	1.0	0.976	0.024
805	ZNF689	ZNF689	chr16	-	30621157	30621707	30621522	30621707	30620845	30620959	805	25	0	21	1	490	125	0.354600372565	0.648634460121	1.0	0.843	0.157
1907	NME4	NME4	chr16	+	448207	448394	448207	448385	448989	449123	1907	11	23	7	8	134	125	0.355564286355	0.649158797088	0.309	0.449	-0.14
3098	GPX8	GPX8	chr5	+	54455945	54456224	54455945	54456071	54456821	54457083	3098	206	5	548	21	278	125	0.355527888173	0.649158797088	0.949	0.921	0.028
2845	EPOR	EPOR	chr19	-	11493522	11493908	11493772	11493908	11492605	11492781	2845	12	12	8	4	375	125	0.355919157527	0.649188415775	0.25	0.4	-0.15
268	CDC25B	CDC25B	chr20	+	3776385	3777378	3776385	3776526	3778310	3778396	268	32	0	68	2	977	125	0.356701290024	0.649683536384	1.0	0.813	0.187
2871	C11orf74	C11orf74	chr11	+	36616042	36616311	36616042	36616191	36631630	36631789	2871	35	62	12	14	245	125	0.356868421394	0.649683536384	0.224	0.304	-0.08
811	GUSBP4	GUSBP4	chr6	-	58275150	58275346	58275195	58275346	58272111	58273455	811	24	1	5	1	170	125	0.359078772731	0.653087293478	0.946	0.786	0.16
1292	CRNKL1	CRNKL1	chr20	-	20032935	20033366	20033122	20033366	20031113	20031266	1292	80	1	129	0	312	125	0.360623670492	0.654551018581	0.97	1.0	-0.03
281	METTL23	METTL23	chr17	+	74722911	74723260	74722911	74722961	74729059	74729297	281	31	4	48	11	424	125	0.360598960203	0.654551018581	0.696	0.563	0.133
325	SEMA3B	SEMA3B	chr3	+	50310549	50310874	50310549	50310745	50310965	50311077	325	21	1	90	1	254	125	0.360907890788	0.654551018581	0.912	0.978	-0.066
1442	WDR4	WDR4	chr21	-	44293660	44293801	44293712	44293801	44283549	44283706	1442	54	4	175	7	177	125	0.361371272306	0.654771955587	0.905	0.946	-0.041
1551	CEP57L1	CEP57L1	chr6	+	109481774	109481933	109481774	109481919	109483951	109485115	1551	2	23	1	37	139	125	0.361721221941	0.654787141134	0.073	0.024	0.049
1725	AMZ2	AMZ2	chr17	+	66244144	66244298	66244144	66244199	66244780	66244846	1725	1	3	0	4	224	125	0.363790634105	0.657291843147	0.157	0.0	0.157
2108	GMPR2	GMPR2	chr14	+	24702684	24702804	24702684	24702799	24704942	24705026	2108	61	0	206	4	130	125	0.363780414391	0.657291843147	1.0	0.98	0.02
1437	ZBTB17	ZBTB17	chr1	-	16274785	16274992	16274789	16274992	16273429	16273618	1437	48	4	33	1	129	125	0.364549484276	0.657423670138	0.921	0.97	-0.049
1997	COASY	COASY	chr17	+	40714091	40715340	40714091	40714237	40716463	40716595	1997	772	2	2307	0	1228	125	0.364259092093	0.657423670138	0.975	1.0	-0.025
751	THTPA	THTPA	chr14	+	24025190	24026248	24025190	24025552	24027903	24028790	751	117	18	162	18	821	125	0.364928381017	0.657488445874	0.497	0.578	-0.081
2163	TTC19	TTC19	chr17	+	15903431	15903696	15903431	15903559	15905228	15905339	2163	2	27	4	128	262	125	0.366123833399	0.658404679762	0.034	0.015	0.019
2766	NSUN4	NSUN4	chr1	+	46810472	46810816	46810472	46810634	46818539	46818700	2766	92	3	132	8	307	125	0.365863611818	0.658404679762	0.926	0.87	0.056
1113	ADRM1	ADRM1	chr20	+	60877951	60878105	60877951	60878101	60881252	60881376	1113	2	0	3	2	129	125	0.367377403009	0.659421799221	1.0	0.592	0.408
2705	SYTL3	SYTL3	chr6	+	159083781	159084410	159083781	159083844	159086426	159086645	2705	13	0	27	2	691	125	0.367238368284	0.659421799221	1.0	0.709	0.291
1143	SMARCA2	SMARCA2	chr9	+	2086828	2087071	2086828	2086897	2088499	2088613	1143	77	0	161	2	299	125	0.369477082988	0.661950998213	1.0	0.971	0.029
697	ATP2A1-AS1	ATP2A1-AS1	chr16	-	28890809	28891242	28890862	28891242	28890277	28890425	697	5	11	4	18	178	125	0.369219320048	0.661950998213	0.242	0.135	0.107
1064	ABCB8	ABCB8	chr7	+	150741057	150741308	150741057	150741233	150742295	150744869	1064	62	0	120	2	200	125	0.371813537803	0.664274512552	1.0	0.974	0.026
2764	PASK	PASK	chr2	-	242054436	242054592	242054457	242054592	242051654	242051854	2764	1	24	4	35	146	125	0.371686374562	0.664274512552	0.034	0.089	-0.055
2983	ZNF202	ZNF202	chr11	-	123611100	123611244	123611124	123611244	123601194	123601693	2983	0	2	1	1	149	125	0.371482553959	0.664274512552	0.0	0.456	-0.456
38	MRPL10	MRPL10	chr17	-	45908676	45908907	45908825	45908907	45905866	45906036	38	5	113	3	132	274	125	0.373905902762	0.667390703533	0.02	0.01	0.01
2897	TRIM17	TRIM17	chr1	-	228604087	228604583	228604239	228604583	228602344	228602778	2897	3	2	2	0	277	125	0.374498374925	0.667826404401	0.404	1.0	-0.596
1027	RSAD1	RSAD1	chr17	+	48561802	48562003	48561802	48561906	48562104	48563341	1027	14	67	7	52	222	125	0.379014420431	0.669033742142	0.105	0.07	0.035
117	NDRG2	NDRG2	chr14	-	21486921	21486973	21486954	21486973	21486615	21486663	117	371	6	20	1	158	125	0.377178232843	0.669033742142	0.98	0.941	0.039
1294	SLC39A11	SLC39A11	chr17	-	70943869	70944014	70943890	70944014	70845772	70845943	1294	9	16	16	45	146	125	0.37819284686	0.669033742142	0.325	0.233	0.092
1319	UBE2I	UBE2I	chr16	+	1359153	1359420	1359153	1359272	1364020	1364097	1319	10	9	26	14	273	125	0.377696863535	0.669033742142	0.337	0.46	-0.123
1659	EDF1	EDF1	chr9	-	139757793	139757900	139757802	139757900	139757357	139757451	1659	126	1	137	3	134	125	0.377303056798	0.669033742142	0.992	0.977	0.015
2025	MRPL11	MRPL11	chr11	-	66206102	66206319	66206252	66206319	66205634	66205730	2025	35	3	160	7	275	125	0.377399082169	0.669033742142	0.841	0.912	-0.071
2636	SLC50A1	SLC50A1	chr1	+	155108774	155108872	155108774	155108852	155110454	155110574	2636	4	11	3	18	145	125	0.378556527572	0.669033742142	0.239	0.126	0.113
2900	MRPL55	MRPL55	chr1	-	228296849	228297013	228296961	228297013	228296137	228296175	2900	12	1	13	0	237	125	0.377371777059	0.669033742142	0.864	1.0	-0.136
2935	CEP170	CEP170	chr1	-	243305587	243305765	243305617	243305765	243303238	243303409	2935	37	34	41	50	155	125	0.376626973037	0.669033742142	0.467	0.398	0.069
2966	APEX1	APEX1	chr14	+	20923289	20923548	20923289	20923487	20923736	20923862	2966	294	60	289	49	186	125	0.378692278256	0.669033742142	0.767	0.799	-0.032
3047	ECI1	ECI1	chr16	-	2293318	2293440	2293369	2293440	2293046	2293225	3047	200	3	306	2	176	125	0.375977307722	0.669033742142	0.979	0.991	-0.012
2532	TRIM52-AS1	TRIM52-AS1	chr5	+	180690628	180690790	180690628	180690767	180691052	180691567	2532	36	11	9	5	148	125	0.382191110705	0.674020569661	0.734	0.603	0.131
112	MRPL52	MRPL52	chr14	+	23299091	23299157	23299091	23299149	23299258	23299319	112	0	11	11	173	133	125	0.384346026723	0.674100030401	0.0	0.056	-0.056
1638	ZNF155	ZNF155	chr19	+	44488321	44488500	44488321	44488397	44492610	44492710	1638	2	1	0	1	228	125	0.383599020987	0.674100030401	0.523	0.0	0.523
1989	STX16	STX16	chr20	+	57226308	57226490	57226308	57226470	57227128	57227194	1989	27	0	65	2	145	125	0.38417300673	0.674100030401	1.0	0.966	0.034
2000	ZNF610	ZNF610	chr19	+	52850959	52851197	52850959	52851084	52852406	52852488	2000	31	9	3	0	238	125	0.383685578976	0.674100030401	0.644	1.0	-0.356
2973	TRERF1	TRERF1	chr6	-	42230997	42231306	42231057	42231306	42227076	42227461	2973	15	10	18	7	185	125	0.383118925092	0.674100030401	0.503	0.635	-0.132
573	SLC6A9	SLC6A9	chr1	-	44476397	44476554	44476442	44476554	44475636	44475768	573	20	2	31	1	170	125	0.383766727599	0.674100030401	0.88	0.958	-0.078
2207	SKA1	SKA1	chr18	+	47901391	47901609	47901391	47901564	47902189	47902288	2207	13	18	47	45	170	125	0.384716202712	0.674132505118	0.347	0.434	-0.087
2526	ZNF101	ZNF101	chr19	+	19788672	19788799	19788672	19788795	19789534	19789595	2526	5	3	11	14	129	125	0.385086180338	0.674164573249	0.618	0.432	0.186
968	CDK10	CDK10	chr16	+	89761338	89761478	89761338	89761460	89761700	89761753	968	94	9	188	12	143	125	0.386611945856	0.676218157122	0.901	0.932	-0.031
1387	PRAME	PRAME	chr22	-	22901377	22901768	22901581	22901768	22899964	22900000	1387	8	18	0	2	329	125	0.387529188315	0.676417362768	0.144	0.0	0.144
1982	ATG4C	ATG4C	chr1	+	63249776	63249944	63249776	63249896	63269389	63269533	1982	7	5	19	7	173	125	0.387784393157	0.676417362768	0.503	0.662	-0.159
2201	CASP8AP2	CASP8AP2	chr6	+	90539618	90539786	90539618	90539653	90556280	90556363	2201	11	0	26	2	258	125	0.387317538004	0.676417362768	1.0	0.863	0.137
2211	DENND5A	DENND5A	chr11	-	9163486	9163655	9163520	9163655	9160374	9161401	2211	197	4	199	7	159	125	0.388990291313	0.67747057567	0.975	0.957	0.018
2272	ZNF30	ZNF30	chr19	+	35417806	35418186	35417806	35418120	35420787	35420860	2272	0	8	1	8	191	125	0.389094994164	0.67747057567	0.0	0.076	-0.076
2833	PIF1	PIF1	chr15	-	65117767	65117867	65117791	65117867	65115976	65116553	2833	0	6	2	14	149	125	0.389468016871	0.677504708114	0.0	0.107	-0.107
1968	ANKRD10	ANKRD10	chr13	-	111536044	111536140	111536076	111536140	111530886	111532459	1968	127	1	148	0	157	125	0.389906093841	0.677651842152	0.99	1.0	-0.01
1626	PRKD2	PRKD2	chr19	-	47220071	47220384	47220207	47220384	47219387	47219792	1626	49	2	99	8	261	125	0.392012017872	0.679002692193	0.921	0.856	0.065
2604	ADGRG2	ADGRG2	chrX	-	19055706	19055754	19055715	19055754	19055584	19055608	2604	53	45	0	1	134	125	0.39285265748	0.679002692193	0.524	0.0	0.524
2638	FGFR1	FGFR1	chr8	-	38285863	38285953	38285869	38285953	38285438	38285611	2638	146	181	59	87	131	125	0.392364740726	0.679002692193	0.435	0.393	0.042
2798	NPHP1	NPHP1	chr2	-	110922096	110922307	110922264	110922307	110920624	110920712	2798	12	9	4	6	293	125	0.393162748218	0.679002692193	0.363	0.221	0.142
279	METTL23	METTL23	chr17	+	74722911	74723295	74722911	74723260	74725771	74725876	279	4	5	7	18	160	125	0.392769817741	0.679002692193	0.385	0.233	0.152
2812	CAP1	CAP1	chr1	+	40506254	40506473	40506254	40506455	40525008	40525130	2812	86	35	514	173	143	125	0.391794663519	0.679002692193	0.682	0.722	-0.04
670	TSSC4	TSSC4	chr11	+	2423068	2423377	2423068	2423209	2423523	2423680	670	114	2	44	0	293	125	0.391612360822	0.679002692193	0.961	1.0	-0.039
463	POLD4	POLD4	chr11	-	67120764	67121067	67120773	67121067	67120458	67120548	463	1	6	6	113	134	125	0.394477540046	0.680660165858	0.135	0.047	0.088
10	BABAM1	BABAM1	chr19	+	17378184	17378336	17378184	17378325	17379602	17379900	10	132	6	217	15	136	125	0.39558263293	0.681953154071	0.953	0.93	0.023
1967	SLIT2	SLIT2	chr4	+	20490441	20490617	20490441	20490605	20493383	20493522	1967	3	70	0	17	137	125	0.396057447515	0.682158245181	0.038	0.0	0.038
125	FNDC3A	FNDC3A	chr13	+	49765150	49765256	49765150	49765245	49765344	49765520	125	110	1	126	0	136	125	0.397090253263	0.682388024208	0.99	1.0	-0.01
3029	ZBTB8OS	ZBTB8OS	chr1	-	33116002	33116191	33116033	33116191	33099551	33099711	3029	4	9	8	34	156	125	0.397172804177	0.682388024208	0.263	0.159	0.104
666	STARD4	STARD4	chr5	-	110848082	110848295	110848088	110848295	110842027	110842077	666	6	0	49	6	131	125	0.397258755877	0.682388024208	1.0	0.886	0.114
384	USP19	USP19	chr3	-	49154869	49155003	49154899	49155003	49154159	49154376	384	11	0	28	2	155	125	0.397678811655	0.682498014273	1.0	0.919	0.081
2622	HNRNPH2	HNRNPH2	chrX	+	100663120	100663307	100663120	100663295	100666923	100669128	2622	225	37	378	51	137	125	0.398128894072	0.682659293324	0.847	0.871	-0.024
346	PPCS	PPCS	chr1	+	42922164	42922744	42922164	42922254	42922917	42923021	346	182	1	373	0	615	125	0.399777526792	0.684262070411	0.974	1.0	-0.026
462	POLD4	POLD4	chr11	-	67120773	67121067	67121009	67121067	67120458	67120548	462	49	1	448	3	361	125	0.399724275769	0.684262070411	0.944	0.981	-0.037
1295	WDYHV1	WDYHV1	chr8	+	124428964	124429172	124428964	124429096	124440163	124440263	1295	33	10	67	29	201	125	0.401486311473	0.686573826132	0.672	0.59	0.082
1721	ULK3	ULK3	chr15	-	75130606	75130685	75130610	75130685	75130492	75130533	1721	45	3	40	1	129	125	0.402297588258	0.687348018441	0.936	0.975	-0.039
1817	NCEH1	NCEH1	chr3	-	172365651	172365904	172365675	172365904	172363412	172363482	1817	2	13	53	698	149	125	0.403149430915	0.688190079309	0.114	0.06	0.054
1952	CCNO	CCNO	chr5	-	54528594	54529545	54528970	54529545	54528188	54528374	1952	16	3	10	4	501	125	0.403519582561	0.688209110115	0.571	0.384	0.187
1786	AKT2	AKT2	chr19	-	40771128	40771258	40771165	40771258	40762832	40762961	1786	184	1	440	6	162	125	0.405128288537	0.688217404001	0.993	0.983	0.01
1996	LPPR2	LPPR2	chr19	+	11474388	11474511	11474388	11474495	11474836	11474888	1996	32	59	7	8	141	125	0.407542837287	0.688217404001	0.325	0.437	-0.112
2153	ZNF566	ZNF566	chr19	-	36980375	36980463	36980387	36980463	36967450	36967518	2153	1	4	2	2	137	125	0.404987336848	0.688217404001	0.186	0.477	-0.291
2261	ZNF484	ZNF484	chr9	-	95640101	95640320	95640171	95640320	95618473	95618600	2261	6	3	2	0	195	125	0.406338693004	0.688217404001	0.562	1.0	-0.438
2308	NFIL3	NFIL3	chr9	-	94186542	94186908	94186690	94186908	94171326	94173188	2308	2	4	0	2	273	125	0.407832535704	0.688217404001	0.186	0.0	0.186
2379	SP100	SP100	chr2	+	231331834	231331930	231331834	231331921	231333757	231333811	2379	12	1	144	4	134	125	0.406290077882	0.688217404001	0.918	0.971	-0.053
2462	SLC35G2	SLC35G2	chr3	+	136537860	136538470	136537860	136538056	136573284	136574734	2462	17	5	31	15	539	125	0.40764778017	0.688217404001	0.441	0.324	0.117
2498	SAMD8	SAMD8	chr10	+	76871392	76871536	76871392	76871480	76910271	76910864	2498	1	3	16	17	181	125	0.407233001759	0.688217404001	0.187	0.394	-0.207
2592	CCDC103	CCDC103	chr17	+	42977079	42977227	42977079	42977211	42978357	42978509	2592	11	0	12	1	141	125	0.406592407828	0.688217404001	1.0	0.914	0.086
2615	CTNS	CTNS	chr17	+	3539761	3540125	3539761	3540002	3540400	3540610	2615	31	0	36	1	248	125	0.406056508661	0.688217404001	1.0	0.948	0.052
28	ERC1	ERC1	chr12	+	1100373	1100653	1100373	1100488	1136913	1137738	28	1	2	13	8	290	125	0.405258946922	0.688217404001	0.177	0.412	-0.235
834	YAP1	YAP1	chr11	+	102076623	102076817	102076623	102076805	102080247	102080295	834	8	25	107	236	137	125	0.407612611162	0.688217404001	0.226	0.293	-0.067
1071	IQCH-AS1	IQCH-AS1	chr15	-	67813831	67814182	67813883	67814182	67811337	67811440	1071	42	6	39	3	177	125	0.40900128257	0.688371781112	0.832	0.902	-0.07
3035	PICK1	PICK1	chr22	+	38453261	38453496	38453261	38453443	38453759	38453857	3035	10	7	33	14	178	125	0.408965837551	0.688371781112	0.501	0.623	-0.122
859	DOCK7	DOCK7	chr1	-	62979114	62979277	62979141	62979277	62976247	62976344	859	7	67	27	179	152	125	0.408756051343	0.688371781112	0.079	0.11	-0.031
669	B9D1	B9D1	chr17	-	19265819	19266046	19265912	19266046	19263632	19263701	669	52	0	126	2	218	125	0.409706247639	0.688953400635	1.0	0.973	0.027
137	POP1	POP1	chr8	+	99129520	99129618	99129520	99129558	99135563	99135707	137	8	1	31	1	185	125	0.41128289472	0.690998518123	0.844	0.954	-0.11
2307	TLE3	TLE3	chr15	-	70366841	70366946	70366871	70366946	70358352	70358557	2307	4	16	18	43	155	125	0.411653558942	0.691015650168	0.168	0.252	-0.084
1287	BRCA1	BRCA1	chr17	-	41258472	41258550	41258494	41258550	41256884	41256973	1287	9	0	81	6	147	125	0.413677926658	0.693806286442	1.0	0.92	0.08
100	NTMT1	NTMT1	chr9	+	132388431	132388600	132388431	132388574	132394928	132395144	100	7	160	10	348	151	125	0.414909733162	0.694774956097	0.035	0.023	0.012
1267	SNX12	SNX12	chrX	-	70287991	70288298	70288003	70288298	70282703	70282799	1267	113	2	294	2	137	125	0.414980346756	0.694774956097	0.981	0.993	-0.012
1517	STAT3	STAT3	chr17	-	40474299	40474512	40474302	40474512	40469199	40469242	1517	67	26	375	118	128	125	0.41584372674	0.695612935568	0.716	0.756	-0.04
1452	AURKA	AURKA	chr20	-	54967209	54967351	54967223	54967351	54963211	54963258	1452	6	14	30	45	139	125	0.41916514018	0.699947363872	0.278	0.375	-0.097
714	TCF7L2	TCF7L2	chr10	+	114903681	114903784	114903681	114903772	114905769	114905856	714	63	3	188	15	137	125	0.418944846433	0.699947363872	0.95	0.92	0.03
695	C12orf57	C12orf57	chr12	+	7053542	7053815	7053542	7053728	7054933	7055166	695	1362	120	595	60	212	125	0.420683155515	0.701870852152	0.87	0.854	0.016
2821	HYI	HYI	chr1	-	43917080	43917215	43917098	43917215	43916673	43916982	2821	42	91	77	201	143	125	0.421355772817	0.70238175347	0.287	0.251	0.036
667	RNF214	RNF214	chr11	+	117109316	117109827	117109316	117109362	117110516	117110576	667	42	0	338	5	590	125	0.424904495932	0.707681945006	1.0	0.935	0.065
2479	USP8	USP8	chr15	+	50716573	50716851	50716573	50716711	50731205	50731374	2479	36	12	70	32	265	125	0.426290533024	0.708144672276	0.586	0.508	0.078
424	DKC1	DKC1	chrX	+	154002876	154002980	154002876	154002965	154003469	154003548	424	272	4	394	3	140	125	0.42586517546	0.708144672276	0.984	0.992	-0.008
520	SDR39U1	SDR39U1	chr14	-	24911303	24911466	24911383	24911466	24909988	24910132	520	16	29	21	27	205	125	0.42611934567	0.708144672276	0.252	0.322	-0.07
2832	LINC01140	LINC01140	chr1	+	87597608	87597942	87597608	87597935	87599296	87599401	2832	7	4	5	1	132	125	0.427032286474	0.70876267807	0.624	0.826	-0.202
2621	WDR20	WDR20	chr14	+	102606188	102606545	102606188	102606509	102661274	102661457	2621	0	11	3	51	161	125	0.427822249338	0.709459560537	0.0	0.044	-0.044
1115	CRELD2	CRELD2	chr22	+	50316881	50317108	50316881	50316965	50318007	50318103	1115	3	75	2	107	268	125	0.430204447786	0.709991602531	0.018	0.009	0.009
1128	TIRAP	TIRAP	chr11	+	126159559	126159728	126159559	126159712	126160697	126160856	1128	4	0	4	1	141	125	0.430620921392	0.709991602531	1.0	0.78	0.22
1418	FAM111A	FAM111A	chr11	+	58910317	58910442	58910317	58910419	58910555	58910777	1418	1	3	11	12	148	125	0.431476378168	0.709991602531	0.22	0.436	-0.216
1840	IFI6	IFI6	chr1	-	27995731	27995857	27995755	27995857	27994968	27995046	1840	3	86	5	79	149	125	0.430324538392	0.709991602531	0.028	0.05	-0.022
1905	EDA	EDA	chrX	+	69253247	69253378	69253247	69253372	69255207	69259321	1905	1	1	9	2	131	125	0.430544438196	0.709991602531	0.488	0.811	-0.323
2264	TCN2	TCN2	chr22	+	31008859	31009029	31008859	31008948	31010335	31010488	2264	22	0	66	2	206	125	0.42891243495	0.709991602531	1.0	0.952	0.048
2583	C18orf54	C18orf54	chr18	+	51888012	51888801	51888012	51888261	51889140	51889291	2583	23	6	112	19	665	125	0.431288674056	0.709991602531	0.419	0.526	-0.107
3046	IL32	IL32	chr16	+	3117377	3117614	3117377	3117416	3117984	3118011	3046	19	3	684	175	323	125	0.431182918142	0.709991602531	0.71	0.602	0.108
733	NUDT4	NUDT4	chr12	+	93772325	93772566	93772325	93772469	93788384	93788495	733	5	0	5	1	222	125	0.429164110048	0.709991602531	1.0	0.738	0.262
1475	BCS1L	BCS1L	chr2	+	219524378	219524523	219524378	219524466	219525661	219526030	1475	2	4	4	19	182	125	0.434517315008	0.714382240884	0.256	0.126	0.13
1326	PRG2	PRG2	chr11	-	57157955	57158130	57158072	57158130	57157359	57157429	1326	7	2	3	0	242	125	0.436506998503	0.717038488543	0.644	1.0	-0.356
2578	NAT9	NAT9	chr17	-	72771737	72771846	72771760	72771846	72769714	72769824	2578	3	72	2	100	148	125	0.437534830989	0.717528207695	0.034	0.017	0.017
2652	MRPL24	MRPL24	chr1	-	156710803	156710923	156710844	156710923	156708313	156708556	2652	49	34	97	83	166	125	0.437655138244	0.717528207695	0.52	0.468	0.052
2723	CNST	CNST	chr1	+	246729638	246730091	246729638	246729965	246754813	246755243	2723	0	16	2	40	251	125	0.437928014086	0.717528207695	0.0	0.024	-0.024
1000	CDK11B	CDK11B	chr1	-	1577707	1577869	1577746	1577869	1577266	1577362	1000	3	1	12	1	164	125	0.439653366613	0.718244692924	0.696	0.901	-0.205
226	SMTN	SMTN	chr22	+	31496870	31497035	31496870	31496939	31500301	31500610	226	64	0	606	7	221	125	0.440228971261	0.718244692924	1.0	0.98	0.02
2714	RGS5	RGS5	chr1	-	163122327	163122506	163122339	163122506	163112088	163117293	2714	1	21	0	16	137	125	0.440238661547	0.718244692924	0.042	0.0	0.042
271	OSBPL5	OSBPL5	chr11	-	3186445	3186582	3186452	3186582	3150242	3150399	271	6	0	7	1	132	125	0.440139062354	0.718244692924	1.0	0.869	0.131
2917	WBSCR22	WBSCR22	chr7	+	73098096	73098330	73098096	73098134	73100965	73101061	2917	32	445	37	627	321	125	0.439137440976	0.718244692924	0.027	0.022	0.005
743	ABHD11	ABHD11	chr7	-	73152657	73152793	73152662	73152793	73151891	73152065	743	53	0	290	5	130	125	0.441034586232	0.718320562283	1.0	0.982	0.018
919	RACGAP1	RACGAP1	chr12	-	50419110	50419307	50419180	50419307	50410413	50410502	919	22	39	64	89	195	125	0.440931007	0.718320562283	0.266	0.316	-0.05
827	SLC52A2	SLC52A2	chr8	+	145582843	145583083	145582843	145582980	145583282	145584153	827	170	2	692	4	228	125	0.442350544409	0.719852286615	0.979	0.99	-0.011
701	TMEM205	TMEM205	chr19	-	11456195	11456981	11456802	11456981	11455927	11456091	701	1989	11	725	6	732	125	0.443003257544	0.720303006541	0.969	0.954	0.015
2302	CPT1C	CPT1C	chr19	+	50195077	50195210	50195077	50195146	50195495	50195650	2302	2	28	0	9	189	125	0.445429805106	0.722759591177	0.045	0.0	0.045
2898	MRPL55	MRPL55	chr1	-	228296849	228297013	228296961	228297013	228295935	228296019	2898	25	7	14	2	237	125	0.445029410406	0.722759591177	0.653	0.787	-0.134
483	PTBP3	PTBP3	chr9	-	115060111	115060196	115060120	115060196	115038123	115038293	483	49	38	222	143	134	125	0.445645193934	0.722759591177	0.546	0.592	-0.046
2952	UBE3B	UBE3B	chr12	+	109915427	109915914	109915427	109915581	109919441	109919547	2952	60	1	102	4	458	125	0.44647159885	0.723487789514	0.942	0.874	0.068
2372	HES4	HES4	chr1	-	935071	935552	935245	935552	934905	934993	2372	20	0	208	6	299	125	0.447226624753	0.724040028782	1.0	0.935	0.065
2789	GAPVD1	GAPVD1	chr9	+	128109097	128109274	128109097	128109220	128111668	128111798	2789	1	69	0	73	179	125	0.44756777992	0.724040028782	0.01	0.0	0.01
232	THYN1	THYN1	chr11	-	134123120	134123260	134123192	134123260	134122733	134122810	232	73	21	87	32	197	125	0.448935718357	0.725640617277	0.688	0.633	0.055
2090	RPL13A	RPL13A	chr19	+	49993106	49993179	49993106	49993169	49993731	49993833	2090	9	6	1	2	135	125	0.449666572517	0.726209620484	0.581	0.316	0.265
2470	ZCCHC7	ZCCHC7	chr9	+	37120468	37120624	37120468	37120620	37126308	37126939	2470	4	18	13	36	129	125	0.452761671051	0.729978236673	0.177	0.259	-0.082
53	CWF19L1	CWF19L1	chr10	-	102027282	102027438	102027327	102027438	102021735	102021820	53	0	23	1	26	170	125	0.452534745888	0.729978236673	0.0	0.028	-0.028
1209	C7orf49	C7orf49	chr7	-	134853500	134853812	134853720	134853812	134852483	134852559	1209	230	5	830	26	345	125	0.454087487205	0.730664750854	0.943	0.92	0.023
2289	ATXN2L	ATXN2L	chr16	+	28847253	28847497	28847253	28847443	28848048	28848558	2289	39	82	46	79	179	125	0.454606527462	0.730664750854	0.249	0.289	-0.04
2471	ZCCHC7	ZCCHC7	chr9	+	37120594	37120891	37120594	37120773	37126308	37126939	2471	0	1	4	4	243	125	0.454299832846	0.730664750854	0.0	0.34	-0.34
2537	RNF7	RNF7	chr3	+	141457050	141457358	141457050	141457351	141462350	141462398	2537	419	51	583	61	132	125	0.454712074997	0.730664750854	0.886	0.901	-0.015
1974	MYD88	MYD88	chr3	+	38181878	38182083	38181878	38182059	38182247	38182339	1974	1	72	7	231	149	125	0.456636429289	0.733142407828	0.012	0.025	-0.013
696	ATP2A1-AS1	ATP2A1-AS1	chr16	-	28890809	28891242	28890862	28891242	28890277	28890428	696	5	6	8	17	178	125	0.458312555635	0.735217714772	0.369	0.248	0.121
2964	APEX1	APEX1	chr14	+	20923289	20923553	20923289	20923487	20923736	20923862	2964	1029	60	974	49	191	125	0.45984344389	0.736451264836	0.918	0.929	-0.011
2994	SUPT7L	SUPT7L	chr2	-	27886190	27886707	27886195	27886707	27885045	27885148	2994	22	95	19	106	130	125	0.459849850813	0.736451264836	0.182	0.147	0.035
2306	TLE3	TLE3	chr15	-	70350488	70350630	70350524	70350630	70349812	70349997	2306	20	1	15	2	161	125	0.460722365759	0.737187089086	0.939	0.853	0.086
2667	TMEM169	TMEM169	chr2	+	216946588	216946702	216946588	216946698	216960560	216960957	2667	2	1	8	1	129	125	0.461078414092	0.737187089086	0.66	0.886	-0.226
2734	SLC38A1	SLC38A1	chr12	-	46662308	46663208	46662647	46663208	46623346	46623422	2734	64	0	337	3	464	125	0.462375308802	0.738644555811	1.0	0.968	0.032
1561	CPXM1	CPXM1	chr20	-	2776244	2776542	2776466	2776542	2775922	2776062	1561	2949	41	37	0	347	125	0.463214150175	0.738753349322	0.963	1.0	-0.037
526	APOE	APOE	chr19	+	45409005	45409180	45409005	45409098	45409858	45409924	526	6	62	4	68	207	125	0.463043210971	0.738753349322	0.055	0.034	0.021
933	ZNF518A	ZNF518A	chr10	+	97915082	97915155	97915082	97915133	97915680	97915804	933	0	6	2	19	147	125	0.464738758924	0.740568745517	0.0	0.082	-0.082
464	POLD4	POLD4	chr11	-	67120764	67121067	67121009	67121067	67120458	67120548	464	44	1	341	3	370	125	0.466008181202	0.74197482007	0.937	0.975	-0.038
1647	ZNF276	ZNF276	chr16	+	89793686	89793765	89793686	89793733	89795642	89795726	1647	5	16	16	33	157	125	0.466941468141	0.742227856075	0.199	0.279	-0.08
627	UPP1	UPP1	chr7	+	48141420	48141579	48141420	48141467	48146469	48146679	627	4	7	136	148	237	125	0.466700159111	0.742227856075	0.232	0.326	-0.094
774	LSM1	LSM1	chr8	-	38033792	38034248	38034070	38034248	38029482	38029551	774	432	15	532	14	403	125	0.467347723071	0.742258148407	0.899	0.922	-0.023
1346	TSEN34	TSEN34	chr19	+	54694118	54694301	54694118	54694222	54695211	54695458	1346	7	0	22	2	204	125	0.468284304041	0.742574995001	1.0	0.871	0.129
2327	FAM227A	FAM227A	chr22	-	39035619	39035729	39035659	39035729	39034750	39034827	2327	3	3	0	1	165	125	0.468321945204	0.742574995001	0.431	0.0	0.431
492	ZKSCAN7	ZKSCAN7	chr3	+	44596666	44597010	44596666	44596973	44598421	44598962	492	2	1	4	6	162	125	0.469583919311	0.743960639107	0.607	0.34	0.267
953	ZNF79	ZNF79	chr9	+	130186652	130187189	130186652	130187082	130191110	130191199	953	5	0	15	2	232	125	0.4706874995	0.745093258911	1.0	0.802	0.198
2242	CSPG5	CSPG5	chr3	-	47610560	47610717	47610641	47610717	47603727	47604251	2242	3	20	0	4	206	125	0.474142561493	0.749943308896	0.083	0.0	0.083
1881	PARP9	PARP9	chr3	-	122277175	122277314	122277280	122277314	122274132	122274968	1881	12	21	29	69	230	125	0.475622060935	0.750620836185	0.237	0.186	0.051
224	SKA2	SKA2	chr17	-	57232316	57232800	57232491	57232800	57208641	57208728	224	23	152	68	373	300	125	0.475745600399	0.750620836185	0.059	0.071	-0.012
783	GOLGB1	GOLGB1	chr3	-	121449694	121449820	121449722	121449820	121448711	121448864	783	5	32	4	43	153	125	0.475376469475	0.750620836185	0.113	0.071	0.042
1949	OSBPL9	OSBPL9	chr1	+	52195485	52195796	52195485	52195673	52211207	52211303	1949	34	15	75	25	248	125	0.476160858229	0.750658195086	0.533	0.602	-0.069
2870	C11orf74	C11orf74	chr11	+	36616042	36616191	36616042	36616142	36631630	36631789	2870	62	35	14	11	174	125	0.476889911177	0.751189777918	0.56	0.478	0.082
2247	TMEM80	TMEM80	chr11	+	695590	695846	695590	695822	698868	698888	2247	13	0	20	1	149	125	0.477991946505	0.752307521716	1.0	0.944	0.056
2370	MTRF1L	MTRF1L	chr6	-	153316270	153316454	153316378	153316454	153315647	153315811	2370	173	8	336	21	233	125	0.479332214084	0.753180208524	0.921	0.896	0.025
620	TMEM177	TMEM177	chr2	+	120436742	120437193	120436742	120436801	120438407	120439694	620	5	5	19	11	517	125	0.479160414718	0.753180208524	0.195	0.295	-0.1
189	CLDND1	CLDND1	chr3	-	98241385	98241910	98241692	98241910	98239976	98240286	189	2	131	8	173	432	125	0.480320363644	0.754077428976	0.004	0.013	-0.009
3085	FGFR4	FGFR4	chr5	+	176513872	176514078	176513872	176514034	176516550	176516694	3085	4	6	15	38	169	125	0.480689941684	0.754077428976	0.33	0.226	0.104
2395	PIGG	PIGG	chr4	+	492988	493836	492988	493278	494184	494390	2395	15	49	19	82	683	125	0.481408443674	0.754587069929	0.053	0.041	0.012
1754	PLAU	PLAU	chr10	+	75671282	75671683	75671282	75671370	75671972	75672080	1754	5	3	408	140	438	125	0.482358333183	0.754841571193	0.322	0.454	-0.132
460	POLD4	POLD4	chr11	-	67120834	67121067	67121009	67121067	67120458	67120548	460	29	1	218	3	300	125	0.482092930713	0.754841571193	0.924	0.968	-0.044
595	SFI1	SFI1	chr22	+	32002313	32002416	32002313	32002380	32003922	32004019	595	30	2	37	1	161	125	0.484472200976	0.7575311658	0.921	0.966	-0.045
1148	TXNL4A	TXNL4A	chr18	-	77748239	77748592	77748263	77748592	77737597	77737701	1148	301	4	601	12	149	125	0.485591548969	0.758250683611	0.984	0.977	0.007
2124	DNAJC16	DNAJC16	chr1	+	15892576	15892905	15892576	15892675	15893593	15893764	2124	6	19	10	48	355	125	0.485723442605	0.758250683611	0.1	0.068	0.032
2147	CIART	CIART	chr1	+	150254942	150256043	150254942	150255028	150258841	150259504	2147	140	1	86	0	1140	125	0.486866562911	0.758312052974	0.939	1.0	-0.061
641	MOCS2	MOCS2	chr5	-	52405080	52405602	52405541	52405602	52404351	52404473	641	25	70	25	88	586	125	0.486480912881	0.758312052974	0.071	0.057	0.014
785	TROVE2	TROVE2	chr1	+	193053708	193053828	193053708	193053787	193060780	193060906	785	0	1	2	2	166	125	0.48694947168	0.758312052974	0.0	0.43	-0.43
2546	OXLD1	OXLD1	chr17	-	79633175	79633667	79633179	79633667	79632065	79632614	2546	5	1	8	4	129	125	0.488398396879	0.759951076962	0.829	0.66	0.169
1752	MYNN	MYNN	chr3	+	169492052	169492349	169492052	169492219	169496555	169497349	1752	109	1	91	2	255	125	0.489479597502	0.761015724583	0.982	0.957	0.025
1818	NCEH1	NCEH1	chr3	-	172365651	172365904	172365685	172365904	172363412	172363482	1818	3	0	107	20	159	125	0.491126905812	0.762958086257	1.0	0.808	0.192
1991	THRB	THRB	chr3	-	24536142	24536313	24536177	24536313	24378790	24378862	1991	1	0	21	16	160	125	0.49166739688	0.763179271108	1.0	0.506	0.494
2105	PCMT1	PCMT1	chr6	+	150123335	150123552	150123335	150123505	150131751	150132557	2105	256	213	379	290	172	125	0.492113663718	0.763253959019	0.466	0.487	-0.021
2282	BAG6	BAG6	chr6	-	31620176	31620477	31620200	31620477	31619432	31619553	2282	76	156	197	361	149	125	0.495284309844	0.766930550865	0.29	0.314	-0.024
897	CALHM2	CALHM2	chr10	-	105209143	105209856	105209156	105209856	105206542	105207325	897	34	11	3	2	138	125	0.494987623343	0.766930550865	0.737	0.576	0.161
1156	UBL7	UBL7	chr15	-	74753377	74753529	74753498	74753529	74751024	74751237	1156	48	4	45	6	246	125	0.49732660566	0.768850889557	0.859	0.792	0.067
1660	LPXN	LPXN	chr11	-	58345458	58345712	58345491	58345712	58338028	58338186	1660	8	1	6	2	158	125	0.497047342248	0.768850889557	0.864	0.704	0.16
1593	HARS	HARS	chr5	-	140058586	140058712	140058646	140058712	140057492	140057600	1593	249	12	844	32	185	125	0.497934512228	0.769170394795	0.933	0.947	-0.014
176	FAM86EP	FAM86EP	chr4	-	3948870	3949947	3949816	3949947	3943486	3945099	176	37	3	87	4	1071	125	0.498439347591	0.769330297369	0.59	0.717	-0.127
1419	FAM111A	FAM111A	chr11	+	58910555	58910777	58910555	58910590	58913299	58913329	1419	14	0	52	2	312	125	0.499397031841	0.769569220289	1.0	0.912	0.088
710	SH2B1	SH2B1	chr16	+	28883854	28884079	28883854	28884026	28884490	28884590	710	32	109	44	125	178	125	0.499195397162	0.769569220289	0.171	0.198	-0.027
1062	ZNF341	ZNF341	chr20	+	32344953	32345149	32344953	32345128	32346521	32346612	1062	2	1	11	14	146	125	0.502146913745	0.770092668245	0.631	0.402	0.229
1158	UBL7	UBL7	chr15	-	74753448	74753529	74753498	74753529	74751024	74751237	1158	25	4	23	6	175	125	0.500763619957	0.770092668245	0.817	0.732	0.085
1273	STOML2	STOML2	chr9	-	35103046	35103192	35103157	35103192	35102682	35102820	1273	41	2	95	8	236	125	0.502376641738	0.770092668245	0.916	0.863	0.053
1755	HM13	HM13	chr20	+	30155880	30156083	30155880	30156027	30156922	30157370	1755	4	2	51	13	181	125	0.501401188129	0.770092668245	0.58	0.73	-0.15
2260	ZNF266	ZNF266	chr19	-	9529437	9529571	9529441	9529571	9529180	9529307	2260	17	5	22	10	129	125	0.502548736554	0.770092668245	0.767	0.681	0.086
2751	TTLL3	TTLL3	chr3	+	9868680	9868924	9868680	9868756	9870643	9871079	2751	148	5	62	1	293	125	0.501505398902	0.770092668245	0.927	0.964	-0.037
753	THTPA	THTPA	chr14	+	24025190	24026243	24025190	24025552	24027903	24028790	753	121	18	154	18	816	125	0.501932978869	0.770092668245	0.507	0.567	-0.06
61	PTPMT1	PTPMT1	chr11	+	47586981	47587538	47586981	47587348	47593022	47595013	61	117	1	179	0	315	125	0.503770277957	0.771347941568	0.979	1.0	-0.021
1589	PRDX1	PRDX1	chr1	-	45987280	45987610	45987306	45987610	45984609	45984726	1589	5	7	15	13	151	125	0.506136965239	0.772595771711	0.372	0.489	-0.117
2703	CTSL	CTSL	chr9	+	90340973	90341223	90340973	90341168	90342941	90343064	2703	13	1	8	0	180	125	0.506197333995	0.772595771711	0.9	1.0	-0.1
402	SLC35B3	SLC35B3	chr6	-	8435460	8435800	8435671	8435800	8430096	8430390	402	22	6	29	5	336	125	0.505984997561	0.772595771711	0.577	0.683	-0.106
781	NCOR1	NCOR1	chr17	-	15964714	15965208	15965071	15965208	15961784	15961913	781	131	0	602	3	482	125	0.505720554953	0.772595771711	1.0	0.981	0.019
253	RECQL	RECQL	chr12	-	21654103	21654603	21654346	21654603	21652488	21652549	253	96	1	182	4	368	125	0.507161476169	0.773451511389	0.97	0.939	0.031
2696	MINA	MINA	chr3	-	97690757	97691295	97691224	97691295	97686005	97686476	2696	5	13	6	25	592	125	0.507626212145	0.773544871766	0.075	0.048	0.027
3001	MRPL9	MRPL9	chr1	-	151735425	151735622	151735465	151735622	151734851	151734976	3001	5	251	1	299	165	125	0.508691415926	0.77455237834	0.015	0.003	0.012
1090	STMN3	STMN3	chr20	-	62275011	62275284	62275108	62275284	62273460	62273652	1090	2	118	9	316	222	125	0.512276029443	0.778156219051	0.009	0.016	-0.007
2942	MBD4	MBD4	chr3	-	129156562	129156793	129156650	129156793	129152904	129152979	2942	96	2	110	1	213	125	0.512074646546	0.778156219051	0.966	0.985	-0.019
949	MBNL1-AS1	MBNL1-AS1	chr3	-	151987216	151987415	151987227	151987415	151980404	151986861	949	6	3	5	1	136	125	0.511916988565	0.778156219051	0.648	0.821	-0.173
1433	FAM185A	FAM185A	chr7	+	102389398	102390105	102389398	102389864	102392138	102392248	1433	5	1	6	3	366	125	0.513000863165	0.778640264994	0.631	0.406	0.225
2837	NFATC4	NFATC4	chr14	+	24845499	24846084	24845499	24845760	24846843	24848811	2837	194	14	104	10	449	125	0.514391189922	0.780132841045	0.794	0.743	0.051
327	WNK1	WNK1	chr12	+	999618	999679	999618	999676	1003727	1003801	327	97	5	249	18	128	125	0.515482975434	0.781170643405	0.95	0.931	0.019
21	AKAP8L	AKAP8L	chr19	-	15514285	15514526	15514468	15514526	15511960	15512414	21	636	5	417	5	308	125	0.51682605686	0.782587323065	0.981	0.971	0.01
1664	PTBP2	PTBP2	chr1	+	97187160	97187452	97187160	97187428	97189119	97189150	1664	1	36	0	26	149	125	0.517345829779	0.782756081836	0.023	0.0	0.023
188	CNIH2	CNIH2	chr11	+	66049729	66049824	66049729	66049798	66050203	66050251	188	4	50	0	6	151	125	0.517946798634	0.78304732885	0.062	0.0	0.062
2301	FZR1	FZR1	chr19	+	3534418	3534520	3534418	3534511	3534792	3536755	2301	7	101	21	226	134	125	0.518434868426	0.783167567197	0.061	0.08	-0.019
497	EPB41L2	EPB41L2	chr6	-	131384281	131384462	131384294	131384462	131277133	131277639	497	9	30	59	257	138	125	0.519527058146	0.784199504304	0.214	0.172	0.042
626	SLFN11	SLFN11	chr17	-	33694559	33694719	33694621	33694719	33693965	33694082	626	3	4	0	1	187	125	0.520191884545	0.784585242071	0.334	0.0	0.334
2566	PLRG1	PLRG1	chr4	-	155468162	155468216	155468189	155468216	155467274	155467365	2566	89	1	362	8	152	125	0.520987078012	0.785166846344	0.987	0.974	0.013
613	TMEM254	TMEM254	chr10	+	81841395	81841497	81841395	81841490	81841596	81841700	613	4	3	1	0	132	125	0.523634007226	0.788536050159	0.558	1.0	-0.442
1459	PACRGL	PACRGL	chr4	+	20702035	20702410	20702035	20702234	20706088	20706156	1459	110	4	97	2	301	125	0.52531348227	0.789602953383	0.919	0.953	-0.034
1839	IFI6	IFI6	chr1	-	27995731	27995857	27995743	27995857	27994968	27995046	1839	2	20	1	23	137	125	0.526298689308	0.789602953383	0.084	0.038	0.046
2137	NDRG1	NDRG1	chr8	-	134308979	134309547	134309376	134309547	134296491	134296572	2137	0	39	4	91	522	125	0.525454906462	0.789602953383	0.0	0.01	-0.01
2679	CDC37L1-AS1	CDC37L1-AS1	chr9	-	4679308	4679480	4679386	4679480	4676600	4676749	2679	9	34	2	4	203	125	0.526401968922	0.789602953383	0.14	0.235	-0.095
329	AADAT	AADAT	chr4	-	171010762	171010887	171010774	171010887	171009546	171009715	329	0	41	1	44	137	125	0.525646256513	0.789602953383	0.0	0.02	-0.02
102	NTMT1	NTMT1	chr9	+	132388431	132388600	132388431	132388574	132396332	132396585	102	0	18	1	32	151	125	0.537907353255	0.790125774119	0.0	0.025	-0.025
1054	AGTRAP	AGTRAP	chr1	+	11808471	11808667	11808471	11808646	11810133	11810828	1054	128	35	147	34	146	125	0.537742453125	0.790125774119	0.758	0.787	-0.029
1087	AFF2	AFF2	chrX	+	148044244	148044467	148044244	148044461	148048319	148048609	1087	1	0	1	1	131	125	0.538167014395	0.790125774119	1.0	0.488	0.512
116	NDRG2	NDRG2	chr14	-	21492144	21492255	21492188	21492255	21491399	21491480	116	8	70	0	4	169	125	0.533838548462	0.790125774119	0.078	0.0	0.078
1348	NCK1	NCK1	chr3	+	136581049	136581195	136581049	136581161	136646825	136647069	1348	11	29	4	16	159	125	0.5365527015	0.790125774119	0.23	0.164	0.066
1412	CLEC16A	CLEC16A	chr16	+	11096930	11097162	11096930	11097114	11114049	11114182	1412	13	9	79	73	173	125	0.537387006394	0.790125774119	0.511	0.439	0.072
1479	KIF2A	KIF2A	chr5	+	61648414	61648537	61648414	61648480	61649101	61649202	1479	70	49	121	98	182	125	0.529246696581	0.790125774119	0.495	0.459	0.036
1639	ZNF155	ZNF155	chr19	+	44488321	44488474	44488321	44488397	44492610	44492710	1639	1	1	0	1	202	125	0.530291678886	0.790125774119	0.382	0.0	0.382
1640	ZNF155	ZNF155	chr19	+	44488321	44488397	44488321	44488383	44492610	44492710	1640	1	1	1	0	139	125	0.538766011751	0.790125774119	0.473	1.0	-0.527
1823	FAM173B	FAM173B	chr5	-	10239153	10239468	10239178	10239468	10236589	10236727	1823	0	25	2	84	150	125	0.536023537585	0.790125774119	0.0	0.019	-0.019
1836	GAPLINC	GAPLINC	chr18	+	3467124	3467294	3467124	3467268	3478753	3478976	1836	1	1	0	1	151	125	0.53516613243	0.790125774119	0.453	0.0	0.453
1930	SH3D19	SH3D19	chr4	-	152097676	152097839	152097685	152097839	152095821	152096826	1930	0	9	4	83	134	125	0.537381995099	0.790125774119	0.0	0.043	-0.043
2001	MICAL2	MICAL2	chr11	+	12159936	12160011	12159936	12160007	12183625	12183966	2001	2	3	47	130	129	125	0.538958685207	0.790125774119	0.392	0.259	0.133
2033	UCK1	UCK1	chr9	-	134406453	134406662	134406480	134406662	134405872	134406032	2033	67	4	42	4	152	125	0.536319448576	0.790125774119	0.932	0.896	0.036
2128	CNTLN	CNTLN	chr9	+	17134988	17135423	17134988	17135234	17143285	17143374	2128	29	0	59	1	314	125	0.537622241565	0.790125774119	1.0	0.959	0.041
2195	ZBTB48	ZBTB48	chr1	+	6640050	6640130	6640050	6640109	6645978	6646090	2195	1	0	1	1	146	125	0.539211833301	0.790125774119	1.0	0.461	0.539
2569	TCF4	TCF4	chr18	-	52899739	52899902	52899751	52899902	52896077	52896307	2569	119	98	9	10	137	125	0.539485914926	0.790125774119	0.526	0.451	0.075
2752	ADARB1	ADARB1	chr21	+	46641932	46643492	46641932	46642022	46645461	46646478	2752	100	9	38	5	1595	125	0.538461916431	0.790125774119	0.465	0.373	0.092
2797	PHF8	PHF8	chrX	-	54012248	54012382	54012339	54012382	54011346	54011660	2797	104	0	87	1	216	125	0.539527719521	0.790125774119	1.0	0.981	0.019
2849	TWF1	TWF1	chr12	-	44199633	44200178	44200023	44200178	44198297	44198375	2849	14	94	37	307	515	125	0.537365195382	0.790125774119	0.035	0.028	0.007
2980	ANAPC10	ANAPC10	chr4	-	146019271	146019371	146019282	146019371	146017136	146017263	2980	23	6	61	22	136	125	0.538650804454	0.790125774119	0.779	0.718	0.061
3057	LOC81691	LOC81691	chr16	+	20817766	20818139	20817766	20818027	20818273	20818413	3057	4	5	4	9	237	125	0.534070997012	0.790125774119	0.297	0.19	0.107
317	ZSCAN9	ZSCAN9	chr6	+	28193028	28193144	28193028	28193108	28194789	28195282	317	14	15	17	13	161	125	0.52785749321	0.790125774119	0.42	0.504	-0.084
435	ERBB2IP	ERBB2IP	chr5	+	65339964	65340138	65339964	65340126	65342180	65342366	435	49	7	218	41	137	125	0.530872416289	0.790125774119	0.865	0.829	0.036
441	SLC12A9	SLC12A9	chr7	+	100450340	100450461	100450340	100450457	100451777	100452000	441	0	1	1	1	129	125	0.537275913191	0.790125774119	0.0	0.492	-0.492
476	HELLS	HELLS	chr10	+	96336418	96336562	96336418	96336466	96342719	96342816	476	7	0	28	2	221	125	0.529884493103	0.790125774119	1.0	0.888	0.112
548	PLEKHH3	PLEKHH3	chr17	-	40821935	40822394	40821960	40822394	40821447	40821639	548	21	1	11	0	150	125	0.530757370498	0.790125774119	0.946	1.0	-0.054
611	TMEM254	TMEM254	chr10	+	81839000	81839448	81839000	81839063	81841395	81841490	611	23	1	13	0	510	125	0.53075120064	0.790125774119	0.849	1.0	-0.151
82	PGAP2	PGAP2	chr11	+	3845499	3845685	3845499	3845679	3846249	3846358	82	1	0	9	6	131	125	0.531290470359	0.790125774119	1.0	0.589	0.411
849	ZNF627	ZNF627	chr19	+	11725341	11725468	11725341	11725464	11725641	11725702	849	33	1	17	0	129	125	0.536161610344	0.790125774119	0.97	1.0	-0.03
958	PTPDC1	PTPDC1	chr9	+	96846710	96847056	96846710	96847050	96847532	96847704	958	1	1	0	1	131	125	0.537088182052	0.790125774119	0.488	0.0	0.488
2310	ANAPC16	ANAPC16	chr10	+	73975757	73975896	73975757	73975830	73990123	73990198	2310	32	18	26	19	191	125	0.540942960501	0.790989820961	0.538	0.472	0.066
869	GNL3	GNL3	chr3	+	52719935	52720218	52719935	52720071	52720784	52720843	869	11	3	14	2	272	125	0.540809264761	0.790989820961	0.628	0.763	-0.135
2572	CEP164	CEP164	chr11	+	117251329	117251430	117251329	117251421	117252416	117252584	2572	0	9	2	40	134	125	0.541423985632	0.791089771689	0.0	0.045	-0.045
1482	ABCG1	ABCG1	chr21	+	43707998	43708183	43707998	43708147	43708320	43708422	1482	23	14	1	0	161	125	0.541899113645	0.791180960287	0.561	1.0	-0.439
1883	PARD3	PARD3	chr10	-	34636883	34637043	34636892	34637043	34630554	34630744	1883	24	101	76	375	134	125	0.544854985948	0.79489117813	0.181	0.159	0.022
1782	FECH	FECH	chr18	-	55247286	55247431	55247304	55247431	55240477	55240597	1782	2	35	11	119	143	125	0.545401334872	0.795083162699	0.048	0.075	-0.027
1764	PAPD4	PAPD4	chr5	+	78908242	78908592	78908242	78908558	78908833	78908898	1764	21	7	37	17	159	125	0.547479981495	0.79750693353	0.702	0.631	0.071
1415	CLCN5	CLCN5	chrX	+	49688015	49688350	49688015	49688091	49689780	49689924	1415	6	3	12	10	384	125	0.548526014571	0.797818186595	0.394	0.281	0.113
2143	SUV39H2	SUV39H2	chr10	+	14938844	14939516	14938844	14938976	14941537	14941684	2143	328	4	391	7	665	125	0.548287491384	0.797818186595	0.939	0.913	0.026
129	FRMD5	FRMD5	chr15	-	44181006	44181070	44181021	44181070	44180372	44180464	129	12	0	56	2	140	125	0.550584994232	0.799956302815	1.0	0.962	0.038
2683	MYB	MYB	chr6	+	135515493	135515598	135515493	135515589	135516885	135517140	2683	8	3	6	1	134	125	0.550830631046	0.799956302815	0.713	0.848	-0.135
1351	TMED4	TMED4	chr7	-	44621645	44621894	44621652	44621894	44621321	44621422	1351	214	3	370	3	132	125	0.555668921144	0.802416955114	0.985	0.992	-0.007
1443	WDR4	WDR4	chr21	-	44293660	44293801	44293712	44293801	44279771	44279832	1443	11	0	51	2	177	125	0.553427942544	0.802416955114	1.0	0.947	0.053
1945	TCEAL3	TCEAL3	chrX	+	102862833	102862998	102862833	102862986	102863965	102864855	1945	2	5	1	6	137	125	0.555873613141	0.802416955114	0.267	0.132	0.135
305	TRMT2B	TRMT2B	chrX	-	100306239	100306722	100306632	100306722	100296305	100296360	305	8	0	34	2	518	125	0.554025664266	0.802416955114	1.0	0.804	0.196
541	ARL6IP4	ARL6IP4	chr12	+	123464606	123465434	123464606	123464932	123465675	123465813	541	4	2	5	1	627	125	0.553118473826	0.802416955114	0.285	0.499	-0.214
603	TJAP1	TJAP1	chr6	+	43466715	43466874	43466715	43466838	43468481	43468510	603	11	117	9	72	161	125	0.554368114458	0.802416955114	0.068	0.088	-0.02
680	GPS1	GPS1	chr17	+	80009762	80010335	80009762	80009840	80011149	80011242	680	89	222	104	234	620	125	0.555064597441	0.802416955114	0.075	0.082	-0.007
946	RPP14	RPP14	chr3	+	58291971	58292378	58291971	58292144	58296233	58296318	946	5	9	11	13	359	125	0.555713049651	0.802416955114	0.162	0.228	-0.066
489	PRMT5	PRMT5	chr14	-	23398375	23398794	23398460	23398794	23397334	23397420	489	37	1	17	0	210	125	0.556866079585	0.803244751365	0.957	1.0	-0.043
1467	CASP9	CASP9	chr1	-	15844604	15844890	15844744	15844890	15834367	15834402	1467	79	0	107	1	265	125	0.557734136423	0.80346979524	1.0	0.981	0.019
423	MIB2	MIB2	chr1	+	1558768	1559079	1558768	1558862	1559153	1559325	423	20	2	4	1	342	125	0.557860353398	0.80346979524	0.785	0.594	0.191
2720	EZH2	EZH2	chr7	-	148543561	148543690	148543588	148543690	148529725	148529842	2720	90	28	126	33	152	125	0.558743305706	0.804137325104	0.726	0.758	-0.032
948	ALKBH8	ALKBH8	chr11	-	107436326	107436461	107436355	107436461	107431490	107431625	948	7	4	17	6	154	125	0.559238129083	0.804245681509	0.587	0.697	-0.11
1190	TUG1	TUG1	chr22	+	31368840	31369587	31368840	31369573	31371155	31375380	1190	60	56	102	109	139	125	0.561021856509	0.804999175844	0.491	0.457	0.034
2241	CLEC2D	CLEC2D	chr12	+	9840497	9840757	9840497	9840682	9847355	9852151	2241	3	2	1	0	200	125	0.561019382284	0.804999175844	0.484	1.0	-0.516
42	ZNF511	ZNF511	chr10	+	135123667	135123792	135123667	135123733	135125219	135125345	42	391	14	358	10	184	125	0.560210486603	0.804999175844	0.95	0.961	-0.011
1261	TTI2	TTI2	chr8	-	33370477	33370703	33370599	33370703	33369484	33370230	1261	1	14	2	13	247	125	0.568381803113	0.808899715343	0.035	0.072	-0.037
132	EMC6	EMC6	chr17	+	3572016	3572306	3572016	3572193	3572391	3572963	132	3	8	33	58	238	125	0.568219353913	0.808899715343	0.165	0.23	-0.065
1604	MAPK10	MAPK10	chr4	-	87115461	87115560	87115488	87115560	87080450	87080620	1604	6	17	2	3	152	125	0.565595182761	0.808899715343	0.225	0.354	-0.129
1610	PIGA	PIGA	chrX	-	15349711	15350114	15349995	15350114	15344035	15344168	1610	34	2	174	16	409	125	0.564307131706	0.808899715343	0.839	0.769	0.07
1819	NCEH1	NCEH1	chr3	-	172365675	172365904	172365685	172365904	172363412	172363482	1819	14	0	752	20	135	125	0.567459843741	0.808899715343	1.0	0.972	0.028
195	ATAD2B	ATAD2B	chr2	-	24008896	24009093	24008911	24009093	24005738	24005898	195	8	7	9	5	140	125	0.566474551516	0.808899715343	0.505	0.616	-0.111
1970	CXorf40A	CXorf40A	chrX	+	148623563	148623630	148623563	148623611	148626913	148627046	1970	8	24	11	24	144	125	0.56820710963	0.808899715343	0.224	0.285	-0.061
2028	SLC35C1	SLC35C1	chr11	+	45825622	45826068	45825622	45825971	45827360	45827887	2028	11	1	4	1	222	125	0.564766672217	0.808899715343	0.861	0.693	0.168
2210	GBF1	GBF1	chr10	+	104136691	104136897	104136691	104136885	104139040	104139191	2210	35	59	92	179	137	125	0.567865440828	0.808899715343	0.351	0.319	0.032
2325	FLNB	FLNB	chr3	+	58127584	58127656	58127584	58127623	58128376	58128479	2325	9	3	800	178	158	125	0.566413040582	0.808899715343	0.704	0.78	-0.076
64	KRBOX4	KRBOX4	chrX	+	46322632	46322743	46322632	46322728	46330576	46330620	64	3	2	8	10	140	125	0.567063637757	0.808899715343	0.573	0.417	0.156
2686	SLC37A4	SLC37A4	chr11	-	118899931	118900274	118900101	118900274	118898903	118899136	2686	151	0	486	3	295	125	0.571385462125	0.810591631651	1.0	0.986	0.014
2700	CTSL	CTSL	chr9	+	90340973	90341313	90340973	90341223	90342508	90342644	2700	119	70	82	42	215	125	0.57002235023	0.810591631651	0.497	0.532	-0.035
2704	GPR162	GPR162	chr12	+	6932633	6933931	6932633	6932929	6934648	6934838	2704	272	11	45	1	1127	125	0.572107708724	0.810591631651	0.733	0.833	-0.1
2773	CDV3	CDV3	chr3	+	133293277	133293436	133293277	133293395	133293882	133293959	2773	4	0	8	1	166	125	0.572034384707	0.810591631651	1.0	0.858	0.142
427	DKC1	DKC1	chrX	+	153996576	153997077	153996576	153996707	153997441	153997585	427	12	281	11	369	495	125	0.571234757377	0.810591631651	0.011	0.007	0.004
923	ATP13A2	ATP13A2	chr1	-	17331186	17331316	17331201	17331316	17330826	17330906	923	44	31	84	50	140	125	0.571100289231	0.810591631651	0.559	0.6	-0.041
2984	ATF7	ATF7	chr12	-	53931198	53931336	53931261	53931336	53928285	53928443	2984	77	1	116	0	188	125	0.572637492429	0.810743037656	0.981	1.0	-0.019
461	POLD4	POLD4	chr11	-	67120764	67121067	67120834	67121067	67120458	67120548	461	18	3	162	39	195	125	0.573192551945	0.810929979394	0.794	0.727	0.067
2818	TTC23	TTC23	chr15	-	99789375	99789824	99789621	99789824	99785593	99785715	2818	21	6	49	10	371	125	0.574223206341	0.811190778597	0.541	0.623	-0.082
282	METTL23	METTL23	chr17	+	74722911	74723295	74722911	74722961	74729059	74729297	282	21	4	40	11	459	125	0.573844067851	0.811190778597	0.588	0.498	0.09
1447	USP1	USP1	chr1	+	62901974	62902233	62901974	62902138	62905469	62905708	1447	4	0	8	1	220	125	0.577024974764	0.813949136588	1.0	0.82	0.18
2540	CPSF7	CPSF7	chr11	-	61187393	61187566	61187420	61187566	61183576	61183991	2540	32	44	104	123	152	125	0.576820223333	0.813949136588	0.374	0.41	-0.036
2330	STK25	STK25	chr2	-	242440892	242441123	242440942	242441123	242440154	242440211	2330	539	18	722	20	175	125	0.577925840463	0.81462046777	0.955	0.963	-0.008
1082	PLEKHB2	PLEKHB2	chr2	+	131890474	131890588	131890474	131890564	131897739	131897848	1082	7	39	78	342	149	125	0.578880370983	0.81511950003	0.131	0.161	-0.03
1091	DDX11	DDX11	chr12	+	31226778	31227025	31226778	31226903	31231323	31231471	1091	107	9	170	11	247	125	0.580115919992	0.81511950003	0.857	0.887	-0.03
1728	AMZ2	AMZ2	chr17	+	66244144	66244227	66244144	66244211	66244784	66244846	1728	6	1	3	0	141	125	0.580405903777	0.81511950003	0.842	1.0	-0.158
2175	GLIPR2	GLIPR2	chr9	+	36136532	36136788	36136532	36136580	36147782	36147891	2175	93	2	18	0	333	125	0.580220897155	0.81511950003	0.946	1.0	-0.054
782	GOLGB1	GOLGB1	chr3	-	121388043	121388202	121388058	121388202	121386907	121387005	782	30	101	17	47	140	125	0.579513560295	0.81511950003	0.21	0.244	-0.034
2834	DMKN	DMKN	chr19	-	36001272	36001412	36001280	36001412	36001085	36001154	2834	8	12	358	415	133	125	0.58253877061	0.816304914651	0.385	0.448	-0.063
465	CETN3	CETN3	chr5	-	89695174	89695366	89695288	89695366	89692309	89692381	465	247	2	181	0	239	125	0.582119478219	0.816304914651	0.985	1.0	-0.015
521	ITPR1	ITPR1	chr3	+	4716751	4716932	4716751	4716905	4718297	4718485	521	2	14	0	3	152	125	0.582953274991	0.816304914651	0.105	0.0	0.105
618	TMEM177	TMEM177	chr2	+	120436742	120436852	120436742	120436801	120438407	120439694	618	10	5	15	11	176	125	0.582483011885	0.816304914651	0.587	0.492	0.095
1094	TGDS	TGDS	chr13	-	95248228	95248529	95248304	95248529	95246094	95246161	1094	17	38	13	37	201	125	0.583683498318	0.816730851296	0.218	0.179	0.039
1807	AP5S1	AP5S1	chr20	+	3801170	3801501	3801170	3801349	3802748	3802940	1807	9	4	15	10	277	125	0.587800814983	0.820735114287	0.504	0.404	0.1
2482	CNOT4	CNOT4	chr7	-	135095264	135095398	135095273	135095398	135082920	135082978	2482	8	10	24	22	134	125	0.587740064546	0.820735114287	0.427	0.504	-0.077
2862	CLP1	CLP1	chr11	+	57426926	57427554	57426926	57427362	57428236	57429337	2862	140	1	140	0	317	125	0.588257718847	0.820735114287	0.982	1.0	-0.018
633	ARSA	ARSA	chr22	-	51066373	51066601	51066418	51066601	51065983	51066220	633	6	0	47	3	170	125	0.588005205904	0.820735114287	1.0	0.92	0.08
2357	SNHG17	SNHG17	chr20	-	37050733	37050888	37050738	37050888	37049652	37049745	2357	36	35	20	24	130	125	0.589087220579	0.821294692255	0.497	0.445	0.052
1225	GLYATL1	GLYATL1	chr11	+	58714518	58714638	58714518	58714541	58715330	58715438	1225	11	1	5	0	222	125	0.589530152378	0.821314899788	0.861	1.0	-0.139
1140	SIGMAR1	SIGMAR1	chr9	-	34637216	34637417	34637263	34637417	34636993	34637086	1140	258	3	442	1	172	125	0.590049431287	0.821441365125	0.984	0.997	-0.013
2906	ARNTL2	ARNTL2	chr12	+	27485786	27486069	27485786	27486036	27521194	27521345	2906	2	9	22	63	158	125	0.59088147026	0.822002742009	0.15	0.216	-0.066
466	CETN3	CETN3	chr5	-	89695174	89695366	89695288	89695366	89689151	89689924	466	454	7	390	8	239	125	0.591840916708	0.822740418658	0.971	0.962	0.009
328	NLRP1	NLRP1	chr17	-	5436611	5436704	5436623	5436704	5436141	5436304	328	0	2	3	14	137	125	0.592819853027	0.823504100183	0.0	0.164	-0.164
2435	MADD	MADD	chr11	+	47317046	47317127	47317046	47317118	47317447	47317606	2435	13	12	27	19	134	125	0.594866426525	0.825748689101	0.503	0.57	-0.067
2721	EZH2	EZH2	chr7	-	148523545	148523724	148523560	148523724	148516687	148516779	2721	8	165	10	268	140	125	0.596417737745	0.827303041431	0.041	0.032	0.009
1666	GGT1	GGT1	chr22	+	24999123	24999494	24999123	24999288	25003920	25003990	1666	1	1	124	51	331	125	0.597751779574	0.828232632717	0.274	0.479	-0.205
304	TRMT2B	TRMT2B	chrX	-	100306772	100307105	100306805	100307105	100296305	100296360	304	2	0	9	2	158	125	0.5979519894	0.828232632717	1.0	0.781	0.219
740	CLDN12	CLDN12	chr7	+	90034832	90034926	90034832	90034922	90041957	90045268	740	8	53	29	153	129	125	0.599741244845	0.830111167053	0.128	0.155	-0.027
872	RCC1	RCC1	chr1	+	28835341	28835417	28835341	28835413	28843236	28843379	872	4	0	55	5	129	125	0.601881145773	0.832471974348	1.0	0.914	0.086
1057	NEURL4	NEURL4	chr17	-	7226266	7226442	7226272	7226442	7226053	7226185	1057	14	3	45	14	131	125	0.605599506899	0.832807930219	0.817	0.754	0.063
1778	SHISA5	SHISA5	chr3	-	48538569	48538726	48538590	48538726	48520585	48520666	1778	122	0	152	2	146	125	0.605168116437	0.832807930219	1.0	0.985	0.015
2193	BCL2L12	BCL2L12	chr19	+	50172280	50172421	50172280	50172372	50176954	50177173	2193	7	21	4	8	174	125	0.603312204032	0.832807930219	0.193	0.264	-0.071
2220	CAPG	CAPG	chr2	-	85626258	85626408	85626303	85626408	85625812	85625905	2220	184	4	1430	41	170	125	0.60491146783	0.832807930219	0.971	0.962	0.009
2605	TNFAIP3	TNFAIP3	chr6	+	138188324	138188655	138188324	138188631	138192349	138192659	2605	0	2	12	62	149	125	0.602593909554	0.832807930219	0.0	0.14	-0.14
2680	NAT1	NAT1	chr8	+	18069899	18070283	18069899	18070054	18076919	18076998	2680	25	1	25	2	354	125	0.604433827855	0.832807930219	0.898	0.815	0.083
375	ATP6V1G2	ATP6V1G2	chr6	-	31514254	31514625	31514408	31514625	31513885	31513986	375	4	1	10	1	279	125	0.605339249289	0.832807930219	0.642	0.818	-0.176
576	HUS1	HUS1	chr7	-	48019006	48019222	48019064	48019222	48018285	48018413	576	5	26	23	90	183	125	0.604646980598	0.832807930219	0.116	0.149	-0.033
2042	DCAF4	DCAF4	chr14	+	73421093	73421191	73421093	73421170	73422230	73422404	2042	19	0	103	2	146	125	0.606042903801	0.832820248449	1.0	0.978	0.022
510	RBMS1	RBMS1	chr2	-	161143479	161143595	161143488	161143595	161141505	161141555	510	93	76	261	234	134	125	0.606824593395	0.833297095658	0.533	0.51	0.023
3038	ELOVL7	ELOVL7	chr5	-	60067729	60067920	60067775	60067920	60063649	60063730	3038	13	0	198	5	171	125	0.607733135856	0.833947331021	1.0	0.967	0.033
1221	GLT8D1	GLT8D1	chr3	-	52739462	52740099	52739718	52740099	52734460	52734512	1221	66	4	95	8	381	125	0.609945284108	0.836384198594	0.844	0.796	0.048
1770	CCDC120	CCDC120	chrX	+	48919489	48919635	48919489	48919589	48919765	48919856	1770	2	1	19	19	171	125	0.612577759752	0.837445884541	0.594	0.422	0.172
2103	IL4I1	IL4I1	chr19	-	50432582	50432796	50432606	50432796	50430950	50431072	2103	82	4	150	10	149	125	0.612464286874	0.837445884541	0.945	0.926	0.019
2125	RPL10	RPL10	chrX	+	153626405	153626739	153626405	153626735	153626837	153626883	2125	12	483	14	693	129	125	0.613445762458	0.837445884541	0.024	0.019	0.005
2726	PTGES2	PTGES2	chr9	-	130889717	130890741	130890526	130890741	130887522	130887720	2726	51	3	103	4	934	125	0.613777500146	0.837445884541	0.695	0.775	-0.08
2758	LOC374443	LOC374443	chr12	+	9809163	9809293	9809163	9809245	9809516	9811010	2758	3	1	9	6	173	125	0.613333305553	0.837445884541	0.684	0.52	0.164
382	ACTL6A	ACTL6A	chr3	+	179280667	179280953	179280667	179280761	179287611	179287688	382	298	55	338	69	317	125	0.612003464888	0.837445884541	0.681	0.659	0.022
977	TMEM9	TMEM9	chr1	-	201123275	201123683	201123576	201123683	201122985	201123087	977	14	1	22	3	426	125	0.612188085363	0.837445884541	0.804	0.683	0.121
2406	CCDC84	CCDC84	chr11	+	118881930	118882021	118881930	118881993	118882648	118882713	2406	15	11	35	20	153	125	0.615099278086	0.838561798762	0.527	0.588	-0.061
484	PTBP3	PTBP3	chr9	-	115060111	115060196	115060120	115060196	115030328	115030475	484	33	17	83	51	134	125	0.615470240406	0.838561798762	0.644	0.603	0.041
1861	ZNF33B	ZNF33B	chr10	-	43127737	43127887	43127742	43127887	43127376	43127472	1861	0	35	1	55	130	125	0.617752356246	0.839990665118	0.0	0.017	-0.017
2157	HELQ	HELQ	chr4	-	84376549	84377036	84376660	84377036	84373018	84375098	2157	18	0	51	1	236	125	0.617833509555	0.839990665118	1.0	0.964	0.036
901	YIF1B	YIF1B	chr19	-	38806362	38806445	38806386	38806445	38800044	38800283	901	4	3	11	13	149	125	0.617414921648	0.839990665118	0.528	0.415	0.113
1117	CFAP97	CFAP97	chr4	-	186124938	186125182	186125051	186125182	186111296	186112366	1117	0	1	15	36	238	125	0.619140114319	0.841170516761	0.0	0.18	-0.18
2434	MADD	MADD	chr11	+	47317046	47317130	47317046	47317118	47317447	47317606	2434	30	12	59	19	137	125	0.621061900535	0.842828147279	0.695	0.739	-0.044
358	RPP25L	RPP25L	chr9	-	34611856	34612110	34612060	34612110	34610481	34611329	358	26	23	25	27	329	125	0.621239526398	0.842828147279	0.3	0.26	0.04
1251	DUS4L	DUS4L	chr7	+	107204401	107204692	107204401	107204654	107205032	107205121	1251	3	4	4	3	163	125	0.622599881687	0.843479839713	0.365	0.506	-0.141
239	PSMG3-AS1	PSMG3-AS1	chr7	+	1609708	1610169	1609708	1609915	1614350	1614499	239	7	4	6	2	379	125	0.622580289912	0.843479839713	0.366	0.497	-0.131
1070	IQCH-AS1	IQCH-AS1	chr15	-	67813856	67814182	67813883	67814182	67811337	67811440	1070	44	6	32	3	152	125	0.623743570739	0.843577219469	0.858	0.898	-0.04
1925	TOMM5	TOMM5	chr9	-	37592306	37592636	37592408	37592636	37588411	37588929	1925	48	1041	68	1336	227	125	0.623350635659	0.843577219469	0.025	0.027	-0.002
340	MAMDC2	MAMDC2	chr9	+	72785394	72785547	72785394	72785543	72833252	72833512	340	6	0	55	3	129	125	0.623991912993	0.843577219469	1.0	0.947	0.053
2915	DPH5	DPH5	chr1	-	101491220	101491362	101491238	101491362	101490864	101491022	2915	14	111	13	126	143	125	0.626037904973	0.845746768029	0.099	0.083	0.016
1648	MLF1	MLF1	chr3	+	158288952	158289180	158288952	158289136	158310222	158310370	1648	164	386	22	59	169	125	0.627622698284	0.846694379036	0.239	0.216	0.023
2252	GSTCD	GSTCD	chr4	+	106638749	106639196	106638749	106638935	106640216	106640684	2252	27	1	242	5	386	125	0.627292846267	0.846694379036	0.897	0.94	-0.043
1228	TSPAN4	TSPAN4	chr11	+	842940	843050	842940	843045	847200	847300	1228	3	3	14	22	130	125	0.628740573607	0.847605963154	0.49	0.38	0.11
1899	C6orf203	C6orf203	chr6	+	107349375	107350001	107349375	107349475	107360952	107361434	1899	28	11	26	13	651	125	0.630145841098	0.848903427537	0.328	0.277	0.051
2115	ST3GAL3	ST3GAL3	chr1	+	44201903	44202096	44201903	44202051	44280562	44280605	2115	1	8	0	3	170	125	0.631831073068	0.849131047432	0.084	0.0	0.084
2188	RFWD2	RFWD2	chr1	-	176132950	176133027	176132962	176133027	176132004	176132124	2188	68	24	113	46	137	125	0.63140995746	0.849131047432	0.721	0.691	0.03
3108	TRNT1	TRNT1	chr3	+	3188113	3188307	3188113	3188247	3189133	3189387	3108	62	1	128	1	185	125	0.63136319044	0.849131047432	0.977	0.989	-0.012
965	PABPC4	PABPC4	chr1	-	40030094	40030214	40030142	40030214	40029285	40029413	965	152	15	250	29	173	125	0.63208659608	0.849131047432	0.88	0.862	0.018
1042	UQCR10	UQCR10	chr22	+	30163357	30163596	30163357	30163537	30165666	30166402	1042	135	532	323	1204	184	125	0.633619514558	0.849504123915	0.147	0.154	-0.007
1545	PPAP2C	PPAP2C	chr19	-	291284	291435	291325	291435	288019	288171	1545	9	0	332	11	166	125	0.634083989704	0.849504123915	1.0	0.958	0.042
3061	ERI3	ERI3	chr1	-	44820563	44820951	44820931	44820951	44804716	44804994	3061	5	9	5	6	493	125	0.634501483462	0.849504123915	0.123	0.174	-0.051
3101	LYRM2	LYRM2	chr6	-	90347443	90347601	90347460	90347601	90341942	90347072	3101	38	129	42	126	142	125	0.632967585999	0.849504123915	0.206	0.227	-0.021
804	CCDC80	CCDC80	chr3	-	112359173	112359990	112359770	112359990	112356874	112358763	804	347	1	254	0	722	125	0.634580023707	0.849504123915	0.984	1.0	-0.016
1311	EFCAB11	EFCAB11	chr14	-	90420929	90421121	90421076	90421121	90420249	90420345	1311	22	0	68	1	272	125	0.636325925766	0.851010217702	1.0	0.969	0.031
1575	VPS29	VPS29	chr12	-	110937261	110937351	110937339	110937351	110933816	110934008	1575	26	79	9	22	203	125	0.637644092838	0.851010217702	0.169	0.201	-0.032
2579	NAT9	NAT9	chr17	-	72769030	72769178	72769034	72769178	72768356	72768416	2579	1	71	0	97	129	125	0.638368645308	0.851010217702	0.013	0.0	0.013
294	ACTR6	ACTR6	chr12	+	100594554	100594838	100594554	100594697	100598717	100598835	294	6	60	8	105	266	125	0.636621225201	0.851010217702	0.045	0.035	0.01
3091	ALG13	ALG13	chrX	+	110925359	110925522	110925359	110925463	110928192	110928331	3091	63	3	231	15	184	125	0.637847639207	0.851010217702	0.934	0.913	0.021
94	CHD9	CHD9	chr16	+	53341592	53341865	53341592	53341817	53342597	53342766	94	29	4	70	7	173	125	0.638309329011	0.851010217702	0.84	0.878	-0.038
2882	PAQR6	PAQR6	chr1	-	156216471	156216547	156216480	156216547	156215913	156216041	2882	52	2	8	0	134	125	0.639814599883	0.852345092408	0.96	1.0	-0.04
1612	ZSWIM8	ZSWIM8	chr10	+	75559768	75559952	75559768	75559928	75560053	75560230	1612	37	76	40	72	149	125	0.641759339726	0.85434212101	0.29	0.318	-0.028
2860	ATP5G1	ATP5G1	chr17	+	46970147	46970272	46970147	46970202	46971733	46971811	2860	2	1	1	0	195	125	0.642720443602	0.855027821225	0.562	1.0	-0.438
699	PDCD6	PDCD6	chr5	+	306716	306875	306716	306869	314531	315089	699	11	0	35	1	131	125	0.645091036664	0.857586350406	1.0	0.971	0.029
1382	ZNF664	ZNF664	chr12	+	124457761	124457899	124457761	124457850	124458432	124458567	1382	5	8	22	26	174	125	0.646573792811	0.857972625228	0.31	0.378	-0.068
1591	EIF4ENIF1	EIF4ENIF1	chr22	-	31850129	31850362	31850165	31850362	31846274	31846346	1591	47	1	110	4	161	125	0.647619399429	0.857972625228	0.973	0.955	0.018
1954	NUDT16L1	NUDT16L1	chr16	+	4743978	4744309	4743978	4744239	4744958	4745860	1954	6	18	3	6	195	125	0.647261766859	0.857972625228	0.176	0.243	-0.067
225	THBS3	THBS3	chr1	-	155175983	155176197	155175990	155176197	155174850	155175107	225	4	65	1	28	132	125	0.646031638953	0.857972625228	0.055	0.033	0.022
829	LPIN3	LPIN3	chr20	+	39986521	39986674	39986521	39986597	39986876	39986991	829	3	0	47	5	202	125	0.646911291242	0.857972625228	1.0	0.853	0.147
3117	BCL2L1	BCL2L1	chr20	-	30309457	30310151	30309646	30310151	30252260	30253889	3117	307	7	4852	92	314	125	0.648080648068	0.857990747477	0.946	0.955	-0.009
1486	ZNF302	ZNF302	chr19	+	35168543	35169008	35168543	35168738	35169641	35169718	1486	11	1	4	0	395	125	0.650502471724	0.860602648927	0.777	1.0	-0.223
1474	BCS1L	BCS1L	chr2	+	219524759	219524968	219524759	219524889	219526128	219526268	1474	16	3	17	2	204	125	0.651080401276	0.860773192584	0.766	0.839	-0.073
381	ACTL6A	ACTL6A	chr3	+	179280667	179280905	179280667	179280761	179287611	179287688	381	635	55	731	69	269	125	0.652070085804	0.86089418353	0.843	0.831	0.012
900	YIF1B	YIF1B	chr19	-	38806356	38806445	38806362	38806445	38800044	38800283	900	7	4	27	11	131	125	0.651972065158	0.86089418353	0.625	0.701	-0.076
2575	TRAPPC6A	TRAPPC6A	chr19	-	45681350	45681501	45681392	45681501	45668384	45668452	2575	12	27	5	15	167	125	0.652603469895	0.861005403846	0.25	0.2	0.05
2447	FUT2	FUT2	chr19	+	49199227	49199346	49199227	49199336	49206211	49209191	2447	0	1	2	5	135	125	0.653402486056	0.861289713036	0.0	0.27	-0.27
2489	SCARF1	SCARF1	chr17	-	1548853	1549083	1548890	1549083	1548471	1548533	2489	0	2	2	12	162	125	0.653717544323	0.861289713036	0.0	0.114	-0.114
227	QTRTD1	QTRTD1	chr3	+	113784083	113784304	113784083	113784125	113785074	113785130	227	64	3	173	11	304	125	0.654305092134	0.861471745619	0.898	0.866	0.032
1099	RAB23	RAB23	chr6	-	57086523	57087112	57086992	57087112	57075023	57075243	1099	16	2	61	5	594	125	0.656627629521	0.862206455903	0.627	0.72	-0.093
2873	PARP2	PARP2	chr14	+	20813090	20813285	20813090	20813246	20813552	20813623	2873	113	74	171	122	164	125	0.655679748754	0.862206455903	0.538	0.517	0.021
615	METTL6	METTL6	chr3	-	15468880	15469054	15468908	15469054	15467793	15468142	615	0	70	1	65	153	125	0.656544100226	0.862206455903	0.0	0.012	-0.012
985	TMEM9	TMEM9	chr1	-	201122976	201123087	201122985	201123087	201120888	201120980	985	24	563	19	514	134	125	0.656662193854	0.862206455903	0.038	0.033	0.005
2011	NREP	NREP	chr5	-	111310970	111311075	111311000	111311075	111071126	111071204	2011	3	8	0	1	155	125	0.657217547756	0.862344995926	0.232	0.0	0.232
2791	SPECC1	SPECC1	chr17	+	20135512	20135727	20135512	20135718	20140172	20142743	2791	4	14	9	23	134	125	0.658635615515	0.863285264521	0.21	0.267	-0.057
334	DDX17	DDX17	chr22	-	38883877	38884120	38883883	38884120	38879442	38882445	334	121	310	113	310	131	125	0.658834815855	0.863285264521	0.271	0.258	0.013
1047	RAP1B	RAP1B	chr12	+	69004618	69004832	69004618	69004823	69042478	69042561	1047	39	83	80	189	134	125	0.660108165958	0.864362946818	0.305	0.283	0.022
217	CTNND1	CTNND1	chr11	+	57529233	57529591	57529233	57529518	57561481	57561553	217	10	22	203	375	198	125	0.660710069529	0.864560548319	0.223	0.255	-0.032
997	FAM193B	FAM193B	chr5	-	176980168	176981548	176981249	176981548	176965905	176966148	997	205	5	220	7	1206	125	0.661235117723	0.864657381088	0.81	0.765	0.045
1963	PTPN13	PTPN13	chr4	+	87685745	87685892	87685745	87685877	87686547	87686641	1963	5	18	25	115	140	125	0.662751775631	0.866049866315	0.199	0.163	0.036
2393	PIGG	PIGG	chr4	+	492988	493514	492988	493278	494184	494390	2393	28	49	41	82	361	125	0.663815724715	0.86625918603	0.165	0.148	0.017
2607	TNFAIP3	TNFAIP3	chr6	+	138188324	138188679	138188324	138188655	138192349	138192659	2607	2	0	79	12	149	125	0.663431750425	0.86625918603	1.0	0.847	0.153
1535	TRIM69	TRIM69	chr15	+	45050810	45051052	45050810	45051001	45051837	45051860	1535	9	1	3	0	176	125	0.665068294092	0.867303346785	0.865	1.0	-0.135
1055	MLX	MLX	chr17	+	40719077	40719346	40719077	40719184	40719636	40719673	1055	16	68	25	124	287	125	0.666375328174	0.86782710877	0.093	0.081	0.012
2586	C14orf159	C14orf159	chr14	+	91639632	91639783	91639632	91639747	91642277	91642400	2586	26	3	61	5	161	125	0.665960364832	0.86782710877	0.871	0.905	-0.034
1960	RMI2	RMI2	chr16	+	11439294	11439623	11439294	11439400	11444498	11445620	1960	8	0	26	1	348	125	0.667060210534	0.8679728436	1.0	0.903	0.097
2968	ZNF502	ZNF502	chr3	+	44754134	44754236	44754134	44754232	44756082	44756180	2968	1	13	0	4	129	125	0.668124539754	0.8679728436	0.069	0.0	0.069
634	ARSA	ARSA	chr22	-	51066325	51066601	51066418	51066601	51065983	51066220	634	5	0	53	3	218	125	0.668449706547	0.8679728436	1.0	0.91	0.09
636	ARSA	ARSA	chr22	-	51065983	51066601	51066373	51066601	51065593	51065834	636	26	0	192	2	515	125	0.667723769709	0.8679728436	1.0	0.959	0.041
738	MEN1	MEN1	chr11	-	64577121	64577604	64577136	64577604	64575362	64575571	738	0	50	2	129	140	125	0.668751116326	0.8679728436	0.0	0.014	-0.014
2293	DAG1	DAG1	chr3	+	49507564	49507866	49507564	49507707	49547851	49548252	2293	20	0	72	1	284	125	0.671935443666	0.870219328364	1.0	0.969	0.031
3040	YBEY	YBEY	chr21	+	47706266	47706651	47706266	47706329	47706783	47707037	3040	15	72	7	27	447	125	0.672297770113	0.870219328364	0.055	0.068	-0.013
857	PUM1	PUM1	chr1	-	31422973	31423108	31422979	31423108	31418192	31418330	857	68	64	189	163	131	125	0.671416196355	0.870219328364	0.503	0.525	-0.022
954	APTX	APTX	chr9	-	32987541	32987840	32987757	32987840	32985968	32986028	954	211	0	391	2	341	125	0.671874227118	0.870219328364	1.0	0.986	0.014
1906	MFSD12	MFSD12	chr19	-	3557103	3557582	3557130	3557582	3550981	3551192	1906	10	0	36	1	152	125	0.674805945032	0.872876515942	1.0	0.967	0.033
825	EGFL8	EGFL8	chr6	+	32132381	32132458	32132381	32132434	32133914	32134043	825	18	9	9	6	149	125	0.676815991701	0.874886214491	0.627	0.557	0.07
290	RB1CC1	RB1CC1	chr8	-	53540591	53540728	53540600	53540728	53537276	53537347	290	48	31	32	24	134	125	0.677344925285	0.874979933808	0.591	0.554	0.037
964	PABPC4	PABPC4	chr1	-	40030094	40030214	40030142	40030214	40029507	40029594	964	262	89	573	207	173	125	0.678250750133	0.875560059263	0.68	0.667	0.013
251	FUZ	FUZ	chr19	-	50315871	50315993	50315894	50315993	50314887	50314956	251	5	2	12	3	148	125	0.679459320353	0.876529957683	0.679	0.772	-0.093
1254	DUS4L	DUS4L	chr7	+	107204401	107204692	107204401	107204504	107207494	107207631	1254	4	0	13	1	313	125	0.68067320071	0.876547935984	1.0	0.838	0.162
291	EIF4B	EIF4B	chr12	+	53428395	53428508	53428395	53428493	53431192	53431406	291	87	822	140	1405	140	125	0.680845006093	0.876547935984	0.086	0.082	0.004
566	SERPINB6	SERPINB6	chr6	-	2971481	2972399	2971724	2972399	2959401	2959576	566	2	7	21	51	368	125	0.680423339144	0.876547935984	0.088	0.123	-0.035
1926	TOMM5	TOMM5	chr9	-	37592249	37592636	37592306	37592636	37588411	37588929	1926	4	20	9	34	182	125	0.681637716403	0.876979531775	0.121	0.154	-0.033
1315	PPP1R3F	PPP1R3F	chrX	+	49126305	49127336	49126305	49126396	49137868	49137924	1315	30	1	9	0	1065	125	0.683984477709	0.878819198236	0.779	1.0	-0.221
1349	MLLT4	MLLT4	chr6	+	168366436	168366725	168366436	168366533	168369793	168369878	1349	50	0	310	2	317	125	0.683547909229	0.878819198236	1.0	0.984	0.016
113	MRPL52	MRPL52	chr14	+	23299091	23299319	23299091	23299149	23299395	23299463	113	160	0	755	4	295	125	0.686365500932	0.878932976143	1.0	0.988	0.012
2158	HELQ	HELQ	chr4	-	84376421	84377036	84376660	84377036	84373018	84375098	2158	11	0	40	1	364	125	0.685479400483	0.878932976143	1.0	0.932	0.068
2695	COPS7A	COPS7A	chr12	+	6833149	6833416	6833149	6833345	6833779	6833984	2695	21	40	31	68	196	125	0.68618120842	0.878932976143	0.251	0.225	0.026
3111	HHLA3	HHLA3	chr1	+	70820492	70820891	70820492	70820794	70832126	70832220	3111	13	33	12	25	222	125	0.685642829731	0.878932976143	0.182	0.213	-0.031
928	NR3C1	NR3C1	chr5	-	142693563	142693733	142693566	142693733	142689661	142689778	928	1	5	8	66	128	125	0.68485769181	0.878932976143	0.163	0.106	0.057
1611	PIGA	PIGA	chrX	-	15349337	15350114	15349995	15350114	15344035	15344168	1611	70	2	409	16	783	125	0.687014567222	0.879176852713	0.848	0.803	0.045
1236	RCHY1	RCHY1	chr4	-	76439406	76439640	76439450	76439640	76434386	76434506	1236	20	1	129	4	169	125	0.689201234429	0.87958047802	0.937	0.96	-0.023
184	PHOSPHO2	PHOSPHO2	chr2	+	170550963	170551132	170550963	170551032	170551724	170551757	184	6	2	1	0	225	125	0.689127671542	0.87958047802	0.625	1.0	-0.375
2440	BHLHB9	BHLHB9	chrX	+	101975884	101976019	101975884	101975955	102003626	102007369	2440	26	3	5	1	189	125	0.689624130654	0.87958047802	0.851	0.768	0.083
2553	OXLD1	OXLD1	chr17	-	79633184	79633667	79633193	79633667	79632065	79632614	2553	6	2	1	0	134	125	0.688012797104	0.87958047802	0.737	1.0	-0.263
2597	GPR107	GPR107	chr9	+	132839577	132839657	132839577	132839653	132841908	132842048	2597	123	0	167	2	129	125	0.689602902972	0.87958047802	1.0	0.988	0.012
1234	RCHY1	RCHY1	chr4	-	76434029	76434145	76434033	76434145	76419310	76419389	1234	34	3	112	13	129	125	0.69073034709	0.88040563522	0.917	0.893	0.024
983	TMEM9	TMEM9	chr1	-	201123489	201123683	201123572	201123683	201122985	201123087	983	6	172	4	150	208	125	0.692179789454	0.881666881318	0.021	0.016	0.005
2338	PEX5	PEX5	chr12	+	7342957	7343165	7342957	7343120	7343483	7343519	2338	7	59	7	47	170	125	0.695340827147	0.884517827233	0.08	0.099	-0.019
3026	ZBTB8OS	ZBTB8OS	chr1	-	33116029	33116191	33116033	33116191	33100368	33100393	3026	7	84	29	292	129	125	0.695332469305	0.884517827233	0.075	0.088	-0.013
2154	PQLC2	PQLC2	chr1	+	19638739	19639383	19638739	19638852	19644093	19644335	2154	36	0	144	1	656	125	0.696376323288	0.885247620519	1.0	0.965	0.035
1247	CCDC58	CCDC58	chr3	-	122101994	122102078	122102020	122102078	122090521	122090647	1247	7	94	11	121	151	125	0.697499445483	0.88550095165	0.058	0.07	-0.012
2529	USP5	USP5	chr12	+	6972349	6972541	6972349	6972472	6972993	6973137	2529	28	159	50	314	194	125	0.697049217822	0.88550095165	0.102	0.093	0.009
1051	CEP41	CEP41	chr7	-	130044404	130044549	130044480	130044549	130042488	130042640	1051	70	1	125	1	201	125	0.700529200034	0.885968670505	0.978	0.987	-0.009
1296	HSD17B4	HSD17B4	chr5	+	118813111	118813196	118813111	118813187	118814528	118814716	1296	159	4	281	9	134	125	0.700634728416	0.885968670505	0.974	0.967	0.007
1434	BCL2L10	BCL2L10	chr15	-	52404364	52404972	52404434	52404972	52401465	52402170	1434	1	3	0	1	195	125	0.699583186019	0.885968670505	0.176	0.0	0.176
2240	NETO2	NETO2	chr16	-	47156778	47156823	47156799	47156823	47156567	47156695	2240	95	25	456	109	146	125	0.701565175705	0.885968670505	0.765	0.782	-0.017
2988	RAB18	RAB18	chr10	+	27798803	27798859	27798803	27798849	27821435	27821508	2988	3	5	1	3	135	125	0.700408620533	0.885968670505	0.357	0.236	0.121
3088	SLC10A3	SLC10A3	chrX	-	153718645	153719029	153718932	153719029	153715644	153717421	3088	35	1	116	2	412	125	0.701512463538	0.885968670505	0.914	0.946	-0.032
694	LOH12CR1	LOH12CR1	chr12	+	12510012	12510443	12510012	12510052	12514139	12514283	694	9	0	34	1	516	125	0.700849923713	0.885968670505	1.0	0.892	0.108
78	PGAP2	PGAP2	chr11	+	3845499	3845685	3845499	3845606	3846249	3846358	78	13	48	24	76	204	125	0.69888756214	0.885968670505	0.142	0.162	-0.02
2525	IFT81	IFT81	chr12	+	110562139	110562666	110562139	110562248	110565164	110565329	2525	141	25	72	11	543	125	0.705161851817	0.889924470002	0.565	0.601	-0.036
1282	BICD1	BICD1	chr12	+	32490432	32490750	32490432	32490640	32520603	32520679	1282	9	2	42	13	235	125	0.706046771582	0.890455040212	0.705	0.632	0.073
1034	RBM10	RBM10	chrX	+	47004616	47004915	47004616	47004884	47006755	47006897	1034	9	71	20	134	156	125	0.707732692352	0.891425709592	0.092	0.107	-0.015
625	SLFN11	SLFN11	chr17	-	33700492	33700720	33700600	33700720	33694621	33694719	625	3	1	1	0	233	125	0.707746442357	0.891425709592	0.617	1.0	-0.383
942	TXNRD1	TXNRD1	chr12	+	104680459	104681124	104680459	104680887	104705067	104705190	942	17	11	122	92	362	125	0.709902086699	0.893553709916	0.348	0.314	0.034
2665	MT1F	MT1F	chr16	+	56692586	56692694	56692586	56692652	56692984	56693215	2665	1	43	4	448	167	125	0.710437208131	0.893640503929	0.017	0.007	0.01
903	POLR1B	POLR1B	chr2	+	113321942	113322076	113321942	113321981	113325543	113325714	903	18	0	77	1	220	125	0.711257977605	0.89408625775	1.0	0.978	0.022
213	MARCKSL1	MARCKSL1	chr1	-	32801547	32801840	32801772	32801840	32799429	32800698	213	471	1	421	2	350	125	0.712856027362	0.894921417454	0.994	0.987	0.007
2663	C1D	C1D	chr2	-	68290076	68290159	68290089	68290159	68274304	68274451	2663	54	78	54	71	138	125	0.712559815341	0.894921417454	0.385	0.408	-0.023
1041	DGUOK-AS1	DGUOK-AS1	chr2	-	74208235	74208566	74208261	74208566	74185094	74185334	1041	1	0	7	2	151	125	0.716489075621	0.89722401707	1.0	0.743	0.257
1133	CCDC90B	CCDC90B	chr11	-	82996595	82997450	82997142	82997450	82991183	82991303	1133	73	2	203	4	672	125	0.717229537747	0.89722401707	0.872	0.904	-0.032
1511	MBD3	MBD3	chr19	-	1592520	1592760	1592616	1592760	1585053	1585213	1511	16	25	18	33	221	125	0.716668958674	0.89722401707	0.266	0.236	0.03
1893	FAM104B	FAM104B	chrX	-	55185558	55185661	55185561	55185661	55171677	55172744	1893	22	118	21	127	128	125	0.720203643783	0.89722401707	0.154	0.139	0.015
2044	THAP5	THAP5	chr7	-	108206273	108206466	108206395	108206466	108202587	108205549	2044	48	7	33	6	247	125	0.720476227497	0.89722401707	0.776	0.736	0.04
222	CTNND1	CTNND1	chr11	+	57529233	57529591	57529233	57529518	57563048	57563201	222	7	7	97	79	198	125	0.720774640734	0.89722401707	0.387	0.437	-0.05
2258	AFAP1L2	AFAP1L2	chr10	-	116056978	116057172	116056990	116057172	116056736	116056859	2258	16	5	152	58	137	125	0.715867101274	0.89722401707	0.745	0.705	0.04
324	UFD1L	UFD1L	chr22	-	19442271	19442353	19442324	19442353	19437463	19438267	324	272	9	428	12	178	125	0.71695272924	0.89722401707	0.955	0.962	-0.007
336	ZDHHC4	ZDHHC4	chr7	+	6617064	6617351	6617064	6617129	6618196	6618351	336	75	45	61	33	347	125	0.720478440391	0.89722401707	0.375	0.4	-0.025
343	PPCS	PPCS	chr1	+	42922164	42922744	42922164	42922395	42922917	42923021	343	182	0	373	1	474	125	0.71972131165	0.89722401707	1.0	0.99	0.01
511	ESRP1	ESRP1	chr8	+	95686535	95686734	95686535	95686722	95690430	95690599	511	9	2	308	51	137	125	0.718399166391	0.89722401707	0.804	0.846	-0.042
550	GRASP	GRASP	chr12	+	52404822	52404991	52404822	52404925	52407470	52407564	550	3	83	0	6	191	125	0.717719326797	0.89722401707	0.023	0.0	0.023
909	UCKL1	UCKL1	chr20	-	62572146	62572209	62572169	62572209	62571946	62572069	909	154	3	154	4	148	125	0.718842638195	0.89722401707	0.977	0.97	0.007
1105	PRKAR1A	PRKAR1A	chr17	+	66508519	66508720	66508519	66508689	66511534	66511717	1105	1	46	3	89	156	125	0.724171004293	0.900866849597	0.017	0.026	-0.009
1401	PKM	PKM	chr15	-	72523236	72523727	72523456	72523727	72513508	72513625	1401	2	3	7	7	345	125	0.725933770847	0.901305076887	0.195	0.266	-0.071
1432	AMN1	AMN1	chr12	-	31881904	31882108	31881924	31882108	31862226	31862359	1432	8	1	26	2	145	125	0.725116784622	0.901305076887	0.873	0.918	-0.045
746	MIS12	MIS12	chr17	+	5389693	5390004	5389693	5389740	5392142	5394130	746	5	0	67	3	389	125	0.725863975085	0.901305076887	1.0	0.878	0.122
679	B3GAT3	B3GAT3	chr11	-	62389337	62389647	62389347	62389647	62387968	62388143	679	122	8	164	9	135	125	0.726898898918	0.901919216327	0.934	0.944	-0.01
2490	ARMCX4	ARMCX4	chrX	+	100741009	100741085	100741009	100741079	100742179	100742259	2490	3	26	0	2	131	125	0.728200060098	0.902365556049	0.099	0.0	0.099
95	ALS2CL	ALS2CL	chr3	-	46722989	46723088	46722993	46723088	46722735	46722897	95	1	0	76	19	129	125	0.727990017043	0.902365556049	1.0	0.795	0.205
1276	RAB34	RAB34	chr17	-	27042212	27042294	27042236	27042294	27042049	27042140	1276	724	102	994	147	149	125	0.729619206872	0.903237936619	0.856	0.85	0.006
1530	SIKE1	SIKE1	chr1	-	115323057	115323308	115323069	115323308	115322730	115322836	1530	7	41	8	57	137	125	0.729846407837	0.903237936619	0.135	0.114	0.021
1734	SNX17	SNX17	chr2	+	27594135	27594335	27594135	27594210	27595489	27595607	1734	12	336	9	296	250	125	0.732025179126	0.905349850571	0.018	0.015	0.003
2496	DEDD2	DEDD2	chr19	-	42719284	42719404	42719299	42719404	42713851	42713992	2496	20	2	55	4	140	125	0.732645376513	0.905532680062	0.899	0.925	-0.026
2517	BANF1	BANF1	chr11	+	65769549	65770041	65769549	65769984	65771096	65771617	2517	3	1	24	5	182	125	0.733977483432	0.906594610657	0.673	0.767	-0.094
2304	TLE3	TLE3	chr15	-	70350497	70350630	70350524	70350630	70349812	70349997	2304	50	1	64	2	152	125	0.735337777196	0.907689967086	0.976	0.963	0.013
1206	C7orf49	C7orf49	chr7	-	134853500	134853812	134853682	134853812	134850531	134851623	1206	144	0	482	2	307	125	0.736407653556	0.908163166405	1.0	0.99	0.01
704	PCSK9	PCSK9	chr1	+	55523708	55523882	55523708	55523830	55524171	55524320	704	4	0	273	14	177	125	0.73666860916	0.908163166405	1.0	0.932	0.068
1795	KLF6	KLF6	chr10	-	3823958	3824406	3823986	3824406	3818187	3821782	1795	48	0	708	7	153	125	0.738297613261	0.909002263726	1.0	0.988	0.012
861	DISC1	DISC1	chr1	+	232144530	232144795	232144530	232144729	232162180	232162298	861	4	0	18	1	191	125	0.73818444547	0.909002263726	1.0	0.922	0.078
2216	FAM60A	FAM60A	chr12	-	31457915	31458057	31457919	31458057	31451010	31451158	2216	142	110	109	90	129	125	0.740397661937	0.911002771459	0.556	0.54	0.016
1022	ZNRD1	ZNRD1	chr6	+	30029016	30029190	30029016	30029175	30029291	30029446	1022	6	74	2	33	140	125	0.742077325985	0.911898867893	0.068	0.051	0.017
1426	FAM156A	FAM156A	chrX	+	52985470	52985953	52985470	52985544	53024593	53024651	1426	14	1	8	1	534	125	0.741907487046	0.911898867893	0.766	0.652	0.114
2930	SLC43A3	SLC43A3	chr11	-	57194534	57194621	57194538	57194621	57194060	57194125	2930	24	2	156	17	129	125	0.743366132299	0.91289742192	0.921	0.899	0.022
1477	BCS1L	BCS1L	chr2	+	219524759	219524941	219524759	219524889	219525661	219526030	1477	8	7	10	11	177	125	0.74396958991	0.913053587617	0.447	0.391	0.056
1453	AURKA	AURKA	chr20	-	54966998	54967351	54967209	54967351	54963211	54963258	1453	14	6	81	29	336	125	0.744554027264	0.913080209801	0.465	0.51	-0.045
156	TSPAN17	TSPAN17	chr5	+	176083078	176083135	176083078	176083126	176083700	176083817	156	2	63	7	288	134	125	0.745287071734	0.913080209801	0.029	0.022	0.007
46	RUSC2	RUSC2	chr9	+	35546426	35548532	35546426	35548207	35555056	35555698	46	53	0	223	1	450	125	0.745420202576	0.913080209801	1.0	0.984	0.016
2716	TCEAL1	TCEAL1	chrX	+	102884421	102884501	102884421	102884489	102884812	102885876	2716	13	33	9	27	137	125	0.746436137315	0.913740788782	0.264	0.233	0.031
1	NFU1	NFU1	chr2	-	69664402	69664760	69664492	69664760	69659033	69659137	1	2	58	4	86	215	125	0.746979191981	0.91382202363	0.02	0.026	-0.006
2102	FBXO44	FBXO44	chr1	+	11718323	11718450	11718323	11718421	11718792	11718928	2102	2	14	3	29	154	125	0.748103297004	0.914613533391	0.104	0.077	0.027
1198	EIF3C	EIF3C	chr16	-	28725641	28725767	28725671	28725767	28725229	28725419	1198	1	0	4	1	155	125	0.751938651093	0.918131461239	1.0	0.763	0.237
1493	ZNF302	ZNF302	chr19	+	35168543	35168761	35168543	35168738	35169641	35169718	1493	4	1	1	0	148	125	0.751687750894	0.918131461239	0.772	1.0	-0.228
2262	ZNF484	ZNF484	chr9	-	95640101	95640320	95640171	95640320	95637296	95637341	2262	5	7	2	4	195	125	0.75322713437	0.919119297637	0.314	0.243	0.071
3094	PPP1R8	PPP1R8	chr1	+	28157324	28157877	28157324	28157757	28159266	28159327	3094	9	3	16	4	245	125	0.754503610641	0.920091235114	0.605	0.671	-0.066
1340	TMEM170A	TMEM170A	chr16	-	75498365	75498635	75498569	75498635	75485635	75485737	1340	26	1	78	2	329	125	0.756814494335	0.922050523722	0.908	0.937	-0.029
1396	BRD8	BRD8	chr5	-	137513254	137513356	137513259	137513356	137507753	137507823	1396	1	91	2	121	130	125	0.757971663641	0.922050523722	0.01	0.016	-0.006
2594	CCDC103	CCDC103	chr17	+	42978887	42979024	42978887	42979020	42979732	42981047	2594	0	5	1	26	129	125	0.758034233378	0.922050523722	0.0	0.036	-0.036
992	RPL17	RPL17	chr18	-	47018627	47018834	47018644	47018834	47017901	47017954	992	107	219	373	732	142	125	0.757142790445	0.922050523722	0.301	0.31	-0.009
221	CTNND1	CTNND1	chr11	+	57529233	57529591	57529233	57529540	57563048	57563201	221	7	0	76	2	176	125	0.758724018759	0.922304339861	1.0	0.964	0.036
1203	FAM3A	FAM3A	chrX	-	153744233	153744566	153744292	153744566	153744083	153744136	1203	13	1	57	3	184	125	0.759839957994	0.922349095423	0.898	0.928	-0.03
1391	LYPLA1	LYPLA1	chr8	-	54978307	54978373	54978347	54978373	54975887	54975935	1391	169	9	844	40	165	125	0.759741008911	0.922349095423	0.934	0.941	-0.007
2373	STAG3L5P-PVRIG2P-PILRB	STAG3L5P-PVRIG2P-PILRB	chr7	+	99950995	99951635	99950995	99951106	99952765	99952863	2373	407	13	529	15	654	125	0.760204262268	0.922349095423	0.857	0.871	-0.014
2819	ENTPD4	ENTPD4	chr8	-	23299081	23299236	23299105	23299236	23297261	23297428	2819	54	20	125	42	149	125	0.760742405287	0.922418210585	0.694	0.714	-0.02
1689	SCHIP1	SCHIP1	chr3	+	159482231	159482927	159482231	159482888	159583951	159584070	1689	21	4	95	15	164	125	0.76243022677	0.923159835311	0.8	0.828	-0.028
2288	ATXN2L	ATXN2L	chr16	+	28847253	28847497	28847253	28847443	28848071	28848558	2288	36	29	38	34	179	125	0.762798737158	0.923159835311	0.464	0.438	0.026
2614	FASTKD2	FASTKD2	chr2	+	207630111	207630486	207630111	207630471	207631367	207632194	2614	1	41	3	84	140	125	0.762511982415	0.923159835311	0.021	0.031	-0.01
571	SERPINB6	SERPINB6	chr6	-	2971766	2972399	2971825	2972399	2959401	2959576	571	23	0	98	1	184	125	0.763650461861	0.923607530213	1.0	0.985	0.015
1815	METTL5	METTL5	chr2	-	170681291	170681441	170681377	170681441	170680998	170681150	1815	40	32	90	66	211	125	0.764995079147	0.924509082523	0.425	0.447	-0.022
2355	PIDD1	PIDD1	chr11	-	800332	800451	800383	800451	800130	800244	2355	32	9	24	8	176	125	0.76536041417	0.924509082523	0.716	0.681	0.035
1627	HDHD1	HDHD1	chrX	-	7023660	7023879	7023789	7023879	6995260	6995490	1627	149	1	492	2	254	125	0.766672314728	0.925131598228	0.987	0.992	-0.005
234	SPATS2L	SPATS2L	chr2	+	201170603	201171015	201170603	201170883	201194153	201194203	234	4	1	24	4	257	125	0.7668409544	0.925131598228	0.661	0.745	-0.084
2987	VDAC3	VDAC3	chr8	+	42252601	42252654	42252601	42252651	42256229	42256382	2987	5	606	11	963	128	125	0.769509004189	0.927766516371	0.008	0.011	-0.003
1053	CLINT1	CLINT1	chr5	-	157285937	157286183	157285960	157286183	157244450	157244555	1053	47	0	191	2	148	125	0.773765129772	0.929432998599	1.0	0.988	0.012
130	SRP14-AS1	SRP14-AS1	chr15	+	40331511	40331791	40331511	40331649	40338161	40338270	130	1	9	2	12	267	125	0.77522117301	0.929432998599	0.049	0.072	-0.023
1341	PMEPA1	PMEPA1	chr20	-	56285515	56285670	56285522	56285670	56234598	56234753	1341	1	0	46	9	132	125	0.775060621546	0.929432998599	1.0	0.829	0.171
1414	HOXA1	HOXA1	chr7	-	27134879	27135625	27135177	27135625	27132613	27134414	1414	239	1	59	0	423	125	0.774569821418	0.929432998599	0.986	1.0	-0.014
146	TMEM218	TMEM218	chr11	-	124972532	124972705	124972629	124972705	124971096	124971199	146	16	4	43	13	222	125	0.77499312077	0.929432998599	0.693	0.651	0.042
1710	RWDD3	RWDD3	chr1	+	95709766	95710271	95709766	95710207	95712097	95712213	1710	24	7	20	7	189	125	0.773160099589	0.929432998599	0.694	0.654	0.04
2493	RANBP6	RANBP6	chr9	-	6015412	6015640	6015471	6015640	6011018	6014356	2493	32	7	47	12	184	125	0.7752547547	0.929432998599	0.756	0.727	0.029
2717	PAIP1	PAIP1	chr5	-	43556683	43557195	43556920	43557195	43555931	43556101	2717	24	28	53	56	362	125	0.77376351696	0.929432998599	0.228	0.246	-0.018
3002	ELN	ELN	chr7	+	73474705	73474930	73474705	73474831	73475430	73475469	3002	2	10	0	1	224	125	0.774658673785	0.929432998599	0.1	0.0	0.1
2438	ST3GAL4	ST3GAL4	chr11	+	126276367	126276452	126276367	126276440	126276837	126276918	2438	35	8	46	9	137	125	0.77574945426	0.929444814885	0.8	0.823	-0.023
2770	HAP1	HAP1	chr17	-	39888946	39889050	39888970	39889050	39888481	39888646	2770	2	10	0	1	149	125	0.777055985985	0.93042868528	0.144	0.0	0.144
2484	SUPT20H	SUPT20H	chr13	-	37633616	37633850	37633695	37633850	37625624	37625720	2484	2	37	2	50	204	125	0.777606858569	0.930507083569	0.032	0.024	0.008
1101	RAB23	RAB23	chr6	-	57086820	57087112	57086992	57087112	57075023	57075243	1101	6	2	20	5	297	125	0.779520827911	0.932215487901	0.558	0.627	-0.069
1791	KLF6	KLF6	chr10	-	3823832	3824406	3823958	3824406	3822297	3822421	1791	544	10	4938	100	251	125	0.783656307434	0.935986497496	0.964	0.961	0.003
2382	C20orf96	C20orf96	chr20	-	271227	271419	271231	271419	270899	270948	2382	4	8	1	3	129	125	0.783164571078	0.935986497496	0.326	0.244	0.082
705	IDUA	IDUA	chr4	+	997336	997417	997336	997413	997799	997900	705	4	14	6	17	129	125	0.784138922785	0.935986497496	0.217	0.255	-0.038
1249	DUS4L	DUS4L	chr7	+	107204401	107204654	107204401	107204504	107205032	107205121	1249	4	1	11	4	275	125	0.788010091013	0.936650917402	0.645	0.556	0.089
1337	ZBTB7B	ZBTB7B	chr1	+	154975105	154975162	154975105	154975145	154975318	154975419	1337	1	0	5	1	142	125	0.786267557667	0.936650917402	1.0	0.815	0.185
1381	SCN4B	SCN4B	chr11	-	118014547	118014776	118014701	118014776	118011921	118012051	1381	5	1	1	0	279	125	0.787203409486	0.936650917402	0.691	1.0	-0.309
1485	ZNF302	ZNF302	chr19	+	35168543	35169008	35168543	35168761	35169641	35169718	1485	11	4	4	1	372	125	0.786095673105	0.936650917402	0.48	0.573	-0.093
1824	FAM173B	FAM173B	chr5	-	10236589	10236727	10236633	10236727	10235322	10235373	1824	18	1	91	7	169	125	0.787659186621	0.936650917402	0.93	0.906	0.024
2178	LSS	LSS	chr21	-	47642543	47642652	47642576	47642652	47641767	47641889	2178	115	11	388	41	158	125	0.785487765353	0.936650917402	0.892	0.882	0.01
658	ZFYVE27	ZFYVE27	chr10	+	99498233	99498431	99498233	99498406	99504485	99504672	658	10	2	26	4	150	125	0.788604371772	0.936650917402	0.806	0.844	-0.038
809	MTRR	MTRR	chr5	+	7869216	7869328	7869216	7869302	7870882	7871036	809	18	3	23	3	151	125	0.788522884064	0.936650917402	0.832	0.864	-0.032
1112	ADRM1	ADRM1	chr20	+	60877951	60878105	60877951	60878101	60878623	60878837	1112	123	16	275	39	129	125	0.789603176755	0.937012603463	0.882	0.872	0.01
127	HMBS	HMBS	chr11	+	118955586	118955867	118955586	118955776	118958964	118959018	127	2	31	15	186	216	125	0.789886472194	0.937012603463	0.036	0.045	-0.009
1266	JADE2	JADE2	chr5	+	133861339	133861701	133861339	133861432	133871547	133871605	1266	1	0	23	4	394	125	0.793261544039	0.938444557547	1.0	0.646	0.354
1999	SLC16A1-AS1	SLC16A1-AS1	chr1	+	113499036	113500344	113499036	113499578	113503098	113503197	1999	21	6	33	8	891	125	0.794520353103	0.938444557547	0.329	0.367	-0.038
2224	STX4	STX4	chr16	+	31045546	31045857	31045546	31045646	31046290	31046361	2224	97	1	209	3	336	125	0.793937231507	0.938444557547	0.973	0.963	0.01
2411	C7orf55	C7orf55	chr7	+	139025195	139025365	139025195	139025345	139030246	139031065	2411	50	2	4	0	145	125	0.791740145837	0.938444557547	0.956	1.0	-0.044
2507	IKZF2	IKZF2	chr2	-	213921556	213921823	213921634	213921823	213914436	213914604	2507	2	2	3	2	203	125	0.792148975257	0.938444557547	0.381	0.48	-0.099
289	BAG5	BAG5	chr14	-	104028249	104028655	104028436	104028655	104022880	104027529	289	1	1	10	15	312	125	0.794481818584	0.938444557547	0.286	0.211	0.075
745	MIS12	MIS12	chr17	+	5389693	5390004	5389693	5389740	5391515	5391909	745	3	0	36	2	389	125	0.792932869246	0.938444557547	1.0	0.853	0.147
214	TPD52L2	TPD52L2	chr20	+	62500648	62500794	62500648	62500719	62505020	62505169	214	357	0	1112	8	200	125	0.795851735088	0.938860169947	1.0	0.989	0.011
3068	AGER	AGER	chr6	-	32151052	32151165	32151100	32151165	32150890	32150978	3068	11	36	3	12	173	125	0.795456992685	0.938860169947	0.181	0.153	0.028
1207	C7orf49	C7orf49	chr7	-	134855150	134855578	134855403	134855578	134853500	134853812	1207	37	28	98	80	378	125	0.796379740865	0.938905266444	0.304	0.288	0.016
2196	ZBTB48	ZBTB48	chr1	+	6640050	6640196	6640050	6640109	6640600	6641359	2196	20	7	4	1	212	125	0.800119004937	0.942733947427	0.628	0.702	-0.074
1277	BBS4	BBS4	chr15	+	72978519	72978905	72978519	72978592	72987517	72987569	1277	12	25	4	10	438	125	0.802341188392	0.944074590897	0.12	0.102	0.018
1600	TMEM126B	TMEM126B	chr11	+	85340175	85340306	85340175	85340247	85342730	85342852	1600	3	2	10	5	184	125	0.803664836331	0.944074590897	0.505	0.576	-0.071
1745	ATP8B3	ATP8B3	chr19	-	1811487	1811883	1811599	1811883	1810620	1810682	1745	2	1	4	3	237	125	0.804121803492	0.944074590897	0.513	0.413	0.1
2576	TRAPPC6A	TRAPPC6A	chr19	-	45681350	45681501	45681392	45681501	45668110	45668228	2576	7	9	3	3	167	125	0.804599857147	0.944074590897	0.368	0.428	-0.06
2633	SLC50A1	SLC50A1	chr1	+	155108774	155108872	155108774	155108852	155109303	155109427	2633	4	65	10	189	145	125	0.80470416355	0.944074590897	0.05	0.044	0.006
3037	EIF6	EIF6	chr20	-	33871978	33872295	33872183	33872295	33867744	33867921	3037	158	6	277	12	330	125	0.802482447919	0.944074590897	0.909	0.897	0.012
761	KREMEN1	KREMEN1	chr22	+	29534611	29534821	29534611	29534770	29536269	29536354	761	14	25	17	34	176	125	0.802872010798	0.944074590897	0.285	0.262	0.023
107	ZNF24	ZNF24	chr18	-	32924323	32924431	32924333	32924431	32920194	32920697	107	5	37	9	77	135	125	0.80849387644	0.944656990452	0.111	0.098	0.013
1702	OTUD5	OTUD5	chrX	-	48791968	48792140	48791983	48792140	48791736	48791885	1702	7	172	13	283	140	125	0.808781508459	0.944656990452	0.035	0.039	-0.004
1868	ANAPC11	ANAPC11	chr17	+	79852342	79852500	79852342	79852462	79857795	79858409	1868	8	441	11	684	163	125	0.809635594842	0.944656990452	0.014	0.012	0.002
2043	TNFRSF18	TNFRSF18	chr1	-	1139413	1139616	1139434	1139616	1138887	1139348	2043	26	2	2	0	146	125	0.808407292728	0.944656990452	0.918	1.0	-0.082
2215	SS18L1	SS18L1	chr20	+	60733727	60733998	60733727	60733804	60734932	60735017	2215	2	43	1	30	319	125	0.807419126026	0.944656990452	0.018	0.013	0.005
2567	RPARP-AS1	RPARP-AS1	chr10	+	104209943	104210117	104209943	104210087	104215093	104216050	2567	6	33	8	38	155	125	0.809482319429	0.944656990452	0.128	0.145	-0.017
2709	ARHGAP22	ARHGAP22	chr10	-	49663044	49663177	49663096	49663177	49662130	49662204	2709	19	1	100	4	177	125	0.809493859878	0.944656990452	0.931	0.946	-0.015
2807	TRIM7	TRIM7	chr5	-	180630476	180630640	180630544	180630640	180626850	180627081	2807	1	0	18	3	193	125	0.805833422179	0.944656990452	1.0	0.795	0.205
684	C16orf95	C16orf95	chr16	-	87350692	87351026	87350696	87351026	87349377	87349429	684	2	1	4	3	129	125	0.80767804064	0.944656990452	0.66	0.564	0.096
79	PGAP2	PGAP2	chr11	+	3845499	3845679	3845499	3845606	3846249	3846358	79	12	48	21	76	198	125	0.810148768105	0.944680771568	0.136	0.149	-0.013
1321	FANCL	FANCL	chr2	-	58425713	58425797	58425728	58425797	58392858	58393009	1321	16	76	11	58	140	125	0.811932435038	0.945634848532	0.158	0.145	0.013
475	HELLS	HELLS	chr10	+	96305523	96305709	96305523	96305664	96306133	96306255	475	12	18	30	50	170	125	0.811953552782	0.945634848532	0.329	0.306	0.023
439	NT5C1B	NT5C1B	chr2	-	18768208	18768439	18768259	18768439	18767519	18767657	439	6	1	1	0	176	125	0.81427687876	0.947764891671	0.81	1.0	-0.19
1941	POLM	POLM	chr7	-	44118338	44118410	44118354	44118410	44116107	44116228	1941	18	3	35	7	141	125	0.817460035357	0.948992743195	0.842	0.816	0.026
2170	SPG20	SPG20	chr13	-	36920361	36920646	36920450	36920646	36909157	36909969	2170	16	1	11	1	214	125	0.816545529572	0.948992743195	0.903	0.865	0.038
362	ZGPAT	ZGPAT	chr20	+	62339379	62339540	62339379	62339470	62339904	62340516	362	0	2	2	28	195	125	0.818302036777	0.948992743195	0.0	0.044	-0.044
610	TMEM254	TMEM254	chr10	+	81841900	81841973	81841900	81841960	81850552	81852307	610	1	61	2	89	138	125	0.816068938055	0.948992743195	0.015	0.02	-0.005
665	STARD4	STARD4	chr5	-	110836699	110836814	110836783	110836814	110831731	110835804	665	97	4	466	22	209	125	0.81805199924	0.948992743195	0.935	0.927	0.008
731	RSPRY1	RSPRY1	chr16	+	57220195	57220962	57220195	57220341	57238415	57238920	731	82	2	64	2	746	125	0.817044750524	0.948992743195	0.873	0.843	0.03
361	ZGPAT	ZGPAT	chr20	+	62339379	62339521	62339379	62339470	62339904	62340516	361	0	2	2	28	176	125	0.818809926204	0.949007635147	0.0	0.048	-0.048
2347	RPP21	RPP21	chr6	+	30314208	30314341	30314208	30314334	30314489	30314635	2347	21	240	11	115	132	125	0.820690254136	0.950612215818	0.077	0.083	-0.006
3083	MAP3K9	MAP3K9	chr14	-	71206614	71206881	71206758	71206881	71204961	71205115	3083	1	4	15	77	269	125	0.821863802083	0.951396683933	0.104	0.083	0.021
596	DDIT3	DDIT3	chr12	-	57911051	57911536	57911488	57911536	57910370	57910963	596	388	1	222	0	562	125	0.822557548069	0.95162511747	0.989	1.0	-0.011
2461	SLC35G2	SLC35G2	chr3	+	136537860	136538205	136537860	136538056	136573284	136574734	2461	3	5	11	15	274	125	0.82307615226	0.951650774356	0.215	0.251	-0.036
2091	KAT6B	KAT6B	chr10	+	76735156	76735539	76735156	76735212	76737073	76737195	2091	41	6	32	4	452	125	0.82539329214	0.953754635945	0.654	0.689	-0.035
1238	RCHY1	RCHY1	chr4	-	76439364	76439640	76439450	76439640	76434386	76434506	1238	1	1	6	4	211	125	0.827589914226	0.95399270329	0.372	0.471	-0.099
202	LTBP3	LTBP3	chr11	-	65325099	65325699	65325103	65325699	65321521	65321851	202	55	3	93	6	129	125	0.827066129785	0.95399270329	0.947	0.938	0.009
2606	TNFAIP3	TNFAIP3	chr6	+	138188324	138188679	138188324	138188631	138192349	138192659	2606	2	2	79	62	173	125	0.826829878476	0.95399270329	0.419	0.479	-0.06
568	SERPINB6	SERPINB6	chr6	-	2971724	2972399	2971825	2972399	2959401	2959576	568	7	0	53	1	226	125	0.827119831602	0.95399270329	1.0	0.967	0.033
1895	FAM104B	FAM104B	chrX	-	55185554	55185661	55185558	55185661	55171677	55172744	1895	22	22	22	20	129	125	0.828465873286	0.954428533107	0.492	0.516	-0.024
72	KRIT1	KRIT1	chr7	-	91874778	91875414	91875219	91875414	91871347	91871451	72	39	4	33	4	566	125	0.829906994516	0.955514539632	0.683	0.646	0.037
1172	VEGFA	VEGFA	chr6	+	43748468	43748540	43748468	43748522	43749692	43749824	1172	9	1	250	36	143	125	0.831468135837	0.956163417156	0.887	0.859	0.028
3084	FGFR4	FGFR4	chr5	+	176520406	176520552	176520406	176520502	176520654	176520776	3084	19	1	176	12	175	125	0.831038219481	0.956163417156	0.931	0.913	0.018
2501	PLIN2	PLIN2	chr9	-	19126111	19126446	19126394	19126446	19123562	19123645	2501	422	3	231	2	408	125	0.833121003846	0.957489786794	0.977	0.973	0.004
1123	SH3YL1	SH3YL1	chr2	-	224863	224920	224867	224920	218135	219001	1123	2	0	124	8	129	125	0.835252010727	0.958939832719	1.0	0.938	0.062
2593	CCDC103	CCDC103	chr17	+	42977079	42977211	42977079	42977197	42978357	42978509	2593	0	1	1	7	139	125	0.835643450151	0.958939832719	0.0	0.114	-0.114
742	BCAR1	BCAR1	chr16	-	75276367	75276988	75276811	75276988	75271080	75271242	742	159	2	1387	15	569	125	0.835883390962	0.958939832719	0.946	0.953	-0.007
797	LAT2	LAT2	chr7	+	73629151	73629340	73629151	73629270	73630276	73630399	797	7	1	1	0	195	125	0.836476654818	0.959046499573	0.818	1.0	-0.182
2219	ELOVL1	ELOVL1	chr1	-	43830212	43830318	43830285	43830318	43829994	43830131	2219	246	4	1512	22	198	125	0.838523834985	0.959984505033	0.975	0.977	-0.002
2418	PPT2	PPT2	chr6	+	32121775	32122181	32121775	32122171	32122363	32122554	2418	24	7	18	6	135	125	0.838566893978	0.959984505033	0.76	0.735	0.025
906	KIAA1683	KIAA1683	chr19	-	18375172	18378336	18375733	18378336	18367905	18368916	906	23	1	3	0	686	125	0.838797102728	0.959984505033	0.807	1.0	-0.193
664	STARD4	STARD4	chr5	-	110848082	110848295	110848088	110848295	110843026	110843140	664	81	24	243	76	131	125	0.843346913375	0.964615771444	0.763	0.753	0.01
2512	ANKRD42	ANKRD42	chr11	+	82921341	82921461	82921341	82921458	82922336	82922472	2512	6	0	51	1	128	125	0.845371509275	0.966354909529	1.0	0.98	0.02
672	AIF1L	AIF1L	chr9	+	133993142	133993305	133993142	133993234	133995621	133998539	672	251	2	1600	11	196	125	0.846853647375	0.967472253884	0.988	0.989	-0.001
2632	SLC50A1	SLC50A1	chr1	+	155107819	155108156	155107819	155108074	155108774	155108852	2632	4	2	29	12	207	125	0.847897014627	0.968087300202	0.547	0.593	-0.046
1323	ZCCHC6	ZCCHC6	chr9	-	88969185	88969402	88969295	88969402	88967594	88968145	1323	8	0	71	1	235	125	0.852997744443	0.968598402419	1.0	0.974	0.026
1829	NUDT12	NUDT12	chr5	-	102895743	102895955	102895797	102895955	102894579	102895169	1829	53	2	66	3	179	125	0.851349037101	0.968598402419	0.949	0.939	0.01
2004	ZNF827	ZNF827	chr4	-	146686130	146686317	146686139	146686317	146678778	146682750	2004	3	2	6	5	134	125	0.852659015188	0.968598402419	0.583	0.528	0.055
2099	FAM3C	FAM3C	chr7	-	121036215	121036422	121036255	121036422	121023010	121023064	2099	7	0	123	2	165	125	0.849325016929	0.968598402419	1.0	0.979	0.021
2387	ATP6V0E2	ATP6V0E2	chr7	+	149575766	149575879	149575766	149575835	149576423	149577801	2387	130	5	115	5	169	125	0.853902608288	0.968598402419	0.951	0.944	0.007
2936	NRP2	NRP2	chr2	+	206631506	206631542	206631506	206631527	206640969	206641880	2936	1	5	3	19	140	125	0.853137400417	0.968598402419	0.152	0.124	0.028
3116	LARP7	LARP7	chr4	+	113565823	113566027	113565823	113565924	113567506	113567607	3116	97	5	333	19	228	125	0.852790407152	0.968598402419	0.914	0.906	0.008
350	WDR61	WDR61	chr15	-	78591797	78592068	78591903	78592068	78588016	78588067	350	5	203	4	142	231	125	0.85157894508	0.968598402419	0.013	0.015	-0.002
401	SLC35B3	SLC35B3	chr6	-	8435174	8435800	8435671	8435800	8430096	8430390	401	51	6	48	5	622	125	0.853819834737	0.968598402419	0.631	0.659	-0.028
851	AKT1S1	AKT1S1	chr19	-	50379859	50380644	50380281	50380644	50376173	50376559	851	140	3	112	2	547	125	0.852664602282	0.968598402419	0.914	0.928	-0.014
884	C6orf48	C6orf48	chr6	+	31802691	31802977	31802691	31802834	31803187	31803228	884	657	6	386	4	268	125	0.850263509935	0.968598402419	0.981	0.978	0.003
2869	C11orf74	C11orf74	chr11	+	36616042	36616311	36616042	36616142	36631630	36631789	2869	35	35	12	11	294	125	0.857107661848	0.971084744541	0.298	0.317	-0.019
398	FXN	FXN	chr9	+	71679853	71679959	71679853	71679951	71687527	71693993	398	26	167	12	72	133	125	0.856885073159	0.971084744541	0.128	0.135	-0.007
1661	RCAN3	RCAN3	chr1	+	24829386	24829640	24829386	24829607	24840803	24841057	1661	2	1	23	9	158	125	0.859290890681	0.972465692288	0.613	0.669	-0.056
819	TUBA1A	TUBA1A	chr12	-	49582199	49583107	49582671	49583107	49580393	49580616	819	22	2	18	2	597	125	0.859341096889	0.972465692288	0.697	0.653	0.044
366	SHF	SHF	chr15	-	45464344	45464516	45464346	45464516	45464080	45464200	366	46	40	4	3	127	125	0.860346345622	0.973028875845	0.531	0.568	-0.037
1776	PEG10	PEG10	chr7	+	94285636	94285903	94285636	94285892	94292645	94299006	1776	20	106	17	96	136	125	0.862851920522	0.974138475642	0.148	0.14	0.008
345	PPCS	PPCS	chr1	+	42922164	42922395	42922164	42922299	42922917	42923021	345	0	5	1	42	221	125	0.862125024624	0.974138475642	0.0	0.013	-0.013
599	SEC23B	SEC23B	chr20	+	18488187	18488616	18488187	18488313	18491465	18491700	599	55	2	252	8	428	125	0.862424623574	0.974138475642	0.889	0.902	-0.013
2662	C1D	C1D	chr2	-	68290076	68290159	68290089	68290159	68280192	68280269	2662	4	14	5	20	138	125	0.863850894714	0.97469226908	0.206	0.185	0.021
2359	C6orf1	C6orf1	chr6	-	34216503	34216885	34216755	34216885	34215457	34215641	2359	2	2	27	22	377	125	0.864838561786	0.975232660555	0.249	0.289	-0.04
480	GOSR1	GOSR1	chr17	+	28804425	28804504	28804425	28804482	28808160	28808275	480	2	50	4	116	147	125	0.865665733506	0.975591540935	0.033	0.028	0.005
1334	METTL10	METTL10	chr10	-	126477607	126477726	126477611	126477726	126453960	126454177	1334	5	2	4	2	129	125	0.866262660651	0.975690670075	0.708	0.66	0.048
118	NDRG2	NDRG2	chr14	-	21493007	21493264	21493187	21493264	21492188	21492255	118	1	19	0	2	305	125	0.868677065591	0.976628469368	0.021	0.0	0.021
1204	C7orf49	C7orf49	chr7	-	134853537	134853812	134853682	134853812	134850531	134851623	1204	112	0	369	2	270	125	0.867817154245	0.976628469368	1.0	0.988	0.012
1724	AMZ2	AMZ2	chr17	+	66244144	66244227	66244144	66244199	66244780	66244846	1724	11	3	17	4	153	125	0.868254301911	0.976628469368	0.75	0.776	-0.026
1902	ZCCHC9	ZCCHC9	chr5	+	80597401	80597874	80597401	80597517	80600559	80600960	1902	12	51	4	19	482	125	0.872699305179	0.976628469368	0.058	0.052	0.006
1927	TOMM5	TOMM5	chr9	-	37592249	37592636	37592408	37592636	37588411	37588929	1927	32	1041	43	1336	284	125	0.871886030421	0.976628469368	0.013	0.014	-0.001
1942	ZNF669	ZNF669	chr1	-	247267240	247267674	247267498	247267674	247265288	247265415	1942	8	33	5	23	383	125	0.870033615312	0.976628469368	0.073	0.066	0.007
2037	WDR83	WDR83	chr19	+	12780790	12780911	12780790	12780894	12780993	12781099	2037	28	1	36	1	142	125	0.870160224641	0.976628469368	0.961	0.969	-0.008
3006	ARHGDIA	ARHGDIA	chr17	-	79827205	79827501	79827417	79827501	79827048	79827112	3006	725	4	2450	15	337	125	0.871521012644	0.976628469368	0.985	0.984	0.001
3039	PWWP2B	PWWP2B	chr10	+	134218129	134219793	134218129	134219490	134230564	134231358	3039	67	2	144	5	428	125	0.870413326383	0.976628469368	0.907	0.894	0.013
34	PLAGL1	PLAGL1	chr6	-	144286986	144287335	144287294	144287335	144285923	144285955	34	9	31	29	107	433	125	0.872411625322	0.976628469368	0.077	0.073	0.004
920	RACGAP1	RACGAP1	chr12	-	50419110	50419307	50419180	50419307	50400216	50400419	920	4	7	4	6	195	125	0.871300689998	0.976628469368	0.268	0.299	-0.031
3075	CCDC51	CCDC51	chr3	-	48481397	48481529	48481505	48481529	48476226	48476425	3075	10	2	17	4	233	125	0.875246637338	0.978907703487	0.728	0.695	0.033
1670	ANKLE1	ANKLE1	chr19	+	17394033	17394771	17394033	17394693	17394897	17395075	1670	24	2	15	1	203	125	0.876935494911	0.979653463721	0.881	0.902	-0.021
1704	SUCO	SUCO	chr1	+	172557899	172559066	172557899	172558064	172560123	172560211	1704	642	1	2285	3	1127	125	0.876897794643	0.979653463721	0.986	0.988	-0.002
1167	DYRK1A	DYRK1A	chr21	+	38878401	38878657	38878401	38878526	38884213	38887679	1167	1	78	2	88	256	125	0.878763314698	0.981020153164	0.006	0.011	-0.005
1399	PKM	PKM	chr15	-	72523236	72523727	72523240	72523727	72511284	72511451	1399	9	6	15	9	129	125	0.879872709364	0.981020153164	0.592	0.618	-0.026
1774	AKAP9	AKAP9	chr7	+	91699343	91699520	91699343	91699496	91700218	91700323	1774	27	4	45	6	149	125	0.880205875557	0.981020153164	0.85	0.863	-0.013
459	POLD4	POLD4	chr11	-	67120773	67121067	67120834	67121067	67120458	67120548	459	23	3	269	39	186	125	0.879967712956	0.981020153164	0.837	0.823	0.014
2626	NRP1	NRP1	chr10	-	33491818	33491923	33491839	33491923	33486577	33486637	2626	46	9	274	57	146	125	0.882323464683	0.982808879603	0.814	0.805	0.009
399	ZNF638	ZNF638	chr2	+	71558884	71559005	71558884	71558995	71575882	71577401	399	19	45	24	60	135	125	0.883913029632	0.984007710688	0.281	0.27	0.011
902	YIF1B	YIF1B	chr19	-	38806356	38806445	38806386	38806445	38800044	38800283	902	7	3	27	13	155	125	0.887682438892	0.987630432592	0.653	0.626	0.027
1765	LIN54	LIN54	chr4	-	83905313	83906029	83905976	83906029	83900035	83900159	1765	29	1	268	11	788	125	0.888497685619	0.987964073858	0.821	0.794	0.027
37	CCDC66	CCDC66	chr3	+	56591183	56591281	56591183	56591262	56592873	56592938	37	11	2	19	3	144	125	0.889729939581	0.988760750247	0.827	0.846	-0.019
2270	TBRG4	TBRG4	chr7	-	45151241	45151346	45151262	45151346	45148425	45148886	2270	88	11	113	15	146	125	0.890478567647	0.989019359316	0.873	0.866	0.007
1464	ADGRG1	ADGRG1	chr16	+	57685111	57685534	57685111	57685157	57687897	57688045	1464	110	1	1855	20	502	125	0.894595486381	0.992978817699	0.965	0.958	0.007
2360	MROH7-TTC4	MROH7-TTC4	chr1	+	55197158	55197373	55197158	55197222	55199301	55199383	2360	125	1	241	0	276	125	0.897151440926	0.992978817699	0.983	1.0	-0.017
2433	MADD	MADD	chr11	+	47317046	47317130	47317046	47317127	47317447	47317606	2433	30	13	59	27	128	125	0.896330435851	0.992978817699	0.693	0.681	0.012
267	CDC25B	CDC25B	chr20	+	3776385	3777378	3776385	3776526	3778268	3778396	267	60	7	119	13	977	125	0.89696561066	0.992978817699	0.523	0.539	-0.016
41	TCEAL4	TCEAL4	chrX	+	102840412	102840611	102840412	102840552	102841146	102841219	41	17	243	23	314	184	125	0.896587312151	0.992978817699	0.045	0.047	-0.002
570	SERPINB6	SERPINB6	chr6	-	2971481	2972399	2971825	2972399	2959401	2959576	570	2	0	23	1	469	125	0.896193231727	0.992978817699	1.0	0.86	0.14
1272	GGA1	GGA1	chr22	+	38026004	38026177	38026004	38026165	38026909	38027106	1272	88	7	174	13	137	125	0.897670930337	0.992980480933	0.92	0.924	-0.004
29	GMNN	GMNN	chr6	+	24775158	24775472	24775158	24775264	24777449	24777525	29	319	1	486	2	333	125	0.90100298191	0.996091531904	0.992	0.989	0.003
1872	ANAPC11	ANAPC11	chr17	+	79849588	79849717	79849588	79849709	79852342	79852462	1872	44	55	85	103	133	125	0.903046725372	0.996120343801	0.429	0.437	-0.008
191	PRNP	PRNP	chr20	+	4666796	4667158	4666796	4667154	4679861	4682234	191	3	1	15	6	129	125	0.903303400311	0.996120343801	0.744	0.708	0.036
2279	RPS14	RPS14	chr5	-	149829054	149829319	149829265	149829319	149827147	149827298	2279	82	4412	94	2875	336	125	0.903627166338	0.996120343801	0.007	0.012	-0.005
2535	FGD5-AS1	FGD5-AS1	chr3	-	14988616	14989012	14988620	14989012	14984285	14987661	2535	6	13	32	74	129	125	0.902511818022	0.996120343801	0.309	0.295	0.014
2815	CABYR	CABYR	chr18	+	21735664	21736963	21735664	21736006	21739435	21740033	2815	78	13	51	8	1082	125	0.902159307437	0.996120343801	0.409	0.424	-0.015
1780	FLAD1	FLAD1	chr1	+	154955769	154956542	154955769	154955873	154960580	154961325	1780	305	2	346	2	794	125	0.905007540329	0.996973882609	0.96	0.965	-0.005
2329	STK25	STK25	chr2	-	242447857	242448110	242447919	242448110	242440892	242441123	2329	1	1	16	13	187	125	0.906142138199	0.996973882609	0.401	0.451	-0.05
2687	ZNF761	ZNF761	chr19	+	53948253	53948472	53948253	53948376	53949479	53949590	2687	1	3	6	15	221	125	0.906832735661	0.996973882609	0.159	0.185	-0.026
2814	RABL2A	RABL2A	chr2	+	114398932	114399057	114398932	114399027	114399357	114399441	2814	3	10	1	4	155	125	0.907044733599	0.996973882609	0.195	0.168	0.027
2867	MCAT	MCAT	chr22	-	43538897	43539403	43538931	43539403	43537167	43537255	2867	2	65	5	145	159	125	0.908041940029	0.996973882609	0.024	0.026	-0.002
2918	PTGS1	PTGS1	chr9	+	125148724	125149011	125148724	125148900	125152476	125152624	2918	23	8	16	6	236	125	0.907975231557	0.996973882609	0.604	0.585	0.019
2995	GAR1	GAR1	chr4	+	110736665	110736960	110736665	110736701	110737308	110737534	2995	16	1	96	7	384	125	0.907769136228	0.996973882609	0.839	0.817	0.022
1191	NEIL1	NEIL1	chr15	+	75639959	75640367	75639959	75640340	75641224	75641680	1191	4	7	2	4	152	125	0.911196002903	0.998036646149	0.32	0.291	0.029
1790	KLF6	KLF6	chr10	-	3823958	3824406	3823986	3824406	3822297	3822421	1790	58	0	806	7	153	125	0.911613024208	0.998036646149	1.0	0.989	0.011
2214	MFSD11	MFSD11	chr17	+	74733582	74734058	74733582	74733965	74734363	74734530	2214	5	3	2	1	218	125	0.911360884838	0.998036646149	0.489	0.534	-0.045
2320	PCDHGC3	PCDHGC3	chr5	+	140855568	140858113	140855568	140855713	140874373	140874432	2320	4	0	1851	2	2525	125	0.910154194056	0.998036646149	1.0	0.979	0.021
2541	MKNK1	MKNK1	chr1	-	47069856	47069966	47069898	47069966	47059784	47059952	2541	13	5	39	14	167	125	0.91079079432	0.998036646149	0.661	0.676	-0.015
419	ART5	ART5	chr11	-	3660871	3661601	3661075	3661601	3660232	3660265	419	26	1	2	0	329	125	0.912715719014	0.998673535017	0.908	1.0	-0.092
31	GMNN	GMNN	chr6	+	24775158	24775340	24775158	24775264	24777449	24777525	31	146	1	336	2	201	125	0.914848310659	0.999295847028	0.989	0.991	-0.002
352	C17orf62	C17orf62	chr17	-	80408408	80408707	80408575	80408707	80407306	80407356	352	1	5	1	6	292	125	0.913900093227	0.999295847028	0.079	0.067	0.012
598	SEC23B	SEC23B	chr20	+	18488187	18488634	18488187	18488313	18491465	18491700	598	66	2	239	8	446	125	0.914509516911	0.999295847028	0.902	0.893	0.009
1876	ZNF557	ZNF557	chr19	+	7069470	7069784	7069470	7069772	7070572	7070664	1876	6	1	5	1	137	125	0.916226651612	0.999343319113	0.846	0.82	0.026
322	FIGNL1	FIGNL1	chr7	-	50517253	50517421	50517260	50517421	50515878	50515987	322	1	7	5	30	132	125	0.915906706657	0.999343319113	0.119	0.136	-0.017
659	ZFYVE27	ZFYVE27	chr10	+	99496877	99497082	99496877	99497078	99498233	99498431	659	4	17	7	32	129	125	0.916455688576	0.999343319113	0.186	0.175	0.011
1132	CCDC90B	CCDC90B	chr11	-	82996915	82997450	82997142	82997450	82991183	82991303	1132	76	2	166	4	352	125	0.917216170741	0.999462805334	0.931	0.936	-0.005
180	ENY2	ENY2	chr8	+	110346551	110346703	110346551	110346631	110348356	110348433	180	614	98	789	124	197	125	0.918650737088	0.999462805334	0.799	0.801	-0.002
1850	SSBP1	SSBP1	chr7	+	141438120	141438375	141438120	141438303	141438923	141438990	1850	113	158	106	151	197	125	0.918376619729	0.999462805334	0.312	0.308	0.004
297	ZFAND1	ZFAND1	chr8	-	82633461	82633539	82633483	82633539	82630416	82630459	297	90	9	95	10	147	125	0.918473257452	0.999462805334	0.895	0.89	0.005
1032	NAE1	NAE1	chr16	-	66860570	66860683	66860579	66860683	66860425	66860486	1032	0	200	2	414	134	125	1	1.0	0.0	0.004	-0.004
1049	HMGA1	HMGA1	chr6	+	34208513	34208692	34208513	34208659	34211244	34211295	1049	22	0	1055	2	158	125	1	1.0	1.0	0.998	0.002
1095	SLMO1	SLMO1	chr18	+	12429348	12429435	12429348	12429432	12431148	12432236	1095	35	9	57	15	128	125	0.964389096615	1.0	0.792	0.788	0.004
1097	MITF	MITF	chr3	+	69986972	69987200	69986972	69987032	69988248	69988332	1097	1	0	290	6	293	125	0.969529888297	1.0	1.0	0.954	0.046
111	ERBB2	ERBB2	chr17	+	37863242	37863457	37863242	37863394	37864573	37864787	111	6	84	20	266	188	125	0.925940788338	1.0	0.045	0.048	-0.003
1125	NME6	NME6	chr3	-	48342768	48342901	48342785	48342901	48339916	48340013	1125	13	15	15	17	142	125	0.97373799467	1.0	0.433	0.437	-0.004
1135	TRPT1	TRPT1	chr11	-	63992266	63992442	63992272	63992442	63992014	63992189	1135	1	78	3	225	131	125	0.995565021917	1.0	0.012	0.013	-0.001
1142	SIGMAR1	SIGMAR1	chr9	-	34637543	34637823	34637603	34637823	34637216	34637417	1142	93	0	204	1	185	125	1	1.0	1.0	0.993	0.007
1152	COMMD6	COMMD6	chr13	-	76111619	76111811	76111799	76111811	76104249	76104402	1152	1	1119	2	971	305	125	1	1.0	0.0	0.001	-0.001
1153	COMMD6	COMMD6	chr13	-	76111634	76111811	76111799	76111811	76104249	76104402	1153	6	1119	4	971	290	125	1	1.0	0.002	0.002	0.0
1155	UBL7	UBL7	chr15	-	74753377	74753529	74753448	74753529	74751024	74751237	1155	48	25	45	23	196	125	0.959120250876	1.0	0.55	0.555	-0.005
1160	UBL7	UBL7	chr15	-	74753008	74753529	74753498	74753529	74751024	74751237	1160	20	4	31	6	615	125	0.964792347091	1.0	0.504	0.512	-0.008
1163	PHRF1	PHRF1	chr11	+	581491	581606	581491	581597	581964	582081	1163	10	1	26	3	134	125	0.923818546352	1.0	0.903	0.89	0.013
1178	C8orf59	C8orf59	chr8	-	86131464	86131592	86131551	86131592	86129614	86129731	1178	401	94	302	70	212	125	0.951400540596	1.0	0.716	0.718	-0.002
119	HNRNPM	HNRNPM	chr19	+	8530207	8530399	8530207	8530246	8531118	8531272	119	1416	0	2198	4	278	125	1	1.0	1.0	0.996	0.004
1223	SNHG16	SNHG16	chr17	+	74557369	74557484	74557369	74557480	74559200	74561430	1223	4	214	6	304	129	125	0.944451472256	1.0	0.018	0.019	-0.001
1237	RCHY1	RCHY1	chr4	-	76439364	76439640	76439406	76439640	76434386	76434506	1237	0	19	1	124	167	125	1	1.0	0.0	0.006	-0.006
1242	UBE2D3	UBE2D3	chr4	-	103748583	103749105	103748891	103749105	103747641	103747793	1242	71	2	313	9	433	125	0.99227640422	1.0	0.911	0.909	0.002
1250	DUS4L	DUS4L	chr7	+	107204401	107204692	107204401	107204504	107205032	107205121	1250	3	1	12	4	313	125	0.998640047878	1.0	0.545	0.545	0.0
1255	DUS4L	DUS4L	chr7	+	107204401	107204654	107204401	107204504	107207494	107207631	1255	1	0	14	1	275	125	0.922226030786	1.0	1.0	0.864	0.136
1269	COX14	COX14	chr12	+	50505763	50506280	50505763	50506084	50513818	50514240	1269	5	286	7	290	321	125	1	1.0	0.007	0.009	-0.002
1283	MLKL	MLKL	chr16	-	74709221	74709302	74709252	74709302	74708857	74708998	1283	0	2	2	60	156	125	0.933497643056	1.0	0.0	0.026	-0.026
1284	C20orf24	C20orf24	chr20	+	35238003	35238161	35238003	35238133	35240412	35240960	1284	2	371	6	814	153	125	1	1.0	0.004	0.006	-0.002
1288	ATP2C1	ATP2C1	chr3	+	130720063	130720188	130720063	130720158	130734995	130735555	1288	33	15	117	52	155	125	0.949287063765	1.0	0.64	0.645	-0.005
1310	TMEM230	TMEM230	chr20	-	5093375	5093733	5093388	5093733	5089977	5090091	1310	33	16	68	32	138	125	0.936737847707	1.0	0.651	0.658	-0.007
1333	HDAC9	HDAC9	chr7	+	18535368	18535646	18535368	18535477	18535884	18535947	1333	2	1	22	10	294	125	0.948961963423	1.0	0.46	0.483	-0.023
1343	FRMD6	FRMD6	chr14	+	52167773	52167877	52167773	52167853	52169229	52169306	1343	7	5	233	158	149	125	0.931423617668	1.0	0.54	0.553	-0.013
1350	MLLT4	MLLT4	chr6	+	168343808	168343874	168343808	168343871	168344081	168344155	1350	33	1	312	9	128	125	0.945002454194	1.0	0.97	0.971	-0.001
1386	PRAME	PRAME	chr22	-	22899231	22900000	22899964	22900000	22893188	22893511	1386	64	1	2	0	858	125	0.992924099092	1.0	0.903	1.0	-0.097
1398	PKM	PKM	chr15	-	72523236	72523727	72523456	72523727	72511284	72511451	1398	11	2822	22	8412	345	125	1	1.0	0.001	0.001	0.0
1400	PKM	PKM	chr15	-	72523240	72523727	72523456	72523727	72511284	72511451	1400	8	2822	16	8412	341	125	1	1.0	0.001	0.001	0.0
1404	EIF1AD	EIF1AD	chr11	-	65769380	65769637	65769510	65769637	65767773	65767952	1404	27	5	100	19	255	125	0.967770094611	1.0	0.726	0.721	0.005
1408	CNKSR1	CNKSR1	chr1	+	26509836	26509926	26509836	26509905	26510219	26510321	1408	2	8	14	56	146	125	0.988604444102	1.0	0.176	0.176	0.0
140	QARS	QARS	chr3	-	49141756	49141904	49141789	49141904	49141295	49141405	140	737	0	815	2	158	125	1	1.0	1.0	0.997	0.003
1411	MEST	MEST	chr7	+	130135208	130135363	130135208	130135321	130136996	130137076	1411	4281	4	226	0	167	125	1	1.0	0.999	1.0	-0.001
1427	CIZ1	CIZ1	chr9	-	130940987	130941694	130941351	130941694	130940647	130940769	1427	1406	2	1056	0	489	125	1	1.0	0.994	1.0	-0.006
1430	RAN	RAN	chr12	+	131357380	131357465	131357380	131357457	131357547	131357673	1430	2156	0	5047	4	133	125	1	1.0	1.0	0.999	0.001
1440	TRIM13	TRIM13	chr13	+	50571142	50571352	50571142	50571267	50571802	50571899	1440	13	14	19	20	210	125	0.96573420176	1.0	0.356	0.361	-0.005
1446	ANAPC4	ANAPC4	chr4	+	25407194	25407244	25407194	25407241	25408450	25408507	1446	18	64	18	62	128	125	0.934891575141	1.0	0.215	0.221	-0.006
1456	ANTXR2	ANTXR2	chr4	-	80993562	80994477	80993862	80994477	80992736	80992808	1456	4	0	141	2	425	125	0.949086440971	1.0	1.0	0.954	0.046
1469	AFMID	AFMID	chr17	+	76201683	76201834	76201683	76201819	76202026	76202131	1469	1	2	3	6	140	125	0.993390999339	1.0	0.309	0.309	0.0
1478	BCS1L	BCS1L	chr2	+	219524759	219524968	219524759	219524889	219525661	219526030	1478	14	7	21	11	204	125	0.940052094518	1.0	0.551	0.539	0.012
149	TMEM218	TMEM218	chr11	-	124972532	124972705	124972629	124972705	124972027	124972213	149	12	3	45	11	222	125	0.972615429088	1.0	0.693	0.697	-0.004
1509	RPSA	RPSA	chr3	+	39450096	39450230	39450096	39450215	39452244	39452490	1509	12	7404	19	10770	140	125	1	1.0	0.001	0.002	-0.001
1532	SIKE1	SIKE1	chr1	-	115323007	115323308	115323069	115323308	115321762	115321905	1532	1	3	2	6	187	125	0.992368125744	1.0	0.182	0.182	0.0
153	ZCCHC17	ZCCHC17	chr1	+	31819486	31819665	31819486	31819587	31821675	31821821	153	1	109	1	316	203	125	1	1.0	0.006	0.002	0.004
154	MRPS2	MRPS2	chr9	+	138392843	138393172	138392843	138392969	138393689	138393819	154	1	88	5	228	328	125	1	1.0	0.004	0.008	-0.004
1572	LRBA	LRBA	chr4	-	151223776	151223944	151223779	151223944	151207084	151207186	1572	23	0	140	1	128	125	1	1.0	1.0	0.993	0.007
1588	PRDX1	PRDX1	chr1	-	45987280	45987610	45987500	45987610	45984609	45984726	1588	9	1761	21	3340	345	125	1	1.0	0.002	0.002	0.0
1590	PRDX1	PRDX1	chr1	-	45987306	45987610	45987500	45987610	45984609	45984726	1590	11	1761	19	3340	319	125	1	1.0	0.002	0.002	0.0
1594	HARS	HARS	chr5	-	140058586	140058712	140058646	140058712	140057239	140057338	1594	83	0	230	1	185	125	1	1.0	1.0	0.994	0.006
1595	HARS	HARS	chr5	-	140070799	140071312	140070886	140071312	140070439	140070529	1595	128	3	420	10	212	125	0.994001504523	1.0	0.962	0.961	0.001
1622	HN1	HN1	chr17	-	73143614	73143748	73143650	73143748	73142760	73142779	1622	1	366	2	1980	161	125	1	1.0	0.002	0.001	0.001
1628	MARVELD3	MARVELD3	chr16	+	71660055	71660599	71660055	71660436	71663269	71663397	1628	3	0	43	1	288	125	0.924810478853	1.0	1.0	0.949	0.051
1650	RPA2	RPA2	chr1	-	28240422	28240680	28240573	28240680	28233691	28233793	1650	4	202	0	192	276	125	1	1.0	0.009	0.0	0.009
1657	EDF1	EDF1	chr9	-	139757739	139757900	139757793	139757900	139757357	139757451	1657	3941	2	4150	6	179	125	1	1.0	0.999	0.998	0.001
1658	EDF1	EDF1	chr9	-	139757739	139757900	139757802	139757900	139757357	139757451	1658	4065	1	4281	3	188	125	1	1.0	1.0	0.999	0.001
1662	AP3B1	AP3B1	chr5	-	77590263	77590579	77590275	77590579	77563343	77563419	1662	0	87	1	145	137	125	1	1.0	0.0	0.006	-0.006
1667	GGT1	GGT1	chr22	+	24999123	24999494	24999123	24999288	25005931	25006000	1667	1	0	93	2	331	125	0.97473046582	1.0	1.0	0.946	0.054
1706	ATP5A1	ATP5A1	chr18	-	43669788	43669962	43669854	43669962	43669531	43669698	1706	2396	8	3504	11	191	125	1	1.0	0.995	0.995	0.0
1708	ATP5A1	ATP5A1	chr18	-	43677801	43678319	43678137	43678319	43675018	43675097	1708	16	533	1	1012	461	125	1	1.0	0.008	0.0	0.008
1711	RWDD3	RWDD3	chr1	+	95709766	95710254	95709766	95710207	95712097	95712213	1711	34	7	35	7	172	125	0.962195853378	1.0	0.779	0.784	-0.005
1714	RSRC1	RSRC1	chr3	+	157827840	157828012	157827840	157828000	157839891	157840087	1714	49	47	47	45	137	125	0.996176009736	1.0	0.488	0.488	0.0
1736	SNX17	SNX17	chr2	+	27594135	27594210	27594135	27594174	27595489	27595607	1736	339	2	296	0	161	125	1	1.0	0.992	1.0	-0.008
1737	SNX17	SNX17	chr2	+	27593362	27593673	27593362	27593508	27594135	27594210	1737	226	0	249	1	290	125	1	1.0	1.0	0.991	0.009
1749	SNX2	SNX2	chr5	+	122110690	122111457	122110690	122110906	122130960	122131078	1749	0	280	31	757	676	125	1	1.0	0.0	0.008	-0.008
1753	ST6GALNAC6	ST6GALNAC6	chr9	-	130652915	130653322	130652934	130653322	130649762	130649870	1753	320	54	85	14	144	125	0.945861873823	1.0	0.837	0.841	-0.004
175	ALKBH2	ALKBH2	chr12	-	109531051	109531293	109531154	109531293	109530311	109530592	175	166	13	113	9	228	125	0.970377277944	1.0	0.875	0.873	0.002
178	TBC1D7	TBC1D7	chr6	-	13328527	13328815	13328687	13328815	13327018	13327138	178	10	9	15	14	285	125	0.951652762189	1.0	0.328	0.32	0.008
1792	KLF6	KLF6	chr10	-	3823832	3824406	3823986	3824406	3822297	3822421	1792	592	0	5644	7	279	125	1	1.0	1.0	0.997	0.003
1793	KLF6	KLF6	chr10	-	3823832	3824406	3823958	3824406	3818187	3821782	1793	306	0	3073	2	251	125	1	1.0	1.0	0.999	0.001
1794	KLF6	KLF6	chr10	-	3823832	3824406	3823986	3824406	3818187	3821782	1794	354	0	3779	7	279	125	1	1.0	1.0	0.996	0.004
1800	CPM	CPM	chr12	-	69326921	69326979	69326939	69326979	69326457	69326620	1800	1	0	90	3	143	125	0.997054835719	1.0	1.0	0.963	0.037
1821	PPIE	PPIE	chr1	+	40204516	40204603	40204516	40204595	40205836	40205935	1821	83	8	165	16	133	125	0.994962220196	1.0	0.907	0.906	0.001
1869	ANAPC11	ANAPC11	chr17	+	79857117	79857418	79857117	79857203	79857795	79858409	1869	13	1	12	1	340	125	0.961418691503	1.0	0.827	0.815	0.012
1878	CD3EAP	CD3EAP	chr19	+	45909466	45909982	45909466	45909976	45910351	45910493	1878	2	5	15	35	131	125	0.949121252912	1.0	0.276	0.29	-0.014
1894	FAM104B	FAM104B	chrX	-	55185554	55185661	55185561	55185661	55171677	55172744	1894	22	118	23	127	132	125	0.930874410445	1.0	0.15	0.146	0.004
1946	TCEAL3	TCEAL3	chrX	+	102862833	102862998	102862833	102862986	102863531	102863601	1946	16	33	18	38	137	125	0.956746725095	1.0	0.307	0.302	0.005
1973	SUPT4H1	SUPT4H1	chr17	-	56429425	56429599	56429427	56429599	56428762	56428869	1973	81	413	84	432	127	125	0.963140506647	1.0	0.162	0.161	0.001
1979	ARHGEF40	ARHGEF40	chr14	+	21542090	21543339	21542090	21543150	21543490	21543658	1979	334	1	290	1	314	125	1	1.0	0.993	0.991	0.002
1992	PEX11B	PEX11B	chr1	+	145516164	145516456	145516164	145516452	145517272	145517388	1992	61	2	115	4	129	125	0.957944479442	1.0	0.967	0.965	0.002
2020	CCND3	CCND3	chr6	-	41908689	41909586	41909189	41909586	41908107	41908323	2020	2	66	2	162	625	125	1	1.0	0.006	0.002	0.004
2093	KAT6B	KAT6B	chr10	+	76735156	76736088	76735156	76735212	76737073	76737195	2093	157	6	98	4	1001	125	0.92154606814	1.0	0.766	0.754	0.012
2096	C7orf50	C7orf50	chr7	-	1177824	1177893	1177834	1177893	1166892	1167022	2096	40	4	113	12	135	125	0.930011784978	1.0	0.903	0.897	0.006
2097	C7orf50	C7orf50	chr7	-	1177824	1177893	1177853	1177893	1166892	1167022	2097	40	4	113	11	154	125	0.96088797901	1.0	0.89	0.893	-0.003
2098	C7orf50	C7orf50	chr7	-	1177834	1177893	1177853	1177893	1166892	1167022	2098	4	4	12	11	144	125	0.920622086636	1.0	0.465	0.486	-0.021
2106	RNASEH1	RNASEH1	chr2	-	3605484	3605961	3605722	3605961	3604378	3604494	2106	0	37	1	122	363	125	1	1.0	0.0	0.003	-0.003
2111	PPP1R9A	PPP1R9A	chr7	+	94913329	94913642	94913329	94913528	94915517	94915637	2111	2	8	11	40	239	125	0.927128575623	1.0	0.116	0.126	-0.01
2138	CLTC	CLTC	chr17	+	57721636	57721856	57721636	57721844	57724758	57725027	2138	0	164	7	754	137	125	1	1.0	0.0	0.008	-0.008
2146	KMT2A	KMT2A	chr11	+	118361910	118362033	118361910	118362024	118362458	118362643	2146	1	4	13	47	134	125	0.950405691834	1.0	0.189	0.205	-0.016
2174	GLIPR2	GLIPR2	chr9	+	36147782	36147913	36147782	36147891	36148543	36148647	2174	1	254	0	55	147	125	1	1.0	0.003	0.0	0.003
2199	HMOX2	HMOX2	chr16	+	4526340	4526666	4526340	4526488	4555484	4555611	2199	0	38	2	280	303	125	1	1.0	0.0	0.003	-0.003
223	SKA2	SKA2	chr17	-	57232316	57232800	57232491	57232800	57187307	57189706	223	12	10	37	32	300	125	0.939271064144	1.0	0.333	0.325	0.008
2323	ZNF816	ZNF816	chr19	-	53465969	53466164	53465979	53466164	53459279	53459357	2323	5	6	6	7	135	125	0.974647776129	1.0	0.436	0.442	-0.006
2358	C6orf1	C6orf1	chr6	-	34215457	34215641	34215517	34215641	34215243	34215269	2358	31	2	99	6	185	125	0.934616751118	1.0	0.913	0.918	-0.005
2361	VANGL1	VANGL1	chr1	+	116202261	116202394	116202261	116202388	116206281	116206889	2361	32	0	221	2	131	125	1	1.0	1.0	0.991	0.009
2362	ANXA2	ANXA2	chr15	-	60690069	60690185	60690141	60690185	60678226	60678285	2362	1	416	18	8716	197	125	1	1.0	0.002	0.001	0.001
2377	TAF6	TAF6	chr7	-	99716502	99716995	99716951	99716995	99711676	99711891	2377	167	6	113	4	574	125	0.98589409308	1.0	0.858	0.86	-0.002
2397	PIGG	PIGG	chr4	+	492988	493836	492988	493514	494184	494390	2397	1	14	2	24	447	125	0.920294980855	1.0	0.02	0.023	-0.003
2408	DAZAP2	DAZAP2	chr12	+	51634654	51634900	51634654	51634823	51636113	51637717	2408	783	0	1809	1	202	125	1	1.0	1.0	0.999	0.001
2450	PSMA6	PSMA6	chr14	+	35761522	35761806	35761522	35761758	35777199	35777294	2450	0	668	3	1461	173	125	1	1.0	0.0	0.001	-0.001
2452	C1orf43	C1orf43	chr1	-	154192817	154193273	154192894	154193273	154186368	154186422	2452	224	0	343	1	202	125	1	1.0	1.0	0.995	0.005
2453	C1orf43	C1orf43	chr1	-	154192817	154193273	154192894	154193273	154186932	154187050	2453	483	6	509	6	202	125	0.935949697577	1.0	0.98	0.981	-0.001
2488	RBM14	RBM14	chr11	+	66391684	66393149	66391684	66391795	66393931	66397397	2488	1334	1	2653	0	1479	125	1	1.0	0.991	1.0	-0.009
248	DSP	DSP	chr6	+	7579507	7581802	7579507	7580005	7582874	7586946	248	302	7	7617	180	1922	125	0.966292290186	1.0	0.737	0.733	0.004
2492	NECAP2	NECAP2	chr1	+	16767166	16767348	16767166	16767270	16770126	16770227	2492	132	0	372	1	203	125	1	1.0	1.0	0.996	0.004
2499	LOC101927151	LOC101927151	chr19	+	28284374	28284558	28284374	28284517	28288661	28289084	2499	25	7	34	10	166	125	0.93312553153	1.0	0.729	0.719	0.01
2563	GAK	GAK	chr4	-	887661	887797	887718	887797	887164	887277	2563	160	0	217	1	182	125	1	1.0	1.0	0.993	0.007
2610	LINC00623	LINC00623	chr1	-	144301189	144301536	144301349	144301536	144298163	144300755	2610	2	2	3	3	285	125	0.997274538461	1.0	0.305	0.305	0.0
2655	RPL23AP7	RPL23AP7	chr2	-	114384406	114384715	114384457	114384715	114383185	114383306	2655	3	43	5	72	176	125	0.992813859891	1.0	0.047	0.047	0.0
2668	TMEM169	TMEM169	chr2	+	216946588	216946698	216946588	216946696	216960560	216960957	2668	1	4	1	4	127	125	1	1.0	0.197	0.197	0.0
2677	NF2	NF2	chr22	+	30079008	30079068	30079008	30079053	30090740	30094589	2677	0	8	2	293	140	125	1	1.0	0.0	0.006	-0.006
2682	UFSP2	UFSP2	chr4	-	186339740	186339924	186339765	186339924	186339594	186339661	2682	76	0	156	1	150	125	1	1.0	1.0	0.992	0.008
2722	EZH2	EZH2	chr7	-	148543561	148543690	148543588	148543690	148526819	148526940	2722	19	1	33	2	152	125	0.925414089642	1.0	0.94	0.931	0.009
280	METTL23	METTL23	chr17	+	74725771	74725876	74725771	74725859	74729059	74729297	280	18	1	52	3	142	125	0.990817912667	1.0	0.941	0.938	0.003
2841	INTS8	INTS8	chr8	+	95877733	95877928	95877733	95877918	95878385	95878419	2841	1	88	1	113	135	125	0.953498345041	1.0	0.01	0.008	0.002
2842	RNPS1	RNPS1	chr16	-	2317933	2318413	2318055	2318413	2314176	2314332	2842	1	65	1	258	247	125	1	1.0	0.008	0.002	0.006
2866	SUMO3	SUMO3	chr21	-	46233776	46234019	46233890	46234019	46228961	46229033	2866	2	738	10	912	239	125	1	1.0	0.001	0.006	-0.005
2884	SDCBP	SDCBP	chr8	+	59477577	59477643	59477577	59477625	59483445	59483524	2884	436	1	1279	3	143	125	1	1.0	0.997	0.997	0.0
2953	UBE3B	UBE3B	chr12	+	109915427	109915581	109915427	109915569	109919441	109919547	2953	2	15	5	36	137	125	0.97351000376	1.0	0.108	0.112	-0.004
2954	LRRC75A-AS1	LRRC75A-AS1	chr17	+	16342300	16342374	16342300	16342343	16342640	16342728	2954	278	2	234	0	156	125	1	1.0	0.991	1.0	-0.009
2956	LRRC75A-AS1	LRRC75A-AS1	chr17	+	16342640	16342728	16342640	16342707	16343498	16343567	2956	1585	1	2088	2	146	125	1	1.0	0.999	0.999	0.0
2957	LRRC75A-AS1	LRRC75A-AS1	chr17	+	16342300	16342728	16342300	16342374	16343498	16343567	2957	1592	2	2114	2	479	125	1	1.0	0.995	0.996	-0.001
2960	APEX1	APEX1	chr14	+	20923289	20923553	20923289	20923497	20924072	20924260	2960	320	2	311	0	181	125	1	1.0	0.991	1.0	-0.009
298	MLH1	MLH1	chr3	+	37042445	37042544	37042445	37042539	37045891	37045965	298	34	1	93	3	130	125	0.956300515354	1.0	0.97	0.968	0.002
3034	PICK1	PICK1	chr22	+	38453261	38453594	38453261	38453496	38453759	38453857	3034	42	10	139	33	223	125	0.992990424295	1.0	0.702	0.702	0.0
3063	ERI3	ERI3	chr1	-	44820563	44820951	44820931	44820951	44785299	44785416	3063	10	7	11	8	493	125	0.956540209761	1.0	0.266	0.259	0.007
3074	CCDC51	CCDC51	chr3	-	48481397	48481529	48481505	48481529	48476226	48476546	3074	6	2	13	4	233	125	0.938698061303	1.0	0.617	0.636	-0.019
3089	IMPDH1	IMPDH1	chr7	-	128040870	128040945	128040885	128040945	128040386	128040593	3089	137	0	343	2	140	125	1	1.0	1.0	0.994	0.006
308	ANAPC15	ANAPC15	chr11	-	71823695	71823822	71823779	71823822	71822457	71822542	308	36	0	151	1	209	125	0.924169003283	1.0	1.0	0.989	0.011
3100	LYRM2	LYRM2	chr6	-	90347990	90348216	90348122	90348216	90347460	90347601	3100	2	2	9	8	257	125	0.92810073023	1.0	0.327	0.354	-0.027
338	CSRP1	CSRP1	chr1	-	201457982	201458112	201458000	201458112	201454410	201454504	338	417	1	1394	7	143	125	1	1.0	0.997	0.994	0.003
383	ACTL6A	ACTL6A	chr3	+	179280667	179280953	179280667	179280905	179287611	179287688	383	0	337	1	394	173	125	1	1.0	0.0	0.002	-0.002
3	ZRANB3	ZRANB3	chr2	-	135985381	135985585	135985387	135985585	135981995	135982087	3	4	1	11	3	131	125	0.9602201837	1.0	0.792	0.778	0.014
504	TRIM5	TRIM5	chr11	-	5706097	5706339	5706245	5706339	5700990	5701468	504	63	6	133	13	273	125	0.964869530678	1.0	0.828	0.824	0.004
519	MED21	MED21	chr12	+	27175454	27175804	27175454	27175554	27179352	27179467	519	0	88	2	133	375	125	1	1.0	0.0	0.005	-0.005
534	CCNC	CCNC	chr6	-	100016371	100016690	100016593	100016690	100010717	100010824	534	152	2	507	7	347	125	0.967690797174	1.0	0.965	0.963	0.002
547	ACTG1	ACTG1	chr17	-	79479640	79479892	79479759	79479892	79479257	79479386	547	21	9164	69	24504	244	125	1	1.0	0.001	0.001	0.0
572	GLRX	GLRX	chr5	-	95152199	95152330	95152210	95152330	95149552	95150093	572	0	109	6	610	136	125	1	1.0	0.0	0.009	-0.009
593	MAFF	MAFF	chr22	+	38597938	38598245	38597938	38598219	38609829	38609896	593	0	7	1	130	151	125	1	1.0	0.0	0.006	-0.006
607	PRC1	PRC1	chr15	-	91512676	91512853	91512753	91512853	91509267	91510432	607	176	85	451	219	202	125	0.974491822533	1.0	0.562	0.56	0.002
631	ZNF501	ZNF501	chr3	+	44771097	44771507	44771097	44771214	44772967	44773052	631	5	4	4	3	418	125	0.9517543248	1.0	0.272	0.285	-0.013
682	PPP1R2	PPP1R2	chr3	-	195250486	195250584	195250489	195250584	195245814	195245982	682	3	209	3	228	128	125	0.924281164684	1.0	0.014	0.013	0.001
741	BCAR1	BCAR1	chr16	-	75270725	75270896	75270779	75270896	75268786	75269884	741	1	25	10	245	179	125	0.988703314608	1.0	0.027	0.028	-0.001
787	AHCYL1	AHCYL1	chr1	+	110527386	110528165	110527386	110527794	110551655	110551767	787	2	229	2	752	496	125	1	1.0	0.002	0.001	0.001
812	PQBP1	PQBP1	chrX	+	48755194	48755365	48755194	48755297	48755774	48755859	812	338	100	356	105	193	125	0.986799986644	1.0	0.686	0.687	-0.001
815	PQBP1	PQBP1	chrX	+	48758466	48758578	48758466	48758554	48759206	48759319	815	437	2	463	0	149	125	1	1.0	0.995	1.0	-0.005
862	ZNF229	ZNF229	chr19	-	44935941	44936541	44936396	44936541	44930422	44934717	862	61	2	65	2	580	125	0.953235016381	1.0	0.868	0.875	-0.007
875	GAPDH	GAPDH	chr12	+	6643570	6643827	6643570	6643735	6643975	6644027	875	19	5806	11	11947	217	125	1	1.0	0.002	0.001	0.001
914	HERPUD1	HERPUD1	chr16	+	56973806	56974157	56973806	56974000	56976043	56976149	914	321	1	1046	0	282	125	1	1.0	0.993	1.0	-0.007
947	RPP14	RPP14	chr3	+	58291971	58292378	58291971	58292144	58296035	58296133	947	2	13	8	49	359	125	0.959879590809	1.0	0.051	0.054	-0.003
963	MYADM	MYADM	chr19	+	54371118	54371202	54371118	54371197	54373007	54373092	963	3	406	0	406	130	125	1	1.0	0.007	0.0	0.007
971	FAM214A	FAM214A	chr15	-	52970626	52970831	52970768	52970831	52970202	52970319	971	28	3	10	1	267	125	0.967800334787	1.0	0.814	0.824	-0.01
974	TMEM9	TMEM9	chr1	-	201115867	201115976	201115898	201115976	201112947	201113079	974	686	14	583	12	156	125	0.99036979445	1.0	0.975	0.975	0.0
986	TMEM9	TMEM9	chr1	-	201122910	201123087	201122985	201123087	201120888	201120980	986	8	563	1	514	200	125	1	1.0	0.009	0.001	0.008
