# Supplementary material for: Characterization of alternative mRNA splicing in cultured cell populations representing progressive stages of human fetal kidney development
Source: Sci Rep. 2022 Nov 15;12:19548. doi: 10.1038/s41598-022-24147-z (PMC9666651; doi:10.1038/s41598-022-24147-z)
Supplement: Supplementary file 13 — Supplementary Information 13. [file 41598_2022_24147_MOESM13_ESM.zip › _Program/Data/rMATS/W014-NPS3/MATS_output/MXE.MATS.JunctionCountOnly.txt]

ID	GeneID	geneSymbol	chr	strand	1stExonStart_0base	1stExonEnd	2ndExonStart_0base	2ndExonEnd	upstreamES	upstreamEE	downstreamES	downstreamEE	ID	IJC_SAMPLE_1	SJC_SAMPLE_1	IJC_SAMPLE_2	SJC_SAMPLE_2	IncFormLen	SkipFormLen	PValue	FDR	IncLevel1	IncLevel2	IncLevelDifference
1192	RPL26	RPL26	chr17	-	8283113	8283254	8285460	8285633	8280833	8281010	8286474	8286565	1192	3334	6393	4977	13169	250	250	0.0	0.0	0.343	0.274	0.069
1262	RPS18	RPS18	chr6	+	33240404	33240503	33243573	33243660	33239851	33239899	33243741	33243843	1262	6363	17767	4375	15748	223	211	0.0	0.0	0.253	0.208	0.045
1374	DNM2	DNM2	chr19	+	10906736	10906875	10908055	10908194	10906047	10906115	10909161	10909248	1374	205	201	987	209	250	250	0.0	0.0	0.505	0.825	-0.32
145	DHPS	DHPS	chr19	-	12788104	12788210	12790270	12790357	12786830	12786956	12790436	12790533	145	140	60	314	12	211	230	0.0	0.0	0.718	0.966	-0.248
1505	IP6K2	IP6K2	chr3	-	48731891	48731958	48732126	48732257	48730883	48731673	48732522	48732854	1505	4	31	94	11	250	191	0.0	0.0	0.09	0.867	-0.777
1723	RPL17	RPL17	chr18	-	47017162	47017297	47017774	47017815	47016823	47016922	47017901	47017954	1723	247	8747	552	9136	165	250	0.0	0.0	0.041	0.084	-0.043
1740	USMG5	USMG5	chr10	-	105153955	105154151	105155502	105155789	105152127	105152223	105156165	105156270	1740	108	73	195	9	250	250	0.0	0.0	0.597	0.956	-0.359
1751	MYL6	MYL6	chr12	+	56552467	56552495	56553370	56553514	56552044	56552188	56553758	56553932	1751	190	4119	235	13533	152	250	0.0	0.0	0.071	0.028	0.043
1854	RPL10A	RPL10A	chr6	+	35436723	35436804	35437157	35437306	35436575	35436650	35437955	35438128	1854	3513	5419	2894	6054	205	250	0.0	0.0	0.442	0.368	0.074
1875	ATP5J2	ATP5J2	chr7	-	99056769	99056886	99057708	99057816	99055783	99055978	99063733	99063824	1875	806	1297	580	1712	232	241	0.0	0.0	0.392	0.26	0.132
196	SNHG6	SNHG6	chr8	-	67834558	67834627	67834848	67834960	67834164	67834349	67837671	67837777	196	2013	541	373	448	236	193	0.0	0.0	0.753	0.405	0.348
2137	CMTM7	CMTM7	chr3	+	32490945	32491044	32493883	32493965	32483331	32483505	32495732	32496333	2137	134	320	496	425	223	206	0.0	0.0	0.279	0.519	-0.24
2386	DNAJC10	DNAJC10	chr2	+	183597225	183597269	183600975	183601113	183595756	183595834	183604271	183605115	2386	96	46	313	9	168	250	0.0	0.0	0.756	0.981	-0.225
2492	FN1	FN1	chr2	-	216256354	216256537	216257653	216257926	216252934	216253024	216259250	216259442	2492	354	314	2372	7833	250	250	0.0	0.0	0.53	0.232	0.298
2573	PKM	PKM	chr15	-	72494794	72494961	72495362	72495529	72492814	72492996	72499068	72499221	2573	479	5555	568	16328	250	250	0.0	0.0	0.079	0.034	0.045
3219	TPM2	TPM2	chr9	-	35684728	35684804	35685060	35685136	35684484	35684547	35685265	35685336	3219	259	509	794	185	200	200	0.0	0.0	0.337	0.811	-0.474
3345	MCUR1	MCUR1	chr6	-	13794125	13794179	13799064	13799136	13792109	13792224	13800572	13800614	3345	0	61	245	68	196	178	0.0	0.0	0.0	0.766	-0.766
3439	RPS2	RPS2	chr16	-	2013149	2013257	2014276	2014366	2012736	2012910	2014449	2014629	3439	770	8726	1438	10418	214	232	0.0	0.0	0.087	0.13	-0.043
3440	RPS2	RPS2	chr16	-	2012736	2012910	2013149	2013257	2012497	2012657	2014276	2014366	3440	10551	12409	15326	14168	232	250	0.0	0.0	0.478	0.538	-0.06
3664	PSAP	PSAP	chr10	-	73585593	73585650	73587770	73587914	73581632	73581764	73588633	73588834	3664	1703	460	2136	1116	250	181	0.0	0.0	0.728	0.581	0.147
4385	FGFR2	FGFR2	chr10	-	123276832	123276977	123278195	123278343	123274630	123274833	123279492	123279683	4385	7	269	65	0	250	250	0.0	0.0	0.025	1.0	-0.975
4569	SEC31A	SEC31A	chr4	-	83782783	83782861	83783686	83783725	83778841	83778917	83784470	83784545	4569	22	76	122	22	163	202	0.0	0.0	0.264	0.873	-0.609
4762	EPB41L3	EPB41L3	chr18	-	5394675	5394792	5395065	5395146	5392379	5393477	5395607	5395706	4762	165	136	304	41	205	241	0.0	0.0	0.588	0.897	-0.309
5187	RPLP1	RPLP1	chr15	+	69745985	69746060	69747508	69747626	69745158	69745359	69747766	69747884	5187	6756	13830	7764	10599	199	242	0.0	0.0	0.373	0.471	-0.098
5361	TPM1	TPM1	chr15	+	63353396	63353472	63353911	63353987	63353067	63353138	63354413	63354476	5361	1045	126	12964	574	200	200	0.0	0.0	0.892	0.958	-0.066
5363	TPM1	TPM1	chr15	+	63336225	63336351	63349183	63349317	63334837	63335142	63351761	63351879	5363	207	765	6727	9462	250	250	0.0	0.0	0.213	0.416	-0.203
5512	FYN	FYN	chr6	-	112020717	112020873	112021306	112021471	112017479	112017659	112024087	112024237	5512	383	2	380	172	250	250	0.0	0.0	0.995	0.688	0.307
58	TMX2	TMX2	chr11	+	57505307	57505498	57505825	57505902	57505079	57505140	57506135	57506242	58	67	146	12	319	250	201	0.0	0.0	0.27	0.029	0.241
757	ODC1	ODC1	chr2	-	10584220	10584393	10584599	10584673	10583827	10583962	10585056	10585175	757	25	1389	190	1304	198	250	0.0	0.0	0.022	0.155	-0.133
933	EXOC7	EXOC7	chr17	-	74086409	74086478	74087223	74087316	74085255	74085401	74090494	74090662	933	65	19	13	91	217	193	0.0	0.0	0.753	0.113	0.64
940	YPEL5	YPEL5	chr2	+	30371110	30371407	30378715	30378776	30369749	30369928	30379493	30379658	940	91	24	82	233	250	185	0.0	0.0	0.737	0.207	0.53
4328	ACP1	ACP1	chr2	+	272036	272150	272191	272305	271865	271939	275139	275201	4328	591	309	1024	234	238	238	1.11022302463e-16	1.89917526151e-14	0.657	0.814	-0.157
2861	YBX1	YBX1	chr1	+	43161869	43161959	43162312	43162615	43159160	43159194	43162850	43162933	2861	2443	5970	4162	7929	214	250	4.4408920985e-16	7.14983627858e-14	0.323	0.38	-0.057
3199	H2AFY	H2AFY	chr5	-	134686512	134686603	134688635	134688735	134681657	134681747	134696186	134696297	3199	1419	231	3418	251	224	215	4.4408920985e-16	7.14983627858e-14	0.855	0.929	-0.074
2231	AK2	AK2	chr1	-	33490042	33490168	33497144	33497262	33487193	33487304	33502336	33502512	2231	54	805	10	1587	242	250	5.55111512313e-16	8.68194405258e-14	0.065	0.006	0.059
6026	PSMG1	PSMG1	chr21	-	40551849	40551912	40552210	40552362	40550374	40550573	40553697	40553804	6026	324	55	261	165	250	187	4.88498130835e-15	7.4278854672e-13	0.815	0.542	0.273
2199	TSPAN4	TSPAN4	chr11	+	850287	850367	862549	862741	847200	847300	864436	864511	2199	14	256	157	450	204	250	6.32827124036e-15	9.36242074858e-13	0.063	0.3	-0.237
275	ATAD3A	ATAD3A	chr1	+	1455927	1455997	1458123	1458279	1455520	1455686	1458890	1458947	275	69	40	47	188	194	250	6.77236045021e-15	9.75576344854e-13	0.69	0.244	0.446
5441	PPHLN1	PPHLN1	chr12	+	42748962	42749024	42768664	42768876	42729684	42729776	42781257	42781337	5441	45	135	123	67	186	250	8.43769498715e-15	1.18430621435e-12	0.309	0.712	-0.403
4325	ACP1	ACP1	chr2	+	272191	272305	275139	275201	271865	271939	276979	277085	4325	153	156	83	301	238	186	1.23234755733e-14	1.68646763221e-12	0.434	0.177	0.257
2230	AK2	AK2	chr1	-	33487193	33487304	33490042	33490168	33486967	33487062	33497144	33497262	2230	62	325	20	684	250	235	1.37667655054e-14	1.83803108236e-12	0.152	0.027	0.125
4327	ACP1	ACP1	chr2	+	272036	272150	272191	272305	271865	271939	276979	277085	4327	359	153	609	83	238	238	1.47659662275e-14	1.89387523752e-12	0.701	0.88	-0.179
4742	C1orf43	C1orf43	chr1	-	154186932	154187050	154192311	154192413	154184933	154185100	154192817	154193273	4742	100	350	202	231	226	242	1.487698853e-14	1.89387523752e-12	0.234	0.484	-0.25
6027	PSMG1	PSMG1	chr21	-	40552210	40552362	40553697	40553804	40551849	40551912	40555177	40555440	6027	115	79	127	333	231	250	3.697042672e-14	4.59945717876e-12	0.612	0.292	0.32
211	MORF4L2	MORF4L2	chrX	-	102933426	102933579	102939608	102939657	102930425	102931979	102940098	102940188	211	49	1038	240	1725	173	250	2.28927987678e-13	2.78478178789e-11	0.064	0.167	-0.103
1676	EIF3H	EIF3H	chr8	-	117671051	117671219	117738254	117738411	117668094	117668244	117767904	117768062	1676	936	53	1208	6	250	250	1.32149846621e-12	1.57258317479e-10	0.946	0.995	-0.049
4523	VARS2	VARS2	chr6	+	30892130	30892337	30893050	30893162	30890880	30891008	30893320	30893496	4523	0	61	57	83	250	236	5.91637849823e-12	6.89069274453e-10	0.0	0.393	-0.393
2684	IST1	IST1	chr16	+	71957190	71957283	71958675	71958720	71956376	71956583	71961516	71964540	2684	54	103	259	130	217	169	6.81177336759e-12	7.76825987796e-10	0.29	0.608	-0.318
3236	COPE	COPE	chr19	-	19021779	19021880	19023792	19023855	19017768	19017921	19030031	19030199	3236	345	901	443	634	187	225	9.29523125137e-12	1.0384101198e-09	0.315	0.457	-0.142
2683	IST1	IST1	chr16	+	71957190	71957283	71958671	71958720	71956376	71956583	71961516	71964540	2683	54	120	259	163	217	173	1.23563381749e-11	1.35277190339e-09	0.264	0.559	-0.295
4370	DGUOK	DGUOK	chr2	+	74173845	74174033	74184251	74184367	74153952	74154179	74185272	74185372	4370	357	312	449	182	250	240	3.47427642211e-11	3.72905669306e-09	0.523	0.703	-0.18
5054	ATP5H	ATP5H	chr17	-	73036186	73036258	73038275	73038372	73035303	73035366	73043019	73043074	5054	40	486	7	827	221	196	3.82519571573e-11	4.02675410537e-09	0.068	0.007	0.061
2406	KIF23	KIF23	chr15	+	69733106	69733418	69737128	69737380	69732646	69732826	69738347	69738430	2406	108	168	148	643	250	250	3.9329539625e-11	4.06207358316e-09	0.391	0.187	0.204
1277	AP2M1	AP2M1	chr3	+	183896644	183896910	183897956	183898039	183894738	183894855	183898636	183898772	1277	1925	112	1902	235	250	207	8.62947491242e-11	8.74773067974e-09	0.934	0.87	0.064
213	MORF4L2	MORF4L2	chrX	-	102933426	102933548	102939608	102939657	102930425	102931979	102940098	102940188	213	49	746	240	1387	173	246	1.31898048039e-10	1.31274529994e-08	0.085	0.197	-0.112
3050	OGDH	OGDH	chr7	+	44687042	44687133	44687255	44687358	44684925	44685117	44706334	44706450	3050	30	132	23	688	215	227	1.55001012025e-10	1.51513489254e-08	0.194	0.034	0.16
1290	TPT1	TPT1	chr13	-	45912794	45912911	45913631	45913737	45907605	45911523	45914128	45914319	1290	16642	14794	20209	16272	230	241	1.75694792048e-10	1.68728647662e-08	0.541	0.565	-0.024
5311	MAGED1	MAGED1	chrX	+	51641380	51641423	51641676	51641739	51641209	51641289	51643277	51643392	5311	142	323	195	179	167	187	2.28243757228e-10	2.15414883977e-08	0.33	0.55	-0.22
3921	DLG1	DLG1	chr3	-	196802707	196802741	196803456	196803556	196796089	196796131	196807921	196807988	3921	122	97	382	101	224	158	4.41198078072e-10	4.09342081248e-08	0.47	0.727	-0.257
212	MORF4L2	MORF4L2	chrX	-	102933426	102933528	102939608	102939657	102930425	102931979	102940098	102940188	212	49	893	240	1721	173	226	4.74609906931e-10	4.33002438423e-08	0.067	0.154	-0.087
5042	RCOR3	RCOR3	chr1	+	211477424	211477482	211486061	211486303	211469017	211469095	211486765	211489725	5042	37	116	63	37	182	250	6.952698417e-10	6.23919198929e-08	0.305	0.7	-0.395
3419	BCAM	BCAM	chr19	+	45317408	45317545	45317860	45318017	45316694	45316877	45321778	45321894	3419	116	611	156	353	250	250	1.17824783263e-09	1.04027881223e-07	0.16	0.306	-0.146
2046	CALU	CALU	chr7	+	128394315	128394509	128394582	128394776	128388626	128388858	128398924	128399091	2046	831	268	3220	624	250	250	1.75907877153e-09	1.52844399926e-07	0.756	0.838	-0.082
5773	LRRC75A-AS1	LRRC75A-AS1	chr17	+	16343498	16343567	16344387	16344444	16342640	16342728	16344681	16345340	5773	1220	714	1572	1318	193	181	2.01925764998e-09	1.72709630875e-07	0.616	0.528	0.088
5737	RAB1A	RAB1A	chr2	-	65316072	65316204	65318116	65318212	65313987	65315824	65325104	65325200	5737	384	813	1056	1443	220	250	2.36089570116e-09	1.9882373951e-07	0.349	0.454	-0.105
2602	OCIAD2	OCIAD2	chr4	-	48896022	48896070	48901845	48901942	48887396	48887582	48906500	48906628	2602	842	112	2364	140	221	172	2.81507051003e-09	2.33480241999e-07	0.854	0.929	-0.075
1002	SKP1	SKP1	chr5	-	133496677	133496821	133502860	133502934	133494145	133494286	133509616	133509713	1002	1812	3177	1833	2498	198	250	3.39989103537e-09	2.77776172054e-07	0.419	0.481	-0.062
4224	CAST	CAST	chr5	+	96063192	96063234	96064856	96064913	96058342	96058402	96065315	96065429	4224	72	33	484	760	166	181	4.32036539877e-09	3.47789414601e-07	0.704	0.41	0.294
4807	SUPT20H	SUPT20H	chr13	-	37595584	37595739	37596147	37596454	37593478	37593534	37598171	37598330	4807	25	197	89	180	250	250	5.28175669867e-09	4.17495979899e-07	0.113	0.331	-0.218
575	EIF4B	EIF4B	chr12	+	53416276	53416411	53421565	53421703	53415589	53415644	53421798	53421972	575	750	1063	1405	1397	250	250	5.33882327236e-09	4.17495979899e-07	0.414	0.501	-0.087
2965	SEP15	SEP15	chr1	-	87333735	87333785	87346344	87346408	87328127	87329288	87368963	87369131	2965	650	281	795	578	188	174	5.53116541457e-09	4.2644506309e-07	0.682	0.56	0.122
3922	DLG1	DLG1	chr3	-	196802707	196802741	196803456	196803553	196796089	196796131	196807921	196807988	3922	88	97	270	101	221	158	7.40009820088e-09	5.6261302155e-07	0.393	0.656	-0.263
2219	LUC7L3	LUC7L3	chr17	+	48821066	48821171	48822012	48822174	48819017	48819092	48823080	48823364	2219	470	921	268	292	229	250	9.13509723421e-09	6.85007154247e-07	0.358	0.5	-0.142
2112	ETFA	ETFA	chr15	-	76584771	76584854	76587931	76588078	76580186	76580286	76603690	76603810	2112	42	334	200	595	250	207	9.36734390056e-09	6.92930277185e-07	0.094	0.218	-0.124
939	YPEL5	YPEL5	chr2	+	30371110	30371171	30378715	30378776	30369749	30369928	30379493	30379658	939	15	24	10	233	185	185	1.06512227926e-08	7.77397247556e-07	0.385	0.041	0.344
4167	WASF1	WASF1	chr6	-	110481837	110481935	110499800	110499945	110448671	110448832	110500641	110501207	4167	42	3	11	22	250	222	1.30218956729e-08	9.37919169914e-07	0.926	0.307	0.619
5888	NCALD	NCALD	chr8	-	102792151	102792207	102899368	102899455	102731479	102731876	102928036	102928086	5888	17	2	0	17	211	180	1.36272532147e-08	9.68773819445e-07	0.879	0.0	0.879
3730	ANKRD10	ANKRD10	chr13	-	111546455	111546549	111552876	111553008	111545038	111545610	111558379	111558471	3730	230	35	62	43	250	218	1.69238119074e-08	1.18770444078e-06	0.851	0.557	0.294
139	HAGLR	HAGLR	chr2	-	177042438	177042584	177043756	177043826	177042059	177042222	177053146	177053300	139	5	28	24	4	194	250	1.79880561557e-08	1.24641290375e-06	0.187	0.885	-0.698
4737	C1orf43	C1orf43	chr1	-	154186368	154186422	154186932	154187050	154184933	154185100	154192817	154193273	4737	350	237	231	308	242	178	1.831530827e-08	1.25322496837e-06	0.521	0.356	0.165
4686	EMP3	EMP3	chr19	+	48830086	48830179	48830777	48830880	48828628	48828867	48832608	48832749	4686	184	369	177	707	217	227	2.46795820447e-08	1.6678522483e-06	0.343	0.208	0.135
432	TPD52L2	TPD52L2	chr20	+	62507168	62507228	62514071	62514173	62505020	62505169	62520542	62520591	432	61	408	300	898	184	226	2.68332754905e-08	1.79128475652e-06	0.155	0.291	-0.136
3412	GGCT	GGCT	chr7	-	30538418	30538554	30540151	30540297	30536236	30536851	30544184	30544457	3412	366	394	392	718	250	250	3.02567040311e-08	1.99548431164e-06	0.482	0.353	0.129
430	TPD52L2	TPD52L2	chr20	+	62514071	62514173	62520542	62520591	62507168	62507228	62521202	62522898	430	119	102	590	210	226	173	3.108268265e-08	2.02555481936e-06	0.472	0.683	-0.211
594	UFC1	UFC1	chr1	+	161127406	161127483	161127910	161128001	161127043	161127107	161128201	161128646	594	419	319	503	647	201	215	3.24615404557e-08	2.09052320535e-06	0.584	0.454	0.13
166	U2AF1	U2AF1	chr21	-	44520562	44520629	44521475	44521542	44515803	44515853	44524424	44524512	166	341	1935	428	1566	191	191	4.16089711575e-08	2.6484593967e-06	0.15	0.215	-0.065
2110	ETFA	ETFA	chr15	-	76584959	76585041	76587931	76588078	76584771	76584854	76603690	76603810	2110	42	317	200	588	250	206	4.44868262228e-08	2.78292885888e-06	0.098	0.219	-0.121
4502	EPB41	EPB41	chr1	+	29424318	29424447	29435847	29435949	29391493	29391670	29438879	29438960	4502	79	71	34	118	250	226	4.4738352134e-08	2.78292885888e-06	0.501	0.207	0.294
3925	DLG1	DLG1	chr3	-	196888510	196888609	196921295	196921460	196876613	196876667	197009549	197009716	3925	224	35	422	185	250	223	4.77870981674e-08	2.93917500414e-06	0.851	0.67	0.181
4297	RAB6A	RAB6A	chr11	-	73429657	73429763	73429829	73429935	73427295	73427407	73431890	73431944	4297	81	118	774	487	230	230	5.14942088969e-08	3.13199221668e-06	0.407	0.614	-0.207
3924	DLG1	DLG1	chr3	-	196876613	196876667	196888510	196888609	196869588	196869639	196921295	196921460	3924	32	177	147	268	223	178	6.23199916117e-08	3.74878718772e-06	0.126	0.305	-0.179
1306	TMEM205	TMEM205	chr19	-	11455927	11456091	11456195	11456304	11453451	11453796	11456802	11456981	1306	425	1072	293	442	233	250	6.64519091975e-08	3.95388859725e-06	0.298	0.416	-0.118
2598	OCIAD2	OCIAD2	chr4	-	48894788	48894906	48896022	48896070	48887396	48887582	48901845	48901942	2598	90	532	102	1388	172	242	9.37641642107e-08	5.51897886978e-06	0.192	0.094	0.098
2	AARSD1	AARSD1	chr17	-	41103816	41103911	41105740	41105795	41102542	41102745	41106892	41106984	2	87	250	119	134	179	219	9.73612437338e-08	5.66973881063e-06	0.299	0.521	-0.222
5126	PTMA	PTMA	chr2	+	232576599	232576693	232577152	232577226	232576057	232576129	232577513	232578250	5126	7282	1796	10377	2116	218	198	1.01614339498e-07	5.85512520434e-06	0.786	0.817	-0.031
3272	SPINT1	SPINT1	chr15	+	41146257	41146284	41146594	41146720	41145908	41146127	41146836	41146887	3272	19	74	60	1335	151	250	1.1285962298e-07	6.43534975201e-06	0.298	0.069	0.229
2706	SEPT2	SEPT2	chr2	+	242255836	242255955	242259617	242259702	242255275	242255397	242263630	242263656	2706	0	17	45	22	243	209	1.20767530976e-07	6.81527283054e-06	0.0	0.638	-0.638
3895	CDC7	CDC7	chr1	+	91978614	91978864	91979504	91979600	91977337	91977480	91980375	91980554	3895	59	18	38	64	250	220	1.22217150178e-07	6.82670081709e-06	0.743	0.343	0.4
2600	OCIAD2	OCIAD2	chr4	-	48894788	48894906	48896022	48896070	48887396	48887582	48906500	48906628	2600	112	530	140	1383	172	242	1.23655242157e-07	6.83726056129e-06	0.229	0.125	0.104
3931	RPL13A	RPL13A	chr19	+	49993488	49993554	49993731	49993833	49993106	49993179	49994035	49994121	3931	10224	10012	7756	8492	190	226	1.31648645429e-07	7.20644685078e-06	0.548	0.521	0.027
4421	FLOT1	FLOT1	chr6	-	30708455	30708575	30708966	30709110	30708272	30708368	30709390	30709481	4421	238	643	358	568	250	244	1.3711743263e-07	7.43149332888e-06	0.265	0.381	-0.116
1481	ABI1	ABI1	chr10	-	27044583	27044670	27047990	27048167	27040526	27040712	27054146	27054247	1481	56	81	418	221	250	211	1.41558486932e-07	7.59697213202e-06	0.368	0.615	-0.247
2405	KIF23	KIF23	chr15	+	69732646	69732826	69733106	69733418	69732242	69732416	69737128	69737380	2405	177	78	784	143	250	250	1.54276732167e-07	8.12029646041e-06	0.694	0.846	-0.152
3942	SIL1	SIL1	chr5	-	138362489	138362681	138378308	138378408	138287476	138287573	138386626	138386735	3942	409	56	191	2	224	250	1.54262172258e-07	8.12029646041e-06	0.891	0.991	-0.1
974	SSR4	SSR4	chrX	+	153061888	153062007	153062912	153062987	153060128	153060209	153063179	153063269	974	441	589	867	762	243	199	1.71043992636e-07	8.91709348276e-06	0.38	0.482	-0.102
3599	FBXO7	FBXO7	chr22	+	32874967	32875262	32879883	32880111	32871223	32871385	32881054	32881196	3599	40	329	17	613	250	250	1.7699496524e-07	9.14028716721e-06	0.108	0.027	0.081
2983	ZNF195	ZNF195	chr11	-	3394806	3394886	3398846	3399032	3392806	3392933	3400267	3400452	2983	12	19	1	81	250	204	1.9572588883e-07	1.00131169669e-05	0.34	0.01	0.33
131	RPS27A	RPS27A	chr2	+	55460498	55460553	55461254	55461340	55459943	55460008	55461966	55462098	131	1244	9915	1247	7949	179	210	2.03537442456e-07	1.0316332963e-05	0.128	0.155	-0.027
5529	RNPS1	RNPS1	chr16	-	2314176	2314332	2314573	2314761	2313096	2313288	2318055	2318413	5529	340	896	303	1269	250	250	2.89225823957e-07	1.45249739481e-05	0.275	0.193	0.082
2094	DNM1L	DNM1L	chr12	+	32890798	32890876	32891197	32891230	32890038	32890095	32892997	32893174	2094	53	22	99	165	202	157	3.49631357865e-07	1.73989277541e-05	0.652	0.318	0.334
4744	C1orf43	C1orf43	chr1	-	154186932	154187050	154192311	154192413	154186368	154186422	154192817	154193273	4744	103	660	204	674	226	242	3.73808746179e-07	1.84344961854e-05	0.143	0.245	-0.102
219	RPL11	RPL11	chr1	+	24021149	24021281	24022287	24022398	24020296	24020403	24022833	24022915	219	10302	3572	9254	2768	250	235	4.0445591365e-07	1.97677827796e-05	0.731	0.759	-0.028
238	ILF3	ILF3	chr19	+	10782033	10782211	10787838	10787986	10781649	10781879	10789288	10789380	238	1066	786	939	965	250	250	4.24221000883e-07	2.05503164499e-05	0.576	0.493	0.083
4340	C11orf31	C11orf31	chr11	+	57509280	57509426	57509588	57509719	57508721	57509189	57510334	57510883	4340	107	1174	148	825	250	250	4.37562621247e-07	2.10106823571e-05	0.084	0.152	-0.068
1518	YAP1	YAP1	chr11	+	102080247	102080295	102094352	102094483	102076623	102076805	102100432	102104154	1518	5	56	98	150	172	250	4.71392881063e-07	2.24383011386e-05	0.115	0.487	-0.372
1599	MATR3	MATR3	chr5	+	138650363	138650425	138651385	138651427	138629332	138629494	138651764	138651877	1599	31	195	6	270	186	166	5.03580494637e-07	2.37637898935e-05	0.124	0.019	0.105
5797	PLAA	PLAA	chr9	-	26913876	26913945	26917094	26917163	26910335	26910437	26919307	26919527	5797	47	34	61	168	193	193	6.18777895256e-07	2.8950343578e-05	0.58	0.266	0.314
2985	ZNF195	ZNF195	chr11	-	3394806	3394905	3398846	3399032	3392806	3392933	3400267	3400452	2985	12	10	1	45	250	223	6.55689289419e-07	3.04173150024e-05	0.517	0.019	0.498
5339	TOR1AIP1	TOR1AIP1	chr1	+	179858444	179858504	179869260	179869302	179853826	179853904	179870436	179870523	5339	9	14	0	67	184	166	6.85036730563e-07	3.15116896059e-05	0.367	0.0	0.367
1334	ERLEC1	ERLEC1	chr2	+	54028849	54028979	54035435	54035597	54026183	54026218	54036350	54036410	1334	12	185	62	220	250	250	7.21506629442e-07	3.2912727413e-05	0.061	0.22	-0.159
4233	BCL2L12	BCL2L12	chr19	+	50170275	50170418	50172107	50172194	50169941	50170056	50176954	50177173	4233	214	49	338	21	250	211	7.40006497302e-07	3.34776493077e-05	0.787	0.931	-0.144
4303	UBAC2	UBAC2	chr13	+	99966350	99966474	99970275	99970323	99890680	99890808	99992573	99992819	4303	31	103	3	108	248	172	8.63743040758e-07	3.87551590583e-05	0.173	0.019	0.154
4369	DGUOK	DGUOK	chr2	+	74173845	74174033	74184251	74184367	74166036	74166149	74185272	74185372	4369	323	304	337	174	250	240	8.83410146368e-07	3.93153426115e-05	0.505	0.65	-0.145
5587	SNHG5	SNHG5	chr6	-	86387141	86387210	86387512	86387593	86386724	86386909	86387671	86387750	5587	707	438	325	110	205	193	9.14145956155e-07	4.03551206774e-05	0.603	0.736	-0.133
4211	CCT6A	CCT6A	chr7	+	56120114	56120178	56122061	56122196	56119377	56119678	56123316	56123490	4211	109	931	450	2247	188	250	9.53631095979e-07	4.17614129551e-05	0.135	0.21	-0.075
3941	SIL1	SIL1	chr5	-	138356859	138356981	138362489	138362681	138287476	138287573	138378308	138378408	3941	587	489	300	141	250	246	1.10405891485e-06	4.79652261896e-05	0.542	0.677	-0.135
4186	DDR1	DDR1	chr6	+	30852314	30852487	30853401	30853457	30851860	30851922	30856464	30856591	4186	39	11	73	111	250	180	1.14790237815e-06	4.94773040787e-05	0.719	0.321	0.398
3043	MAGED2	MAGED2	chrX	+	54841093	54841208	54841680	54842123	54839920	54839983	54842313	54842448	3043	1302	943	449	207	239	250	1.19966548195e-06	5.13044441265e-05	0.591	0.694	-0.103
1566	CDK5RAP2	CDK5RAP2	chr9	-	123166313	123166391	123169289	123169526	123165083	123165349	123170624	123170746	1566	146	95	88	142	250	202	1.24741314089e-06	5.29328645987e-05	0.554	0.334	0.22
4741	C1orf43	C1orf43	chr1	-	154186932	154187050	154192311	154192413	154184933	154185100	154192894	154193273	4741	1	104	20	79	226	242	1.35276506319e-06	5.69618150454e-05	0.01	0.213	-0.203
5442	PPHLN1	PPHLN1	chr12	+	42768664	42768876	42778741	42778798	42748962	42749024	42781257	42781337	5442	344	39	362	104	250	181	1.76239743621e-06	7.36439966856e-05	0.865	0.716	0.149
4587	PSMB7	PSMB7	chr9	-	127146876	127146935	127167595	127167711	127119042	127119194	127174630	127174771	4587	1227	797	1512	723	240	183	1.81715899572e-06	7.47904386659e-05	0.54	0.615	-0.075
591	C2CD5	C2CD5	chr12	-	22670919	22671071	22672048	22672173	22666227	22666313	22676359	22676558	591	11	65	0	168	249	250	1.80875821454e-06	7.47904386659e-05	0.145	0.0	0.145
2092	VEGFA	VEGFA	chr6	+	43748468	43748540	43749692	43749789	43746625	43746655	43752277	43754223	2092	1	40	131	260	196	221	1.9015730699e-06	7.76806789898e-05	0.027	0.362	-0.335
4661	NUP88	NUP88	chr17	-	5302871	5302970	5307418	5307566	5298210	5298301	5308376	5308563	4661	57	77	308	162	250	223	2.13040648878e-06	8.63840379228e-05	0.398	0.629	-0.231
4058	GTF2A2	GTF2A2	chr15	-	59942867	59942972	59944404	59944525	59934334	59934461	59949604	59949737	4058	378	519	553	492	245	229	2.1562089777e-06	8.67874113524e-05	0.405	0.512	-0.107
1307	CKLF	CKLF	chr16	+	66592092	66592251	66597024	66597120	66586465	66586696	66599788	66600190	1307	101	169	206	705	250	220	2.21538134293e-06	8.85182297168e-05	0.345	0.205	0.14
2041	UQCRH	UQCRH	chr1	+	46774772	46774799	46775826	46775988	46769284	46769492	46782223	46782449	2041	847	2513	967	2209	151	250	2.37396350922e-06	9.41672191991e-05	0.358	0.42	-0.062
1063	MAPKAPK5	MAPKAPK5	chr12	+	112326688	112326804	112327843	112327948	112326291	112326422	112330770	112331228	1063	205	206	295	154	240	229	2.65403843236e-06	0.000104519470351	0.487	0.646	-0.159
1679	EIF3H	EIF3H	chr8	-	117661044	117661165	117671051	117671219	117658709	117658842	117738254	117738411	1679	1361	1171	1561	1030	250	245	2.7541762756e-06	0.000107688292376	0.532	0.598	-0.066
2165	MRPL15	MRPL15	chr8	+	55049827	55049993	55055222	55055346	55049070	55049225	55059941	55061074	2165	270	294	860	587	250	248	2.93900360948e-06	0.000114100040839	0.477	0.592	-0.115
4372	ILKAP	ILKAP	chr2	-	239093821	239093928	239096771	239096898	239092660	239092754	239098493	239098613	4372	93	135	212	138	250	231	3.27214296758e-06	0.000126138807074	0.389	0.587	-0.198
1850	SSBP3	SSBP3	chr1	-	54722799	54722859	54723741	54723822	54717466	54717533	54747110	54747200	1850	74	660	50	170	205	184	3.83560061756e-06	0.000146825718745	0.091	0.209	-0.118
4589	USP34	USP34	chr2	-	61420035	61420115	61431390	61431515	61417652	61417793	61431631	61431736	4589	143	124	150	52	249	204	3.89661531963e-06	0.000148125501803	0.486	0.703	-0.217
4751	BFAR	BFAR	chr16	+	14743660	14743830	14748922	14749067	14742244	14742449	14755748	14755922	4751	137	56	262	243	250	250	3.96894428623e-06	0.000149834489813	0.71	0.519	0.191
3379	C12orf49	C12orf49	chr12	-	117157567	117157681	117160871	117161028	117151124	117155698	117175594	117175875	3379	47	141	185	232	250	238	4.16704806849e-06	0.000156235761143	0.241	0.432	-0.191
4847	MINOS1	MINOS1	chr1	+	19927280	19927465	19943751	19943830	19923470	19923603	19948593	19948641	4847	29	17	6	34	250	203	4.41163061582e-06	0.000164280721027	0.581	0.125	0.456
3205	PPP1R18	PPP1R18	chr6	-	30646955	30647166	30652184	30653823	30644165	30645065	30654890	30655093	3205	24	154	123	276	250	250	4.58885508725e-06	0.000169725626673	0.135	0.308	-0.173
2093	VEGFA	VEGFA	chr6	+	43748468	43748540	43749692	43749824	43746625	43746655	43752277	43754223	2093	1	111	131	889	196	250	4.65754564627e-06	0.000171110099783	0.011	0.158	-0.147
3962	GMPR2	GMPR2	chr14	+	24702424	24702546	24702684	24702804	24701627	24701994	24704942	24705026	3962	13	58	169	194	246	244	4.80795024627e-06	0.000175458130987	0.182	0.464	-0.282
356	BIN1	BIN1	chr2	-	127808729	127808819	127815048	127815177	127808377	127808488	127816586	127816731	356	34	104	217	255	250	214	4.87176278563e-06	0.000176609466812	0.219	0.421	-0.202
4047	MGST3	MGST3	chr1	+	165620250	165620324	165623515	165623588	165619077	165619201	165624604	165625372	4047	404	343	765	420	198	197	4.90895700633e-06	0.000176787043767	0.54	0.644	-0.104
778	SYTL1	SYTL1	chr1	+	27677284	27677443	27677748	27677827	27676879	27676976	27677946	27678046	778	31	0	142	70	250	203	5.71315607656e-06	0.000204404028517	1.0	0.622	0.378
2925	NAP1L1	NAP1L1	chr12	-	76461150	76461253	76467982	76468019	76453917	76454059	76478346	76478813	2925	53	1637	169	2604	161	227	5.76837659949e-06	0.000205039568218	0.044	0.084	-0.04
4769	CPNE1	CPNE1	chr20	-	34214488	34214725	34215201	34215335	34213952	34214303	34218360	34218412	4769	621	862	589	572	250	250	5.8974866638e-06	0.000208276399985	0.419	0.507	-0.088
1712	CCT5	CCT5	chr5	+	10260903	10261023	10262592	10262730	10258497	10258647	10263245	10263426	1712	1001	1231	2524	2463	244	250	6.1126549169e-06	0.000214491493687	0.454	0.512	-0.058
3265	GEN1	GEN1	chr2	+	17950004	17950078	17952462	17952554	17947845	17947956	17953900	17954051	3265	44	13	23	40	198	216	6.49368623051e-06	0.000226410435833	0.787	0.385	0.402
2161	CFLAR	CFLAR	chr2	+	201994451	201994869	201997751	201997857	201980876	201981204	202000694	202000830	2161	31	35	138	532	250	230	6.98737560323e-06	0.000242081607925	0.449	0.193	0.256
435	CTNND1	CTNND1	chr11	+	57558856	57559145	57561481	57561553	57529233	57529518	57563048	57563201	435	16	118	18	727	250	196	7.86349930704e-06	0.000270721982432	0.096	0.019	0.077
5239	MCFD2	MCFD2	chr2	-	47134948	47135108	47136161	47136316	47129008	47132733	47168710	47168994	5239	0	265	30	485	250	250	8.37127082587e-06	0.00028640210313	0.0	0.058	-0.058
1389	RPLP0	RPLP0	chr12	-	120636356	120636542	120636656	120636803	120635124	120635265	120636920	120637008	1389	12501	13130	14372	16283	250	250	8.72489176584e-06	0.000296646320039	0.488	0.469	0.019
5112	PPP1CA	PPP1CA	chr11	-	67166410	67166634	67167031	67167136	67166192	67166327	67168159	67168390	5112	431	410	1526	1018	229	250	9.67047281553e-06	0.000326766470322	0.534	0.621	-0.087
2800	USP39	USP39	chr2	+	85848607	85848702	85850768	85850905	85846342	85846412	85852661	85852814	2800	197	298	180	477	219	250	9.79368450527e-06	0.000328899564306	0.43	0.301	0.129
4258	DENND5A	DENND5A	chr11	-	9167216	9167362	9168576	9168698	9166541	9166660	9171627	9171756	4258	65	152	181	193	246	250	1.01416755176e-05	0.000338509340142	0.303	0.488	-0.185
2801	USP39	USP39	chr2	+	85848607	85848702	85850748	85850905	85846342	85846412	85852661	85852814	2801	197	297	180	475	219	250	1.02269534422e-05	0.000339286928137	0.431	0.302	0.129
546	AFG3L1P	AFG3L1P	chr16	+	90044012	90044210	90045217	90045286	90038987	90039173	90046649	90046744	546	17	15	2	33	250	193	1.10910676517e-05	0.000365737977864	0.467	0.045	0.422
4884	BPTF	BPTF	chr17	+	65871671	65871860	65882243	65882432	65870932	65871136	65887959	65888150	4884	39	19	38	80	250	250	1.1603592203e-05	0.000380347686941	0.672	0.322	0.35
4232	BCL2L12	BCL2L12	chr19	+	50170275	50170418	50173472	50173745	50169941	50170056	50176954	50177173	4232	214	144	338	117	250	250	1.17717525664e-05	0.000383562937789	0.598	0.743	-0.145
5298	CD46	CD46	chr1	+	207958415	207958451	207958963	207959027	207956636	207956675	207966863	207968861	5298	83	45	447	561	160	188	1.20626377247e-05	0.000390715259793	0.684	0.484	0.2
5767	APP	APP	chr21	-	27369674	27369731	27372329	27372497	27354656	27354790	27394155	27394358	5767	2083	336	5064	1093	250	181	1.22611356531e-05	0.00039480856803	0.818	0.77	0.048
49	EIF4A2	EIF4A2	chr3	+	186502352	186502485	186503671	186503840	186502220	186502266	186503952	186504062	49	1469	2181	452	897	250	250	1.26377275376e-05	0.000404555090882	0.402	0.335	0.067
437	CTNND1	CTNND1	chr11	+	57558965	57559145	57561481	57561553	57529233	57529518	57563048	57563201	437	10	118	4	727	250	196	1.27224092569e-05	0.00040489807135	0.062	0.004	0.058
2919	ANXA4	ANXA4	chr2	+	70008651	70008706	70015185	70015273	69969126	69969307	70031664	70031759	2919	16	152	14	726	179	212	1.41796609169e-05	0.000448667421151	0.111	0.022	0.089
4492	NONO	NONO	chrX	+	70504246	70504303	70504833	70504947	70503041	70503571	70510478	70510641	4492	1067	78	1418	46	181	238	1.44556371634e-05	0.000454771022026	0.947	0.976	-0.029
3181	ZFAS1	ZFAS1	chr20	+	47895640	47895745	47897021	47897107	47894714	47895253	47897439	47897501	3181	1088	204	1076	310	229	210	1.52646207239e-05	0.000477477336244	0.83	0.761	0.069
4536	ANXA2	ANXA2	chr15	-	60656627	60656722	60678226	60678285	60653139	60653253	60689456	60689537	4536	22	698	1314	18221	183	219	1.75647877715e-05	0.000546304819666	0.036	0.079	-0.043
2713	SEPT2	SEPT2	chr2	+	242255836	242255970	242259617	242259702	242255275	242255397	242263630	242263656	2713	3	17	48	22	250	209	1.97257907038e-05	0.00061005072493	0.129	0.646	-0.517
4185	TEX261	TEX261	chr2	-	71218959	71219113	71220825	71220905	71216878	71216946	71221817	71222001	4185	53	153	41	315	204	250	2.07318396073e-05	0.000637562303429	0.298	0.138	0.16
6071	ARMC8	ARMC8	chr3	+	137907242	137907372	137928658	137928735	137906089	137906441	137940767	137940839	6071	27	41	14	102	250	201	2.12176677449e-05	0.000648857615841	0.346	0.099	0.247
1648	NDFIP1	NDFIP1	chr5	+	141520127	141520194	141524135	141524241	141515294	141515382	141531295	141534008	1648	13	202	5	649	191	230	2.24979584676e-05	0.000684187914731	0.072	0.009	0.063
3176	RWDD3	RWDD3	chr1	+	95709766	95710271	95712097	95712213	95699710	95699871	95712311	95712781	3176	36	79	13	119	250	240	2.30387458285e-05	0.000696762953951	0.304	0.095	0.209
3911	GSTP1	GSTP1	chr11	+	67351934	67352041	67352155	67352243	67351604	67351640	67352608	67352712	3911	673	1202	3521	5033	231	212	2.37352181557e-05	0.000711180779746	0.339	0.391	-0.052
5092	TRAPPC1	TRAPPC1	chr17	-	7834823	7834894	7835048	7835147	7834328	7834467	7835257	7835317	5092	27	188	28	666	223	195	2.37753165315e-05	0.000711180779746	0.112	0.035	0.077
1059	MAPKAPK5	MAPKAPK5	chr12	+	112306556	112306665	112308074	112308164	112303959	112304035	112308888	112308984	1059	43	68	28	144	233	214	2.72845119831e-05	0.000811714231497	0.367	0.152	0.215
3112	PSMA4	PSMA4	chr15	+	78834824	78834987	78836531	78836609	78834518	78834561	78837210	78837299	3112	1102	884	1354	834	250	202	2.85268291043e-05	0.000844085743335	0.502	0.567	-0.065
2224	PPP2CB	PPP2CB	chr8	-	30655096	30655270	30657061	30657271	30651707	30651797	30669835	30670352	2224	330	496	779	815	250	250	2.93290170776e-05	0.000863156126252	0.4	0.489	-0.089
5828	NDUFV2	NDUFV2	chr18	+	9124871	9124981	9126828	9126905	9122510	9122679	9134183	9134343	5828	448	238	929	320	234	201	2.95981833397e-05	0.000866419548671	0.618	0.714	-0.096
5581	COL5A1	COL5A1	chr9	+	137721821	137721890	137721953	137722022	137717637	137717750	137726816	137727050	5581	197	0	11	4	193	193	3.12376196678e-05	0.000909546436498	1.0	0.733	0.267
1383	ETV4	ETV4	chr17	-	41610554	41610716	41611226	41611353	41610041	41610307	41613793	41613847	1383	557	387	229	254	250	250	3.27047754232e-05	0.000947227199294	0.59	0.474	0.116
1392	RPAIN	RPAIN	chr17	+	5329290	5329402	5331390	5331531	5326088	5326149	5335861	5336340	1392	140	74	136	154	236	250	3.50862423572e-05	0.0010055606841	0.667	0.483	0.184
1678	EIF3H	EIF3H	chr8	-	117668094	117668244	117738254	117738411	117661044	117661165	117767904	117768062	1678	939	1294	1214	1313	250	250	3.50361968448e-05	0.0010055606841	0.421	0.48	-0.059
2477	AZIN1	AZIN1	chr8	-	103851877	103852051	103855778	103855975	103850971	103851144	103862226	103862372	2477	116	273	190	795	250	250	3.54988751923e-05	0.00101208772293	0.298	0.193	0.105
1653	MTSS1	MTSS1	chr8	-	125569921	125570116	125570953	125571073	125568472	125568646	125575022	125575233	1653	5	16	0	125	244	250	3.58518824694e-05	0.00101685598258	0.243	0.0	0.243
1674	EIF3H	EIF3H	chr8	-	117669453	117669553	117738254	117738411	117668094	117668244	117767904	117768062	1674	936	1018	1208	1017	250	224	3.83505125938e-05	0.00108211704092	0.452	0.516	-0.064
415	CPVL	CPVL	chr7	-	29103676	29103850	29105638	29105737	29070192	29070375	29111388	29111520	415	34	73	318	281	223	250	4.40238801731e-05	0.00123582933368	0.343	0.559	-0.216
2929	VPS29	VPS29	chr12	-	110930800	110931036	110933816	110934008	110929327	110929927	110939853	110939945	2929	110	407	558	1289	250	250	4.82481257698e-05	0.00134750122686	0.213	0.302	-0.089
2933	VPS29	VPS29	chr12	-	110936624	110936664	110937339	110937351	110933816	110934008	110939853	110939945	2933	78	5	22	13	136	164	5.49270698429e-05	0.00152624761584	0.95	0.671	0.279
3136	UBR3	UBR3	chr2	+	170929937	170930117	170936323	170936533	170917827	170917953	170937054	170937194	3136	30	72	59	44	250	250	5.6304482222e-05	0.00155661987719	0.294	0.573	-0.279
2287	RAB34	RAB34	chr17	-	27042817	27042919	27043920	27044012	27042658	27042723	27044230	27044443	2287	85	386	229	592	216	226	5.70074974815e-05	0.0015681358855	0.187	0.288	-0.101
6053	HIATL1	HIATL1	chr9	+	97213737	97213809	97216239	97216352	97209104	97209218	97218521	97218619	6053	67	139	235	244	196	237	5.76798497618e-05	0.00157869748798	0.368	0.538	-0.17
2794	PCED1A	PCED1A	chr20	-	2816684	2816960	2818877	2819124	2815960	2816355	2819241	2819392	2794	359	202	92	102	250	250	5.84527362546e-05	0.00159189193163	0.64	0.474	0.166
566	FGFR3	FGFR3	chr4	+	1804640	1804791	1805418	1805563	1803561	1803752	1806056	1806247	566	3	15	17	4	250	250	6.00663637573e-05	0.00162773898618	0.167	0.81	-0.643
2276	MGAT4B	MGAT4B	chr5	-	179226202	179226310	179226505	179226636	179225927	179226121	179226953	179227068	2276	296	392	1619	1527	250	232	6.10932854794e-05	0.0016393364937	0.412	0.496	-0.084
4322	AMD1	AMD1	chr6	+	111210059	111210186	111211456	111211559	111208707	111208794	111213363	111213406	4322	129	165	535	399	250	227	6.10288887037e-05	0.0016393364937	0.415	0.549	-0.134
2442	VAC14	VAC14	chr16	-	70732539	70732714	70765397	70765530	70731041	70731160	70778325	70778482	2442	50	132	141	169	250	250	6.59722159292e-05	0.00176161907315	0.275	0.455	-0.18
540	TXN	TXN	chr9	-	113007057	113007123	113013099	113013159	113006091	113006499	113013637	113013742	540	905	563	1741	824	184	190	6.76464697342e-05	0.00179755716177	0.624	0.686	-0.062
5624	CENPN	CENPN	chr16	+	81051362	81051439	81053704	81053881	81050930	81050990	81056359	81056487	5624	58	80	169	100	201	250	6.83105356326e-05	0.00180643416451	0.474	0.678	-0.204
4304	UBAC2	UBAC2	chr13	+	99992573	99992819	100020040	100020160	99970275	99970323	100037481	100038753	4304	246	221	224	112	250	244	6.92622709142e-05	0.00182279649512	0.521	0.661	-0.14
2790	TTC13	TTC13	chr1	-	231076185	231076302	231079551	231079644	231069524	231069607	231081134	231081200	2790	3	8	47	6	217	241	7.27507875107e-05	0.00190544407097	0.294	0.897	-0.603
1006	RPS5	RPS5	chr19	+	58904342	58904552	58904725	58904854	58899503	58899612	58905863	58905962	1006	4780	4928	4376	4009	250	250	7.96972472721e-05	0.00206160690673	0.492	0.522	-0.03
2308	ESYT1	ESYT1	chr12	+	56532710	56532797	56536068	56536209	56532551	56532623	56536361	56536516	2308	102	207	577	697	211	250	7.98430150215e-05	0.00206160690673	0.369	0.495	-0.126
3421	METTL5	METTL5	chr2	-	170676070	170676153	170677601	170677783	170668966	170669016	170678452	170678567	3421	184	19	391	8	250	207	7.90914864073e-05	0.00206160690673	0.889	0.976	-0.087
4012	NCL	NCL	chr2	-	232320720	232320847	232321341	232321475	232320111	232320335	232321711	232321835	4012	2151	2575	3258	3355	250	250	8.33738608991e-05	0.00214266908245	0.455	0.493	-0.038
5817	CEP63	CEP63	chr3	+	134276983	134277189	134277991	134278271	134270767	134270854	134280218	134283870	5817	57	53	23	2	250	250	8.43713972376e-05	0.00215817303027	0.518	0.92	-0.402
5431	ARHGEF7	ARHGEF7	chr13	+	111806251	111806338	111857635	111857720	111767623	111768038	111870025	111870227	5431	20	4	0	7	211	209	8.92193605313e-05	0.0022715664165	0.832	0.0	0.832
5432	ARHGEF7	ARHGEF7	chr13	+	111806251	111806338	111857635	111857720	111767623	111768038	111862218	111862349	5432	9	25	0	48	211	209	9.34452936602e-05	0.00236814600693	0.263	0.0	0.263
1056	CNN2	CNN2	chr19	+	1032557	1032695	1036128	1036245	1032390	1032457	1036414	1036561	1056	509	396	2273	1315	250	241	9.47474714769e-05	0.00239008137726	0.553	0.625	-0.072
654	PMF1-BGLAP	PMF1-BGLAP	chr1	+	156203418	156203519	156206078	156206274	156202110	156202216	156212343	156212382	654	350	47	342	15	225	250	9.99650430471e-05	0.00251013140202	0.892	0.962	-0.07
3779	JTB	JTB	chr1	-	153949168	153949251	153949451	153949489	153948301	153948381	153949645	153950451	3779	90	396	257	669	162	207	0.000103200541925	0.00257954231277	0.225	0.329	-0.104
5560	DARS	DARS	chr2	-	136736843	136736936	136740966	136741024	136718965	136719068	136742972	136743254	5560	89	142	172	517	182	217	0.000107209592928	0.00266756959858	0.428	0.284	0.144
2480	AZIN1	AZIN1	chr8	-	103855778	103855975	103862226	103862372	103851877	103852051	103870240	103870378	2480	94	339	191	1201	250	250	0.000108711209182	0.00269269302743	0.217	0.137	0.08
4582	GTF2I	GTF2I	chr7	+	74143123	74143234	74144566	74144632	74131213	74131270	74146819	74147003	4582	150	158	274	161	235	190	0.000111064845842	0.00273859894657	0.434	0.579	-0.145
2188	TRIP12	TRIP12	chr2	-	230636234	230636348	230638812	230638977	230633946	230634041	230642030	230642195	2188	173	170	536	320	250	238	0.000117238959181	0.00287383234691	0.492	0.615	-0.123
81	ATP6V1H	ATP6V1H	chr8	-	54684548	54684727	54714358	54714456	54682177	54682303	54727221	54727326	81	18	186	6	343	222	250	0.000117599277623	0.00287383234691	0.098	0.019	0.079
2799	USP39	USP39	chr2	+	85872070	85872206	85875052	85875139	85868098	85868241	85875883	85876407	2799	207	227	306	202	250	211	0.000119537822976	0.0029082224132	0.435	0.561	-0.126
1082	SHROOM3	SHROOM3	chr4	+	77651956	77652088	77659913	77663079	77631308	77631440	77670169	77670243	1082	13	40	136	120	250	250	0.000120922506018	0.00292889291125	0.245	0.531	-0.286
2707	SEPT2	SEPT2	chr2	+	242255836	242255955	242263630	242263656	242255275	242255397	242274540	242274627	2707	0	10	35	21	243	150	0.00012586051366	0.00303506806949	0.0	0.507	-0.507
4821	KAT2A	KAT2A	chr17	-	40269924	40270035	40270314	40270421	40269695	40269832	40271262	40271454	4821	55	106	108	91	231	235	0.000136263022692	0.0032585081431	0.345	0.547	-0.202
5366	SARNP	SARNP	chr12	-	56151166	56151337	56154334	56154424	56146246	56146624	56182858	56182927	5366	471	65	793	52	214	250	0.000136316836823	0.0032585081431	0.894	0.947	-0.053
1937	EDC3	EDC3	chr15	-	74979431	74979520	74985226	74985359	74967301	74967483	74988220	74988386	1937	8	19	0	42	250	213	0.000139777437309	0.00332670300795	0.264	0.0	0.264
1394	RPAIN	RPAIN	chr17	+	5329290	5329402	5329555	5329619	5326088	5326149	5331390	5331531	1394	114	47	129	119	236	188	0.000143839141721	0.0034085517826	0.659	0.463	0.196
4075	SEC11A	SEC11A	chr15	-	85223943	85224063	85234765	85234875	85213955	85214013	85259255	85259691	4075	481	742	986	1154	234	244	0.000147546994443	0.00348134589475	0.403	0.471	-0.068
3762	ARHGEF40	ARHGEF40	chr14	+	21555159	21555264	21555478	21555622	21553847	21554025	21556126	21556257	3762	146	55	70	64	229	250	0.000149215220042	0.00350559705798	0.743	0.544	0.199
639	EIF4G2	EIF4G2	chr11	-	10820759	10820971	10821098	10821303	10820538	10820660	10821636	10821895	639	2593	2979	3725	3742	250	250	0.000159698014497	0.00373584158699	0.465	0.499	-0.034
1364	ABCC1	ABCC1	chr16	+	16108347	16108485	16110352	16110478	16103632	16103758	16126965	16127027	1364	58	32	128	178	250	250	0.000162251343657	0.00375143495287	0.644	0.418	0.226
4207	SRP19	SRP19	chr5	+	112198204	112198280	112200153	112200225	112196884	112197114	112200317	112200429	4207	175	195	301	199	200	196	0.000161649095088	0.00375143495287	0.468	0.597	-0.129
433	TPD52L2	TPD52L2	chr20	+	62507168	62507228	62514102	62514173	62505020	62505169	62520542	62520591	433	61	158	300	417	184	195	0.000162420548745	0.00375143495287	0.29	0.433	-0.143
4799	HNRNPDL	HNRNPDL	chr4	-	83347189	83347282	83347615	83347786	83346715	83346820	83348342	83348457	4799	854	55	1738	198	250	217	0.000175017788371	0.00402540913253	0.931	0.884	0.047
1703	CMC1	CMC1	chr3	+	28304781	28304871	28357823	28357914	28283123	28283303	28360999	28361263	1703	20	152	76	219	214	215	0.000176784638332	0.00403216295929	0.117	0.259	-0.142
2714	KIAA0556	KIAA0556	chr16	+	27710854	27710920	27712909	27713016	27709648	27709821	27715216	27715319	2714	14	9	13	59	190	231	0.000176585102402	0.00403216295929	0.654	0.211	0.443
2368	GMPPB	GMPPB	chr3	-	49760028	49760187	49760404	49760547	49758908	49759580	49760686	49760735	2368	48	6	239	1	250	250	0.000182017007155	0.00413427841148	0.889	0.996	-0.107
3450	IKBKG	IKBKG	chrX	+	153786746	153786865	153788621	153788774	153784379	153784591	153789902	153789999	3450	57	9	98	60	243	250	0.000183869022913	0.00414859044752	0.867	0.627	0.24
5018	KARS	KARS	chr16	-	75674081	75674247	75675461	75675621	75670351	75670445	75681475	75681585	5018	153	422	598	1111	250	250	0.000184162856914	0.00414859044752	0.266	0.35	-0.084
4812	NET1	NET1	chr10	+	5494820	5494883	5495212	5495309	5494320	5494488	5495446	5495523	4812	319	447	470	932	187	221	0.000186962521453	0.00419439689522	0.458	0.373	0.085
1787	CKLF-CMTM1	CKLF-CMTM1	chr16	+	66592092	66592251	66597024	66597120	66586465	66586696	66611006	66611105	1787	93	57	192	241	250	220	0.000193187868248	0.00429882272679	0.589	0.412	0.177
3475	RHOT2	RHOT2	chr16	+	722488	722566	722702	722825	722253	722384	722927	723130	3475	82	238	157	249	202	247	0.000193036496642	0.00429882272679	0.296	0.435	-0.139
3549	LOC102606465	LOC102606465	chr1	+	101540950	101541272	101542918	101543064	101491401	101491617	101549016	101549130	3549	3	11	15	2	250	250	0.000194791258028	0.00431695281962	0.214	0.882	-0.668
3961	GATS	GATS	chr7	-	99820219	99820343	99821504	99821698	99810669	99810756	99831226	99831297	3961	50	14	61	60	250	248	0.000204532176601	0.00451455296256	0.78	0.502	0.278
4738	C1orf43	C1orf43	chr1	-	154186368	154186422	154192311	154192413	154184933	154185100	154192894	154193273	4738	1	235	20	308	226	178	0.00020690963489	0.00454868811802	0.003	0.049	-0.046
2070	RPRD1A	RPRD1A	chr18	-	33613670	33613800	33620769	33620828	33610953	33611060	33647216	33647557	2070	0	381	18	518	183	250	0.000211358924707	0.00462791501538	0.0	0.045	-0.045
476	CAPRIN1	CAPRIN1	chr11	+	34118742	34118843	34119244	34119308	34118025	34118220	34120849	34124157	476	532	179	796	395	225	188	0.000221499553449	0.00483063169554	0.713	0.627	0.086
914	FDFT1	FDFT1	chr8	+	11660267	11660440	11666302	11666400	11653081	11653520	11667175	11667359	914	16	427	7	2203	250	222	0.000229025809014	0.00497494951803	0.032	0.003	0.029
3427	EAPP	EAPP	chr14	-	34998563	34998681	35002649	35002745	34993902	34994013	35005299	35005481	3427	66	40	83	123	220	242	0.000239426683612	0.00518032279088	0.645	0.426	0.219
5915	COPS7B	COPS7B	chr2	+	232653264	232653442	232656442	232656518	232646380	232646593	232658972	232659061	5915	23	73	6	97	250	200	0.000241562991945	0.00520596778704	0.201	0.047	0.154
31	CBFB	CBFB	chr16	+	67100584	67100701	67116115	67116242	67063629	67063716	67132612	67134958	31	1	130	22	213	241	250	0.000253418300395	0.00544004618181	0.008	0.097	-0.089
2728	PPIF	PPIF	chr10	+	81111242	81111339	81112072	81112148	81109420	81109509	81113462	81115089	2728	259	153	600	544	221	200	0.000255536686256	0.00546409304908	0.605	0.5	0.105
3192	ADPGK	ADPGK	chr15	-	73052747	73052868	73064123	73064186	73043707	73045233	73067212	73067438	3192	76	19	101	4	187	245	0.000263471348148	0.00561183719752	0.84	0.971	-0.131
4683	CRLS1	CRLS1	chr20	+	5996006	5996136	6011930	6012016	5990420	5990558	6012657	6012726	4683	121	129	211	121	250	210	0.000266532474846	0.00565503398181	0.441	0.594	-0.153
1323	TCF7L2	TCF7L2	chr10	+	114919678	114919751	114920377	114920450	114917779	114917828	114925313	114927436	1323	12	5	11	42	197	197	0.000277494744434	0.0058648889229	0.706	0.208	0.498
2363	SNHG1	SNHG1	chr11	-	62622359	62622410	62622604	62622688	62621990	62622023	62622895	62622938	2363	226	124	86	93	208	175	0.000280760772939	0.0058884462493	0.605	0.438	0.167
3337	ZNF544	ZNF544	chr19	+	58757666	58757793	58758076	58758160	58755330	58755422	58772216	58775008	3337	174	6	140	23	250	208	0.000279913805624	0.0058884462493	0.96	0.835	0.125
4487	YWHAZ	YWHAZ	chr8	-	101936182	101936278	101936362	101936526	101930803	101932980	101937143	101937267	4487	2327	1700	5998	5015	250	220	0.000292163142812	0.00610420245707	0.546	0.513	0.033
3980	IGF2BP2	IGF2BP2	chr3	-	185416086	185416135	185540940	185541001	185414399	185414451	185542570	185542827	3980	206	180	154	228	185	173	0.000293297236882	0.00610459724218	0.517	0.387	0.13
5324	SRSF3	SRSF3	chr6	+	36567597	36568053	36568928	36568967	36566625	36566760	36569484	36569571	5324	162	1427	186	2470	250	163	0.000309234873454	0.0064119382473	0.069	0.047	0.022
114	CCM2	CCM2	chr7	+	45104061	45104245	45108041	45108178	45077851	45078025	45109424	45109560	114	12	61	14	348	250	250	0.000325973701087	0.00670819563816	0.164	0.039	0.125
1851	SSBP3	SSBP3	chr1	-	54747110	54747200	54867533	54867618	54722799	54722859	54870248	54870310	1851	295	261	114	52	209	214	0.00032560249869	0.00670819563816	0.536	0.692	-0.156
203	MRPL4	MRPL4	chr19	+	10365264	10365316	10367383	10367501	10363226	10363377	10368897	10369004	203	7	118	45	197	176	242	0.000344018520048	0.00705302389042	0.075	0.239	-0.164
3449	NR2C1	NR2C1	chr12	-	95418925	95419031	95422162	95422300	95414004	95416179	95425124	95425264	3449	59	115	95	85	250	230	0.000346378830737	0.00707491686364	0.321	0.507	-0.186
1146	UBE2C	UBE2C	chr20	+	44443022	44443109	44444028	44444179	44442075	44442103	44444492	44444552	1146	107	0	251	23	211	250	0.000350030539838	0.00712292630139	1.0	0.928	0.072
4443	NPTN	NPTN	chr15	-	73879864	73879959	73884306	73884478	73866002	73866136	73925465	73925753	4443	198	235	836	671	250	219	0.000353136273037	0.00715951095779	0.425	0.522	-0.097
2441	GIT1	GIT1	chr17	-	27903880	27904014	27904153	27904265	27903539	27903692	27904662	27904760	2441	203	76	288	192	236	250	0.000355306448628	0.0071769280435	0.739	0.614	0.125
1809	RAP1B	RAP1B	chr12	+	69045774	69045831	69047891	69048032	69044179	69044248	69050085	69050229	1809	154	568	391	983	181	250	0.000363054254139	0.00730646686455	0.272	0.355	-0.083
5683	UCHL1	UCHL1	chr4	+	41263892	41263940	41265241	41265308	41263731	41263817	41266119	41266178	5683	1552	1708	1769	1634	172	191	0.00036654709364	0.00734973915965	0.502	0.546	-0.044
3225	ELP2	ELP2	chr18	+	33747063	33747185	33750025	33750159	33744437	33744630	33751009	33751123	3225	127	177	226	183	246	250	0.000374334871184	0.00747850030971	0.422	0.557	-0.135
3145	P4HA1	P4HA1	chr10	-	74803644	74803715	74804738	74804809	74790024	74790128	74806682	74806859	3145	143	151	138	255	195	195	0.000376454899707	0.00749350589453	0.486	0.351	0.135
1758	STX3	STX3	chr11	+	59562844	59562955	59564755	59564869	59560852	59560987	59568327	59573355	1758	56	24	344	355	235	238	0.000378370753366	0.00750435327509	0.703	0.495	0.208
5264	TCP1	TCP1	chr6	-	160208774	160208903	160209089	160209175	160206931	160207029	160210436	160210735	5264	339	696	1123	1760	210	250	0.000383537211281	0.00757935990813	0.367	0.432	-0.065
577	POGZ	POGZ	chr1	-	151381169	151381304	151384100	151384247	151380575	151380716	151384771	151384872	577	49	0	78	16	250	250	0.000385751080221	0.00759568853644	1.0	0.83	0.17
640	LSM14B	LSM14B	chr20	+	60701359	60701495	60704840	60705008	60699672	60699836	60705274	60705352	640	88	206	97	117	250	250	0.000396639567764	0.00778209675247	0.299	0.453	-0.154
1843	MLX	MLX	chr17	+	40720487	40720577	40720854	40720961	40719636	40719673	40721524	40721624	1843	45	47	111	44	214	231	0.000401928870207	0.00785770941255	0.508	0.731	-0.223
1517	YAP1	YAP1	chr11	+	102080247	102080295	102094352	102094483	102076623	102076805	102098199	102098312	1517	5	189	95	917	172	250	0.000418718564078	0.00815681644044	0.037	0.131	-0.094
6010	NEDD4L	NEDD4L	chr18	+	55912658	55912740	55916130	55916169	55888753	55888989	55919232	55919286	6010	0	7	300	156	206	163	0.000426407197957	0.00827713830361	0.0	0.603	-0.603
253	CCBL1	CCBL1	chr9	-	131600496	131600646	131604932	131605080	131600329	131600416	131607631	131607690	253	6	34	40	46	250	250	0.000432206814389	0.00836007103168	0.15	0.465	-0.315
3694	PRMT2	PRMT2	chr21	+	48078656	48078832	48083294	48083466	48069486	48069651	48084206	48085036	3694	162	117	172	64	250	250	0.000436408701421	0.00841162405485	0.581	0.729	-0.148
3674	NUP37	NUP37	chr12	-	102468778	102468872	102470574	102470625	102467972	102468245	102471099	102471281	3674	17	102	109	255	175	218	0.000448143358158	0.0086074973423	0.172	0.347	-0.175
110	HDAC10	HDAC10	chr22	-	50687090	50687180	50687531	50687597	50686794	50686901	50687756	50687883	110	34	14	12	25	190	214	0.000457038918972	0.0087476609876	0.732	0.351	0.381
3474	ZC3HC1	ZC3HC1	chr7	-	129663350	129663563	129664102	129664346	129662158	129662365	129665997	129666152	3474	99	124	128	81	250	250	0.000462748502855	0.0088260812008	0.444	0.612	-0.168
4665	NDE1	NDE1	chr16	+	15771657	15771806	15781231	15781368	15761142	15761296	15785000	15785180	4665	134	163	186	128	250	250	0.000486703251446	0.00925074166116	0.451	0.592	-0.141
3554	NUP85	NUP85	chr17	+	73214279	73214401	73221197	73221332	73211848	73211918	73221436	73221559	3554	77	133	234	224	246	250	0.000506636183254	0.0095962853534	0.37	0.515	-0.145
1828	NUP93	NUP93	chr16	+	56873432	56873516	56875616	56875745	56872863	56872981	56878410	56878861	1828	88	200	265	358	208	250	0.000512669686684	0.00967708229279	0.346	0.471	-0.125
4054	MIOS	MIOS	chr7	+	7628128	7628194	7634610	7634763	7625266	7625436	7635887	7636092	4054	12	46	90	108	190	250	0.00051801240403	0.0097443295521	0.256	0.523	-0.267
1331	DNAJA2	DNAJA2	chr16	-	47005260	47005484	47005807	47005867	47001995	47002076	47007405	47007625	1331	32	181	174	489	184	250	0.000527205453897	0.00980082570303	0.194	0.326	-0.132
1391	USP14	USP14	chr18	+	166786	166819	178932	179037	163307	163453	180235	180339	1391	42	151	205	383	157	229	0.00052817749039	0.00980082570303	0.289	0.438	-0.149
2880	SPIDR	SPIDR	chr8	+	48641494	48641664	48641973	48642027	48639761	48639855	48647868	48648563	2880	149	46	103	70	250	178	0.000526073161708	0.00980082570303	0.698	0.512	0.186
2883	SPIDR	SPIDR	chr8	+	48641494	48641609	48641973	48642027	48639761	48639855	48647868	48648563	2883	135	46	92	70	239	178	0.000523220205472	0.00980082570303	0.686	0.495	0.191
2148	MTA1	MTA1	chr14	+	105911754	105911848	105915695	105915746	105905008	105905076	105916394	105916521	2148	118	41	228	32	218	175	0.000535202259158	0.00989762556294	0.698	0.851	-0.153
4090	UPF3A	UPF3A	chr13	+	115064314	115064475	115067205	115067500	115057108	115057267	115070263	115071291	4090	347	602	167	187	250	250	0.0005403427073	0.00992562409316	0.366	0.472	-0.106
736	MPV17	MPV17	chr2	-	27535081	27535114	27535360	27535456	27534766	27534819	27535546	27535639	736	95	61	178	52	220	157	0.000539254201714	0.00992562409316	0.526	0.71	-0.184
1961	RNF10	RNF10	chr12	+	121004627	121004783	121008993	121009094	121003230	121003332	121013433	121013491	1961	241	187	379	445	250	225	0.00054406225357	0.00996052433459	0.537	0.434	0.103
422	BCL2L11	BCL2L11	chr2	+	111881309	111881716	111907620	111907724	111878490	111878765	111911356	111911481	422	19	25	32	8	250	228	0.000549713669188	0.0100304420838	0.409	0.785	-0.376
733	MPV17	MPV17	chr2	-	27535546	27535639	27535860	27535976	27535081	27535114	27545314	27545389	733	76	21	133	9	240	217	0.000556520984589	0.0101209165104	0.766	0.93	-0.164
400	CARS2	CARS2	chr13	-	111296731	111296830	111298313	111298437	111294661	111294868	111299447	111299586	400	121	21	215	90	248	223	0.000565493303182	0.0102500342438	0.838	0.682	0.156
5971	COX5A	COX5A	chr15	-	75219106	75219228	75221456	75221573	75215988	75216111	75230255	75230495	5971	509	1569	591	1428	241	246	0.000577572068127	0.0104344207951	0.249	0.297	-0.048
1900	TFDP1	TFDP1	chr13	+	114277494	114277601	114285937	114286059	114265310	114265377	114287434	114287600	1900	274	612	466	755	231	246	0.000580127222069	0.0104461066237	0.323	0.397	-0.074
2266	RPUSD3	RPUSD3	chr3	-	9883882	9883927	9885148	9885285	9883666	9883766	9885573	9885702	2266	0	48	11	49	250	169	0.000583047553917	0.0104642698693	0.0	0.132	-0.132
2084	B3GALNT2	B3GALNT2	chr1	-	235647637	235647831	235652472	235652573	235643369	235643465	235657990	235658138	2084	40	112	76	94	225	250	0.000588657724707	0.0104961315474	0.284	0.473	-0.189
4501	EPB41	EPB41	chr1	+	29385100	29385157	29386933	29386996	29379615	29379824	29391493	29391670	4501	28	57	12	88	181	187	0.000587688937794	0.0104961315474	0.337	0.123	0.214
142	RNF115	RNF115	chr1	+	145663158	145663367	145682022	145682094	145650482	145650540	145683574	145683647	142	81	54	230	71	250	196	0.000592653475028	0.0105176358691	0.54	0.717	-0.177
2376	SIN3B	SIN3B	chr19	+	16964953	16965072	16973162	16973370	16963879	16963969	16974490	16974607	2376	32	40	120	56	243	250	0.000593706518734	0.0105176358691	0.451	0.688	-0.237
154	PTPN14	PTPN14	chr1	-	214551301	214551445	214556653	214558131	214549561	214549780	214560186	214560265	154	38	90	166	187	250	250	0.000600750166526	0.0106080851986	0.297	0.47	-0.173
5063	MBD1	MBD1	chr18	-	47800555	47800723	47801346	47801415	47799933	47800233	47801498	47801615	5063	33	87	71	77	193	250	0.00060634756387	0.0106382902712	0.329	0.544	-0.215
567	CLK1	CLK1	chr2	-	201722440	201722607	201722695	201722812	201721613	201721708	201724402	201726189	567	320	389	164	123	241	250	0.0006054973539	0.0106382902712	0.46	0.58	-0.12
550	SLC33A1	SLC33A1	chr3	-	155551645	155551830	155560220	155560408	155547476	155547692	155571011	155572248	550	61	10	96	1	250	250	0.000613823171161	0.0107350416579	0.859	0.99	-0.131
3369	RALY	RALY	chr20	+	32661368	32661441	32661624	32661672	32659871	32660136	32663679	32663846	3369	636	136	807	258	197	172	0.000616581203856	0.0107489347449	0.803	0.732	0.071
5617	ZNF142	ZNF142	chr2	-	219520872	219521186	219523423	219523524	219515081	219515249	219523702	219523853	5617	9	4	4	25	225	250	0.000621707764123	0.0108038993676	0.714	0.151	0.563
3812	SNRPE	SNRPE	chr1	+	203831309	203831350	203832790	203832853	203830712	203830871	203834168	203834247	3812	40	946	16	1007	165	187	0.000629290291558	0.0109010603038	0.046	0.018	0.028
3917	DLG1	DLG1	chr3	-	196796089	196796131	196803456	196803556	196793574	196793625	196807921	196807988	3917	41	54	139	78	224	166	0.000650408338697	0.0112313414701	0.36	0.569	-0.209
5376	MRRF	MRRF	chr9	+	125054027	125054119	125075505	125075665	125047447	125047566	125084818	125085742	5376	39	88	181	197	216	250	0.000661502914499	0.0113870029999	0.339	0.515	-0.176
4806	SUPT20H	SUPT20H	chr13	-	37596147	37596217	37598171	37598330	37595584	37595739	37598476	37598579	4806	241	102	371	89	250	194	0.000682003755958	0.0117030989345	0.647	0.764	-0.117
4009	ZNF140	ZNF140	chr12	+	133659688	133659815	133660072	133660147	133657858	133657915	133682095	133684258	4009	42	18	33	1	250	199	0.000692456949444	0.0118453416914	0.65	0.963	-0.313
4430	ANAPC16	ANAPC16	chr10	+	73979811	73980137	73983645	73983814	73975757	73975896	73990123	73990198	4430	49	563	112	709	250	250	0.000718233704403	0.0122480102738	0.08	0.136	-0.056
1381	SREBF2	SREBF2	chr22	+	42273232	42273425	42273945	42274127	42271546	42271728	42276719	42276996	1381	113	152	676	574	250	250	0.000726969896776	0.0123202266717	0.426	0.541	-0.115
5584	LRRC41	LRRC41	chr1	-	46746796	46747057	46751033	46752171	46746067	46746232	46763234	46763305	5584	138	208	284	268	250	250	0.000726631504692	0.0123202266717	0.399	0.514	-0.115
5612	NFATC2IP	NFATC2IP	chr16	+	28965885	28966003	28970311	28970421	28963452	28963525	28975025	28977767	5612	37	104	197	275	242	234	0.000739786472222	0.012498738114	0.256	0.409	-0.153
1561	TMEM14B	TMEM14B	chr6	+	10749434	10749501	10749854	10749931	10747991	10748114	10755374	10755465	1561	9	16	76	28	191	201	0.00074248744021	0.0125057730699	0.372	0.741	-0.369
574	EIF4B	EIF4B	chr12	+	53416276	53416411	53421798	53421972	53415589	53415644	53427589	53427818	574	750	917	1364	1351	250	250	0.000751810123761	0.0126239528143	0.45	0.502	-0.052
690	RTKN	RTKN	chr2	-	74654550	74654719	74655394	74655523	74654295	74654400	74655757	74655864	690	65	128	313	349	250	250	0.000756006665762	0.0126555978238	0.337	0.473	-0.136
4243	TPD52L1	TPD52L1	chr6	+	125574862	125574901	125578243	125578304	125569427	125569529	125583979	125584644	4243	21	42	78	54	163	185	0.000777111421693	0.01286199826	0.362	0.621	-0.259
4371	DGUOK	DGUOK	chr2	+	74173845	74174033	74177711	74177859	74153952	74154179	74184251	74184367	4371	201	292	220	204	250	250	0.000773102351097	0.01286199826	0.408	0.519	-0.111
60	TMX2	TMX2	chr11	+	57505825	57505902	57506445	57506511	57505079	57505140	57506602	57506732	60	18	166	68	254	201	190	0.000772266487528	0.01286199826	0.093	0.202	-0.109
744	APH1A	APH1A	chr1	-	150239755	150239878	150240115	150240189	150239474	150239602	150241097	150241609	744	2	646	27	1107	198	247	0.00077773500622	0.01286199826	0.004	0.03	-0.026
2393	RPL12	RPL12	chr9	-	130211888	130211987	130213009	130213083	130211559	130211641	130213559	130213711	2393	6389	7034	6331	7565	198	223	0.000783280298158	0.0129146878076	0.506	0.485	0.021
2708	SEPT2	SEPT2	chr2	+	242255836	242255955	242265407	242265528	242255275	242255397	242274540	242274627	2708	0	1111	35	1783	243	245	0.000789817838263	0.0129833719119	0.0	0.019	-0.019
434	CTNND1	CTNND1	chr11	+	57558856	57559145	57561481	57561553	57529233	57529591	57563048	57563201	434	10	99	9	462	250	196	0.000830765098676	0.0136155932639	0.073	0.015	0.058
4057	DNAJA1	DNAJA1	chr9	+	33026810	33026988	33030437	33030665	33026472	33026614	33034213	33034328	4057	1148	1391	1436	1450	250	250	0.000851077897754	0.0139068669024	0.452	0.498	-0.046
32	CBFB	CBFB	chr16	+	67100584	67100701	67116115	67116211	67063629	67063716	67132612	67134958	32	1	81	22	154	241	220	0.000857626982858	0.0139721729291	0.011	0.115	-0.104
2140	ATP8A1	ATP8A1	chr4	-	42592827	42592901	42596305	42596379	42590276	42590346	42602494	42602535	2140	6	8	30	3	198	198	0.000876578096337	0.0142385415411	0.429	0.909	-0.48
2564	ALG5	ALG5	chr13	-	37559763	37559877	37563620	37563713	37546113	37546173	37567740	37567809	2564	204	151	256	113	217	238	0.000887235541818	0.0143690158459	0.597	0.713	-0.116
623	TRAPPC3	TRAPPC3	chr1	-	36603396	36603579	36605669	36605767	36602169	36602923	36614937	36615115	623	21	151	176	584	222	250	0.000890243327401	0.014375197564	0.135	0.253	-0.118
206	NCS1	NCS1	chr9	+	132980110	132980249	132982003	132982082	132963236	132963261	132984928	132985017	206	128	95	221	281	250	203	0.000899763005469	0.0144437029089	0.522	0.39	0.132
970	CENPH	CENPH	chr5	+	68498745	68498797	68504022	68504186	68498332	68498396	68505533	68506184	970	79	221	139	222	176	250	0.00089768359075	0.0144437029089	0.337	0.471	-0.134
5380	REPS1	REPS1	chr6	-	139236994	139237113	139238691	139238761	139235833	139235898	139241351	139241453	5380	1	93	20	160	194	243	0.000908088201317	0.0144976106025	0.013	0.135	-0.122
545	AFG3L1P	AFG3L1P	chr16	+	90044085	90044210	90045217	90045286	90038987	90039173	90046649	90046744	545	21	15	9	33	249	193	0.000908418055655	0.0144976106025	0.52	0.175	0.345
1896	ADNP	ADNP	chr20	-	49521302	49521386	49545187	49545362	49520425	49520538	49547362	49547527	1896	117	6	134	28	250	208	0.000913995513041	0.0145316659877	0.942	0.799	0.143
1930	ACAA1	ACAA1	chr3	-	38170780	38170879	38173086	38173129	38168000	38168191	38173416	38173496	1930	42	24	91	15	167	223	0.000915861301748	0.0145316659877	0.7	0.89	-0.19
3455	PDE9A	PDE9A	chr21	+	44151879	44152059	44152179	44152234	44119077	44119121	44153465	44153536	3455	48	44	8	30	250	179	0.000941460372465	0.0148946649678	0.439	0.16	0.279
1933	ACAA1	ACAA1	chr3	-	38169276	38169357	38170780	38170879	38167652	38168191	38173416	38173496	1933	24	100	15	197	223	205	0.000967573143376	0.0151510426173	0.181	0.065	0.116
2777	SENP5	SENP5	chr3	+	196650284	196650422	196654666	196654750	196630403	196630481	196656503	196656554	2777	45	43	21	59	250	208	0.000968736740235	0.0151510426173	0.465	0.228	0.237
421	BCL2L11	BCL2L11	chr2	+	111881626	111881716	111907620	111907724	111881309	111881446	111911356	111911481	421	8	27	17	9	214	228	0.000965395173883	0.0151510426173	0.24	0.668	-0.428
75	CENPU	CENPU	chr4	-	185618800	185618957	185621973	185622035	185615218	185616555	185623242	185623290	75	67	204	299	546	186	250	0.000965162531139	0.0151510426173	0.306	0.424	-0.118
3992	PSMD2	PSMD2	chr3	+	184025144	184025313	184025401	184025496	184024538	184024622	184025677	184025804	3992	1198	876	2623	1601	250	219	0.000984117349582	0.0153477446485	0.545	0.589	-0.044
4748	TRIO	TRIO	chr5	+	14504501	14504702	14507230	14507369	14502687	14502766	14507988	14509458	4748	527	746	292	297	250	250	0.000987849049959	0.0153621752826	0.414	0.496	-0.082
3366	PRKAG1	PRKAG1	chr12	-	49397539	49397705	49398289	49398416	49396926	49397073	49398746	49398801	3366	152	9	335	2	250	250	0.00100018864198	0.0155100074397	0.944	0.994	-0.05
439	UBE2F	UBE2F	chr2	+	238903385	238903451	238925207	238925275	238896604	238896634	238933982	238934053	439	120	68	134	143	190	192	0.00101224097689	0.0156084707253	0.641	0.486	0.155
452	UBE2F	UBE2F	chr2	+	238933982	238934053	238939196	238939254	238903385	238903451	238940862	238940895	452	30	90	15	136	195	182	0.00101041166069	0.0156084707253	0.237	0.093	0.144
4915	VEZT	VEZT	chr12	+	95650325	95650398	95650929	95651015	95645715	95645847	95656681	95656857	4915	37	15	135	155	197	210	0.00101684850403	0.0156354739075	0.724	0.481	0.243
5738	RAB1A	RAB1A	chr2	-	65316072	65316204	65325104	65325200	65313987	65315824	65331867	65331940	5738	290	782	695	1430	220	250	0.00103159861729	0.0158178454651	0.296	0.356	-0.06
1903	TFDP1	TFDP1	chr13	+	114290848	114291015	114292132	114292199	114290291	114290443	114294434	114295788	1903	757	32	863	73	250	191	0.00104681731123	0.015961777052	0.948	0.9	0.048
908	EIF2A	EIF2A	chr3	+	150289744	150290316	150293435	150293549	150285962	150286079	150299404	150299533	908	294	387	461	434	250	238	0.00104493392665	0.015961777052	0.42	0.503	-0.083
1788	RBM10	RBM10	chrX	+	47034417	47034491	47035898	47035985	47032526	47032596	47038501	47038562	1788	52	69	144	91	198	211	0.00106567658605	0.0162042045334	0.445	0.628	-0.183
7	FOXM1	FOXM1	chr12	-	2974520	2974565	2975558	2975687	2973848	2973918	2977728	2977920	7	170	12	502	92	250	169	0.00107395583878	0.0162848594501	0.905	0.787	0.118
2271	STOML2	STOML2	chr9	-	35102091	35102191	35102682	35102820	35101900	35101959	35103046	35103192	2271	41	599	95	746	250	224	0.00108011882102	0.0163330674759	0.058	0.102	-0.044
1482	ABI1	ABI1	chr10	-	27065993	27066170	27112066	27112234	27059173	27059274	27149675	27150016	1482	90	49	392	395	250	250	0.00110019730534	0.0165908541307	0.647	0.498	0.149
472	HBEGF	HBEGF	chr5	-	139715456	139715612	139722219	139722397	139714242	139714333	139725495	139725669	472	14	2	293	326	250	250	0.00113104597322	0.0170091913665	0.875	0.473	0.402
5697	PSMF1	PSMF1	chr20	+	1108068	1108151	1115763	1115949	1106140	1106293	1143773	1143827	5697	250	365	446	462	207	250	0.00113837182733	0.017072458583	0.453	0.538	-0.085
107	NUP50	NUP50	chr22	+	45574118	45574781	45577166	45577248	45567480	45567564	45579282	45579401	107	9	48	5	174	250	206	0.00114271640123	0.0170907912031	0.134	0.023	0.111
993	ATE1	ATE1	chr10	-	123658355	123658484	123659380	123659509	123629520	123629553	123661905	123662135	993	40	44	54	144	250	250	0.00114613174364	0.0170951639365	0.476	0.273	0.203
2111	ETFA	ETFA	chr15	-	76566752	76566835	76576097	76576166	76523673	76523739	76577977	76578079	2111	215	327	443	472	193	207	0.00118098442491	0.0175671433205	0.414	0.502	-0.088
3315	CREM	CREM	chr10	+	35468061	35468204	35477127	35477316	35437295	35437419	35495822	35495979	3315	21	29	41	15	250	250	0.00120101913583	0.0178167445787	0.42	0.732	-0.312
5555	GIPC1	GIPC1	chr19	-	14593500	14593818	14602467	14602555	14591404	14591590	14606848	14606961	5555	47	283	100	1135	212	250	0.00120823415394	0.0178753344829	0.164	0.094	0.07
5719	GLB1	GLB1	chr3	-	33099580	33099761	33109721	33109782	33094982	33095041	33110311	33110462	5719	59	177	175	298	185	250	0.00122250278273	0.0180376825678	0.311	0.442	-0.131
2816	PCYT2	PCYT2	chr17	-	79865079	79865133	79865429	79865474	79864635	79864774	79865648	79865733	2816	138	1	393	29	169	178	0.00125948078115	0.0184379006705	0.993	0.935	0.058
3065	BRCA2	BRCA2	chr13	+	32910401	32915333	32918694	32918790	32906408	32907524	32920963	32921033	3065	3	16	23	15	250	220	0.00125918880406	0.0184379006705	0.142	0.574	-0.432
842	HBS1L	HBS1L	chr6	-	135360710	135360905	135363138	135363264	135323871	135323980	135371719	135371785	842	135	121	159	240	250	250	0.00125973234395	0.0184379006705	0.527	0.398	0.129
1542	ERGIC3	ERGIC3	chr20	+	34136560	34136618	34142814	34142846	34136261	34136427	34143803	34143900	1542	348	231	269	264	182	156	0.00126322134346	0.0184396630243	0.564	0.466	0.098
5950	MOSPD1	MOSPD1	chrX	-	134033119	134033195	134033309	134033564	134030846	134031064	134049211	134049374	5950	20	9	31	59	250	200	0.00126939143623	0.0184804487285	0.64	0.296	0.344
5130	U2AF1L4	U2AF1L4	chr19	-	36235526	36235639	36236025	36236113	36235223	36235322	36236248	36236343	5130	28	8	14	21	212	237	0.00127583884017	0.0185250445918	0.796	0.427	0.369
2618	ARF4	ARF4	chr3	-	57569624	57569734	57570110	57570191	57561274	57561400	57582800	57583215	2618	511	7	1445	2	205	234	0.00128501981455	0.0186089906477	0.988	0.999	-0.011
5734	MOCOS	MOCOS	chr18	+	33793328	33793445	33795478	33795940	33785039	33785239	33800017	33800180	5734	15	2	46	51	241	250	0.00131007299475	0.0189217402988	0.886	0.483	0.403
4625	MTCH2	MTCH2	chr11	-	47644252	47644328	47647225	47647293	47638857	47640471	47648631	47648679	4625	195	336	435	526	192	200	0.0013615388032	0.0196133247598	0.377	0.463	-0.086
1940	DDX11	DDX11	chr12	+	31255869	31255954	31256250	31256329	31255360	31255461	31256510	31256665	1940	92	63	51	76	209	203	0.00136743366845	0.0196465404228	0.587	0.395	0.192
481	NUMA1	NUMA1	chr11	-	71723940	71727306	71727453	71727576	71721831	71721900	71728732	71728873	481	80	122	281	251	247	250	0.00138030885655	0.0197796091119	0.399	0.531	-0.132
1480	ABI1	ABI1	chr10	-	27044583	27044670	27047990	27048164	27040526	27040712	27054146	27054247	1480	58	81	293	221	250	211	0.0014138364719	0.020160677653	0.377	0.528	-0.151
4026	PTK2	PTK2	chr8	-	141874410	141874498	141889569	141889736	141856697	141856777	141900641	141900868	4026	79	172	311	415	250	212	0.00141426748607	0.020160677653	0.28	0.389	-0.109
441	UBE2F	UBE2F	chr2	+	238903385	238903451	238925207	238925275	238881733	238881867	238933982	238934053	441	22	64	16	147	190	192	0.00146121390899	0.0207224061343	0.258	0.099	0.159
4965	SMIM7	SMIM7	chr19	-	16764845	16764936	16770205	16770258	16756958	16758072	16770769	16770811	4965	181	211	183	330	177	215	0.00146124383775	0.0207224061343	0.51	0.402	0.108
858	CD44	CD44	chr11	+	35240862	35240934	35243200	35243279	35236398	35236461	35250675	35253949	858	15	3	2063	2392	196	203	0.0014709953252	0.0208067917575	0.838	0.472	0.366
2948	CLN3	CLN3	chr16	-	28500610	28500707	28502802	28502881	28498982	28499062	28503034	28503403	2948	38	8	72	1	203	221	0.00150871181634	0.0212852795944	0.838	0.987	-0.149
3006	OBSCN	OBSCN	chr1	+	228487582	228487846	228491375	228491639	228486154	228486418	228492003	228492267	3006	5	5	0	18	250	250	0.00152484021066	0.0214575200852	0.5	0.0	0.5
1928	ACAA1	ACAA1	chr3	-	38167652	38168191	38169276	38169357	38167316	38167372	38170780	38170879	1928	68	200	165	284	205	250	0.00153379385064	0.0215073458033	0.293	0.415	-0.122
4349	RBM23	RBM23	chr14	-	23378691	23378804	23380536	23380612	23377541	23377589	23388207	23388396	4349	199	68	135	86	200	237	0.00153623898595	0.0215073458033	0.776	0.65	0.126
5503	RPN2	RPN2	chr20	+	35826799	35826895	35833169	35833304	35812582	35812776	35835675	35835852	5503	604	781	1170	1220	220	250	0.00154415143885	0.0215629718782	0.468	0.521	-0.053
29	ATP5C1	ATP5C1	chr10	+	7844720	7844817	7848936	7848973	7844232	7844388	7849621	7849762	29	897	157	1083	268	221	161	0.00156104883776	0.0217434639641	0.806	0.746	0.06
783	POLQ	POLQ	chr3	-	121190836	121191011	121192196	121192334	121187151	121187278	121195386	121195580	783	9	36	54	62	250	250	0.00157806533314	0.0219246945015	0.2	0.466	-0.266
1713	CCT5	CCT5	chr5	+	10260903	10261023	10263245	10263426	10258497	10258647	10264767	10266524	1713	1001	1150	2525	2464	244	250	0.00161941041325	0.0224421584864	0.471	0.512	-0.041
4208	SRP19	SRP19	chr5	+	112200153	112200225	112200317	112200429	112198204	112198280	112203100	112204089	4208	107	266	99	408	196	236	0.00164052539498	0.0226202418441	0.326	0.226	0.1
5949	AGER	AGER	chr6	-	32149127	32149254	32149300	32149409	32148744	32149016	32150023	32150165	5949	21	54	20	13	233	250	0.00163836969133	0.0226202418441	0.294	0.623	-0.329
4837	RABEPK	RABEPK	chr9	+	127975648	127975801	127982817	127982979	127965286	127965345	127990188	127990338	4837	13	131	1	117	250	250	0.00165113702966	0.0226524413543	0.09	0.008	0.082
5970	COX5A	COX5A	chr15	-	75215988	75216111	75219106	75219228	75212616	75212783	75221456	75221573	5970	1050	1007	1152	907	246	247	0.00164755048349	0.0226524413543	0.511	0.56	-0.049
5143	NF2	NF2	chr22	+	30077427	30077590	30079008	30079053	30074184	30074312	30090740	30094589	5143	39	1	525	128	250	169	0.00165614566883	0.0226643534779	0.963	0.735	0.228
3630	PLAUR	PLAUR	chr19	-	44156376	44156523	44159590	44159725	44150246	44150700	44160630	44160792	3630	32	1	1271	377	250	250	0.00166453984737	0.0227224217569	0.97	0.771	0.199
3564	FDPS	FDPS	chr1	+	155279854	155279996	155282045	155282186	155278538	155278756	155287731	155287812	3564	127	480	1001	2728	250	250	0.00171103079987	0.0232989616878	0.209	0.268	-0.059
3767	FXYD6-FXYD2	FXYD6-FXYD2	chr11	-	117711033	117711083	117711862	117711899	117710495	117710545	117712505	117712580	3767	45	87	360	378	161	174	0.00172357647931	0.0234115574386	0.359	0.507	-0.148
612	TRMT2B	TRMT2B	chrX	-	100292905	100293040	100306239	100306722	100291962	100292062	100306805	100307105	612	8	18	6	92	250	250	0.00175128831563	0.0237290897024	0.308	0.061	0.247
2078	H2AFV	H2AFV	chr7	-	44875127	44875257	44880497	44880611	44873212	44874161	44882875	44882953	2078	306	338	951	1391	238	250	0.00175905774424	0.0237755113382	0.487	0.418	0.069
622	TRAPPC3	TRAPPC3	chr1	-	36603396	36603579	36605669	36605767	36602169	36602923	36614692	36615115	622	23	156	34	582	222	250	0.00177488041709	0.0239302842442	0.142	0.062	0.08
1312	ZDHHC3	ZDHHC3	chr3	-	44970797	44970928	44974398	44974482	44956752	44968339	44974609	44974691	1312	10	250	52	472	208	250	0.00180753337008	0.024297476542	0.046	0.117	-0.071
3228	DYNC1LI2	DYNC1LI2	chr16	-	66776340	66776571	66783099	66783216	66769977	66770147	66785175	66785249	3228	91	152	256	261	241	250	0.0018109920404	0.024297476542	0.383	0.504	-0.121
3177	RWDD3	RWDD3	chr1	+	95709766	95710207	95712097	95712213	95699710	95699871	95712311	95712781	3177	29	79	15	119	250	240	0.00182773715317	0.0244621838055	0.261	0.108	0.153
2282	EGLN1	EGLN1	chr1	-	231503314	231503382	231506307	231506444	231499496	231502221	231509725	231509845	2282	109	26	197	100	250	192	0.00185312836985	0.0247415236501	0.763	0.602	0.161
5449	AK6	AK6	chr5	-	68651721	68651780	68662329	68662422	68651475	68651621	68665289	68665409	5449	101	105	102	189	217	183	0.0018736647657	0.0249548441057	0.448	0.313	0.135
2864	RB1	RB1	chr13	+	48951053	48951170	48953729	48953786	48947540	48947628	48954188	48954220	2864	95	82	221	105	241	181	0.00191848165203	0.0254897295224	0.465	0.613	-0.148
3698	WAPAL	WAPAL	chr10	-	88205998	88206206	88211723	88211888	88203031	88203120	88212976	88213092	3698	115	66	175	179	250	250	0.00192408515286	0.0255022811786	0.635	0.494	0.141
3012	PRMT7	PRMT7	chr16	+	68345944	68346079	68349799	68349977	68345016	68345648	68355328	68355365	3012	6	46	0	82	250	250	0.00193096231324	0.0255316128084	0.115	0.0	0.115
6041	GPX8	GPX8	chr5	+	54456157	54456224	54456821	54457083	54455945	54456071	54459882	54463129	6041	14	143	11	413	191	250	0.00195240647372	0.0257529470775	0.114	0.034	0.08
1804	SNX22	SNX22	chr15	+	64445443	64445538	64445850	64445883	64444836	64444941	64446133	64446201	1804	7	2	0	7	219	157	0.00196999713452	0.025798479221	0.715	0.0	0.715
2009	C11orf49	C11orf49	chr11	+	47008758	47008861	47073938	47074069	46958239	46958402	47159195	47159280	2009	123	150	98	204	227	250	0.00196588525321	0.025798479221	0.475	0.346	0.129
4271	NCAPG	NCAPG	chr4	+	17816896	17816981	17818883	17819076	17816475	17816621	17824605	17824746	4271	45	7	161	3	209	250	0.00196267135648	0.025798479221	0.885	0.985	-0.1
5870	GSN	GSN	chr9	+	124044152	124044231	124062333	124062404	124043747	124043840	124064240	124064445	5870	0	19	20	49	203	195	0.00203166297713	0.0265425373194	0.0	0.282	-0.282
2576	NUBP1	NUBP1	chr16	+	10855613	10855716	10861805	10861889	10855220	10855331	10862903	10863208	2576	148	117	118	159	227	208	0.00207500360722	0.0269973639413	0.537	0.405	0.132
3561	SAE1	SAE1	chr19	+	47700489	47700634	47706927	47706997	47673074	47673180	47712415	47713893	3561	428	374	787	520	250	194	0.00207634092424	0.0269973639413	0.47	0.54	-0.07
4743	C1orf43	C1orf43	chr1	-	154186932	154187050	154192311	154192413	154186368	154186422	154192894	154193273	4743	4	408	22	513	226	242	0.00210050158388	0.0272467906876	0.01	0.044	-0.034
3058	MED27	MED27	chr9	-	134769271	134769379	134814767	134814861	134759444	134759486	134952828	134952973	3058	23	192	3	128	218	232	0.00211830296228	0.0274127432991	0.113	0.024	0.089
2261	DHX30	DHX30	chr3	+	47868836	47868967	47870513	47870624	47859511	47859607	47882366	47882668	2261	53	151	35	209	250	235	0.00213481438468	0.0275612592966	0.248	0.136	0.112
787	ZNF638	ZNF638	chr2	+	71653589	71654544	71655676	71655781	71651779	71651845	71658456	71658558	787	149	182	168	125	250	229	0.00215268794557	0.0277266207389	0.429	0.552	-0.123
5654	MRPL55	MRPL55	chr1	-	228296137	228296175	228296655	228296722	228295935	228296019	228296849	228297013	5654	77	21	107	8	191	162	0.00219174263156	0.028163378322	0.757	0.919	-0.162
1958	KCTD1	KCTD1	chr18	-	24056478	24056623	24081035	24081214	24039583	24039889	24128854	24129399	1958	0	26	63	257	250	250	0.00221700895572	0.0284213279241	0.0	0.197	-0.197
3954	ATP1B3	ATP1B3	chr3	+	141622461	141622590	141626008	141626116	141595469	141595752	141632493	141632678	3954	306	250	572	640	250	232	0.00223447662911	0.0285711189174	0.532	0.453	0.079
5114	LRRC20	LRRC20	chr10	-	72083618	72083786	72100308	72100458	72058725	72061264	72142304	72142406	5114	18	24	25	110	250	250	0.00224377071163	0.0285711189174	0.429	0.185	0.244
6040	GPX8	GPX8	chr5	+	54456157	54456224	54456947	54457083	54455945	54456071	54459882	54463129	6040	14	138	11	392	191	250	0.00224435168697	0.0285711189174	0.117	0.035	0.082
3949	KIFC3	KIFC3	chr16	-	57793036	57793065	57793639	57793748	57792128	57792821	57794637	57794867	3949	16	7	33	64	233	153	0.00225986671418	0.0286354407255	0.6	0.253	0.347
4707	KIAA1191	KIAA1191	chr5	-	175782573	175782752	175786483	175786570	175775252	175775359	175786813	175786921	4707	78	29	255	40	211	250	0.0022574128355	0.0286354407255	0.761	0.883	-0.122
5690	DPH5	DPH5	chr1	-	101467022	101467143	101479265	101479374	101460665	101460705	101487196	101487321	5690	69	76	54	121	233	245	0.0022923781521	0.0289803187173	0.488	0.319	0.169
1325	TCF7L2	TCF7L2	chr10	+	114918425	114918476	114920377	114920450	114917779	114917828	114925313	114927436	1325	17	5	28	42	175	197	0.00229897023566	0.0289966891014	0.793	0.429	0.364
1087	ATG13	ATG13	chr11	+	46678644	46678741	46679073	46679172	46677782	46677823	46680941	46681035	1087	44	76	84	68	221	223	0.00231305656934	0.0290432140181	0.369	0.555	-0.186
5455	DNAJC8	DNAJC8	chr1	-	28530257	28530333	28531768	28531860	28526789	28527881	28534852	28534924	5455	386	469	653	605	216	200	0.00231327024331	0.0290432140181	0.432	0.5	-0.068
593	DCLRE1B	DCLRE1B	chr1	+	114449617	114449783	114450630	114450813	114447914	114448397	114453752	114456708	593	10	43	50	68	250	250	0.00236616918756	0.0296393824547	0.189	0.424	-0.235
1451	NOA1	NOA1	chr4	-	57832785	57832902	57834549	57834681	57830571	57830692	57839313	57839519	1451	54	63	84	196	250	241	0.00239518837551	0.0299343862273	0.452	0.292	0.16
3506	TK2	TK2	chr16	-	66570866	66570920	66575781	66575856	66565282	66565372	66582880	66582912	3506	14	15	3	24	199	178	0.0024032157612	0.0299662940246	0.455	0.101	0.354
4702	PSMA6	PSMA6	chr14	+	35779945	35780101	35782086	35782265	35778119	35778201	35783566	35783661	4702	692	567	1432	947	250	250	0.00242664243316	0.0301896379071	0.55	0.602	-0.052
737	FAM53B	FAM53B	chr10	-	126370175	126370948	126384726	126384781	126307862	126312173	126395204	126395456	737	12	61	17	22	179	250	0.002457003397	0.0304980421659	0.216	0.519	-0.303
4722	KIAA1191	KIAA1191	chr5	-	175777615	175777740	175786483	175786570	175775252	175775359	175786813	175786921	4722	78	168	255	340	211	249	0.00248435867966	0.030767826725	0.354	0.47	-0.116
1439	INIP	INIP	chr9	-	115451806	115451897	115456410	115456513	115448790	115449913	115478740	115478821	1439	61	45	58	93	227	215	0.0025530842072	0.0311260199337	0.562	0.371	0.191
188	DHRS4	DHRS4	chr14	+	24435140	24435192	24435491	24435626	24429110	24429212	24436419	24436475	188	4	38	0	128	176	250	0.00253752358093	0.0311260199337	0.13	0.0	0.13
3622	PAX8	PAX8	chr2	-	113977668	113977755	113984731	113984833	113973573	113976186	113999127	113999303	3622	22	317	20	760	226	211	0.00253237362409	0.0311260199337	0.061	0.024	0.037
396	APOPT1	APOPT1	chr14	+	104040443	104040507	104053610	104053701	104037959	104038157	104056517	104057236	396	47	65	85	237	188	215	0.00254886190946	0.0311260199337	0.453	0.291	0.162
4555	DAB2	DAB2	chr5	-	39381555	39381718	39382719	39383373	39376751	39377384	39388406	39388469	4555	33	15	67	86	250	250	0.00255127023302	0.0311260199337	0.688	0.438	0.25
5105	CHTOP	CHTOP	chr1	+	153610770	153610924	153614721	153614905	153609047	153609129	153615702	153615840	5105	224	290	482	447	250	250	0.00254045006114	0.0311260199337	0.436	0.519	-0.083
870	CD44	CD44	chr11	+	35232792	35232996	35236398	35236461	35231511	35231601	35240862	35240934	870	0	6	2759	1789	250	187	0.00255027109834	0.0311260199337	0.0	0.536	-0.536
4008	CCDC14	CCDC14	chr3	-	123674689	123674812	123675586	123675642	123667742	123667979	123679990	123680255	4008	18	81	54	98	180	247	0.00263887339548	0.0320292526981	0.234	0.431	-0.197
50	TAF11	TAF11	chr6	-	34848065	34848153	34850708	34850857	34845554	34846497	34855563	34855848	50	192	35	169	11	250	212	0.00263772950448	0.0320292526981	0.823	0.929	-0.106
969	CENPH	CENPH	chr5	+	68491543	68491618	68492879	68492936	68490473	68490522	68498332	68498396	969	110	94	93	142	199	181	0.00269928962836	0.0326900695258	0.516	0.373	0.143
1840	SNX8	SNX8	chr7	-	2314746	2314864	2317734	2317940	2311484	2311606	2353962	2354110	1840	6	89	24	94	250	242	0.00271555094642	0.0328144059177	0.061	0.198	-0.137
1573	RHEB	RHEB	chr7	-	151174418	151174501	151181822	151181890	151168634	151168691	151188028	151188100	1573	344	532	889	1074	192	207	0.00279676061518	0.0336072650208	0.411	0.472	-0.061
3465	GOLPH3	GOLPH3	chr5	-	32135677	32135792	32143854	32143986	32124823	32126742	32173915	32174425	3465	115	251	330	485	250	239	0.0027995821793	0.0336072650208	0.305	0.394	-0.089
683	KIAA0355	KIAA0355	chr19	+	34839920	34840058	34842418	34842497	34838781	34838947	34843551	34846471	683	20	19	15	52	250	203	0.00279588873917	0.0336072650208	0.461	0.19	0.271
3340	GLMN	GLMN	chr1	-	92732256	92732298	92733469	92733559	92731975	92732049	92733661	92733692	3340	86	10	46	19	214	166	0.00280803247157	0.033634944747	0.87	0.653	0.217
4007	PHTF1	PHTF1	chr1	-	114255900	114256060	114267380	114267515	114254561	114254735	114269039	114269196	4007	60	40	108	147	250	250	0.00283905391534	0.0339009109577	0.6	0.424	0.176
449	UBE2F	UBE2F	chr2	+	238925207	238925275	238933982	238934053	238903385	238903451	238939196	238939254	449	62	98	156	136	192	195	0.0028426229685	0.0339009109577	0.391	0.538	-0.147
721	DCAF10	DCAF10	chr9	+	37819284	37819398	37842085	37842283	37800782	37801402	37854776	37854979	721	24	51	75	66	238	250	0.00287610102846	0.0342256022387	0.331	0.544	-0.213
2641	AP2S1	AP2S1	chr19	-	47342721	47342835	47349249	47349399	47341996	47342056	47354020	47354252	2641	265	541	813	1281	250	238	0.00290317535655	0.0344728457739	0.318	0.377	-0.059
5740	NAA60	NAA60	chr16	+	3526221	3526337	3529470	3529600	3507991	3508181	3532501	3532598	5740	15	79	94	208	240	250	0.00296910132343	0.0351793520443	0.165	0.32	-0.155
3824	DCBLD2	DCBLD2	chr3	-	98541512	98541585	98544158	98544210	98539091	98539132	98568304	98568442	3824	23	5	1184	40	176	197	0.00298455986259	0.0352861353949	0.837	0.971	-0.134
5052	FAM160B2	FAM160B2	chr8	+	21959218	21959362	21959685	21959826	21958950	21959041	21960038	21960139	5052	90	146	139	132	250	250	0.00302099194353	0.0356398920235	0.381	0.513	-0.132
4736	C1orf43	C1orf43	chr1	-	154186368	154186422	154192311	154192413	154184933	154185100	154192817	154193273	4736	100	237	202	308	226	178	0.00304941462012	0.0358978400657	0.249	0.341	-0.092
3	AARSD1	AARSD1	chr17	-	41103816	41103911	41106892	41106984	41102542	41102745	41107174	41107241	3	143	206	141	125	216	219	0.00309407043805	0.0363453681929	0.413	0.534	-0.121
1384	ETV4	ETV4	chr17	-	41610554	41610716	41611226	41611353	41607474	41607549	41613793	41613847	1384	494	31	216	3	250	250	0.00311734564835	0.036540364195	0.941	0.986	-0.045
3891	ATP6V0E1	ATP6V0E1	chr5	+	172421777	172421825	172447240	172447370	172410762	172410967	172461401	172461900	3891	204	386	446	1147	172	250	0.00314390630457	0.0367729553658	0.434	0.361	0.073
602	MLH1	MLH1	chr3	+	37083758	37083822	37089009	37089174	37081676	37081785	37090007	37090100	602	47	85	130	123	188	250	0.00315749932569	0.0368532010849	0.424	0.584	-0.16
2889	TARBP2	TARBP2	chr12	+	53895798	53895968	53896810	53896913	53895376	53895492	53897496	53897592	2889	20	112	6	127	250	227	0.00320256574804	0.0370630970503	0.14	0.041	0.099
3597	TP53BP2	TP53BP2	chr1	-	223971816	223972016	223976709	223976876	223967594	223968596	223980090	223980224	3597	112	111	375	233	250	250	0.00318377857252	0.0370630970503	0.502	0.617	-0.115
5331	TIMMDC1	TIMMDC1	chr3	+	119219541	119219707	119232487	119232566	119217367	119217774	119236051	119236162	5331	293	249	306	366	250	203	0.00319887361935	0.0370630970503	0.489	0.404	0.085
5679	FXYD5	FXYD5	chr19	+	35651611	35651704	35655058	35655148	35649246	35649303	35657044	35657074	5679	312	284	1398	969	217	214	0.00318932006935	0.0370630970503	0.52	0.587	-0.067
2931	VPS29	VPS29	chr12	-	110936624	110936664	110937261	110937351	110933816	110934008	110939853	110939945	2931	21	5	8	13	214	164	0.00326192031711	0.0376703624807	0.763	0.32	0.443
361	ACAD9	ACAD9	chr3	+	128603495	128603589	128612397	128612499	128598332	128598684	128614152	128614259	361	21	95	71	144	218	226	0.00328893217355	0.0379023467748	0.186	0.338	-0.152
4534	ANXA2	ANXA2	chr15	-	60656627	60656722	60678226	60678285	60649344	60649435	60689456	60689537	4534	22	2	1314	2	183	219	0.00330346132981	0.0379898052928	0.929	0.999	-0.07
1301	PDCD6	PDCD6	chr5	+	304291	304336	311407	311517	272825	272887	314531	315089	1301	37	423	84	529	169	234	0.00334417647642	0.0383774046791	0.108	0.18	-0.072
5106	CHTOP	CHTOP	chr1	+	153610770	153610924	153614718	153614905	153609047	153609129	153615702	153615840	5106	224	288	482	448	250	250	0.00335821449578	0.0384578789747	0.438	0.518	-0.08
1935	ACAA1	ACAA1	chr3	-	38168000	38168191	38169276	38169357	38167316	38167372	38170780	38170879	1935	68	4	165	39	205	250	0.00337089016969	0.0384977312258	0.954	0.838	0.116
2631	RNF8	RNF8	chr6	+	37344701	37344809	37348925	37349130	37339287	37339350	37358517	37362514	2631	11	90	37	107	232	250	0.00337700023755	0.0384977312258	0.116	0.271	-0.155
4422	FLOT1	FLOT1	chr6	-	30708455	30708575	30709390	30709481	30708272	30708368	30709568	30709644	4422	131	628	170	557	215	244	0.00338279297033	0.0384977312258	0.191	0.257	-0.066
2085	B3GALNT2	B3GALNT2	chr1	-	235634163	235634274	235652472	235652573	235628212	235629031	235657990	235658138	2085	41	82	76	73	225	235	0.00341392194587	0.0387713874102	0.343	0.521	-0.178
4039	AP4B1	AP4B1	chr1	-	114438378	114438660	114438879	114439087	114436816	114438114	114440461	114440565	4039	60	33	41	54	250	250	0.00342296261639	0.0387935763191	0.645	0.432	0.213
1820	AMT	AMT	chr3	-	49458924	49459005	49459536	49459690	49457643	49457775	49459793	49460111	1820	0	22	7	17	250	205	0.00346735943329	0.0392155486319	0.0	0.252	-0.252
2884	INSIG1	INSIG1	chr7	+	155094456	155094556	155095534	155095605	155093960	155094127	155099950	155101945	2884	186	9	4370	514	224	195	0.00349654575919	0.0394641061563	0.947	0.881	0.066
3975	SNHG7	SNHG7	chr9	-	139619506	139619562	139620762	139620868	139619045	139619391	139621497	139621538	3975	292	19	213	33	230	180	0.0035137492009	0.0395766730982	0.923	0.835	0.088
1818	AMT	AMT	chr3	-	49457643	49457775	49458924	49459005	49457142	49457221	49459536	49459704	1818	9	23	29	18	205	250	0.0035220223113	0.0395883986285	0.323	0.663	-0.34
4298	RPS9	RPS9	chr19	+	54705354	54705477	54710143	54710330	54705027	54705149	54711265	54711515	4298	8874	5699	10135	6076	247	250	0.0035901150308	0.040271085407	0.612	0.628	-0.016
5069	SLC50A1	SLC50A1	chr1	+	155108774	155108872	155109303	155109427	155108287	155108467	155110454	155110574	5069	49	7	183	4	222	248	0.00368423120747	0.0412422937212	0.887	0.981	-0.094
2431	ARFGAP2	ARFGAP2	chr11	-	47194976	47195033	47195309	47195391	47193831	47193884	47196565	47196649	2431	92	94	167	97	206	181	0.00369272766768	0.0412530433732	0.462	0.602	-0.14
354	BIN1	BIN1	chr2	-	127807996	127808098	127808377	127808488	127805598	127806209	127816586	127816731	354	12	328	51	573	235	226	0.00374513329146	0.041753278284	0.034	0.079	-0.045
1199	MRPL35	MRPL35	chr2	+	86433228	86433418	86434305	86434450	86426555	86426656	86437602	86440477	1199	74	117	233	222	250	250	0.00377404706363	0.0418246170661	0.387	0.512	-0.125
2349	CLIP1	CLIP1	chr12	-	122831921	122832026	122835657	122835690	122825299	122826244	122837272	122837333	2349	1	10	11	6	157	229	0.00376354380544	0.0418246170661	0.127	0.728	-0.601
4241	HMOX2	HMOX2	chr16	+	4533637	4533755	4546146	4546267	4526340	4526488	4555484	4555611	4241	20	0	107	33	242	245	0.00377445393326	0.0418246170661	1.0	0.766	0.234
4760	SAP30BP	SAP30BP	chr17	+	73664595	73664705	73667895	73667943	73663195	73663558	73689519	73689562	4760	190	71	475	106	234	172	0.00379841174809	0.0420050624425	0.663	0.767	-0.104
3420	METTL5	METTL5	chr2	-	170668966	170669016	170671986	170672038	170668266	170668368	170676070	170676153	3420	94	20	160	11	176	174	0.00381424136691	0.0420950750856	0.823	0.935	-0.112
4095	SYS1-DBNDD2	SYS1-DBNDD2	chr20	+	43992168	43992333	43994258	43994326	43991808	43991955	44037099	44037246	4095	42	8	87	2	250	192	0.00384057274482	0.0423003927669	0.801	0.971	-0.17
1269	SEC14L6	SEC14L6	chr22	-	30927889	30927985	30928511	30928700	30925275	30925336	30928783	30928843	1269	38	8	22	19	250	220	0.0038511437952	0.0423316488653	0.807	0.505	0.302
6061	WIPF2	WIPF2	chr17	+	38416786	38416919	38418776	38418893	38412642	38412774	38420741	38421398	6061	39	47	140	80	250	241	0.00386850894109	0.0424373105081	0.444	0.628	-0.184
4549	ANP32B	ANP32B	chr9	+	100767245	100767435	100773552	100773671	100760837	100760960	100774702	100774754	4549	1505	1708	1689	2202	250	243	0.00390398012681	0.0426750459138	0.461	0.427	0.034
5101	WSB1	WSB1	chr17	+	25630392	25630661	25631805	25631937	25621105	25621461	25633807	25633908	5101	9	617	20	443	250	250	0.00390577237903	0.0426750459138	0.014	0.043	-0.029
1739	EML3	EML3	chr11	-	62373113	62373245	62373326	62373452	62372584	62372652	62373534	62373686	1739	24	100	69	134	250	250	0.00397098647509	0.0432890908351	0.194	0.34	-0.146
358	UBE2R2	UBE2R2	chr9	+	33900171	33900269	33911961	33912096	33817181	33817932	33917015	33920401	358	43	303	27	396	222	250	0.00397778821521	0.0432890908351	0.138	0.071	0.067
1783	PHYHD1	PHYHD1	chr9	+	131700035	131700057	131702647	131702776	131698861	131698924	131703723	131703850	1783	2	25	25	47	146	250	0.00400809298128	0.0435323432133	0.12	0.477	-0.357
2888	RARG	RARG	chr12	-	53609429	53609578	53621145	53621471	53609076	53609218	53624952	53625019	2888	4	46	16	37	250	250	0.00402449947883	0.0435416416759	0.08	0.302	-0.222
4092	UPF3A	UPF3A	chr13	+	115051993	115052104	115056963	115057019	115047495	115047602	115057108	115057267	4092	5	79	8	21	235	180	0.00402485763391	0.0435416416759	0.046	0.226	-0.18
2291	RAB34	RAB34	chr17	-	27043920	27044012	27044230	27044443	27042817	27042919	27045139	27045286	2291	9	44	36	55	250	216	0.00414075026802	0.0445474650328	0.15	0.361	-0.211
4091	UPF3A	UPF3A	chr13	+	115051993	115052104	115056963	115057019	115048311	115048418	115057108	115057267	4091	117	78	73	22	235	180	0.00414224693126	0.0445474650328	0.535	0.718	-0.183
4128	CANX	CANX	chr5	+	179133258	179133332	179134132	179134191	179132679	179132853	179135239	179135381	4128	449	417	1233	1434	198	183	0.00413995740057	0.0445474650328	0.499	0.443	0.056
521	CTSB	CTSB	chr8	-	11718914	11718988	11721884	11721972	11710837	11710988	11725509	11725646	521	50	5	97	0	212	198	0.0041748481297	0.0448100365921	0.903	1.0	-0.097
2661	SEMA7A	SEMA7A	chr15	-	74710608	74710650	74711141	74711293	74710217	74710310	74726081	74726299	2661	16	3	241	225	250	166	0.00418911856987	0.0448607546803	0.78	0.416	0.364
2723	PACRGL	PACRGL	chr4	+	20717729	20717871	20726430	20726511	20715054	20715162	20728907	20729980	2723	0	121	5	54	250	205	0.00419596390141	0.0448607546803	0.0	0.071	-0.071
3357	GAS5	GAS5	chr1	-	173833621	173833644	173833812	173833842	173833394	173833442	173834366	173834420	3357	537	190	345	175	154	147	0.00421615686609	0.0449887771637	0.73	0.653	0.077
4800	SKP2	SKP2	chr5	+	36166620	36166764	36168414	36168549	36163746	36163858	36170445	36170544	4800	177	199	93	60	250	250	0.0042544684736	0.0453092615262	0.471	0.608	-0.137
1275	SLCO3A1	SLCO3A1	chr15	+	92638110	92638209	92647508	92647772	92459222	92459688	92663694	92663859	1275	7	34	31	41	223	250	0.0042928754325	0.0456295147913	0.188	0.459	-0.271
3918	DLG1	DLG1	chr3	-	196796089	196796131	196803456	196803553	196793574	196793625	196807921	196807988	3918	14	54	53	78	221	166	0.00431488123276	0.0457745346282	0.163	0.338	-0.175
4182	OSBPL1A	OSBPL1A	chr18	-	21761108	21761243	21776088	21776164	21759701	21759799	21805005	21805162	4182	44	142	39	58	200	250	0.00434636115022	0.0460193054861	0.279	0.457	-0.178
1511	DESI1	DESI1	chr22	-	42000047	42000157	42003265	42003335	41999262	41999385	42003843	42003865	1511	4	55	79	293	194	234	0.00437997927514	0.0462857269346	0.081	0.245	-0.164
3103	GTPBP10	GTPBP10	chr7	+	89984399	89984544	90001468	90001542	89983771	89983863	90003615	90003668	3103	8	36	43	59	250	198	0.00440252914233	0.0464182544989	0.15	0.366	-0.216
3305	SMARCC1	SMARCC1	chr3	-	47770514	47770584	47777523	47777616	47762155	47762225	47779518	47779600	3305	183	207	379	298	217	194	0.00440947978433	0.0464182544989	0.441	0.532	-0.091
4177	RPL5	RPL5	chr1	+	93300335	93300470	93301746	93301949	93299101	93299217	93303012	93303190	4177	7875	9960	6684	7928	250	250	0.00445646020076	0.0468227699404	0.442	0.457	-0.015
2812	WDR78	WDR78	chr1	-	67301308	67301460	67303392	67303479	67299673	67299831	67306151	67306354	2812	2	9	17	7	211	250	0.004482306521	0.0469313693711	0.208	0.742	-0.534
3344	MCUR1	MCUR1	chr6	-	13801519	13801621	13802474	13802578	13800572	13800614	13807156	13807276	3344	64	40	280	323	228	226	0.00448394340173	0.0469313693711	0.613	0.462	0.151
5871	GSN	GSN	chr9	+	124044152	124044231	124062342	124062404	124043747	124043840	124064240	124064445	5871	0	9	20	23	203	186	0.00465887609246	0.0486692513934	0.0	0.443	-0.443
2612	PAK1	PAK1	chr11	-	77060283	77060332	77064580	77064644	77054863	77054976	77066712	77066887	2612	46	38	151	58	188	173	0.00467982183799	0.0487423337003	0.527	0.706	-0.179
4278	HAUS1	HAUS1	chr18	+	43703264	43703330	43704787	43704859	43685159	43685334	43705709	43705757	4278	11	225	2	270	190	196	0.00468368058574	0.0487423337003	0.048	0.008	0.04
65	DDX5	DDX5	chr17	-	62496666	62496891	62498127	62498187	62494373	62496444	62498279	62498341	65	687	2303	949	2703	184	250	0.00469284232193	0.0487450073439	0.288	0.323	-0.035
1202	ACSF3	ACSF3	chr16	+	89164998	89165171	89167069	89167755	89160216	89160404	89169011	89169167	1202	1	65	10	61	250	250	0.00472100672803	0.0489446796008	0.015	0.141	-0.126
4227	AP5M1	AP5M1	chr14	+	57740961	57741607	57746912	57747140	57735605	57736106	57748806	57748946	4227	42	19	120	126	250	250	0.00474554529059	0.0491060773548	0.689	0.488	0.201
5446	TPRA1	TPRA1	chr3	-	127294591	127294652	127294782	127294893	127294245	127294348	127295459	127295539	5446	138	88	240	91	235	185	0.00480276526506	0.0496044095489	0.552	0.675	-0.123
5223	NCOR2	NCOR2	chr12	-	124812092	124812179	124815390	124815444	124810736	124810916	124816864	124817013	5223	48	6	253	5	178	211	0.0048329075866	0.0498217252901	0.905	0.984	-0.079
2927	TMEM192	TMEM192	chr4	-	166009619	166009754	166021779	166022044	166006737	166006840	166024101	166024248	2927	5	20	96	99	250	250	0.00487434735367	0.0501544688233	0.2	0.492	-0.292
1498	OPTN	OPTN	chr10	+	13150137	13150289	13150961	13151015	13142081	13142302	13151111	13151288	1498	35	2	76	26	250	178	0.00499155256801	0.0510267144872	0.926	0.675	0.251
3644	CLN6	CLN6	chr15	-	68504012	68504201	68506627	68506726	68503600	68503656	68510873	68510988	3644	56	125	152	198	223	250	0.00499640463375	0.0510267144872	0.334	0.463	-0.129
5065	SLC50A1	SLC50A1	chr1	+	155108774	155108852	155109303	155109427	155108287	155108467	155110454	155110574	5065	57	7	198	4	202	248	0.00498260286213	0.0510267144872	0.909	0.984	-0.075
5323	SRSF3	SRSF3	chr6	+	36566625	36566760	36567597	36568053	36564537	36564745	36568928	36568967	5323	2455	226	4403	313	250	250	0.00496867717229	0.0510267144872	0.916	0.934	-0.018
3686	CDC42SE1	CDC42SE1	chr1	-	151027491	151027602	151028152	151028469	151026706	151026797	151031954	151032125	3686	134	118	463	605	250	235	0.0050322873591	0.0512974692807	0.516	0.418	0.098
641	LSM14B	LSM14B	chr20	+	60704840	60705008	60705274	60705352	60701359	60701495	60705585	60705747	641	32	179	60	171	250	202	0.00505612874062	0.0514447002345	0.126	0.221	-0.095
3461	NT5C2	NT5C2	chr10	-	104866345	104866463	104899162	104899236	104865462	104865558	104934614	104934739	3461	44	193	150	388	198	242	0.00508644209859	0.051657113261	0.218	0.321	-0.103
547	AFG3L1P	AFG3L1P	chr16	+	90044046	90044210	90045217	90045286	90038987	90039173	90046649	90046744	547	24	15	15	33	250	193	0.00510969020888	0.0517971188952	0.553	0.26	0.293
2831	MGLL	MGLL	chr3	-	127413817	127414033	127429418	127429508	127407904	127411166	127439895	127440006	2831	1	14	486	748	214	250	0.00514620981957	0.0520708919636	0.077	0.432	-0.355
3687	OSBPL9	OSBPL9	chr1	+	52117662	52117713	52135105	52135184	52082545	52082893	52179674	52179751	3687	83	24	84	54	175	203	0.00519697249343	0.0523908424107	0.8	0.643	0.157
5090	CNIH4	CNIH4	chr1	+	224548196	224548265	224551810	224552157	224544512	224544695	224553580	224553693	5090	268	19	903	26	193	250	0.00518941845541	0.0523908424107	0.948	0.978	-0.03
4188	PIP5K1A	PIP5K1A	chr1	+	151214913	151215043	151219395	151219441	151212430	151212515	151220338	151222007	4188	3	105	22	169	250	170	0.00520830318599	0.0523935378565	0.019	0.081	-0.062
988	ATP7B	ATP7B	chr13	-	52532446	52532680	52542579	52542743	52531651	52531743	52544627	52544885	988	12	30	37	29	250	250	0.0052163825597	0.0523935378565	0.286	0.561	-0.275
3387	ODF2	ODF2	chr9	+	131231461	131231632	131233586	131233747	131223220	131223289	131235191	131235320	3387	30	224	43	156	250	250	0.00525894497143	0.0527242944572	0.118	0.216	-0.098
5539	HPS4	HPS4	chr22	-	26861420	26861517	26862016	26862070	26859882	26860792	26862191	26862228	5539	1	80	17	153	178	221	0.00529262269335	0.0529649298417	0.015	0.121	-0.106
5769	LRRC75A-AS1	LRRC75A-AS1	chr17	+	16342640	16342728	16343498	16343567	16342300	16342374	16344387	16344444	5769	17	705	5	1280	212	193	0.00535060439626	0.0534474607028	0.021	0.004	0.017
120	CCM2	CCM2	chr7	+	45109424	45109560	45112324	45112382	45104061	45104245	45113058	45113170	120	16	64	19	218	250	182	0.00544623240367	0.0542197509558	0.154	0.06	0.094
2908	SNHG15	SNHG15	chr7	-	45023955	45024025	45025619	45025696	45023420	45023645	45026123	45026259	2908	235	132	90	85	201	194	0.00544772799154	0.0542197509558	0.632	0.505	0.127
762	ZNF384	ZNF384	chr12	-	6781515	6781698	6782381	6782606	6779925	6780004	6787292	6787626	762	230	75	315	60	250	250	0.00549972655311	0.0546379367545	0.754	0.84	-0.086
2060	COPZ2	COPZ2	chr17	-	46110051	46110107	46110576	46110668	46109521	46109599	46111228	46111310	2060	54	15	16	16	216	180	0.00552752819493	0.0547155322587	0.75	0.455	0.295
3538	ANAPC11	ANAPC11	chr17	+	79851427	79851490	79852342	79852462	79849588	79849739	79857795	79858409	3538	1	467	16	698	187	244	0.00551830945418	0.0547155322587	0.003	0.029	-0.026
5710	SLC9A8	SLC9A8	chr20	+	48461572	48461656	48466115	48466217	48456077	48456136	48471974	48472118	5710	3	4	12	0	208	226	0.00554458459806	0.054785299801	0.449	1.0	-0.551
3389	ODF2	ODF2	chr9	+	131222828	131222945	131223220	131223346	131221845	131221936	131231461	131231632	3389	27	116	10	122	241	250	0.00559096804485	0.0551440704099	0.194	0.078	0.116
3869	MED15	MED15	chr22	+	20905722	20905774	20909222	20909435	20891403	20891491	20918736	20918975	3869	27	90	154	268	176	250	0.00560212940624	0.0551547776434	0.299	0.449	-0.15
1733	FAM49B	FAM49B	chr8	-	130892621	130892704	130908994	130909100	130891634	130891717	130915557	130915596	1733	5	0	7	16	230	207	0.00561988562097	0.0552302583289	1.0	0.283	0.717
2608	RPL3	RPL3	chr22	-	39709638	39709734	39710111	39710213	39709195	39709315	39710690	39710851	2608	7147	7734	8590	8734	226	220	0.0056336657379	0.0552664628123	0.474	0.489	-0.015
4364	DGUOK	DGUOK	chr2	+	74177711	74177859	74184251	74184367	74153952	74154179	74185272	74185372	4364	52	312	13	182	250	240	0.00564789354295	0.0553069217426	0.138	0.064	0.074
1730	FAM49B	FAM49B	chr8	-	130891634	130891717	130915557	130915596	130883620	130883742	130951853	130952118	1730	7	154	38	287	163	207	0.00576114786567	0.0563152203869	0.055	0.144	-0.089
3380	C12orf49	C12orf49	chr12	-	117158100	117158252	117160871	117161028	117157567	117157681	117175594	117175875	3380	49	120	191	276	250	250	0.00578768962594	0.0564738199864	0.29	0.409	-0.119
2687	USP1	USP1	chr1	+	62908829	62908990	62910408	62911100	62907865	62907970	62913011	62913182	2687	124	192	183	424	250	250	0.00580263108588	0.0565188657724	0.392	0.301	0.091
1513	YAP1	YAP1	chr11	+	102094352	102094483	102098199	102098312	102080247	102080295	102100432	102104154	1513	39	125	335	636	250	237	0.00586357772696	0.0570110559101	0.228	0.333	-0.105
339	DDX23	DDX23	chr12	-	49225860	49225969	49226204	49226356	49224924	49225099	49227059	49227302	339	226	193	301	363	250	233	0.00588115643703	0.0570805857027	0.522	0.436	0.086
3871	MED15	MED15	chr22	+	20929399	20929519	20936897	20937034	20922807	20922918	20937126	20937254	3871	50	56	111	233	244	250	0.00590081493701	0.0571700194074	0.478	0.328	0.15
3721	TMCO3	TMCO3	chr13	+	114193671	114193822	114201614	114201694	114174930	114175048	114202617	114202767	3721	25	105	117	253	250	204	0.00591715459431	0.0572270393096	0.163	0.274	-0.111
2771	CABLES1	CABLES1	chr18	+	20768801	20768873	20774411	20774504	20715726	20716571	20793940	20794018	2771	17	100	21	44	196	217	0.00593003964357	0.0572505061885	0.158	0.346	-0.188
4696	SCMH1	SCMH1	chr1	-	41618270	41618413	41625396	41625605	41608549	41608784	41626546	41626570	4696	30	1	27	10	250	250	0.00595288015144	0.0573698344172	0.968	0.73	0.238
5798	PLAA	PLAA	chr9	-	26910335	26910437	26913876	26913945	26907831	26907996	26917094	26917163	5798	54	69	68	165	193	226	0.00597103947731	0.0574437084337	0.478	0.326	0.152
1491	CDC123	CDC123	chr10	+	12288147	12288276	12291579	12291717	12280455	12280484	12292309	12292589	1491	437	382	757	516	250	250	0.00602873654564	0.0578970242997	0.534	0.595	-0.061
2377	FOXJ3	FOXJ3	chr1	-	42671432	42671534	42693553	42693637	42664772	42664901	42730785	42730860	2377	34	36	97	45	208	226	0.00604303195768	0.0579290180683	0.506	0.701	-0.195
638	EIF4G2	EIF4G2	chr11	-	10828366	10828432	10828801	10828928	10827453	10827594	10830251	10830582	638	552	2111	1032	3351	250	190	0.00605323316315	0.0579290180683	0.166	0.19	-0.024
4236	CNTRL	CNTRL	chr9	+	123887993	123888214	123898083	123898260	123886208	123886362	123900822	123900957	4236	60	65	54	26	250	250	0.00612279006733	0.0584924133134	0.48	0.675	-0.195
1710	CCT5	CCT5	chr5	+	10261671	10261857	10262592	10262730	10260903	10261023	10263245	10263426	1710	1071	1231	2464	2465	250	250	0.00617564948251	0.0587921830735	0.465	0.5	-0.035
1773	PAX2	PAX2	chr10	+	102510450	102510648	102541002	102541122	102505949	102506060	102566186	102566362	1773	2	455	4	62	250	244	0.00616811743287	0.0587921830735	0.004	0.059	-0.055
1825	PTPN3	PTPN3	chr9	-	112216775	112216854	112219452	112219495	112211090	112211135	112219571	112219679	1825	26	14	108	151	167	203	0.00631195694101	0.0598815464386	0.693	0.465	0.228
5445	TPRA1	TPRA1	chr3	-	127294245	127294348	127294782	127294893	127294027	127294108	127295459	127295539	5445	117	162	225	204	235	227	0.00630284506361	0.0598815464386	0.411	0.516	-0.105
1492	CDC123	CDC123	chr10	+	12252288	12252321	12257738	12257834	12251965	12252023	12259359	12259466	1492	103	372	245	615	157	220	0.00634155189665	0.0600582267859	0.28	0.358	-0.078
1420	POLL	POLL	chr10	-	103342519	103342648	103344358	103344676	103340004	103340173	103345072	103345235	1420	17	66	45	72	250	250	0.0063754109939	0.06027461102	0.205	0.385	-0.18
1550	AMBRA1	AMBRA1	chr11	-	46439462	46439602	46455023	46455178	46430062	46430256	46456398	46456587	1550	38	8	71	2	250	250	0.00640052789101	0.0603271325827	0.826	0.973	-0.147
2054	ITGB3BP	ITGB3BP	chr1	-	63955753	63955889	63974198	63974241	63944434	63944504	63988799	63988944	2054	3	141	16	161	167	250	0.00640300767822	0.0603271325827	0.031	0.13	-0.099
2464	RANBP3	RANBP3	chr19	-	5923204	5923314	5923822	5923925	5921211	5921332	5924837	5924916	2464	185	234	269	237	227	234	0.00645452090724	0.0607079853028	0.449	0.539	-0.09
2127	SDHD	SDHD	chr11	+	111958580	111958697	111959590	111959735	111957547	111957683	111965528	111966525	2127	145	160	296	474	241	250	0.00657648941733	0.0615379539666	0.485	0.393	0.092
3798	TMEM120B	TMEM120B	chr12	+	122211326	122211419	122212563	122212628	122199554	122199644	122212967	122213036	3798	8	13	5	48	217	189	0.00657312678705	0.0615379539666	0.349	0.083	0.266
5373	YARS	YARS	chr1	-	33252540	33252676	33256762	33256855	33251962	33252048	33263363	33263444	5373	127	200	608	680	217	250	0.0065623805271	0.0615379539666	0.422	0.507	-0.085
3499	PTOV1	PTOV1	chr19	+	50358087	50358145	50358226	50358334	50357908	50357991	50360231	50360387	3499	526	1192	197	581	182	232	0.00662619939421	0.0618972960476	0.36	0.302	0.058
3481	MCM3AP	MCM3AP	chr21	-	47690314	47690477	47692474	47692743	47686895	47687056	47693301	47693499	3481	53	71	121	87	250	250	0.00665681712974	0.061971797565	0.427	0.582	-0.155
4670	ANKRD6	ANKRD6	chr6	+	90276552	90276815	90305634	90305733	90142896	90143094	90312747	90312846	4670	0	24	5	14	250	223	0.00664964299508	0.061971797565	0.0	0.242	-0.242
1671	CDKL3	CDKL3	chr5	-	133644264	133644418	133647982	133648071	133643828	133644157	133655048	133655188	1671	0	21	3	4	213	250	0.00673758018776	0.0626171713885	0.0	0.468	-0.468
1955	RNF181	RNF181	chr2	+	85823641	85823772	85824226	85824301	85822836	85822972	85824567	85824831	1955	630	253	684	359	250	199	0.00678171592565	0.0629205304695	0.665	0.603	0.062
5653	MRPL55	MRPL55	chr1	-	228296137	228296175	228296655	228296722	228295935	228296019	228296961	228297013	5653	26	18	39	7	191	162	0.00682497552092	0.0632147478875	0.551	0.825	-0.274
5861	GUSBP11	GUSBP11	chr22	-	24002051	24002187	24025911	24026054	23980674	23981129	24032422	24032543	5861	4	31	9	11	250	250	0.00685778913556	0.0634113812974	0.114	0.45	-0.336
5807	POC1A	POC1A	chr3	-	52130584	52130728	52156394	52156493	52109248	52110001	52159128	52159197	5807	59	35	156	176	223	250	0.00694221290851	0.0640837663764	0.654	0.498	0.156
4916	VEZT	VEZT	chr12	+	95650325	95650398	95650925	95651015	95645715	95645847	95656681	95656857	4916	37	38	135	277	197	214	0.00696838751362	0.0642170930127	0.514	0.346	0.168
6049	ANKRD11	ANKRD11	chr16	-	89371613	89371752	89383340	89383486	89357420	89357591	89484691	89484776	6049	54	27	144	145	250	250	0.00704328863381	0.0647982554311	0.667	0.498	0.169
126	CARF	CARF	chr2	+	203806582	203806703	203807462	203807690	203782599	203782766	203817281	203817402	126	12	14	1	14	245	250	0.00714451762106	0.0656192776136	0.467	0.068	0.399
1951	MEMO1	MEMO1	chr2	-	32108454	32108531	32117060	32117203	32094916	32095021	32142994	32143106	1951	133	54	258	173	250	201	0.00721412013811	0.0661024632318	0.664	0.545	0.119
2561	SMCHD1	SMCHD1	chr18	+	2760649	2760737	2762102	2762234	2752485	2752550	2763634	2763787	2561	12	72	65	162	212	250	0.00724542892566	0.0661024632318	0.164	0.321	-0.157
3859	WDR19	WDR19	chr4	+	39196163	39196279	39201097	39201213	39191275	39191401	39205261	39205342	3859	88	67	14	28	240	240	0.00724426561261	0.0661024632318	0.568	0.333	0.235
5593	TSC22D2	TSC22D2	chr3	+	150140835	150140907	150155984	150156141	150126121	150129095	150174862	150174914	5593	13	34	35	31	196	250	0.00723905209477	0.0661024632318	0.328	0.59	-0.262
3414	EFTUD1	EFTUD1	chr15	-	82443805	82444764	82450053	82450201	82430998	82431183	82456193	82456325	3414	35	64	81	73	250	250	0.00727367038801	0.0662497033344	0.354	0.526	-0.172
3331	ACTR1A	ACTR1A	chr10	-	104241593	104241655	104241757	104241932	104240888	104240929	104242767	104242860	3331	355	152	914	284	250	186	0.00731459127993	0.0665117486152	0.635	0.705	-0.07
1772	PAX2	PAX2	chr10	+	102510450	102510648	102539254	102539340	102505949	102506060	102541002	102541122	1772	5	368	4	37	250	210	0.00734918933005	0.066715526356	0.011	0.083	-0.072
214	CRTAP	CRTAP	chr3	+	33174046	33174192	33175673	33175757	33171430	33171559	33183886	33189265	214	336	321	557	405	250	208	0.00741153504014	0.0671406021008	0.465	0.534	-0.069
3711	TEX9	TEX9	chr15	+	56665638	56665702	56704499	56704634	56657776	56657868	56719802	56719937	3711	17	57	20	22	188	250	0.0074205451719	0.0671406021008	0.284	0.547	-0.263
2361	TMEM165	TMEM165	chr4	+	56277780	56278006	56283969	56284152	56262079	56262563	56290704	56290810	2361	8	125	111	696	250	250	0.00753815427465	0.0680921724413	0.06	0.138	-0.078
2200	TSPAN4	TSPAN4	chr11	+	847200	847300	850287	850367	842823	842915	862549	862741	2200	0	89	12	180	224	204	0.00763546381957	0.0687202541293	0.0	0.057	-0.057
2398	ABCF1	ABCF1	chr6	+	30546246	30546354	30547707	30547782	30546124	30546162	30548182	30548296	2398	175	104	297	263	232	199	0.00762892136436	0.0687202541293	0.591	0.492	0.099
5039	SH2D3A	SH2D3A	chr19	-	6760648	6760998	6763690	6763827	6759604	6759681	6767397	6767523	5039	6	0	164	186	250	250	0.00764534796579	0.0687202541293	1.0	0.469	0.531
1590	NT5C3B	NT5C3B	chr17	-	39987052	39987142	39988643	39988729	39983677	39983878	39991321	39991368	1590	129	7	130	22	210	214	0.00769217211601	0.0690277871525	0.949	0.858	0.091
348	UBXN11	UBXN11	chr1	-	26624452	26624553	26628184	26628213	26612313	26612528	26629303	26629409	348	15	19	12	2	153	225	0.00771954221058	0.0690830243172	0.537	0.898	-0.361
3906	TMEM55B	TMEM55B	chr14	-	20927546	20927599	20927786	20927892	20926011	20926861	20928350	20928457	3906	137	6	189	0	230	177	0.00772356793609	0.0690830243172	0.946	1.0	-0.054
2158	DCP2	DCP2	chr5	+	112339638	112339774	112343634	112343739	112337263	112337371	112346452	112346504	2158	35	25	39	67	250	229	0.00779697130792	0.0695903902281	0.562	0.348	0.214
3209	CRTC2	CRTC2	chr1	-	153921590	153921860	153923735	153924142	153920933	153921120	153924493	153924738	3209	97	123	156	122	250	250	0.00783220723508	0.0695903902281	0.441	0.561	-0.12
4276	PUS1	PUS1	chr12	+	132423717	132423820	132425836	132426528	132416719	132416857	132428083	132428406	4276	33	110	82	145	227	250	0.00784385655293	0.0695903902281	0.248	0.384	-0.136
4367	DGUOK	DGUOK	chr2	+	74166036	74166149	74173845	74174033	74153952	74154179	74185272	74185372	4367	100	357	81	449	237	250	0.00782783213484	0.0695903902281	0.228	0.16	0.068
5986	IPO11	IPO11	chr5	+	61887403	61887499	61897590	61897675	61856962	61857084	61922980	61924416	5986	39	45	112	63	220	209	0.00781671417155	0.0695903902281	0.452	0.628	-0.176
2599	OCIAD2	OCIAD2	chr4	-	48894788	48894906	48896022	48896070	48887396	48887582	48899820	48899874	2599	659	538	1435	1408	172	242	0.00793865545449	0.0702948700588	0.633	0.589	0.044
3378	ATP6V0A1	ATP6V0A1	chr17	+	40620027	40620125	40622107	40622236	40618446	40618525	40629677	40629760	3378	28	35	132	76	222	250	0.00797303079219	0.0702948700588	0.474	0.662	-0.188
3842	AMDHD2	AMDHD2	chr16	+	2577561	2577616	2577773	2577986	2570984	2571124	2578060	2578149	3842	26	22	20	48	179	250	0.00797462811591	0.0702948700588	0.623	0.368	0.255
4782	SLC30A5	SLC30A5	chr5	+	68398888	68398955	68400457	68400543	68396633	68396756	68404175	68404263	4782	13	72	44	99	191	210	0.00795925450742	0.0702948700588	0.166	0.328	-0.162
1515	YAP1	YAP1	chr11	+	102080247	102080295	102098199	102098312	102076623	102076817	102100432	102104154	1515	2	125	48	636	172	237	0.00804068707654	0.0706848378557	0.022	0.094	-0.072
4627	MTCH2	MTCH2	chr11	-	47656223	47656286	47657096	47657123	47652587	47652639	47660250	47660357	4627	35	30	79	28	151	187	0.00804469382245	0.0706848378557	0.591	0.777	-0.186
3097	ST3GAL6	ST3GAL6	chr3	+	98492763	98492827	98503788	98503884	98491656	98491760	98506879	98507066	3097	3	8	21	7	188	220	0.00818771853869	0.0717872107859	0.305	0.778	-0.473
3451	CERS5	CERS5	chr12	-	50532349	50532400	50535835	50535893	50529723	50529852	50536856	50536987	3451	23	9	46	3	182	175	0.00819638413248	0.0717872107859	0.711	0.936	-0.225
3257	DHRS11	DHRS11	chr17	+	34955349	34955479	34956099	34956192	34951400	34951610	34956400	34956466	3257	6	46	0	52	250	217	0.00825127825321	0.0721525513707	0.102	0.0	0.102
3551	PARD3	PARD3	chr10	-	34661425	34661464	34663801	34663930	34648998	34649187	34666894	34667034	3551	189	26	569	140	250	163	0.00829534213571	0.0722989222948	0.826	0.726	0.1
5576	COL13A1	COL13A1	chr10	+	71657230	71657287	71658452	71658518	71655305	71655332	71662503	71662611	5576	30	36	6	0	181	190	0.00830764013946	0.0722989222948	0.467	1.0	-0.533
5894	BCL7B	BCL7B	chr7	-	72954211	72954382	72957877	72957974	72952263	72952343	72966496	72966572	5894	110	217	241	325	221	250	0.00829078220775	0.0722989222948	0.364	0.456	-0.092
297	ZNF138	ZNF138	chr7	+	64280597	64280701	64291317	64291454	64275953	64276031	64291828	64294059	297	5	9	0	16	228	250	0.00833816557491	0.0724493942176	0.379	0.0	0.379
5088	ZFAND3	ZFAND3	chr6	+	38050167	38050233	38084347	38084515	38029368	38029551	38120010	38122399	5088	117	250	260	387	190	250	0.00837851981196	0.0726846552309	0.381	0.469	-0.088
5193	ACTN1	ACTN1	chr14	-	69387722	69387842	69392274	69392389	69378872	69378959	69445668	69446083	5193	47	103	2506	3468	239	244	0.00839392127832	0.0727030460087	0.318	0.425	-0.107
1101	PSME3	PSME3	chr17	+	40985792	40985956	40986110	40986273	40985158	40985690	40986360	40986393	1101	0	5	11	5	250	250	0.008418829782	0.0728035927751	0.0	0.688	-0.688
268	FAM118B	FAM118B	chr11	+	126099119	126099188	126104889	126104982	126081618	126081725	126110686	126110939	268	3	28	0	110	193	217	0.00846100708404	0.0730529223628	0.108	0.0	0.108
1387	INO80	INO80	chr15	-	41350836	41350979	41352064	41352124	41348819	41348904	41361767	41361863	1387	5	20	50	53	184	250	0.00854913582291	0.0735369106189	0.254	0.562	-0.308
284	QARS	QARS	chr3	-	49139052	49139138	49139260	49139332	49138787	49138874	49139637	49139698	284	385	447	429	384	196	210	0.00857753219608	0.0735369106189	0.48	0.545	-0.065
3281	LIN54	LIN54	chr4	-	83891479	83891622	83900035	83900159	83867410	83867627	83905313	83906029	3281	2	12	49	47	248	250	0.00857022455912	0.0735369106189	0.144	0.512	-0.368
4433	ANAPC16	ANAPC16	chr10	+	73983645	73983814	73990123	73990198	73975757	73975830	73992758	73995618	4433	65	334	105	341	250	199	0.00858423198492	0.0735369106189	0.134	0.197	-0.063
473	HBEGF	HBEGF	chr5	-	139714242	139714333	139715456	139715612	139712427	139713865	139722219	139722397	473	3	11	285	213	250	215	0.00856114559106	0.0735369106189	0.19	0.535	-0.345
5243	UXS1	UXS1	chr2	-	106713173	106713277	106715171	106715229	106709758	106710613	106717513	106717574	5243	85	101	258	476	182	228	0.00864790235419	0.0739665898232	0.513	0.404	0.109
41	MICAL1	MICAL1	chr6	-	109768883	109768925	109769405	109769596	109768559	109768643	109769934	109770082	41	106	16	92	33	250	166	0.00881235608215	0.0751383756911	0.815	0.649	0.166
4525	NDUFA10	NDUFA10	chr2	-	240929490	240929599	240944626	240944712	240896788	240900603	240946732	240946787	4525	184	232	369	336	210	233	0.00880616094561	0.0751383756911	0.468	0.549	-0.081
1784	PHYHD1	PHYHD1	chr9	+	131700035	131700057	131702877	131702994	131698861	131698924	131703723	131703850	1784	2	59	25	143	146	241	0.00884514440955	0.0753006539625	0.053	0.224	-0.171
2738	ERP44	ERP44	chr9	-	102769859	102769971	102778603	102778720	102768787	102768929	102780537	102780595	2738	199	171	380	230	241	236	0.00890431938408	0.0753376172831	0.533	0.618	-0.085
282	SF3B3	SF3B3	chr16	+	70599270	70599427	70601313	70601439	70598967	70599173	70602185	70602398	282	227	156	435	414	250	250	0.00888021840159	0.0753376172831	0.593	0.512	0.081
345	ADCK2	ADCK2	chr7	+	140389396	140389525	140390559	140390613	140380841	140380937	140394462	140394908	345	11	38	2	44	250	178	0.00887286645682	0.0753376172831	0.171	0.031	0.14
4786	SURF2	SURF2	chr9	+	136224586	136224690	136226825	136227005	136223789	136223944	136227140	136227310	4786	102	217	145	202	228	250	0.00890453751958	0.0753376172831	0.34	0.44	-0.1
6024	SPG11	SPG11	chr15	-	44861595	44861703	44862722	44862856	44859621	44859790	44864880	44865018	6024	69	65	116	59	250	232	0.00891905590454	0.0753440000331	0.496	0.646	-0.15
3262	PLAU	PLAU	chr10	+	75671972	75672080	75672681	75672856	75671798	75671826	75673047	75673139	3262	16	65	5651	11522	232	250	0.00903357615309	0.0761938302959	0.21	0.346	-0.136
5762	TMEM98	TMEM98	chr17	+	31258344	31258420	31258492	31258677	31254927	31255255	31260191	31260323	5762	18	610	25	372	200	250	0.00907987511793	0.0764665175316	0.036	0.077	-0.041
2069	YARS2	YARS2	chr12	-	32902870	32903041	32903652	32903808	32899477	32900297	32906851	32907019	2069	62	82	216	171	250	250	0.00910686732621	0.0765291037633	0.431	0.558	-0.127
3120	ZNF577	ZNF577	chr19	-	52364156	52364231	52381641	52381768	52359055	52359220	52383575	52383654	3120	58	21	15	0	250	199	0.0091152677482	0.0765291037633	0.687	1.0	-0.313
1068	JUP	JUP	chr17	-	39919234	39919573	39920964	39921068	39914966	39915122	39921174	39921319	1068	240	208	1622	1828	228	250	0.00914880464153	0.0766930422783	0.559	0.493	0.066
3204	EXOSC7	EXOSC7	chr3	+	45048911	45049067	45052726	45052885	45046782	45046906	45053674	45054158	3204	232	70	302	54	250	250	0.00919737769151	0.0769823325433	0.768	0.848	-0.08
2865	RASSF8	RASSF8	chr12	+	26208168	26208379	26217430	26218320	26147969	26148063	26220501	26220646	2865	7	57	36	99	250	250	0.00922030975877	0.0770564513275	0.109	0.267	-0.158
413	SENP3-EIF4A1	SENP3-EIF4A1	chr17	+	7478436	7478576	7479841	7480010	7477863	7477996	7480373	7480483	413	1279	1597	7224	8108	250	250	0.00927380193418	0.0773853533349	0.445	0.471	-0.026
5028	REXO2	REXO2	chr11	+	114314577	114314655	114315262	114315374	114311377	114311461	114316700	114316809	5028	73	48	542	590	202	236	0.00930729360597	0.0775466136972	0.64	0.518	0.122
2619	TMEM65	TMEM65	chr8	-	125339594	125339662	125342988	125343033	125335561	125335616	125384094	125384940	2619	14	68	55	115	169	192	0.00937420880026	0.0778671001102	0.19	0.352	-0.162
85	PLAGL1	PLAGL1	chr6	-	144269121	144269597	144281605	144281693	144261436	144263800	144285923	144285955	85	18	37	26	139	212	250	0.00936152204112	0.0778671001102	0.365	0.181	0.184
2036	BRE	BRE	chr2	+	28532948	28533020	28550140	28550314	28521204	28521358	28561316	28561767	2036	26	42	39	25	196	250	0.009535881008	0.0790900191482	0.441	0.666	-0.225
3428	SMC3	SMC3	chr10	+	112341680	112341856	112342319	112342400	112340661	112340779	112343141	112343306	3428	213	152	196	204	250	205	0.0096906853041	0.0801311349768	0.535	0.441	0.094
3816	MTMR2	MTMR2	chr11	-	95615537	95615660	95620775	95620848	95598764	95598840	95621319	95621425	3816	1	6	71	37	197	247	0.00967897745593	0.0801311349768	0.173	0.706	-0.533
4511	PLCG1	PLCG1	chr20	+	39795318	39795499	39796491	39796569	39795115	39795235	39797406	39797510	4511	259	184	133	141	250	202	0.00973031272023	0.0803374537414	0.532	0.433	0.099
2387	DNAJC10	DNAJC10	chr2	+	183597225	183597269	183600975	183601113	183595756	183595834	183605025	183605115	2387	129	116	375	491	168	250	0.0097835944424	0.0806557168339	0.623	0.532	0.091
1957	NDUFV3	NDUFV3	chr21	+	44317036	44317157	44323291	44324386	44313377	44313491	44328973	44329773	1957	388	24	652	74	245	250	0.00989699210327	0.0814678718395	0.943	0.9	0.043
1555	TMEM14B	TMEM14B	chr6	+	10749854	10749931	10755374	10755465	10749434	10749501	10756699	10757214	1555	132	114	567	336	201	215	0.00992678469099	0.0815904195172	0.553	0.643	-0.09
1219	DPY19L4	DPY19L4	chr8	+	95746857	95746982	95750596	95750687	95738558	95738669	95751640	95751762	1219	105	61	79	82	249	215	0.00995652071264	0.081628723791	0.598	0.454	0.144
428	UBE2G1	UBE2G1	chr17	-	4192524	4192703	4200011	4200109	4186092	4186216	4210315	4210418	428	36	118	226	440	222	250	0.0099612691802	0.081628723791	0.256	0.366	-0.11
1209	ACADVL	ACADVL	chr17	+	7124242	7124377	7124856	7125001	7124084	7124149	7125270	7125400	1209	173	175	1738	1312	250	250	0.0100178765795	0.0819698899793	0.497	0.57	-0.073
301	ECD	ECD	chr10	-	74912050	74912179	74914013	74914206	74908033	74908162	74916032	74916211	301	108	105	196	120	250	250	0.0101143571008	0.0822674454231	0.507	0.62	-0.113
3190	ADPGK	ADPGK	chr15	-	73064123	73064186	73067212	73067438	73052747	73052868	73075586	73076126	3190	17	64	10	112	250	187	0.0100859130633	0.0822674454231	0.166	0.063	0.103
34	CBFB	CBFB	chr16	+	67100584	67100701	67116115	67116242	67070541	67070658	67132612	67134958	34	157	130	387	220	241	250	0.0101001139184	0.0822674454231	0.556	0.646	-0.09
4584	CPSF3L	CPSF3L	chr1	-	1254675	1254904	1255835	1255909	1250899	1250998	1256375	1256473	4584	100	204	191	262	198	250	0.0100922427092	0.0822674454231	0.382	0.479	-0.097
5621	ZNF142	ZNF142	chr2	-	219523423	219523524	219523702	219523853	219515081	219515249	219524091	219524263	5621	6	4	15	0	250	225	0.0101299795435	0.0822722670936	0.574	1.0	-0.426
5568	CDH3	CDH3	chr16	+	68725622	68725829	68729157	68729288	68721414	68721639	68729679	68729826	5568	20	36	1940	1717	250	250	0.0101471766234	0.0822898442022	0.357	0.53	-0.173
3460	PDE9A	PDE9A	chr21	+	44119077	44119121	44151879	44152059	44073861	44073993	44152179	44152234	3460	11	28	8	3	168	250	0.0102398571774	0.0827961273103	0.369	0.799	-0.43
896	AUP1	AUP1	chr2	-	74756258	74756409	74756488	74756626	74755877	74756062	74756706	74757024	896	216	248	326	506	250	250	0.0102336682672	0.0827961273103	0.466	0.392	0.074
4581	GTF2I	GTF2I	chr7	+	74103457	74103561	74105304	74105443	74071990	74072394	74113290	74113425	4581	51	395	37	511	228	250	0.0102945120524	0.0831152787239	0.124	0.074	0.05
904	AUP1	AUP1	chr2	-	74755543	74755616	74755877	74756062	74755066	74755133	74756258	74756409	904	253	12	500	7	250	197	0.0103275738907	0.0832594101291	0.943	0.983	-0.04
2068	HSPB11	HSPB11	chr1	-	54395711	54395818	54405657	54405770	54394044	54394113	54411227	54411288	2068	77	242	80	399	237	231	0.0104108991132	0.0836682624898	0.237	0.163	0.074
5585	DUS1L	DUS1L	chr17	-	80021343	80021394	80022001	80022110	80020736	80020849	80022698	80022945	5585	258	123	403	271	233	175	0.0104241423124	0.0836682624898	0.612	0.528	0.084
5709	SLC9A8	SLC9A8	chr20	+	48481264	48481381	48491241	48491358	48471974	48472118	48494517	48494600	5709	4	6	4	58	241	241	0.0104002342584	0.0836682624898	0.4	0.065	0.335
1031	KLHDC3	KLHDC3	chr6	+	42985256	42985433	42985590	42985706	42984871	42985084	42985882	42985954	1031	379	380	286	377	250	240	0.0105275607772	0.0843020805023	0.489	0.421	0.068
2006	SH3YL1	SH3YL1	chr2	-	242797	242871	243502	243562	234159	234272	247537	247602	2006	2	8	6	1	184	198	0.0105339099495	0.0843020805023	0.212	0.866	-0.654
3625	KLHL8	KLHL8	chr4	-	88104354	88104541	88116475	88116842	88099628	88099772	88141569	88141760	3625	17	13	32	73	250	250	0.0106203507173	0.0848697807686	0.567	0.305	0.262
2234	SPOP	SPOP	chr17	-	47714120	47714171	47753256	47753378	47700094	47700238	47755294	47755525	2234	5	13	14	6	246	175	0.010733495544	0.0855242425151	0.215	0.624	-0.409
3978	IGF2BP2	IGF2BP2	chr3	-	185414399	185414451	185416086	185416135	185410486	185410550	185540940	185541001	3978	145	174	119	215	173	176	0.0107256823251	0.0855242425151	0.459	0.36	0.099
3976	PCNXL2	PCNXL2	chr1	-	233335899	233336010	233344263	233344435	233334684	233334776	233353644	233353677	3976	3	9	32	16	250	235	0.0111523971537	0.0887328808421	0.239	0.653	-0.414
1693	NFKBIZ	NFKBIZ	chr3	+	101574576	101574746	101575916	101576027	101574238	101574302	101576135	101576303	1693	25	42	1305	1155	250	235	0.0111866977076	0.0888413870749	0.359	0.515	-0.156
1994	IKBKE	IKBKE	chr1	+	206666355	206666452	206666598	206666711	206664980	206665082	206667252	206667324	1994	48	19	79	69	221	237	0.0112025075682	0.0888413870749	0.73	0.551	0.179
3055	ADAM9	ADAM9	chr8	+	38940159	38940240	38940486	38940592	38934746	38934930	38947565	38947707	3055	85	68	1220	1491	205	230	0.0112147238708	0.0888413870749	0.584	0.479	0.105
1670	SUMO2	SUMO2	chr17	-	73170846	73170918	73177151	73177283	73163824	73164496	73178908	73179098	1670	2723	1462	2733	1303	250	196	0.0112963060682	0.0893583517591	0.594	0.622	-0.028
2383	IL4R	IL4R	chr16	+	27357787	27357939	27363860	27364017	27353441	27353580	27367128	27367228	2383	3	26	2	214	250	250	0.0113251436566	0.089379911899	0.103	0.009	0.094
407	ZMYM5	ZMYM5	chr13	-	20412839	20413125	20425494	20425588	20409616	20409829	20425828	20426330	407	32	11	36	2	218	250	0.0113316877709	0.089379911899	0.769	0.954	-0.185
2293	RAB34	RAB34	chr17	-	27043010	27043076	27044230	27044443	27042817	27042919	27045139	27045286	2293	9	342	36	557	250	190	0.0113891206343	0.0897036638161	0.02	0.047	-0.027
4967	ANAPC5	ANAPC5	chr12	-	121768385	121768475	121769149	121769231	121766118	121766300	121773335	121773526	4967	196	198	245	173	206	214	0.0114283954267	0.0898836732267	0.507	0.595	-0.088
1488	CD47	CD47	chr3	-	107768465	107768498	107770785	107770817	107761940	107766139	107776323	107776416	1488	120	12	1122	44	156	157	0.0114507262241	0.08993009376	0.91	0.962	-0.052
1602	PIK3R3	PIK3R3	chr1	-	46546313	46546422	46597518	46597628	46543186	46543285	46598455	46598708	1602	14	37	2	31	234	233	0.0114953521907	0.0901512290715	0.274	0.06	0.214
1062	MAPKAPK5	MAPKAPK5	chr12	+	112303053	112303127	112303959	112304035	112280031	112280573	112305375	112305473	1062	10	68	37	98	198	200	0.0115622317533	0.0905460037447	0.129	0.276	-0.147
4678	ABCD4	ABCD4	chr14	-	74764632	74764772	74766852	74766971	74763035	74763152	74769577	74769767	4678	2	46	23	105	243	250	0.0117325225896	0.0917483266507	0.043	0.184	-0.141
2336	EIF3K	EIF3K	chr19	+	39116667	39116742	39123069	39123136	39114716	39114837	39125632	39125758	2336	697	33	901	21	199	191	0.0117861261547	0.0920360264919	0.953	0.976	-0.023
5873	GSN	GSN	chr9	+	124044152	124044231	124044716	124044828	124043747	124043840	124064240	124064445	5873	0	5	20	13	203	236	0.0118312423831	0.0922567247936	0.0	0.641	-0.641
4402	SH2D4A	SH2D4A	chr8	+	19214713	19214794	19218713	19218825	19192196	19192368	19221582	19221793	4402	4	37	75	206	205	236	0.0119022456217	0.092678367757	0.111	0.295	-0.184
3388	ODF2	ODF2	chr9	+	131231461	131231632	131233586	131233747	131223220	131223346	131235191	131235320	3388	114	231	122	163	250	250	0.0120460194864	0.093664645836	0.33	0.428	-0.098
2784	N4BP2	N4BP2	chr4	+	40075074	40075171	40098846	40099189	40058523	40058650	40103694	40104838	2784	11	13	2	17	221	250	0.0121119818615	0.0939107488808	0.489	0.117	0.372
3135	TAF15	TAF15	chr17	+	34151081	34151202	34160910	34160945	34149643	34149837	34161569	34161602	3135	342	105	925	389	245	159	0.0121066848328	0.0939107488808	0.679	0.607	0.072
3098	GGT1	GGT1	chr22	+	25003920	25003990	25005931	25006000	24999123	24999494	25006216	25006498	3098	0	7	22	25	194	193	0.0122085366309	0.094391990844	0.0	0.467	-0.467
3478	WDR26	WDR26	chr1	-	224586216	224586295	224586590	224586736	224585798	224585928	224588651	224588771	3478	149	96	382	164	250	203	0.0122031477419	0.094391990844	0.558	0.654	-0.096
3355	GAS5	GAS5	chr1	-	173834994	173835032	173835665	173835705	173834608	173834685	173835898	173835934	3355	576	568	345	430	164	162	0.0122356201308	0.0944679613484	0.5	0.442	0.058
2428	CEP78	CEP78	chr9	+	80868147	80868193	80869751	80869880	80866820	80866959	80877822	80877900	2428	15	121	36	129	170	250	0.012316766083	0.0948269726278	0.154	0.291	-0.137
3808	MTERF4	MTERF4	chr2	-	242036657	242036842	242038810	242039309	242033691	242033847	242041667	242041747	3808	26	23	45	14	250	250	0.0123119212889	0.0948269726278	0.531	0.763	-0.232
3231	PCCB	PCCB	chr3	+	135975396	135975465	135980793	135980907	135974697	135974817	136002678	136002789	3231	84	161	171	215	193	238	0.0123943370703	0.0952901701163	0.392	0.495	-0.103
2432	PFKFB4	PFKFB4	chr3	-	48562997	48563102	48572944	48573091	48561133	48561263	48573688	48573896	2432	39	25	31	47	250	229	0.012460766287	0.0955325415337	0.588	0.377	0.211
2921	TSPAN9	TSPAN9	chr12	+	3192818	3192885	3310342	3310422	3186520	3186619	3387586	3387778	2921	5	73	0	100	191	204	0.0124540292116	0.0955325415337	0.068	0.0	0.068
230	UBR7	UBR7	chr14	+	93684872	93685081	93685557	93685707	93681521	93681627	93686594	93686757	230	54	61	186	121	250	250	0.0124820945916	0.0955622178943	0.47	0.606	-0.136
3724	TMCO3	TMCO3	chr13	+	114164552	114164739	114188359	114188555	114157810	114157903	114193671	114193822	3724	173	145	501	300	250	250	0.0126195172874	0.0964793821665	0.544	0.625	-0.081
5410	RBM6	RBM6	chr3	+	50036872	50036946	50085677	50085752	50012755	50012825	50091767	50091828	5410	58	177	101	190	198	199	0.0126752830901	0.0966357933638	0.248	0.348	-0.1
968	MRPS18B	MRPS18B	chr6	+	30590608	30590675	30592659	30592719	30587697	30587766	30593278	30594174	968	79	105	166	138	191	184	0.0126672606816	0.0966357933638	0.42	0.537	-0.117
1474	PTPN12	PTPN12	chr7	+	77214859	77214898	77221501	77221573	77200394	77200503	77227158	77227218	1474	0	52	13	147	163	196	0.0128627158494	0.0979283818632	0.0	0.096	-0.096
6072	ARMC8	ARMC8	chr3	+	137907296	137907372	137928658	137928735	137906089	137906441	137940767	137940839	6072	23	41	24	102	200	201	0.0129089070776	0.098143551865	0.361	0.191	0.17
2050	TBC1D14	TBC1D14	chr4	+	7008358	7008453	7011603	7011675	7006570	7006651	7012379	7012508	2050	105	46	169	125	219	196	0.0129509149957	0.0982263428646	0.671	0.548	0.123
2918	COL4A2	COL4A2	chr13	+	111138001	111138183	111141791	111141855	111137251	111137374	111142057	111142132	2918	528	226	1735	926	250	188	0.0129556849741	0.0982263428646	0.637	0.585	0.052
2312	ATP2C1	ATP2C1	chr3	+	130718361	130718503	130720063	130720188	130717137	130717233	130734995	130735555	2312	327	33	715	119	250	249	0.0130963480202	0.0990185208047	0.908	0.857	0.051
84	PLAGL1	PLAGL1	chr6	-	144269121	144269597	144281605	144281679	144261436	144263800	144290043	144290115	84	10	37	11	138	198	250	0.0130904370465	0.0990185208047	0.254	0.091	0.163
2044	DNAJC21	DNAJC21	chr5	+	34941200	34941288	34944971	34945130	34938962	34939114	34945865	34945908	2044	99	123	140	266	212	250	0.0132117907598	0.099634322968	0.487	0.383	0.104
3336	REEP5	REEP5	chr5	-	112222711	112222880	112238076	112238215	112212080	112214532	112256859	112256953	3336	171	337	1153	1771	250	250	0.0132141977484	0.099634322968	0.337	0.394	-0.057
5221	NUP35	NUP35	chr2	+	184016235	184016377	184022171	184022241	183998293	183998351	184023010	184023139	5221	64	54	166	79	250	194	0.0132876729322	0.100050511184	0.479	0.62	-0.141
986	MFSD8	MFSD8	chr4	-	128859937	128859993	128861007	128861152	128854139	128854248	128863199	128863313	986	14	2	38	31	250	180	0.0133587027843	0.100447169013	0.834	0.469	0.365
1187	NAA35	NAA35	chr9	+	88571274	88571308	88573386	88573501	88557069	88557198	88574707	88574782	1187	19	89	59	135	158	239	0.0134030901108	0.100642682121	0.244	0.398	-0.154
414	SENP3-EIF4A1	SENP3-EIF4A1	chr17	+	7477863	7477996	7478436	7478576	7477577	7477626	7479841	7480010	414	1261	1297	5913	6772	250	250	0.0135730999157	0.10177965608	0.493	0.466	0.027
2762	CDK20	CDK20	chr9	-	90584710	90584834	90585482	90585545	90584108	90584264	90585690	90585812	2762	9	40	0	23	187	248	0.0137066363158	0.102640392876	0.23	0.0	0.23
3715	BNIP2	BNIP2	chr15	-	59961474	59961561	59963381	59963513	59961090	59961189	59964835	59964938	3715	132	123	254	159	250	211	0.0137320695257	0.102690366918	0.475	0.574	-0.099
3744	ZDHHC20	ZDHHC20	chr13	-	21965860	21965993	21974511	21974632	21961646	21961773	21975791	21975824	3744	85	147	189	216	245	250	0.0138453199506	0.103396018294	0.371	0.472	-0.101
3309	SMARCC1	SMARCC1	chr3	-	47703823	47704082	47712147	47712207	47702783	47702945	47716964	47717078	3309	179	319	200	486	184	250	0.0138834011809	0.103539152676	0.433	0.359	0.074
1545	VILL	VILL	chr3	+	38043886	38044066	38044658	38044804	38043192	38043351	38045745	38045890	1545	3	11	13	7	250	250	0.0139051586468	0.103560324398	0.214	0.65	-0.436
798	CREB1	CREB1	chr2	+	208425842	208425884	208432186	208432287	208424949	208425096	208434902	208435045	798	3	98	25	214	166	225	0.0139291621365	0.10359814339	0.04	0.137	-0.097
5943	HADHA	HADHA	chr2	-	26415178	26415293	26416445	26416641	26414351	26414497	26417438	26417507	5943	566	447	663	644	250	239	0.0139538610692	0.103641025092	0.548	0.496	0.052
3572	RBL2	RBL2	chr16	+	53476569	53476770	53480953	53481018	53472927	53473058	53485614	53485743	3572	50	16	81	58	250	189	0.0139785295239	0.103683564517	0.703	0.514	0.189
745	APH1A	APH1A	chr1	-	150240115	150240189	150240356	150240527	150239755	150239878	150241097	150241609	745	440	374	594	631	250	198	0.0140413959893	0.104008933214	0.482	0.427	0.055
307	CCNJL	CCNJL	chr5	-	159686475	159686778	159707531	159707745	159682555	159682715	159738864	159738979	307	10	40	59	94	250	250	0.0140698431518	0.10407881272	0.2	0.386	-0.186
3193	KIAA2026	KIAA2026	chr9	-	5954015	5954095	5968018	5969436	5929043	5929159	5988344	5988545	3193	29	4	48	0	250	204	0.0141498856486	0.104529654575	0.855	1.0	-0.145
4857	HAX1	HAX1	chr1	+	154245955	154246074	154246249	154246437	154245038	154245252	154247425	154247477	4857	13	242	33	275	243	250	0.0142229639299	0.104927903709	0.052	0.11	-0.058
4307	LAMB2	LAMB2	chr3	-	49167663	49167852	49168172	49168293	49167271	49167451	49168382	49168585	4307	101	96	251	155	245	250	0.0142525082438	0.105004347411	0.518	0.623	-0.105
4104	PTPN2	PTPN2	chr18	-	12819212	12819281	12825808	12825943	12817154	12817364	12830941	12831040	4104	160	1	204	10	250	193	0.0143078350826	0.105128978849	0.992	0.94	0.052
5344	MAD2L1	MAD2L1	chr4	-	120983129	120983250	120986826	120986973	120982028	120982132	120987816	120988013	5344	185	174	579	730	250	245	0.0142996418355	0.105128978849	0.51	0.437	0.073
1427	MBP	MBP	chr18	-	74728787	74729224	74778253	74778341	74701911	74702016	74817166	74817242	1427	3	3	53	4	212	250	0.0144019878188	0.105179009046	0.541	0.94	-0.399
1999	CRELD2	CRELD2	chr22	+	50316881	50316965	50318007	50318103	50316259	50316355	50319064	50319205	1999	31	80	62	83	208	220	0.0144298335427	0.105179009046	0.291	0.441	-0.15
3123	MRPS18C	MRPS18C	chr4	+	84379498	84379582	84380892	84380950	84378061	84378111	84382125	84382185	3123	54	98	186	209	208	182	0.0144299298125	0.105179009046	0.325	0.438	-0.113
3284	SYNE4	SYNE4	chr19	-	36497651	36497846	36499118	36499269	36496234	36496339	36499455	36499672	3284	15	8	52	6	250	250	0.014339932467	0.105179009046	0.652	0.897	-0.245
5319	DIAPH1	DIAPH1	chr5	-	140908738	140908840	140909169	140909264	140908268	140908508	140913901	140914000	5319	61	101	457	495	219	226	0.0143939536304	0.105179009046	0.384	0.488	-0.104
77	FAM98C	FAM98C	chr19	+	38896158	38896275	38897549	38897717	38895547	38895753	38899390	38899728	77	0	73	7	95	241	250	0.0143931372682	0.105179009046	0.0	0.071	-0.071
2172	ATP6AP1	ATP6AP1	chrX	+	153662553	153662792	153663484	153663532	153661980	153662066	153663619	153663851	2172	201	190	379	261	250	172	0.014499485817	0.105545459258	0.421	0.5	-0.079
2926	CEP290	CEP290	chr12	-	88453674	88453797	88454606	88454771	88452624	88452797	88456468	88456555	2926	27	56	37	34	250	247	0.0146503056464	0.105574302653	0.323	0.518	-0.195
2944	GCSH	GCSH	chr16	-	81118067	81118199	81121205	81121269	81115551	81116568	81124205	81124285	2944	177	517	254	560	188	250	0.0146577402295	0.105574302653	0.313	0.376	-0.063
294	ZNF138	ZNF138	chr7	+	64275949	64276031	64280597	64280701	64275295	64275422	64291828	64294059	294	5	3	17	0	206	228	0.0145913358218	0.105574302653	0.648	1.0	-0.352
3084	KANSL3	KANSL3	chr2	-	97285408	97285499	97297048	97297219	97285095	97285281	97302657	97302922	3084	50	43	37	65	250	215	0.0146184535895	0.105574302653	0.5	0.329	0.171
3740	KLHL12	KLHL12	chr1	-	202862366	202862553	202863311	202863410	202860223	202861787	202863718	202863877	3740	54	67	77	51	223	250	0.0145568157655	0.105574302653	0.475	0.629	-0.154
5128	RNF185	RNF185	chr22	+	31588669	31588688	31592921	31592976	31583032	31583256	31597483	31597601	5128	10	3	23	36	143	179	0.0145731442735	0.105574302653	0.807	0.444	0.363
5434	ARID1B	ARID1B	chr6	+	157405795	157406039	157431605	157431695	157256599	157256710	157454161	157454341	5434	39	26	56	79	250	214	0.0146117847584	0.105574302653	0.562	0.378	0.184
588	PHKB	PHKB	chr16	+	47697587	47697645	47699852	47699943	47695629	47695711	47703125	47703328	588	31	25	100	167	182	215	0.0146308738198	0.105574302653	0.594	0.414	0.18
2400	ATP2A2	ATP2A2	chr12	+	110734403	110734542	110760796	110760877	110720517	110720600	110764194	110764280	2400	13	227	13	618	250	205	0.0146961839468	0.105712103712	0.045	0.017	0.028
1191	KIF2C	KIF2C	chr1	+	45226263	45226374	45227587	45227655	45225951	45226156	45228017	45228123	1191	65	85	241	198	235	192	0.0147236246003	0.105770500081	0.385	0.499	-0.114
3490	CHTF18	CHTF18	chr16	+	841850	841948	842223	842347	841160	841370	842438	842590	3490	16	41	66	75	222	248	0.0147743955996	0.105996122559	0.304	0.496	-0.192
4256	GBF1	GBF1	chr10	+	104127974	104128211	104128495	104128589	104127234	104127317	104128967	104129144	4256	101	62	197	192	250	218	0.0148752055885	0.106579679832	0.587	0.472	0.115
3773	HNRNPUL1	HNRNPUL1	chr19	+	41807440	41807609	41808569	41808854	41800462	41800591	41809876	41810166	3773	709	511	1363	822	250	250	0.0149127554802	0.106709050325	0.581	0.624	-0.043
404	PPP2R5C	PPP2R5C	chr14	+	102252354	102252520	102285328	102285422	102229241	102229307	102323022	102323222	404	50	3	218	0	250	218	0.0149757508189	0.107019921648	0.936	1.0	-0.064
185	EIF4E3	EIF4E3	chr3	-	71745610	71745671	71748764	71748859	71743025	71743092	71759562	71759635	185	12	29	57	54	219	185	0.0150293858768	0.107263178996	0.259	0.471	-0.212
5849	NRM	NRM	chr6	-	30657052	30657229	30657823	30658020	30655823	30656719	30658618	30658906	5849	74	104	120	103	250	250	0.0150727334404	0.107432477673	0.416	0.538	-0.122
1368	ABCC1	ABCC1	chr16	+	16110352	16110478	16126965	16127027	16108347	16108485	16130328	16130460	1368	24	25	136	64	250	186	0.015130453054	0.107563766257	0.417	0.613	-0.196
510	CASP8	CASP8	chr2	+	202137620	202137665	202141549	202141827	202137360	202137499	202149538	202150040	510	11	12	13	2	169	250	0.0151236810077	0.107563766257	0.576	0.906	-0.33
1683	PICALM	PICALM	chr11	-	85737333	85737409	85742510	85742653	85733409	85733512	85779692	85780139	1683	72	65	1183	691	250	200	0.0152025096519	0.107818071521	0.47	0.578	-0.108
3512	RUVBL1	RUVBL1	chr3	-	127801325	127801417	127806548	127806651	127799799	127800252	127816142	127816341	3512	253	192	496	280	227	216	0.0152056176862	0.107818071521	0.556	0.628	-0.072
837	IL6R	IL6R	chr1	+	154422386	154422456	154426963	154427057	154420600	154420647	154437609	154441926	837	0	7	14	16	194	218	0.0154178273529	0.109181354372	0.0	0.496	-0.496
5280	ABI2	ABI2	chr2	+	204244930	204245107	204255768	204255866	204231599	204231767	204259422	204259569	5280	126	131	130	86	250	222	0.0154784860696	0.109469292952	0.461	0.573	-0.112
5741	NAA60	NAA60	chr16	+	3526221	3526337	3529470	3529600	3498470	3498540	3532501	3532598	5741	16	74	18	208	240	250	0.0155343113474	0.109722348794	0.184	0.083	0.101
3195	CLUAP1	CLUAP1	chr16	+	3556330	3556415	3558288	3558468	3554719	3554831	3562382	3562478	3195	63	72	41	87	209	250	0.0155564609362	0.109737199955	0.511	0.36	0.151
1519	RAB28	RAB28	chr4	-	13371494	13371589	13373418	13373491	13369346	13370274	13378168	13378246	1519	8	48	1	52	197	219	0.0157100182271	0.110677786068	0.156	0.021	0.135
3757	METAP1	METAP1	chr4	+	99969883	99970027	99978903	99978969	99966329	99966461	99982304	99983960	3757	55	36	500	185	250	190	0.0157541103662	0.110845758541	0.537	0.673	-0.136
1516	YAP1	YAP1	chr11	+	102080247	102080295	102094352	102094483	102076623	102076817	102100432	102104154	1516	2	9	48	36	172	250	0.0157910127015	0.110962777315	0.244	0.66	-0.416
3294	PAK2	PAK2	chr3	+	196547241	196547438	196554066	196554204	196544927	196545027	196555189	196559518	3294	261	235	417	492	250	250	0.0158390214858	0.11115744053	0.526	0.459	0.067
244	HNRNPM	HNRNPM	chr19	+	8539050	8539128	8548041	8548095	8536209	8536311	8550486	8551289	244	72	80	89	164	202	178	0.0159010829761	0.111450100142	0.442	0.324	0.118
113	CCM2	CCM2	chr7	+	45104061	45104245	45109424	45109560	45077851	45078025	45112324	45112382	113	10	94	13	368	250	250	0.0159232117976	0.111462482583	0.096	0.034	0.062
295	ZNF138	ZNF138	chr7	+	64275949	64276031	64291317	64291454	64275295	64275422	64291828	64294059	295	5	12	17	8	206	250	0.0160051117383	0.111892696878	0.336	0.721	-0.385
1799	EIF2B4	EIF2B4	chr2	-	27590891	27591006	27591238	27591330	27590323	27590426	27591520	27591600	1799	101	5	170	0	216	239	0.0161026101174	0.112272658359	0.957	1.0	-0.043
427	UBE2G1	UBE2G1	chr17	-	4186092	4186216	4192524	4192703	4172511	4175811	4200011	4200109	427	62	103	336	365	250	248	0.0161209918652	0.112272658359	0.374	0.477	-0.103
5400	CDK5RAP3	CDK5RAP3	chr17	+	46056194	46056283	46057958	46058164	46055197	46055276	46058528	46058700	5400	273	330	261	415	213	250	0.0161074708674	0.112272658359	0.493	0.425	0.068
2192	GPR137B	GPR137B	chr1	+	236332005	236332055	236347077	236347206	236305831	236306336	236368425	236368550	2192	21	62	40	54	174	250	0.0161687795395	0.112462387801	0.327	0.516	-0.189
3919	DLG1	DLG1	chr3	-	196807921	196807988	196812450	196812627	196803456	196803556	196817782	196817897	3919	139	35	262	111	250	191	0.0162192053939	0.112669962343	0.752	0.643	0.109
4684	PHF21A	PHF21A	chr11	-	45967390	45967554	45967626	45967649	45959707	45959863	45970436	45970497	4684	3	319	6	118	147	250	0.0162421171391	0.112686120684	0.016	0.08	-0.064
1909	NSUN5P1	NSUN5P1	chr7	+	75040690	75040857	75040937	75041042	75039888	75040009	75042066	75042210	1909	4	42	0	71	250	229	0.0162706100782	0.112740910846	0.08	0.0	0.08
1902	TFDP1	TFDP1	chr13	+	114290848	114291015	114292132	114292211	114290291	114290443	114294434	114295788	1902	757	231	863	334	250	203	0.0163121047468	0.112759897871	0.727	0.677	0.05
2102	COX6B1	COX6B1	chr19	+	36142134	36142251	36145472	36145573	36139124	36139305	36149495	36149686	2102	1570	1491	1625	1363	241	225	0.0163145486142	0.112759897871	0.496	0.527	-0.031
2739	ERP44	ERP44	chr9	-	102768787	102768929	102769859	102769971	102747248	102747351	102778603	102778720	2739	166	239	335	356	236	250	0.0163366416275	0.112770209671	0.424	0.499	-0.075
5673	NID1	NID1	chr1	-	236175220	236175343	236176710	236176860	236156944	236157172	236180447	236180573	5673	75	59	49	71	250	247	0.0163647994556	0.112822307582	0.557	0.405	0.152
3885	SIMC1	SIMC1	chr5	+	175716656	175717958	175722032	175722265	175665361	175665640	175723253	175723323	3885	2	43	14	58	250	250	0.0163942423037	0.112883122479	0.044	0.194	-0.15
5409	HUWE1	HUWE1	chrX	-	53570801	53570929	53571989	53572122	53569403	53569500	53573396	53573553	5409	69	82	212	158	250	250	0.0164285054106	0.112976932937	0.457	0.573	-0.116
1272	PRRC2C	PRRC2C	chr1	+	171537385	171537478	171540458	171540560	171535730	171535982	171544065	171544267	1272	85	62	238	273	217	226	0.0164827410641	0.113195601284	0.588	0.476	0.112
2825	TOR3A	TOR3A	chr1	+	179052074	179052188	179054762	179055028	179051111	179051522	179057045	179057224	2825	65	163	126	203	238	250	0.0165016605453	0.113195601284	0.295	0.395	-0.1
6043	SDCCAG3	SDCCAG3	chr9	-	139303450	139303519	139304541	139304691	139302277	139302390	139304779	139305054	6043	50	8	79	34	250	193	0.0166001866625	0.113586777238	0.828	0.642	0.186
644	TMEM206	TMEM206	chr1	-	212558615	212558767	212560232	212560442	212553236	212553379	212583766	212583863	644	79	96	40	87	250	250	0.016582684556	0.113586777238	0.451	0.315	0.136
4212	SLC25A13	SLC25A13	chr7	-	95838149	95838289	95864113	95864229	95822348	95822495	95906507	95906650	4212	42	108	202	322	240	250	0.016652616629	0.11380327519	0.288	0.395	-0.107
5208	ARHGAP22	ARHGAP22	chr10	-	49667726	49667934	49687678	49687807	49663044	49663177	49763507	49763595	5208	0	10	30	64	250	250	0.0166882535532	0.113904613404	0.0	0.319	-0.319
1297	PDCD6	PDCD6	chr5	+	272825	272887	304291	304336	271735	271936	306716	306875	1297	4	136	18	178	186	169	0.016753383774	0.114206753149	0.026	0.084	-0.058
3244	BBIP1	BBIP1	chr10	-	112661295	112661370	112677878	112677971	112658487	112660284	112678878	112679124	3244	53	68	37	90	217	199	0.0167903485053	0.114316377759	0.417	0.274	0.143
3605	TP53I13	TP53I13	chr17	+	27896335	27896377	27898608	27898737	27896035	27896104	27898874	27899075	3605	30	179	65	219	166	250	0.0168118445196	0.114320542733	0.202	0.309	-0.107
4713	KIAA1191	KIAA1191	chr5	-	175779624	175779751	175786483	175786570	175777615	175777740	175786813	175786921	4713	72	201	222	424	211	250	0.0168331952186	0.114323710455	0.298	0.383	-0.085
3196	TONSL	TONSL	chr8	-	145667623	145667795	145668059	145668189	145667419	145667534	145668520	145668704	3196	66	84	122	93	250	250	0.0168979100056	0.114451498085	0.44	0.567	-0.127
4848	MINOS1	MINOS1	chr1	+	19927280	19927465	19948593	19948641	19923470	19923603	19949967	19950077	4848	20	844	0	1670	250	172	0.0169147354678	0.114451498085	0.016	0.0	0.016
5694	SYNJ2BP-COX16	SYNJ2BP-COX16	chr14	-	70809374	70809446	70839749	70839848	70795890	70795953	70842392	70842488	5694	19	144	67	266	223	196	0.0168761030588	0.114451498085	0.104	0.181	-0.077
4129	CANX	CANX	chr5	+	179150660	179150780	179151657	179151784	179149804	179150020	179153680	179153760	4129	631	1172	1505	3216	244	250	0.0171218983081	0.115710211529	0.356	0.324	0.032
2838	ARPC1A	ARPC1A	chr7	+	98946474	98946582	98951531	98951744	98941915	98942138	98955962	98956038	2838	438	247	1069	478	232	250	0.0171590367445	0.115818208557	0.656	0.707	-0.051
2082	CCDC113	CCDC113	chr16	+	58286630	58286757	58287901	58288063	58283839	58284019	58292271	58292427	2082	12	31	13	9	250	250	0.0172179773999	0.115863632043	0.279	0.591	-0.312
2563	ALG5	ALG5	chr13	-	37563620	37563692	37567740	37567809	37559763	37559877	37569125	37569172	2563	123	129	186	130	193	196	0.0172049069212	0.115863632043	0.492	0.592	-0.1
3087	RCAN3	RCAN3	chr1	+	24857707	24857881	24859572	24859744	24840803	24841057	24861582	24863510	3087	5	22	97	137	250	250	0.0172314505883	0.115863632043	0.185	0.415	-0.23
871	CD44	CD44	chr11	+	35231511	35231601	35232792	35232996	35229651	35229753	35236398	35236461	871	0	6	2414	2864	214	250	0.01725043115	0.115863632043	0.0	0.496	-0.496
1372	LEPROTL1	LEPROTL1	chr8	+	29959413	29959489	29961815	29962002	29952921	29953044	29963261	29965587	1372	14	290	35	342	200	250	0.0173988441071	0.116717245885	0.057	0.113	-0.056
4719	KIAA1191	KIAA1191	chr5	-	175777615	175777740	175786483	175786570	175775252	175775359	175788604	175788810	4719	4	167	26	340	211	249	0.0175499454222	0.117443033302	0.027	0.083	-0.056
4746	C1orf43	C1orf43	chr1	-	154184933	154185100	154186368	154186422	154179176	154180124	154186932	154187050	4746	145	104	164	75	178	250	0.0175457518088	0.117443033302	0.662	0.754	-0.092
3076	SLC35F6	SLC35F6	chr2	+	26997118	26997191	26997911	26998083	26987141	26987294	26998331	26998544	3076	48	28	126	138	197	250	0.0178530288412	0.119325372255	0.685	0.537	0.148
2622	NAPB	NAPB	chr20	-	23375775	23375822	23377708	23377819	23375558	23375636	23383629	23383709	2622	2	1	0	12	235	171	0.0180224944328	0.120268352141	0.593	0.0	0.593
2699	APITD1-CORT	APITD1-CORT	chr1	+	10500403	10500470	10502321	10502498	10494713	10494747	10511433	10512060	2699	83	17	111	8	191	250	0.0180380557376	0.120268352141	0.865	0.948	-0.083
1918	PHAX	PHAX	chr5	+	125944055	125944176	125952941	125953025	125939261	125939875	125960266	125962944	1918	86	69	224	112	245	208	0.0180680654522	0.120321885992	0.514	0.629	-0.115
3883	IQUB	IQUB	chr7	-	123119848	123120024	123136749	123136960	123109267	123109438	123151997	123152398	3883	0	3	4	0	250	250	0.0180949350122	0.120354403714	0.0	1.0	-1.0
1174	CASK	CASK	chrX	-	41414852	41414888	41416284	41416353	41412971	41413168	41419031	41419100	1174	19	38	266	269	193	160	0.0182636705598	0.12132928719	0.293	0.45	-0.157
405	LTBP3	LTBP3	chr11	-	65310575	65310695	65310897	65311020	65309070	65309199	65313912	65314035	405	19	111	65	197	247	244	0.0183807401982	0.121811346059	0.145	0.246	-0.101
5384	EP300	EP300	chr22	+	41537051	41537226	41542742	41542820	41536143	41536261	41543840	41543950	5384	33	27	160	64	250	202	0.018364186168	0.121811346059	0.497	0.669	-0.172
2584	PRKCI	PRKCI	chr3	+	170011170	170011296	170013698	170013778	170002248	170002384	170015091	170015181	2584	5	109	0	263	250	204	0.0184370707761	0.121889523464	0.036	0.0	0.036
3818	ERCC6L2	ERCC6L2	chr9	+	98660130	98660253	98669359	98669553	98643150	98643575	98677949	98678111	3818	18	19	30	10	247	250	0.0184347116664	0.121889523464	0.49	0.752	-0.262
2798	USP39	USP39	chr2	+	85863175	85863253	85864491	85864559	85857843	85858069	85866325	85866514	2798	185	142	225	243	202	192	0.0185289950247	0.122202070801	0.553	0.468	0.085
4118	FBXL4	FBXL4	chr6	-	99328428	99328500	99347143	99347357	99323290	99323603	99353301	99353546	4118	27	15	63	12	250	196	0.0185095862728	0.122202070801	0.585	0.805	-0.22
1161	RAP1GDS1	RAP1GDS1	chr4	+	99313102	99313231	99325627	99325753	99300167	99300314	99337895	99338039	1161	18	12	178	293	250	250	0.0185618124365	0.122271192873	0.6	0.378	0.222
2824	HIAT1	HIAT1	chr1	+	100534028	100534142	100535169	100535241	100533532	100533751	100542720	100542833	2824	141	115	296	166	238	196	0.018750921272	0.12316872878	0.502	0.595	-0.093
4961	APLP2	APLP2	chr11	+	129979323	129979400	129990600	129990713	129939715	129939977	129991508	129991705	4961	14	361	163	2257	201	237	0.0187509561945	0.12316872878	0.044	0.078	-0.034
5040	SCAMP3	SCAMP3	chr1	-	155230327	155230450	155231447	155231525	155230120	155230241	155231876	155232176	5040	51	292	113	421	202	247	0.0187655681042	0.12316872878	0.176	0.247	-0.071
4732	LDLR	LDLR	chr19	+	11210898	11211021	11213339	11213462	11200037	11200291	11215895	11216276	4732	14	36	663	826	247	247	0.0188878006485	0.12382253982	0.28	0.445	-0.165
2596	OCIAD2	OCIAD2	chr4	-	48899820	48899874	48901845	48901942	48896022	48896070	48906500	48906628	2596	842	545	2371	1317	221	178	0.0189493361203	0.124077351582	0.554	0.592	-0.038
101	GOLM1	GOLM1	chr9	-	88661384	88661487	88667451	88667506	88655653	88655783	88692326	88692506	101	344	615	517	1131	179	227	0.0191275330395	0.125094523128	0.415	0.367	0.048
2243	ESRRG	ESRRG	chr1	-	216824314	216824431	217038402	217038520	216741329	216741440	217112923	217113015	2243	1	10	5	3	242	241	0.0192407607944	0.125488845205	0.091	0.624	-0.533
4716	KIAA1191	KIAA1191	chr5	-	175777615	175777735	175786483	175786570	175775252	175775359	175788604	175788810	4716	4	166	26	343	211	244	0.019226647414	0.125488845205	0.027	0.081	-0.054
4725	LDLR	LDLR	chr19	+	11238683	11238761	11240188	11240346	11233849	11234020	11241956	11244505	4725	12	55	722	1628	202	250	0.0192680304392	0.125488845205	0.213	0.354	-0.141
5613	KLF7	KLF7	chr2	-	207953181	207953305	207988497	207989128	207938861	207945988	208030190	208030740	5613	27	38	111	79	250	248	0.0192795248114	0.125488845205	0.413	0.582	-0.169
5438	NUP133	NUP133	chr1	-	229596357	229596516	229599289	229599423	229593907	229594043	229600370	229600622	5438	142	110	158	181	250	250	0.0194171704553	0.126234668732	0.563	0.466	0.097
3189	SMARCAD1	SMARCAD1	chr4	+	95147269	95147447	95155104	95155273	95129496	95129735	95158102	95158169	3189	41	23	97	108	250	250	0.0194726872215	0.126382101189	0.641	0.473	0.168
4933	LTBP1	LTBP1	chr2	+	33447146	33447218	33468728	33468851	33442618	33442721	33477743	33477911	4933	116	136	21	48	196	247	0.0194860236397	0.126382101189	0.518	0.355	0.163
1952	YWHAE	YWHAE	chr17	-	1265195	1265302	1268152	1268352	1264385	1264592	1303340	1303556	1952	1673	990	4182	2762	250	231	0.0196771065772	0.127169399532	0.61	0.583	0.027
3758	METAP1	METAP1	chr4	+	99966329	99966461	99969883	99970027	99964399	99964538	99978903	99978969	3758	53	92	564	643	250	250	0.0196653353142	0.127169399532	0.366	0.467	-0.101
5912	IL32	IL32	chr16	+	3117554	3117614	3117984	3118011	3117377	3117416	3118180	3118240	5912	3	11	408	363	184	151	0.0196508411808	0.127169399532	0.183	0.48	-0.297
5606	SMARCD2	SMARCD2	chr17	-	61912771	61912927	61914281	61914404	61912064	61912160	61914554	61914597	5606	294	213	330	316	247	250	0.0197338752199	0.127385887917	0.583	0.514	0.069
2337	SRPR	SRPR	chr11	-	126137069	126137230	126137443	126137607	126136657	126136817	126138582	126138877	2337	6	177	4	608	250	250	0.019965596025	0.128691400528	0.033	0.007	0.026
505	SEC61A2	SEC61A2	chr10	+	12175239	12175307	12178103	12178169	12171639	12171793	12185115	12185194	505	3	29	12	25	192	190	0.0199831367279	0.128691400528	0.093	0.322	-0.229
2453	MCM8	MCM8	chr20	+	5952652	5952683	5953701	5953842	5948523	5948671	5958521	5958663	2453	16	33	19	100	155	250	0.0200993027609	0.128887644974	0.439	0.235	0.204
2621	TAGLN2	TAGLN2	chr1	-	159889063	159889166	159889450	159889625	159887896	159888731	159890119	159890327	2621	1591	1703	4422	5202	250	227	0.0200796670841	0.128887644974	0.459	0.436	0.023
3349	CARM1	CARM1	chr19	+	11022859	11022970	11024552	11024730	11019778	11019883	11027082	11027173	3349	247	229	319	390	235	250	0.0200940090172	0.128887644974	0.534	0.465	0.069
376	PCK2	PCK2	chr14	+	24563974	24564054	24566100	24566346	24563339	24563643	24567411	24567596	376	3	48	2	310	204	250	0.020120882326	0.128887644974	0.071	0.008	0.063
5628	CENPN	CENPN	chr16	+	81056201	81056303	81058319	81058383	81053704	81053881	81060130	81060243	5628	39	20	106	110	226	188	0.0201313365825	0.128887644974	0.619	0.445	0.174
338	FLNA	FLNA	chrX	-	153580548	153580815	153580920	153581043	153580251	153580389	153581139	153581292	338	314	360	2676	2535	247	250	0.0201892353627	0.129107329878	0.469	0.517	-0.048
1696	PDCD2L	PDCD2L	chr19	+	34895553	34895720	34895834	34895895	34895302	34895443	34900065	34900415	1696	0	31	6	38	250	185	0.0202728887472	0.129491007004	0.0	0.105	-0.105
4406	CPT1C	CPT1C	chr19	+	50213979	50214114	50215065	50215218	50213576	50213741	50215992	50216106	4406	53	128	22	24	250	250	0.0203304175556	0.129556118393	0.293	0.478	-0.185
5454	SYNCRIP	SYNCRIP	chr6	-	86346684	86346861	86346960	86347074	86333694	86333830	86349938	86350046	5454	341	323	1009	773	238	250	0.0203223498808	0.129556118393	0.526	0.578	-0.052
1938	EDC3	EDC3	chr15	-	74927749	74927967	74932806	74932960	74922898	74925287	74948073	74948409	1938	84	152	124	147	250	250	0.0205200082911	0.13061223882	0.356	0.458	-0.102
1732	FAM49B	FAM49B	chr8	-	130892621	130892704	130908917	130909100	130891634	130891717	130915557	130915596	1732	3	0	5	16	250	207	0.0206922505567	0.130985537687	1.0	0.206	0.794
4400	UBAP2	UBAP2	chr9	-	33927794	33927990	33932559	33932626	33926986	33927078	33933487	33933626	4400	48	86	179	199	191	250	0.0206685011942	0.130985537687	0.422	0.541	-0.119
5325	NRSN2	NRSN2	chr20	+	329892	330007	330281	330476	327369	327786	333853	335512	5325	39	93	43	186	239	250	0.0206658772329	0.130985537687	0.305	0.195	0.11
5525	FAF2	FAF2	chr5	+	175923486	175923664	175925914	175926086	175921184	175921276	175927003	175927147	5525	77	75	247	154	250	250	0.0206982992509	0.130985537687	0.507	0.616	-0.109
5649	DLST	DLST	chr14	+	75349293	75349327	75352288	75352337	75348593	75348719	75355797	75355850	5649	4	52	6	429	158	173	0.0206490855417	0.130985537687	0.078	0.015	0.063
484	BUD13	BUD13	chr11	-	116628984	116629123	116629789	116629895	116628481	116628666	116631450	116631668	484	45	68	114	100	230	250	0.0209786968304	0.132606681812	0.418	0.553	-0.135
3838	GADD45A	GADD45A	chr1	+	68151707	68151809	68152032	68152270	68150859	68151221	68153343	68154021	3838	14	20	205	126	226	250	0.0213750663621	0.134633036563	0.436	0.643	-0.207
4006	RPL10	RPL10	chrX	+	153628143	153628282	153628804	153628967	153627827	153627935	153629042	153630680	4006	8925	6135	13482	8816	250	250	0.0213471836457	0.134633036563	0.593	0.605	-0.012
5290	AIG1	AIG1	chr6	+	143486218	143486320	143605246	143605362	143457971	143458127	143654418	143654582	5290	63	50	362	176	226	240	0.0213946506572	0.134633036563	0.572	0.686	-0.114
727	CHN2	CHN2	chr7	+	29544359	29544437	29548916	29549022	29539482	29539656	29552179	29553951	727	13	9	6	18	202	230	0.021397651043	0.134633036563	0.622	0.275	0.347
2123	RALGPS2	RALGPS2	chr1	+	178790746	178790839	178802558	178802685	178780449	178780539	178846632	178846770	2123	11	36	63	88	217	250	0.0215422949228	0.135387511375	0.26	0.452	-0.192
1238	SPNS1	SPNS1	chr16	+	28986812	28986878	28989228	28989365	28986095	28986713	28990475	28990627	1238	66	132	130	168	190	250	0.0216210938957	0.135602361063	0.397	0.505	-0.108
1476	PTPN12	PTPN12	chr7	+	77227158	77227218	77229980	77230123	77221501	77221573	77236551	77236618	1476	61	132	221	319	184	250	0.021674098337	0.135602361063	0.386	0.485	-0.099
2273	SCARB2	SCARB2	chr4	-	77097589	77097681	77100669	77100858	77096943	77097063	77102106	77102254	2273	74	118	379	415	250	216	0.0216718306679	0.135602361063	0.351	0.441	-0.09
3965	CCDC125	CCDC125	chr5	-	68599673	68599756	68602643	68602729	68595838	68595954	68603777	68603855	3965	10	22	24	17	210	207	0.0216755692237	0.135602361063	0.309	0.582	-0.273
1514	YAP1	YAP1	chr11	+	102080247	102080295	102094352	102094483	102076623	102076817	102098199	102098312	1514	2	142	45	803	172	250	0.0218068390294	0.136267850282	0.02	0.075	-0.055
2501	CNOT10	CNOT10	chr3	+	32776291	32776468	32778901	32778982	32774914	32775036	32800949	32801063	2501	115	45	93	63	250	205	0.0220726774428	0.137771763195	0.677	0.548	0.129
3198	H2AFY	H2AFY	chr5	-	134688635	134688735	134696186	134696297	134681657	134681747	134705095	134705293	3198	291	524	582	1285	235	224	0.0221364376207	0.137962846742	0.346	0.302	0.044
4830	DEDD2	DEDD2	chr19	-	42706202	42706224	42708613	42708711	42702744	42703981	42713851	42713992	4830	0	6	2	0	222	146	0.0221537695917	0.137962846742	0.0	1.0	-1.0
967	NUDT9	NUDT9	chr4	+	88356132	88356372	88359428	88359524	88343727	88344164	88362980	88363067	967	22	9	158	161	250	220	0.0221789011934	0.137962846742	0.683	0.463	0.22
3197	H2AFY	H2AFY	chr5	-	134688635	134688735	134696186	134696294	134681657	134681747	134705095	134705293	3197	412	524	842	1285	232	224	0.0222089497615	0.137992952321	0.432	0.388	0.044
5081	PRRC2B	PRRC2B	chr9	+	134353860	134354006	134354638	134354780	134353130	134353336	134357112	134357195	5081	173	135	187	207	250	250	0.0222915396688	0.138349079532	0.562	0.475	0.087
1673	SLC39A14	SLC39A14	chr8	+	22267458	22267628	22269549	22269719	22265822	22266009	22272292	22272415	1673	1	133	12	236	250	250	0.0224437363456	0.138978521217	0.007	0.048	-0.041
4854	TSTA3	TSTA3	chr8	-	144696956	144697085	144698275	144698390	144696489	144696623	144698736	144698893	4854	263	9	449	4	239	250	0.0224406509573	0.138978521217	0.968	0.992	-0.024
5574	ST3GAL1	ST3GAL1	chr8	-	134487961	134488843	134511377	134511432	134478136	134478333	134558016	134558169	5574	2	20	60	135	179	250	0.0225668080546	0.139582720103	0.123	0.383	-0.26
2056	PHRF1	PHRF1	chr11	+	581961	582081	587258	587464	581491	581606	591383	591467	2056	21	73	118	224	244	250	0.0225978494012	0.139616961199	0.228	0.351	-0.123
3822	DCBLD2	DCBLD2	chr3	-	98544158	98544210	98568304	98568442	98541512	98541585	98600383	98600611	3822	83	18	3123	1196	250	176	0.0226728224884	0.139922243857	0.764	0.648	0.116
5231	ZNF3	ZNF3	chr7	-	99674925	99675056	99677158	99677279	99673164	99673253	99679257	99679387	5231	45	49	30	65	245	250	0.0227326964977	0.140133761969	0.484	0.32	0.164
1926	MRPS15	MRPS15	chr1	-	36926292	36926377	36927688	36927764	36923523	36923582	36929406	36929451	1926	215	381	411	924	200	209	0.0228418685514	0.140648355962	0.371	0.317	0.054
1755	ASL	ASL	chr7	+	65551571	65551649	65552715	65552778	65548063	65548161	65553793	65553908	1755	46	26	158	164	202	187	0.022878351195	0.140714712856	0.621	0.471	0.15
3288	SYNE4	SYNE4	chr19	-	36498026	36498170	36499118	36499269	36496234	36496339	36499455	36499672	3288	15	10	52	10	250	250	0.0229344182408	0.140901240685	0.6	0.839	-0.239
267	FAM118B	FAM118B	chr11	+	126104889	126104982	126110686	126110939	126099119	126099188	126120400	126120628	267	25	55	103	122	217	250	0.0231012420908	0.141767039468	0.344	0.493	-0.149
985	MFSD8	MFSD8	chr4	-	128843014	128843118	128851837	128851972	128842678	128842926	128854139	128854248	985	13	2	54	41	250	228	0.0231544369294	0.141934364783	0.856	0.546	0.31
3872	MED15	MED15	chr22	+	20929399	20929519	20936948	20937034	20922807	20922918	20937126	20937254	3872	50	37	111	145	244	210	0.0234333129707	0.143483171366	0.538	0.397	0.141
2020	SSH1	SSH1	chr12	-	109210813	109210935	109212024	109212089	109205035	109205104	109217033	109217137	2020	8	34	23	34	189	246	0.0236734068557	0.144629720009	0.234	0.468	-0.234
4030	PTK2	PTK2	chr8	-	141696730	141696793	141710989	141711121	141685558	141685598	141712668	141712806	4030	209	101	504	173	250	187	0.0236605754389	0.144629720009	0.608	0.685	-0.077
2438	SLC30A6	SLC30A6	chr2	+	32431954	32432002	32434561	32434630	32429658	32429761	32445281	32449181	2438	36	32	36	66	172	193	0.0237604390418	0.144999602358	0.558	0.38	0.178
4375	TMEM185A	TMEM185A	chrX	-	148690313	148690521	148692969	148693146	148685652	148685736	148713225	148713568	4375	83	70	73	102	250	250	0.0238589456679	0.145438606443	0.542	0.417	0.125
5049	OSBPL10	OSBPL10	chr3	-	31743850	31744000	31774748	31774903	31725125	31725606	31789401	31789612	5049	34	65	157	176	250	250	0.0238995506993	0.145524071777	0.343	0.471	-0.128
4543	CCDC138	CCDC138	chr2	+	109432396	109432561	109455640	109455757	109429275	109429383	109463193	109463386	4543	84	34	57	44	250	241	0.023964487309	0.145757337255	0.704	0.555	0.149
2544	NBEA	NBEA	chr13	+	35697618	35697711	35716405	35716514	35692513	35692611	35729910	35729992	2544	2	12	14	14	217	233	0.0242296824638	0.147043549675	0.152	0.518	-0.366
3948	POLE2	POLE2	chr14	-	50140840	50140934	50141067	50141145	50136241	50136316	50146442	50146518	3948	15	13	36	83	202	218	0.0242053439482	0.147043549675	0.555	0.319	0.236
923	DIAPH3	DIAPH3	chr13	-	60435540	60435670	60453362	60453602	60413457	60413582	60485868	60485970	923	25	45	298	299	250	250	0.0243131647491	0.147386781657	0.357	0.499	-0.142
4231	BCL2L12	BCL2L12	chr19	+	50172107	50172194	50173472	50173745	50169941	50170056	50176954	50177173	4231	49	144	21	117	211	250	0.0243935537791	0.147710523658	0.287	0.175	0.112
3801	BRPF3	BRPF3	chr6	+	36179034	36179337	36185693	36185787	36177992	36178305	36189944	36190042	3801	41	73	48	45	250	218	0.0245466947251	0.148414425342	0.329	0.482	-0.153
4296	CHMP4B	CHMP4B	chr20	+	32438757	32438872	32439882	32440009	32436272	32436450	32441301	32442173	4296	479	692	1105	1872	239	250	0.0246028540612	0.148414425342	0.42	0.382	0.038
765	ANP32E	ANP32E	chr1	-	150201404	150201570	150202905	150203028	150198939	150199127	150204114	150204264	765	274	263	521	633	247	250	0.0246182495818	0.148414425342	0.513	0.454	0.059
980	DGCR2	DGCR2	chr22	-	19050714	19050791	19052360	19052580	19044498	19044675	19055612	19055738	980	58	67	124	231	250	201	0.0245705052093	0.148414425342	0.41	0.301	0.109
1819	AMT	AMT	chr3	-	49458924	49459005	49459536	49459704	49457643	49457775	49459793	49460111	1819	3	22	11	17	250	205	0.0250554843792	0.150884182059	0.101	0.347	-0.246
2725	PACRGL	PACRGL	chr4	+	20709425	20709493	20711305	20711396	20706282	20706437	20714410	20714545	2725	55	77	55	42	192	215	0.0251559489025	0.151322708014	0.444	0.595	-0.151
808	PNPLA4	PNPLA4	chrX	-	7890044	7890139	7893980	7894173	7889753	7889889	7895726	7895780	808	9	139	2	151	250	219	0.0252122450943	0.151494873377	0.054	0.011	0.043
518	ENOX2	ENOX2	chrX	-	129843216	129843305	129917520	129917664	129837093	129837228	130035657	130035705	518	24	8	43	3	250	213	0.0252456861302	0.151529480128	0.719	0.924	-0.205
2715	KIAA0556	KIAA0556	chr16	+	27751361	27752241	27760904	27761627	27732878	27733016	27763039	27763245	2715	6	20	36	39	250	250	0.0253244038835	0.15183547301	0.231	0.48	-0.249
4203	NAA16	NAA16	chr13	+	41905409	41905505	41910785	41910892	41902859	41902979	41929279	41929352	4203	67	49	49	17	220	231	0.025559573498	0.153077795764	0.589	0.752	-0.163
1706	PABPC4	PABPC4	chr1	-	40030357	40030445	40030777	40031050	40030094	40030214	40033422	40033518	1706	362	260	820	471	250	212	0.0257274658784	0.153525475639	0.541	0.596	-0.055
1874	PDIA6	PDIA6	chr2	-	10937825	10937883	10942624	10942766	10937206	10937333	10952803	10952965	1874	426	420	1317	1547	250	182	0.025746508337	0.153525475639	0.425	0.383	0.042
2779	GCOM1	GCOM1	chr15	+	57967165	57967266	58004181	58004386	57953647	57953731	58006733	58009755	2779	0	171	6	171	225	250	0.0257338874799	0.153525475639	0.0	0.038	-0.038
4918	THOC6	THOC6	chr16	+	3077170	3077281	3077366	3077501	3077011	3077074	3077577	3077756	4918	167	88	140	111	235	250	0.0257296395157	0.153525475639	0.669	0.573	0.096
2288	RAB34	RAB34	chr17	-	27043920	27044012	27044230	27044443	27043010	27043076	27045139	27045286	2288	12	226	43	395	250	216	0.0258701003526	0.154094591219	0.044	0.086	-0.042
4545	ZNF250	ZNF250	chr8	-	146112224	146112287	146114965	146115079	146102335	146108221	146115317	146115459	4545	51	11	31	18	238	187	0.0259006520718	0.154108879827	0.785	0.575	0.21
2316	HMGN5	HMGN5	chrX	-	80374228	80374258	80377033	80377171	80373930	80373984	80457235	80457441	2316	6	12	1	19	250	154	0.0260657859177	0.154420034755	0.235	0.031	0.204
3649	DPP8	DPP8	chr15	-	65743336	65743448	65744297	65744440	65737997	65739344	65748562	65748709	3649	8	62	32	100	250	236	0.0260431659756	0.154420034755	0.109	0.232	-0.123
3809	DTNB	DTNB	chr2	-	25606704	25606758	25610157	25610247	25602158	25602192	25611070	25611230	3809	88	3	35	6	214	178	0.026050072574	0.154420034755	0.961	0.829	0.132
5643	FARP1	FARP1	chr13	+	99076825	99076904	99083296	99083534	99064154	99064288	99087829	99087960	5643	157	317	356	552	203	250	0.0260485005542	0.154420034755	0.379	0.443	-0.064
1858	CCNY	CCNY	chr10	+	35805450	35805551	35814891	35814927	35790428	35790463	35818900	35818958	1858	176	61	430	98	225	160	0.0261430414163	0.154543205953	0.672	0.757	-0.085
5125	PTMA	PTMA	chr2	+	232576596	232576693	232577152	232577226	232576057	232576129	232577513	232578250	5125	780	1796	1044	2116	221	198	0.0261236384747	0.154543205953	0.28	0.307	-0.027
102	UCK2	UCK2	chr1	+	165865426	165865569	165872418	165872516	165860462	165860559	165875157	165875206	102	159	143	492	327	250	222	0.0262663182538	0.154937312631	0.497	0.572	-0.075
695	SMG7	SMG7	chr1	+	183516237	183516387	183518342	183518423	183514064	183514447	183518898	183519058	695	4	54	0	81	250	205	0.0262392575205	0.154937312631	0.057	0.0	0.057
3778	STAU2	STAU2	chr8	-	74600888	74601048	74621266	74621397	74585341	74585477	74650518	74650584	3778	23	156	55	207	250	250	0.0262977277495	0.154955610012	0.128	0.21	-0.082
3158	GSTO2	GSTO2	chr10	+	106039127	106039229	106057335	106057442	106037651	106037874	106058885	106059176	3158	8	29	56	80	226	231	0.0263266146302	0.154959019877	0.22	0.417	-0.197
537	DPY19L1	DPY19L1	chr7	-	34997595	34997682	35006505	35006583	34994919	34994979	35009044	35009144	537	56	24	179	138	202	211	0.0265794331106	0.156279072876	0.709	0.575	0.134
1007	FRMD8	FRMD8	chr11	+	65156831	65156999	65161043	65161145	65154507	65154592	65161511	65161570	1007	4	18	52	70	250	226	0.0267338325276	0.15646096558	0.167	0.402	-0.235
2519	PTTG1IP	PTTG1IP	chr21	-	46281077	46281186	46285309	46285362	46276107	46276279	46293416	46293818	2519	0	604	30	2236	177	233	0.0266825088001	0.15646096558	0.0	0.017	-0.017
5095	PALB2	PALB2	chr16	-	23619184	23619333	23625324	23625412	23614482	23614990	23632682	23632799	5095	12	32	28	29	212	250	0.0266904754283	0.15646096558	0.307	0.532	-0.225
5347	LARP4	LARP4	chr12	+	50860741	50860903	50867197	50867319	50856364	50856413	50867781	50867950	5347	38	43	155	99	250	246	0.0267532816556	0.15646096558	0.465	0.606	-0.141
5819	PTGFRN	PTGFRN	chr1	+	117509532	117509952	117516837	117516945	117503864	117504290	117527301	117527607	5819	54	81	222	214	250	232	0.0267043738814	0.15646096558	0.382	0.49	-0.108
2904	SNRPN	SNRPN	chr15	+	25219457	25219603	25220504	25220656	25213078	25213229	25221451	25221563	2904	352	376	529	696	250	250	0.0269505639033	0.157446517403	0.484	0.432	0.052
1636	HPS5	HPS5	chr11	-	18322374	18322463	18326968	18327040	18320338	18320517	18327681	18327894	1636	18	8	40	50	196	213	0.0269860815416	0.157485938549	0.71	0.465	0.245
4060	FAM57A	FAM57A	chr17	+	641085	641287	643744	643840	636337	636421	644540	646075	4060	17	49	182	277	250	220	0.0270526669187	0.157706388406	0.234	0.366	-0.132
4959	METTL2B	METTL2B	chr7	+	128138089	128138196	128140956	128141022	128133857	128133997	128141815	128142978	4959	27	24	40	76	231	190	0.0271242023128	0.15795519517	0.481	0.302	0.179
4460	EIF4G1	EIF4G1	chr3	+	184033276	184033333	184035108	184035285	184032282	184032462	184035504	184035604	4460	62	450	210	1089	181	250	0.0273314661078	0.158824252096	0.16	0.21	-0.05
5083	HMGXB3	HMGXB3	chr5	+	149386035	149386210	149389673	149390171	149384413	149384552	149391817	149391916	5083	28	35	122	80	250	250	0.0273166315117	0.158824252096	0.444	0.604	-0.16
1172	CASK	CASK	chrX	-	41412971	41413168	41414852	41414888	41401943	41402059	41419031	41419100	1172	11	42	47	433	160	250	0.0273675537758	0.158865312162	0.29	0.145	0.145
412	DSE	DSE	chr6	+	116752116	116752356	116754505	116754713	116747736	116747990	116756749	116759442	412	45	45	267	159	250	250	0.0274442133199	0.159141550544	0.5	0.627	-0.127
2570	IQGAP3	IQGAP3	chr1	-	156514180	156514264	156517864	156518035	156513943	156514015	156518139	156518279	2570	36	10	209	128	250	208	0.0275240221789	0.159435446992	0.75	0.576	0.174
2292	RAB34	RAB34	chr17	-	27043920	27044012	27044230	27044309	27042817	27042919	27045139	27045286	2292	4	44	17	55	203	216	0.0275621440675	0.159487501718	0.088	0.247	-0.159
5588	PAQR6	PAQR6	chr1	-	156214932	156215029	156215325	156215452	156214551	156214702	156215572	156216041	5588	26	17	7	0	250	221	0.0277378574054	0.160334774485	0.575	1.0	-0.425
927	VPS36	VPS36	chr13	-	52992126	52992191	52997708	52997774	52991191	52991276	53000066	53000201	927	85	46	118	105	190	189	0.0279231803625	0.161235748211	0.648	0.528	0.12
4306	PSME4	PSME4	chr2	-	54096512	54096675	54101475	54101631	54093883	54094017	54102763	54102892	4306	129	181	216	218	250	250	0.0281137187179	0.162164906493	0.416	0.498	-0.082
313	ZNF790-AS1	ZNF790-AS1	chr19	+	37292777	37292835	37314632	37314723	37288464	37288713	37318551	37319013	313	24	4	0	2	182	215	0.0281728084978	0.162334688123	0.876	0.0	0.876
2572	IQGAP3	IQGAP3	chr1	-	156497743	156497852	156498300	156498402	156495196	156496391	156498707	156498874	2572	22	56	158	224	226	233	0.0282750261076	0.162650922424	0.288	0.421	-0.133
5934	ERI3	ERI3	chr1	-	44804716	44804994	44818521	44818597	44778840	44778900	44820563	44820951	5934	24	0	19	4	200	250	0.0283168303015	0.162650922424	1.0	0.856	0.144
697	SMG7	SMG7	chr1	+	183515100	183515472	183518342	183518423	183514064	183514447	183518898	183519058	697	94	54	85	81	250	205	0.0283149459044	0.162650922424	0.588	0.463	0.125
1136	SLC25A17	SLC25A17	chr22	-	41188528	41188680	41190517	41190584	41175012	41175129	41215198	41215403	1136	4	105	0	168	191	250	0.0285109053057	0.162863206102	0.047	0.0	0.047
2304	ZNF559	ZNF559	chr19	+	9443690	9443789	9448471	9448693	9435370	9435456	9449169	9449258	2304	0	22	4	17	223	250	0.028450418561	0.162863206102	0.0	0.209	-0.209
3026	CDIPT	CDIPT	chr16	-	29872426	29872580	29873906	29874041	29871901	29871983	29874135	29874609	3026	136	162	222	363	250	250	0.0286191882271	0.162863206102	0.456	0.379	0.077
323	TYSND1	TYSND1	chr10	-	71902423	71902520	71902520	71902609	71897736	71899897	71903597	71903728	323	25	53	43	45	213	221	0.0286257730944	0.162863206102	0.329	0.498	-0.169
3997	C8orf76	C8orf76	chr8	-	124238739	124238872	124243539	124243997	124232195	124232537	124250037	124250181	3997	96	92	107	64	250	250	0.0284490378077	0.162863206102	0.511	0.626	-0.115
4408	TXNDC12	TXNDC12	chr1	-	52489162	52489246	52490181	52490251	52485803	52486684	52492946	52493020	4408	155	163	310	239	194	208	0.0284590768664	0.162863206102	0.505	0.582	-0.077
4454	EIF4G1	EIF4G1	chr3	+	184033919	184034006	184035108	184035285	184032282	184032462	184035504	184035604	4454	4	450	2	1089	211	250	0.0286332478077	0.162863206102	0.01	0.002	0.008
4706	KIAA1191	KIAA1191	chr5	-	175786483	175786570	175786813	175786921	175775252	175775359	175788604	175788810	4706	124	4	272	26	232	211	0.0286513093672	0.162863206102	0.966	0.905	0.061
5166	RNMTL1	RNMTL1	chr17	+	686322	686567	691204	691372	685512	685932	694773	695741	5166	23	30	109	71	250	250	0.0285468954617	0.162863206102	0.434	0.606	-0.172
5695	SYNJ2BP-COX16	SYNJ2BP-COX16	chr14	-	70809374	70809446	70842392	70842488	70795890	70795953	70883616	70883807	5695	3	144	19	266	220	196	0.0285762203042	0.162863206102	0.018	0.06	-0.042
1057	MAPKAPK5	MAPKAPK5	chr12	+	112305375	112305473	112306556	112306665	112303959	112304035	112308074	112308164	1057	83	59	134	150	222	233	0.0286932938079	0.162932666291	0.596	0.484	0.112
1246	NQO2	NQO2	chr6	+	3002283	3002520	3004728	3004885	3000049	3000319	3006701	3006793	1246	5	3	0	5	250	250	0.0288309179653	0.163544502531	0.625	0.0	0.625
1095	HNF1B	HNF1B	chr17	-	36059081	36059200	36060987	36061182	36046433	36047395	36064923	36065056	1095	3	11	653	635	250	243	0.0289769499725	0.164120110463	0.21	0.5	-0.29
2362	SNHG1	SNHG1	chr11	-	62621272	62621305	62622359	62622410	62621023	62621062	62622604	62622688	2362	125	167	140	129	175	157	0.0290259859251	0.164120110463	0.402	0.493	-0.091
2481	AZIN1	AZIN1	chr8	-	103842048	103842164	103845283	103845446	103841654	103841714	103846416	103846491	2481	281	283	741	924	250	240	0.0290523176907	0.164120110463	0.488	0.435	0.053
4540	FAM228B	FAM228B	chr2	+	24369799	24369956	24387067	24387204	24357988	24358057	24392224	24392507	4540	1	10	2	0	250	250	0.0290046354356	0.164120110463	0.091	1.0	-0.909
5517	ZNF268	ZNF268	chr12	+	133764457	133764658	133768074	133768201	133758531	133758616	133768493	133768589	5517	9	25	32	33	250	250	0.0290923486131	0.164176820936	0.265	0.492	-0.227
3442	NR2C1	NR2C1	chr12	-	95434251	95434373	95442843	95443009	95425124	95425264	95445537	95445719	3442	87	91	111	73	250	246	0.0292261334172	0.164761950902	0.485	0.599	-0.114
304	SNX6	SNX6	chr14	-	35044961	35045048	35050766	35050806	35037059	35037219	35055435	35055511	304	36	52	139	341	164	211	0.0294830678218	0.166039416931	0.471	0.344	0.127
2559	DNAJB6	DNAJB6	chr7	+	157151240	157151331	157155854	157155964	157129710	157129838	157159195	157159255	2559	267	476	638	931	215	234	0.0296213954982	0.166646987623	0.379	0.427	-0.048
4038	ZNF92	ZNF92	chr7	+	64852814	64852941	64853718	64853814	64838711	64838913	64863253	64866048	4038	3	12	45	45	250	220	0.0297345616661	0.167111899959	0.18	0.468	-0.288
2117	AKNA	AKNA	chr9	-	117138745	117139812	117143339	117143726	117136372	117136447	117156636	117156685	2117	2	38	37	175	250	250	0.0297733959849	0.167158532945	0.05	0.175	-0.125
1729	FAM49B	FAM49B	chr8	-	130891634	130891717	130915557	130915596	130883620	130883742	130983188	130983241	1729	6	146	30	289	163	207	0.0298094143305	0.167189276686	0.05	0.116	-0.066
2653	ZMYM2	ZMYM2	chr13	+	20635192	20635364	20636985	20637111	20633586	20633702	20638590	20638685	2653	289	224	126	136	250	250	0.0300770025098	0.16851741222	0.563	0.481	0.082
2503	EEF1D	EEF1D	chr8	-	144663398	144663498	144668388	144668460	144663223	144663324	144668898	144669022	2503	1129	774	1553	1214	196	224	0.0301472445972	0.168565900843	0.625	0.594	0.031
3595	SLC35B1	SLC35B1	chr17	-	47783565	47783671	47784326	47784430	47783227	47783258	47785091	47785313	3595	93	265	94	385	228	230	0.0301346387784	0.168565900843	0.261	0.198	0.063
4037	LGALS9	LGALS9	chr17	+	25970550	25970646	25972339	25972375	25969263	25969374	25972886	25972937	4037	0	3	15	6	220	160	0.0302953617896	0.169221235139	0.0	0.645	-0.645
650	SEPT10	SEPT10	chr2	-	110325391	110325553	110350627	110350696	110323339	110323436	110371374	110371783	650	1	95	30	506	193	250	0.0303686419145	0.169457641019	0.013	0.071	-0.058
2785	FAM103A1	FAM103A1	chr15	+	83656087	83656136	83657761	83657940	83654954	83655121	83658632	83659809	2785	168	588	77	374	173	250	0.030463691394	0.169814915164	0.292	0.229	0.063
2776	ZFP1	ZFP1	chr16	+	75186806	75186864	75200667	75200794	75182420	75182541	75203150	75206132	2776	0	32	3	17	182	250	0.030626505761	0.170548822519	0.0	0.195	-0.195
1302	PDCD6	PDCD6	chr5	+	304291	304336	306716	306875	272825	272887	311407	311517	1302	39	404	76	505	169	250	0.0307736168416	0.171193880682	0.125	0.182	-0.057
648	TMEM206	TMEM206	chr1	-	212548534	212548642	212550903	212551048	212537815	212538718	212553236	212553379	648	91	98	112	77	250	232	0.0308331069864	0.171350687963	0.463	0.574	-0.111
3318	CREM	CREM	chr10	+	35437295	35437419	35490378	35490414	35415768	35416121	35495822	35495979	3318	52	15	47	4	248	160	0.0309748249343	0.171929642507	0.691	0.883	-0.192
3330	ACTR1A	ACTR1A	chr10	-	104241757	104241932	104242767	104242860	104240888	104240929	104243916	104244133	3330	224	7	591	4	217	250	0.0310001017819	0.171929642507	0.974	0.994	-0.02
4937	PHF3	PHF3	chr6	+	64389900	64390062	64394029	64395812	64345706	64346055	64401626	64401933	4937	18	50	14	92	250	250	0.0310909010042	0.172258696454	0.265	0.132	0.133
5415	IRAK1	IRAK1	chrX	-	153279492	153279729	153281482	153281548	153278493	153278794	153281887	153282095	5415	92	21	475	58	190	250	0.0312373124772	0.172894892316	0.852	0.915	-0.063
3444	NR2C1	NR2C1	chr12	-	95422162	95422300	95425124	95425264	95418925	95419031	95434251	95434373	3444	94	85	78	111	250	250	0.0312842290138	0.172979666284	0.525	0.413	0.112
1423	POLL	POLL	chr10	-	103345618	103345913	103346878	103346957	103340004	103340173	103347960	103348027	1423	3	0	0	3	203	250	0.0313708913672	0.173283813667	1.0	0.0	1.0
4274	ATP11A	ATP11A	chr13	+	113512458	113512604	113513706	113513766	113512131	113512234	113514600	113514728	4274	21	32	280	227	250	184	0.0315019003329	0.173694192592	0.326	0.476	-0.15
535	SLC38A9	SLC38A9	chr5	-	54941616	54941723	54945034	54945142	54931371	54931485	54948356	54948551	535	31	42	33	88	232	231	0.0315086469206	0.173694192592	0.424	0.272	0.152
1853	PVRL2	PVRL2	chr19	+	45368527	45368917	45375109	45375406	45349392	45349870	45377172	45377290	1853	40	498	114	947	250	250	0.0315917931412	0.173977339693	0.074	0.107	-0.033
1137	SLC25A17	SLC25A17	chr22	-	41190517	41190584	41195026	41195087	41175012	41175129	41215198	41215403	1137	52	4	64	0	185	191	0.0318001568095	0.17413044927	0.931	1.0	-0.069
1635	ZMYND8	ZMYND8	chr20	-	45841286	45841370	45848908	45848975	45837858	45839542	45849964	45850125	1635	70	47	56	66	191	208	0.0318266513489	0.17413044927	0.619	0.48	0.139
193	RAPH1	RAPH1	chr2	-	204334961	204335036	204341798	204341879	204326570	204326648	204354306	204354812	193	1	4	25	9	205	199	0.0316536403367	0.17413044927	0.195	0.729	-0.534
2451	GOSR2	GOSR2	chr17	+	45009432	45009565	45012394	45012535	45008464	45008573	45015964	45016070	2451	153	72	238	163	250	250	0.0317280580892	0.17413044927	0.68	0.594	0.086
3743	WHSC1L1	WHSC1L1	chr8	-	38156961	38157108	38162765	38162963	38153313	38153470	38172164	38172291	3743	46	12	69	40	250	250	0.0318422688562	0.17413044927	0.793	0.633	0.16
5780	ANGEL2	ANGEL2	chr1	-	213184549	213184800	213186434	213186760	213181551	213181808	213188954	213189217	5780	61	4	78	0	250	250	0.0318258118618	0.17413044927	0.938	1.0	-0.062
5890	PICK1	PICK1	chr22	+	38461008	38461137	38463710	38463777	38455240	38455352	38465039	38465129	5890	70	16	224	96	250	191	0.0318271467335	0.17413044927	0.77	0.641	0.129
2716	RFWD3	RFWD3	chr16	-	74662349	74662564	74664678	74664855	74660240	74660452	74666420	74666571	2716	91	70	173	200	250	250	0.0319672306978	0.17459540871	0.565	0.464	0.101
2937	TTC4	TTC4	chr1	+	55199301	55199383	55203254	55203337	55197158	55197373	55207083	55208328	2937	42	62	95	82	206	207	0.0319910842046	0.17459540871	0.405	0.538	-0.133
4275	ATP11A	ATP11A	chr13	+	113513706	113513766	113514600	113514728	113512458	113512604	113516753	113516889	4275	14	58	198	434	184	250	0.0320337873314	0.174654334514	0.247	0.383	-0.136
2423	UBR4	UBR4	chr1	-	19467281	19467386	19468140	19468271	19465576	19465714	19470473	19470585	2423	57	47	232	117	250	229	0.0321865183514	0.175312439259	0.526	0.645	-0.119
5253	PER2	PER2	chr2	-	239177563	239177615	239179952	239180154	239176696	239176839	239181710	239181832	5253	42	6	20	10	250	176	0.0322946251747	0.175726419688	0.831	0.585	0.246
4411	SLC29A2	SLC29A2	chr11	-	66133596	66133662	66133901	66134035	66133406	66133492	66134934	66135019	4411	20	20	161	76	250	190	0.0323897838195	0.176069192282	0.432	0.617	-0.185
4066	HSPA9	HSPA9	chr5	-	137904613	137904738	137906648	137906830	137903337	137903411	137909451	137909539	4066	503	424	1065	1063	250	249	0.0325705754175	0.176876319281	0.542	0.499	0.043
242	HNRNPM	HNRNPM	chr19	+	8536209	8536311	8538547	8538592	8533657	8533718	8539050	8539128	242	611	271	850	460	226	169	0.032644276724	0.17710086302	0.628	0.58	0.048
1341	ADAM15	ADAM15	chr1	+	155033890	155033965	155034379	155034451	155033238	155033308	155034720	155034845	1341	3	0	33	65	199	196	0.0326873834899	0.177159145766	1.0	0.333	0.667
3655	DPP8	DPP8	chr15	-	65777436	65777498	65780027	65780156	65773852	65773953	65782526	65782637	3655	34	46	86	64	250	186	0.0329755033799	0.178543922356	0.355	0.5	-0.145
5812	ZNF385A	ZNF385A	chr12	-	54765256	54765499	54767756	54767919	54764710	54764880	54778211	54778348	5812	15	122	12	38	250	250	0.0330436350891	0.178559583887	0.109	0.24	-0.131
5846	YTHDF1	YTHDF1	chr20	-	61833638	61835159	61845215	61845295	61826781	61828086	61846928	61846953	5846	18	175	45	236	204	250	0.0330308072327	0.178559583887	0.112	0.189	-0.077
1399	STIL	STIL	chr1	-	47725960	47726211	47728574	47728785	47715810	47717594	47735306	47735538	1399	22	15	53	81	250	250	0.0331595126293	0.178854075877	0.595	0.396	0.199
4174	UBAP2L	UBAP2L	chr1	+	154201090	154201201	154207066	154207235	154199757	154199835	154207671	154207767	4174	287	274	503	381	235	250	0.0331634795424	0.178854075877	0.527	0.584	-0.057
1639	FCHSD1	FCHSD1	chr5	-	141026169	141026289	141026701	141026797	141025653	141025758	141026964	141027087	1639	24	40	72	62	220	244	0.0332259422598	0.179014574734	0.4	0.563	-0.163
708	MYO1E	MYO1E	chr15	-	59506838	59506919	59510089	59510286	59506426	59506513	59515257	59515390	708	36	43	553	400	250	205	0.0335081528627	0.180357550413	0.407	0.531	-0.124
3496	UNC45A	UNC45A	chr15	+	91488121	91488293	91489843	91490144	91486141	91486312	91491025	91491120	3496	131	140	284	220	250	250	0.0336173172864	0.180767381951	0.483	0.563	-0.08
3898	LRIG1	LRIG1	chr3	-	66467552	66467690	66501982	66502057	66465343	66465487	66512861	66512933	3898	26	69	23	28	199	250	0.0337628823591	0.181194135327	0.321	0.508	-0.187
4111	E2F8	E2F8	chr11	-	19255906	19256068	19256290	19256605	19253780	19253918	19258860	19259017	4111	16	8	66	87	250	250	0.0337599939848	0.181194135327	0.667	0.431	0.236
3886	MEAF6	MEAF6	chr1	-	37962147	37962205	37962307	37962337	37961485	37961519	37967404	37967597	3886	2	13	0	48	154	182	0.0338243102461	0.181346008117	0.154	0.0	0.154
5954	LUC7L	LUC7L	chr16	-	258076	258187	270647	270746	249060	249237	277240	277335	5954	162	10	182	3	223	235	0.0338742171451	0.181435875394	0.945	0.985	-0.04
4023	PTK2	PTK2	chr8	-	141710989	141711121	141712668	141712806	141696730	141696793	141716217	141716304	4023	184	201	418	350	250	250	0.0339268610815	0.181540212669	0.478	0.544	-0.066
1110	SH3BP1	SH3BP1	chr22	+	38043447	38043528	38044325	38044442	38043273	38043355	38046158	38046256	1110	54	84	123	121	205	241	0.0339902650206	0.181586104049	0.43	0.544	-0.114
2012	NAGK	NAGK	chr2	+	71298815	71298957	71299770	71299881	71297870	71297969	71300611	71300724	2012	117	98	217	258	250	235	0.0340203853139	0.181586104049	0.529	0.442	0.087
5831	KLK6	KLK6	chr19	-	51466557	51466805	51470424	51470581	51464999	51465136	51471320	51471368	5831	18	76	260	630	250	250	0.0340349548327	0.181586104049	0.191	0.292	-0.101
1756	ASL	ASL	chr7	+	65554262	65554322	65554598	65554682	65554077	65554162	65556992	65557073	1756	30	58	159	182	184	208	0.034110120154	0.181809929623	0.369	0.497	-0.128
4100	RNF146	RNF146	chr6	+	127601660	127601749	127603431	127603540	127601375	127601485	127607194	127607322	4100	0	13	3	6	213	233	0.0341545234522	0.181869514959	0.0	0.354	-0.354
5144	NF2	NF2	chr22	+	30032739	30032865	30035078	30035201	29999544	30000101	30038190	30038274	5144	9	19	336	302	250	247	0.0342842624847	0.182382947368	0.319	0.524	-0.205
3707	CDKN3	CDKN3	chr14	+	54866611	54866630	54868241	54868297	54863672	54863795	54875462	54875507	3707	3	47	1	162	143	180	0.0343581408791	0.18248459105	0.074	0.008	0.066
754	TSPAN6	TSPAN6	chrX	-	99887481	99887565	99888401	99888536	99885755	99885863	99888927	99889026	754	278	210	441	258	250	208	0.034370042633	0.18248459105	0.524	0.587	-0.063
3242	SH3GLB1	SH3GLB1	chr1	+	87181406	87181548	87185189	87185318	87170252	87170654	87188222	87188356	3242	50	110	235	347	250	250	0.0344087037367	0.18251283358	0.313	0.404	-0.091
1775	MUTYH	MUTYH	chr1	-	45798589	45798631	45798768	45798842	45798434	45798506	45798956	45798996	1775	18	28	26	16	198	166	0.0346957628204	0.183324908956	0.35	0.577	-0.227
1845	TTC39A	TTC39A	chr1	-	51776925	51776993	51777790	51777867	51774932	51774997	51778483	51778615	1845	11	16	46	25	201	192	0.0346302521368	0.183324908956	0.396	0.637	-0.241
3916	DLG1	DLG1	chr3	-	196846280	196846401	196857397	196857542	196842797	196842954	196863412	196863549	3916	119	121	204	290	250	245	0.0346699716953	0.183324908956	0.491	0.408	0.083
5321	LARGE	LARGE	chr22	-	33700214	33700493	33712070	33712234	33679187	33679334	33733631	33733787	5321	12	22	102	83	250	250	0.0346397609403	0.183324908956	0.353	0.551	-0.198
2966	ZDHHC8P1	ZDHHC8P1	chr22	-	23734913	23735020	23736112	23736244	23732791	23733911	23741946	23742770	2966	9	11	0	6	250	231	0.0349279732993	0.184373891842	0.431	0.0	0.431
429	FANCE	FANCE	chr6	+	35425332	35425377	35425692	35425761	35423523	35424130	35426073	35426217	429	27	10	28	27	169	193	0.0350470190217	0.184824067558	0.755	0.542	0.213
1270	ALG3	ALG3	chr3	-	183961578	183961784	183962388	183962509	183961341	183961418	183962985	183963146	1270	203	221	238	194	245	250	0.0351435721518	0.185154873878	0.484	0.556	-0.072
4690	PPP4R3B	PPP4R3B	chr2	-	55805382	55805478	55806814	55806917	55804450	55804492	55808702	55808834	4690	68	21	157	87	227	220	0.0353087358731	0.18584617324	0.758	0.636	0.122
1444	COL25A1	COL25A1	chr4	-	109753535	109753589	109755510	109755546	109748290	109748344	109762850	109762877	1444	7	4	0	4	160	178	0.035394247262	0.185938684753	0.661	0.0	0.661
3306	SMARCC1	SMARCC1	chr3	-	47712147	47712207	47716964	47717078	47703823	47704082	47718118	47718272	3306	324	120	351	175	238	184	0.0353663138307	0.185938684753	0.676	0.608	0.068
3986	PBX2	PBX2	chr6	-	32154380	32154467	32154589	32154678	32152509	32154251	32155018	32155172	3986	227	191	232	144	213	211	0.0355008833039	0.185963478666	0.541	0.615	-0.074
436	CTNND1	CTNND1	chr11	+	57577580	57577695	57578870	57578958	57576745	57576938	57581782	57581845	436	282	251	782	859	239	212	0.0354897419518	0.185963478666	0.499	0.447	0.052
5275	PGGT1B	PGGT1B	chr5	-	114557520	114557705	114566672	114566718	114552561	114552670	114572086	114572219	5275	14	58	25	46	170	250	0.0354803603976	0.185963478666	0.262	0.444	-0.182
2502	EEF1D	EEF1D	chr8	-	144672777	144672908	144674816	144674830	144671160	144672251	144679517	144679845	2502	2	6	0	25	138	250	0.0355569305492	0.186079003658	0.377	0.0	0.377
1737	RFT1	RFT1	chr3	-	53157739	53157856	53159924	53160010	53156389	53156579	53164353	53164470	1737	9	59	46	136	210	241	0.0356312340237	0.186289756491	0.149	0.28	-0.131
5007	CD109	CD109	chr6	+	74476481	74476583	74476670	74476733	74475652	74475877	74477777	74477954	5007	5	0	70	59	226	187	0.0356757353995	0.186344442344	1.0	0.495	0.505
4463	PAPOLA	PAPOLA	chr14	+	97026985	97027048	97029155	97029230	97022511	97022750	97031291	97033453	4463	72	84	326	260	187	199	0.0357564933932	0.186588221958	0.477	0.572	-0.095
2912	HACL1	HACL1	chr3	-	15631046	15631119	15633106	15633187	15628031	15628109	15637890	15637931	2912	39	23	39	47	205	197	0.0358545426948	0.186921682582	0.62	0.444	0.176
2603	OCIAD2	OCIAD2	chr4	-	48896022	48896070	48899820	48899874	48894788	48894906	48901845	48901942	2603	412	277	1094	888	178	172	0.0360729393975	0.187524473183	0.59	0.543	0.047
3688	OSBPL9	OSBPL9	chr1	+	52238276	52238395	52242504	52242590	52237741	52237854	52246835	52247007	3688	220	181	415	261	243	210	0.0360628735854	0.187524473183	0.512	0.579	-0.067
5360	PUM2	PUM2	chr2	-	20490412	20490551	20494136	20494279	20483103	20483247	20497313	20497439	5360	161	118	125	132	250	250	0.0360667004672	0.187524473183	0.577	0.486	0.091
408	ZMYM5	ZMYM5	chr13	-	20412839	20413125	20425494	20425588	20411592	20411961	20425828	20426330	408	35	45	41	26	218	250	0.0362108652281	0.188062880701	0.471	0.644	-0.173
2162	CFLAR	CFLAR	chr2	+	201994451	201994869	201997751	201997857	201983268	201983624	202000694	202000830	2162	4	34	172	532	250	230	0.0363384859571	0.188541845021	0.098	0.229	-0.131
999	ESRP1	ESRP1	chr8	+	95704904	95705055	95709079	95709189	95690430	95690599	95718152	95719694	999	5	15	326	345	250	234	0.036371974487	0.188541845021	0.238	0.469	-0.231
4373	TBRG4	TBRG4	chr7	-	45143697	45143855	45144136	45144308	45142931	45143042	45145039	45145363	4373	104	127	298	262	250	250	0.0366143808376	0.189618846457	0.45	0.532	-0.082
1486	SSB	SSB	chr2	+	170657461	170657536	170661983	170662087	170655537	170656026	170662174	170662349	1486	7	477	25	726	199	228	0.0367624528893	0.18984685577	0.017	0.038	-0.021
2080	H2AFV	H2AFV	chr7	-	44875127	44875257	44880497	44880611	44866487	44869762	44882875	44882953	2080	290	56	896	119	238	250	0.0367496799998	0.18984685577	0.845	0.888	-0.043
643	FAM45A	FAM45A	chr10	+	120879852	120879964	120882980	120883081	120877030	120877179	120889026	120889134	643	60	88	125	118	236	225	0.0367184935303	0.18984685577	0.394	0.502	-0.108
687	ASH1L	ASH1L	chr1	-	155365249	155365344	155385534	155385714	155349833	155349907	155408117	155408859	687	30	10	42	34	250	219	0.0368683652085	0.190214355468	0.724	0.52	0.204
260	AKR1E2	AKR1E2	chr10	+	4875541	4875658	4877866	4878001	4872866	4873034	4884612	4884696	260	3	2	14	0	241	250	0.0373324888368	0.19224651354	0.609	1.0	-0.391
5329	TIMMDC1	TIMMDC1	chr3	+	119219541	119219707	119222378	119222467	119217367	119217774	119222800	119222868	5329	288	169	304	234	250	213	0.0373102431107	0.19224651354	0.592	0.525	0.067
1188	PDK1	PDK1	chr2	+	173426947	173427019	173429230	173429415	173423435	173423577	173429705	173429801	1188	52	76	28	74	196	250	0.0374012027947	0.192419345957	0.466	0.326	0.14
1464	CCAR1	CCAR1	chr10	+	70525644	70525836	70530962	70531202	70517050	70517134	70532744	70532856	1464	3	650	6	217	250	250	0.0374533498606	0.192506701537	0.005	0.027	-0.022
470	KIF13A	KIF13A	chr6	-	17790102	17790141	17794479	17794626	17788006	17788106	17794802	17794935	470	16	0	76	16	250	163	0.0375926741831	0.193041555796	1.0	0.756	0.244
6047	ANKRD11	ANKRD11	chr16	-	89341500	89341599	89345479	89352057	89341221	89341365	89352446	89352594	6047	51	66	167	137	250	223	0.037706375107	0.193443952517	0.408	0.521	-0.113
1568	DNER	DNER	chr2	-	230271947	230272061	230282823	230282946	230252980	230253112	230312031	230312256	1568	5	0	29	25	247	238	0.0378065752257	0.193595128892	1.0	0.528	0.472
4891	TYMS	TYMS	chr18	+	669071	669173	670691	670867	662145	662320	671379	671451	4891	555	891	853	1183	226	250	0.037771948552	0.193595128892	0.408	0.444	-0.036
2649	CIZ1	CIZ1	chr9	-	130940647	130940769	130940987	130941183	130939844	130940042	130941351	130941694	2649	112	325	121	254	250	246	0.0378995727326	0.193596069421	0.253	0.319	-0.066
5269	ZNF438	ZNF438	chr10	-	31230503	31230580	31273297	31273355	31197861	31197944	31320761	31320866	5269	2	2	0	11	182	201	0.0379128583156	0.193596069421	0.525	0.0	0.525
5908	AP1G1	AP1G1	chr16	-	71787735	71787790	71789921	71790062	71784112	71784235	71792710	71792824	5908	47	12	163	84	250	179	0.0378576339547	0.193596069421	0.737	0.581	0.156
2513	GOLGA4	GOLGA4	chr3	+	37323448	37323763	37327504	37327552	37315026	37315092	37330725	37330782	2513	65	18	111	58	250	172	0.0381779984513	0.194768279145	0.713	0.568	0.145
669	ZZZ3	ZZZ3	chr1	-	78097534	78099090	78107068	78107131	78050201	78050340	78107206	78107340	669	8	60	31	99	187	250	0.038296728116	0.195192076077	0.151	0.295	-0.144
3645	DPP8	DPP8	chr15	-	65744297	65744440	65746600	65746753	65737997	65739344	65748562	65748709	3645	33	8	53	32	250	250	0.0383652609432	0.195359477584	0.805	0.624	0.181
35	CBFB	CBFB	chr16	+	67070541	67070658	67100584	67100701	67063629	67063716	67116115	67116211	35	62	199	193	438	241	241	0.0384942596089	0.19583417946	0.238	0.306	-0.068
1390	ATP5O	ATP5O	chr21	-	35279644	35279757	35281385	35281515	35276238	35276325	35284592	35284703	1390	1425	1675	1321	1392	250	237	0.0387227228607	0.196582558505	0.446	0.474	-0.028
2772	CABLES1	CABLES1	chr18	+	20814571	20814668	20815858	20816015	20793940	20794018	20817105	20817209	2772	113	190	58	62	221	250	0.0387491013202	0.196582558505	0.402	0.514	-0.112
4876	PSMD14	PSMD14	chr2	+	162172947	162173080	162175332	162175384	162164785	162165115	162223988	162224060	4876	222	163	624	355	250	176	0.0386950698894	0.196582558505	0.489	0.553	-0.064
2465	RANBP3	RANBP3	chr19	-	5931414	5931542	5932462	5932555	5927978	5928098	5933424	5933490	2465	132	124	185	122	217	250	0.0389334575628	0.196875665118	0.551	0.636	-0.085
3699	CBWD6	CBWD6	chr9	-	69205456	69205586	69206733	69206799	69204537	69205069	69206902	69206971	3699	78	61	37	14	190	250	0.0388764936302	0.196875665118	0.627	0.777	-0.15
4218	YTHDF3	YTHDF3	chr8	+	64087889	64087975	64098705	64100303	64081945	64081970	64122240	64125346	4218	26	99	77	173	210	250	0.0389867046014	0.196875665118	0.238	0.346	-0.108
5158	PIAS2	PIAS2	chr18	-	44444126	44444211	44470542	44471017	44435527	44435578	44497284	44497495	5158	11	22	11	6	250	209	0.0389864460081	0.196875665118	0.295	0.605	-0.31
5351	MTMR12	MTMR12	chr5	-	32233878	32234040	32235067	32235235	32227112	32230453	32239106	32239279	5351	40	34	85	127	250	250	0.0389007254144	0.196875665118	0.541	0.401	0.14
5289	SSR3	SSR3	chr3	-	156266693	156266792	156271443	156271570	156262096	156262228	156272745	156272989	5289	503	345	2244	1309	250	223	0.0392537217366	0.198041357407	0.565	0.605	-0.04
4149	TBC1D8	TBC1D8	chr2	-	101645952	101646238	101650005	101650220	101644764	101644894	101652479	101652630	4149	41	71	96	101	250	250	0.0394418355912	0.198669986125	0.366	0.487	-0.121
5549	TBC1D2	TBC1D2	chr9	-	101006275	101006411	101014066	101014208	100995697	100995831	101017454	101018003	5549	10	4	89	120	250	250	0.0394509088268	0.198669986125	0.714	0.426	0.288
4697	SCMH1	SCMH1	chr1	-	41618270	41618413	41625396	41625605	41617285	41617356	41626546	41626570	4697	25	14	28	37	250	250	0.0395084162083	0.198776719048	0.641	0.431	0.21
2433	SLC30A6	SLC30A6	chr2	+	32429658	32429761	32431954	32432002	32422775	32422895	32434561	32434630	2433	27	27	80	40	227	172	0.0395970695844	0.19903981534	0.431	0.602	-0.171
1976	BCL2L13	BCL2L13	chr22	+	18178906	18178976	18185008	18185152	18165979	18166087	18209442	18213621	1976	5	70	3	195	194	250	0.0397053365965	0.199400928926	0.084	0.019	0.065
2560	DNAJB6	DNAJB6	chr7	+	157160066	157160177	157174939	157175071	157159195	157159255	157177560	157177702	2560	439	541	836	873	235	250	0.0398716946027	0.200052847163	0.463	0.505	-0.042
1995	IKBKE	IKBKE	chr1	+	206666598	206666711	206667252	206667324	206666355	206666452	206669444	206670223	1995	13	41	45	67	237	196	0.0401630489394	0.201330155581	0.208	0.357	-0.149
1144	UBE2C	UBE2C	chr20	+	44444028	44444179	44444179	44444384	44443022	44443109	44444492	44444552	1144	0	1150	39	2697	250	250	0.0402848552044	0.20151817375	0.0	0.014	-0.014
298	ZNF138	ZNF138	chr7	+	64275953	64276031	64280597	64280701	64275295	64275422	64291828	64294059	298	9	3	16	0	202	228	0.0403109974892	0.20151817375	0.772	1.0	-0.228
4280	HAUS1	HAUS1	chr18	+	43702432	43702556	43703264	43703330	43685159	43685334	43704787	43704859	4280	8	203	2	239	248	190	0.0402675939325	0.20151817375	0.029	0.006	0.023
6009	NEDD4L	NEDD4L	chr18	+	55912658	55912740	55916130	55916169	55862621	55862965	55919232	55919286	6009	0	7	77	156	206	163	0.0405212044016	0.202384190597	0.0	0.281	-0.281
3527	FAM172A	FAM172A	chr5	-	93388830	93388932	93410350	93410474	93300162	93300228	93447215	93447404	3527	16	5	19	20	248	226	0.0407128650511	0.202602021172	0.745	0.464	0.281
3590	NDUFA5	NDUFA5	chr7	-	123190523	123190640	123197457	123197502	123185664	123185730	123197828	123197958	3590	9	353	2	336	169	241	0.0406088090924	0.202602021172	0.035	0.008	0.027
489	CHFR	CHFR	chr12	-	133438918	133439011	133446204	133446420	133438052	133438220	133447309	133447369	489	49	0	117	8	250	217	0.0406690628142	0.202602021172	1.0	0.927	0.073
500	MBTD1	MBTD1	chr17	-	49279382	49279438	49280061	49280296	49278952	49279057	49280500	49280589	500	65	24	48	7	250	180	0.0406899666158	0.202602021172	0.661	0.832	-0.171
5509	PCCA	PCCA	chr13	+	101077886	101077985	101101505	101101559	101020725	101020828	101179928	101180006	5509	24	2	38	14	223	178	0.0407512010971	0.202608605636	0.905	0.684	0.221
3526	CUL4A	CUL4A	chr13	+	113907395	113907509	113909006	113909112	113900269	113900377	113909266	113909439	3526	284	271	318	237	238	230	0.041018333082	0.203607446809	0.503	0.565	-0.062
4989	ANO10	ANO10	chr3	-	43607144	43607219	43616300	43616356	43602711	43602894	43621844	43621964	4989	2	13	1	94	180	199	0.041026491383	0.203607446809	0.145	0.012	0.133
3957	GATS	GATS	chr7	-	99810669	99810756	99821192	99821321	99798277	99800226	99821504	99821698	3957	49	3	84	0	250	211	0.0411148476907	0.2038611198	0.932	1.0	-0.068
2033	SLBP	SLBP	chr4	-	1705322	1705427	1713600	1713717	1701737	1701797	1713856	1714468	2033	4	402	15	513	241	229	0.0415902810418	0.205687198969	0.009	0.027	-0.018
3619	HMG20B	HMG20B	chr19	+	3575537	3575658	3576258	3576305	3574380	3574584	3576550	3576623	3619	305	136	372	123	245	171	0.0415958584688	0.205687198969	0.61	0.679	-0.069
5211	MAST2	MAST2	chr1	+	46476401	46476611	46485267	46485369	46473967	46474043	46487621	46487754	5211	38	56	133	119	250	226	0.0415593704786	0.205687198969	0.38	0.503	-0.123
975	CHEK2	CHEK2	chr22	-	29092888	29092975	29095825	29095925	29091697	29091861	29105993	29106047	975	18	28	10	40	224	211	0.0416345810704	0.205692867129	0.377	0.191	0.186
2468	LOC400927-CSNK1E	LOC400927-CSNK1E	chr22	-	38732612	38732711	38757403	38757565	38710086	38710174	38776374	38776428	2468	24	11	15	1	250	223	0.041689568526	0.205778808035	0.661	0.93	-0.269
2366	TIPIN	TIPIN	chr15	-	66641397	66641461	66641652	66641775	66633487	66633694	66643862	66643938	2366	61	35	184	62	247	188	0.0419244845889	0.206169336499	0.57	0.693	-0.123
2462	TMEM59	TMEM59	chr1	-	54511364	54511459	54512939	54513045	54509045	54509198	54519028	54519246	2462	8	323	30	555	230	219	0.0418380407791	0.206169336499	0.023	0.049	-0.026
5645	TMEM57	TMEM57	chr1	+	25784881	25785383	25810606	25810765	25783143	25783322	25812103	25812286	5645	47	67	111	98	250	250	0.0418572793134	0.206169336499	0.412	0.531	-0.119
5650	MRPL55	MRPL55	chr1	-	228295935	228296019	228296655	228296722	228295368	228295570	228296849	228297013	5650	32	37	41	23	191	208	0.0419854704497	0.206169336499	0.485	0.66	-0.175
611	TRMT2B	TRMT2B	chrX	-	100292905	100293040	100296305	100296360	100291962	100292062	100306805	100307105	611	4	18	4	92	179	250	0.0419946675551	0.206169336499	0.237	0.057	0.18
664	PRPF3	PRPF3	chr1	+	150298208	150298339	150300778	150300925	150297352	150297545	150305154	150305238	664	160	121	150	159	250	250	0.041919824476	0.206169336499	0.569	0.485	0.084
5974	MRPL45	MRPL45	chr17	+	36462499	36462598	36474585	36474634	36455316	36455434	36476501	36476651	5974	89	60	243	108	223	173	0.0420757332869	0.206382225818	0.535	0.636	-0.101
1141	SFI1	SFI1	chr22	+	31952927	31953045	31957275	31957378	31946239	31946334	31969043	31969200	1141	24	26	63	33	242	227	0.042223848869	0.206923320241	0.464	0.642	-0.178
5024	TNS1	TNS1	chr2	-	218712232	218713810	218745620	218745737	218700737	218700934	218747068	218747134	5024	1	9	26	35	241	250	0.0424659297543	0.207923523681	0.103	0.435	-0.332
2623	NAPB	NAPB	chr20	-	23375775	23375822	23377708	23377825	23375558	23375636	23383629	23383709	2623	5	1	6	12	241	171	0.0425123056574	0.207964576558	0.78	0.262	0.518
4165	UQCC1	UQCC1	chr20	-	33954359	33954417	33961986	33962059	33934966	33935075	33969720	33969828	4165	46	47	108	65	197	182	0.0428105033781	0.209049683757	0.475	0.606	-0.131
5839	RNF14	RNF14	chr5	+	141354368	141354520	141357867	141358395	141353147	141353307	141359687	141359916	5839	41	60	168	154	250	250	0.0428007877635	0.209049683757	0.406	0.522	-0.116
2040	LRCH3	LRCH3	chr3	+	197581262	197581316	197585704	197585776	197579431	197579491	197592293	197592342	2040	53	43	66	29	178	196	0.0430230836479	0.209876031594	0.576	0.715	-0.139
4855	TSTA3	TSTA3	chr8	-	144696489	144696623	144696793	144696867	144695920	144695987	144696956	144697085	4855	176	7	423	5	198	250	0.0430564091121	0.209876031594	0.969	0.991	-0.022
6063	NDUFAF2	NDUFAF2	chr5	+	60368951	60369041	60394818	60394859	60240955	60241209	60448530	60448864	6063	88	28	185	97	214	165	0.0431745636296	0.21026473426	0.708	0.595	0.113
2296	RAB34	RAB34	chr17	-	27043010	27043076	27043920	27044012	27042817	27042919	27044230	27044443	2296	137	337	285	545	216	190	0.0433780470151	0.210944653517	0.263	0.315	-0.052
2378	FOXJ3	FOXJ3	chr1	-	42664772	42664901	42671432	42671534	42660560	42660735	42693553	42693637	2378	32	84	32	150	226	250	0.0433912458642	0.210944653517	0.296	0.191	0.105
5918	STARD10	STARD10	chr11	-	72468811	72468929	72469574	72469678	72466745	72466798	72470278	72470426	5918	78	71	432	272	228	242	0.0434566014077	0.211073243751	0.538	0.628	-0.09
5976	ZNF133	ZNF133	chr20	+	18287349	18287391	18290812	18290950	18286941	18287037	18295712	18297640	5976	0	4	2	0	166	250	0.0434948152999	0.211073243751	0.0	1.0	-1.0
3732	ABCA7	ABCA7	chr19	+	1058144	1058268	1058616	1058746	1057312	1057428	1058818	1058939	3732	4	31	1	63	248	250	0.043656335524	0.211644472481	0.115	0.016	0.099
5315	LBR	LBR	chr1	-	225597992	225598118	225599038	225599142	225594365	225594534	225600155	225600347	5315	139	144	370	506	228	250	0.0436898527409	0.211644472481	0.514	0.445	0.069
2843	IFT88	IFT88	chr13	+	21189931	21190018	21199888	21199988	21179173	21179244	21205154	21205241	2843	21	21	18	42	211	224	0.0438588333411	0.212275202219	0.515	0.313	0.202
1200	RHOT1	RHOT1	chr17	+	30536368	30536464	30538134	30538257	30535125	30535328	30551634	30552790	1200	24	61	39	52	220	247	0.0441843232531	0.213210147751	0.306	0.457	-0.151
3627	HABP4	HABP4	chr9	+	99227991	99228060	99233292	99233376	99227618	99227780	99246743	99246915	3627	61	72	113	204	193	208	0.0442078037444	0.213210147751	0.477	0.374	0.103
4759	SAP30BP	SAP30BP	chr17	+	73667895	73667943	73689519	73689562	73664595	73664705	73695862	73695951	4759	64	89	144	133	172	167	0.0441839712628	0.213210147751	0.411	0.512	-0.101
5407	LCMT1	LCMT1	chr16	+	25151491	25151568	25172422	25172525	25143722	25143844	25175918	25176039	5407	124	225	187	252	201	227	0.0440988772397	0.213210147751	0.384	0.456	-0.072
2999	NRAS	NRAS	chr1	-	115256420	115256599	115258670	115258798	115252189	115252349	115259278	115259515	2999	125	170	541	564	250	250	0.0443880894752	0.213891198756	0.424	0.49	-0.066
3116	DNAJC13	DNAJC13	chr3	+	132165318	132165394	132166164	132166314	132153381	132153462	132166741	132166783	3116	7	30	51	91	200	250	0.0444393390147	0.213949816857	0.226	0.412	-0.186
4164	UQCC1	UQCC1	chr20	-	33954359	33954417	33961986	33962059	33934966	33935075	33981894	33981999	4164	0	46	5	62	197	182	0.0445306406128	0.214200990083	0.0	0.069	-0.069
488	CHFR	CHFR	chr12	-	133438918	133439011	133446204	133446384	133438052	133438220	133447309	133447369	488	55	0	135	8	250	217	0.0446920738375	0.214650717735	1.0	0.936	0.064
583	TXNDC11	TXNDC11	chr16	-	11824500	11824630	11827837	11827935	11815432	11815526	11829872	11830089	583	30	34	207	135	222	250	0.0447025608729	0.214650717735	0.498	0.633	-0.135
2106	EBPL	EBPL	chr13	-	50237192	50237331	50243912	50243982	50234811	50235344	50260610	50260731	2106	4	398	7	198	194	250	0.0448303483776	0.215075659088	0.013	0.044	-0.031
3356	GAS5	GAS5	chr1	-	173834994	173835032	173835314	173835344	173834608	173834685	173835665	173835705	3356	612	566	389	432	154	162	0.044898996478	0.215216380666	0.532	0.486	0.046
1934	ACAA1	ACAA1	chr3	-	38168000	38168191	38169276	38169357	38167316	38167372	38173086	38173129	1934	5	8	5	38	205	250	0.0450187654238	0.215601681478	0.433	0.138	0.295
1792	STRN3	STRN3	chr14	-	31382729	31382863	31388171	31388312	31381212	31381388	31398406	31398517	1792	7	16	16	112	250	250	0.0451953594566	0.215692587328	0.304	0.125	0.179
2210	YIPF2	YIPF2	chr19	-	11036361	11036449	11038305	11038392	11034751	11034868	11038474	11038635	2210	40	92	106	155	211	212	0.0451606796785	0.215692587328	0.304	0.407	-0.103
4043	MGST3	MGST3	chr1	+	165619077	165619201	165620250	165620324	165600109	165600530	165621214	165621272	4043	391	272	536	457	248	198	0.0451326409852	0.215692587328	0.534	0.484	0.05
5379	REPS1	REPS1	chr6	-	139236994	139237113	139238691	139238764	139235833	139235898	139241351	139241453	5379	37	93	101	160	197	243	0.045164624556	0.215692587328	0.329	0.438	-0.109
1367	ABCC1	ABCC1	chr16	+	16110352	16110478	16126965	16127027	16103632	16103758	16130328	16130460	1367	0	25	9	71	250	186	0.045378111242	0.216187798902	0.0	0.086	-0.086
5535	NMD3	NMD3	chr3	+	160952514	160952643	160952909	160953000	160951186	160951267	160955900	160955979	5535	191	105	221	167	250	215	0.0453588109856	0.216187798902	0.61	0.532	0.078
2289	RAB34	RAB34	chr17	-	27043920	27044012	27044230	27044309	27043010	27043076	27045139	27045286	2289	6	226	25	395	203	216	0.0455246476867	0.216509054246	0.027	0.063	-0.036
5246	ARPC4	ARPC4	chr3	+	9843344	9843440	9845526	9845697	9841868	9841980	9847893	9848789	5246	462	533	1573	1568	220	250	0.0454976617361	0.216509054246	0.496	0.533	-0.037
1060	MAPKAPK5	MAPKAPK5	chr12	+	112306556	112306665	112308074	112308164	112305375	112305473	112308888	112308984	1060	116	71	166	148	233	214	0.0456729185545	0.216920690271	0.6	0.507	0.093
1067	DDX24	DDX24	chr14	-	94521341	94521530	94524167	94524243	94519343	94519473	94526443	94526959	1067	143	206	313	345	200	250	0.0456904559522	0.216920690271	0.465	0.531	-0.066
1288	ELMSAN1	ELMSAN1	chr14	-	74187999	74188212	74189400	74189550	74181824	74186204	74191974	74192063	1288	20	17	220	91	250	250	0.0458753300415	0.217352387559	0.541	0.707	-0.166
1617	TAPBP	TAPBP	chr6	-	33271731	33271766	33272073	33272415	33267471	33269548	33272765	33273164	1617	93	11	372	84	250	159	0.045921708922	0.217352387559	0.843	0.738	0.105
4775	LASP1	LASP1	chr17	+	37046672	37046757	37054664	37054772	37034338	37034433	37070577	37070728	4775	230	128	1129	797	209	232	0.045846371377	0.217352387559	0.666	0.611	0.055
5050	PLEKHG3	PLEKHG3	chr14	+	65195713	65195811	65196960	65197030	65194310	65194700	65197359	65197406	5050	23	10	166	156	222	194	0.0459402105236	0.217352387559	0.668	0.482	0.186
5655	ATP9B	ATP9B	chr18	+	76856475	76856649	76870354	76870505	76829274	76829529	76873240	76873354	5655	5	19	15	17	250	250	0.0459974746345	0.217392510252	0.208	0.469	-0.261
6017	PARPBP	PARPBP	chr12	+	102569260	102569444	102572369	102572548	102559506	102559661	102576326	102576405	6017	18	36	52	52	250	250	0.0460281182648	0.217392510252	0.333	0.5	-0.167
4846	ATP8B1	ATP8B1	chr18	-	55371786	55371900	55373721	55373819	55368446	55368545	55398858	55399061	4846	6	1	101	114	222	238	0.0460852245948	0.217474585717	0.865	0.487	0.378
2478	AZIN1	AZIN1	chr8	-	103845283	103845446	103846416	103846491	103841499	103841714	103846893	103846975	2478	215	0	526	14	199	250	0.0461528031889	0.217605895483	1.0	0.979	0.021
2614	ARF4	ARF4	chr3	-	57561274	57561400	57563042	57563114	57557089	57558025	57569624	57569734	2614	310	720	817	1617	196	250	0.0462213456655	0.217741519942	0.354	0.392	-0.038
5778	SPINT2	SPINT2	chr19	+	38774266	38774437	38778515	38778575	38755097	38755638	38779777	38779831	5778	249	178	2589	2268	250	184	0.0465494396561	0.219098566361	0.507	0.457	0.05
5038	SH2D3A	SH2D3A	chr19	-	6759604	6759681	6763690	6763827	6754841	6755326	6767397	6767523	5038	6	0	134	77	250	201	0.046613801072	0.219213012945	1.0	0.583	0.417
2315	PLEKHA6	PLEKHA6	chr1	-	204192589	204192713	204197210	204197356	204187978	204191907	204197855	204197989	2315	8	11	93	47	250	248	0.0467862167864	0.219785184279	0.419	0.662	-0.243
696	SMG7	SMG7	chr1	+	183515100	183515472	183516237	183516387	183514064	183514447	183518342	183518423	696	193	15	199	6	250	250	0.0468157699798	0.219785184279	0.928	0.971	-0.043
1736	RBM34	RBM34	chr1	-	235316020	235316080	235318195	235318427	235311718	235311762	235324207	235324382	1736	15	43	15	98	250	184	0.0469595047222	0.22008247333	0.204	0.101	0.103
4781	FAM69A	FAM69A	chr1	-	93312739	93312916	93316404	93316512	93307716	93309752	93341852	93341987	4781	22	8	10	0	232	250	0.0469241069138	0.22008247333	0.748	1.0	-0.252
2114	TMEM147	TMEM147	chr19	+	36036789	36036859	36037427	36037487	36036501	36036718	36037573	36037710	2114	112	183	171	378	194	184	0.0470119187554	0.220139643513	0.367	0.3	0.067
3733	ELF3	ELF3	chr1	+	201980256	201980427	201981084	201981306	201979689	201979834	201981471	201981564	3733	4	10	780	623	250	250	0.0470539849481	0.220148302227	0.286	0.556	-0.27
1927	MRPS15	MRPS15	chr1	-	36923523	36923582	36926292	36926377	36921787	36921979	36926864	36926913	1927	303	285	725	559	209	183	0.0472750690559	0.220616988928	0.482	0.532	-0.05
3522	ZNF33B	ZNF33B	chr10	-	43127742	43127887	43132367	43132420	43127376	43127472	43133921	43134285	3522	5	36	22	57	177	250	0.0472152108748	0.220616988928	0.164	0.353	-0.189
447	UBE2F	UBE2F	chr2	+	238925207	238925275	238933982	238934053	238896604	238896634	238939196	238939254	447	4	60	1	114	192	195	0.0472426508658	0.220616988928	0.063	0.009	0.054
4667	NDE1	NDE1	chr16	+	15785000	15785180	15788021	15788113	15781231	15781368	15790565	15790717	4667	163	163	129	91	250	216	0.0476723980392	0.222121548548	0.464	0.551	-0.087
992	ATE1	ATE1	chr10	-	123658355	123658484	123659380	123659509	123629520	123629553	123670420	123670666	992	21	27	31	82	250	250	0.0476786298034	0.222121548548	0.438	0.274	0.164
144	PDLIM4	PDLIM4	chr5	+	131598301	131598453	131602156	131602238	131593350	131593520	131606607	131606786	144	35	56	212	213	250	206	0.0479911898215	0.22284885615	0.34	0.451	-0.111
3843	TNPO1	TNPO1	chr5	+	72182896	72183049	72183904	72184130	72178890	72179059	72185612	72185784	3843	164	186	387	339	250	250	0.0480382992796	0.22284885615	0.469	0.533	-0.064
5712	ATG3	ATG3	chr3	-	112269038	112269109	112272126	112272176	112267379	112267487	112277222	112277264	5712	39	141	82	191	174	195	0.0479984803483	0.22284885615	0.237	0.325	-0.088
5862	RAD51AP1	RAD51AP1	chr12	+	4654947	4654998	4655474	4655584	4652928	4653070	4657257	4657344	5862	2	185	12	287	175	234	0.0479266764217	0.22284885615	0.014	0.053	-0.039
606	TRMT2B	TRMT2B	chrX	-	100297030	100297301	100306239	100306722	100296305	100296360	100306805	100307105	606	5	11	4	41	250	250	0.0478950374545	0.22284885615	0.313	0.089	0.224
218	NMRAL1	NMRAL1	chr16	-	4519227	4519466	4524093	4524167	4516153	4516403	4524423	4524651	218	2	75	22	227	198	250	0.0482173327468	0.223489991072	0.033	0.109	-0.076
1253	RANGAP1	RANGAP1	chr22	-	41657449	41657584	41660667	41660847	41653951	41654110	41664100	41664160	1253	146	101	1025	929	250	250	0.0483046165809	0.223705136348	0.591	0.525	0.066
61	STK16	STK16	chr2	+	220111378	220111598	220111834	220111968	220110617	220110807	220112136	220112257	61	92	83	99	133	250	250	0.0484446280836	0.224163900363	0.526	0.427	0.099
5504	RPN2	RPN2	chr20	+	35812582	35812776	35826799	35826895	35807455	35807772	35827452	35827628	5504	410	517	617	919	250	220	0.0486417407167	0.224885885712	0.411	0.371	0.04
1252	CACNB1	CACNB1	chr17	-	37341383	37341403	37342202	37342357	37341036	37341117	37342748	37342825	1252	1	4	3	0	250	144	0.0487110605475	0.224954801189	0.126	1.0	-0.874
5191	KDM6A	KDM6A	chrX	+	44919266	44919401	44919853	44920009	44918491	44918711	44920568	44920664	5191	21	21	77	37	250	250	0.0487388370863	0.224954801189	0.5	0.675	-0.175
2303	ZNF559	ZNF559	chr19	+	9443690	9443789	9448471	9448541	9435370	9435456	9449169	9449258	2303	0	16	4	16	223	194	0.04896813214	0.225251309205	0.0	0.179	-0.179
4221	RFWD2	RFWD2	chr1	-	176132962	176133027	176145045	176145143	176132004	176132124	176153768	176153828	4221	54	9	93	34	222	189	0.0489343592374	0.225251309205	0.836	0.7	0.136
4898	TEX264	TEX264	chr3	+	51708286	51708578	51718428	51718650	51705190	51705304	51733421	51733590	4898	28	219	53	254	250	250	0.0488852100705	0.225251309205	0.113	0.173	-0.06
5843	LRSAM1	LRSAM1	chr9	+	130230018	130230109	130236079	130236210	130224530	130224652	130241212	130241242	5843	36	43	49	103	215	250	0.0489687657151	0.225251309205	0.493	0.356	0.137
952	EPB41L2	EPB41L2	chr6	-	131186675	131186774	131188598	131188721	131184777	131184858	131190702	131191266	952	108	84	500	531	247	223	0.0490088252216	0.225251309205	0.537	0.459	0.078
3834	TSPAN2	TSPAN2	chr1	-	115603084	115603159	115604755	115604853	115601503	115601602	115615525	115615628	3834	65	43	10	16	222	199	0.0490902615132	0.225436318392	0.575	0.359	0.216
4993	MSH6	MSH6	chr2	+	48023032	48023202	48025749	48028294	48018065	48018262	48030558	48030824	4993	197	441	193	338	250	250	0.0491790544368	0.225654772831	0.309	0.363	-0.054
146	NMRK1	NMRK1	chr9	-	77684657	77684729	77684810	77684958	77683911	77684018	77692074	77692123	146	16	4	38	30	250	196	0.0492875850209	0.225963350422	0.758	0.498	0.26
544	ZNF280D	ZNF280D	chr15	-	56946395	56946432	56946582	56946701	56935149	56935195	56950621	56950684	544	10	11	17	5	243	161	0.0494226144486	0.226392796227	0.376	0.693	-0.317
3691	AFG3L2	AFG3L2	chr18	-	12353003	12353157	12356692	12356830	12351304	12351412	12358668	12358942	3691	146	146	280	209	250	250	0.0495081340176	0.226594921081	0.5	0.573	-0.073
4244	IKBKB	IKBKB	chr8	+	42129600	42129723	42146151	42146246	42128819	42128987	42147673	42147791	4244	11	22	43	37	247	219	0.0496869854229	0.227223523981	0.307	0.507	-0.2
4069	FBN2	FBN2	chr5	-	127730814	127730967	127744366	127744492	127728827	127729061	127782173	127782299	4069	18	31	36	29	250	250	0.0501538540927	0.229167109602	0.367	0.554	-0.187
2212	ZMYND11	ZMYND11	chr10	+	283524	283617	285377	285465	282777	282855	285995	286051	2212	38	52	180	154	217	212	0.0503008942466	0.229244910087	0.417	0.533	-0.116
3276	UEVLD	UEVLD	chr11	-	18555876	18556000	18557952	18558016	18552949	18554034	18566169	18566343	3276	14	27	90	86	188	248	0.0502930889758	0.229244910087	0.406	0.58	-0.174
3839	ENTPD6	ENTPD6	chr20	+	25190484	25190561	25193898	25194042	25176338	25176503	25195502	25195578	3839	11	78	31	476	201	250	0.0502390743169	0.229244910087	0.149	0.075	0.074
4892	GPR155	GPR155	chr2	-	175347600	175347646	175347737	175347886	175346224	175346715	175351600	175351816	4892	10	2	0	2	250	170	0.0503383964057	0.229244910087	0.773	0.0	0.773
1369	TSGA10	TSGA10	chr2	-	99636742	99636945	99651692	99651902	99634998	99635103	99681401	99681587	1369	14	24	4	23	250	250	0.0503997177097	0.229333378839	0.368	0.148	0.22
1560	TMEM14B	TMEM14B	chr6	+	10749434	10749501	10749854	10749931	10747991	10748114	10751365	10751467	1560	11	125	60	359	191	201	0.0505849580567	0.229794240998	0.085	0.15	-0.065
3384	ODF2	ODF2	chr9	+	131222791	131222945	131223220	131223346	131221845	131221936	131231461	131231632	3384	180	116	135	122	250	250	0.0505801986258	0.229794240998	0.608	0.525	0.083
194	NDUFB6	NDUFB6	chr9	-	32558907	32558952	32570957	32571050	32553523	32553942	32572878	32573182	194	329	119	254	124	217	169	0.0508218896175	0.230491931297	0.683	0.615	0.068
5990	USP32	USP32	chr17	-	58365883	58366043	58372043	58372162	58346810	58346918	58378959	58379065	5990	23	0	78	10	243	250	0.0508227550375	0.230491931297	1.0	0.889	0.111
5418	IRAK1	IRAK1	chrX	-	153278493	153278884	153279492	153279729	153277979	153278129	153281482	153281548	5418	171	208	725	703	250	250	0.0509342395125	0.230806313817	0.451	0.508	-0.057
1523	SMARCE1	SMARCE1	chr17	-	38798706	38798811	38801827	38801871	38793743	38793824	38802047	38802099	1523	246	627	144	465	168	229	0.0510369459098	0.231006983344	0.348	0.297	0.051
2354	KPNB1	KPNB1	chr17	+	45745551	45745776	45747043	45747235	45738484	45738544	45748067	45748198	2354	1	434	24	1356	250	250	0.0511051254713	0.231006983344	0.002	0.017	-0.015
3390	ODF2	ODF2	chr9	+	131222828	131222945	131223220	131223289	131221845	131221936	131231461	131231632	3390	27	21	10	20	241	193	0.0510915680771	0.231006983344	0.507	0.286	0.221
5868	GSN	GSN	chr9	+	124045596	124045670	124062333	124062404	124043747	124043840	124064240	124064445	5868	3	19	26	49	198	195	0.0514487979673	0.232368580918	0.135	0.343	-0.208
1805	ABR	ABR	chr17	-	982569	982630	986759	986867	976864	976917	994904	995090	1805	22	25	338	211	232	185	0.0515534734696	0.232649393052	0.412	0.561	-0.149
2255	GLRX3	GLRX3	chr10	+	131959059	131959261	131969847	131969900	131943474	131943583	131973130	131973170	2255	4	217	0	449	250	177	0.051829309836	0.233317139837	0.013	0.0	0.013
2852	EIF4G3	EIF4G3	chr1	-	21306826	21306941	21329205	21329301	21299494	21299592	21377358	21377487	2852	75	64	105	136	220	239	0.0518028066865	0.233317139837	0.56	0.456	0.104
5417	IRAK1	IRAK1	chrX	-	153278493	153278794	153279492	153279729	153277979	153278129	153281482	153281548	5417	171	207	725	700	250	250	0.0517599712758	0.233317139837	0.452	0.509	-0.057
5185	CD164	CD164	chr6	-	109691613	109691670	109697276	109697315	109687716	109690220	109699102	109699174	5185	239	260	418	564	163	181	0.0519036898709	0.233459982213	0.505	0.451	0.054
3614	ABHD10	ABHD10	chr3	+	111700630	111700814	111705110	111705222	111697722	111698050	111705760	111705898	3614	93	97	58	93	250	236	0.0523589283893	0.23531426437	0.475	0.371	0.104
3560	FUCA2	FUCA2	chr6	-	143823068	143823259	143825049	143825389	143818525	143818634	143828373	143828561	3560	342	316	603	459	250	250	0.0524261188048	0.235422948595	0.52	0.568	-0.048
2116	TMEM147	TMEM147	chr19	+	36037427	36037487	36038020	36038142	36036789	36036859	36038225	36038429	2116	209	531	373	776	184	246	0.0524981227449	0.235480427756	0.345	0.391	-0.046
5515	DCAF6	DCAF6	chr1	+	167992225	167992285	168007608	168007726	167973770	167974031	168012262	168012378	5515	12	92	28	451	184	242	0.0525249547479	0.235480427756	0.146	0.075	0.071
1116	SIGIRR	SIGIRR	chr11	-	408072	408206	408694	408893	407816	407957	409867	410027	1116	8	3	104	142	250	250	0.052578159448	0.235526059589	0.727	0.423	0.304
3598	TACC3	TACC3	chr4	+	1725454	1725597	1729434	1730514	1725147	1725310	1732613	1732689	3598	244	225	718	536	250	250	0.0526263348319	0.23554910619	0.52	0.573	-0.053
2178	TCAIM	TCAIM	chr3	+	44396230	44396303	44399232	44399368	44379610	44379811	44402856	44403010	2178	8	24	37	46	197	250	0.0529035831353	0.235825907233	0.297	0.505	-0.208
261	XRN2	XRN2	chr20	+	21309196	21309308	21311118	21311177	21307127	21307239	21311253	21311343	261	234	119	539	209	236	183	0.0527902588064	0.235825907233	0.604	0.667	-0.063
3142	RAD17	RAD17	chr5	+	68667860	68668044	68669656	68669914	68665886	68666111	68670454	68670538	3142	3	45	0	67	250	250	0.0528975613265	0.235825907233	0.063	0.0	0.063
5317	ITGB5	ITGB5	chr3	-	124487859	124487960	124492536	124492759	124485072	124485192	124515234	124515664	5317	257	154	420	194	250	225	0.0528603706833	0.235825907233	0.6	0.661	-0.061
5426	TNPO3	TNPO3	chr7	-	128633860	128633968	128637442	128637589	128632052	128632144	128640482	128640621	5426	74	55	157	175	250	232	0.0528193191472	0.235825907233	0.555	0.454	0.101
83	FAM96A	FAM96A	chr15	-	64367690	64367736	64373300	64373350	64364757	64365227	64380885	64381050	83	52	233	91	280	174	170	0.0529937852732	0.236035785668	0.179	0.241	-0.062
1058	MAPKAPK5	MAPKAPK5	chr12	+	112305375	112305473	112308074	112308164	112303959	112304035	112308888	112308984	1058	102	68	148	144	222	214	0.053100669341	0.236132890632	0.591	0.498	0.093
5897	EIF6	EIF6	chr20	-	33868456	33868632	33871978	33872064	33867744	33867921	33872183	33872295	5897	495	425	1894	1876	210	250	0.053101861229	0.236132890632	0.581	0.546	0.035
2903	SNRPN	SNRPN	chr15	+	25220504	25220656	25221451	25221563	25219457	25219603	25222023	25222176	2903	369	304	555	375	250	236	0.0533377229199	0.236413518432	0.534	0.583	-0.049
3363	MAD1L1	MAD1L1	chr7	-	2041699	2041756	2054136	2054277	2020087	2020176	2108828	2108973	3363	33	44	69	52	250	181	0.053304649892	0.236413518432	0.352	0.49	-0.138
352	BIN1	BIN1	chr2	-	127811480	127811588	127815048	127815177	127808377	127808488	127816586	127816731	352	34	2	217	0	250	232	0.0532590546336	0.236413518432	0.94	1.0	-0.06
789	KIAA1217	KIAA1217	chr10	+	24825702	24825822	24831621	24831699	24821998	24822166	24833909	24834032	789	17	2	103	1	244	202	0.0533222051201	0.236413518432	0.876	0.988	-0.112
5425	SERINC2	SERINC2	chr1	+	31897529	31897720	31898176	31898256	31896539	31896701	31898622	31898760	5425	78	53	466	456	250	204	0.0538736882178	0.238595929858	0.546	0.455	0.091
5528	RNPS1	RNPS1	chr16	-	2314176	2314332	2314573	2314761	2313096	2313288	2317663	2317887	5528	18	831	38	1012	250	250	0.0539542521489	0.238759560439	0.021	0.036	-0.015
1904	TFDP1	TFDP1	chr13	+	114265310	114265377	114285937	114286059	114240088	114240164	114287434	114287600	1904	89	605	146	751	191	246	0.0540037453416	0.238785542811	0.159	0.2	-0.041
3170	RWDD3	RWDD3	chr1	+	95705332	95705465	95709766	95710271	95699710	95699871	95712097	95712213	3170	3	35	6	16	250	250	0.0542074558944	0.239165848482	0.079	0.273	-0.194
4992	MSH6	MSH6	chr2	+	48023032	48023202	48025753	48028294	48018065	48018262	48030558	48030824	4992	197	435	193	335	250	250	0.0542208290036	0.239165848482	0.312	0.366	-0.054
5348	TMEM161B	TMEM161B	chr5	-	87524261	87524345	87536629	87536733	87516379	87516536	87564537	87564696	5348	40	9	69	5	228	208	0.0542037474075	0.239165848482	0.802	0.926	-0.124
2496	CHAF1A	CHAF1A	chr19	+	4418016	4418073	4422562	4422792	4408899	4409756	4423331	4423392	2496	53	113	111	159	181	250	0.0544641434421	0.239952991401	0.393	0.491	-0.098
4885	ARIH1	ARIH1	chr15	+	72810407	72810475	72837160	72837305	72766666	72767355	72847611	72847704	4885	45	127	51	226	192	250	0.0544869507329	0.239952991401	0.316	0.227	0.089
1759	PTP4A2	PTP4A2	chr1	-	32377296	32377427	32384570	32385259	32375638	32375713	32403587	32403988	1759	68	293	310	1006	250	250	0.0545728047703	0.240137888515	0.188	0.236	-0.048
4098	NSL1	NSL1	chr1	-	212912875	212912943	212955713	212955768	212899494	212912028	212957704	212957835	4098	71	56	50	65	179	192	0.0546491380556	0.240280627885	0.576	0.452	0.124
3094	TTC38	TTC38	chr22	+	46669794	46669966	46671144	46671318	46668231	46668313	46674482	46674558	3094	80	77	81	118	250	250	0.0547136560111	0.240371230341	0.51	0.407	0.103
1417	POLL	POLL	chr10	-	103342519	103342648	103345618	103345913	103340004	103340173	103347002	103347163	1417	16	79	34	88	250	250	0.0551357437978	0.241068264629	0.168	0.279	-0.111
1524	STPG1	STPG1	chr1	-	24710391	24710493	24718050	24718169	24706142	24706313	24727808	24727946	1524	7	21	54	67	243	226	0.0551365486509	0.241068264629	0.237	0.428	-0.191
2950	HDX	HDX	chrX	-	83730258	83730405	83743031	83743140	83723479	83724583	83757349	83757487	2950	4	7	0	8	233	250	0.0549834910934	0.241068264629	0.38	0.0	0.38
3708	PTPN13	PTPN13	chr4	+	87614739	87614827	87622393	87622954	87610157	87610343	87637682	87637778	3708	30	17	91	98	212	250	0.0551345747354	0.241068264629	0.675	0.523	0.152
3855	GDI2	GDI2	chr10	-	5810175	5810347	5815804	5815904	5808456	5808601	5827104	5827236	3855	482	774	986	1813	224	250	0.055052787888	0.241068264629	0.41	0.378	0.032
3857	WDR19	WDR19	chr4	+	39236385	39236495	39241896	39241954	39233781	39233892	39245867	39246008	3857	86	62	11	2	234	182	0.0551034310911	0.241068264629	0.519	0.811	-0.292
3710	TEX9	TEX9	chr15	+	56665638	56665702	56676149	56676229	56657776	56657868	56680669	56680718	3710	15	41	20	24	188	204	0.0554956492994	0.242207143379	0.284	0.475	-0.191
431	TPD52L2	TPD52L2	chr20	+	62514071	62514173	62520542	62520591	62505020	62505169	62521202	62522898	431	129	108	180	207	226	173	0.0555297707235	0.242207143379	0.478	0.4	0.078
4677	ABCD4	ABCD4	chr14	-	74764632	74764772	74766250	74766378	74763035	74763152	74766852	74766971	4677	11	57	48	125	250	250	0.055508443716	0.242207143379	0.162	0.277	-0.115
5107	DUSP22	DUSP22	chr6	+	311879	311962	335113	335163	304627	304661	345853	345928	5107	46	4	86	21	207	174	0.0556484853562	0.242531694936	0.906	0.775	0.131
6032	ALG13	ALG13	chrX	+	110925359	110925463	110925463	110925522	110924345	110924527	110928192	110928331	6032	15	29	101	101	228	183	0.0557524626725	0.242791551845	0.293	0.445	-0.152
1103	OLA1	OLA1	chr2	-	174943695	174943818	174945879	174945976	174937174	174940255	174946651	174946792	1103	329	322	700	820	221	247	0.0559677510553	0.243100569614	0.533	0.488	0.045
1220	PTCD2	PTCD2	chr5	+	71622438	71622568	71627084	71627202	71617998	71618091	71631620	71631712	1220	23	3	30	0	250	242	0.05613429302	0.243100569614	0.881	1.0	-0.119
1553	PROM1	PROM1	chr4	-	16034926	16035132	16040568	16040624	16026814	16026935	16077309	16077741	1553	19	75	273	658	180	250	0.0560782130138	0.243100569614	0.26	0.366	-0.106
2166	CHD2	CHD2	chr15	+	93444396	93444529	93467550	93467782	93443550	93444054	93470473	93470560	2166	45	47	72	123	250	250	0.0559877444603	0.243100569614	0.489	0.369	0.12
4777	ZC3H11A	ZC3H11A	chr1	+	203809433	203809502	203816311	203816815	203807093	203807192	203817458	203817535	4777	111	230	186	290	193	250	0.0560402370286	0.243100569614	0.385	0.454	-0.069
5170	TATDN1	TATDN1	chr8	-	125534391	125534441	125535177	125535243	125531058	125531122	125551265	125551329	5170	27	44	24	75	190	174	0.0561050278078	0.243100569614	0.36	0.227	0.133
5632	KIF27	KIF27	chr9	-	86474070	86474286	86485433	86485547	86468543	86468750	86495211	86495409	5632	14	7	9	15	238	250	0.0558978102495	0.243100569614	0.678	0.387	0.291
456	UBE2F	UBE2F	chr2	+	238896604	238896634	238903385	238903451	238881733	238881867	238933982	238934053	456	19	22	32	16	154	190	0.0563376020397	0.243595603132	0.516	0.712	-0.196
6012	TCF12	TCF12	chr15	+	57355947	57356021	57383986	57384089	57213223	57213296	57458599	57458664	6012	108	167	118	130	198	227	0.0563131900135	0.243595603132	0.426	0.51	-0.084
1655	ADK	ADK	chr10	+	75960521	75960596	75984295	75984349	75936246	75936644	76074424	76074503	1655	15	40	158	232	199	178	0.0563943261276	0.24364841454	0.251	0.379	-0.128
3411	NBN	NBN	chr8	-	90993602	90993751	90994180	90994230	90992961	90993121	90994949	90995083	3411	1	130	11	271	174	250	0.0564428589374	0.243665780618	0.011	0.055	-0.044
4541	CREBBP	CREBBP	chr16	-	3832684	3832927	3841981	3842095	3831204	3831307	3843386	3843627	4541	70	66	71	104	238	250	0.0566507665083	0.24437060352	0.527	0.418	0.109
3350	GAS5	GAS5	chr1	-	173835314	173835344	173835898	173835934	173834994	173835032	173836128	173836181	3350	11	265	2	181	160	154	0.0568557745271	0.244869008467	0.038	0.011	0.027
3826	SMUG1	SMUG1	chr12	-	54581602	54581689	54582298	54582380	54577439	54577743	54582734	54582778	3826	6	19	4	49	206	211	0.0568523956138	0.244869008467	0.244	0.077	0.167
2326	SLC39A11	SLC39A11	chr17	-	70943869	70944014	71027694	71027853	70845772	70845943	71080946	71080985	2326	16	12	51	15	250	250	0.0569493828978	0.245079341181	0.571	0.773	-0.202
1661	TXNRD1	TXNRD1	chr12	+	104705067	104705190	104707022	104707095	104682708	104682818	104709554	104709674	1661	113	66	1025	813	247	197	0.0571291368547	0.245659776231	0.577	0.501	0.076
186	EIF4E3	EIF4E3	chr3	-	71743025	71743092	71745610	71745671	71739160	71739316	71748764	71748859	186	13	22	64	51	185	191	0.057264832089	0.246049992822	0.379	0.564	-0.185
580	POGZ	POGZ	chr1	-	151397430	151397537	151400298	151400490	151396424	151396762	151400598	151400889	580	7	40	31	76	250	231	0.0573297099859	0.246135554873	0.139	0.274	-0.135
1916	CTBP1	CTBP1	chr4	-	1231970	1232125	1235112	1235307	1221986	1222131	1242703	1242908	1916	163	623	149	445	250	250	0.0574340044413	0.246390078614	0.207	0.251	-0.044
1429	BECN1	BECN1	chr17	-	40966541	40966691	40967925	40968072	40965965	40966026	40970238	40970433	1429	214	167	293	294	250	250	0.0575765238174	0.246422119919	0.562	0.499	0.063
1620	RACGAP1	RACGAP1	chr12	-	50393398	50393516	50394954	50395035	50392923	50393054	50396029	50396083	1620	51	122	212	356	205	242	0.0575413994487	0.246422119919	0.33	0.413	-0.083
5115	LRRC20	LRRC20	chr10	-	72083618	72083786	72100308	72100458	72058725	72061264	72136207	72136352	5115	43	24	120	115	250	250	0.057549303385	0.246422119919	0.642	0.511	0.131
2079	H2AFV	H2AFV	chr7	-	44875127	44875257	44882875	44882953	44873212	44874161	44887567	44887725	2079	3	317	4	1328	202	250	0.0576674562715	0.246425960679	0.012	0.004	0.008
5604	MORF4L1	MORF4L1	chr15	+	79184553	79184655	79185880	79185969	79183825	79183914	79186399	79186572	5604	2284	1574	1990	1501	226	213	0.0576516426351	0.246425960679	0.578	0.555	0.023
4154	TTL	TTL	chr2	+	113243493	113243572	113251719	113251952	113239742	113240078	113258782	113258918	4154	29	49	64	184	203	250	0.0579918861389	0.247619020846	0.422	0.3	0.122
4852	WAC	WAC	chr10	+	28903495	28903614	28905101	28905291	28900702	28900851	28906585	28906713	4852	374	275	598	361	243	250	0.0580395988928	0.247629590288	0.583	0.63	-0.047
111	C11orf58	C11orf58	chr11	+	16766147	16766231	16769643	16769704	16760147	16760388	16774331	16774441	111	594	393	1101	847	208	185	0.0581546840724	0.247927368078	0.573	0.536	0.037
4749	MTDH	MTDH	chr8	+	98711981	98712080	98718853	98718978	98703179	98703416	98725889	98725997	4749	118	188	248	300	223	249	0.058265953853	0.248208429098	0.412	0.48	-0.068
2543	MMAB	MMAB	chr12	-	110006574	110006668	110009453	110009515	110002923	110002981	110011151	110011358	2543	27	103	100	241	186	218	0.0584814212056	0.248855822045	0.235	0.327	-0.092
4558	PRDX3	PRDX3	chr10	-	120933248	120933384	120936532	120936665	120931893	120931997	120938266	120938377	4558	387	608	769	1404	250	250	0.0585088496478	0.248855822045	0.389	0.354	0.035
2854	EIF4G3	EIF4G3	chr1	-	21329205	21329301	21377358	21377487	21307540	21307720	21415630	21415706	2854	96	41	194	125	250	220	0.0586548988025	0.249283319911	0.673	0.577	0.096
3950	EIF3I	EIF3I	chr1	+	32691771	32691921	32692003	32692131	32690010	32690076	32694099	32694210	3950	707	633	2076	2094	250	250	0.0588059745249	0.249731500814	0.528	0.498	0.03
2930	VPS29	VPS29	chr12	-	110937261	110937351	110939221	110939364	110933816	110934008	110939853	110939945	2930	0	21	2	8	250	214	0.0588810043854	0.249856293028	0.0	0.176	-0.176
862	CD44	CD44	chr11	+	35229651	35229753	35232792	35232996	35211381	35211612	35236398	35236461	862	0	6	1434	2870	226	250	0.0589687926961	0.250034989325	0.0	0.356	-0.356
4176	UBAP2L	UBAP2L	chr1	+	154201090	154201201	154207066	154207214	154199757	154199835	154207671	154207767	4176	287	12	503	9	235	250	0.0590731497394	0.250283608106	0.962	0.983	-0.021
3175	RWDD3	RWDD3	chr1	+	95705332	95705465	95709766	95710271	95699710	95699871	95712311	95712781	3175	3	36	5	13	250	250	0.0591926474877	0.250595941491	0.077	0.278	-0.201
937	PTBP3	PTBP3	chr9	-	115038123	115038293	115060111	115060196	115030328	115030475	115095749	115095944	937	73	44	325	289	209	250	0.0594217045132	0.25137126005	0.665	0.574	0.091
1801	PRPF40A	PRPF40A	chr2	-	153537739	153537850	153551055	153551136	153535865	153535986	153572508	153572640	1801	77	74	303	409	205	235	0.0595277705918	0.251557803092	0.544	0.459	0.085
2847	SNW1	SNW1	chr14	-	78187053	78187171	78189523	78189620	78184709	78184873	78197330	78197472	2847	97	170	298	395	221	242	0.0595577115102	0.251557803092	0.385	0.452	-0.067
4942	GAK	GAK	chr4	-	845537	845762	853393	853510	844723	844872	858909	859032	4942	164	228	195	207	241	250	0.0596789109088	0.251875372641	0.427	0.494	-0.067
1659	TXNRD1	TXNRD1	chr12	+	104682708	104682818	104705067	104705190	104680459	104681124	104707022	104707095	1659	21	110	133	1152	234	247	0.0600307469722	0.253165107031	0.168	0.109	0.059
2692	CAPRIN2	CAPRIN2	chr12	-	30886562	30886645	30887901	30888140	30884276	30884444	30893953	30894040	2692	35	17	33	6	250	207	0.0600891652299	0.253216389891	0.63	0.82	-0.19
4036	EML2	EML2	chr19	-	46124464	46124590	46129962	46130097	46122317	46122449	46133208	46133304	4036	14	22	205	165	250	250	0.0603644746058	0.253644534993	0.389	0.554	-0.165
4078	SEC11A	SEC11A	chr15	-	85230855	85231005	85234765	85234875	85223943	85224063	85259255	85259691	4078	503	1042	1001	1828	234	250	0.0604046368818	0.253644534993	0.34	0.369	-0.029
4418	FLOT1	FLOT1	chr6	-	30708966	30709110	30709390	30709481	30708272	30708368	30709568	30709644	4418	131	30	170	22	215	250	0.0603028318836	0.253644534993	0.835	0.9	-0.065
5318	ITGB5	ITGB5	chr3	-	124527868	124528003	124536467	124536557	124515234	124515664	124538585	124538681	5318	96	182	233	332	214	250	0.0603704990831	0.253644534993	0.381	0.451	-0.07
603	MLH1	MLH1	chr3	+	37089009	37089174	37090007	37090100	37083758	37083822	37090394	37090508	603	64	94	167	170	250	217	0.0604224467722	0.253644534993	0.371	0.46	-0.089
2697	APITD1-CORT	APITD1-CORT	chr1	+	10494713	10494747	10500403	10500470	10490158	10490625	10502321	10502498	2697	4	105	0	104	158	191	0.0604862349567	0.253717739581	0.044	0.0	0.044
2955	VAPB	VAPB	chr20	+	57014000	57014081	57015962	57016139	57009657	57009761	57019132	57026156	2955	88	181	299	465	205	250	0.0605351694383	0.253728573894	0.372	0.44	-0.068
3581	ZNF322	ZNF322	chr6	-	26658785	26658874	26659004	26659079	26643886	26643956	26659668	26659980	3581	0	68	3	50	199	213	0.0606659948035	0.254082368443	0.0	0.06	-0.06
4354	SENP7	SENP7	chr3	-	101117704	101117899	101136436	101136634	101090851	101090970	101177798	101177896	4354	49	56	32	19	250	250	0.060818500167	0.254526353145	0.467	0.627	-0.16
2792	B3GALNT1	B3GALNT1	chr3	-	160818926	160819021	160821214	160821305	160801670	160804576	160822106	160822194	2792	97	169	36	38	215	219	0.0609711409541	0.254577630655	0.369	0.491	-0.122
312	CABIN1	CABIN1	chr22	+	24447286	24447436	24451335	24451622	24445552	24445682	24452654	24452823	312	51	43	85	115	250	250	0.0609871261056	0.254577630655	0.543	0.425	0.118
3807	MTERF4	MTERF4	chr2	-	242036657	242036842	242038810	242039309	242034544	242035853	242041667	242041747	3807	28	72	47	70	250	250	0.0610167795798	0.254577630655	0.28	0.402	-0.122
5569	CDH3	CDH3	chr16	+	68714870	68714999	68716204	68716390	68713701	68713877	68718485	68718727	5569	17	24	1886	1466	250	250	0.0609755120119	0.254577630655	0.415	0.563	-0.148
5795	TFDP2	TFDP2	chr3	-	141713861	141713983	141724282	141724386	141697361	141697524	141811902	141811969	5795	55	5	34	0	228	246	0.0611177525911	0.254804705014	0.922	1.0	-0.078
4413	ZNF75D	ZNF75D	chrX	-	134426206	134426399	134427655	134428184	134424934	134425061	134429693	134429965	4413	14	1	9	5	250	250	0.0613393554957	0.255533966502	0.933	0.643	0.29
2839	ARPC1A	ARPC1A	chr7	+	98930947	98931040	98935803	98935908	98923495	98923627	98941915	98942138	2839	189	351	549	837	217	229	0.0614277154795	0.255707463525	0.362	0.409	-0.047
3399	TSTD3	TSTD3	chr6	+	99973939	99973985	99979238	99979412	99968869	99969023	99979507	99981059	3399	7	9	4	21	170	250	0.0615025211386	0.255824316651	0.534	0.219	0.315
62	AKAP8L	AKAP8L	chr19	-	15510112	15510221	15511105	15511169	15508524	15508666	15511604	15511675	62	203	208	134	182	188	233	0.0617210088124	0.256538194563	0.547	0.477	0.07
1606	KIAA0319L	KIAA0319L	chr1	-	35909761	35909904	35913773	35913933	35908506	35908629	35915467	35915606	1606	50	46	154	218	250	250	0.061937384148	0.257219277172	0.521	0.414	0.107
1962	PHF7	PHF7	chr3	+	52455663	52455770	52456237	52456354	52454918	52455078	52456775	52456897	1962	9	4	9	0	231	241	0.0619788503086	0.257219277172	0.701	1.0	-0.299
445	UBE2F	UBE2F	chr2	+	238881733	238881867	238896604	238896634	238875586	238875774	238925207	238925275	445	32	2	77	0	250	154	0.0620623516911	0.257340656318	0.908	1.0	-0.092
679	STAG3L4	STAG3L4	chr7	+	66770973	66771070	66773921	66774126	66767624	66767872	66774550	66774702	679	28	176	28	101	221	250	0.0621021203866	0.257340656318	0.153	0.239	-0.086
3890	TIMM9	TIMM9	chr14	-	58878624	58878689	58890725	58890813	58877560	58877656	58893771	58893960	3890	58	25	188	132	212	189	0.0622562867468	0.257784352233	0.674	0.559	0.115
6029	ACAD10	ACAD10	chr12	+	112167609	112167760	112171726	112171872	112165765	112165947	112174634	112174808	6029	22	45	30	31	250	250	0.0623928669533	0.258154613532	0.328	0.492	-0.164
2647	CIZ1	CIZ1	chr9	-	130947825	130948055	130952607	130952723	130942999	130943078	130952966	130953141	2647	107	53	128	40	240	250	0.0625318664579	0.258241916345	0.678	0.769	-0.091
3502	TMEM116	TMEM116	chr12	-	112429561	112429693	112441603	112441667	112381068	112381173	112443060	112443107	3502	9	18	2	18	188	250	0.0624860960803	0.258241916345	0.399	0.129	0.27
6020	TOM1L1	TOM1L1	chr17	+	52982849	52982928	52990026	52990176	52978051	52978284	52991108	52991234	6020	1	74	0	465	203	250	0.0625554952638	0.258241916345	0.016	0.0	0.016
130	TADA3	TADA3	chr3	-	9825711	9825897	9826999	9827109	9821647	9822233	9828689	9828793	130	209	399	196	296	234	250	0.0627850002173	0.258659228096	0.359	0.414	-0.055
326	ECE1	ECE1	chr1	-	21548239	21548335	21551742	21551933	21543739	21546624	21553651	21553719	326	71	59	954	561	250	220	0.0627525541352	0.258659228096	0.514	0.599	-0.085
3827	SMUG1	SMUG1	chr12	-	54581602	54581686	54582298	54582380	54577439	54577743	54582734	54582778	3827	6	21	4	52	206	208	0.0627983401789	0.258659228096	0.224	0.072	0.152
4856	HAX1	HAX1	chr1	+	154245811	154246074	154246249	154246437	154245038	154245252	154247425	154247477	4856	208	242	299	275	250	250	0.0629906612043	0.259256300325	0.462	0.521	-0.059
4251	TADA2A	TADA2A	chr17	+	35783608	35783715	35797838	35797930	35771355	35771477	35800605	35800763	4251	37	35	75	40	231	216	0.0630811270583	0.259433575896	0.497	0.637	-0.14
2652	LTBP2	LTBP2	chr14	-	74973881	74974013	74974675	74974798	74973400	74973526	74975306	74975432	2652	0	5	195	317	247	250	0.0632854007082	0.260078290898	0.0	0.384	-0.384
4447	DHRS4L1	DHRS4L1	chr14	+	24506951	24507216	24507615	24507793	24476217	24476670	24517885	24518020	4447	0	3	2	0	250	250	0.0634775992025	0.260570644114	0.0	1.0	-1.0
947	PRMT5	PRMT5	chr14	-	23396734	23396823	23397334	23397420	23394087	23394249	23397705	23397824	947	182	3	236	12	210	213	0.0635004090699	0.260570644114	0.984	0.952	0.032
2993	FAM149A	FAM149A	chr4	+	187070719	187070858	187073056	187073199	187070326	187070437	187074798	187074924	2993	13	10	35	65	250	250	0.0635959630965	0.260572082328	0.565	0.35	0.215
3783	NUSAP1	NUSAP1	chr15	+	41657599	41657787	41663724	41663882	41650346	41650456	41667909	41668026	3783	121	421	205	559	250	250	0.0635572153588	0.260572082328	0.223	0.268	-0.045
1240	TMX3	TMX3	chr18	-	66367641	66367722	66368981	66369027	66365168	66365268	66377257	66377381	1240	14	31	122	144	170	205	0.0638565612906	0.261444140991	0.353	0.505	-0.152
4776	ZC3H11A	ZC3H11A	chr1	+	203816311	203816815	203817458	203817535	203809433	203809502	203818838	203819154	4776	194	140	383	213	250	201	0.0639797563235	0.261752754944	0.527	0.591	-0.064
4366	DGUOK	DGUOK	chr2	+	74166036	74166149	74184251	74184367	74153952	74154179	74185272	74185372	4366	100	312	81	182	237	240	0.0641047731882	0.262068355812	0.245	0.311	-0.066
3804	TMEM2	TMEM2	chr9	-	74354978	74355148	74359933	74360495	74347266	74347436	74361116	74361257	3804	21	6	225	23	250	250	0.0643700861627	0.262956605712	0.778	0.907	-0.129
4445	MYOF	MYOF	chr10	-	95169329	95169496	95185827	95185915	95168543	95168672	95191164	95191273	4445	5	2	574	1047	212	250	0.0645665111333	0.263459302088	0.747	0.393	0.354
5501	RPN2	RPN2	chr20	+	35827452	35827628	35832287	35832363	35812582	35812776	35833169	35833304	5501	7	483	3	879	250	200	0.0645894014253	0.263459302088	0.011	0.003	0.008
2364	TIPIN	TIPIN	chr15	-	66641652	66641775	66643862	66643938	66641397	66641461	66644466	66644545	2364	27	77	97	173	200	247	0.0647106461175	0.263757317087	0.302	0.409	-0.107
1294	ENO1	ENO1	chr1	-	8931949	8932045	8934882	8934976	8930510	8930569	8938638	8939151	1294	3215	3414	11176	12498	218	220	0.0649327423117	0.264269019639	0.487	0.474	0.013
5408	LCMT1	LCMT1	chr16	+	25139795	25139887	25143722	25143844	25123046	25123317	25151491	25151568	5408	79	251	79	350	216	246	0.0649297852391	0.264269019639	0.264	0.204	0.06
4027	PTK2	PTK2	chr8	-	141675015	141675096	141678367	141678523	141668480	141669777	141684396	141684503	4027	280	152	414	284	250	205	0.0649892290843	0.264302407138	0.602	0.544	0.058
1472	ALG11	ALG11	chr13	+	52593048	52593279	52598141	52599073	52586522	52586598	52602454	52603780	1472	30	71	52	73	250	250	0.0651404215911	0.264524234265	0.297	0.416	-0.119
723	CIB2	CIB2	chr15	-	78401576	78401851	78416046	78416081	78398080	78398276	78423506	78423877	723	0	277	3	123	159	250	0.0651025496254	0.264524234265	0.0	0.037	-0.037
4591	RFC1	RFC1	chr4	-	39324959	39325037	39328182	39328260	39322906	39322994	39329143	39329376	4591	118	78	103	99	202	202	0.0653409030468	0.265020412809	0.602	0.51	0.092
5635	RNF19A	RNF19A	chr8	-	101272081	101272225	101273769	101273983	101269286	101271474	101276261	101276423	5635	100	124	273	451	250	250	0.0653594368456	0.265020412809	0.446	0.377	0.069
2742	DAB2IP	DAB2IP	chr9	+	124522163	124522718	124525783	124525928	124521176	124521275	124526013	124526158	2742	152	113	120	124	250	250	0.0655087000178	0.265357220573	0.574	0.492	0.082
3206	AZIN2	AZIN2	chr1	+	33549554	33549728	33557650	33557823	33546729	33547109	33558882	33559017	3206	2	25	2	2	250	250	0.0655394523592	0.265357220573	0.074	0.5	-0.426
5891	TP53BP1	TP53BP1	chr15	-	43724391	43724875	43730521	43730614	43720213	43720366	43733723	43733781	5891	46	75	126	136	217	250	0.0656651898975	0.265669807464	0.414	0.516	-0.102
3615	NSMCE4A	NSMCE4A	chr10	-	123720937	123721032	123722752	123722843	123719872	123719921	123724800	123724900	3615	128	179	197	208	215	219	0.0658978106089	0.266414043776	0.421	0.491	-0.07
2660	GPATCH2L	GPATCH2L	chr14	+	76644234	76644274	76644330	76644385	76642965	76643033	76647106	76647192	2660	0	38	10	147	164	179	0.0661364581837	0.266998830083	0.0	0.069	-0.069
2828	HLA-DMB	HLA-DMB	chr6	-	32903118	32903154	32903312	32903429	32902405	32902764	32904948	32905233	2828	23	9	130	21	241	160	0.0661708486701	0.266998830083	0.629	0.804	-0.175
398	HNRNPA1	HNRNPA1	chr12	+	54676583	54676658	54676862	54677018	54676356	54676449	54677595	54677751	398	10365	437	13065	621	199	250	0.0662375614272	0.266998830083	0.968	0.964	0.004
6021	TOM1L1	TOM1L1	chr17	+	53016284	53016381	53024621	53024673	53014469	53014587	53026878	53026984	6021	60	42	394	183	221	176	0.0662219019204	0.266998830083	0.532	0.632	-0.1
3519	APBB2	APBB2	chr4	-	41067592	41067690	41102655	41102767	41015599	41016415	41145003	41145159	3519	13	4	47	3	236	222	0.0663594774316	0.267096896662	0.754	0.936	-0.182
5026	REXO2	REXO2	chr11	+	114311377	114311461	114314577	114314655	114310107	114310397	114315262	114315374	5026	41	35	312	416	208	202	0.0663139678639	0.267096896662	0.532	0.421	0.111
5224	NCOR2	NCOR2	chr12	-	124839023	124839128	124839382	124839485	124838638	124838742	124839977	124840117	5224	54	21	245	157	227	229	0.0664859487811	0.267409319344	0.722	0.612	0.11
907	EIF2A	EIF2A	chr3	+	150276174	150276249	150280328	150280447	150270142	150270212	150281301	150281401	907	159	225	231	417	199	243	0.0665559987745	0.267494520772	0.463	0.403	0.06
2295	RAB34	RAB34	chr17	-	27043010	27043076	27044230	27044309	27042817	27042919	27045139	27045286	2295	4	342	17	557	203	190	0.066709208943	0.267732407326	0.011	0.028	-0.017
4519	SNHG17	SNHG17	chr20	-	37050733	37050888	37055061	37055146	37049652	37049745	37059683	37059755	4519	114	38	105	20	209	250	0.0667130075982	0.267732407326	0.782	0.863	-0.081
2136	SLC22A17	SLC22A17	chr14	-	23816722	23816940	23817099	23817205	23816309	23816421	23817369	23817515	2136	210	192	19	8	230	250	0.0669110360739	0.268330411332	0.543	0.721	-0.178
1273	BMPR2	BMPR2	chr2	+	203397307	203397455	203407033	203407170	203395516	203395677	203417438	203417611	1273	43	24	119	112	250	250	0.0670606159233	0.268733390603	0.642	0.515	0.127
4101	RNF146	RNF146	chr6	+	127601660	127601749	127606352	127606493	127601375	127601485	127607194	127607322	4101	0	9	3	6	213	250	0.0672848259151	0.269434628427	0.0	0.37	-0.37
5254	DFNB31	DFNB31	chr9	-	117188490	117188693	117228546	117228672	117187267	117187304	117240832	117241051	5254	29	21	5	11	250	250	0.0674526918682	0.269909382519	0.58	0.313	0.267
453	UBE2F	UBE2F	chr2	+	238933982	238934053	238939196	238939254	238925207	238925275	238940862	238940895	453	80	90	173	137	195	182	0.0675102617086	0.269942419717	0.453	0.541	-0.088
735	MPV17	MPV17	chr2	-	27535081	27535114	27535546	27535639	27534766	27534819	27535860	27535976	735	95	47	166	53	217	157	0.0678232084706	0.270995797933	0.594	0.694	-0.1
513	RCBTB2	RCBTB2	chr13	-	49085905	49086013	49086151	49086310	49076859	49077050	49086864	49087031	513	103	13	20	0	250	232	0.0678984830076	0.27109868416	0.88	1.0	-0.12
5810	SUSD1	SUSD1	chr9	-	114842353	114842445	114860749	114860942	114825216	114825313	114864455	114864565	5810	36	2	102	0	250	216	0.0679517141912	0.271113471926	0.94	1.0	-0.06
40	MICAL1	MICAL1	chr6	-	109771502	109771760	109772802	109772903	109771172	109771288	109773448	109773604	40	26	50	65	73	225	250	0.0684449144118	0.272882346315	0.366	0.497	-0.131
285	TAF1C	TAF1C	chr16	-	84214473	84214601	84214648	84214792	84213775	84213950	84214933	84215269	285	111	7	126	2	250	250	0.0686444570833	0.272882903467	0.941	0.984	-0.043
3870	MED15	MED15	chr22	+	20922807	20922918	20929399	20929519	20920753	20921104	20936897	20937034	3870	113	10	454	74	235	244	0.0686429908756	0.272882903467	0.921	0.864	0.057
4124	TTC39B	TTC39B	chr9	-	15214136	15214247	15225914	15226010	15211263	15211395	15267911	15267946	4124	17	21	25	13	220	235	0.0685864592426	0.272882903467	0.464	0.673	-0.209
751	COPG1	COPG1	chr3	+	128987337	128987463	128987774	128987843	128986779	128986883	128990609	128990752	751	348	246	433	248	250	193	0.0685832819245	0.272882903467	0.522	0.574	-0.052
4785	AAMDC	AAMDC	chr11	+	77553524	77553674	77580767	77580863	77532207	77532287	77583220	77583398	4785	41	75	93	110	250	220	0.0687586147402	0.272940287953	0.325	0.427	-0.102
5338	TOR1AIP1	TOR1AIP1	chr1	+	179858447	179858504	179869260	179869302	179853826	179853904	179870436	179870523	5338	12	14	125	67	181	166	0.0687438508107	0.272940287953	0.44	0.631	-0.191
724	CIB2	CIB2	chr15	-	78401576	78401724	78416046	78416081	78398080	78398276	78423506	78423877	724	0	278	3	126	159	250	0.0688530493351	0.273117095696	0.0	0.036	-0.036
1433	CUX1	CUX1	chr7	+	101713618	101713697	101740643	101740781	101671377	101671425	101747615	101747739	1433	143	308	72	211	203	250	0.0689617938988	0.273152575834	0.364	0.296	0.068
699	IKBKAP	IKBKAP	chr9	-	111681090	111681181	111681532	111681629	111679826	111679950	111685121	111685207	699	54	26	89	72	221	215	0.0689489630258	0.273152575834	0.669	0.546	0.123
5008	TRPC4AP	TRPC4AP	chr20	-	33632307	33632515	33637668	33637797	33622925	33623111	33642778	33642834	5008	123	220	343	482	250	250	0.0691114698008	0.273547495076	0.359	0.416	-0.057
1917	DLAT	DLAT	chr11	+	111921957	111922073	111930626	111930789	111915861	111915954	111931761	111931898	1917	0	45	13	233	240	250	0.0693403948721	0.274161834604	0.0	0.055	-0.055
3056	MED27	MED27	chr9	-	134759444	134759486	134769271	134769379	134738449	134738527	134814767	134814861	3056	261	84	175	38	232	166	0.0693668507357	0.274161834604	0.69	0.767	-0.077
3480	WDR26	WDR26	chr1	-	224585798	224585928	224586216	224586295	224572844	224577562	224586590	224586736	3480	83	0	199	8	203	250	0.0696025160022	0.274301060184	1.0	0.968	0.032
4180	CTBP2	CTBP2	chr10	-	126727565	126727724	126799558	126799662	126691906	126692061	126847203	126847384	4180	5	47	8	238	228	250	0.0695071265464	0.274301060184	0.104	0.036	0.068
4409	SLC29A2	SLC29A2	chr11	-	66133596	66133702	66133901	66134035	66133406	66133492	66134934	66135019	4409	20	28	161	127	250	230	0.069594726484	0.274301060184	0.397	0.538	-0.141
5405	LCMT1	LCMT1	chr16	+	25162874	25162936	25172422	25172525	25151491	25151568	25175918	25176039	5405	168	228	236	250	186	227	0.0695744423624	0.274301060184	0.473	0.535	-0.062
2138	CMTM7	CMTM7	chr3	+	32483331	32483505	32493883	32493965	32433162	32433557	32495732	32496333	2138	93	203	213	353	250	206	0.0699727278989	0.275025834051	0.274	0.332	-0.058
2620	GJA9-MYCBP	GJA9-MYCBP	chr1	-	39333233	39333282	39338689	39338762	39332551	39332681	39347103	39347298	2620	2	32	0	122	197	173	0.0699697846011	0.275025834051	0.052	0.0	0.052
3194	MBNL1	MBNL1	chr3	+	152173330	152173366	152174055	152174150	152165408	152165562	152177059	152177134	3194	4	94	27	253	160	219	0.0699101786411	0.275025834051	0.055	0.127	-0.072
73	B4GALT1	B4GALT1	chr9	-	33120416	33120604	33135186	33135422	33115988	33116111	33166755	33167356	73	46	100	329	507	250	250	0.0699873925526	0.275025834051	0.315	0.394	-0.079
1196	EIF2B3	EIF2B3	chr1	-	45363026	45363116	45392299	45392411	45347283	45347411	45407177	45407337	1196	80	54	109	110	236	214	0.0702501606387	0.275149706291	0.573	0.473	0.1
1304	PDCD6	PDCD6	chr5	+	306716	306875	311407	311517	304291	304336	314531	315089	1304	321	419	480	525	250	234	0.0701231924425	0.275149706291	0.418	0.461	-0.043
2412	DENND3	DENND3	chr8	+	142170730	142170886	142173431	142173528	142165947	142166069	142175284	142175388	2412	25	11	77	69	250	221	0.0701691402492	0.275149706291	0.668	0.497	0.171
245	CYP20A1	CYP20A1	chr2	+	204110568	204110618	204111477	204111644	204103163	204103857	204116689	204116832	245	3	16	23	38	174	250	0.0703359634976	0.275149706291	0.212	0.465	-0.253
336	SP110	SP110	chr2	-	231035336	231035477	231036411	231036483	231033644	231033953	231036781	231036890	336	6	6	1	8	196	250	0.0702155758557	0.275149706291	0.561	0.138	0.423
4345	RBM23	RBM23	chr14	-	23375403	23375577	23377541	23377589	23374814	23374868	23378691	23378804	4345	18	220	37	264	172	250	0.0702728313813	0.275149706291	0.106	0.169	-0.063
5294	CD46	CD46	chr1	+	207943665	207943707	207956636	207956675	207941123	207941168	207958415	207958451	5294	63	128	494	747	166	163	0.0703707688723	0.275149706291	0.326	0.394	-0.068
1642	ZNF518A	ZNF518A	chr10	+	97911172	97911323	97915082	97915155	97893312	97893405	97915680	97915804	1642	8	1	15	12	250	197	0.0705484372639	0.275200934762	0.863	0.496	0.367
2752	ZFYVE9	ZFYVE9	chr1	+	52805797	52805903	52810439	52810616	52803443	52803606	52811731	52812358	2752	26	51	34	36	230	250	0.0704469434372	0.275200934762	0.357	0.507	-0.15
2901	HCFC1R1	HCFC1R1	chr16	-	3073474	3073531	3073847	3073969	3073233	3073362	3074181	3074287	2901	8	23	13	97	246	181	0.0706352417501	0.275200934762	0.204	0.09	0.114
3566	FDPS	FDPS	chr1	+	155287731	155287812	155288455	155288544	155282045	155282186	155288646	155288719	3566	269	344	1527	2291	205	213	0.0705329170155	0.275200934762	0.448	0.409	0.039
709	C17orf62	C17orf62	chr17	-	80404498	80404572	80407045	80407168	80403739	80403836	80407306	80407356	709	20	52	22	109	247	198	0.0706243975237	0.275200934762	0.236	0.139	0.097
1295	ENO1	ENO1	chr1	-	8930510	8930569	8931949	8932045	8928046	8928116	8934882	8934976	1295	3889	1905	12965	6728	220	183	0.0707716389252	0.275536238604	0.629	0.616	0.013
5663	GSTK1	GSTK1	chr7	+	142961178	142961260	142961640	142961769	142960521	142960678	142962084	142962185	5663	153	257	328	688	206	250	0.0709265797465	0.275943210755	0.419	0.367	0.052
1844	TTC39A	TTC39A	chr1	-	51767243	51767405	51768028	51768088	51761209	51761842	51768177	51768245	1844	10	38	35	64	184	250	0.0711927611764	0.276585645621	0.263	0.426	-0.163
3223	ELP2	ELP2	chr18	+	33726212	33726344	33734812	33734962	33725910	33726011	33736428	33736617	3223	83	148	155	202	250	250	0.071166254974	0.276585645621	0.359	0.434	-0.075
3234	PCCB	PCCB	chr3	+	135974697	135974817	135979320	135979377	135969166	135969400	135980793	135980907	3234	86	76	186	115	244	181	0.0712990362737	0.276614027237	0.456	0.545	-0.089
4530	ANXA2	ANXA2	chr15	-	60682411	60682516	60689456	60689537	60678226	60678285	60690141	60690185	4530	43	6	2230	127	205	229	0.0713011312444	0.276614027237	0.889	0.951	-0.062
1609	BAZ2B	BAZ2B	chr2	-	160304752	160304920	160310123	160310312	160303292	160303486	160335085	160335232	1609	14	27	47	45	250	250	0.0716193052103	0.276887025359	0.341	0.511	-0.17
4035	EML2	EML2	chr19	-	46129962	46130097	46133208	46133304	46124464	46124590	46136118	46136229	4035	20	0	133	16	220	250	0.071510068899	0.276887025359	1.0	0.904	0.096
4288	CAPG	CAPG	chr2	-	85628287	85628452	85628651	85628806	85626258	85626408	85628907	85629080	4288	99	183	965	1409	250	250	0.0715830096362	0.276887025359	0.351	0.406	-0.055
4779	ZCCHC7	ZCCHC7	chr9	+	37126308	37126939	37302184	37302228	37120468	37120620	37305540	37305711	4779	18	2	38	0	250	168	0.0714307288363	0.276887025359	0.858	1.0	-0.142
626	KDM5B	KDM5B	chr1	-	202727518	202727638	202729542	202729701	202725485	202725644	202731826	202731936	626	53	88	137	156	250	244	0.0716244113826	0.276887025359	0.37	0.462	-0.092
2174	FGD6	FGD6	chr12	-	95478273	95478422	95479555	95479684	95470524	95475332	95483344	95483472	2174	9	16	135	110	250	250	0.0716892816461	0.276942221405	0.36	0.551	-0.191
3701	GS1-124K5.11	GS1-124K5.11	chr7	-	66041741	66041919	66049331	66049453	66038371	66038537	66053498	66053567	3701	3	47	9	42	246	250	0.0717850525934	0.277116627571	0.061	0.179	-0.118
3650	DPP8	DPP8	chr15	-	65743336	65743448	65744297	65744440	65737997	65739344	65756098	65756244	3650	0	62	5	99	250	236	0.072011655868	0.277795492756	0.0	0.046	-0.046
2892	USP48	USP48	chr1	-	22048142	22048257	22050390	22050588	22047528	22047659	22055062	22055212	2892	32	48	150	142	250	239	0.072359808894	0.278745667759	0.389	0.502	-0.113
343	ADCK2	ADCK2	chr7	+	140380841	140380937	140386789	140387041	140378954	140379083	140389396	140389525	343	57	88	101	105	220	250	0.0723269580446	0.278745667759	0.424	0.522	-0.098
1418	POLL	POLL	chr10	-	103342519	103342648	103345618	103345913	103340004	103340173	103346878	103346957	1418	3	67	10	70	250	250	0.0724956351061	0.278811847359	0.043	0.125	-0.082
1849	SSBP3	SSBP3	chr1	-	54722799	54722859	54747110	54747200	54717466	54717533	54867533	54867618	1849	424	333	158	95	214	184	0.0725297900327	0.278811847359	0.523	0.588	-0.065
2485	FBRS	FBRS	chr16	+	30676958	30677027	30677832	30677862	30676626	30676722	30678239	30678311	2485	3	16	26	44	193	154	0.0724771538614	0.278811847359	0.13	0.32	-0.19
5295	CD46	CD46	chr1	+	207943665	207943707	207956636	207956675	207940357	207940540	207958415	207958451	5295	10	123	29	736	166	163	0.0727300298734	0.279385391949	0.074	0.037	0.037
5397	RABL2A	RABL2A	chr2	+	114392627	114392707	114398929	114399027	114391729	114391809	114399357	114399441	5397	26	21	15	4	204	222	0.0730295771355	0.280339344488	0.574	0.803	-0.229
4528	PRDM2	PRDM2	chr1	+	14059273	14059377	14068499	14068652	14057494	14057612	14075855	14075982	4528	18	7	17	18	228	250	0.0731377296934	0.280557766182	0.738	0.509	0.229
2284	ZCWPW1	ZCWPW1	chr7	-	100013927	100014079	100016733	100016812	100013597	100013720	100017252	100017506	2284	6	9	3	0	203	250	0.0732477081417	0.28078288121	0.451	1.0	-0.549
4380	PARK7	PARK7	chr1	+	8022822	8022935	8025383	8025485	8021713	8021795	8029404	8029464	4380	219	1260	442	2165	237	226	0.0733718377055	0.281061889153	0.142	0.163	-0.021
2759	CDC45	CDC45	chr22	+	19495288	19495387	19496052	19496214	19494908	19495040	19502271	19502410	2759	78	137	180	232	223	250	0.0735546457754	0.281442353715	0.39	0.465	-0.075
288	CSGALNACT2	CSGALNACT2	chr10	+	43659313	43659492	43662451	43662546	43655941	43656043	43671398	43671480	288	41	51	63	47	250	219	0.0736254019949	0.281442353715	0.413	0.54	-0.127
5674	NID1	NID1	chr1	-	236176710	236176860	236180447	236180573	236175220	236175343	236187369	236187513	5674	92	69	63	72	250	250	0.0735913243501	0.281442353715	0.571	0.467	0.104
3952	ATP1B3	ATP1B3	chr3	+	141626008	141626116	141632493	141632678	141622461	141622590	141634811	141634862	3952	288	247	769	548	232	250	0.0737300651066	0.281645761614	0.557	0.602	-0.045
1882	RBX1	RBX1	chr22	+	41349558	41349637	41363802	41363888	41347350	41347480	41368479	41369019	1882	359	458	546	818	203	210	0.073883009678	0.281785276186	0.448	0.408	0.04
2589	ARIH2	ARIH2	chr3	+	48964894	48965246	49002351	49002415	48960180	48960244	49004557	49004708	2589	40	79	108	141	250	188	0.0739565726738	0.281785276186	0.276	0.365	-0.089
2935	PKP4	PKP4	chr2	+	159433782	159433895	159459581	159459616	159389691	159389828	159477501	159477633	2935	29	25	190	95	237	159	0.0740708393579	0.281785276186	0.438	0.573	-0.135
3912	CAMK2G	CAMK2G	chr10	-	75585078	75585105	75587846	75587879	75583797	75583842	75597225	75597269	3912	3	30	0	33	157	151	0.0740754498414	0.281785276186	0.088	0.0	0.088
4692	TM7SF3	TM7SF3	chr12	-	27149674	27149795	27156168	27156323	27148169	27148341	27167010	27167339	4692	44	72	125	304	250	245	0.0740458172304	0.281785276186	0.375	0.287	0.088
5177	FAM102A	FAM102A	chr9	-	130710349	130710504	130712701	130712818	130707927	130708032	130715853	130715883	5177	31	72	71	103	241	250	0.074055284794	0.281785276186	0.309	0.417	-0.108
341	ZNF684	ZNF684	chr1	+	40998814	40998853	41007286	41007382	40997232	40997459	41012233	41013841	341	0	8	7	18	163	220	0.0742827362585	0.282377568249	0.0	0.344	-0.344
1345	ADAM15	ADAM15	chr1	+	155028265	155028328	155028407	155028476	155026789	155026982	155028555	155028725	1345	62	71	314	504	187	193	0.0748484880679	0.283740044102	0.474	0.391	0.083
1919	TAB2	TAB2	chr6	+	149718739	149718900	149719104	149719198	149699153	149700654	149720239	149720320	1919	154	118	267	154	250	218	0.0747694742056	0.283740044102	0.532	0.602	-0.07
3179	ZFAS1	ZFAS1	chr20	+	47897021	47897107	47897439	47897501	47895640	47895745	47905581	47905795	3179	1416	155	1594	213	210	186	0.0747801687237	0.283740044102	0.89	0.869	0.021
4808	SUPT20H	SUPT20H	chr13	-	37595584	37595739	37596147	37596217	37593478	37593534	37598171	37598330	4808	51	197	68	180	194	250	0.0748048296835	0.283740044102	0.25	0.327	-0.077
1891	LSR	LSR	chr19	+	35749847	35749967	35753448	35753595	35741217	35741562	35757261	35757435	1891	243	185	1017	636	244	250	0.075090990262	0.283910243571	0.574	0.621	-0.047
1972	CASC4	CASC4	chr15	+	44615162	44615217	44620882	44620985	44580908	44581554	44624185	44624276	1972	72	150	78	230	179	227	0.0751497852728	0.283910243571	0.378	0.301	0.077
2554	LYPLA1	LYPLA1	chr8	-	54974813	54974884	54975887	54975935	54965214	54965316	54978307	54978373	2554	43	5	213	8	172	195	0.0752564419842	0.283910243571	0.907	0.968	-0.061
2704	ZMPSTE24	ZMPSTE24	chr1	+	40751596	40751701	40756525	40756669	40747014	40747199	40758116	40759856	2704	91	85	250	318	229	250	0.0750401146729	0.283910243571	0.539	0.462	0.077
3259	C18orf8	C18orf8	chr18	+	21086933	21087018	21087948	21088005	21084334	21084411	21089156	21089243	3259	30	33	72	45	209	181	0.0751571910328	0.283910243571	0.44	0.581	-0.141
4621	DAZAP2	DAZAP2	chr12	+	51634126	51634245	51634654	51634900	51632507	51632704	51636113	51637717	4621	435	536	1104	1186	243	250	0.075239714846	0.283910243571	0.455	0.489	-0.034
534	SLC38A9	SLC38A9	chr5	-	54945034	54945142	54948356	54948551	54941616	54941723	54952542	54952602	534	19	30	72	62	250	232	0.075030344279	0.283910243571	0.37	0.519	-0.149
1114	PNKP	PNKP	chr19	-	50364864	50364952	50365028	50365138	50364705	50364767	50365300	50365362	1114	96	48	160	117	234	212	0.0756648014327	0.284591304969	0.644	0.553	0.091
2989	TMEM126B	TMEM126B	chr11	+	85342730	85342852	85345129	85345323	85339616	85339732	85346710	85346822	2989	19	87	84	235	246	250	0.0755015614088	0.284591304969	0.182	0.266	-0.084
3255	RAB11FIP4	RAB11FIP4	chr17	+	29844668	29844895	29848183	29848378	29761051	29761140	29848932	29849067	3255	6	41	2	57	250	250	0.0755730596853	0.284591304969	0.128	0.034	0.094
4348	RBM23	RBM23	chr14	-	23377541	23377589	23380536	23380612	23375403	23375577	23388207	23388396	4348	202	37	135	39	200	172	0.0756816817076	0.284591304969	0.824	0.749	0.075
5714	SNX25	SNX25	chr4	+	186253748	186253913	186260532	186260664	186244681	186244954	186263129	186263270	5714	21	13	178	211	250	250	0.0756969199917	0.284591304969	0.618	0.458	0.16
1899	ZNF706	ZNF706	chr8	-	102214560	102214675	102216877	102216921	102213834	102213971	102217662	102217960	1899	0	61	3	56	168	239	0.0761001312063	0.285270638436	0.0	0.071	-0.071
347	UBXN11	UBXN11	chr1	-	26624452	26624553	26627416	26627515	26612313	26612528	26628184	26628213	347	13	32	17	18	223	225	0.0761115284008	0.285270638436	0.291	0.488	-0.197
3907	COL27A1	COL27A1	chr9	+	116945301	116945355	116958238	116958292	116940570	116940624	116967381	116967426	3907	4	1	22	38	178	178	0.0760668128464	0.285270638436	0.8	0.367	0.433
4315	KDELC1	KDELC1	chr13	-	103438581	103438689	103440183	103440273	103436630	103436862	103441361	103441571	4315	92	149	50	53	214	232	0.0761381809929	0.285270638436	0.401	0.506	-0.105
5889	TM4SF1	TM4SF1	chr3	-	149093229	149093375	149093466	149093556	149089473	149089654	149095157	149095568	5889	133	284	1842	3245	214	250	0.0759722980688	0.285270638436	0.354	0.399	-0.045
5194	ACTN1	ACTN1	chr14	-	69343798	69343957	69345705	69345786	69340839	69341734	69346678	69346825	5194	83	66	1839	1970	205	250	0.076313343008	0.285731354053	0.605	0.532	0.073
1813	XRCC1	XRCC1	chr19	-	44065061	44065172	44079061	44079154	44058797	44058956	44079559	44079730	1813	259	190	185	103	217	235	0.0764502984749	0.286048485203	0.596	0.66	-0.064
1416	POLL	POLL	chr10	-	103344634	103344676	103345072	103345235	103343264	103343438	103345618	103345913	1416	14	4	59	4	250	166	0.0765861338986	0.286114707696	0.699	0.907	-0.208
3082	KANSL3	KANSL3	chr2	-	97268489	97268599	97269986	97270117	97267379	97267513	97270515	97270600	3082	99	8	76	14	250	234	0.0765434402906	0.286114707696	0.921	0.836	0.085
5724	ADIPOR2	ADIPOR2	chr12	+	1889616	1889803	1890054	1890242	1887019	1887191	1893045	1893239	5724	101	135	248	250	250	250	0.0766248011478	0.286114707696	0.428	0.498	-0.07
3004	MARK3	MARK3	chr14	+	103931893	103932130	103932308	103932428	103928741	103928798	103932679	103932779	3004	78	92	227	366	250	244	0.0768412154391	0.286727207439	0.453	0.377	0.076
3756	RNF170	RNF170	chr8	-	42716887	42716998	42720558	42720632	42708437	42711571	42725146	42725255	3756	28	54	21	74	198	235	0.0769679384159	0.287004424311	0.381	0.252	0.129
1299	PDCD6	PDCD6	chr5	+	306716	306869	311407	311517	304291	304336	314531	315089	1299	321	419	478	525	250	234	0.0771648887045	0.287542954914	0.418	0.46	-0.042
54	GNL1	GNL1	chr6	-	30522831	30522968	30523331	30523497	30522540	30522692	30523907	30525371	54	175	232	218	365	250	250	0.077375939676	0.288133261079	0.43	0.374	0.056
998	ALDH7A1	ALDH7A1	chr5	-	125889978	125890085	125894931	125895026	125887712	125887829	125896774	125896816	998	68	120	221	286	219	231	0.0776611864764	0.288998867962	0.374	0.449	-0.075
4880	DDX21	DDX21	chr10	+	70731646	70731808	70733300	70733420	70729956	70730106	70734425	70734499	4880	175	159	881	646	250	244	0.078206043181	0.290828723079	0.518	0.571	-0.053
1073	TMEM14C	TMEM14C	chr6	+	10725193	10725270	10726139	10726241	10723147	10723474	10728872	10728960	1073	5	215	4	942	201	226	0.0784930642914	0.291697918487	0.025	0.005	0.02
3080	ZNF83	ZNF83	chr19	-	53122188	53122315	53138318	53138406	53115617	53118050	53158813	53158940	3080	26	10	33	28	212	250	0.0785730225228	0.291706383698	0.754	0.582	0.172
519	ARSD	ARSD	chrX	-	2827857	2828020	2828699	2828834	2826761	2826883	2833596	2833733	519	14	16	75	41	250	250	0.0786019210732	0.291706383698	0.467	0.647	-0.18
3339	ZNF544	ZNF544	chr19	+	58741759	58741828	58755330	58755422	58740833	58740936	58757666	58757793	3339	75	123	91	104	193	216	0.078951435259	0.292804984152	0.406	0.495	-0.089
859	CD44	CD44	chr11	+	35236398	35236461	35240862	35240934	35232792	35232996	35243200	35243279	859	0	4	1458	1996	187	196	0.0793058646503	0.293920313538	0.0	0.434	-0.434
3685	USP31	USP31	chr16	-	23091266	23091492	23093758	23093878	23085042	23085201	23096180	23096310	3685	12	1	44	19	244	250	0.0795384162556	0.294184655799	0.925	0.704	0.221
3985	SPAG1	SPAG1	chr8	+	101226046	101226146	101232506	101232659	101225317	101225656	101237400	101237567	3985	2	24	59	220	224	250	0.0794988314834	0.294184655799	0.085	0.23	-0.145
4938	PHF3	PHF3	chr6	+	64394029	64395812	64404470	64404654	64389900	64390062	64408112	64408257	4938	38	49	102	83	250	250	0.0794853497493	0.294184655799	0.437	0.551	-0.114
5623	CENPN	CENPN	chr16	+	81051362	81051439	81053704	81053881	81047740	81047786	81056359	81056487	5623	0	78	4	100	201	250	0.0796939451735	0.294560875003	0.0	0.047	-0.047
1744	ANAPC1	ANAPC1	chr2	-	112622382	112622528	112625599	112625673	112621251	112621472	112630206	112630289	1744	20	56	67	111	198	250	0.0800300542756	0.29560358779	0.311	0.433	-0.122
2205	GRB7	GRB7	chr17	+	37901495	37901576	37901674	37901791	37901138	37901237	37901980	37902041	2205	6	24	71	127	205	241	0.0805166530431	0.297200376775	0.227	0.397	-0.17
4022	WDR35	WDR35	chr2	-	20113797	20114038	20130156	20130313	20110028	20113469	20131029	20131170	4022	75	92	37	27	250	250	0.0810681312814	0.299001039398	0.449	0.578	-0.129
4148	ALKBH3	ALKBH3	chr11	+	43913590	43913679	43923065	43923275	43911274	43911378	43940587	43940686	4148	66	117	91	112	213	250	0.0811137273485	0.299001039398	0.398	0.488	-0.09
369	DAP3	DAP3	chr1	+	155697398	155697529	155698832	155698913	155691307	155691409	155698998	155699157	369	9	230	5	338	250	205	0.081245284872	0.299284447772	0.031	0.012	0.019
1898	ERMP1	ERMP1	chr9	-	5812124	5812217	5812888	5813035	5811110	5811323	5823895	5824001	1898	230	149	306	251	250	217	0.0814836927887	0.299960816628	0.573	0.514	0.059
222	RANBP10	RANBP10	chr16	-	67778190	67778358	67805936	67805989	67771915	67771938	67839330	67839442	222	13	32	12	66	177	250	0.0816681387215	0.300235991512	0.365	0.204	0.161
2893	MCMBP	MCMBP	chr10	-	121595051	121595216	121596407	121596541	121591523	121591612	121598046	121598212	2893	224	130	452	330	250	250	0.081656870209	0.300235991512	0.633	0.578	0.055
3892	ARPC2	ARPC2	chr2	+	219104113	219104207	219110142	219110269	219103386	219103573	219114086	219114187	3892	709	1318	2586	4385	218	250	0.0821510721036	0.301808703822	0.382	0.403	-0.021
2207	PRCC	PRCC	chr1	+	156756399	156756966	156761488	156761584	156752073	156752121	156764456	156764600	2207	173	181	259	212	250	220	0.08250563808	0.302908023374	0.457	0.518	-0.061
1329	TCTN1	TCTN1	chr12	+	111072200	111072268	111072474	111072584	111070276	111070364	111074285	111074306	1329	0	47	5	90	192	234	0.0830317376184	0.304023900818	0.0	0.063	-0.063
4339	CCDC85C	CCDC85C	chr14	-	99983424	99983520	99988469	99988577	99982524	99982623	100002351	100002425	4339	22	23	80	149	232	220	0.0829352109412	0.304023900818	0.476	0.337	0.139
5212	MAST2	MAST2	chr1	+	46494439	46494605	46495137	46495239	46493402	46493535	46495502	46495625	5212	86	67	128	142	250	226	0.0829413126818	0.304023900818	0.537	0.449	0.088
5664	KIAA0195	KIAA0195	chr17	+	73492810	73492888	73493193	73493279	73492362	73492552	73493861	73493943	5664	89	107	60	105	202	210	0.0830070789064	0.304023900818	0.464	0.373	0.091
991	ATE1	ATE1	chr10	-	123658355	123658484	123661905	123662135	123629520	123629553	123670420	123670666	991	63	27	120	82	250	250	0.083224981473	0.304527773117	0.7	0.594	0.106
2693	GFM1	GFM1	chr3	+	158407951	158408112	158408927	158408981	158399783	158399946	158409124	158410360	2693	5	86	1	96	250	178	0.0833528018203	0.304791741593	0.04	0.007	0.033
5483	DMKN	DMKN	chr19	-	35996840	35996888	36000812	36000863	35996619	35996667	36001085	36001154	5483	8	39	347	886	175	172	0.0836420017279	0.305645071735	0.168	0.278	-0.11
3364	MAD1L1	MAD1L1	chr7	-	1976322	1976533	1997263	1997354	1937835	1938026	2020087	2020176	3364	81	34	94	62	215	250	0.0838768710954	0.306298860825	0.735	0.638	0.097
2479	AZIN1	AZIN1	chr8	-	103845283	103845446	103846416	103846491	103842048	103842164	103846893	103846975	2479	218	199	526	586	199	250	0.0839646090206	0.306414846519	0.579	0.53	0.049
3802	TMEM2	TMEM2	chr9	-	74305007	74305162	74309424	74309523	74300658	74300762	74312900	74313120	3802	26	49	212	256	223	250	0.0840734665251	0.306607698706	0.373	0.481	-0.108
4449	EIF4G1	EIF4G1	chr3	+	184033550	184033644	184035108	184035285	184033276	184033333	184035504	184035604	4449	120	447	358	1086	218	250	0.0841630378934	0.306665527933	0.235	0.274	-0.039
4877	EIF3L	EIF3L	chr22	+	38251571	38251651	38254685	38254747	38247286	38247497	38258975	38259045	4877	487	387	928	636	204	186	0.0842013680093	0.306665527933	0.534	0.571	-0.037
2775	CECR5	CECR5	chr22	-	17621948	17622123	17623987	17624021	17619439	17619628	17625913	17626007	2775	36	169	20	157	158	250	0.0843787891144	0.306699529623	0.252	0.168	0.084
2972	DSTYK	DSTYK	chr1	-	205117332	205117467	205119807	205119922	205111630	205116873	205126400	205126514	2972	43	45	38	22	239	250	0.0843721747057	0.306699529623	0.5	0.644	-0.144
5070	ATG12	ATG12	chr5	-	115176193	115176309	115176514	115176631	115173324	115173461	115177086	115177548	5070	5	15	10	9	241	240	0.0843334320233	0.306699529623	0.249	0.525	-0.276
924	PDPK1	PDPK1	chr16	+	2616356	2616454	2627425	2627501	2611480	2611523	2631295	2631364	924	0	28	6	68	222	200	0.0848591403022	0.308240832126	0.0	0.074	-0.074
2262	DHX30	DHX30	chr3	+	47859511	47859607	47868836	47868967	47852146	47852201	47870513	47870624	2262	52	180	62	309	220	250	0.0854167376284	0.309626018492	0.247	0.186	0.061
2934	VPS29	VPS29	chr12	-	110937339	110937351	110939221	110939364	110933816	110934008	110939853	110939945	2934	0	78	2	22	250	136	0.0853897292651	0.309626018492	0.0	0.047	-0.047
3328	FASTK	FASTK	chr7	-	150774965	150775179	150776586	150777009	150774396	150774488	150777771	150777970	3328	22	2	42	0	250	250	0.0853495728831	0.309626018492	0.917	1.0	-0.083
4029	PTK2	PTK2	chr8	-	141727696	141727808	141745349	141745554	141716217	141716304	141749116	141749206	4029	192	151	454	284	250	236	0.0854667361968	0.309626018492	0.546	0.601	-0.055
5869	GSN	GSN	chr9	+	124045596	124045670	124062342	124062404	124043747	124043840	124064240	124064445	5869	3	9	26	23	198	186	0.0856498091507	0.310084031277	0.238	0.515	-0.277
5346	MYEF2	MYEF2	chr15	-	48441228	48441280	48441359	48441568	48431624	48435268	48443669	48443768	5346	92	47	265	93	250	176	0.0860121291669	0.311189950469	0.579	0.667	-0.088
2121	SVIL	SVIL	chr10	-	29821457	29822387	29824917	29824998	29820182	29820217	29839525	29840192	2121	8	0	94	28	205	250	0.0864358837073	0.311780780659	1.0	0.804	0.196
2302	ZNF559	ZNF559	chr19	+	9443690	9443789	9448471	9448534	9435370	9435456	9449169	9449258	2302	0	23	4	34	223	187	0.0863315108107	0.311780780659	0.0	0.09	-0.09
4130	LGMN	LGMN	chr14	-	93180720	93180796	93182480	93182566	93180167	93180230	93183724	93183806	4130	47	52	238	179	210	200	0.0865145829384	0.311780780659	0.463	0.559	-0.096
4887	BIN3	BIN3	chr8	-	22494434	22494475	22502267	22502316	22487954	22488091	22526556	22526661	4887	10	1	3	3	173	165	0.0865657187953	0.311780780659	0.905	0.488	0.417
4930	YAF2	YAF2	chr12	-	42592937	42593037	42604349	42604421	42555414	42555567	42631400	42631526	4930	9	6	5	0	196	224	0.0864671481921	0.311780780659	0.632	1.0	-0.368
5147	MON1A	MON1A	chr3	-	49946685	49946833	49947551	49948317	49946301	49946587	49950652	49950792	5147	11	24	9	48	250	250	0.0864849400038	0.311780780659	0.314	0.158	0.156
5396	LOC100288798	LOC100288798	chr12	+	46863935	46864045	46965038	46965195	46781529	46781755	47046172	47046362	5396	14	2	26	0	234	250	0.086574129814	0.311780780659	0.882	1.0	-0.118
4323	AMD1	AMD1	chr6	+	111210059	111210186	111211456	111211559	111195986	111196418	111213363	111213406	4323	8	164	8	401	250	227	0.0867135292876	0.312077488048	0.042	0.018	0.024
5398	RABL2A	RABL2A	chr2	+	114392627	114392707	114398470	114398582	114391729	114391809	114398929	114399027	5398	23	4	16	0	204	236	0.0870577500495	0.313110462399	0.869	1.0	-0.131
5016	CDK5RAP1	CDK5RAP1	chr20	-	31961920	31962018	31967266	31967497	31960447	31960503	31973455	31973576	5016	76	48	78	75	250	222	0.0871587884784	0.313268028976	0.584	0.48	0.104
1405	POLL	POLL	chr10	-	103346878	103346957	103347002	103347163	103340004	103340173	103347960	103348027	1405	14	3	15	0	250	203	0.0873308869906	0.313680626894	0.791	1.0	-0.209
271	RHOA	RHOA	chr3	-	49399928	49400059	49405860	49405981	49396578	49397815	49412866	49413024	271	1706	2593	3352	5440	245	250	0.0878432694427	0.315314135691	0.402	0.386	0.016
3700	GS1-124K5.11	GS1-124K5.11	chr7	-	66041741	66041919	66053498	66053567	66038371	66038537	66057243	66057394	3700	0	56	3	56	193	250	0.0880432977711	0.315825040628	0.0	0.065	-0.065
1658	ZNF778	ZNF778	chr16	+	89289564	89289691	89291126	89291210	89288499	89288591	89291962	89292039	1658	4	3	6	22	250	208	0.0881934281823	0.31615640201	0.526	0.185	0.341
4415	ITGA9-AS1	ITGA9-AS1	chr3	-	37876169	37876258	37892914	37892983	37862504	37862591	37903191	37903271	4415	0	40	2	22	193	213	0.0883175859934	0.316394283853	0.0	0.091	-0.091
1210	LYRM1	LYRM1	chr16	+	20911619	20911857	20926877	20927036	20911189	20911326	20931443	20931536	1210	2	43	22	149	250	250	0.0890049342097	0.318648142488	0.044	0.129	-0.085
4407	CPT1C	CPT1C	chr19	+	50203940	50204112	50204573	50204675	50200582	50200722	50204753	50204891	4407	45	18	10	10	250	226	0.0892466797723	0.31930478763	0.693	0.475	0.218
1720	IGBP1	IGBP1	chrX	+	69368610	69368690	69370059	69370172	69354372	69354666	69385682	69386173	1720	4	167	0	249	204	237	0.0893519129524	0.319323563332	0.027	0.0	0.027
2027	SARS2	SARS2	chr19	-	39408363	39408473	39408733	39408779	39406860	39406954	39409061	39409170	2027	57	137	54	87	170	234	0.0893685968257	0.319323563332	0.364	0.461	-0.097
125	MMS19	MMS19	chr10	-	99227261	99227340	99228722	99228861	99226532	99226658	99229402	99229480	125	111	109	232	171	250	203	0.0894554889309	0.319347470756	0.453	0.524	-0.071
3191	ADPGK	ADPGK	chr15	-	73047896	73047995	73048591	73048788	73043707	73045233	73052747	73052868	3191	147	80	193	142	250	223	0.0894919656814	0.319347470756	0.621	0.548	0.073
80	ATP6V1H	ATP6V1H	chr8	-	54682177	54682303	54708206	54708399	54669114	54669216	54714358	54714456	80	139	194	327	363	250	250	0.0896633930401	0.319750757981	0.417	0.474	-0.057
5565	C11orf74	C11orf74	chr11	+	36631630	36631789	36654833	36654988	36616042	36616191	36657600	36657667	5565	66	86	16	37	250	250	0.0897614013927	0.319891869286	0.434	0.302	0.132
719	C17orf62	C17orf62	chr17	-	80405455	80405497	80407045	80407168	80404498	80404572	80408575	80408707	719	45	47	63	103	247	166	0.0898776183132	0.320097646484	0.392	0.291	0.101
2849	EIF4G3	EIF4G3	chr1	-	21267983	21268823	21276495	21276604	21231375	21231464	21295966	21296089	2849	47	119	57	213	233	250	0.0902334382189	0.32115594331	0.298	0.223	0.075
2167	CHD2	CHD2	chr15	+	93545406	93545547	93547846	93547981	93543741	93543870	93552374	93552553	2167	61	94	144	158	250	250	0.0907500380459	0.322784735714	0.394	0.477	-0.083
2984	ZNF195	ZNF195	chr11	-	3382972	3383119	3383775	3383832	3379156	3381795	3392204	3392300	2984	2	33	15	74	181	250	0.0910327278408	0.323555525288	0.077	0.219	-0.142
3172	RWDD3	RWDD3	chr1	+	95705332	95705465	95709766	95710207	95699710	95699871	95712097	95712213	3172	3	36	6	20	250	250	0.0911440664952	0.323555525288	0.077	0.231	-0.154
4123	TTC39B	TTC39B	chr9	-	15225914	15226010	15267911	15267946	15211263	15211395	15307081	15307358	4123	8	3	9	0	159	220	0.0911271148978	0.323555525288	0.787	1.0	-0.213
797	ESRRA	ESRRA	chr11	+	64082215	64082383	64082472	64082742	64081710	64081839	64083178	64084212	797	0	19	11	95	250	250	0.0912932489096	0.323875077467	0.0	0.104	-0.104
1580	ENTPD5	ENTPD5	chr14	-	74442638	74442718	74443026	74443115	74441626	74441688	74443726	74443762	1580	3	8	28	22	213	204	0.0917639089063	0.325126727923	0.264	0.549	-0.285
2131	TANC1	TANC1	chr2	+	159992704	159992809	160005655	160005783	159954148	159954346	160006880	160007067	2131	37	64	77	86	229	250	0.0917648510488	0.325126727923	0.387	0.494	-0.107
4363	PRR5L	PRR5L	chr11	+	36467849	36467990	36472758	36472885	36458934	36459026	36483891	36486754	4363	3	0	39	41	250	250	0.092070533002	0.325924307534	1.0	0.487	0.513
4432	ANAPC16	ANAPC16	chr10	+	73983645	73983814	73990123	73990198	73975757	73975896	73992758	73995618	4432	158	348	124	347	250	199	0.0922176962753	0.325924307534	0.265	0.221	0.044
4606	ACTR3B	ACTR3B	chr7	+	152480271	152480327	152497615	152497740	152456833	152457011	152498705	152498816	4606	0	61	2	34	180	249	0.0922198238476	0.325924307534	0.0	0.075	-0.075
5055	PGD	PGD	chr1	+	10460449	10460629	10463127	10463193	10459685	10459761	10464217	10464336	5055	954	266	1713	551	250	190	0.0922281242911	0.325924307534	0.732	0.703	0.029
2648	CIZ1	CIZ1	chr9	-	130950141	130950213	130952607	130952723	130947825	130948055	130952966	130953141	2648	137	193	153	165	240	196	0.0923346188472	0.326090131335	0.367	0.431	-0.064
2760	CDC45	CDC45	chr22	+	19496052	19496214	19502271	19502410	19495288	19495387	19502487	19502571	2760	113	128	224	193	250	250	0.0924213595142	0.326186023198	0.469	0.537	-0.068
2250	CEP85	CEP85	chr1	+	26566252	26566329	26570656	26570809	26560643	26560801	26581661	26582356	2250	28	60	24	89	201	250	0.0929151507653	0.326986002351	0.367	0.251	0.116
2257	APOC1	APOC1	chr19	+	45418128	45418206	45419446	45419582	45417920	45417990	45422429	45422606	2257	3	68	0	70	202	250	0.0929466970511	0.326986002351	0.052	0.0	0.052
2890	TARBP2	TARBP2	chr12	+	53895798	53895968	53896810	53896913	53894704	53895245	53897496	53897592	2890	139	117	117	133	250	227	0.0928273752063	0.326986002351	0.519	0.444	0.075
4404	CPT1C	CPT1C	chr19	+	50194917	50195027	50195077	50195210	50194364	50194597	50195495	50195650	4404	9	14	6	2	234	250	0.092754333729	0.326986002351	0.407	0.762	-0.355
96	SLC7A1	SLC7A1	chr13	-	30091709	30091927	30093583	30093686	30091280	30091447	30096453	30096593	96	38	36	313	448	227	250	0.092846355165	0.326986002351	0.538	0.435	0.103
4853	SNX4	SNX4	chr3	-	125216902	125217038	125223466	125223588	125216677	125216827	125238875	125239058	4853	56	176	74	164	246	250	0.0930254113982	0.327052730889	0.244	0.314	-0.07
564	METTL23	METTL23	chr17	+	74723051	74723260	74725771	74725859	74722911	74722961	74729059	74729297	564	15	0	22	4	250	212	0.0932681083062	0.327695523022	1.0	0.823	0.177
1079	ZNF346	ZNF346	chr5	+	176477751	176477937	176489058	176489152	176471389	176471534	176491512	176494983	1079	28	56	37	43	250	218	0.0933560011471	0.327793938601	0.304	0.429	-0.125
5840	RNF14	RNF14	chr5	+	141357867	141358395	141359687	141359916	141353147	141353307	141362944	141363117	5840	11	92	46	215	250	250	0.0934938476945	0.328067514282	0.107	0.176	-0.069
321	TSPAN17	TSPAN17	chr5	+	176083700	176083817	176083895	176083925	176083078	176083126	176084518	176086059	321	66	4	280	5	241	154	0.0936889463679	0.328538840118	0.913	0.973	-0.06
4571	C12orf10	C12orf10	chr12	+	53696817	53696977	53699981	53700104	53693933	53694046	53700463	53700645	4571	212	178	201	214	250	247	0.0937482039211	0.328538840118	0.541	0.481	0.06
3574	CCNL2	CCNL2	chr1	-	1328775	1328840	1330773	1330894	1326145	1326245	1333612	1333722	3574	378	38	258	39	245	189	0.0938426046149	0.328659256342	0.885	0.836	0.049
4634	FNTA	FNTA	chr8	+	42919243	42919358	42924697	42924802	42914234	42914320	42927323	42927450	4634	242	314	206	215	239	229	0.094178029039	0.329412479846	0.425	0.479	-0.054
4654	N4BP2L1	N4BP2L1	chr13	-	32978339	32978408	32978457	32978534	32977286	32977337	32981386	32981475	4654	39	2	5	2	201	193	0.0941505159903	0.329412479846	0.949	0.706	0.243
2550	LYPLA1	LYPLA1	chr8	-	54965214	54965316	54967619	54967693	54963571	54963706	54974813	54974884	2550	108	14	496	36	198	226	0.0944187858081	0.329622725455	0.898	0.94	-0.042
483	ARHGEF17	ARHGEF17	chr11	+	73071364	73071578	73072132	73072206	73070878	73070997	73073084	73073284	483	12	10	72	26	250	198	0.0943778522231	0.329622725455	0.487	0.687	-0.2
637	EIF4G2	EIF4G2	chr11	-	10825026	10825137	10825445	10825597	10824757	10824841	10825683	10825750	637	2284	1850	4007	3037	250	235	0.0944158817382	0.329622725455	0.537	0.554	-0.017
3346	RNASET2	RNASET2	chr6	-	167344531	167344606	167347578	167347624	167343003	167343279	167352382	167352496	3346	16	60	96	218	170	199	0.0947281229684	0.3304918707	0.238	0.34	-0.102
3706	CDKN3	CDKN3	chr14	+	54878201	54878424	54882616	54882648	54875462	54875507	54884565	54884669	3706	92	16	361	101	250	156	0.0951300103685	0.331682596661	0.782	0.69	0.092
1051	SNX5	SNX5	chr20	-	17934639	17934761	17936008	17936119	17933230	17933354	17937576	17937681	1051	119	235	595	956	235	246	0.0952377029048	0.331846712731	0.346	0.394	-0.048
2132	SLC12A8	SLC12A8	chr3	-	124854512	124854626	124896586	124896818	124839442	124839530	124906080	124906272	2132	9	23	52	65	250	238	0.0955206285417	0.332620814655	0.271	0.432	-0.161
5266	TCP1	TCP1	chr6	-	160200658	160200822	160201474	160201598	160199529	160200293	160201966	160202142	5266	942	870	2336	1964	248	250	0.0956416990508	0.332830680613	0.522	0.545	-0.023
576	POGZ	POGZ	chr1	-	151384771	151384872	151395872	151396027	151381169	151381304	151396424	151396762	576	60	1	132	10	250	225	0.097152167199	0.337872276523	0.982	0.922	0.06
1490	TRAPPC8	TRAPPC8	chr18	-	29433811	29433908	29435622	29435770	29432557	29432626	29437502	29437945	1490	58	31	114	94	250	221	0.0977059285283	0.339582382707	0.623	0.517	0.106
2394	TPCN2	TPCN2	chr11	+	68822188	68822265	68822642	68822820	68821500	68821565	68825045	68825162	2394	1	5	18	15	201	250	0.0978856596847	0.33999118091	0.199	0.599	-0.4
377	LAMB3	LAMB3	chr1	-	209797184	209797345	209798992	209799371	209796849	209797070	209800211	209800323	377	2	0	368	686	250	250	0.0981667714961	0.340751367895	1.0	0.349	0.651
1452	SASH1	SASH1	chr6	+	148835459	148835592	148840682	148841029	148808749	148808851	148846426	148846501	1452	12	18	74	56	250	250	0.0983092530468	0.340813711956	0.4	0.569	-0.169
932	GUSB	GUSB	chr7	-	65444385	65444528	65444713	65444898	65441001	65441189	65445210	65445396	932	133	179	143	249	250	250	0.0982865560596	0.340813711956	0.426	0.365	0.061
3944	SLC39A13	SLC39A13	chr11	+	47433896	47434018	47434950	47435058	47433476	47433590	47435147	47435237	3944	56	68	171	146	246	232	0.0986345209385	0.341013588405	0.437	0.525	-0.088
4011	ABCF3	ABCF3	chr3	+	183905184	183905231	183905451	183905549	183904583	183904663	183905648	183905771	4011	71	178	49	84	171	222	0.0984316212898	0.341013588405	0.341	0.431	-0.09
5110	KCTD17	KCTD17	chr22	+	37456862	37456962	37457578	37457669	37455352	37455478	37458564	37459430	5110	77	26	52	30	224	215	0.0986783931374	0.341013588405	0.74	0.625	0.115
5416	IRAK1	IRAK1	chrX	-	153279492	153279729	153281482	153281548	153278493	153278884	153281887	153282095	5416	93	40	478	144	190	250	0.0985444654493	0.341013588405	0.754	0.814	-0.06
5559	TMEM50A	TMEM50A	chr1	+	25679372	25679465	25683283	25683344	25678116	25678184	25687150	25688852	5559	160	87	535	372	217	185	0.0986058908876	0.341013588405	0.611	0.551	0.06
3943	SIL1	SIL1	chr5	-	138362489	138362681	138378308	138378408	138356859	138356981	138386626	138386735	3943	433	426	198	158	224	250	0.0988326311308	0.341250965748	0.531	0.583	-0.052
479	THYN1	THYN1	chr11	-	134118702	134118853	134119060	134119156	134118172	134118378	134119721	134119814	479	183	127	234	208	220	250	0.0988717631852	0.341250965748	0.621	0.561	0.06
2569	BRD8	BRD8	chr5	-	137503622	137503767	137504158	137504377	137501516	137501797	137504910	137505047	2569	72	34	89	65	250	250	0.0989607765626	0.341342968433	0.679	0.578	0.101
3137	RAD17	RAD17	chr5	+	68667280	68667384	68667860	68668044	68666861	68666998	68669656	68669914	3137	2	77	8	89	228	250	0.0990236404566	0.341344715277	0.028	0.09	-0.062
4826	RPN1	RPN1	chr3	-	128348793	128348986	128350790	128351000	128345575	128345675	128356641	128356948	4826	935	993	1086	1277	250	250	0.0990999431529	0.341392755707	0.485	0.46	0.025
1003	ERCC2	ERCC2	chr19	-	45872327	45872405	45873390	45873490	45872187	45872250	45873793	45873845	1003	13	40	15	94	224	202	0.0995733829106	0.341700509706	0.227	0.126	0.101
1982	BCL2L13	BCL2L13	chr22	+	18138427	18138598	18165979	18166087	18121349	18121652	18171751	18171908	1982	35	50	156	148	250	232	0.099554901343	0.341700509706	0.394	0.494	-0.1
2979	ZNF195	ZNF195	chr11	-	3381949	3382018	3382972	3383119	3379156	3381795	3392204	3392300	2979	33	5	74	26	250	193	0.0994700066839	0.341700509706	0.836	0.687	0.149
3224	ELP2	ELP2	chr18	+	33722243	33722310	33722788	33722929	33721099	33721164	33724901	33724997	3224	46	88	107	142	191	250	0.0996855827458	0.341700509706	0.406	0.497	-0.091
3702	GS1-124K5.11	GS1-124K5.11	chr7	-	66041741	66041916	66053498	66053567	66038371	66038537	66057243	66057394	3702	0	49	3	54	193	250	0.0993052517813	0.341700509706	0.0	0.067	-0.067
4061	SHOC2	SHOC2	chr10	+	112723882	112724819	112745385	112745523	112679300	112679415	112760172	112760303	4061	20	54	30	141	250	250	0.0993614501334	0.341700509706	0.27	0.175	0.095
451	UBE2F	UBE2F	chr2	+	238925207	238925275	238933982	238934053	238881733	238881867	238944518	238944581	451	0	6	1	0	192	195	0.0996886580197	0.341700509706	0.0	1.0	-1.0
5498	RPN2	RPN2	chr20	+	35862422	35862498	35864982	35865112	35860698	35860794	35869705	35870025	5498	717	906	952	1077	200	250	0.0995885340356	0.341700509706	0.497	0.525	-0.028
3283	SYNE4	SYNE4	chr19	-	36497651	36497846	36498026	36498170	36496234	36496339	36499118	36499269	3283	10	11	18	7	250	250	0.0999477909092	0.342374347583	0.476	0.72	-0.244
4184	OSBPL1A	OSBPL1A	chr18	-	21921510	21921622	21946855	21946930	21914208	21914294	21948250	21948336	4184	49	39	4	9	199	236	0.100058666389	0.342539799758	0.598	0.345	0.253
2134	SLC12A8	SLC12A8	chr3	-	124839442	124839530	124854512	124854626	124829032	124829179	124896586	124896818	2134	17	2	70	1	238	212	0.100170984409	0.342709980409	0.883	0.984	-0.101
2868	ZDHHC5	ZDHHC5	chr11	+	57463391	57463515	57464232	57464345	57461254	57461387	57466030	57466890	2868	148	171	378	350	248	237	0.100643094925	0.344110119687	0.453	0.508	-0.055
4359	DIABLO	DIABLO	chr12	-	122702812	122702944	122709058	122709191	122701305	122701416	122710511	122711115	4359	193	288	235	284	250	250	0.100715198782	0.344141696712	0.401	0.453	-0.052
1254	NUP54	NUP54	chr4	-	77053675	77053872	77057338	77057565	77051808	77051902	77065301	77065445	1254	68	5	172	4	250	250	0.100799312355	0.344214245684	0.932	0.977	-0.045
5622	ZNF142	ZNF142	chr2	-	219523423	219523524	219523702	219523758	219515081	219515249	219524091	219524263	5622	1	4	2	0	180	225	0.100875751602	0.344228475925	0.238	1.0	-0.762
5728	RAB2A	RAB2A	chr8	+	61504416	61504528	61531138	61531207	61497281	61497374	61533232	61536203	5728	227	164	644	381	236	193	0.100969305801	0.344228475925	0.531	0.58	-0.049
5947	GPI	GPI	chr19	+	34887485	34887562	34890111	34890240	34887205	34887335	34890460	34890536	5947	429	805	710	1508	201	250	0.100992132323	0.344228475925	0.399	0.369	0.03
119	CCM2	CCM2	chr7	+	45109424	45109560	45112324	45112382	45108041	45108178	45113058	45113170	119	67	56	347	208	250	182	0.101255714438	0.344912122485	0.466	0.548	-0.082
3214	TRAIP	TRAIP	chr3	-	49879258	49879372	49879885	49879980	49877716	49877806	49881233	49881361	3214	38	5	60	2	219	238	0.101537847957	0.345658071963	0.892	0.97	-0.078
1107	TBCD	TBCD	chr17	+	80858526	80858607	80861280	80861354	80851422	80851508	80863811	80863929	1107	69	74	252	197	205	198	0.101688538341	0.345955909806	0.474	0.553	-0.079
1911	OCIAD1	OCIAD1	chr4	+	48850415	48850463	48853822	48853992	48844652	48844706	48859229	48859382	1911	180	463	211	659	172	250	0.102155365048	0.346114366079	0.361	0.318	0.043
2021	SSH1	SSH1	chr12	-	109212024	109212089	109217033	109217137	109210813	109210935	109246413	109246454	2021	9	14	34	23	228	189	0.102098602772	0.346114366079	0.348	0.551	-0.203
3286	SYNE4	SYNE4	chr19	-	36497324	36497573	36498026	36498170	36496234	36496339	36499118	36499269	3286	10	16	18	65	250	250	0.102036608758	0.346114366079	0.385	0.217	0.168
4382	RNF145	RNF145	chr5	-	158603639	158603875	158608967	158609059	158600990	158601166	158621723	158621832	4382	72	71	286	382	216	250	0.101867294941	0.346114366079	0.54	0.464	0.076
4565	WDR47	WDR47	chr1	-	109529144	109529302	109533875	109533951	109525903	109526073	109538201	109538459	4565	23	12	31	33	200	250	0.101803653905	0.346114366079	0.706	0.54	0.166
5032	WDR20	WDR20	chr14	+	102661274	102661457	102674939	102676199	102606188	102606509	102689166	102690010	5032	15	6	51	7	250	250	0.102177715671	0.346114366079	0.714	0.879	-0.165
5879	ZBTB8OS	ZBTB8OS	chr1	-	33093108	33093145	33097427	33097480	33086816	33087549	33099245	33099328	5879	21	60	62	109	177	161	0.101954234175	0.346114366079	0.241	0.341	-0.1
4282	PTGES3L	PTGES3L	chr17	-	41123623	41123713	41131186	41131285	41122305	41122359	41131394	41131461	4282	23	12	5	0	223	214	0.102432176617	0.346761740755	0.648	1.0	-0.352
1585	TUBD1	TUBD1	chr17	-	57943969	57944110	57951899	57952064	57941024	57941208	57955463	57955695	1585	35	60	32	32	250	250	0.1027892325	0.347424217113	0.368	0.5	-0.132
3150	UBE2V1	UBE2V1	chr20	-	48700665	48700791	48713208	48713357	48697660	48699451	48729643	48729735	3150	241	391	632	875	250	250	0.102820723366	0.347424217113	0.381	0.419	-0.038
4064	GS1-259H13.2	GS1-259H13.2	chr7	+	99204370	99204517	99205295	99205433	99197830	99197908	99208015	99208456	4064	3	5	0	6	250	250	0.103000984535	0.347424217113	0.375	0.0	0.375
4157	PDIA5	PDIA5	chr3	+	122842912	122843004	122843118	122843190	122835077	122835145	122849326	122849463	4157	89	66	62	68	216	196	0.103008678183	0.347424217113	0.55	0.453	0.097
5682	POMT1	POMT1	chr9	+	134379575	134379727	134381500	134381607	134378288	134378460	134381789	134381840	5682	19	32	14	47	250	231	0.10280583006	0.347424217113	0.354	0.216	0.138
578	POGZ	POGZ	chr1	-	151403141	151403317	151413403	151413562	151400598	151400889	151414556	151414681	578	18	13	66	23	250	250	0.102989695305	0.347424217113	0.581	0.742	-0.161
1424	POLL	POLL	chr10	-	103345618	103345913	103347002	103347163	103340004	103340173	103347960	103348027	1424	14	0	15	3	250	250	0.104330960553	0.351321083367	1.0	0.833	0.167
1619	RACGAP1	RACGAP1	chr12	-	50412298	50412372	50413526	50413589	50410413	50410502	50414844	50414960	1619	3	3	1	9	187	198	0.104969468983	0.351321083367	0.514	0.105	0.409
2654	TM7SF2	TM7SF2	chr11	+	64882785	64882866	64882947	64883070	64882384	64882553	64883364	64883707	2654	32	49	184	188	205	247	0.104668729939	0.351321083367	0.44	0.541	-0.101
3500	DENND6A	DENND6A	chr3	-	57618991	57619081	57620284	57620349	57616651	57616705	57620430	57620496	3500	44	62	48	104	189	214	0.104300394166	0.351321083367	0.446	0.343	0.103
3658	POLM	POLM	chr7	-	44113729	44113832	44113996	44114121	44113381	44113624	44116107	44116228	3658	1	25	4	17	249	227	0.104922853295	0.351321083367	0.035	0.177	-0.142
3897	LRIG1	LRIG1	chr3	-	66501982	66502057	66512861	66512933	66467552	66467690	66550613	66550845	3897	4	24	0	15	196	199	0.10435795627	0.351321083367	0.145	0.0	0.145
4213	KLK8	KLK8	chr19	-	51503251	51503514	51503679	51503839	51501006	51501140	51504353	51504431	4213	13	17	5	18	250	250	0.10464163015	0.351321083367	0.433	0.217	0.216
4500	EPB41	EPB41	chr1	+	29319841	29320054	29323726	29323831	29313942	29314417	29338376	29338419	4500	90	47	98	33	250	229	0.104585767719	0.351321083367	0.637	0.731	-0.094
4619	LETMD1	LETMD1	chr12	+	51445874	51445990	51447560	51447643	51442816	51442968	51450132	51450285	4619	22	12	35	8	240	207	0.104605603232	0.351321083367	0.613	0.791	-0.178
4996	ADGRG2	ADGRG2	chrX	-	19055584	19055608	19055706	19055754	19054059	19054095	19058306	19058342	4996	34	33	3	0	172	148	0.104944396758	0.351321083367	0.47	1.0	-0.53
5345	MYEF2	MYEF2	chr15	-	48444070	48444139	48444430	48444481	48443669	48443768	48445988	48446090	5345	53	127	121	210	175	193	0.104743903458	0.351321083367	0.315	0.389	-0.074
793	SMURF2	SMURF2	chr17	-	62547701	62547822	62550973	62551111	62543717	62543919	62551937	62552116	793	55	74	474	469	250	245	0.10488095212	0.351321083367	0.421	0.498	-0.077
926	VPS36	VPS36	chr13	-	52991191	52991276	52992126	52992191	52990151	52990228	52997708	52997774	926	37	71	101	131	189	209	0.104998409278	0.351321083367	0.366	0.46	-0.094
486	MED6	MED6	chr14	-	71052472	71052500	71057982	71058098	71051533	71051660	71059596	71059705	486	86	25	205	37	240	152	0.10509243455	0.351420883767	0.685	0.778	-0.093
2894	WDR59	WDR59	chr16	-	74937844	74937998	74942805	74942875	74927576	74927710	74943398	74943555	2894	23	72	49	95	194	250	0.105331178149	0.352004193643	0.292	0.399	-0.107
5907	AP1G1	AP1G1	chr16	-	71782153	71782281	71783796	71783886	71780490	71780595	71784112	71784235	5907	48	47	150	214	214	250	0.105517813194	0.352412757428	0.544	0.45	0.094
3927	DLG1	DLG1	chr3	-	196803456	196803556	196807921	196807988	196796089	196796131	196812450	196812627	3927	82	71	176	208	191	224	0.10570441326	0.352820706211	0.575	0.498	0.077
390	NFYC	NFYC	chr1	+	41228559	41228718	41232267	41232375	41223792	41223966	41235027	41235087	390	115	111	209	153	250	232	0.105787007985	0.352881219811	0.49	0.559	-0.069
121	ARHGEF37	ARHGEF37	chr5	+	149001295	149001625	149003574	149003703	148998500	148998605	149006638	149006834	121	2	6	1	27	250	250	0.105919722696	0.353108746674	0.25	0.036	0.214
4734	LDLR	LDLR	chr19	+	11221327	11221447	11222189	11222315	11218067	11218190	11223953	11224125	4734	40	45	1533	1206	244	250	0.106360210703	0.354361408027	0.477	0.566	-0.089
2300	ZNF559	ZNF559	chr19	+	9449169	9449258	9449868	9449995	9443690	9443789	9451777	9451860	2300	2	16	0	25	213	250	0.106818252319	0.355339874865	0.128	0.0	0.128
5656	TRAPPC6B	TRAPPC6B	chr14	-	39623414	39623498	39627488	39627606	39620949	39621043	39628686	39628754	5656	26	11	63	51	242	208	0.106825870506	0.355339874865	0.67	0.515	0.155
6036	MAPKAP1	MAPKAP1	chr9	-	128246721	128246862	128268588	128268696	128230250	128230388	128305337	128305447	6036	117	447	219	679	232	250	0.106848636103	0.355339874865	0.22	0.258	-0.038
548	DMTF1	DMTF1	chr7	+	86794249	86794366	86795798	86795921	86792810	86792933	86800310	86800405	548	65	58	79	103	241	247	0.107092912549	0.355936006857	0.535	0.44	0.095
5761	VASP	VASP	chr19	+	46021186	46021352	46024579	46024664	46020920	46021092	46025425	46025475	5761	128	34	688	128	250	209	0.107223219659	0.35615285462	0.759	0.818	-0.059
568	CLK1	CLK1	chr2	-	201719338	201719418	201719726	201719809	201718625	201718716	201721404	201721534	568	272	336	103	162	207	204	0.107593004165	0.356994474176	0.444	0.385	0.059
979	GGNBP2	GGNBP2	chr17	+	34916612	34916711	34923501	34923615	34912922	34913176	34934412	34934616	979	61	124	179	271	223	238	0.107607030031	0.356994474176	0.344	0.413	-0.069
2097	TOM1L2	TOM1L2	chr17	-	17787947	17788082	17796974	17797124	17782940	17783057	17801909	17801988	2097	9	3	73	6	250	250	0.107674053137	0.357000464489	0.75	0.924	-0.174
346	UBXN11	UBXN11	chr1	-	26624452	26624553	26629303	26629409	26612313	26612528	26633082	26633195	346	12	3	3	4	230	225	0.107799401763	0.357199712621	0.796	0.423	0.373
1946	MAL	MAL	chr2	+	95713703	95713871	95715325	95715451	95691399	95691630	95719125	95719737	1946	2	14	1133	2628	250	250	0.10802929453	0.357744923326	0.125	0.301	-0.176
3060	MED27	MED27	chr9	-	134814767	134814861	134889723	134889854	134769271	134769379	134952828	134952973	3060	370	261	277	159	250	218	0.10826406677	0.358112863192	0.553	0.603	-0.05
444	UBE2F	UBE2F	chr2	+	238881733	238881867	238896604	238896634	238875586	238875774	238903385	238903451	444	31	48	80	79	250	154	0.108336664495	0.358112863192	0.285	0.384	-0.099
5131	ITCH	ITCH	chr20	+	32981596	32981687	32996456	32996598	32957199	32957276	33000320	33000445	5131	36	48	110	220	215	250	0.10828198405	0.358112863192	0.466	0.368	0.098
3321	LAMA5	LAMA5	chr20	-	60900371	60900602	60901732	60901816	60899496	60899610	60901920	60902022	3321	32	21	290	304	208	250	0.108638943032	0.358847667778	0.647	0.534	0.113
5168	MYDGF	MYDGF	chr19	-	4660680	4660762	4664887	4664949	4659942	4660015	4668606	4668657	5168	185	311	366	738	186	206	0.108738240702	0.358847667778	0.397	0.355	0.042
734	MPV17	MPV17	chr2	-	27534766	27534819	27535360	27535456	27532359	27532849	27535546	27535639	734	96	56	178	73	220	177	0.108755623099	0.358847667778	0.58	0.662	-0.082
3739	TMEM39A	TMEM39A	chr3	-	119171293	119171377	119176864	119177087	119165864	119166019	119180808	119180995	3739	100	85	73	42	250	208	0.109088598275	0.359729510215	0.495	0.591	-0.096
4249	TADA2A	TADA2A	chr17	+	35787048	35787108	35797838	35797930	35783608	35783715	35800605	35800763	4249	25	33	16	40	184	216	0.109379337953	0.36047109931	0.471	0.32	0.151
802	YY1AP1	YY1AP1	chr1	-	155646338	155646537	155650206	155650247	155644800	155644887	155657861	155657992	802	17	153	11	188	165	250	0.109648803999	0.361141728695	0.144	0.081	0.063
4710	KIAA1191	KIAA1191	chr5	-	175782573	175782752	175786813	175786921	175779624	175779751	175788604	175788810	4710	127	166	276	286	232	250	0.109791282016	0.361393552469	0.452	0.51	-0.058
4294	STX4	STX4	chr16	+	31045782	31045857	31046290	31046361	31045546	31045646	31049246	31049355	4294	28	54	110	139	199	195	0.109867047655	0.361425612298	0.337	0.437	-0.1
1109	NGLY1	NGLY1	chr3	-	25777494	25777640	25777799	25777891	25775362	25775473	25778824	25778946	1109	10	150	25	204	216	250	0.110293863084	0.362249991103	0.072	0.124	-0.052
1987	UNK	UNK	chr17	+	73811249	73811334	73812850	73812993	73809841	73809959	73813406	73813607	1987	39	46	28	55	209	250	0.11038137956	0.362249991103	0.504	0.378	0.126
344	ADCK2	ADCK2	chr7	+	140380841	140380937	140389396	140389525	140378954	140379083	140390559	140390613	344	57	80	99	97	220	250	0.11038235023	0.362249991103	0.447	0.537	-0.09
5952	LUC7L	LUC7L	chr16	-	249060	249237	256002	256146	242925	243014	258076	258187	5952	263	350	164	268	250	250	0.110331497645	0.362249991103	0.429	0.38	0.049
272	MPP5	MPP5	chr14	+	67768688	67768835	67769126	67769288	67768105	67768183	67770238	67770316	272	16	27	217	217	250	250	0.110767477687	0.36329608919	0.372	0.5	-0.128
5567	DCTN6	DCTN6	chr8	+	30021626	30021691	30032600	30032706	30013812	30013922	30034641	30034730	5567	3	218	10	266	189	230	0.111177203112	0.364421562776	0.016	0.044	-0.028
4547	GPR161	GPR161	chr1	-	168065745	168066470	168073714	168074132	168059801	168059906	168106627	168106811	4547	0	29	5	67	250	250	0.111341148325	0.364740542149	0.0	0.069	-0.069
4010	PTAR1	PTAR1	chr9	-	72333565	72333600	72338241	72338546	72324437	72333484	72347054	72347268	4010	11	4	49	5	250	159	0.111538372742	0.36494982211	0.636	0.862	-0.226
4040	MAMLD1	MAMLD1	chrX	+	149641951	149642074	149671543	149671787	149638016	149639762	149678231	149678316	4040	7	18	32	37	247	250	0.111487215325	0.36494982211	0.282	0.467	-0.185
2439	SLC30A6	SLC30A6	chr2	+	32409341	32409407	32417404	32417485	32400387	32400430	32417986	32418022	2439	15	21	92	71	190	205	0.111762226533	0.365164166082	0.435	0.583	-0.148
2691	CAPRIN2	CAPRIN2	chr12	-	30872012	30872159	30873744	30873849	30869441	30869610	30876192	30876248	2691	17	39	24	29	229	250	0.111804008468	0.365164166082	0.322	0.475	-0.153
4971	ATXN3	ATXN3	chr14	-	92560089	92560175	92563017	92563182	92559595	92559662	92572872	92572965	4971	6	12	54	46	250	210	0.111730776738	0.365164166082	0.296	0.496	-0.2
1886	HK1	HK1	chr10	+	71146078	71146174	71148952	71149052	71144551	71144671	71151880	71152064	1886	302	182	398	291	220	224	0.112124514721	0.36519600879	0.628	0.582	0.046
2321	RTN3	RTN3	chr11	+	63519978	63520117	63520540	63520610	63517462	63517670	63521133	63521180	2321	308	164	1048	663	250	194	0.112147331161	0.36519600879	0.593	0.551	0.042
4401	UBAP2	UBAP2	chr9	-	33932559	33932626	33933487	33933626	33927794	33927990	33935836	33935876	4401	45	39	191	111	250	191	0.112096752037	0.36519600879	0.469	0.568	-0.099
4843	ZCCHC11	ZCCHC11	chr1	-	52930741	52930845	52933852	52933939	52927383	52927441	52937623	52937774	4843	46	38	27	38	211	228	0.112048106295	0.36519600879	0.567	0.434	0.133
5711	SLC9A8	SLC9A8	chr20	+	48456077	48456136	48461572	48461656	48439597	48439678	48466115	48466217	5711	1	6	20	23	183	208	0.112026368676	0.36519600879	0.159	0.497	-0.338
4797	HDAC8	HDAC8	chrX	-	71787738	71787880	71788603	71788734	71715005	71715118	71791906	71791959	4797	78	44	94	78	250	250	0.112530849785	0.366226002798	0.639	0.547	0.092
4872	SLC2A11	SLC2A11	chr22	+	24225958	24226060	24226135	24226211	24224945	24225056	24226488	24226616	4872	13	8	6	11	226	200	0.112597435643	0.366226002798	0.59	0.326	0.264
3308	SMARCC1	SMARCC1	chr3	-	47716964	47717078	47718118	47718272	47712147	47712207	47719687	47719801	3308	267	337	453	484	250	238	0.112746199536	0.366492099917	0.43	0.471	-0.041
2279	MCCC1	MCCC1	chr3	-	182743542	182743592	182751778	182751865	182740204	182740342	182755005	182755222	2279	83	60	57	26	211	174	0.112974950648	0.366800047359	0.533	0.644	-0.111
684	JMJD1C	JMJD1C	chr10	-	64958272	64958487	64966354	64968561	64957170	64957323	64968822	64968995	684	40	60	85	85	250	250	0.11292173339	0.366800047359	0.4	0.5	-0.1
5537	PAFAH1B2	PAFAH1B2	chr11	+	117031860	117031977	117034485	117034608	117030649	117030739	117038136	117041761	5537	62	75	362	325	241	247	0.113171846647	0.367221510697	0.459	0.533	-0.074
3317	CREM	CREM	chr10	+	35437295	35437419	35477127	35477316	35415768	35416121	35495822	35495979	3317	52	30	47	15	248	250	0.113457538126	0.367910745725	0.636	0.76	-0.124
4850	CHTF8	CHTF8	chr16	-	69154955	69155073	69155338	69155396	69151911	69154552	69166386	69166493	4850	13	94	64	280	182	242	0.113518679125	0.367910745725	0.155	0.233	-0.078
4946	PPRC1	PPRC1	chr10	+	103904006	103904064	103906428	103907149	103898856	103901761	103908128	103908278	4946	5	79	3	154	182	250	0.113604748448	0.36797183018	0.08	0.026	0.054
100	RNPEPL1	RNPEPL1	chr2	+	241513191	241513308	241513529	241513765	241512526	241512678	241513931	241514045	100	8	101	42	288	241	250	0.11403636302	0.368860570158	0.076	0.131	-0.055
4245	RRAGD	RRAGD	chr6	-	90082155	90082304	90087389	90087532	90074334	90077926	90088942	90089057	4245	74	83	60	45	250	250	0.11396653202	0.368860570158	0.471	0.571	-0.1
516	NAB1	NAB1	chr2	+	191514571	191514708	191520702	191520879	191513847	191514086	191523883	191524721	516	16	15	19	37	250	250	0.11408128339	0.368860570158	0.516	0.339	0.177
2130	TANC1	TANC1	chr2	+	159992704	159992809	160005652	160005783	159954148	159954346	160006880	160007067	2130	37	65	77	90	229	250	0.114311385015	0.369386376371	0.383	0.483	-0.1
930	VCAN	VCAN	chr5	+	82815167	82818128	82832825	82838087	82807921	82808215	82841355	82841469	930	3	98	67	931	250	250	0.114410134156	0.36948735951	0.03	0.067	-0.037
506	NADK	NADK	chr1	-	1685005	1685088	1685489	1685647	1682670	1684499	1685722	1685822	506	33	131	92	255	250	207	0.114503092946	0.369569534662	0.173	0.23	-0.057
4522	VARS2	VARS2	chr6	+	30891129	30891282	30893050	30893162	30890880	30891008	30893320	30893496	4522	79	61	152	83	250	236	0.114629400219	0.369759184914	0.55	0.634	-0.084
627	KDM5B	KDM5B	chr1	-	202725485	202725644	202727518	202727638	202724398	202724580	202729542	202729701	627	59	64	113	173	244	250	0.114766843746	0.369984512759	0.486	0.401	0.085
180	PGAP2	PGAP2	chr11	+	3832479	3832654	3845112	3845365	3829523	3829545	3845499	3845594	180	14	93	34	132	250	250	0.114836067265	0.369989777639	0.131	0.205	-0.074
2248	HDAC11	HDAC11	chr3	+	13542212	13542289	13543370	13543433	13524963	13525064	13544383	13544480	2248	5	39	1	39	201	187	0.115122955551	0.370469326561	0.107	0.023	0.084
2680	SLC37A3	SLC37A3	chr7	-	140064207	140064291	140069389	140069482	140055467	140055564	140080081	140080190	2680	56	7	72	3	217	208	0.115099226984	0.370469326561	0.885	0.958	-0.073
5982	POLDIP3	POLDIP3	chr22	-	42983511	42983578	42987960	42988090	42979726	42981974	42991542	42991609	5982	181	97	289	119	250	191	0.115187941872	0.370469326561	0.588	0.65	-0.062
4862	VARS	VARS	chr6	-	31749467	31749538	31749623	31749729	31749257	31749383	31749863	31749954	4862	189	116	470	358	230	195	0.115392487466	0.370766118494	0.58	0.527	0.053
900	AUP1	AUP1	chr2	-	74755877	74756062	74756258	74756409	74755066	74755133	74756488	74756626	900	344	7	515	3	250	250	0.115415686137	0.370766118494	0.98	0.994	-0.014
2679	SLC37A3	SLC37A3	chr7	-	140064207	140064291	140069389	140069482	140058439	140058585	140080081	140080190	2679	56	49	74	96	217	208	0.115713872649	0.371506005209	0.523	0.425	0.098
117	CCM2	CCM2	chr7	+	45108041	45108178	45109424	45109560	45104061	45104245	45112324	45112382	117	55	103	269	377	250	250	0.115899297511	0.371882694276	0.348	0.416	-0.068
4352	SLC39A7	SLC39A7	chr6	+	33169848	33169902	33170039	33170204	33169521	33169690	33170336	33170477	4352	233	540	408	809	178	250	0.115967073279	0.371882694276	0.377	0.415	-0.038
1508	CTDSPL2	CTDSPL2	chr15	+	44788577	44788656	44789224	44789336	44782981	44783197	44791924	44792011	1508	105	151	73	142	203	236	0.116348553809	0.372698481811	0.447	0.374	0.073
1531	STYXL1	STYXL1	chr7	-	75643059	75643205	75657959	75658021	75634576	75634722	75659738	75659842	1531	25	73	119	233	186	250	0.116393685778	0.372698481811	0.315	0.407	-0.092
4420	FLOT1	FLOT1	chr6	-	30708966	30709110	30709390	30709481	30708455	30708575	30709568	30709644	4420	147	513	179	511	215	250	0.116425722305	0.372698481811	0.25	0.289	-0.039
1716	CCT5	CCT5	chr5	+	10262592	10262730	10263245	10263426	10261671	10261857	10264767	10266524	1716	892	1147	2087	2466	250	250	0.116503080592	0.37272814913	0.437	0.458	-0.021
1503	SPTBN1	SPTBN1	chr2	+	54883050	54883135	54884986	54885183	54882206	54882345	54886290	54886403	1503	179	279	953	1260	209	250	0.116735654122	0.373057094276	0.434	0.475	-0.041
1677	EIF3H	EIF3H	chr8	-	117668094	117668244	117669453	117669553	117661044	117661165	117671051	117671219	1677	1066	1291	1188	1314	224	250	0.116864684182	0.373057094276	0.48	0.502	-0.022
4956	LYPLAL1	LYPLAL1	chr1	+	219352488	219352588	219383873	219383989	219347172	219347323	219384833	219386207	4956	31	76	66	107	224	240	0.116972485496	0.373057094276	0.304	0.398	-0.094
4966	ANAPC5	ANAPC5	chr12	-	121784698	121784808	121785604	121785684	121783641	121783834	121789936	121790265	4966	45	234	95	362	204	234	0.116908584398	0.373057094276	0.181	0.231	-0.05
5478	PIF1	PIF1	chr15	-	65113565	65113719	65114464	65114590	65113365	65113480	65114676	65114809	5478	12	30	28	36	250	250	0.116958605995	0.373057094276	0.286	0.438	-0.152
79	ATP6V1H	ATP6V1H	chr8	-	54656136	54656250	54669114	54669216	54628102	54628584	54682177	54682303	79	150	190	270	275	226	238	0.117014802863	0.373057094276	0.454	0.508	-0.054
1043	C16orf13	C16orf13	chr16	-	684888	685063	685280	685340	684718	684797	685611	685774	1043	129	187	91	173	184	250	0.117241714674	0.373345634744	0.484	0.417	0.067
3866	SMPD4	SMPD4	chr2	-	130931086	130931229	130932486	130932573	130930851	130930927	130934126	130934210	3866	87	152	140	319	211	250	0.117181229463	0.373345634744	0.404	0.342	0.062
1150	MALT1	MALT1	chr18	+	56367672	56367823	56376609	56376788	56363597	56363719	56377207	56377304	1150	31	31	329	499	250	250	0.117375979168	0.373397660742	0.5	0.397	0.103
2404	KIF23	KIF23	chr15	+	69732646	69732826	69737128	69737380	69732242	69732416	69738347	69738430	2404	141	132	514	387	250	250	0.117394478286	0.373397660742	0.516	0.57	-0.054
299	ZNF138	ZNF138	chr7	+	64275953	64276031	64291317	64291454	64275295	64275422	64291828	64294059	299	9	12	16	8	202	250	0.117576052813	0.373545786388	0.481	0.712	-0.231
5005	IRF3	IRF3	chr19	-	50167699	50167930	50167930	50168103	50166599	50166771	50168887	50169132	5005	160	1	370	10	250	250	0.117577528306	0.373545786388	0.994	0.974	0.02
4948	PPRC1	PPRC1	chr10	+	103902801	103902855	103904776	103904847	103898856	103901761	103906428	103907149	4948	46	27	80	74	178	195	0.118333447944	0.375729288889	0.651	0.542	0.109
5744	GAREM	GAREM	chr18	-	29850179	29850346	29866993	29868166	29843483	29848728	29890155	29890286	5744	71	18	16	9	250	250	0.118489868157	0.376007848285	0.798	0.64	0.158
3163	TPGS2	TPGS2	chr18	-	34380160	34380274	34385336	34385465	34366446	34367042	34387809	34387897	3163	345	1	770	13	250	238	0.118850095495	0.376714199618	0.997	0.983	0.014
342	CEP104	CEP104	chr1	-	3765171	3765345	3768858	3768985	3764038	3764177	3773452	3773797	342	10	22	16	75	250	250	0.118793167358	0.376714199618	0.313	0.176	0.137
1901	TFDP1	TFDP1	chr13	+	114277494	114277601	114285937	114286059	114240088	114240164	114287434	114287600	1901	37	605	64	751	231	246	0.11899013184	0.37693980422	0.061	0.083	-0.022
1025	NVL	NVL	chr1	-	224418927	224418998	224420902	224420991	224415035	224415372	224424207	224424284	1025	88	39	77	21	213	195	0.119134883357	0.377180076053	0.674	0.77	-0.096
1249	STARD4	STARD4	chr5	-	110837659	110837786	110840712	110840741	110836699	110836814	110842027	110842077	1249	1	128	0	454	153	250	0.11946966666	0.377366967857	0.013	0.0	0.013
1960	RNF10	RNF10	chr12	+	120990301	120990501	120992520	120992611	120984207	120984404	120995084	120995269	1960	123	158	407	421	250	215	0.119465464844	0.377366967857	0.401	0.454	-0.053
4829	CNOT11	CNOT11	chr2	+	101874252	101874417	101879000	101879153	101869344	101869940	101881306	101881509	4829	32	237	107	569	250	250	0.119379946277	0.377366967857	0.119	0.158	-0.039
5680	DPAGT1	DPAGT1	chr11	-	118968173	118968261	118968564	118968753	118967851	118968007	118969112	118969197	5680	20	16	135	188	250	212	0.119340859334	0.377366967857	0.515	0.378	0.137
67	PPP2R4	PPP2R4	chr9	+	131891263	131891389	131893800	131893918	131885330	131885417	131897073	131897173	67	272	301	541	509	250	242	0.119647454414	0.377710591385	0.467	0.507	-0.04
1743	MGST2	MGST2	chr4	+	140599696	140599796	140616350	140616421	140586921	140587231	140624608	140624690	1743	28	10	249	159	224	195	0.119855964417	0.378129685844	0.709	0.577	0.132
5594	RNF4	RNF4	chr4	+	2513682	2513692	2514164	2514324	2502385	2502465	2514809	2514858	5594	28	167	35	320	134	250	0.119918365843	0.378129685844	0.238	0.169	0.069
2182	FAM120B	FAM120B	chr6	+	170639536	170639638	170657238	170657411	170632166	170632347	170667313	170667406	2182	59	34	81	71	226	250	0.120433309837	0.378524562261	0.657	0.558	0.099
266	HSPA8	HSPA8	chr11	-	122931300	122931506	122931827	122932037	122930823	122930976	122932771	122933043	266	1460	1975	5781	7361	250	250	0.120437884222	0.378524562261	0.425	0.44	-0.015
3612	SUMF2	SUMF2	chr7	+	56136174	56136331	56140689	56140804	56131916	56132071	56144526	56144582	3612	133	7	392	9	250	239	0.120220130082	0.378524562261	0.948	0.977	-0.029
5265	TCP1	TCP1	chr6	-	160201474	160201598	160201966	160202142	160200658	160200822	160204972	160205099	5265	905	0	2365	32	250	248	0.120458492411	0.378524562261	1.0	0.987	0.013
5977	ZNF133	ZNF133	chr20	+	18270542	18270718	18286962	18287037	18268926	18269248	18295712	18297640	5977	1	12	3	5	250	199	0.120189241988	0.378524562261	0.062	0.323	-0.261
918	TANGO2	TANGO2	chr22	+	20043465	20043536	20050860	20050965	20039987	20040107	20052064	20053449	918	4	17	20	33	195	229	0.120347363136	0.378524562261	0.216	0.416	-0.2
2906	SNRPN	SNRPN	chr15	+	25213078	25213229	25219457	25219603	25207260	25207356	25220504	25220656	2906	465	377	793	560	250	250	0.120541949156	0.37856949494	0.552	0.586	-0.034
86	PLAGL1	PLAGL1	chr6	-	144269121	144269597	144281605	144281679	144261436	144263800	144285923	144285955	86	30	37	72	139	198	250	0.12062865262	0.378624566767	0.506	0.395	0.111
5201	ATP5F1	ATP5F1	chr1	+	111992458	111992495	111996832	111996978	111991742	111992203	111998707	111998871	5201	177	802	279	1071	161	250	0.120811440156	0.37898098763	0.255	0.288	-0.033
569	RB1CC1	RB1CC1	chr8	-	53597958	53598080	53599412	53599527	53596446	53596573	53626634	53627026	569	17	67	37	87	239	246	0.120938389655	0.379161938701	0.207	0.304	-0.097
3603	HAUS2	HAUS2	chr15	+	42850395	42850488	42851536	42851606	42841010	42841163	42853467	42853600	3603	17	18	115	68	217	194	0.121105362856	0.379468091742	0.458	0.602	-0.144
2900	MARCH8	MARCH8	chr10	-	45956678	45956859	45959686	45959775	45954567	45954715	45984814	45984865	2900	25	53	20	23	213	250	0.121479769513	0.380423488738	0.356	0.505	-0.149
1556	TMEM14B	TMEM14B	chr6	+	10749854	10749931	10751365	10751467	10749434	10749501	10755374	10755465	1556	157	209	619	685	201	226	0.121782547291	0.381026227474	0.458	0.504	-0.046
3018	ENOSF1	ENOSF1	chr18	-	677742	677872	678695	678737	677344	677444	683245	683380	3018	13	23	39	129	166	250	0.121811453796	0.381026227474	0.46	0.313	0.147
4425	FLOT1	FLOT1	chr6	-	30709390	30709481	30709568	30709644	30708966	30709110	30709923	30709980	4425	83	186	93	275	200	215	0.121981987691	0.381245885718	0.324	0.267	0.057
4617	LETMD1	LETMD1	chr12	+	51447560	51447643	51449617	51449804	51442816	51442968	51449926	51450028	4617	12	37	8	54	207	250	0.122020970365	0.381245885718	0.281	0.152	0.129
2339	RRP12	RRP12	chr10	-	99153440	99153517	99155974	99156058	99150495	99150601	99160061	99160291	2339	16	24	96	83	208	201	0.122102398863	0.381282676199	0.392	0.528	-0.136
1567	CDK5RAP2	CDK5RAP2	chr9	-	123166313	123166391	123169289	123169524	123165083	123165349	123170624	123170746	1567	6	95	3	142	250	202	0.122357118112	0.381801719983	0.049	0.017	0.032
4982	THNSL2	THNSL2	chr2	+	88474157	88474352	88474767	88474920	88472657	88472892	88478301	88478532	4982	26	42	36	34	250	250	0.122408114463	0.381801719983	0.382	0.514	-0.132
2179	PRDM4	PRDM4	chr12	-	108145191	108145986	108147700	108147886	108140051	108140201	108150608	108150742	2179	90	65	143	141	250	250	0.122861716035	0.382998310692	0.581	0.504	0.077
3513	NUP214	NUP214	chr9	+	134077033	134077104	134090598	134090755	134072602	134074402	134098164	134098317	3513	68	134	85	122	195	250	0.123497067443	0.38475978781	0.394	0.472	-0.078
3913	CAMK2G	CAMK2G	chr10	-	75585036	75585105	75587846	75587879	75583797	75583842	75597225	75597269	3913	3	96	0	93	157	193	0.123795587418	0.385251305018	0.037	0.0	0.037
46	UROD	UROD	chr1	+	45479580	45479742	45480110	45480248	45479265	45479463	45480407	45480508	46	237	233	456	375	250	250	0.123770457735	0.385251305018	0.504	0.549	-0.045
1748	ST5	ST5	chr11	-	8720759	8720937	8724118	8724267	8720479	8720521	8728631	8728772	1748	63	98	109	123	250	250	0.123919595007	0.385381104391	0.391	0.47	-0.079
2253	DFNA5	DFNA5	chr7	-	24742378	24742452	24745802	24745995	24737973	24738878	24747745	24747873	2253	8	20	146	190	250	198	0.124048503094	0.385381104391	0.241	0.378	-0.137
2357	PMF1	PMF1	chr1	+	156195347	156195459	156202110	156202216	156182778	156182967	156203418	156203519	2357	13	686	6	688	236	230	0.123997995589	0.385381104391	0.018	0.008	0.01
2698	APITD1-CORT	APITD1-CORT	chr1	+	10494713	10494747	10500403	10500470	10490803	10491458	10511433	10512060	2698	2	11	2	1	158	191	0.124118923993	0.385381162755	0.18	0.707	-0.527
2073	PRH1-PRR4	PRH1-PRR4	chr12	-	11126253	11126320	11199618	11199787	11035659	11035695	11324020	11324224	2073	46	3	23	5	250	191	0.12423967699	0.385471628636	0.921	0.778	0.143
3729	SRM	SRM	chr1	-	11115018	11115141	11115837	11115983	11114648	11114942	11116067	11116151	3729	485	320	745	425	250	247	0.124288897432	0.385471628636	0.6	0.634	-0.034
209	CCT3	CCT3	chr1	-	156303337	156303434	156305617	156305679	156294762	156294880	156307944	156308206	209	497	697	966	1211	186	221	0.124837776899	0.386640906408	0.459	0.487	-0.028
2144	IMMP1L	IMMP1L	chr11	-	31482172	31482261	31484718	31484852	31477806	31477933	31531065	31531175	2144	17	20	29	17	250	213	0.124847038104	0.386640906408	0.42	0.592	-0.172
2970	AP3S1	AP3S1	chr5	+	115205713	115205825	115230783	115230855	115177618	115177803	115238581	115238689	2970	14	203	28	242	236	196	0.124877808281	0.386640906408	0.054	0.088	-0.034
1213	LYRM1	LYRM1	chr16	+	20913807	20914039	20922504	20922586	20911619	20911857	20926877	20927036	1213	9	2	54	2	250	206	0.125090281887	0.386642689469	0.788	0.957	-0.169
2086	B3GALNT2	B3GALNT2	chr1	-	235621910	235622094	235628952	235629031	235618870	235618996	235634163	235634274	2086	57	57	59	87	203	250	0.12500977404	0.386642689469	0.552	0.455	0.097
4419	FLOT1	FLOT1	chr6	-	30708966	30709110	30709568	30709644	30708455	30708575	30709923	30709980	4419	55	528	71	509	200	250	0.125050502198	0.386642689469	0.115	0.148	-0.033
5477	TLK1	TLK1	chr2	-	171884848	171884915	171902683	171902872	171871360	171871458	171906323	171906460	5477	70	52	130	67	250	191	0.12520136304	0.386767641806	0.507	0.597	-0.09
4608	SEMA4F	SEMA4F	chr2	+	74884979	74885078	74889858	74889952	74884691	74884751	74901624	74901803	4608	10	2	15	11	223	218	0.12534338462	0.386769835068	0.83	0.571	0.259
652	SEPT10	SEPT10	chr2	-	110343297	110343415	110350627	110350696	110342702	110342898	110371374	110371783	652	3	81	34	387	193	242	0.125282822144	0.386769835068	0.044	0.099	-0.055
5189	B4GALT4	B4GALT4	chr3	-	118937496	118937619	118942904	118943092	118935086	118935191	118945655	118945888	5189	76	63	149	169	250	247	0.125479856458	0.386972808029	0.544	0.466	0.078
3624	KLHL8	KLHL8	chr4	-	88099628	88099772	88104354	88104541	88097908	88098020	88116475	88116842	3624	4	16	7	86	250	250	0.125870411475	0.387958689422	0.2	0.075	0.125
1741	LGR4	LGR4	chr11	-	27413993	27414065	27434335	27434407	27412640	27412712	27493664	27494334	1741	0	22	18	227	196	196	0.12609734996	0.388316748523	0.0	0.073	-0.073
813	RFC2	RFC2	chr7	-	73657475	73657576	73663341	73663550	73654267	73654425	73664068	73664110	813	0	169	8	355	250	225	0.12612845796	0.388316748523	0.0	0.02	-0.02
2390	IRF1	IRF1	chr5	-	131821358	131821408	131821942	131822065	131817300	131819767	131822248	131822378	2390	30	0	204	12	247	174	0.126269227841	0.388531620687	1.0	0.923	0.077
3558	ELP6	ELP6	chr3	-	47545819	47545938	47551673	47551744	47537129	47537687	47552637	47552716	3558	61	26	62	15	195	243	0.126404188395	0.388728386109	0.745	0.837	-0.092
1260	NUB1	NUB1	chr7	+	151065820	151065973	151071182	151071329	151064946	151065054	151072933	151073029	1260	87	4	119	13	250	250	0.126564347125	0.388810759328	0.956	0.902	0.054
3841	PSMC3	PSMC3	chr11	-	47445596	47445734	47445979	47446042	47444380	47444524	47446157	47446262	3841	341	710	575	1053	187	250	0.126573031261	0.388810759328	0.391	0.422	-0.031
490	MTF2	MTF2	chr1	+	93586105	93586229	93592788	93592856	93584889	93584958	93594834	93595005	490	81	34	75	48	248	192	0.126787161312	0.389031906402	0.648	0.547	0.101
562	METTL23	METTL23	chr17	+	74725771	74725876	74729059	74729297	74722911	74723260	74729374	74729459	562	4	94	18	186	229	250	0.126730868832	0.389031906402	0.044	0.096	-0.052
3675	CREB5	CREB5	chr7	+	28843815	28844139	28848803	28849031	28763838	28763949	28857687	28857796	3675	8	18	90	103	250	250	0.127211740083	0.389807718374	0.308	0.466	-0.158
5644	EML4	EML4	chr2	+	42509962	42510112	42511773	42511843	42507989	42508113	42513408	42513519	5644	729	406	136	95	250	194	0.12725363404	0.389807718374	0.582	0.526	0.056
5964	GON4L	GON4L	chr1	-	155722994	155723205	155724165	155724279	155721750	155722381	155726748	155726868	5964	26	0	50	4	238	250	0.127179824327	0.389807718374	1.0	0.929	0.071
1338	SLC35B2	SLC35B2	chr6	-	44224078	44224233	44224421	44224615	44221837	44223381	44225136	44225308	1338	47	226	126	455	250	250	0.127423848061	0.389892758125	0.172	0.217	-0.045
4200	FOPNL	FOPNL	chr16	-	15967347	15967484	15973660	15973745	15959575	15961373	15977864	15978062	4200	38	78	148	216	209	250	0.12742278347	0.389892758125	0.368	0.45	-0.082
4196	SOD2	SOD2	chr6	-	160105885	160106065	160109157	160109274	160103505	160103670	160113692	160113895	4196	144	215	490	606	241	250	0.127845352726	0.390527600905	0.41	0.456	-0.046
5760	UBXN2B	UBXN2B	chr8	+	59343077	59343228	59345718	59345802	59329408	59329512	59346953	59347063	5760	54	49	113	70	250	208	0.127708733532	0.390527600905	0.478	0.573	-0.095
82	METTL9	METTL9	chr16	+	21623965	21624156	21629185	21629395	21610796	21611219	21636251	21636436	82	66	476	112	627	250	250	0.127833253025	0.390527600905	0.122	0.152	-0.03
2909	NDUFA3	NDUFA3	chr19	+	54606421	54606496	54609240	54609318	54606159	54606196	54610117	54610281	2909	10	204	9	378	199	202	0.128180680808	0.391333545311	0.047	0.024	0.023
48	NT5DC3	NT5DC3	chr12	-	104182615	104182697	104186941	104187043	104181218	104181305	104187187	104187290	48	3	0	51	42	226	206	0.128309994059	0.391509981872	1.0	0.525	0.475
1382	ETV4	ETV4	chr17	-	41610041	41610307	41610554	41610716	41607474	41607549	41611226	41611353	1382	521	448	314	229	250	250	0.128669445213	0.391741194698	0.538	0.578	-0.04
1878	NUBP2	NUBP2	chr16	+	1836537	1836656	1837677	1837832	1832923	1833037	1837941	1838052	1878	35	90	59	222	243	250	0.128743589562	0.391741194698	0.286	0.215	0.071
2181	FAM120B	FAM120B	chr6	+	170657238	170657411	170667313	170667406	170639536	170639638	170697374	170697581	2181	47	22	50	39	250	217	0.128494819854	0.391741194698	0.65	0.527	0.123
2712	SEPT2	SEPT2	chr2	+	242263630	242263656	242265407	242265528	242254601	242255025	242274540	242274627	2712	11	1109	30	1784	150	245	0.128669078815	0.391741194698	0.016	0.027	-0.011
3900	ATP13A1	ATP13A1	chr19	-	19763403	19763529	19764592	19764703	19762497	19762606	19764777	19764953	3900	138	190	143	154	235	250	0.128709630663	0.391741194698	0.436	0.497	-0.061
1471	AGPAT9	AGPAT9	chr4	+	84519203	84519332	84519796	84519876	84518582	84518668	84525820	84527027	1471	7	1	149	93	250	204	0.128923905759	0.3918542255	0.851	0.567	0.284
3044	SPAG16	SPAG16	chr2	+	214204886	214204994	214215251	214215369	214181942	214182080	214228799	214228869	3044	3	6	16	9	232	242	0.128860671206	0.3918542255	0.343	0.65	-0.307
4526	PRDM2	PRDM2	chr1	+	14068499	14068652	14075855	14075982	14059273	14059377	14099572	14099683	4526	11	21	8	35	250	250	0.129445603765	0.39322155106	0.344	0.186	0.158
2802	SLC25A26	SLC25A26	chr3	+	66396787	66396832	66413283	66413353	66313755	66313803	66419901	66419966	2802	14	50	23	45	169	194	0.129701023284	0.393778924823	0.243	0.37	-0.127
2213	ZMYND11	ZMYND11	chr10	+	283524	283617	285995	286051	282777	282855	286832	286910	2213	38	25	181	76	217	180	0.129839641585	0.393855077205	0.558	0.664	-0.106
3562	TMEM51-AS1	TMEM51-AS1	chr1	-	15444822	15445400	15447467	15447555	15438310	15444303	15450723	15450869	3562	1	3	36	18	212	250	0.129870006276	0.393855077205	0.282	0.702	-0.42
5001	KLHL2	KLHL2	chr4	+	166149958	166150065	166159929	166160051	166141085	166141211	166184348	166184511	5001	4	16	78	135	231	246	0.13005389499	0.394194363884	0.21	0.381	-0.171
2113	UTP18	UTP18	chr17	+	49371263	49371406	49374325	49374364	49365389	49365564	49375142	49375292	2113	232	42	317	40	250	163	0.130307899704	0.394711922119	0.783	0.838	-0.055
5011	CSTF3	CSTF3	chr11	-	33121153	33121263	33123722	33123885	33120579	33120696	33124652	33124730	5011	44	32	85	94	250	234	0.130368862841	0.394711922119	0.563	0.458	0.105
3651	DPP8	DPP8	chr15	-	65743336	65743448	65744297	65744440	65737997	65739344	65746600	65746753	3651	39	62	91	99	250	236	0.130748924818	0.395505838575	0.373	0.465	-0.092
4283	SLC35A1	SLC35A1	chr6	+	88187079	88187257	88210225	88210385	88182642	88182737	88210875	88211028	4283	28	41	34	81	250	250	0.130920091249	0.395505838575	0.406	0.296	0.11
4842	RABEPK	RABEPK	chr9	+	127982817	127982979	127990188	127990338	127965286	127965345	127994874	127995024	4842	1	98	5	108	250	250	0.13085457049	0.395505838575	0.01	0.044	-0.034
5103	CHTOP	CHTOP	chr1	+	153614721	153614905	153615702	153615840	153610770	153610924	153617539	153618782	5103	126	117	245	178	250	250	0.130856092289	0.395505838575	0.519	0.579	-0.06
1143	UBE2C	UBE2C	chr20	+	44444028	44444179	44444179	44444384	44442075	44442103	44444492	44444552	1143	0	724	23	1613	250	250	0.131166453757	0.395566643182	0.0	0.014	-0.014
5056	MDH1	MDH1	chr2	+	63821621	63821720	63824532	63824708	63815742	63816180	63826303	63826426	5056	342	735	548	1037	223	250	0.131200501471	0.395566643182	0.343	0.372	-0.029
5675	NID1	NID1	chr1	-	236176710	236176860	236180447	236180573	236156944	236157172	236187369	236187513	5675	93	3	63	6	250	250	0.131229270007	0.395566643182	0.969	0.913	0.056
5850	NRM	NRM	chr6	-	30657052	30657229	30657801	30658020	30655823	30656719	30658618	30658906	5850	73	104	99	103	250	250	0.131194307676	0.395566643182	0.412	0.49	-0.078
1824	RAB2B	RAB2B	chr14	-	21930508	21930577	21931814	21931926	21927178	21929462	21936515	21936608	1824	113	68	52	46	236	193	0.131829322327	0.39715669258	0.576	0.48	0.096
1647	NDFIP1	NDFIP1	chr5	+	141520127	141520194	141524135	141524241	141517298	141517423	141531295	141534008	1647	181	202	486	649	191	230	0.13200012582	0.397235258188	0.519	0.474	0.045
2198	ANXA3	ANXA3	chr4	+	79500180	79500275	79503330	79503444	79494333	79494421	79507413	79507504	2198	2	7	2045	2257	219	238	0.132000536106	0.397235258188	0.237	0.496	-0.259
1276	AP2M1	AP2M1	chr3	+	183894738	183894855	183896644	183896910	183892633	183892747	183897956	183898039	1276	675	850	695	975	241	250	0.132876735618	0.399560032333	0.452	0.425	0.027
823	RPS13	RPS13	chr11	-	17097000	17097170	17098714	17098793	17096643	17096744	17098975	17099024	823	2954	3475	3334	3722	203	250	0.132919038889	0.399560032333	0.511	0.525	-0.014
2673	SLC35B4	SLC35B4	chr7	-	133986780	133986862	133989556	133989606	133986512	133986573	133991423	133991526	2673	22	45	21	74	174	206	0.133357884515	0.400078497573	0.367	0.251	0.116
4041	ILF2	ILF2	chr1	-	153635690	153635752	153636518	153636606	153635180	153635271	153636871	153636950	4041	532	3	685	11	212	186	0.133291206605	0.400078497573	0.994	0.982	0.012
4931	LTBP1	LTBP1	chr2	+	33567904	33568030	33572433	33572577	33540210	33540336	33585663	33585846	4931	127	189	28	61	250	250	0.133359285107	0.400078497573	0.402	0.315	0.087
5791	SRF	SRF	chr6	+	43143443	43143705	43144285	43144405	43141584	43141851	43146031	43146223	5791	154	75	318	199	250	244	0.13338386154	0.400078497573	0.667	0.609	0.058
4968	ANAPC5	ANAPC5	chr12	-	121747503	121747666	121756079	121756227	121746047	121746494	121756303	121756411	4968	410	550	339	525	250	250	0.133567353797	0.40040947135	0.427	0.392	0.035
3616	AGTPBP1	AGTPBP1	chr9	-	88236116	88236200	88247576	88248289	88234129	88234216	88257741	88257858	3616	61	52	93	54	250	208	0.133680275426	0.400528641315	0.494	0.589	-0.095
4997	HSDL2	HSDL2	chr9	+	115181139	115181238	115200710	115200905	115171186	115171301	115203978	115204050	4997	3	66	2	181	223	250	0.133889576205	0.400936291108	0.048	0.012	0.036
6039	DRAM2	DRAM2	chr1	-	111667363	111667503	111668848	111668916	111663137	111663315	111674045	111674190	6039	86	95	165	239	192	250	0.134064789947	0.401241476309	0.541	0.473	0.068
531	TIMP1	TIMP1	chrX	+	47444603	47444730	47444941	47445066	47444334	47444414	47445919	47446190	531	558	613	924	907	250	249	0.134225685986	0.401496940798	0.476	0.504	-0.028
563	METTL23	METTL23	chr17	+	74723051	74723260	74725771	74725876	74722911	74722961	74729059	74729297	563	15	18	22	51	250	229	0.13429683935	0.401496940798	0.433	0.283	0.15
1434	CUX1	CUX1	chr7	+	101740643	101740781	101747615	101747739	101713618	101713697	101754977	101755054	1434	247	265	140	186	250	248	0.134752403216	0.402139943828	0.48	0.427	0.053
3988	MAP4K4	MAP4K4	chr2	+	102472438	102472600	102475457	102475544	102460562	102460773	102476197	102476326	3988	189	50	908	183	250	211	0.134820834799	0.402139943828	0.761	0.807	-0.046
4906	PAQR5	PAQR5	chr15	+	69689806	69689903	69692312	69692454	69681992	69682119	69695919	69699976	4906	1	6	122	166	221	250	0.134879235818	0.402139943828	0.159	0.454	-0.295
5378	TCTN3	TCTN3	chr10	-	97444255	97444381	97446251	97446287	97443278	97443386	97446800	97446916	5378	24	139	54	210	160	250	0.134741381113	0.402139943828	0.212	0.287	-0.075
720	UHRF2	UHRF2	chr9	+	6433913	6434173	6460572	6460791	6420911	6421142	6475390	6475500	720	35	22	71	72	250	250	0.134728175885	0.402139943828	0.614	0.497	0.117
2242	ESRRG	ESRRG	chr1	-	217038402	217038520	217112923	217113015	216850417	216850833	217173594	217174066	2242	2	0	3	6	216	242	0.135001928685	0.402286639968	1.0	0.359	0.641
2023	TCEB3	TCEB3	chr1	+	24082763	24082875	24083442	24083615	24082332	24082513	24086001	24088549	2023	69	125	156	215	236	250	0.135440985679	0.403375383899	0.369	0.435	-0.066
3720	TMCO3	TMCO3	chr13	+	114193671	114193822	114202617	114202767	114174930	114175048	114203739	114204544	3720	10	152	10	305	250	250	0.135751750554	0.403642087199	0.062	0.032	0.03
4560	ST6GAL1	ST6GAL1	chr3	+	186681572	186681714	186756529	186756661	186648314	186648623	186769036	186769134	4560	51	6	16	0	250	250	0.135744849358	0.403642087199	0.895	1.0	-0.105
4564	WDR47	WDR47	chr1	-	109524354	109524486	109525230	109525401	109517157	109517376	109525903	109526073	4564	24	27	64	43	250	250	0.135699410342	0.403642087199	0.471	0.598	-0.127
1771	PAX2	PAX2	chr10	+	102568866	102568993	102584404	102584506	102566186	102566362	102586765	102586852	1771	696	237	100	24	250	226	0.13594041225	0.40377685397	0.726	0.79	-0.064
743	APH1A	APH1A	chr1	-	150239755	150239878	150240115	150240189	150239474	150239602	150240356	150240527	743	322	634	634	1100	198	247	0.135944600268	0.40377685397	0.388	0.418	-0.03
1356	MAP2K5	MAP2K5	chr15	+	68020253	68020283	68040568	68040595	67995674	67995746	68040906	68040939	1356	11	35	10	14	154	151	0.136304020279	0.403967626967	0.236	0.412	-0.176
3019	CACHD1	CACHD1	chr1	+	65047838	65047987	65068488	65068595	65016276	65016339	65095037	65095164	3019	94	94	11	20	250	231	0.136264139166	0.403967626967	0.48	0.337	0.143
3274	SASS6	SASS6	chr1	-	100587935	100588040	100588765	100588845	100586933	100587105	100591437	100591498	3274	4	16	20	32	204	229	0.136266609951	0.403967626967	0.219	0.412	-0.193
469	ANKS3	ANKS3	chr16	-	4776659	4776781	4776979	4777178	4774750	4774832	4779980	4780152	469	20	21	21	41	250	246	0.136148784804	0.403967626967	0.484	0.335	0.149
4483	ERCC1	ERCC1	chr19	-	45922355	45922455	45923581	45923685	45920078	45920155	45924435	45924651	4483	216	327	198	247	228	224	0.136475808168	0.404257886316	0.394	0.441	-0.047
1752	SMC5	SMC5	chr9	+	72914961	72915116	72920162	72920276	72912881	72913137	72929657	72929752	1752	115	64	232	96	250	238	0.136558959106	0.404285420306	0.631	0.697	-0.066
5401	TRIM25	TRIM25	chr17	-	54978779	54978939	54981615	54981849	54976475	54976541	54985828	54985924	5401	43	45	376	280	250	250	0.136696694359	0.404474435093	0.489	0.573	-0.084
5310	ZNF337	ZNF337	chr20	-	25666202	25666298	25666631	25666758	25653830	25657673	25667026	25667575	5310	23	24	26	14	250	220	0.136888826447	0.404824114517	0.458	0.62	-0.162
3552	PARD3	PARD3	chr10	-	34805906	34806087	34985245	34985347	34759012	34759191	35103803	35104253	3552	73	149	218	569	226	250	0.137014634346	0.404977380351	0.351	0.298	0.053
4609	SEMA4F	SEMA4F	chr2	+	74884979	74885078	74889858	74889952	74884691	74884751	74900583	74900703	4609	10	14	14	43	223	218	0.137144293343	0.405141857399	0.411	0.241	0.17
3171	RWDD3	RWDD3	chr1	+	95705332	95705465	95709766	95710254	95699710	95699871	95712097	95712213	3171	3	48	6	32	250	250	0.137272479647	0.405301808839	0.059	0.158	-0.099
3541	ANAPC11	ANAPC11	chr17	+	79851427	79851490	79852342	79852462	79849588	79849709	79857795	79858409	3541	18	487	43	765	187	244	0.138031969341	0.407207527307	0.046	0.068	-0.022
5178	MRPS25	MRPS25	chr3	-	15094886	15094974	15100875	15100982	15090018	15094140	15106567	15106816	5178	53	97	115	154	231	212	0.138066710026	0.407207527307	0.334	0.407	-0.073
2264	CCNI	CCNI	chr4	-	77976302	77976533	77977114	77977255	77969176	77969815	77977401	77977476	2264	736	709	1347	1429	250	250	0.138851760316	0.409302388783	0.509	0.485	0.024
362	FMO5	FMO5	chr1	-	146672733	146673086	146680413	146680613	146661755	146661828	146683960	146684103	362	6	10	2	0	250	250	0.139419480201	0.410754701087	0.375	1.0	-0.625
4247	TADA2A	TADA2A	chr17	+	35802664	35802753	35818625	35818689	35800605	35800763	35822181	35822225	4247	45	13	61	31	213	188	0.139740752862	0.411479763941	0.753	0.635	0.118
1256	GXYLT2	GXYLT2	chr3	+	72971354	72971486	73004248	73004500	72957517	72957710	73006379	73006503	1256	39	27	2	5	250	250	0.139997074993	0.41182803414	0.591	0.286	0.305
2946	GCSH	GCSH	chr16	-	81121205	81121269	81124205	81124285	81115551	81116568	81129735	81129980	2946	33	2	42	0	204	188	0.140009494252	0.41182803414	0.938	1.0	-0.062
4835	CHN1	CHN1	chr2	-	175711607	175711685	175742567	175742856	175689161	175689246	175779785	175779899	4835	78	101	18	13	250	202	0.140107304678	0.411894406986	0.384	0.528	-0.144
1393	RPAIN	RPAIN	chr17	+	5329290	5329402	5329555	5329619	5326088	5326149	5335861	5336340	1393	140	25	136	37	236	188	0.140287645133	0.412072968332	0.817	0.745	0.072
201	NOL10	NOL10	chr2	-	10822096	10822195	10824692	10824738	10815919	10815997	10829921	10830113	201	9	25	46	68	170	223	0.14037732676	0.412072968332	0.321	0.47	-0.149
5651	MRPL55	MRPL55	chr1	-	228295935	228296019	228296655	228296722	228295368	228295570	228296961	228297013	5651	0	28	2	23	191	208	0.140393877592	0.412072968332	0.0	0.087	-0.087
249	POMT2	POMT2	chr14	-	77767432	77767592	77769177	77769286	77765797	77765904	77771034	77771143	249	27	35	106	89	233	250	0.140649731446	0.412602695571	0.453	0.561	-0.108
1630	SART3	SART3	chr12	-	108931840	108931979	108932709	108932865	108931263	108931371	108936803	108936928	1630	84	74	100	120	250	250	0.140838901702	0.412715282611	0.532	0.455	0.077
3858	WDR19	WDR19	chr4	+	39233781	39233892	39236385	39236495	39233416	39233576	39241896	39241954	3858	101	102	11	20	235	234	0.140767016239	0.412715282611	0.496	0.354	0.142
2066	HSPB11	HSPB11	chr1	-	54394044	54394113	54395711	54395818	54389576	54389620	54405657	54405770	2066	254	145	403	188	231	193	0.140992497381	0.412944318172	0.594	0.642	-0.048
829	MSI2	MSI2	chr17	+	55704589	55704664	55729459	55729522	55693330	55693445	55752332	55752487	829	145	7	133	13	199	187	0.141157093577	0.413205310289	0.951	0.906	0.045
3011	PRMT7	PRMT7	chr16	+	68345944	68346079	68349799	68349977	68344876	68345002	68355328	68355365	3011	14	57	15	112	250	250	0.141315022357	0.413446516506	0.197	0.118	0.079
4928	CPSF7	CPSF7	chr11	-	61187420	61187566	61187941	61188045	61183576	61183991	61188861	61189080	4928	62	48	240	134	228	250	0.141505819395	0.413783576586	0.586	0.663	-0.077
5538	PAFAH1B2	PAFAH1B2	chr11	+	117023156	117023244	117030649	117030739	117014999	117015134	117034485	117034608	5538	6	1	26	0	212	214	0.141651060567	0.413987135902	0.858	1.0	-0.142
2962	FUS	FUS	chr16	+	31201595	31201719	31202062	31202163	31201360	31201462	31202283	31202431	2962	1610	931	1619	1019	248	225	0.141801536534	0.41420240336	0.611	0.59	0.021
3226	ELP2	ELP2	chr18	+	33718757	33718835	33719381	33719576	33718232	33718389	33721099	33721164	3226	112	12	272	16	202	250	0.141876051571	0.41420240336	0.92	0.955	-0.035
1409	POLL	POLL	chr10	-	103343264	103343438	103344358	103344676	103342519	103342648	103345072	103345235	1409	16	38	46	65	250	250	0.142157086477	0.414516391975	0.296	0.414	-0.118
4658	RBMX	RBMX	chrX	-	135957629	135957744	135958661	135958814	135957416	135957542	135961175	135961282	4658	12	702	7	948	250	239	0.142210775325	0.414516391975	0.016	0.007	0.009
587	PCNP	PCNP	chr3	+	101304280	101304355	101309058	101309114	101293041	101293123	101311470	101313281	587	16	368	34	498	199	180	0.14220109795	0.414516391975	0.038	0.058	-0.02
3448	NR2C1	NR2C1	chr12	-	95442843	95443009	95445537	95445719	95425124	95425264	95451328	95451419	3448	59	11	89	8	250	250	0.142305237029	0.414570977912	0.843	0.918	-0.075
5137	PDS5A	PDS5A	chr4	-	39871013	39871082	39874605	39874764	39868480	39868617	39875908	39876032	5137	139	105	292	174	250	193	0.142491813157	0.414673144722	0.505	0.564	-0.059
5892	BCL7B	BCL7B	chr7	-	72957877	72957974	72966496	72966572	72954211	72954382	72971816	72972065	5892	43	137	65	288	200	221	0.142432723399	0.414673144722	0.258	0.2	0.058
1428	BECN1	BECN1	chr17	-	40965965	40966026	40966541	40966691	40962149	40962946	40967925	40968072	1428	199	16	323	15	250	185	0.142851439193	0.415498819417	0.902	0.941	-0.039
4077	SEC11A	SEC11A	chr15	-	85223943	85224063	85230855	85231005	85213955	85214013	85234765	85234875	4077	764	766	1279	1165	250	244	0.14297336004	0.415632593127	0.493	0.517	-0.024
1463	CCAR1	CCAR1	chr10	+	70497601	70497646	70500385	70500418	70496632	70496805	70502132	70502326	1463	53	93	73	91	169	157	0.143467803102	0.416848595637	0.346	0.427	-0.081
3817	ERCC6L2	ERCC6L2	chr9	+	98718195	98718295	98728843	98728996	98703735	98703831	98732857	98732938	3817	23	16	30	38	224	250	0.143661617944	0.417190289987	0.616	0.468	0.148
1166	MARCH6	MARCH6	chr5	+	10387105	10387178	10390443	10390612	10381911	10382055	10391653	10391843	1166	85	153	161	226	197	250	0.144061631197	0.417845917558	0.413	0.475	-0.062
127	ABHD4	ABHD4	chr14	+	23072294	23072667	23072829	23072984	23070571	23070660	23075327	23075439	127	55	70	90	81	250	250	0.144192717988	0.417845917558	0.44	0.526	-0.086
462	THBS3	THBS3	chr1	-	155173303	155173330	155174850	155175107	155173013	155173096	155175990	155176197	462	67	7	28	7	250	151	0.144191843318	0.417845917558	0.853	0.707	0.146
5452	PARP16	PARP16	chr15	-	65558899	65559106	65563272	65563410	65555486	65555658	65578590	65579018	5452	27	73	11	15	250	250	0.143996835748	0.417845917558	0.27	0.423	-0.153
938	BACE2	BACE2	chr21	+	42622678	42622828	42629084	42629253	42617888	42617990	42647297	42654461	938	116	106	397	289	250	250	0.144320220594	0.417994120387	0.523	0.579	-0.056
5876	GSN	GSN	chr9	+	124044716	124044828	124045596	124045670	124043747	124043840	124064240	124064445	5876	5	3	13	26	236	198	0.144612098021	0.418396736029	0.583	0.296	0.287
5985	IPO11	IPO11	chr5	+	61856962	61857084	61887403	61887499	61847049	61847163	61897590	61897675	5985	20	33	77	79	246	220	0.14456223184	0.418396736029	0.351	0.466	-0.115
1189	CERS4	CERS4	chr19	+	8275589	8275746	8315959	8316133	8274216	8274378	8319382	8319500	1189	13	102	2	45	250	250	0.145192597736	0.419190021101	0.113	0.043	0.07
1522	VPRBP	VPRBP	chr3	-	51517734	51517852	51530749	51530796	51504944	51505021	51533888	51534018	1522	0	32	3	48	171	242	0.145137698356	0.419190021101	0.0	0.081	-0.081
3441	RPS2	RPS2	chr16	-	2012497	2012657	2012736	2012910	2012061	2012271	2013149	2013257	3441	10114	16638	12530	20100	250	250	0.14505972394	0.419190021101	0.378	0.384	-0.006
4391	DAG1	DAG1	chr3	+	49514281	49514333	49526058	49526178	49507564	49507866	49547851	49548252	4391	0	2	15	10	176	244	0.14502162082	0.419190021101	0.0	0.675	-0.675
3586	EHMT2	EHMT2	chr6	-	31854551	31854674	31854771	31854878	31854357	31854459	31855353	31855436	3586	98	194	77	115	231	247	0.145298518479	0.4192746917	0.351	0.417	-0.066
1722	QRICH1	QRICH1	chr3	-	49081822	49081937	49083857	49084012	49070552	49070661	49084501	49084679	1722	167	156	299	227	250	239	0.145468675864	0.419323608046	0.506	0.557	-0.051
5872	GSN	GSN	chr9	+	124044152	124044231	124045596	124045670	124043747	124043840	124064240	124064445	5872	0	3	20	26	203	198	0.14544584247	0.419323608046	0.0	0.429	-0.429
5195	ACTN1	ACTN1	chr14	-	69345174	69345240	69345705	69345786	69343798	69343957	69346678	69346825	5195	191	6	4820	76	205	190	0.145636471452	0.419586339331	0.967	0.983	-0.016
173	FBXO18	FBXO18	chr10	+	5932981	5933079	5944982	5945138	5932165	5932309	5947999	5948595	173	0	63	4	117	222	250	0.145894681344	0.419888267969	0.0	0.037	-0.037
4464	MTHFD1	MTHFD1	chr14	+	64867510	64867595	64877807	64877867	64854758	64855186	64879189	64879243	4464	52	13	438	173	209	184	0.145863830491	0.419888267969	0.779	0.69	0.089
1932	ACAA1	ACAA1	chr3	-	38169276	38169357	38170780	38170879	38168000	38168191	38173086	38173129	1932	81	103	206	202	223	205	0.146264047882	0.420730109357	0.42	0.484	-0.064
1175	PRC1	PRC1	chr15	-	91527247	91527370	91527922	91528055	91524977	91525211	91537636	91537881	1175	291	280	772	856	250	247	0.146421315079	0.420844761095	0.507	0.471	0.036
5256	ZSWIM7	ZSWIM7	chr17	-	15890579	15890682	15897070	15897092	15884353	15884458	15902832	15903006	5256	0	40	5	113	146	227	0.146457667133	0.420844761095	0.0	0.064	-0.064
2278	MCCC1	MCCC1	chr3	-	182751778	182751865	182755005	182755222	182743542	182743592	182756813	182756923	2278	88	86	53	73	250	211	0.146681712038	0.421241149354	0.463	0.38	0.083
2408	GOPC	GOPC	chr6	-	117890734	117890899	117892022	117892118	117888016	117888197	117894629	117894795	2408	67	64	65	88	220	250	0.146749519879	0.421241149354	0.543	0.456	0.087
2656	ARPC4-TTLL3	ARPC4-TTLL3	chr3	+	9867483	9867632	9868680	9868924	9862229	9862425	9870643	9871079	2656	71	80	22	39	250	250	0.146956161457	0.421613222126	0.47	0.361	0.109
1009	RABEP1	RABEP1	chr17	+	5283658	5283757	5284683	5284800	5281471	5281527	5286416	5286863	1009	33	61	77	97	223	241	0.147287545667	0.422342600828	0.369	0.462	-0.093
3232	PCCB	PCCB	chr3	+	135979320	135979377	135980793	135980907	135975396	135975465	136002678	136002789	3232	66	160	66	215	181	238	0.147436335295	0.422547905448	0.352	0.288	0.064
3795	PSMA3	PSMA3	chr14	+	58714467	58714550	58718836	58718960	58711522	58711659	58724462	58724564	3795	81	242	464	1134	207	248	0.147783729397	0.423321891533	0.286	0.329	-0.043
820	MARK2	MARK2	chr11	+	63670532	63670630	63671457	63671619	63670075	63670254	63672257	63672515	820	37	18	218	66	222	250	0.148025254246	0.423791967439	0.698	0.788	-0.09
1053	NSDHL	NSDHL	chrX	+	152018808	152018967	152027313	152027460	152014825	152014976	152031139	152031268	1053	93	78	394	422	250	250	0.148188882351	0.424038652373	0.544	0.483	0.061
3174	RWDD3	RWDD3	chr1	+	95705332	95705465	95709766	95710207	95699710	95699871	95712311	95712781	3174	3	29	5	15	250	250	0.148344293257	0.424257603367	0.094	0.25	-0.156
4721	KIAA1191	KIAA1191	chr5	-	175777615	175777740	175782573	175782752	175775252	175775359	175786813	175786921	4721	29	168	40	340	250	249	0.148420407462	0.424257603367	0.147	0.105	0.042
215	DHFR	DHFR	chr5	-	79929695	79929811	79933701	79933828	79922044	79924984	79945207	79945313	215	263	184	640	527	250	240	0.148751328275	0.424981613245	0.578	0.538	0.04
4811	NET1	NET1	chr10	+	5494787	5494883	5495212	5495309	5494320	5494488	5495446	5495523	4811	8	447	5	932	220	221	0.148840252491	0.425013845663	0.018	0.005	0.013
2032	SLBP	SLBP	chr4	-	1696500	1696567	1697928	1698078	1694457	1695440	1701290	1701428	2032	544	300	781	492	250	191	0.14948353911	0.426628202861	0.581	0.548	0.033
3113	LOC730102	LOC730102	chr1	-	178000685	178000795	178001564	178001630	177995289	177995390	178002161	178002220	3113	10	23	39	48	190	234	0.149779625149	0.427027952118	0.349	0.5	-0.151
3958	GATS	GATS	chr7	-	99810669	99810756	99820219	99820343	99798277	99800226	99821504	99821698	3958	4	3	4	0	248	211	0.149738155045	0.427027952118	0.531	1.0	-0.469
4963	SMIM7	SMIM7	chr19	-	16770205	16770258	16770769	16770811	16756958	16758072	16770895	16770968	4963	7	29	1	18	166	177	0.14988216693	0.427097856208	0.205	0.056	0.149
3631	PLAUR	PLAUR	chr19	-	44159590	44159725	44160630	44160792	44152718	44153295	44169467	44169611	3631	53	4	1759	56	250	250	0.149983576814	0.427164463829	0.93	0.969	-0.039
1094	TRAPPC4	TRAPPC4	chr11	+	118889852	118890027	118892469	118892596	118889240	118889680	118894030	118894385	1094	73	65	606	699	250	250	0.150142758221	0.427363788494	0.529	0.464	0.065
929	VCAN	VCAN	chr5	+	82807921	82808215	82832825	82838087	82789622	82789750	82841355	82841469	929	46	74	517	627	250	250	0.150209705711	0.427363788494	0.383	0.452	-0.069
1404	POLL	POLL	chr10	-	103345072	103345235	103345618	103345913	103342519	103342648	103347002	103347163	1404	16	0	34	4	250	250	0.150344351079	0.427524663796	1.0	0.895	0.105
118	CCM2	CCM2	chr7	+	45108041	45108178	45109424	45109560	45077851	45078025	45112324	45112382	118	0	94	9	368	250	250	0.150805661852	0.42762724347	0.0	0.024	-0.024
123	HADHB	HADHB	chr2	+	26486247	26486347	26492820	26492865	26477297	26477342	26496518	26496618	123	141	106	174	101	224	169	0.15074788251	0.42762724347	0.501	0.565	-0.064
1413	POLL	POLL	chr10	-	103344358	103344676	103345618	103345913	103342519	103342648	103347002	103347163	1413	16	2	34	13	250	250	0.1508491427	0.42762724347	0.889	0.723	0.166
3376	SNAPC1	SNAPC1	chr14	+	62244789	62244858	62245565	62245628	62242812	62242971	62248964	62249115	3376	8	24	72	117	193	187	0.150709592112	0.42762724347	0.244	0.374	-0.13
4175	UBAP2L	UBAP2L	chr1	+	154201090	154201201	154207066	154207268	154199757	154199835	154207671	154207767	4175	287	43	503	55	235	250	0.150462132005	0.42762724347	0.877	0.907	-0.03
463	THBS3	THBS3	chr1	-	155174850	155175107	155175990	155176197	155173303	155173330	155177588	155177772	463	61	2	34	4	250	250	0.150704579143	0.42762724347	0.968	0.895	0.073
1259	NUB1	NUB1	chr7	+	151065820	151065973	151071182	151071287	151064946	151065054	151072933	151073029	1259	87	51	119	49	250	229	0.151050317932	0.427975900807	0.61	0.69	-0.08
1734	FAM49B	FAM49B	chr8	-	130867856	130867993	130874474	130874580	130866511	130866589	130883620	130883742	1734	215	389	363	562	230	250	0.151398545475	0.428616242957	0.375	0.412	-0.037
5450	AK6	AK6	chr5	-	68651721	68651780	68662329	68662422	68651475	68651621	68665483	68665840	5450	22	105	25	189	217	183	0.15143292179	0.428616242957	0.15	0.1	0.05
220	BRCC3	BRCC3	chrX	+	154327589	154327664	154344331	154344463	154319058	154319114	154344985	154345029	220	2	110	16	326	199	250	0.151616948384	0.428733276103	0.022	0.058	-0.036
2627	ST13	ST13	chr22	-	41228572	41228675	41246826	41246884	41226843	41226960	41252434	41253012	2627	502	1699	538	2015	182	227	0.151630913872	0.428733276103	0.269	0.25	0.019
33	CBFB	CBFB	chr16	+	67100584	67100701	67116115	67116211	67070541	67070658	67132612	67134958	33	157	81	387	157	241	220	0.151710685691	0.428737374018	0.639	0.692	-0.053
2967	WDR41	WDR41	chr5	-	76760585	76760634	76785281	76785397	76758919	76759051	76787994	76788332	2967	53	28	52	43	240	173	0.151955246033	0.429206923005	0.577	0.466	0.111
2525	TSPAN14	TSPAN14	chr10	+	82264483	82264534	82269056	82269227	82248972	82249070	82271899	82272025	2525	55	264	311	1188	175	250	0.152152228099	0.429541669218	0.229	0.272	-0.043
4605	PIGG	PIGG	chr4	+	501193	501382	502617	502759	494184	494390	509761	509974	4605	0	99	4	145	250	250	0.152241956346	0.429573437648	0.0	0.027	-0.027
2924	NAP1L1	NAP1L1	chr12	-	76462688	76462774	76467982	76468019	76461150	76461253	76478346	76478813	2924	15	1290	41	2296	161	210	0.152967520048	0.431398353809	0.015	0.023	-0.008
5046	RUFY1	RUFY1	chr5	+	179004075	179004137	179007947	179008013	178996302	178996426	179012796	179012866	5046	46	28	70	65	186	190	0.153330711032	0.432199954783	0.627	0.524	0.103
2310	RIN2	RIN2	chr20	+	19970649	19970955	19977322	19977486	19955297	19956431	19981256	19983103	2310	33	46	91	185	250	250	0.153952130034	0.433728234589	0.418	0.33	0.088
112	C11orf58	C11orf58	chr11	+	16769643	16769704	16774331	16774441	16766147	16766231	16776417	16779901	112	281	694	483	1354	185	234	0.154350648163	0.43457101394	0.339	0.311	0.028
3151	UBE2V1	UBE2V1	chr20	-	48715418	48715501	48725509	48725648	48713208	48713357	48729643	48729735	3151	2	5	0	7	250	207	0.154410051537	0.43457101394	0.249	0.0	0.249
1122	AKT3	AKT3	chr1	-	243828073	243828185	243858892	243859018	243809194	243809339	244006426	244006584	1122	5	21	76	157	250	236	0.154685985063	0.434900401764	0.184	0.314	-0.13
292	ZCCHC17	ZCCHC17	chr1	+	31782890	31783011	31791955	31792013	31769828	31770060	31810021	31810122	292	2	57	17	179	245	182	0.154659524751	0.434900401764	0.025	0.066	-0.041
2548	LYPLA1	LYPLA1	chr8	-	54965214	54965316	54967619	54967693	54963571	54963748	55013467	55013499	2548	6	155	13	716	198	226	0.154923844006	0.434904888192	0.042	0.02	0.022
2982	ZNF195	ZNF195	chr11	-	3383026	3383119	3383775	3383832	3379156	3381795	3392204	3392300	2982	2	8	15	18	181	217	0.155060348974	0.434904888192	0.231	0.5	-0.269
4513	GLB1L	GLB1L	chr2	-	220102547	220102679	220102971	220103085	220102233	220102449	220103216	220103306	4513	105	106	35	23	238	250	0.155084826772	0.434904888192	0.51	0.615	-0.105
4758	DEK	DEK	chr6	-	18255961	18256082	18256591	18256686	18249881	18250070	18258183	18258293	4758	154	347	621	1199	219	245	0.154778326158	0.434904888192	0.332	0.367	-0.035
5252	PER2	PER2	chr2	-	239157702	239157853	239159191	239159384	239152678	239155165	239160239	239160402	5252	26	34	9	23	250	250	0.155041743655	0.434904888192	0.433	0.281	0.152
1808	RAP1B	RAP1B	chr12	+	69042478	69042561	69044179	69044248	69004618	69004823	69045774	69045831	1808	24	267	74	583	207	193	0.155178795765	0.434945585262	0.077	0.106	-0.029
4949	PPRC1	PPRC1	chr10	+	103902801	103902855	103904006	103904064	103898856	103901761	103908128	103908278	4949	36	5	64	3	178	182	0.155266863201	0.434969707862	0.88	0.956	-0.076
2823	ASPH	ASPH	chr8	-	62531536	62531578	62546241	62546286	62496502	62496588	62550505	62550562	2823	45	11	528	208	169	166	0.155982524147	0.436249683261	0.801	0.714	0.087
4096	TMTC4	TMTC4	chr13	-	101294464	101294565	101308634	101308722	101290183	101290276	101315217	101315434	4096	11	42	41	91	212	225	0.155883003336	0.436249683261	0.218	0.323	-0.105
4387	DAG1	DAG1	chr3	+	49526058	49526178	49530255	49530406	49507564	49507866	49547851	49548252	4387	2	0	10	14	244	250	0.156122237762	0.436249683261	1.0	0.423	0.577
5015	LDHA	LDHA	chr11	+	18425240	18425358	18426995	18427119	18424386	18424560	18428663	18429765	5015	2487	2004	9160	7746	242	248	0.156096268597	0.436249683261	0.56	0.548	0.012
5553	GIPC1	GIPC1	chr19	-	14602467	14602555	14603668	14603724	14591404	14591590	14606848	14606961	5553	0	47	4	100	180	212	0.156023400753	0.436249683261	0.0	0.045	-0.045
1633	COQ10B	COQ10B	chr2	+	198327262	198327455	198334793	198334895	198324655	198324805	198338480	198339851	1633	53	46	242	152	250	226	0.156662322514	0.43753548645	0.51	0.59	-0.08
1572	SLC30A9	SLC30A9	chr4	+	42072542	42072708	42077673	42077803	42069101	42069209	42080228	42080342	1572	339	302	360	374	250	250	0.156786363102	0.437658618878	0.529	0.49	0.039
2806	PRRC2A	PRRC2A	chr6	+	31590466	31590678	31591508	31591686	31588449	31588635	31592037	31592137	2806	27	229	89	545	250	250	0.157107803209	0.43833237246	0.105	0.14	-0.035
4334	FBXW8	FBXW8	chr12	+	117383168	117383333	117387422	117387511	117365827	117365932	117402501	117402659	4334	36	25	41	46	250	213	0.157342696348	0.438764095674	0.551	0.432	0.119
2582	MFF	MFF	chr2	+	228207460	228207535	228211941	228212100	228205007	228205096	228220392	228220477	2582	31	140	57	181	199	250	0.157524489141	0.438837246796	0.218	0.283	-0.065
5864	RAD51AP1	RAD51AP1	chr12	+	4655474	4655584	4657257	4657344	4652928	4653070	4657852	4658002	5864	70	85	129	117	234	211	0.157529263784	0.438837246796	0.426	0.499	-0.073
1548	AMBRA1	AMBRA1	chr11	-	46431825	46431918	46439462	46439602	46430062	46430256	46455023	46455178	1548	35	28	33	43	250	217	0.157906818735	0.438995391445	0.52	0.4	0.12
1802	NFATC3	NFATC3	chr16	+	68215377	68215433	68217142	68217269	68208276	68208417	68224670	68225678	1802	17	51	27	48	180	250	0.157784501755	0.438995391445	0.316	0.439	-0.123
189	SON	SON	chr21	+	34918518	34918685	34921781	34927697	34915343	34915475	34929461	34929622	189	227	266	458	458	250	250	0.157864726216	0.438995391445	0.46	0.5	-0.04
5691	CDH13	CDH13	chr16	+	83065614	83065823	83158989	83159106	82891966	82892078	83250949	83251102	5691	1	3	89	52	250	241	0.157722453578	0.438995391445	0.243	0.623	-0.38
2163	CFLAR	CFLAR	chr2	+	202010100	202010155	202013725	202013775	202005079	202005162	202014476	202014558	2163	10	12	121	76	179	174	0.15815810479	0.439470794731	0.448	0.607	-0.159
5209	TBC1D20	TBC1D20	chr20	-	425693	425774	428532	428718	422500	422687	442979	443197	5209	20	37	27	83	250	205	0.158441517169	0.440034939109	0.307	0.211	0.096
2793	KDM3B	KDM3B	chr5	+	137759763	137760030	137761099	137761271	137756394	137756651	137762663	137762754	2793	138	119	268	185	250	250	0.159304871082	0.442208349038	0.537	0.592	-0.055
103	UCK2	UCK2	chr1	+	165872418	165872516	165875157	165875206	165865426	165865569	165876920	165880855	103	101	83	281	180	222	173	0.159918572735	0.443305673022	0.487	0.549	-0.062
2928	GRB2	GRB2	chr17	-	73317739	73317908	73321978	73322101	73314156	73316634	73328780	73328878	2928	192	202	529	656	247	250	0.159837326874	0.443305673022	0.49	0.449	0.041
327	ECE1	ECE1	chr1	-	21573713	21573856	21582439	21582631	21571481	21571596	21584017	21584083	327	50	89	716	986	250	250	0.159943131936	0.443305673022	0.36	0.421	-0.061
3487	RUFY3	RUFY3	chr4	+	71668672	71668700	71670064	71670133	71665857	71665922	71672232	71674339	3487	3	18	28	69	152	193	0.160087305283	0.443480723238	0.175	0.34	-0.165
2436	SLC30A6	SLC30A6	chr2	+	32422775	32422895	32429658	32429761	32418957	32419052	32431954	32432002	2436	15	62	10	77	244	227	0.16071594799	0.444547296259	0.184	0.108	0.076
43	SIRT5	SIRT5	chr6	+	13591900	13592126	13595708	13595796	13584307	13584457	13597194	13597248	43	2	10	2	50	250	212	0.160612084409	0.444547296259	0.145	0.033	0.112
5080	ZNF75A	ZNF75A	chr16	+	3363048	3363175	3366911	3367022	3362676	3362768	3367189	3368576	5080	26	88	20	41	250	235	0.16067075159	0.444547296259	0.217	0.314	-0.097
1887	HK1	HK1	chr10	+	71148952	71149052	71151880	71152064	71146078	71146174	71154705	71154861	1887	287	314	490	463	224	250	0.161051115147	0.445249396119	0.505	0.542	-0.037
6051	NBAS	NBAS	chr2	-	15618349	15618413	15629017	15629146	15615810	15616004	15644268	15644337	6051	137	64	73	23	250	188	0.161391262517	0.445964548722	0.617	0.705	-0.088
1719	DNAJC15	DNAJC15	chr13	+	43643065	43643139	43652747	43652824	43597361	43597870	43659903	43659974	1719	4	66	9	376	198	201	0.16160608121	0.44633283983	0.058	0.024	0.034
1968	CDC27	CDC27	chr17	-	45249282	45249430	45258927	45259003	45235571	45235669	45266511	45266678	1968	44	2	142	1	200	250	0.161784276562	0.446599662078	0.965	0.994	-0.029
496	NDUFA8	NDUFA8	chr9	-	124910390	124910556	124914523	124914687	124906337	124906657	124921905	124922098	496	238	472	222	374	250	250	0.161904331545	0.446705801853	0.335	0.372	-0.037
1378	ZFYVE16	ZFYVE16	chr5	+	79707464	79707592	79723310	79723364	79703831	79703972	79729927	79730036	1378	3	21	9	23	250	178	0.162045624573	0.446870402475	0.092	0.218	-0.126
4583	CD63	CD63	chr12	-	56119904	56120045	56120483	56120579	56119596	56119680	56120673	56120748	4583	1746	2945	3487	5582	220	250	0.162178609109	0.447011936688	0.403	0.415	-0.012
2246	GART	GART	chr21	-	34882089	34882227	34883558	34883765	34878280	34878411	34889295	34889448	2246	97	106	276	239	250	250	0.162335994858	0.447220551511	0.478	0.536	-0.058
3102	GTPBP10	GTPBP10	chr7	+	89983771	89983863	90001468	90001542	89982129	89982323	90003615	90003668	3102	14	34	43	62	216	198	0.162529259229	0.447302747622	0.274	0.389	-0.115
3504	TMEM116	TMEM116	chr12	-	112381068	112381173	112416539	112416591	112375964	112376014	112429561	112429693	3504	5	15	1	14	176	229	0.162471840776	0.447302747622	0.303	0.085	0.218
5931	NCOA4	NCOA4	chr10	+	51584615	51585599	51586270	51586411	51582795	51582939	51589224	51590734	5931	276	276	579	500	250	250	0.162881503677	0.448046910115	0.5	0.537	-0.037
3516	CSPP1	CSPP1	chr8	+	68049690	68049838	68062017	68062170	68044185	68044315	68066258	68066371	3516	48	32	49	50	250	250	0.163554588269	0.449672434045	0.6	0.495	0.105
752	COPG1	COPG1	chr3	+	128986779	128986883	128987337	128987463	128985866	128985942	128987774	128987843	752	311	345	470	452	228	250	0.163879050646	0.450338314878	0.497	0.533	-0.036
5660	LDAH	LDAH	chr2	-	20990014	20990158	21001069	21001225	20974569	20974739	21022796	21022890	5660	86	129	51	104	250	250	0.164167839073	0.45090554495	0.4	0.329	0.071
4004	PRKAR2A	PRKAR2A	chr3	-	48789608	48789750	48793811	48793877	48788092	48789151	48802436	48802511	4004	41	72	135	173	190	250	0.164356114738	0.451062648422	0.428	0.507	-0.079
4548	GPR161	GPR161	chr1	-	168065745	168066470	168073714	168074132	168059801	168059906	168104143	168104274	4548	0	29	4	67	250	250	0.164389839898	0.451062648422	0.0	0.056	-0.056
5104	CHTOP	CHTOP	chr1	+	153614718	153614905	153615702	153615840	153610770	153610924	153617539	153618782	5104	133	117	253	178	250	250	0.164598207904	0.451408111256	0.532	0.587	-0.055
2568	TTC7B	TTC7B	chr14	-	91059829	91059970	91077085	91077183	91044449	91044652	91084272	91084389	2568	15	28	63	71	222	250	0.164888791328	0.451978589749	0.376	0.5	-0.124
2470	SEL1L3	SEL1L3	chr4	-	25836818	25836945	25848915	25849486	25835069	25835191	25864296	25864653	2470	8	101	56	418	250	250	0.165160956408	0.452271673525	0.073	0.118	-0.045
3926	DLG1	DLG1	chr3	-	196888510	196888609	196921295	196921460	196869588	196869639	197009549	197009716	3926	138	0	303	6	250	223	0.165140820851	0.452271673525	1.0	0.978	0.022
[truncated: 3,475 more rows]
