# Supplementary material for: Characterization of alternative mRNA splicing in cultured cell populations representing progressive stages of human fetal kidney development
Source: Sci Rep. 2022 Nov 15;12:19548. doi: 10.1038/s41598-022-24147-z (PMC9666651; doi:10.1038/s41598-022-24147-z)
Supplement: Supplementary file 13 — Supplementary Information 13. [file 41598_2022_24147_MOESM13_ESM.zip › _Program/Data/rMATS/W014-NPS3/MATS_output/MXE.MATS.ReadsOnTargetAndJunctionCounts.txt]

ID	GeneID	geneSymbol	chr	strand	1stExonStart_0base	1stExonEnd	2ndExonStart_0base	2ndExonEnd	upstreamES	upstreamEE	downstreamES	downstreamEE	ID	IC_SAMPLE_1	SC_SAMPLE_1	IC_SAMPLE_2	SC_SAMPLE_2	IncFormLen	SkipFormLen	PValue	FDR	IncLevel1	IncLevel2	IncLevelDifference
1262	RPS18	RPS18	chr6	+	33240404	33240503	33243573	33243660	33239851	33239899	33243741	33243843	1262	6363	17767	4375	15748	224	212	0.0	0.0	0.253	0.208	0.045
1374	DNM2	DNM2	chr19	+	10906736	10906875	10908055	10908194	10906047	10906115	10909161	10909248	1374	210	214	1015	227	264	264	0.0	0.0	0.495	0.817	-0.322
145	DHPS	DHPS	chr19	-	12788104	12788210	12790270	12790357	12786830	12786956	12790436	12790533	145	140	60	314	12	212	231	0.0	0.0	0.718	0.966	-0.248
1464	CCAR1	CCAR1	chr10	+	70525644	70525836	70530962	70531202	70517050	70517134	70532744	70532856	1464	161	886	216	346	317	365	0.0	0.0	0.173	0.418	-0.245
1723	RPL17	RPL17	chr18	-	47017162	47017297	47017774	47017815	47016823	47016922	47017901	47017954	1723	247	9813	552	10531	166	260	0.0	0.0	0.038	0.076	-0.038
1740	USMG5	USMG5	chr10	-	105153955	105154151	105155502	105155789	105152127	105152223	105156165	105156270	1740	236	97	378	10	412	321	0.0	0.0	0.655	0.967	-0.312
1751	MYL6	MYL6	chr12	+	56552467	56552495	56553370	56553514	56552044	56552188	56553758	56553932	1751	190	4815	235	16240	153	269	0.0	0.0	0.065	0.025	0.04
1854	RPL10A	RPL10A	chr6	+	35436723	35436804	35437157	35437306	35436575	35436650	35437955	35438128	1854	3513	6218	2894	6995	206	274	0.0	0.0	0.429	0.355	0.074
1875	ATP5J2	ATP5J2	chr7	-	99056769	99056886	99057708	99057816	99055783	99055978	99063733	99063824	1875	806	1297	580	1712	233	242	0.0	0.0	0.392	0.26	0.132
196	SNHG6	SNHG6	chr8	-	67834558	67834627	67834848	67834960	67834164	67834349	67837671	67837777	196	2013	541	373	448	237	194	0.0	0.0	0.753	0.405	0.348
2137	CMTM7	CMTM7	chr3	+	32490945	32491044	32493883	32493965	32483331	32483505	32495732	32496333	2137	134	320	496	425	224	207	0.0	0.0	0.279	0.519	-0.24
2406	KIF23	KIF23	chr15	+	69733106	69733418	69737128	69737380	69732646	69732826	69738347	69738430	2406	265	314	420	1166	437	377	0.0	0.0	0.421	0.237	0.184
2492	FN1	FN1	chr2	-	216256354	216256537	216257653	216257926	216252934	216253024	216259250	216259442	2492	617	438	4431	10048	398	308	0.0	0.0	0.522	0.254	0.268
2573	PKM	PKM	chr15	-	72494794	72494961	72495362	72495529	72492814	72492996	72499068	72499221	2573	548	6126	655	18275	292	292	0.0	0.0	0.082	0.035	0.047
3219	TPM2	TPM2	chr9	-	35684728	35684804	35685060	35685136	35684484	35684547	35685265	35685336	3219	259	509	794	185	201	201	0.0	0.0	0.337	0.811	-0.474
3345	MCUR1	MCUR1	chr6	-	13794125	13794179	13799064	13799136	13792109	13792224	13800572	13800614	3345	0	61	245	68	197	179	0.0	0.0	0.0	0.766	-0.766
3439	RPS2	RPS2	chr16	-	2013149	2013257	2014276	2014366	2012736	2012910	2014449	2014629	3439	770	8726	1438	10418	215	233	0.0	0.0	0.087	0.13	-0.043
3440	RPS2	RPS2	chr16	-	2012736	2012910	2013149	2013257	2012497	2012657	2014276	2014366	3440	10551	18082	15326	20893	233	299	0.0	0.0	0.428	0.485	-0.057
3664	PSAP	PSAP	chr10	-	73585593	73585650	73587770	73587914	73581632	73581764	73588633	73588834	3664	1899	460	2472	1116	269	182	0.0	0.0	0.736	0.6	0.136
434	CTNND1	CTNND1	chr11	+	57558856	57559145	57561481	57561553	57529233	57529591	57563048	57563201	434	105	99	54	462	414	197	0.0	0.0	0.335	0.053	0.282
435	CTNND1	CTNND1	chr11	+	57558856	57559145	57561481	57561553	57529233	57529518	57563048	57563201	435	111	118	63	727	414	197	0.0	0.0	0.309	0.04	0.269
4385	FGFR2	FGFR2	chr10	-	123276832	123276977	123278195	123278343	123274630	123274833	123279492	123279683	4385	10	290	71	0	273	270	0.0	0.0	0.033	1.0	-0.967
4569	SEC31A	SEC31A	chr4	-	83782783	83782861	83783686	83783725	83778841	83778917	83784470	83784545	4569	22	76	122	22	164	203	0.0	0.0	0.264	0.873	-0.609
4762	EPB41L3	EPB41L3	chr18	-	5394675	5394792	5395065	5395146	5392379	5393477	5395607	5395706	4762	165	136	304	41	206	242	0.0	0.0	0.588	0.897	-0.309
5187	RPLP1	RPLP1	chr15	+	69745985	69746060	69747508	69747626	69745158	69745359	69747766	69747884	5187	6756	13830	7764	10599	200	243	0.0	0.0	0.372	0.471	-0.099
5361	TPM1	TPM1	chr15	+	63353396	63353472	63353911	63353987	63353067	63353138	63354413	63354476	5361	1045	126	12964	574	201	201	0.0	0.0	0.892	0.958	-0.066
5363	TPM1	TPM1	chr15	+	63336225	63336351	63349183	63349317	63334837	63335142	63351761	63351879	5363	211	846	6818	10920	251	259	0.0	0.0	0.205	0.392	-0.187
5512	FYN	FYN	chr6	-	112020717	112020873	112021306	112021471	112017479	112017659	112024087	112024237	5512	489	6	451	199	290	281	0.0	0.0	0.987	0.687	0.3
58	TMX2	TMX2	chr11	+	57505307	57505498	57505825	57505902	57505079	57505140	57506135	57506242	58	115	146	16	319	316	202	0.0	0.0	0.335	0.031	0.304
757	ODC1	ODC1	chr2	-	10584220	10584393	10584599	10584673	10583827	10583962	10585056	10585175	757	25	1891	190	1783	199	298	0.0	0.0	0.019	0.138	-0.119
933	EXOC7	EXOC7	chr17	-	74086409	74086478	74087223	74087316	74085255	74085401	74090494	74090662	933	65	19	13	91	218	194	0.0	0.0	0.753	0.113	0.64
940	YPEL5	YPEL5	chr2	+	30371110	30371407	30378715	30378776	30369749	30369928	30379493	30379658	940	185	24	193	233	422	186	0.0	0.0	0.773	0.267	0.506
1505	IP6K2	IP6K2	chr3	-	48731891	48731958	48732126	48732257	48730883	48731673	48732522	48732854	1505	6	31	99	11	256	192	1.11022302463e-16	1.7946428657e-14	0.127	0.871	-0.744
4328	ACP1	ACP1	chr2	+	272036	272150	272191	272305	271865	271939	275139	275201	4328	591	309	1024	234	239	239	1.11022302463e-16	1.7946428657e-14	0.657	0.814	-0.157
2861	YBX1	YBX1	chr1	+	43161869	43161959	43162312	43162615	43159160	43159194	43162850	43162933	2861	2443	11967	4162	16185	215	428	2.22044604925e-16	3.48673471048e-14	0.289	0.339	-0.05
5529	RNPS1	RNPS1	chr16	-	2314176	2314332	2314573	2314761	2313096	2313288	2318055	2318413	5529	683	1059	577	1569	313	281	3.33066907388e-16	5.08482145279e-14	0.367	0.248	0.119
3199	H2AFY	H2AFY	chr5	-	134686512	134686603	134688635	134688735	134681657	134681747	134696186	134696297	3199	1419	231	3418	251	225	216	4.4408920985e-16	6.59652512793e-14	0.855	0.929	-0.074
2231	AK2	AK2	chr1	-	33490042	33490168	33497144	33497262	33487193	33487304	33502336	33502512	2231	54	808	10	1593	243	251	5.55111512313e-16	8.02866545177e-14	0.065	0.006	0.059
2199	TSPAN4	TSPAN4	chr11	+	850287	850367	862549	862741	847200	847300	864436	864511	2199	14	371	157	658	205	317	1.88737914186e-15	2.65975275991e-13	0.055	0.27	-0.215
1192	RPL26	RPL26	chr17	-	8283113	8283254	8285460	8285633	8280833	8281010	8286474	8286565	1192	6426	6958	11014	14089	298	266	9.88098491916e-15	1.32453397843e-12	0.452	0.411	0.041
437	CTNND1	CTNND1	chr11	+	57558965	57559145	57561481	57561553	57529233	57529518	57563048	57563201	437	41	118	34	727	305	197	9.65894031424e-15	1.32453397843e-12	0.183	0.029	0.154
4325	ACP1	ACP1	chr2	+	272191	272305	275139	275201	271865	271939	276979	277085	4325	153	156	83	301	239	187	1.23234755733e-14	1.61261480359e-12	0.434	0.177	0.257
4327	ACP1	ACP1	chr2	+	272036	272150	272191	272305	271865	271939	276979	277085	4327	359	153	609	83	239	239	1.47659662275e-14	1.85827111275e-12	0.701	0.88	-0.179
4742	C1orf43	C1orf43	chr1	-	154186932	154187050	154192311	154192413	154184933	154185100	154192817	154193273	4742	100	350	202	231	227	243	1.487698853e-14	1.85827111275e-12	0.234	0.483	-0.249
6026	PSMG1	PSMG1	chr21	-	40551849	40551912	40552210	40552362	40550374	40550573	40553697	40553804	6026	362	55	305	165	277	188	1.58761892521e-14	1.93901191399e-12	0.817	0.556	0.261
275	ATAD3A	ATAD3A	chr1	+	1455927	1455997	1458123	1458279	1455520	1455686	1458890	1458947	275	69	55	47	228	195	281	1.86517468137e-14	2.22847827148e-12	0.644	0.229	0.415
211	MORF4L2	MORF4L2	chrX	-	102933426	102933579	102939608	102939657	102930425	102931979	102940098	102940188	211	49	1097	240	1820	174	278	1.8440804439e-13	2.15639704674e-11	0.067	0.174	-0.107
2230	AK2	AK2	chr1	-	33487193	33487304	33490042	33490168	33486967	33487062	33497144	33497262	2230	65	325	26	684	251	236	3.28070903777e-13	3.75641184825e-11	0.158	0.035	0.123
2405	KIF23	KIF23	chr15	+	69732646	69732826	69733106	69733418	69732242	69732416	69737128	69737380	2405	238	235	917	415	305	437	1.11577413975e-12	1.25148870858e-10	0.592	0.76	-0.168
2684	IST1	IST1	chr16	+	71957190	71957283	71958675	71958720	71956376	71956583	71961516	71964540	2684	54	103	259	130	218	170	6.81177336759e-12	7.48750128565e-10	0.29	0.608	-0.318
4430	ANAPC16	ANAPC16	chr10	+	73979811	73980137	73983645	73983814	73975757	73975896	73990123	73990198	4430	124	818	346	1069	451	294	7.51054773929e-12	8.0937196814e-10	0.09	0.174	-0.084
3236	COPE	COPE	chr19	-	19021779	19021880	19023792	19023855	19017768	19017921	19030031	19030199	3236	345	901	443	634	188	226	9.29534227367e-12	9.82446175694e-10	0.315	0.457	-0.142
2683	IST1	IST1	chr16	+	71957190	71957283	71958671	71958720	71956376	71956583	71961516	71964540	2683	54	120	259	163	218	174	1.23563381749e-11	1.28132895489e-09	0.264	0.559	-0.295
2046	CALU	CALU	chr7	+	128394315	128394509	128394582	128394776	128388626	128388858	128398924	128399091	2046	1018	344	3806	777	319	319	2.20435891762e-11	2.2435475206e-09	0.747	0.83	-0.083
5054	ATP5H	ATP5H	chr17	-	73036186	73036258	73038275	73038372	73035303	73035366	73043019	73043074	5054	40	486	7	827	222	197	3.82011089428e-11	3.81733263181e-09	0.068	0.007	0.061
5323	SRSF3	SRSF3	chr6	+	36566625	36566760	36567597	36568053	36564537	36564745	36568928	36568967	5323	2539	974	4509	1255	260	581	1.10033426814e-10	1.07989948887e-08	0.853	0.889	-0.036
6027	PSMG1	PSMG1	chr21	-	40552210	40552362	40553697	40553804	40551849	40551912	40555177	40555440	6027	115	117	127	377	232	277	1.22121091017e-10	1.17750441444e-08	0.54	0.287	0.253
213	MORF4L2	MORF4L2	chrX	-	102933426	102933548	102939608	102939657	102930425	102931979	102940098	102940188	213	49	746	240	1387	174	247	1.31900823597e-10	1.24987401119e-08	0.085	0.197	-0.112
3050	OGDH	OGDH	chr7	+	44687042	44687133	44687255	44687358	44684925	44685117	44706334	44706450	3050	30	132	23	688	216	228	1.55000012825e-10	1.44386452625e-08	0.193	0.034	0.159
1290	TPT1	TPT1	chr13	-	45912794	45912911	45913631	45913737	45907605	45911523	45914128	45914319	1290	16642	14794	20209	16272	231	242	1.75694236937e-10	1.60935921034e-08	0.541	0.565	-0.024
3773	HNRNPUL1	HNRNPUL1	chr19	+	41807440	41807609	41808569	41808854	41800462	41800591	41809876	41810166	3773	990	1358	2001	1968	294	410	2.17833084903e-10	1.96264038463e-08	0.504	0.586	-0.082
5311	MAGED1	MAGED1	chrX	+	51641380	51641423	51641676	51641739	51641209	51641289	51643277	51643392	5311	142	323	195	179	168	188	2.28243424161e-10	2.02326751482e-08	0.33	0.549	-0.219
4370	DGUOK	DGUOK	chr2	+	74173845	74174033	74184251	74184367	74153952	74154179	74185272	74185372	4370	587	312	675	182	313	241	3.0692992592e-10	2.67759821088e-08	0.592	0.741	-0.149
3921	DLG1	DLG1	chr3	-	196802707	196802741	196803456	196803556	196796089	196796131	196807921	196807988	3921	122	97	382	101	225	159	4.41190528555e-10	3.78872366397e-08	0.471	0.728	-0.257
212	MORF4L2	MORF4L2	chrX	-	102933426	102933528	102939608	102939657	102930425	102931979	102940098	102940188	212	49	893	240	1721	174	227	4.74623451652e-10	4.0131238312e-08	0.067	0.154	-0.087
3419	BCAM	BCAM	chr19	+	45317408	45317545	45317860	45318017	45316694	45316877	45321778	45321894	3419	137	701	175	405	262	282	9.18695564067e-10	7.65022851532e-08	0.174	0.317	-0.143
1277	AP2M1	AP2M1	chr3	+	183896644	183896910	183897956	183898039	183894738	183894855	183898636	183898772	1277	3823	112	4039	235	391	208	1.70227421048e-09	1.39637299415e-07	0.948	0.901	0.047
5773	LRRC75A-AS1	LRRC75A-AS1	chr17	+	16343498	16343567	16344387	16344444	16342640	16342728	16344681	16345340	5773	1220	714	1572	1318	194	182	2.0192617578e-09	1.63203862072e-07	0.616	0.528	0.088
5324	SRSF3	SRSF3	chr6	+	36567597	36568053	36568928	36568967	36566625	36566760	36569484	36569571	5324	910	1427	1128	2470	581	164	2.22141660622e-09	1.76940661852e-07	0.153	0.114	0.039
4167	WASF1	WASF1	chr6	-	110481837	110481935	110499800	110499945	110448671	110448832	110500641	110501207	4167	52	3	13	22	270	223	2.69293176647e-09	2.11433614122e-07	0.935	0.328	0.607
2602	OCIAD2	OCIAD2	chr4	-	48896022	48896070	48901845	48901942	48887396	48887582	48906500	48906628	2602	842	112	2364	140	222	173	2.81518075518e-09	2.17235343825e-07	0.854	0.929	-0.075
846	HOXB-AS3	HOXB-AS3	chr17	+	46677808	46677907	46678789	46679025	46667781	46667951	46679436	46679703	846	538	164	62	63	224	361	2.8458778667e-09	2.17235343825e-07	0.841	0.613	0.228
5441	PPHLN1	PPHLN1	chr12	+	42748962	42749024	42768664	42768876	42729684	42729776	42781257	42781337	5441	45	238	123	210	187	337	3.12227488308e-09	2.35068804896e-07	0.254	0.514	-0.26
5737	RAB1A	RAB1A	chr2	-	65316072	65316204	65318116	65318212	65313987	65315824	65325104	65325200	5737	384	890	1056	1599	221	257	3.53665741137e-09	2.62668501796e-07	0.334	0.434	-0.1
4224	CAST	CAST	chr5	+	96063192	96063234	96064856	96064913	96058342	96058402	96065315	96065429	4224	72	33	484	760	167	182	4.32034441555e-09	3.16594838772e-07	0.704	0.41	0.294
238	ILF3	ILF3	chr19	+	10782033	10782211	10787838	10787986	10781649	10781879	10789288	10789380	238	1420	960	1271	1205	303	273	5.39427802426e-09	3.90091473965e-07	0.571	0.487	0.084
2965	SEP15	SEP15	chr1	-	87333735	87333785	87346344	87346408	87328127	87329288	87368963	87369131	2965	650	281	795	578	189	175	5.53117907032e-09	3.94796885331e-07	0.682	0.56	0.122
5042	RCOR3	RCOR3	chr1	+	211477424	211477482	211486061	211486303	211469017	211469095	211486765	211489725	5042	37	211	63	90	183	367	5.95858773433e-09	4.19851258819e-07	0.26	0.584	-0.324
1566	CDK5RAP2	CDK5RAP2	chr9	-	123166313	123166391	123169289	123169526	123165083	123165349	123170624	123170746	1566	318	95	188	142	362	203	6.41722641692e-09	4.46444004904e-07	0.652	0.426	0.226
3922	DLG1	DLG1	chr3	-	196802707	196802741	196803456	196803553	196796089	196796131	196807921	196807988	3922	88	97	270	101	222	159	7.40002381594e-09	5.08381636155e-07	0.394	0.657	-0.263
1002	SKP1	SKP1	chr5	-	133496677	133496821	133502860	133502934	133494145	133494286	133509616	133509713	1002	1812	3451	1833	2742	199	269	8.33868118999e-09	5.65794960743e-07	0.415	0.475	-0.06
139	HAGLR	HAGLR	chr2	-	177042438	177042584	177043756	177043826	177042059	177042222	177053146	177053300	139	5	32	24	5	195	271	9.50055678572e-09	6.3676902554e-07	0.178	0.87	-0.692
939	YPEL5	YPEL5	chr2	+	30371110	30371171	30378715	30378776	30369749	30369928	30379493	30379658	939	15	24	10	233	186	186	1.06512227926e-08	7.0529060805e-07	0.385	0.041	0.344
2983	ZNF195	ZNF195	chr11	-	3394806	3394886	3398846	3399032	3392806	3392933	3400267	3400452	2983	19	19	4	81	311	205	1.14181432087e-08	7.47072798512e-07	0.397	0.032	0.365
5888	NCALD	NCALD	chr8	-	102792151	102792207	102899368	102899455	102731479	102731876	102928036	102928086	5888	17	2	0	17	212	181	1.36289426411e-08	8.81231397123e-07	0.879	0.0	0.879
4737	C1orf43	C1orf43	chr1	-	154186368	154186422	154186932	154187050	154184933	154185100	154192817	154193273	4737	350	237	231	308	243	179	1.8315288508e-08	1.17047471674e-06	0.521	0.356	0.165
3730	ANKRD10	ANKRD10	chr13	-	111546455	111546549	111552876	111553008	111545038	111545610	111558379	111558471	3730	238	35	66	43	257	219	2.48970849492e-08	1.55493612365e-06	0.853	0.567	0.286
4686	EMP3	EMP3	chr19	+	48830086	48830179	48830777	48830880	48828628	48828867	48832608	48832749	4686	184	369	177	707	218	228	2.4679598698e-08	1.55493612365e-06	0.343	0.208	0.135
432	TPD52L2	TPD52L2	chr20	+	62507168	62507228	62514071	62514173	62505020	62505169	62520542	62520591	432	61	408	300	898	185	227	2.68334368059e-08	1.65704009759e-06	0.155	0.291	-0.136
430	TPD52L2	TPD52L2	chr20	+	62514071	62514173	62520542	62520591	62507168	62507228	62521202	62522898	430	119	102	590	210	227	174	3.10823587979e-08	1.89809604393e-06	0.472	0.683	-0.211
594	UFC1	UFC1	chr1	+	161127406	161127483	161127910	161128001	161127043	161127107	161128201	161128646	594	419	319	503	647	202	216	3.24615213598e-08	1.96053320213e-06	0.584	0.454	0.13
4502	EPB41	EPB41	chr1	+	29424318	29424447	29435847	29435949	29391493	29391670	29438879	29438960	4502	84	71	37	118	254	227	3.75656935558e-08	2.2441418672e-06	0.514	0.219	0.295
166	U2AF1	U2AF1	chr21	-	44520562	44520629	44521475	44521542	44515803	44515853	44524424	44524512	166	341	1935	428	1566	192	192	4.16089711575e-08	2.45895597292e-06	0.15	0.215	-0.065
4297	RAB6A	RAB6A	chr11	-	73429657	73429763	73429829	73429935	73427295	73427407	73431890	73431944	4297	81	118	774	487	231	231	5.14942088969e-08	3.01076778827e-06	0.407	0.614	-0.207
3941	SIL1	SIL1	chr5	-	138356859	138356981	138362489	138362681	138287476	138287573	138378308	138378408	3941	854	489	446	141	317	247	5.996827801e-08	3.46932269414e-06	0.576	0.711	-0.135
4340	C11orf31	C11orf31	chr11	+	57509280	57509426	57509588	57509719	57508721	57509189	57510334	57510883	4340	111	1224	159	865	271	256	6.13273248851e-08	3.51098934967e-06	0.079	0.148	-0.069
3924	DLG1	DLG1	chr3	-	196876613	196876667	196888510	196888609	196869588	196869639	196921295	196921460	3924	32	177	147	268	224	179	6.23203890715e-08	3.53106039523e-06	0.126	0.305	-0.179
3925	DLG1	DLG1	chr3	-	196888510	196888609	196921295	196921460	196876613	196876667	197009549	197009716	3925	256	35	496	185	290	224	7.29019727919e-08	4.0884616578e-06	0.85	0.674	0.176
2386	DNAJC10	DNAJC10	chr2	+	183597225	183597269	183600975	183601113	183595756	183595834	183604271	183605115	2386	96	54	313	52	169	263	9.26240949495e-08	5.14204066508e-06	0.735	0.904	-0.169
2598	OCIAD2	OCIAD2	chr4	-	48894788	48894906	48896022	48896070	48887396	48887582	48901845	48901942	2598	90	532	102	1388	173	243	9.37658102274e-08	5.1533689301e-06	0.192	0.094	0.098
1334	ERLEC1	ERLEC1	chr2	+	54028849	54028979	54035435	54035597	54026183	54026218	54036350	54036410	1334	16	230	76	270	255	287	9.49887252188e-08	5.16889142379e-06	0.073	0.241	-0.168
2	AARSD1	AARSD1	chr17	-	41103816	41103911	41105740	41105795	41102542	41102745	41106892	41106984	2	87	250	119	134	180	220	9.73608275112e-08	5.23447759788e-06	0.298	0.52	-0.222
3272	SPINT1	SPINT1	chr15	+	41146257	41146284	41146594	41146720	41145908	41146127	41146836	41146887	3272	19	74	60	1348	152	251	9.8098834167e-08	5.23447759788e-06	0.298	0.068	0.23
2985	ZNF195	ZNF195	chr11	-	3394806	3394905	3398846	3399032	3392806	3392933	3400267	3400452	2985	19	10	4	45	311	224	1.01326587232e-07	5.31892843393e-06	0.578	0.06	0.518
5126	PTMA	PTMA	chr2	+	232576599	232576693	232577152	232577226	232576057	232576129	232577513	232578250	5126	7282	1796	10377	2116	219	199	1.01617082526e-07	5.31892843393e-06	0.787	0.817	-0.03
2112	ETFA	ETFA	chr15	-	76584771	76584854	76587931	76588078	76580186	76580286	76603690	76603810	2112	79	334	295	595	272	208	1.05563961239e-07	5.4733918016e-06	0.153	0.275	-0.122
2706	SEPT2	SEPT2	chr2	+	242255836	242255955	242259617	242259702	242255275	242255397	242263630	242263656	2706	0	17	45	22	244	210	1.2078131495e-07	6.20387015855e-06	0.0	0.638	-0.638
1567	CDK5RAP2	CDK5RAP2	chr9	-	123166313	123166391	123169289	123169524	123165083	123165349	123170624	123170746	1567	178	95	103	142	360	203	1.23407390196e-07	6.23503781673e-06	0.514	0.29	0.224
2600	OCIAD2	OCIAD2	chr4	-	48894788	48894906	48896022	48896070	48887396	48887582	48906500	48906628	2600	112	530	140	1383	173	243	1.23657045492e-07	6.23503781673e-06	0.229	0.124	0.105
3931	RPL13A	RPL13A	chr19	+	49993488	49993554	49993731	49993833	49993106	49993179	49994035	49994121	3931	10224	10012	7756	8492	191	227	1.316478484e-07	6.57760522551e-06	0.548	0.52	0.028
1306	TMEM205	TMEM205	chr19	-	11455927	11456091	11456195	11456304	11453451	11453796	11456802	11456981	1306	425	1371	293	584	234	289	1.34528741369e-07	6.66099065373e-06	0.277	0.383	-0.106
3043	MAGED2	MAGED2	chrX	+	54841093	54841208	54841680	54842123	54839920	54839983	54842313	54842448	3043	1302	4902	449	1204	240	568	1.41727774516e-07	6.89323759947e-06	0.386	0.469	-0.083
575	EIF4B	EIF4B	chr12	+	53416276	53416411	53421565	53421703	53415589	53415644	53421798	53421972	575	853	1125	1542	1498	260	263	1.41073876914e-07	6.89323759947e-06	0.434	0.51	-0.076
974	SSR4	SSR4	chrX	+	153061888	153062007	153062912	153062987	153060128	153060209	153063179	153063269	974	441	589	867	762	244	200	1.71043385566e-07	8.24609164097e-06	0.38	0.483	-0.103
4847	MINOS1	MINOS1	chr1	+	19927280	19927465	19943751	19943830	19923470	19923603	19948593	19948641	4847	44	17	9	34	310	204	1.96633289096e-07	9.3973613641e-06	0.63	0.148	0.482
131	RPS27A	RPS27A	chr2	+	55460498	55460553	55461254	55461340	55459943	55460008	55461966	55462098	131	1244	9915	1247	7949	180	211	2.03549740729e-07	9.64404633661e-06	0.128	0.155	-0.027
4884	BPTF	BPTF	chr17	+	65871671	65871860	65882243	65882432	65870932	65871136	65887959	65888150	4884	51	25	47	105	314	314	2.13450187414e-07	1.00266857267e-05	0.671	0.309	0.362
4369	DGUOK	DGUOK	chr2	+	74173845	74174033	74184251	74184367	74166036	74166149	74185272	74185372	4369	553	304	563	174	313	241	2.30431667081e-07	1.07326478159e-05	0.583	0.714	-0.131
1481	ABI1	ABI1	chr10	-	27044583	27044670	27047990	27048167	27040526	27040712	27054146	27054247	1481	83	81	559	221	302	212	3.31226525652e-07	1.5297655336e-05	0.418	0.64	-0.222
2094	DNM1L	DNM1L	chr12	+	32890798	32890876	32891197	32891230	32890038	32890095	32892997	32893174	2094	53	22	99	165	203	158	3.49638051733e-07	1.60134227694e-05	0.652	0.318	0.334
4744	C1orf43	C1orf43	chr1	-	154186932	154187050	154192311	154192413	154186368	154186422	154192817	154193273	4744	103	660	204	674	227	243	3.73809793563e-07	1.69789969043e-05	0.143	0.245	-0.102
2800	USP39	USP39	chr2	+	85848607	85848702	85850768	85850905	85846342	85846412	85852661	85852814	2800	197	330	180	564	220	262	4.63684332819e-07	2.08885991244e-05	0.416	0.275	0.141
4663	TXLNA	TXLNA	chr1	+	32646842	32647178	32650125	32650217	32645344	32645377	32653554	32653725	4663	140	25	318	172	461	217	4.67950020622e-07	2.09093765312e-05	0.725	0.465	0.26
2801	USP39	USP39	chr2	+	85848607	85848702	85850748	85850905	85846342	85846412	85852661	85852814	2801	197	329	180	562	220	282	4.80028066074e-07	2.12760826705e-05	0.434	0.291	0.143
1599	MATR3	MATR3	chr5	+	138650363	138650425	138651385	138651427	138629332	138629494	138651764	138651877	1599	31	195	6	270	187	167	5.03588286072e-07	2.2141769762e-05	0.124	0.019	0.105
2110	ETFA	ETFA	chr15	-	76584959	76585041	76587931	76588078	76584771	76584854	76603690	76603810	2110	79	317	295	588	272	207	5.99245651212e-07	2.61385245957e-05	0.159	0.276	-0.117
5797	PLAA	PLAA	chr9	-	26913876	26913945	26917094	26917163	26910335	26910437	26919307	26919527	5797	47	34	61	168	194	194	6.18777895256e-07	2.67779788372e-05	0.58	0.266	0.314
2407	KIF23	KIF23	chr15	+	69733106	69733418	69737128	69737380	69732242	69732416	69738347	69738430	2407	157	278	279	910	437	377	6.25300764501e-07	2.68488515758e-05	0.328	0.209	0.119
5339	TOR1AIP1	TOR1AIP1	chr1	+	179858444	179858504	179869260	179869302	179853826	179853904	179870436	179870523	5339	9	14	0	67	185	167	6.84934703954e-07	2.91814041312e-05	0.367	0.0	0.367
591	C2CD5	C2CD5	chr12	-	22670919	22671071	22672048	22672173	22666227	22666313	22676359	22676558	591	11	67	0	197	250	277	6.99562899942e-07	2.95753669083e-05	0.154	0.0	0.154
4303	UBAC2	UBAC2	chr13	+	99966350	99966474	99970275	99970323	99890680	99890808	99992573	99992819	4303	31	103	3	108	249	173	8.63825119768e-07	3.6241090521e-05	0.173	0.019	0.154
1957	NDUFV3	NDUFV3	chr21	+	44317036	44317157	44323291	44324386	44313377	44313491	44328973	44329773	1957	388	303	652	804	246	1220	8.76441644371e-07	3.64918430111e-05	0.864	0.801	0.063
5587	SNHG5	SNHG5	chr6	-	86387141	86387210	86387512	86387593	86386724	86386909	86387671	86387750	5587	707	438	325	110	206	194	9.14147491926e-07	3.77755986137e-05	0.603	0.736	-0.133
4233	BCL2L12	BCL2L12	chr19	+	50170275	50170418	50172107	50172194	50169941	50170056	50176954	50177173	4233	242	49	375	21	268	212	9.23661288899e-07	3.78838988342e-05	0.796	0.934	-0.138
3412	GGCT	GGCT	chr7	-	30538418	30538554	30540151	30540297	30536236	30536851	30544184	30544457	3412	398	419	448	741	271	261	9.32275397769e-07	3.79539673047e-05	0.478	0.368	0.11
2219	LUC7L3	LUC7L3	chr17	+	48821066	48821171	48822012	48822174	48819017	48819092	48823080	48823364	2219	470	1077	268	381	230	287	1.0124620019e-06	4.09153761944e-05	0.353	0.467	-0.114
4186	DDR1	DDR1	chr6	+	30852314	30852487	30853401	30853457	30851860	30851922	30856464	30856591	4186	39	11	73	111	298	181	1.14489310821e-06	4.59294344724e-05	0.683	0.285	0.398
2442	VAC14	VAC14	chr16	-	70732539	70732714	70765397	70765530	70731041	70731160	70778325	70778482	2442	51	175	150	208	258	300	1.2145690631e-06	4.83715331217e-05	0.253	0.456	-0.203
4707	KIAA1191	KIAA1191	chr5	-	175782573	175782752	175786483	175786570	175775252	175775359	175786813	175786921	4707	78	123	255	174	212	304	1.34404992214e-06	5.31041376924e-05	0.476	0.678	-0.202
4741	C1orf43	C1orf43	chr1	-	154186932	154187050	154192311	154192413	154184933	154185100	154192894	154193273	4741	1	104	20	79	227	243	1.35272548707e-06	5.31041376924e-05	0.01	0.213	-0.203
5528	RNPS1	RNPS1	chr16	-	2314176	2314332	2314573	2314761	2313096	2313288	2317663	2317887	5528	361	994	312	1312	313	281	1.49843385089e-06	5.84070386134e-05	0.246	0.176	0.07
4769	CPNE1	CPNE1	chr20	-	34214488	34214725	34215201	34215335	34213952	34214303	34218360	34218412	4769	651	1395	625	957	259	362	1.62412053284e-06	6.2860327102e-05	0.395	0.477	-0.082
415	CPVL	CPVL	chr7	-	29103676	29103850	29105638	29105737	29070192	29070375	29111388	29111520	415	34	97	318	341	224	299	1.75964972204e-06	6.76296144918e-05	0.319	0.555	-0.236
4587	PSMB7	PSMB7	chr9	-	127146876	127146935	127167595	127167711	127119042	127119194	127174630	127174771	4587	1227	797	1512	723	241	184	1.81716919123e-06	6.93552907986e-05	0.54	0.615	-0.075
2092	VEGFA	VEGFA	chr6	+	43748468	43748540	43749692	43749789	43746625	43746655	43752277	43754223	2092	1	40	131	260	197	222	1.90148451795e-06	7.20728200735e-05	0.027	0.362	-0.335
4372	ILKAP	ILKAP	chr2	-	239093821	239093928	239096771	239096898	239092660	239092754	239098493	239098613	4372	93	135	215	138	252	232	2.12760469698e-06	8.00912014699e-05	0.388	0.589	-0.201
4058	GTF2A2	GTF2A2	chr15	-	59942867	59942972	59944404	59944525	59934334	59934461	59949604	59949737	4058	378	519	553	492	246	230	2.15620796196e-06	8.06157752308e-05	0.405	0.512	-0.107
1713	CCT5	CCT5	chr5	+	10260903	10261023	10263245	10263426	10258497	10258647	10264767	10266524	1713	1001	1698	2525	3419	245	306	2.22757972679e-06	8.26060458425e-05	0.424	0.48	-0.056
4747	C1orf43	C1orf43	chr1	-	154184933	154185100	154186932	154187050	154179176	154180124	154192817	154193273	4747	250	263	158	309	243	292	2.23950160672e-06	8.26060458425e-05	0.533	0.381	0.152
1518	YAP1	YAP1	chr11	+	102080247	102080295	102094352	102094483	102076623	102076805	102100432	102104154	1518	5	59	98	180	173	256	2.6318114883e-06	9.64295729313e-05	0.111	0.446	-0.335
1063	MAPKAPK5	MAPKAPK5	chr12	+	112326688	112326804	112327843	112327948	112326291	112326422	112330770	112331228	1063	205	206	295	154	241	230	2.65403827249e-06	9.65999625537e-05	0.487	0.646	-0.159
778	SYTL1	SYTL1	chr1	+	27677284	27677443	27677748	27677827	27676879	27676976	27677946	27678046	778	39	0	173	70	284	204	2.74664945277e-06	9.93130617923e-05	1.0	0.64	0.36
3762	ARHGEF40	ARHGEF40	chr14	+	21555159	21555264	21555478	21555622	21553847	21554025	21556126	21556257	3762	146	59	70	80	230	269	3.07245044673e-06	0.000110367239577	0.743	0.506	0.237
1006	RPS5	RPS5	chr19	+	58904342	58904552	58904725	58904854	58899503	58899612	58905863	58905962	1006	9048	5100	8305	4150	335	254	3.36407805479e-06	0.000119595301222	0.574	0.603	-0.029
4211	CCT6A	CCT6A	chr7	+	56120114	56120178	56122061	56122196	56119377	56119678	56123316	56123490	4211	109	1004	450	2496	189	260	3.37286602792e-06	0.000119595301222	0.13	0.199	-0.069
2376	SIN3B	SIN3B	chr19	+	16964953	16965072	16973162	16973370	16963879	16963969	16974490	16974607	2376	32	76	120	91	244	333	3.47658668065e-06	0.000122482823057	0.365	0.643	-0.278
1850	SSBP3	SSBP3	chr1	-	54722799	54722859	54723741	54723822	54717466	54717533	54747110	54747200	1850	74	660	50	170	206	185	3.835606594e-06	0.000133420847093	0.091	0.209	-0.118
2165	MRPL15	MRPL15	chr8	+	55049827	55049993	55055222	55055346	55049070	55049225	55059941	55061074	2165	381	294	1170	587	291	249	3.82281424316e-06	0.000133420847093	0.526	0.63	-0.104
1307	CKLF	CKLF	chr16	+	66592092	66592251	66597024	66597120	66586465	66586696	66599788	66600190	1307	122	169	266	705	284	221	3.89599501549e-06	0.000133848601952	0.36	0.227	0.133
4589	USP34	USP34	chr2	-	61420035	61420115	61431390	61431515	61417652	61417793	61431631	61431736	4589	143	124	150	52	250	205	3.89661141054e-06	0.000133848601952	0.486	0.703	-0.217
2093	VEGFA	VEGFA	chr6	+	43748468	43748540	43749692	43749824	43746625	43746655	43752277	43754223	2093	1	116	131	921	197	257	4.03276818672e-06	0.00013766517984	0.011	0.157	-0.146
1712	CCT5	CCT5	chr5	+	10260903	10261023	10262592	10262730	10258497	10258647	10263245	10263426	1712	1001	1273	2524	2542	245	263	4.28163557953e-06	0.000145258451513	0.458	0.516	-0.058
3962	GMPR2	GMPR2	chr14	+	24702424	24702546	24702684	24702804	24701627	24701994	24704942	24705026	3962	13	58	169	194	247	245	4.8079510403e-06	0.000162113490291	0.182	0.464	-0.282
4047	MGST3	MGST3	chr1	+	165620250	165620324	165623515	165623588	165619077	165619201	165624604	165625372	4047	404	343	765	420	199	198	4.90895719996e-06	0.00016450993153	0.54	0.644	-0.104
2403	KIF23	KIF23	chr15	+	69732646	69732826	69733106	69733418	69732242	69732416	69738347	69738430	2403	202	157	647	279	305	437	5.06060467287e-06	0.000168564141104	0.648	0.769	-0.121
3202	PCMTD1	PCMTD1	chr8	-	52758220	52758323	52773404	52773806	52746077	52746249	52811489	52811746	3202	195	19	156	53	527	228	5.23336313607e-06	0.000173268456601	0.816	0.56	0.256
4661	NUP88	NUP88	chr17	-	5302871	5302970	5307418	5307566	5298210	5298301	5308376	5308563	4661	75	77	372	162	273	224	5.42316292995e-06	0.000178477266246	0.444	0.653	-0.209
2925	NAP1L1	NAP1L1	chr12	-	76461150	76461253	76467982	76468019	76453917	76454059	76478346	76478813	2925	53	1637	169	2604	162	228	5.76877533354e-06	0.000188721364483	0.044	0.084	-0.04
3265	GEN1	GEN1	chr2	+	17950004	17950078	17952462	17952554	17947845	17947956	17953900	17954051	3265	44	13	23	40	199	217	6.49372857098e-06	0.000209938424859	0.787	0.385	0.402
4890	TYMS	TYMS	chr18	+	662145	662320	669071	669173	657603	657947	670691	670867	4890	275	685	483	797	300	227	6.48124765601e-06	0.000209938424859	0.233	0.314	-0.081
5442	PPHLN1	PPHLN1	chr12	+	42768664	42768876	42778741	42778798	42748962	42749024	42781257	42781337	5442	447	39	505	104	337	182	6.92350083165e-06	0.000222523746028	0.861	0.724	0.137
3379	C12orf49	C12orf49	chr12	-	117157567	117157681	117160871	117161028	117151124	117155698	117175594	117175875	3379	65	141	233	232	282	239	6.99518280844e-06	0.00022352049253	0.281	0.46	-0.179
4751	BFAR	BFAR	chr16	+	14743660	14743830	14748922	14749067	14742244	14742449	14755748	14755922	4751	194	62	389	255	295	270	9.40610172651e-06	0.00029882043404	0.741	0.583	0.158
566	FGFR3	FGFR3	chr4	+	1804640	1804791	1805418	1805563	1803561	1803752	1806056	1806247	566	4	17	23	5	276	270	1.02508835281e-05	0.000323786527991	0.187	0.818	-0.631
6047	ANKRD11	ANKRD11	chr16	-	89341500	89341599	89345479	89352057	89341221	89341365	89352446	89352594	6047	1851	66	7746	137	6703	224	1.10038281604e-05	0.000345583083255	0.484	0.654	-0.17
5298	CD46	CD46	chr1	+	207958415	207958451	207958963	207959027	207956636	207956675	207966863	207968861	5298	83	45	447	561	161	189	1.20625587229e-05	0.000376680811029	0.684	0.483	0.201
1679	EIF3H	EIF3H	chr8	-	117661044	117661165	117671051	117671219	117658709	117658842	117738254	117738411	1679	1837	1171	2041	1030	293	246	1.27625217976e-05	0.000396287117512	0.568	0.625	-0.057
1928	ACAA1	ACAA1	chr3	-	38167652	38168191	38169276	38169357	38167316	38167372	38170780	38170879	1928	68	449	165	558	206	664	1.31944354437e-05	0.000407396725835	0.328	0.488	-0.16
4399	UBAP2	UBAP2	chr9	-	33948371	33948585	33953282	33953472	33944362	33944637	33960823	33960876	4399	48	73	107	424	315	339	1.40470994056e-05	0.000431300884543	0.414	0.214	0.2
2919	ANXA4	ANXA4	chr2	+	70008651	70008706	70015185	70015273	69969126	69969307	70031664	70031759	2919	16	152	14	726	180	213	1.41795171436e-05	0.000432947923451	0.111	0.022	0.089
1392	RPAIN	RPAIN	chr17	+	5329290	5329402	5331390	5331531	5326088	5326149	5335861	5336340	1392	140	82	136	173	237	266	1.432087068e-05	0.000434848095344	0.657	0.469	0.188
4492	NONO	NONO	chrX	+	70504246	70504303	70504833	70504947	70503041	70503571	70510478	70510641	4492	1067	78	1418	46	182	239	1.44545419167e-05	0.00043649539766	0.947	0.976	-0.029
4421	FLOT1	FLOT1	chr6	-	30708455	30708575	30708966	30709110	30708272	30708368	30709390	30709481	4421	301	643	402	568	269	245	1.46002309321e-05	0.000438485624059	0.299	0.392	-0.093
5112	PPP1CA	PPP1CA	chr11	-	67166410	67166634	67167031	67167136	67166192	67166327	67168159	67168390	5112	431	767	1526	2016	230	349	1.47072519088e-05	0.000439299220059	0.46	0.535	-0.075
3181	ZFAS1	ZFAS1	chr20	+	47895640	47895745	47897021	47897107	47894714	47895253	47897439	47897501	3181	1088	204	1076	310	230	211	1.52647047091e-05	0.000453485497736	0.83	0.761	0.069
4536	ANXA2	ANXA2	chr15	-	60656627	60656722	60678226	60678285	60653139	60653253	60689456	60689537	4536	22	698	1314	18221	184	220	1.75652074689e-05	0.000519023549726	0.036	0.079	-0.043
356	BIN1	BIN1	chr2	-	127808729	127808819	127815048	127815177	127808377	127808488	127816586	127816731	356	38	104	223	255	254	215	1.85185584919e-05	0.000544267366158	0.236	0.425	-0.189
1676	EIF3H	EIF3H	chr8	-	117671051	117671219	117738254	117738411	117668094	117668244	117767904	117768062	1676	1200	529	1512	486	282	293	1.8971276508e-05	0.000554607104723	0.702	0.764	-0.062
4185	TEX261	TEX261	chr2	-	71218959	71219113	71220825	71220905	71216878	71216946	71221817	71222001	4185	53	189	41	384	205	279	1.94390175294e-05	0.000565274287522	0.276	0.127	0.149
2713	SEPT2	SEPT2	chr2	+	242255836	242255970	242259617	242259702	242255275	242255397	242263630	242263656	2713	4	17	54	22	259	210	2.17857412752e-05	0.000627404512328	0.16	0.666	-0.506
6071	ARMC8	ARMC8	chr3	+	137907242	137907372	137928658	137928735	137906089	137906441	137940767	137940839	6071	28	41	15	102	255	202	2.18039049954e-05	0.000627404512328	0.351	0.104	0.247
1648	NDFIP1	NDFIP1	chr5	+	141520127	141520194	141524135	141524241	141515294	141515382	141531295	141534008	1648	13	202	5	649	192	231	2.25037339053e-05	0.000644169383039	0.072	0.009	0.063
3911	GSTP1	GSTP1	chr11	+	67351934	67352041	67352155	67352243	67351604	67351640	67352608	67352712	3911	673	1202	3521	5033	232	213	2.37351225465e-05	0.00067355094482	0.34	0.391	-0.051
5092	TRAPPC1	TRAPPC1	chr17	-	7834823	7834894	7835048	7835147	7834328	7834467	7835257	7835317	5092	27	188	28	666	224	196	2.37752698863e-05	0.00067355094482	0.112	0.035	0.077
2308	ESYT1	ESYT1	chr12	+	56532710	56532797	56536068	56536209	56532551	56532623	56536361	56536516	2308	102	253	577	839	212	266	2.45657489382e-05	0.000692376185458	0.336	0.463	-0.127
1059	MAPKAPK5	MAPKAPK5	chr12	+	112306556	112306665	112308074	112308164	112303959	112304035	112308888	112308984	1059	43	68	28	144	234	215	2.72846919782e-05	0.000765085036287	0.367	0.152	0.215
219	RPL11	RPL11	chr1	+	24021149	24021281	24022287	24022398	24020296	24020403	24022833	24022915	219	11900	3572	10402	2768	257	236	2.80122880796e-05	0.000781500179114	0.754	0.775	-0.021
65	DDX5	DDX5	chr17	-	62496666	62496891	62498127	62498187	62494373	62496444	62498279	62498341	65	687	4159	949	4576	185	350	2.90413842956e-05	0.00080611842469	0.238	0.282	-0.044
5828	NDUFV2	NDUFV2	chr18	+	9124871	9124981	9126828	9126905	9122510	9122679	9134183	9134343	5828	448	238	929	320	235	202	2.95982468826e-05	0.000817447059632	0.618	0.714	-0.096
5581	COL5A1	COL5A1	chr9	+	137721821	137721890	137721953	137722022	137717637	137717750	137726816	137727050	5581	197	0	11	4	194	194	3.12376196678e-05	0.000858409788471	1.0	0.733	0.267
1653	MTSS1	MTSS1	chr8	-	125569921	125570116	125570953	125571073	125568472	125568646	125575022	125575233	1653	5	22	0	174	245	320	3.14105405452e-05	0.000858867317594	0.229	0.0	0.229
4258	DENND5A	DENND5A	chr11	-	9167216	9167362	9168576	9168698	9166541	9166660	9171627	9171756	4258	65	173	181	235	247	271	3.32228348136e-05	0.000903924258097	0.292	0.458	-0.166
1678	EIF3H	EIF3H	chr8	-	117668094	117668244	117738254	117738411	117661044	117661165	117767904	117768062	1678	1203	1564	1518	1588	282	275	3.58131935241e-05	0.000957247720569	0.429	0.482	-0.053
2480	AZIN1	AZIN1	chr8	-	103855778	103855975	103862226	103862372	103851877	103852051	103870240	103870378	2480	114	488	227	1656	271	322	3.54906192247e-05	0.000957247720569	0.217	0.14	0.077
3961	GATS	GATS	chr7	-	99820219	99820343	99821504	99821698	99810669	99810756	99831226	99831297	3961	86	14	102	60	319	249	3.56145640094e-05	0.000957247720569	0.827	0.57	0.257
5817	CEP63	CEP63	chr3	+	134276983	134277189	134277991	134278271	134270767	134270854	134280218	134283870	5817	92	112	36	10	331	405	3.58793723503e-05	0.000957247720569	0.501	0.815	-0.314
3895	CDC7	CDC7	chr1	+	91978614	91978864	91979504	91979600	91977337	91977480	91980375	91980554	3895	114	18	127	64	375	221	3.71898770181e-05	0.000987418184017	0.789	0.539	0.25
3136	UBR3	UBR3	chr2	+	170929937	170930117	170936323	170936533	170917827	170917953	170937054	170937194	3136	47	128	80	85	305	335	3.79964511129e-05	0.00100398315056	0.287	0.508	-0.221
4443	NPTN	NPTN	chr15	-	73879864	73879959	73884306	73884478	73866002	73866136	73925465	73925753	4443	278	235	1204	671	297	220	4.02638939468e-05	0.00105880555565	0.467	0.571	-0.104
2224	PPP2CB	PPP2CB	chr8	-	30655096	30655270	30657061	30657271	30651707	30651797	30669835	30670352	2224	682	646	1480	1061	335	299	4.39901720614e-05	0.00115128564595	0.485	0.555	-0.07
1331	DNAJA2	DNAJA2	chr16	-	47005260	47005484	47005807	47005867	47001995	47002076	47007405	47007625	1331	32	317	174	790	185	349	4.52759330825e-05	0.00117932003896	0.16	0.294	-0.134
413	SENP3-EIF4A1	SENP3-EIF4A1	chr17	+	7478436	7478576	7479841	7480010	7477863	7477996	7480373	7480483	413	1464	2112	8211	10190	265	294	4.95823487545e-05	0.00128539900356	0.435	0.472	-0.037
4848	MINOS1	MINOS1	chr1	+	19927280	19927465	19948593	19948641	19923470	19923603	19949967	19950077	4848	35	844	3	1670	310	173	5.22310522272e-05	0.00134770827719	0.023	0.001	0.022
3225	ELP2	ELP2	chr18	+	33747063	33747185	33750025	33750159	33744437	33744630	33751009	33751123	3225	127	193	226	187	247	259	5.33815942517e-05	0.0013709590748	0.408	0.559	-0.151
2933	VPS29	VPS29	chr12	-	110936624	110936664	110937339	110937351	110933816	110934008	110939853	110939945	2933	78	5	22	13	137	165	5.49318612115e-05	0.00140421167078	0.949	0.671	0.278
4549	ANP32B	ANP32B	chr9	+	100767245	100767435	100773552	100773671	100760837	100760960	100774702	100774754	4549	2599	1708	2826	2202	315	244	5.52943645142e-05	0.00140693438597	0.541	0.499	0.042
2287	RAB34	RAB34	chr17	-	27042817	27042919	27043920	27044012	27042658	27042723	27044230	27044443	2287	85	386	229	592	217	227	5.70075633896e-05	0.00144384132898	0.187	0.288	-0.101
2041	UQCRH	UQCRH	chr1	+	46774772	46774799	46775826	46775988	46769284	46769492	46782223	46782449	2041	847	3269	967	3010	152	287	5.791122348e-05	0.00145333371802	0.329	0.378	-0.049
6053	HIATL1	HIATL1	chr9	+	97213737	97213809	97216239	97216352	97209104	97209218	97218521	97218619	6053	67	139	235	244	197	238	5.7680035826e-05	0.00145333371802	0.368	0.538	-0.17
4322	AMD1	AMD1	chr6	+	111210059	111210186	111211456	111211559	111208707	111208794	111213363	111213406	4322	129	165	535	399	252	228	6.10297839558e-05	0.00152463496646	0.414	0.548	-0.134
4523	VARS2	VARS2	chr6	+	30892130	30892337	30893050	30893162	30890880	30891008	30893320	30893496	4523	29	61	113	83	332	237	6.20000565029e-05	0.00154186565855	0.253	0.493	-0.24
540	TXN	TXN	chr9	-	113007057	113007123	113013099	113013159	113006091	113006499	113013637	113013742	540	905	563	1741	824	185	191	6.76463885501e-05	0.00166719529808	0.624	0.686	-0.062
5767	APP	APP	chr21	-	27369674	27369731	27372329	27372497	27354656	27354790	27394155	27394358	5767	2555	336	6397	1093	293	182	6.76398561594e-05	0.00166719529808	0.825	0.784	0.041
2790	TTC13	TTC13	chr1	-	231076185	231076302	231079551	231079644	231069524	231069607	231081134	231081200	2790	3	8	47	6	218	242	7.27536215293e-05	0.00178506207109	0.294	0.897	-0.603
3421	METTL5	METTL5	chr2	-	170676070	170676153	170677601	170677783	170668966	170669016	170678452	170678567	3421	275	19	577	8	307	208	7.86902473477e-05	0.00192214044188	0.907	0.98	-0.073
1383	ETV4	ETV4	chr17	-	41610554	41610716	41611226	41611353	41610041	41610307	41613793	41613847	1383	575	533	237	331	252	287	8.03559755567e-05	0.00195414354717	0.551	0.449	0.102
1674	EIF3H	EIF3H	chr8	-	117669453	117669553	117738254	117738411	117668094	117668244	117767904	117768062	1674	1200	1018	1512	1017	282	225	8.15571927697e-05	0.00197045296982	0.485	0.543	-0.058
422	BCL2L11	BCL2L11	chr2	+	111881309	111881716	111907620	111907724	111878490	111878765	111911356	111911481	422	50	25	83	8	532	229	8.17436821543e-05	0.00197045296982	0.463	0.817	-0.354
1364	ABCC1	ABCC1	chr16	+	16108347	16108485	16110352	16110478	16103632	16103758	16126965	16127027	1364	62	32	135	180	263	251	8.29300014368e-05	0.00198846964046	0.649	0.417	0.232
1853	PVRL2	PVRL2	chr19	+	45368527	45368917	45375109	45375406	45349392	45349870	45377172	45377290	1853	608	1151	1324	1969	515	422	8.32147047499e-05	0.00198846964046	0.302	0.355	-0.053
2799	USP39	USP39	chr2	+	85872070	85872206	85875052	85875139	85868098	85868241	85875883	85876407	2799	219	227	325	202	261	212	8.56944200234e-05	0.00203885944783	0.439	0.567	-0.128
2361	TMEM165	TMEM165	chr4	+	56277780	56278006	56283969	56284152	56262079	56262563	56290704	56290810	2361	33	191	395	1105	351	308	8.82427858326e-05	0.00209044116783	0.132	0.239	-0.107
5431	ARHGEF7	ARHGEF7	chr13	+	111806251	111806338	111857635	111857720	111767623	111768038	111870025	111870227	5431	20	4	0	7	212	210	8.92195762514e-05	0.00210450983295	0.832	0.0	0.832
5432	ARHGEF7	ARHGEF7	chr13	+	111806251	111806338	111857635	111857720	111767623	111768038	111862218	111862349	5432	9	25	0	48	212	210	9.34449590186e-05	0.00219475852464	0.263	0.0	0.263
4012	NCL	NCL	chr2	-	232320720	232320847	232321341	232321475	232320111	232320335	232321711	232321835	4012	2351	2620	3547	3419	259	252	9.86225470681e-05	0.00230650859015	0.466	0.502	-0.036
2188	TRIP12	TRIP12	chr2	-	230636234	230636348	230638812	230638977	230633946	230634041	230642030	230642195	2188	230	170	697	320	290	239	0.000100531973707	0.00232152826678	0.527	0.642	-0.115
3112	PSMA4	PSMA4	chr15	+	78834824	78834987	78836531	78836609	78834518	78834561	78837210	78837299	3112	1289	884	1544	834	288	203	9.97398058422e-05	0.00232152826678	0.507	0.566	-0.059
4371	DGUOK	DGUOK	chr2	+	74173845	74174033	74177711	74177859	74153952	74154179	74184251	74184367	4371	431	356	446	243	313	273	0.000100184615518	0.00232152826678	0.514	0.616	-0.102
3779	JTB	JTB	chr1	-	153949168	153949251	153949451	153949489	153948301	153948381	153949645	153950451	3779	90	396	257	669	163	208	0.000103201236484	0.0023731966348	0.225	0.329	-0.104
5560	DARS	DARS	chr2	-	136736843	136736936	136740966	136741024	136718965	136719068	136742972	136743254	5560	89	142	172	517	183	218	0.000107209155645	0.00245508966427	0.427	0.284	0.143
4582	GTF2I	GTF2I	chr7	+	74143123	74143234	74144566	74144632	74131213	74131270	74146819	74147003	4582	150	158	274	161	236	191	0.000111064694434	0.00253282805232	0.434	0.579	-0.145
2276	MGAT4B	MGAT4B	chr5	-	179226202	179226310	179226505	179226636	179225927	179226121	179226953	179227068	2276	314	392	1686	1527	256	233	0.000120911759837	0.00274599600027	0.422	0.501	-0.079
2707	SEPT2	SEPT2	chr2	+	242255836	242255955	242263630	242263656	242255275	242255397	242274540	242274627	2707	0	10	35	21	244	151	0.000125909080189	0.0028477214186	0.0	0.508	-0.508
4821	KAT2A	KAT2A	chr17	-	40269924	40270035	40270314	40270421	40269695	40269832	40271262	40271454	4821	55	106	108	91	232	236	0.000136263020102	0.0030692686823	0.345	0.547	-0.202
1937	EDC3	EDC3	chr15	-	74979431	74979520	74985226	74985359	74967301	74967483	74988220	74988386	1937	8	19	0	42	258	214	0.000140138959463	0.00314368865799	0.259	0.0	0.259
1809	RAP1B	RAP1B	chr12	+	69045774	69045831	69047891	69048032	69044179	69044248	69050085	69050229	1809	154	625	391	1059	182	266	0.000141148013451	0.00315345317856	0.265	0.35	-0.085
1394	RPAIN	RPAIN	chr17	+	5329290	5329402	5329555	5329619	5326088	5326149	5331390	5331531	1394	114	47	129	119	237	189	0.000143839327117	0.00320057061472	0.659	0.464	0.195
3012	PRMT7	PRMT7	chr16	+	68345944	68346079	68349799	68349977	68345016	68345648	68355328	68355365	3012	11	76	1	130	260	303	0.00014672034836	0.00325151223624	0.144	0.009	0.135
4075	SEC11A	SEC11A	chr15	-	85223943	85224063	85234765	85234875	85213955	85214013	85259255	85259691	4075	481	742	986	1154	235	245	0.000147547082246	0.00325670186355	0.403	0.471	-0.068
4799	HNRNPDL	HNRNPDL	chr4	-	83347189	83347282	83347615	83347786	83346715	83346820	83348342	83348457	4799	1274	55	2603	198	296	218	0.000159091332172	0.00349746384647	0.945	0.906	0.039
4207	SRP19	SRP19	chr5	+	112198204	112198280	112200153	112200225	112196884	112197114	112200317	112200429	4207	175	195	301	199	201	197	0.000161649079243	0.00353953521721	0.468	0.597	-0.129
433	TPD52L2	TPD52L2	chr20	+	62507168	62507228	62514102	62514173	62505020	62505169	62520542	62520591	433	61	158	300	417	185	196	0.000162420751673	0.00354231925077	0.29	0.433	-0.143
81	ATP6V1H	ATP6V1H	chr8	-	54684548	54684727	54714358	54714456	54682177	54682303	54727221	54727326	81	18	287	6	501	223	304	0.000174901423067	0.00379943960939	0.079	0.016	0.063
1703	CMC1	CMC1	chr3	+	28304781	28304871	28357823	28357914	28283123	28283303	28360999	28361263	1703	20	152	76	219	215	216	0.000176784616836	0.00381022844757	0.117	0.259	-0.142
2714	KIAA0556	KIAA0556	chr16	+	27710854	27710920	27712909	27713016	27709648	27709821	27715216	27715319	2714	14	9	13	59	191	232	0.000176580019506	0.00381022844757	0.654	0.211	0.443
721	DCAF10	DCAF10	chr9	+	37819284	37819398	37842085	37842283	37800782	37801402	37854776	37854979	721	24	86	75	98	239	323	0.000178129030553	0.00382420762468	0.274	0.508	-0.234
4177	RPL5	RPL5	chr1	+	93300335	93300470	93301746	93301949	93299101	93299217	93303012	93303190	4177	8672	14936	7372	11773	260	328	0.000181756626503	0.00387656808553	0.423	0.441	-0.018
5861	GUSBP11	GUSBP11	chr22	-	24002051	24002187	24025911	24026054	23980674	23981129	24032422	24032543	5861	7	38	19	15	268	261	0.000181978632836	0.00387656808553	0.152	0.552	-0.4
1056	CNN2	CNN2	chr19	+	1032557	1032695	1036128	1036245	1032390	1032457	1036414	1036561	1056	556	396	2441	1315	263	242	0.000183152939044	0.00388047467076	0.564	0.631	-0.067
3450	IKBKG	IKBKG	chrX	+	153786746	153786865	153788621	153788774	153784379	153784591	153789902	153789999	3450	57	9	98	60	244	278	0.000183574129257	0.00388047467076	0.878	0.65	0.228
4812	NET1	NET1	chr10	+	5494820	5494883	5495212	5495309	5494320	5494488	5495446	5495523	4812	319	447	470	932	188	222	0.00018696267982	0.00393696125782	0.457	0.373	0.084
3475	RHOT2	RHOT2	chr16	+	722488	722566	722702	722825	722253	722384	722927	723130	3475	82	238	157	249	203	248	0.000193036637535	0.00404934870188	0.296	0.435	-0.139
4057	DNAJA1	DNAJA1	chr9	+	33026810	33026988	33030437	33030665	33026472	33026614	33034213	33034328	4057	1456	2487	1883	2724	303	353	0.000198347665472	0.00414493828682	0.405	0.446	-0.041
230	UBR7	UBR7	chr14	+	93684872	93685081	93685557	93685707	93681521	93681627	93686594	93686757	230	97	78	347	141	334	275	0.000199907979577	0.00416172066574	0.506	0.67	-0.164
783	POLQ	POLQ	chr3	-	121190836	121191011	121192196	121192334	121187151	121187278	121195386	121195580	783	9	47	61	80	263	300	0.000203579020884	0.00422215207086	0.179	0.465	-0.286
4738	C1orf43	C1orf43	chr1	-	154186368	154186422	154192311	154192413	154184933	154185100	154192894	154193273	4738	1	235	20	308	227	179	0.000206424135513	0.00426506409316	0.003	0.049	-0.046
3449	NR2C1	NR2C1	chr12	-	95418925	95419031	95422162	95422300	95414004	95416179	95425124	95425264	3449	64	115	104	85	263	231	0.000208830493948	0.00429862320127	0.328	0.518	-0.19
2070	RPRD1A	RPRD1A	chr18	-	33613670	33613800	33620769	33620828	33610953	33611060	33647216	33647557	2070	0	383	18	522	184	255	0.000209798633891	0.00430243765621	0.0	0.046	-0.046
3644	CLN6	CLN6	chr15	-	68504012	68504201	68506627	68506726	68503600	68503656	68510873	68510988	3644	56	276	152	398	224	314	0.000213458000797	0.00436120881926	0.221	0.349	-0.128
476	CAPRIN1	CAPRIN1	chr11	+	34118742	34118843	34119244	34119308	34118025	34118220	34120849	34124157	476	532	179	796	395	226	189	0.000221500586192	0.00450876748782	0.713	0.628	0.085
5454	SYNCRIP	SYNCRIP	chr6	-	86346684	86346861	86346960	86347074	86333694	86333830	86349938	86350046	5454	341	451	1009	978	239	302	0.000236669770603	0.00479976774625	0.489	0.566	-0.077
3427	EAPP	EAPP	chr14	-	34998563	34998681	35002649	35002745	34993902	34994013	35005299	35005481	3427	66	40	83	123	221	243	0.000239426392359	0.0048378215162	0.645	0.426	0.219
2728	PPIF	PPIF	chr10	+	81111242	81111339	81112072	81112148	81109420	81109509	81113462	81115089	2728	259	153	600	544	222	201	0.000255537128547	0.00513322272871	0.605	0.5	0.105
4683	CRLS1	CRLS1	chr20	+	5996006	5996136	6011930	6012016	5990420	5990558	6012657	6012726	4683	128	129	222	121	255	211	0.000255913942443	0.00513322272871	0.451	0.603	-0.152
3192	ADPGK	ADPGK	chr15	-	73052747	73052868	73064123	73064186	73043707	73045233	73067212	73067438	3192	76	19	101	4	188	246	0.000263482997807	0.00526473941521	0.84	0.971	-0.131
3337	ZNF544	ZNF544	chr19	+	58757666	58757793	58758076	58758160	58755330	58755422	58772216	58775008	3337	175	6	140	23	252	209	0.000264386477183	0.00526473941521	0.96	0.835	0.125
1323	TCF7L2	TCF7L2	chr10	+	114919678	114919751	114920377	114920450	114917779	114917828	114925313	114927436	1323	12	5	11	42	198	198	0.000277494744434	0.00550581630112	0.706	0.208	0.498
2363	SNHG1	SNHG1	chr11	-	62622359	62622410	62622604	62622688	62621990	62622023	62622895	62622938	2363	226	124	86	93	209	176	0.000280759869009	0.00555056201465	0.605	0.438	0.167
3738	IP6K1	IP6K1	chr3	-	49775644	49775855	49785250	49785601	49770223	49770405	49823786	49823973	3738	175	147	139	206	476	336	0.000282719030369	0.00556926089931	0.457	0.323	0.134
5063	MBD1	MBD1	chr18	-	47800555	47800723	47801346	47801415	47799933	47800233	47801498	47801615	5063	33	110	71	96	194	293	0.000285332138582	0.00560066226302	0.312	0.528	-0.216
5617	ZNF142	ZNF142	chr2	-	219520872	219521186	219523423	219523524	219515081	219515249	219523702	219523853	5617	9	27	4	114	226	439	0.000291835305804	0.0057079247	0.393	0.064	0.329
3980	IGF2BP2	IGF2BP2	chr3	-	185416086	185416135	185540940	185541001	185414399	185414451	185542570	185542827	3980	206	180	154	228	186	174	0.000293297220908	0.0057161756245	0.517	0.387	0.13
31	CBFB	CBFB	chr16	+	67100584	67100701	67116115	67116242	67063629	67063716	67132612	67134958	31	1	130	22	218	242	252	0.000300205488618	0.00583013910051	0.008	0.095	-0.087
5105	CHTOP	CHTOP	chr1	+	153610770	153610924	153614721	153614905	153609047	153609129	153615702	153615840	5105	268	389	602	614	279	309	0.00030672010427	0.00593568201784	0.433	0.521	-0.088
5555	GIPC1	GIPC1	chr19	-	14593500	14593818	14602467	14602555	14591404	14591590	14606848	14606961	5555	47	331	100	1422	213	443	0.000314878688759	0.00607218692428	0.228	0.128	0.1
2794	PCED1A	PCED1A	chr20	-	2816684	2816960	2818877	2819124	2815960	2816355	2819241	2819392	2794	616	402	188	190	372	401	0.000317892235304	0.00610886617214	0.623	0.516	0.107
1851	SSBP3	SSBP3	chr1	-	54747110	54747200	54867533	54867618	54722799	54722859	54870248	54870310	1851	295	261	114	52	210	215	0.000325602354364	0.00623522836092	0.536	0.692	-0.156
640	LSM14B	LSM14B	chr20	+	60701359	60701495	60704840	60705008	60699672	60699836	60705274	60705352	640	89	263	102	160	261	293	0.000328162498542	0.00626243434718	0.275	0.417	-0.142
203	MRPL4	MRPL4	chr19	+	10365264	10365316	10367383	10367501	10363226	10363377	10368897	10369004	203	7	118	45	197	177	243	0.000344009057392	0.00647491020352	0.075	0.239	-0.164
2880	SPIDR	SPIDR	chr8	+	48641494	48641664	48641973	48642027	48639761	48639855	48647868	48648563	2880	167	46	114	70	295	179	0.000341999198944	0.00647491020352	0.688	0.497	0.191
3554	NUP85	NUP85	chr17	+	73214279	73214401	73221197	73221332	73211848	73211918	73221436	73221559	3554	77	142	234	237	247	260	0.000343396995593	0.00647491020352	0.363	0.51	-0.147
4147	RAB11FIP1	RAB11FIP1	chr8	-	37728795	37730697	37732032	37732840	37727937	37728046	37756588	37757015	4147	361	303	2978	1851	933	2027	0.000342473197391	0.00647491020352	0.721	0.778	-0.057
2441	GIT1	GIT1	chr17	-	27903880	27904014	27904153	27904265	27903539	27903692	27904662	27904760	2441	203	92	288	225	237	259	0.000358926870707	0.00673263509012	0.707	0.583	0.124
3992	PSMD2	PSMD2	chr3	+	184025144	184025313	184025401	184025496	184024538	184024622	184025677	184025804	3992	1642	876	3609	1601	294	220	0.000366555193368	0.00682910963644	0.584	0.628	-0.044
5683	UCHL1	UCHL1	chr4	+	41263892	41263940	41265241	41265308	41263731	41263817	41266119	41266178	5683	1552	1708	1769	1634	173	192	0.000366546797387	0.00682910963644	0.502	0.546	-0.044
623	TRAPPC3	TRAPPC3	chr1	-	36603396	36603579	36605669	36605767	36602169	36602923	36614937	36615115	623	21	216	176	811	223	308	0.000369681521152	0.00686408662247	0.118	0.231	-0.113
1005	AK4	AK4	chr1	+	65613960	65614235	65656392	65656512	65613231	65613348	65684436	65684609	1005	5	64	35	92	400	245	0.000379487140641	0.00695220441654	0.046	0.189	-0.143
1758	STX3	STX3	chr11	+	59562844	59562955	59564755	59564869	59560852	59560987	59568327	59573355	1758	56	24	344	355	236	239	0.000378370612799	0.00695220441654	0.703	0.495	0.208
3145	P4HA1	P4HA1	chr10	-	74803644	74803715	74804738	74804809	74790024	74790128	74806682	74806859	3145	143	151	138	255	196	196	0.000376454899707	0.00695220441654	0.486	0.351	0.135
49	EIF4A2	EIF4A2	chr3	+	186502352	186502485	186503671	186503840	186502220	186502266	186503952	186504062	49	1542	3516	485	1372	258	294	0.000379067008827	0.00695220441654	0.333	0.287	0.046
142	RNF115	RNF115	chr1	+	145663158	145663367	145682022	145682094	145650482	145650540	145683574	145683647	142	124	54	346	71	334	197	0.000382937865675	0.00696896195281	0.575	0.742	-0.167
3694	PRMT2	PRMT2	chr21	+	48078656	48078832	48083294	48083466	48069486	48069651	48084206	48085036	3694	238	166	240	96	301	297	0.000382862326068	0.00696896195281	0.586	0.712	-0.126
1787	CKLF-CMTM1	CKLF-CMTM1	chr16	+	66592092	66592251	66597024	66597120	66586465	66586696	66611006	66611105	1787	114	57	252	241	284	221	0.000395042230999	0.00716551848703	0.609	0.449	0.16
1480	ABI1	ABI1	chr10	-	27044583	27044670	27047990	27048164	27040526	27040712	27054146	27054247	1480	85	81	434	221	299	212	0.000403052036071	0.00724548669367	0.427	0.582	-0.155
1843	MLX	MLX	chr17	+	40720487	40720577	40720854	40720961	40719636	40719673	40721524	40721624	1843	45	47	111	44	215	232	0.000401930197341	0.00724548669367	0.508	0.731	-0.223
1909	NSUN5P1	NSUN5P1	chr7	+	75040690	75040857	75040937	75041042	75039888	75040009	75042066	75042210	1909	8	42	0	71	292	230	0.000403405918534	0.00724548669367	0.13	0.0	0.13
6010	NEDD4L	NEDD4L	chr18	+	55912658	55912740	55916130	55916169	55888753	55888989	55919232	55919286	6010	0	7	300	156	207	164	0.000426460375502	0.00763461310671	0.0	0.604	-0.604
3674	NUP37	NUP37	chr12	-	102468778	102468872	102470574	102470625	102467972	102468245	102471099	102471281	3674	17	102	109	255	176	219	0.000448142056122	0.00799671668976	0.172	0.347	-0.175
110	HDAC10	HDAC10	chr22	-	50687090	50687180	50687531	50687597	50686794	50686901	50687756	50687883	110	34	14	12	25	191	215	0.000457041821224	0.00807685482137	0.732	0.351	0.381
1146	UBE2C	UBE2C	chr20	+	44443022	44443109	44444028	44444179	44442075	44442103	44444492	44444552	1146	107	1	251	28	212	276	0.000456834137061	0.00807685482137	0.993	0.921	0.072
5106	CHTOP	CHTOP	chr1	+	153610770	153610924	153614718	153614905	153609047	153609129	153615702	153615840	5106	268	387	602	617	279	312	0.000456014507717	0.00807685482137	0.436	0.522	-0.086
1517	YAP1	YAP1	chr11	+	102080247	102080295	102094352	102094483	102076623	102076805	102098199	102098312	1517	5	192	95	947	173	256	0.000502909867434	0.00885895074172	0.037	0.129	-0.092
1828	NUP93	NUP93	chr16	+	56873432	56873516	56875616	56875745	56872863	56872981	56878410	56878861	1828	88	205	265	368	209	254	0.000518239523519	0.00909982243214	0.343	0.467	-0.124
2883	SPIDR	SPIDR	chr8	+	48641494	48641609	48641973	48642027	48639761	48639855	48647868	48648563	2883	135	46	92	70	240	179	0.000523217974209	0.00915798084794	0.686	0.495	0.191
1391	USP14	USP14	chr18	+	166786	166819	178932	179037	163307	163453	180235	180339	1391	42	151	205	383	158	230	0.000528181222173	0.00921550475258	0.288	0.438	-0.15
2148	MTA1	MTA1	chr14	+	105911754	105911848	105915695	105915746	105905008	105905076	105916394	105916521	2148	118	41	228	32	219	176	0.000535196458777	0.00930835359949	0.698	0.851	-0.153
736	MPV17	MPV17	chr2	-	27535081	27535114	27535360	27535456	27534766	27534819	27535546	27535639	736	95	61	178	52	221	158	0.000539249267905	0.00934925544608	0.527	0.71	-0.183
733	MPV17	MPV17	chr2	-	27535546	27535639	27535860	27535976	27535081	27535114	27545314	27545389	733	76	21	133	9	241	218	0.00055651466522	0.00961825345927	0.766	0.93	-0.164
400	CARS2	CARS2	chr13	-	111296731	111296830	111298313	111298437	111294661	111294868	111299447	111299586	400	121	21	215	90	249	224	0.000565492491164	0.00971233353574	0.838	0.682	0.156
5584	LRRC41	LRRC41	chr1	-	46746796	46747057	46751033	46752171	46746067	46746232	46763234	46763305	5584	1609	479	2548	597	1263	386	0.000565035618079	0.00971233353574	0.507	0.566	-0.059
5971	COX5A	COX5A	chr15	-	75219106	75219228	75221456	75221573	75215988	75216111	75230255	75230495	5971	509	1569	591	1428	242	247	0.000577572610591	0.0098889067533	0.249	0.297	-0.048
1900	TFDP1	TFDP1	chr13	+	114277494	114277601	114285937	114286059	114265310	114265377	114287434	114287600	1900	274	612	466	755	232	247	0.000580127915085	0.00990181062518	0.323	0.397	-0.074
4501	EPB41	EPB41	chr1	+	29385100	29385157	29386933	29386996	29379615	29379824	29391493	29391670	4501	28	57	12	88	182	188	0.000587686736949	0.00999977184604	0.337	0.123	0.214
3369	RALY	RALY	chr20	+	32661368	32661441	32661624	32661672	32659871	32660136	32663679	32663846	3369	636	136	807	258	198	173	0.000616584660153	0.0104591027537	0.803	0.732	0.071
5083	HMGXB3	HMGXB3	chr5	+	149386035	149386210	149389673	149390171	149384413	149384552	149391817	149391916	5083	39	180	157	373	300	623	0.000626628096063	0.010596763126	0.31	0.466	-0.156
3812	SNRPE	SNRPE	chr1	+	203831309	203831350	203832790	203832853	203830712	203830871	203834168	203834247	3812	40	946	16	1007	166	188	0.000629304515333	0.010609379191	0.046	0.018	0.028
3917	DLG1	DLG1	chr3	-	196796089	196796131	196803456	196803556	196793574	196793625	196807921	196807988	3917	41	54	139	78	225	167	0.000650404618741	0.0109315712067	0.36	0.569	-0.209
3698	WAPAL	WAPAL	chr10	-	88205998	88206206	88211723	88211888	88203031	88203120	88212976	88213092	3698	132	118	220	332	290	333	0.000658905009685	0.0110406766257	0.562	0.432	0.13
1404	POLL	POLL	chr10	-	103345072	103345235	103345618	103345913	103342519	103342648	103347002	103347163	1404	53	4	99	38	420	288	0.00066620576425	0.0111290786636	0.901	0.641	0.26
1961	RNF10	RNF10	chr12	+	121004627	121004783	121008993	121009094	121003230	121003332	121013433	121013491	1961	322	187	524	445	281	226	0.000679950891891	0.0113242730359	0.581	0.486	0.095
4009	ZNF140	ZNF140	chr12	+	133659688	133659815	133660072	133660147	133657858	133657915	133682095	133684258	4009	42	18	33	1	252	200	0.000692607586105	0.0115002153874	0.649	0.963	-0.314
5039	SH2D3A	SH2D3A	chr19	-	6760648	6760998	6763690	6763827	6759604	6759681	6767397	6767523	5039	6	0	189	415	262	475	0.000705091731715	0.0116722414383	1.0	0.452	0.548
5612	NFATC2IP	NFATC2IP	chr16	+	28965885	28966003	28970311	28970421	28963452	28963525	28975025	28977767	5612	37	104	197	275	243	235	0.00073978618244	0.0122098043805	0.256	0.409	-0.153
1561	TMEM14B	TMEM14B	chr6	+	10749434	10749501	10749854	10749931	10747991	10748114	10755374	10755465	1561	9	16	76	28	192	202	0.000742492145993	0.0122177749532	0.372	0.741	-0.369
214	CRTAP	CRTAP	chr3	+	33174046	33174192	33175673	33175757	33171430	33171559	33183886	33189265	214	407	321	713	405	271	209	0.000752985449225	0.0123534568028	0.494	0.576	-0.082
5018	KARS	KARS	chr16	-	75674081	75674247	75675461	75675621	75670351	75670445	75681475	75681585	5018	243	553	871	1477	285	291	0.000760570422321	0.0124407590508	0.31	0.376	-0.066
60	TMX2	TMX2	chr11	+	57505825	57505902	57506445	57506511	57505079	57505140	57506602	57506732	60	18	166	68	254	202	191	0.000772267204468	0.0125946010557	0.093	0.202	-0.109
4243	TPD52L1	TPD52L1	chr6	+	125574862	125574901	125578243	125578304	125569427	125569529	125583979	125584644	4243	21	42	78	54	164	186	0.000777114695264	0.0126361608437	0.362	0.621	-0.259
744	APH1A	APH1A	chr1	-	150239755	150239878	150240115	150240189	150239474	150239602	150241097	150241609	744	2	646	27	1107	199	248	0.000780363706036	0.0126515602607	0.004	0.029	-0.025
2393	RPL12	RPL12	chr9	-	130211888	130211987	130213009	130213083	130211559	130211641	130213559	130213711	2393	6389	7034	6331	7565	199	224	0.000783280538935	0.0126614995353	0.506	0.485	0.021
2708	SEPT2	SEPT2	chr2	+	242255836	242255955	242265407	242265528	242255275	242255397	242274540	242274627	2708	0	1111	35	1783	244	246	0.000790132530191	0.0127348046508	0.0	0.019	-0.019
4748	TRIO	TRIO	chr5	+	14504501	14504702	14507230	14507369	14502687	14502766	14507988	14509458	4748	901	784	489	318	326	264	0.000801557384423	0.0128811677918	0.482	0.555	-0.073
5264	TCP1	TCP1	chr6	-	160208774	160208903	160209089	160209175	160206931	160207029	160210436	160210735	5264	339	710	1123	1825	211	254	0.000811041280143	0.012995576897	0.365	0.426	-0.061
4702	PSMA6	PSMA6	chr14	+	35779945	35780101	35782086	35782265	35778119	35778201	35783566	35783661	4702	857	754	1823	1304	281	304	0.000823391162528	0.0131551099688	0.551	0.602	-0.051
3228	DYNC1LI2	DYNC1LI2	chr16	-	66776340	66776571	66783099	66783216	66769977	66770147	66785175	66785249	3228	91	305	256	539	242	356	0.000859608490157	0.0135758858101	0.305	0.411	-0.106
32	CBFB	CBFB	chr16	+	67100584	67100701	67116115	67116211	67063629	67063716	67132612	67134958	32	1	81	22	154	242	221	0.000857642767524	0.0135758858101	0.011	0.115	-0.104
4433	ANAPC16	ANAPC16	chr10	+	73983645	73983814	73990123	73990198	73975757	73975830	73992758	73995618	4433	320	334	465	341	294	200	0.000857920512967	0.0135758858101	0.395	0.481	-0.086
558	CYFIP1	CYFIP1	chr15	+	22999338	22999577	23000095	23000243	22998423	22998518	23002875	23003603	558	562	291	981	680	364	273	0.000854272221763	0.0135758858101	0.592	0.52	0.072
2140	ATP8A1	ATP8A1	chr4	-	42592827	42592901	42596305	42596379	42590276	42590346	42602494	42602535	2140	6	8	30	3	199	199	0.000876578096337	0.0138042212535	0.429	0.909	-0.48
2291	RAB34	RAB34	chr17	-	27043920	27044012	27044230	27044443	27042817	27042919	27045139	27045286	2291	9	44	42	55	338	217	0.000889715072482	0.0139312650666	0.116	0.329	-0.213
2564	ALG5	ALG5	chr13	-	37559763	37559877	37563620	37563713	37546113	37546173	37567740	37567809	2564	204	151	256	113	218	239	0.000887235412862	0.0139312650666	0.597	0.713	-0.116
5380	REPS1	REPS1	chr6	-	139236994	139237113	139238691	139238761	139235833	139235898	139241351	139241453	5380	1	93	20	160	195	244	0.000908040126703	0.0141439662141	0.013	0.135	-0.122
545	AFG3L1P	AFG3L1P	chr16	+	90044085	90044210	90045217	90045286	90038987	90039173	90046649	90046744	545	21	15	9	33	250	194	0.000908446156036	0.0141439662141	0.521	0.175	0.346
1930	ACAA1	ACAA1	chr3	-	38170780	38170879	38173086	38173129	38168000	38168191	38173416	38173496	1930	42	24	91	15	168	224	0.000915892097776	0.0142196129078	0.7	0.89	-0.19
2918	COL4A2	COL4A2	chr13	+	111138001	111138183	111141791	111141855	111137251	111137374	111142057	111142132	2918	780	226	2422	926	307	189	0.000940681966964	0.0145633467336	0.68	0.617	0.063
1933	ACAA1	ACAA1	chr3	-	38169276	38169357	38170780	38170879	38167652	38168191	38173416	38173496	1933	24	100	15	197	224	206	0.000967578355505	0.0148559300266	0.181	0.065	0.116
421	BCL2L11	BCL2L11	chr2	+	111881626	111881716	111907620	111907724	111881309	111881446	111911356	111911481	421	8	27	17	9	215	229	0.000965391320893	0.0148559300266	0.24	0.668	-0.428
4786	SURF2	SURF2	chr9	+	136224586	136224690	136226825	136227005	136223789	136223944	136227140	136227310	4786	102	305	145	261	229	305	0.0009676897652	0.0148559300266	0.308	0.425	-0.117
3842	AMDHD2	AMDHD2	chr16	+	2577561	2577616	2577773	2577986	2570984	2571124	2578060	2578149	3842	26	27	20	71	180	338	0.000973484868102	0.0149032669501	0.644	0.346	0.298
1903	TFDP1	TFDP1	chr13	+	114290848	114291015	114292132	114292199	114290291	114290443	114294434	114295788	1903	840	32	957	73	292	192	0.00099984090265	0.0152642377805	0.945	0.896	0.049
439	UBE2F	UBE2F	chr2	+	238903385	238903451	238925207	238925275	238896604	238896634	238933982	238934053	439	120	68	134	143	191	193	0.00101224091388	0.015368165919	0.641	0.486	0.155
452	UBE2F	UBE2F	chr2	+	238933982	238934053	238939196	238939254	238903385	238903451	238940862	238940895	452	30	90	15	136	196	183	0.00101041699574	0.015368165919	0.237	0.093	0.144
4915	VEZT	VEZT	chr12	+	95650325	95650398	95650929	95651015	95645715	95645847	95656681	95656857	4915	37	15	135	155	198	211	0.00101684691838	0.0153955665659	0.724	0.481	0.243
1788	RBM10	RBM10	chrX	+	47034417	47034491	47035898	47035985	47032526	47032596	47038501	47038562	1788	52	69	144	91	199	212	0.00106567816454	0.0160905692096	0.445	0.628	-0.183
1710	CCT5	CCT5	chr5	+	10261671	10261857	10262592	10262730	10260903	10261023	10263245	10263426	1710	1608	1273	3729	2544	311	263	0.00111955885045	0.0168577957317	0.516	0.553	-0.037
5950	MOSPD1	MOSPD1	chrX	-	134033119	134033195	134033309	134033564	134030846	134031064	134049211	134049374	5950	43	9	82	59	380	201	0.00112465415665	0.0168882493031	0.716	0.424	0.292
2282	EGLN1	EGLN1	chr1	-	231503314	231503382	231506307	231506444	231499496	231502221	231509725	231509845	2282	123	26	218	100	262	193	0.00117581466547	0.0175605364169	0.777	0.616	0.161
7	FOXM1	FOXM1	chr12	-	2974520	2974565	2975558	2975687	2973848	2973918	2977728	2977920	7	174	12	518	92	254	170	0.00117572754119	0.0175605364169	0.907	0.79	0.117
2111	ETFA	ETFA	chr15	-	76566752	76566835	76576097	76576166	76523673	76523739	76577977	76578079	2111	215	327	443	472	194	208	0.00118098528337	0.0175899596678	0.413	0.502	-0.089
4232	BCL2L12	BCL2L12	chr19	+	50170275	50170418	50173472	50173745	50169941	50170056	50176954	50177173	4232	242	154	375	151	268	398	0.00120551717786	0.017906817323	0.7	0.787	-0.087
993	ATE1	ATE1	chr10	-	123658355	123658484	123659380	123659509	123629520	123629553	123661905	123662135	993	40	44	56	148	254	254	0.00121042599918	0.0179312703275	0.476	0.275	0.201
896	AUP1	AUP1	chr2	-	74756258	74756409	74756488	74756626	74755877	74756062	74756706	74757024	896	261	290	382	601	263	276	0.00124917021895	0.0184554825896	0.486	0.4	0.086
2816	PCYT2	PCYT2	chr17	-	79865079	79865133	79865429	79865474	79864635	79864774	79865648	79865733	2816	138	1	393	29	170	179	0.0012593624296	0.0185561820726	0.993	0.935	0.058
1542	ERGIC3	ERGIC3	chr20	+	34136560	34136618	34142814	34142846	34136261	34136427	34143803	34143900	1542	348	231	269	264	183	157	0.00126322133151	0.0185632738983	0.564	0.466	0.098
5130	U2AF1L4	U2AF1L4	chr19	-	36235526	36235639	36236025	36236113	36235223	36235322	36236248	36236343	5130	28	8	14	21	213	238	0.0012758511699	0.0186988747461	0.796	0.427	0.369
2618	ARF4	ARF4	chr3	-	57569624	57569734	57570110	57570191	57561274	57561400	57582800	57583215	2618	511	7	1445	2	206	235	0.00129727053773	0.0189622310515	0.988	0.999	-0.011
2812	WDR78	WDR78	chr1	-	67301308	67301460	67303392	67303479	67299673	67299831	67306151	67306354	2812	2	12	17	8	212	277	0.00131145357967	0.0191186972782	0.179	0.735	-0.556
4509	FAR2	FAR2	chr12	+	29423344	29423571	29446232	29446408	29376555	29376827	29449953	29450133	4509	11	45	192	276	352	301	0.00131582215818	0.0191316364586	0.173	0.373	-0.2
472	HBEGF	HBEGF	chr5	-	139715456	139715612	139722219	139722397	139714242	139714333	139725495	139725669	472	15	2	383	378	303	281	0.00132648772848	0.0192358220468	0.874	0.484	0.39
5738	RAB1A	RAB1A	chr2	-	65316072	65316204	65325104	65325200	65313987	65315824	65331867	65331940	5738	290	859	695	1586	221	257	0.00133235795199	0.0192701034319	0.282	0.338	-0.056
5090	CNIH4	CNIH4	chr1	+	224548196	224548265	224551810	224552157	224544512	224544695	224553580	224553693	5090	268	26	903	36	194	472	0.00133822976607	0.0193042278066	0.962	0.984	-0.022
4625	MTCH2	MTCH2	chr11	-	47644252	47644328	47647225	47647293	47638857	47640471	47648631	47648679	4625	195	336	435	526	193	201	0.00136153961527	0.0195890621087	0.377	0.463	-0.086
1940	DDX11	DDX11	chr12	+	31255869	31255954	31256250	31256329	31255360	31255461	31256510	31256665	1940	92	63	51	76	210	204	0.00136743348577	0.0196224920047	0.587	0.395	0.192
2009	C11orf49	C11orf49	chr11	+	47008758	47008861	47073938	47074069	46958239	46958402	47159195	47159280	2009	123	156	98	215	228	256	0.00137359114163	0.0196595232146	0.47	0.339	0.131
1082	SHROOM3	SHROOM3	chr4	+	77651956	77652088	77659913	77663079	77631308	77631440	77670169	77670243	1082	13	520	152	2620	257	3291	0.00140679379554	0.0200824381826	0.243	0.426	-0.183
3455	PDE9A	PDE9A	chr21	+	44151879	44152059	44152179	44152234	44119077	44119121	44153465	44153536	3455	60	44	12	30	305	180	0.0014206783801	0.0202281046037	0.446	0.191	0.255
4054	MIOS	MIOS	chr7	+	7628128	7628194	7634610	7634763	7625266	7625436	7635887	7636092	4054	12	53	90	140	191	278	0.00142736316859	0.0202707699601	0.248	0.483	-0.235
441	UBE2F	UBE2F	chr2	+	238903385	238903451	238925207	238925275	238881733	238881867	238933982	238934053	441	22	64	16	147	191	193	0.00146121239586	0.0206452239366	0.258	0.099	0.159
4965	SMIM7	SMIM7	chr19	-	16764845	16764936	16770205	16770258	16756958	16758072	16770769	16770811	4965	181	211	183	330	178	216	0.00146124310614	0.0206452239366	0.51	0.402	0.108
858	CD44	CD44	chr11	+	35240862	35240934	35243200	35243279	35236398	35236461	35250675	35253949	858	15	3	2063	2392	197	204	0.00147099579877	0.0207297254104	0.838	0.472	0.366
2948	CLN3	CLN3	chr16	-	28500610	28500707	28502802	28502881	28498982	28499062	28503034	28503403	2948	38	8	72	1	204	222	0.00150875532554	0.0212074661616	0.838	0.987	-0.149
4349	RBM23	RBM23	chr14	-	23378691	23378804	23380536	23380612	23377541	23377589	23388207	23388396	4349	199	68	135	86	201	238	0.00153624153941	0.0215387334199	0.776	0.65	0.126
5719	GLB1	GLB1	chr3	-	33099580	33099761	33109721	33109782	33094982	33095041	33110311	33110462	5719	59	224	175	389	186	306	0.001553164642	0.0217205925507	0.302	0.425	-0.123
29	ATP5C1	ATP5C1	chr10	+	7844720	7844817	7848936	7848973	7844232	7844388	7849621	7849762	29	897	157	1083	268	222	162	0.00156107138759	0.0217757572238	0.807	0.747	0.06
4026	PTK2	PTK2	chr8	-	141874410	141874498	141889569	141889736	141856697	141856777	141900641	141900868	4026	101	172	383	415	292	213	0.00157608472186	0.0219295231173	0.3	0.402	-0.102
4304	UBAC2	UBAC2	chr13	+	99992573	99992819	100020040	100020160	99970275	99970323	100037481	100038753	4304	607	221	464	112	371	245	0.00159237938835	0.0221002957535	0.645	0.732	-0.087
474	ANAPC7	ANAPC7	chr12	-	110819556	110819753	110820647	110820765	110813271	110814021	110824131	110824274	474	102	137	167	129	243	322	0.00160255110446	0.0221854429978	0.497	0.632	-0.135
1896	ADNP	ADNP	chr20	-	49521302	49521386	49545187	49545362	49520425	49520538	49547362	49547527	1896	140	6	173	28	300	209	0.00160765773947	0.0222002184325	0.942	0.811	0.131
1411	POLL	POLL	chr10	-	103344358	103344676	103345072	103345235	103343264	103343438	103345618	103345913	1411	18	60	93	124	288	443	0.00164565921281	0.0225651977178	0.316	0.536	-0.22
2584	PRKCI	PRKCI	chr3	+	170011170	170011296	170013698	170013778	170002248	170002384	170015091	170015181	2584	8	109	2	263	251	205	0.001654616936	0.0225651977178	0.057	0.006	0.051
2825	TOR3A	TOR3A	chr1	+	179052074	179052188	179054762	179055028	179051111	179051522	179057045	179057224	2825	65	346	126	396	239	391	0.00165233715256	0.0225651977178	0.235	0.342	-0.107
4208	SRP19	SRP19	chr5	+	112200153	112200225	112200317	112200429	112198204	112198280	112203100	112204089	4208	107	266	99	408	197	237	0.00164052612752	0.0225651977178	0.326	0.226	0.1
5970	COX5A	COX5A	chr15	-	75215988	75216111	75219106	75219228	75212616	75212783	75221456	75221573	5970	1050	1007	1152	907	247	248	0.00164755044337	0.0225651977178	0.511	0.56	-0.049
908	EIF2A	EIF2A	chr3	+	150289744	150290316	150293435	150293549	150285962	150286079	150299404	150299533	908	1270	387	1827	434	697	239	0.00166224972046	0.0226131793655	0.529	0.591	-0.062
3954	ATP1B3	ATP1B3	chr3	+	141622461	141622590	141626008	141626116	141595469	141595752	141632493	141632678	3954	324	250	603	640	254	233	0.00167655525916	0.0227514758132	0.543	0.464	0.079
3767	FXYD6-FXYD2	FXYD6-FXYD2	chr11	-	117711033	117711083	117711862	117711899	117710495	117710545	117712505	117712580	3767	45	87	360	378	162	175	0.0017235812964	0.0233320266133	0.358	0.507	-0.149
1610	PLEKHM2	PLEKHM2	chr1	+	16051811	16052040	16053508	16054327	16046228	16046415	16054573	16054643	1610	177	484	312	1202	354	944	0.00175739988319	0.0237313753268	0.494	0.409	0.085
2084	B3GALNT2	B3GALNT2	chr1	-	235647637	235647831	235652472	235652573	235643369	235643465	235657990	235658138	2084	40	153	76	144	226	319	0.00176719342408	0.0238051349479	0.27	0.427	-0.157
6041	GPX8	GPX8	chr5	+	54456157	54456224	54456821	54457083	54455945	54456071	54459882	54463129	6041	14	251	11	720	192	387	0.00183339595091	0.0246365382548	0.101	0.03	0.071
5449	AK6	AK6	chr5	-	68651721	68651780	68662329	68662422	68651475	68651621	68665289	68665409	5449	101	105	102	189	218	184	0.00187366854297	0.0251162983223	0.448	0.313	0.135
6040	GPX8	GPX8	chr5	+	54456157	54456224	54456947	54457083	54455945	54456071	54459882	54463129	6040	14	143	11	415	192	261	0.00188059221427	0.0251477732594	0.117	0.035	0.082
1420	POLL	POLL	chr10	-	103342519	103342648	103344358	103344676	103340004	103340173	103345072	103345235	1420	62	70	134	75	443	254	0.00192065111181	0.0253747560349	0.337	0.506	-0.169
2785	FAM103A1	FAM103A1	chr15	+	83656087	83656136	83657761	83657940	83654954	83655121	83658632	83659809	2785	168	785	77	566	174	304	0.00191687092553	0.0253747560349	0.272	0.192	0.08
2864	RB1	RB1	chr13	+	48951053	48951170	48953729	48953786	48947540	48947628	48954188	48954220	2864	95	82	221	105	242	182	0.00191847359822	0.0253747560349	0.466	0.613	-0.147
5949	AGER	AGER	chr6	-	32149127	32149254	32149300	32149409	32148744	32149016	32150023	32150165	5949	21	56	20	14	234	252	0.00190881610251	0.0253747560349	0.288	0.606	-0.318
622	TRAPPC3	TRAPPC3	chr1	-	36603396	36603579	36605669	36605767	36602169	36602923	36614692	36615115	622	23	221	34	809	223	308	0.00191958595223	0.0253747560349	0.126	0.055	0.071
75	CENPU	CENPU	chr4	-	185618800	185618957	185621973	185622035	185615218	185616555	185623242	185623290	75	67	241	299	673	187	282	0.00194192422472	0.0255942818683	0.295	0.401	-0.106
5344	MAD2L1	MAD2L1	chr4	-	120983129	120983250	120986826	120986973	120982028	120982132	120987816	120988013	5344	226	174	666	730	272	246	0.00195338212626	0.0256837037462	0.54	0.452	0.088
1804	SNX22	SNX22	chr15	+	64445443	64445538	64445850	64445883	64444836	64444941	64446133	64446201	1804	7	2	0	7	220	158	0.00197050069907	0.0258469495038	0.715	0.0	0.715
5143	NF2	NF2	chr22	+	30077427	30077590	30079008	30079053	30074184	30074312	30090740	30094589	5143	45	1	631	128	288	170	0.00198399958583	0.0259620517231	0.964	0.744	0.22
2888	RARG	RARG	chr12	-	53609429	53609578	53621145	53621471	53609076	53609218	53624952	53625019	2888	25	61	44	40	451	274	0.00202682853109	0.0264595002538	0.199	0.401	-0.202
5870	GSN	GSN	chr9	+	124044152	124044231	124062333	124062404	124043747	124043840	124064240	124064445	5870	0	19	20	49	204	196	0.00203171451944	0.0264604336465	0.0	0.282	-0.282
2576	NUBP1	NUBP1	chr16	+	10855613	10855716	10861805	10861889	10855220	10855331	10862903	10863208	2576	148	117	118	159	228	209	0.00207500389833	0.0269603343386	0.537	0.405	0.132
4743	C1orf43	C1orf43	chr1	-	154186932	154187050	154192311	154192413	154186368	154186422	154192894	154193273	4743	4	408	22	513	227	243	0.00210050654452	0.0272273206809	0.01	0.044	-0.034
4665	NDE1	NDE1	chr16	+	15771657	15771806	15781231	15781368	15761142	15761296	15785000	15785180	4665	160	173	211	142	274	262	0.00210688047608	0.0272456825801	0.469	0.587	-0.118
3058	MED27	MED27	chr9	-	134769271	134769379	134814767	134814861	134759444	134759486	134952828	134952973	3058	23	192	3	128	219	233	0.00211829076713	0.0273289344041	0.113	0.024	0.089
2293	RAB34	RAB34	chr17	-	27043010	27043076	27044230	27044443	27042817	27042919	27045139	27045286	2293	9	342	42	557	338	191	0.00214749811877	0.0276408657161	0.015	0.041	-0.026
2078	H2AFV	H2AFV	chr7	-	44875127	44875257	44880497	44880611	44873212	44874161	44882875	44882953	2078	306	379	951	1541	239	255	0.00217465994969	0.027925072625	0.463	0.397	0.066
5654	MRPL55	MRPL55	chr1	-	228296137	228296175	228296655	228296722	228295935	228296019	228296849	228297013	5654	77	21	107	8	192	163	0.00219169805516	0.0280782576018	0.757	0.919	-0.162
2631	RNF8	RNF8	chr6	+	37344701	37344809	37348925	37349130	37339287	37339350	37358517	37362514	2631	11	136	37	160	233	330	0.00221432305553	0.0282649497223	0.103	0.247	-0.144
3561	SAE1	SAE1	chr19	+	47700489	47700634	47706927	47706997	47673074	47673180	47712415	47713893	3561	478	374	872	520	270	195	0.00221655628281	0.0282649497223	0.48	0.548	-0.068
3949	KIFC3	KIFC3	chr16	-	57793036	57793065	57793639	57793748	57792128	57792821	57794637	57794867	3949	16	7	33	64	234	154	0.0022599987404	0.0287522061973	0.601	0.253	0.348
1325	TCF7L2	TCF7L2	chr10	+	114918425	114918476	114920377	114920450	114917779	114917828	114925313	114927436	1325	17	5	28	42	176	198	0.00229897725432	0.0289925558107	0.793	0.429	0.364
4418	FLOT1	FLOT1	chr6	-	30708966	30709110	30709390	30709481	30708272	30708368	30709568	30709644	4418	131	93	170	66	216	269	0.00229999169095	0.0289925558107	0.637	0.762	-0.125
5690	DPH5	DPH5	chr1	-	101467022	101467143	101479265	101479374	101460665	101460705	101487196	101487321	5690	69	76	54	121	234	246	0.00229237666656	0.0289925558107	0.488	0.319	0.169
5807	POC1A	POC1A	chr3	-	52130584	52130728	52156394	52156493	52109248	52110001	52159128	52159197	5807	59	36	156	195	224	269	0.00229284176459	0.0289925558107	0.663	0.49	0.173
1087	ATG13	ATG13	chr11	+	46678644	46678741	46679073	46679172	46677782	46677823	46680941	46681035	1087	44	76	84	68	222	224	0.00231305660685	0.0290267713503	0.369	0.555	-0.186
5455	DNAJC8	DNAJC8	chr1	-	28530257	28530333	28531768	28531860	28526789	28527881	28534852	28534924	5455	386	469	653	605	217	201	0.00231326889582	0.0290267713503	0.433	0.5	-0.067
3506	TK2	TK2	chr16	-	66570866	66570920	66575781	66575856	66565282	66565372	66582880	66582912	3506	14	15	3	24	200	179	0.00240328058171	0.0300875400389	0.455	0.101	0.354
375	GLIS3	GLIS3	chr9	-	4125733	4125941	4286037	4286523	4117767	4118881	4299420	4300035	375	12	16	282	111	611	333	0.00243431004805	0.0304067455093	0.29	0.581	-0.291
4722	KIAA1191	KIAA1191	chr5	-	175777615	175777740	175786483	175786570	175775252	175775359	175786813	175786921	4722	78	168	255	340	212	250	0.00248436457863	0.0309616048167	0.354	0.469	-0.115
4709	KIAA1191	KIAA1191	chr5	-	175782573	175782752	175786483	175786570	175775252	175775359	175788604	175788810	4709	4	94	26	140	212	304	0.00250115932722	0.0311003883765	0.058	0.21	-0.152
3404	NBR1	NBR1	chr17	+	41348958	41349123	41352183	41352625	41346980	41347056	41353702	41353797	3404	54	545	116	698	290	567	0.00252957234243	0.0313465242297	0.162	0.245	-0.083
3622	PAX8	PAX8	chr2	-	113977668	113977755	113984731	113984833	113973573	113976186	113999127	113999303	3622	22	317	20	760	227	212	0.00253236112773	0.0313465242297	0.061	0.024	0.037
1439	INIP	INIP	chr9	-	115451806	115451897	115456410	115456513	115448790	115449913	115478740	115478821	1439	61	45	58	93	228	216	0.00255308629096	0.0314613503478	0.562	0.371	0.191
396	APOPT1	APOPT1	chr14	+	104040443	104040507	104053610	104053701	104037959	104038157	104056517	104057236	396	47	65	85	237	189	216	0.00254884886649	0.0314613503478	0.452	0.291	0.161
5376	MRRF	MRRF	chr9	+	125054027	125054119	125075505	125075665	125047447	125047566	125084818	125085742	5376	39	111	181	278	217	285	0.00257463827048	0.0316559551109	0.316	0.461	-0.145
4008	CCDC14	CCDC14	chr3	-	123674689	123674812	123675586	123675642	123667742	123667979	123679990	123680255	4008	18	81	54	98	181	248	0.00263885823551	0.0323731358535	0.233	0.43	-0.197
4406	CPT1C	CPT1C	chr19	+	50213979	50214114	50215065	50215218	50213576	50213741	50215992	50216106	4406	58	157	24	24	260	278	0.00269502148162	0.0328942458808	0.283	0.517	-0.234
842	HBS1L	HBS1L	chr6	-	135360710	135360905	135363138	135363264	135323871	135323980	135371719	135371785	842	135	224	160	409	251	320	0.0026918494244	0.0328942458808	0.435	0.333	0.102
969	CENPH	CENPH	chr5	+	68491543	68491618	68492879	68492936	68490473	68490522	68498332	68498396	969	110	94	93	142	200	182	0.00269929128316	0.0328942458808	0.516	0.373	0.143
5503	RPN2	RPN2	chr20	+	35826799	35826895	35833169	35833304	35812582	35812776	35835675	35835852	5503	604	803	1170	1271	221	260	0.00275078963212	0.0334476544649	0.469	0.52	-0.051
2127	SDHD	SDHD	chr11	+	111958580	111958697	111959590	111959735	111957547	111957683	111965528	111966525	2127	145	186	296	565	242	270	0.0027570392719	0.0334496420273	0.465	0.369	0.096
1312	ZDHHC3	ZDHHC3	chr3	-	44970797	44970928	44974398	44974482	44956752	44968339	44974609	44974691	1312	10	257	52	505	209	256	0.0027811354724	0.0336676664236	0.045	0.112	-0.067
1573	RHEB	RHEB	chr7	-	151174418	151174501	151181822	151181890	151168634	151168691	151188028	151188100	1573	344	532	889	1074	193	208	0.00279676374959	0.0337824474016	0.411	0.471	-0.06
3340	GLMN	GLMN	chr1	-	92732256	92732298	92733469	92733559	92731975	92732049	92733661	92733692	3340	86	10	46	19	215	167	0.00280794624441	0.0338431415774	0.87	0.653	0.217
449	UBE2F	UBE2F	chr2	+	238925207	238925275	238933982	238934053	238903385	238903451	238939196	238939254	449	62	98	156	136	193	196	0.00284262352667	0.0341861245133	0.391	0.538	-0.147
4231	BCL2L12	BCL2L12	chr19	+	50172107	50172194	50173472	50173745	50169941	50170056	50176954	50177173	4231	49	154	21	151	212	398	0.00289842551329	0.0347811061595	0.374	0.207	0.167
1129	RAD51C	RAD51C	chr17	+	56772291	56772550	56774053	56774220	56769933	56770149	56780556	56780690	1129	292	65	317	118	384	292	0.00293643145967	0.0351604080661	0.774	0.671	0.103
2069	YARS2	YARS2	chr12	-	32902870	32903041	32903652	32903808	32899477	32900297	32906851	32907019	2069	76	116	265	243	281	296	0.00296411863757	0.0354147739828	0.408	0.535	-0.127
3824	DCBLD2	DCBLD2	chr3	-	98541512	98541585	98544158	98544210	98539091	98539132	98568304	98568442	3824	23	5	1184	40	177	198	0.00298463918086	0.0355825963948	0.837	0.971	-0.134
5621	ZNF142	ZNF142	chr2	-	219523423	219523524	219523702	219523853	219515081	219515249	219524091	219524263	5621	7	4	26	0	276	226	0.0029953435234	0.0356329177589	0.589	1.0	-0.411
567	CLK1	CLK1	chr2	-	201722440	201722607	201722695	201722812	201721613	201721708	201724402	201726189	567	320	532	164	186	242	292	0.00300231779794	0.0356387443142	0.421	0.515	-0.094
188	DHRS4	DHRS4	chr14	+	24435140	24435192	24435491	24435626	24429110	24429212	24436419	24436475	188	4	42	0	133	177	260	0.00303076825985	0.0358989274917	0.123	0.0	0.123
4736	C1orf43	C1orf43	chr1	-	154186368	154186422	154192311	154192413	154184933	154185100	154192817	154193273	4736	100	237	202	308	227	179	0.00304940395518	0.0360419873928	0.25	0.341	-0.091
3	AARSD1	AARSD1	chr17	-	41103816	41103911	41106892	41106984	41102542	41102745	41107174	41107241	3	143	206	141	125	217	220	0.00309407023098	0.0364914377456	0.413	0.533	-0.12
1338	SLC35B2	SLC35B2	chr6	-	44224078	44224233	44224421	44224615	44221837	44223381	44225136	44225308	1338	120	271	348	538	319	280	0.00317640321243	0.0373822527955	0.28	0.362	-0.082
5679	FXYD5	FXYD5	chr19	+	35651611	35651704	35655058	35655148	35649246	35649303	35657044	35657074	5679	312	284	1398	969	218	215	0.00318931984079	0.0374540637713	0.52	0.587	-0.067
2931	VPS29	VPS29	chr12	-	110936624	110936664	110937261	110937351	110933816	110934008	110939853	110939945	2931	21	5	8	13	215	165	0.00326186878995	0.0381430444033	0.763	0.321	0.442
762	ZNF384	ZNF384	chr12	-	6781515	6781698	6782381	6782606	6779925	6780004	6787292	6787626	762	349	106	479	91	350	308	0.00325597898756	0.0381430444033	0.743	0.822	-0.079
361	ACAD9	ACAD9	chr3	+	128603495	128603589	128612397	128612499	128598332	128598684	128614152	128614259	361	21	95	71	144	219	227	0.00328893064963	0.0383778404466	0.186	0.338	-0.152
1301	PDCD6	PDCD6	chr5	+	304291	304336	311407	311517	272825	272887	314531	315089	1301	37	423	84	529	170	235	0.0033441992354	0.0388176399198	0.108	0.18	-0.072
4534	ANXA2	ANXA2	chr15	-	60656627	60656722	60678226	60678285	60649344	60649435	60689456	60689537	4534	22	2	1314	2	184	220	0.0033478095564	0.0388176399198	0.929	0.999	-0.07
5740	NAA60	NAA60	chr16	+	3526221	3526337	3529470	3529600	3507991	3508181	3532501	3532598	5740	15	82	94	219	241	255	0.00334647614929	0.0388176399198	0.162	0.312	-0.15
4422	FLOT1	FLOT1	chr6	-	30708455	30708575	30709390	30709481	30708272	30708368	30709568	30709644	4422	131	628	170	557	216	245	0.00338280342087	0.0389767035663	0.191	0.257	-0.066
50	TAF11	TAF11	chr6	-	34848065	34848153	34850708	34850857	34845554	34846497	34855563	34855848	50	235	35	200	11	274	213	0.00338265647691	0.0389767035663	0.839	0.934	-0.095
5593	TSC22D2	TSC22D2	chr3	+	150140835	150140907	150155984	150156141	150126121	150129095	150174862	150174914	5593	13	38	35	32	197	282	0.00337067146535	0.0389767035663	0.329	0.61	-0.281
206	NCS1	NCS1	chr9	+	132980110	132980249	132982003	132982082	132963236	132963261	132984928	132985017	206	142	95	265	281	264	204	0.00340590748458	0.0390790553972	0.536	0.422	0.114
473	HBEGF	HBEGF	chr5	-	139714242	139714333	139715456	139715612	139712427	139713865	139722219	139722397	473	3	11	337	213	281	216	0.00340217384364	0.0390790553972	0.173	0.549	-0.376
2085	B3GALNT2	B3GALNT2	chr1	-	235634163	235634274	235652472	235652573	235628212	235629031	235657990	235658138	2085	41	82	76	73	226	236	0.00341392158127	0.0390894021055	0.343	0.521	-0.178
2884	INSIG1	INSIG1	chr7	+	155094456	155094556	155095534	155095605	155093960	155094127	155099950	155101945	2884	186	9	4370	514	225	196	0.00349655325974	0.0399523008639	0.947	0.881	0.066
1414	POLL	POLL	chr10	-	103344358	103344676	103345072	103345235	103342519	103342648	103345618	103345913	1414	18	46	91	95	288	443	0.00351019032666	0.0399823356452	0.376	0.596	-0.22
3975	SNHG7	SNHG7	chr9	-	139619506	139619562	139620762	139620868	139619045	139619391	139621497	139621538	3975	292	19	213	33	231	181	0.00351373146227	0.0399823356452	0.923	0.835	0.088
1269	SEC14L6	SEC14L6	chr22	-	30927889	30927985	30928511	30928700	30925275	30925336	30928783	30928843	1269	44	8	26	19	314	221	0.00354726666962	0.0401847026192	0.795	0.491	0.304
3465	GOLPH3	GOLPH3	chr5	-	32135677	32135792	32143854	32143986	32124823	32126742	32173915	32174425	3465	123	251	347	485	257	240	0.00354788024412	0.0401847026192	0.314	0.401	-0.087
4806	SUPT20H	SUPT20H	chr13	-	37596147	37596217	37598171	37598330	37595584	37595739	37598476	37598579	4806	324	102	454	89	284	195	0.00355345077746	0.0401847026192	0.686	0.778	-0.092
1498	OPTN	OPTN	chr10	+	13150137	13150289	13150961	13151015	13142081	13142302	13151111	13151288	1498	42	2	88	26	277	179	0.00356327208362	0.0402130254036	0.931	0.686	0.245
3891	ATP6V0E1	ATP6V0E1	chr5	+	172421777	172421825	172447240	172447370	172410762	172410967	172461401	172461900	3891	204	393	446	1162	173	255	0.00357849982431	0.0402197035468	0.433	0.361	0.072
574	EIF4B	EIF4B	chr12	+	53416276	53416411	53421798	53421972	53415589	53415644	53427589	53427818	574	853	1224	1501	1826	260	299	0.00357322635099	0.0402197035468	0.445	0.486	-0.041
5762	TMEM98	TMEM98	chr17	+	31258344	31258420	31258492	31258677	31254927	31255255	31260191	31260323	5762	18	869	25	484	201	310	0.00359451501864	0.0403172541683	0.031	0.074	-0.043
2088	TUBGCP6	TUBGCP6	chr22	-	50671744	50671955	50678632	50678796	50667832	50668006	50682147	50683400	2088	38	43	114	58	289	336	0.00370358070786	0.0412042096567	0.507	0.696	-0.189
2431	ARFGAP2	ARFGAP2	chr11	-	47194976	47195033	47195309	47195391	47193831	47193884	47196565	47196649	2431	92	94	167	97	207	182	0.00369272320236	0.0412042096567	0.463	0.602	-0.139
4306	PSME4	PSME4	chr2	-	54096512	54096675	54101475	54101631	54093883	54094017	54102763	54102892	4306	166	244	289	291	281	288	0.00370282817532	0.0412042096567	0.411	0.504	-0.093
5069	SLC50A1	SLC50A1	chr1	+	155108774	155108872	155109303	155109427	155108287	155108467	155110454	155110574	5069	49	7	183	4	223	249	0.00368428952014	0.0412042096567	0.887	0.981	-0.094
354	BIN1	BIN1	chr2	-	127807996	127808098	127808377	127808488	127805598	127806209	127816586	127816731	354	12	328	51	573	236	227	0.00374512817572	0.0415822716238	0.034	0.079	-0.045
2349	CLIP1	CLIP1	chr12	-	122831921	122832026	122835657	122835690	122825299	122826244	122837272	122837333	2349	1	10	11	6	158	230	0.00376342498344	0.0416691299405	0.127	0.727	-0.6
4241	HMOX2	HMOX2	chr16	+	4533637	4533755	4546146	4546267	4526340	4526488	4555484	4555611	4241	20	0	107	33	243	246	0.0037744749233	0.0416691299405	1.0	0.766	0.234
690	RTKN	RTKN	chr2	-	74654550	74654719	74655394	74655523	74654295	74654400	74655757	74655864	690	70	165	317	473	254	294	0.0037756962719	0.0416691299405	0.329	0.437	-0.108
1513	YAP1	YAP1	chr11	+	102094352	102094483	102098199	102098312	102080247	102080295	102100432	102104154	1513	42	125	365	636	256	238	0.00381087861506	0.0417590655517	0.238	0.348	-0.11
3420	METTL5	METTL5	chr2	-	170668966	170669016	170671986	170672038	170668266	170668368	170676070	170676153	3420	94	20	160	11	177	175	0.00381423779239	0.0417590655517	0.823	0.935	-0.112
3597	TP53BP2	TP53BP2	chr1	-	223971816	223972016	223976709	223976876	223967594	223968596	223980090	223980224	3597	156	186	503	415	292	325	0.00380660879007	0.0417590655517	0.483	0.574	-0.091
4760	SAP30BP	SAP30BP	chr17	+	73664595	73664705	73667895	73667943	73663195	73663558	73689519	73689562	4760	190	71	475	106	235	173	0.00379839927825	0.0417590655517	0.663	0.767	-0.104
3294	PAK2	PAK2	chr3	+	196547241	196547438	196554066	196554204	196544927	196545027	196555189	196559518	3294	421	267	646	543	322	263	0.00383065027971	0.0418553756208	0.563	0.493	0.07
61	STK16	STK16	chr2	+	220111378	220111598	220111834	220111968	220110617	220110807	220112136	220112257	61	187	83	192	140	345	259	0.00385960649212	0.0420880898426	0.628	0.507	0.121
5849	NRM	NRM	chr6	-	30657052	30657229	30657823	30658020	30655823	30656719	30658618	30658906	5849	124	139	200	139	322	302	0.003912474025	0.0425801133493	0.456	0.574	-0.118
3818	ERCC6L2	ERCC6L2	chr9	+	98660130	98660253	98669359	98669553	98643150	98643575	98677949	98678111	3818	18	28	30	13	248	319	0.00396885856082	0.0430503855362	0.453	0.748	-0.295
4745	C1orf43	C1orf43	chr1	-	154184933	154185100	154186932	154187050	154179176	154180124	154192311	154192413	4745	198	261	335	310	243	292	0.00397135106748	0.0430503855362	0.477	0.565	-0.088
1783	PHYHD1	PHYHD1	chr9	+	131700035	131700057	131702647	131702776	131698861	131698924	131703723	131703850	1783	2	25	25	47	147	254	0.00400898314424	0.0433727782692	0.121	0.479	-0.358
3378	ATP6V0A1	ATP6V0A1	chr17	+	40620027	40620125	40622107	40622236	40618446	40618525	40629677	40629760	3378	28	37	132	76	223	254	0.00402510293435	0.0433764289846	0.463	0.664	-0.201
4092	UPF3A	UPF3A	chr13	+	115051993	115052104	115056963	115057019	115047495	115047602	115057108	115057267	4092	5	79	8	21	236	181	0.00402510530971	0.0433764289846	0.046	0.226	-0.18
253	CCBL1	CCBL1	chr9	-	131600496	131600646	131604932	131605080	131600329	131600416	131607631	131607690	253	8	42	43	70	273	275	0.00405810666701	0.0436464857963	0.161	0.382	-0.221
970	CENPH	CENPH	chr5	+	68498745	68498797	68504022	68504186	68498332	68498396	68505533	68506184	970	79	279	139	308	177	289	0.00406982245186	0.0436870003817	0.316	0.424	-0.108
2926	CEP290	CEP290	chr12	-	88453674	88453797	88454606	88454771	88452624	88452797	88456468	88456555	2926	39	56	56	34	290	248	0.00411363053094	0.0440058307005	0.373	0.585	-0.212
4091	UPF3A	UPF3A	chr13	+	115051993	115052104	115056963	115057019	115048311	115048418	115057108	115057267	4091	117	78	73	22	236	181	0.00414225007012	0.0440058307005	0.535	0.718	-0.183
4128	CANX	CANX	chr5	+	179133258	179133332	179134132	179134191	179132679	179132853	179135239	179135381	4128	449	417	1233	1434	199	184	0.00413995876014	0.0440058307005	0.499	0.443	0.056
510	CASP8	CASP8	chr2	+	202137620	202137665	202141549	202141827	202137360	202137499	202149538	202150040	510	11	40	13	10	170	403	0.0041555724406	0.0440058307005	0.395	0.755	-0.36
5158	PIAS2	PIAS2	chr18	-	44444126	44444211	44470542	44471017	44435527	44435578	44497284	44497495	5158	150	22	145	6	600	210	0.00415143603386	0.0440058307005	0.705	0.894	-0.189
5166	RNMTL1	RNMTL1	chr17	+	686322	686567	691204	691372	685512	685932	694773	695741	5166	36	33	203	84	370	293	0.00413581776122	0.0440058307005	0.463	0.657	-0.194
930	VCAN	VCAN	chr5	+	82815167	82818128	82832825	82838087	82807921	82808215	82841355	82841469	930	229	2550	2678	24358	3086	5387	0.00414431554279	0.0440058307005	0.136	0.161	-0.025
1381	SREBF2	SREBF2	chr22	+	42273232	42273425	42273945	42274127	42271546	42271728	42276719	42276996	1381	187	227	1040	925	318	307	0.00418127234515	0.0441080092302	0.443	0.52	-0.077
521	CTSB	CTSB	chr8	-	11718914	11718988	11721884	11721972	11710837	11710988	11725509	11725646	521	50	5	97	0	213	199	0.00417588760858	0.0441080092302	0.903	1.0	-0.097
1955	RNF181	RNF181	chr2	+	85823641	85823772	85824226	85824301	85822836	85822972	85824567	85824831	1955	669	253	717	359	256	200	0.00419980309549	0.0442186164996	0.674	0.609	0.065
3096	TOR1AIP2	TOR1AIP2	chr1	-	179834570	179834989	179846373	179846508	179821766	179821946	179846827	179846941	3096	21	120	91	250	260	544	0.00422121293392	0.0442744013069	0.268	0.432	-0.164
3357	GAS5	GAS5	chr1	-	173833621	173833644	173833812	173833842	173833394	173833442	173834366	173834420	3357	537	190	345	175	155	148	0.00421615968962	0.0442744013069	0.73	0.653	0.077
3103	GTPBP10	GTPBP10	chr7	+	89984399	89984544	90001468	90001542	89983771	89983863	90003615	90003668	3103	13	36	60	59	270	199	0.00423799669337	0.0443657710986	0.21	0.428	-0.218
5049	OSBPL10	OSBPL10	chr3	-	31743850	31744000	31774748	31774903	31725125	31725606	31789401	31789612	5049	44	73	214	193	280	275	0.00429469616116	0.044873859509	0.372	0.521	-0.149
2266	RPUSD3	RPUSD3	chr3	-	9883882	9883927	9885148	9885285	9883666	9883766	9885573	9885702	2266	1	48	11	49	262	170	0.00431965561575	0.0449636880003	0.013	0.127	-0.114
3918	DLG1	DLG1	chr3	-	196796089	196796131	196803456	196803553	196793574	196793625	196807921	196807988	3918	14	54	53	78	222	167	0.00431492664356	0.0449636880003	0.163	0.338	-0.175
1511	DESI1	DESI1	chr22	-	42000047	42000157	42003265	42003335	41999262	41999385	42003843	42003865	1511	4	55	79	293	195	235	0.00437992677138	0.0454405635999	0.081	0.245	-0.164
4670	ANKRD6	ANKRD6	chr6	+	90276552	90276815	90305634	90305733	90142896	90143094	90312747	90312846	4670	15	24	32	14	388	224	0.00438200485952	0.0454405635999	0.265	0.569	-0.304
3305	SMARCC1	SMARCC1	chr3	-	47770514	47770584	47777523	47777616	47762155	47762225	47779518	47779600	3305	183	207	379	298	218	195	0.00440947579181	0.0455535318643	0.442	0.532	-0.09
5208	ARHGAP22	ARHGAP22	chr10	-	49667726	49667934	49687678	49687807	49663044	49663177	49763507	49763595	5208	0	16	30	76	254	333	0.00440435042844	0.0455535318643	0.0	0.341	-0.341
870	CD44	CD44	chr11	+	35232792	35232996	35236398	35236461	35231511	35231601	35240862	35240934	870	1	6	3929	1789	329	188	0.00443536680043	0.045735039278	0.087	0.557	-0.47
1792	STRN3	STRN3	chr14	-	31382729	31382863	31388171	31388312	31381212	31381388	31398406	31398517	1792	11	16	20	114	266	259	0.00448241012565	0.0458915443014	0.401	0.146	0.255
2561	SMCHD1	SMCHD1	chr18	+	2760649	2760737	2762102	2762234	2752485	2752550	2763634	2763787	2561	12	80	65	173	213	257	0.00446904336912	0.0458915443014	0.153	0.312	-0.159
303	SNX6	SNX6	chr14	-	35037059	35037219	35044961	35045048	35030617	35032381	35050766	35050806	303	55	10	263	124	212	285	0.00447215595229	0.0458915443014	0.881	0.74	0.141
3344	MCUR1	MCUR1	chr6	-	13801519	13801621	13802474	13802578	13800572	13800614	13807156	13807276	3344	64	40	280	323	229	227	0.00448394455783	0.0458915443014	0.613	0.462	0.151
2641	AP2S1	AP2S1	chr19	-	47342721	47342835	47349249	47349399	47341996	47342056	47354020	47354252	2641	399	541	1177	1281	275	239	0.00449693152165	0.0459389138346	0.391	0.444	-0.053
4752	BFAR	BFAR	chr16	+	14743660	14743830	14748922	14749067	14738130	14738466	14755748	14755922	4752	64	61	146	251	295	270	0.00453933126955	0.0462860197726	0.49	0.347	0.143
2723	PACRGL	PACRGL	chr4	+	20717729	20717871	20726430	20726511	20715054	20715162	20728907	20729980	2723	0	121	5	54	267	206	0.00459138312378	0.0467300771265	0.0	0.067	-0.067
1670	SUMO2	SUMO2	chr17	-	73170846	73170918	73177151	73177283	73163824	73164496	73178908	73179098	1670	2901	1462	2948	1303	257	197	0.00463945305534	0.0471320406509	0.603	0.634	-0.031
5871	GSN	GSN	chr9	+	124044152	124044231	124062342	124062404	124043747	124043840	124064240	124064445	5871	0	9	20	23	204	187	0.00465911593872	0.0472444671572	0.0	0.444	-0.444
2612	PAK1	PAK1	chr11	-	77060283	77060332	77064580	77064644	77054863	77054976	77066712	77066887	2612	46	38	151	58	189	174	0.00467980350988	0.0473231687421	0.527	0.706	-0.179
4278	HAUS1	HAUS1	chr18	+	43703264	43703330	43704787	43704859	43685159	43685334	43705709	43705757	4278	11	225	2	270	191	197	0.0046840982161	0.0473231687421	0.048	0.008	0.04
1716	CCT5	CCT5	chr5	+	10262592	10262730	10263245	10263426	10261671	10261857	10264767	10266524	1716	934	1695	2166	3421	263	306	0.0047290443391	0.0476895920875	0.391	0.424	-0.033
1818	AMT	AMT	chr3	-	49457643	49457775	49458924	49459005	49457142	49457221	49459536	49459704	1818	9	23	29	19	206	257	0.00480472259438	0.048275603983	0.328	0.656	-0.328
5446	TPRA1	TPRA1	chr3	-	127294591	127294652	127294782	127294893	127294245	127294348	127295459	127295539	5446	138	88	240	91	236	186	0.00480275504295	0.048275603983	0.553	0.675	-0.122
5223	NCOR2	NCOR2	chr12	-	124812092	124812179	124815390	124815444	124810736	124810916	124816864	124817013	5223	48	6	253	5	179	212	0.00483302489674	0.0484713591834	0.905	0.984	-0.079
5373	YARS	YARS	chr1	-	33252540	33252676	33256762	33256855	33251962	33252048	33263363	33263444	5373	127	220	608	744	218	261	0.00484207377704	0.0484736566095	0.409	0.495	-0.086
41	MICAL1	MICAL1	chr6	-	109768883	109768925	109769405	109769596	109768559	109768643	109769934	109770082	41	155	16	130	33	316	167	0.00493487995467	0.0493129095107	0.837	0.676	0.161
5065	SLC50A1	SLC50A1	chr1	+	155108774	155108852	155109303	155109427	155108287	155108467	155110454	155110574	5065	57	7	198	4	203	249	0.00498271839085	0.0497005812634	0.909	0.984	-0.075
266	HSPA8	HSPA8	chr11	-	122931300	122931506	122931827	122932037	122930823	122930976	122932771	122933043	266	3150	3324	12668	12357	335	331	0.00504101786722	0.0500665561784	0.484	0.503	-0.019
414	SENP3-EIF4A1	SENP3-EIF4A1	chr17	+	7477863	7477996	7478436	7478576	7477577	7477626	7479841	7480010	414	1352	1482	6302	7759	258	265	0.00504673801362	0.0500665561784	0.484	0.455	0.029
4725	LDLR	LDLR	chr19	+	11238683	11238761	11240188	11240346	11233849	11234020	11241956	11244505	4725	12	78	722	2093	203	283	0.00504294739398	0.0500665561784	0.177	0.325	-0.148
1451	NOA1	NOA1	chr4	-	57832785	57832902	57834549	57834681	57830571	57830692	57839313	57839519	1451	55	63	91	196	257	242	0.00509421315009	0.0503557472534	0.451	0.304	0.147
3461	NT5C2	NT5C2	chr10	-	104866345	104866463	104899162	104899236	104865462	104865558	104934614	104934739	3461	44	193	150	388	199	243	0.0050864546379	0.0503557472534	0.218	0.321	-0.103
3389	ODF2	ODF2	chr9	+	131222828	131222945	131223220	131223346	131221845	131221936	131231461	131231632	3389	27	119	10	126	242	251	0.00519375735284	0.0511875785265	0.19	0.076	0.114
3687	OSBPL9	OSBPL9	chr1	+	52117662	52117713	52135105	52135184	52082545	52082893	52179674	52179751	3687	83	24	84	54	176	204	0.00519699214297	0.0511875785265	0.8	0.643	0.157
3871	MED15	MED15	chr22	+	20929399	20929519	20936897	20937034	20922807	20922918	20937126	20937254	3871	50	56	111	235	245	262	0.00524900073172	0.0516073488757	0.488	0.336	0.152
5539	HPS4	HPS4	chr22	-	26861420	26861517	26862016	26862070	26859882	26860792	26862191	26862228	5539	1	80	17	153	179	222	0.00529238988505	0.0519410264433	0.015	0.121	-0.106
4182	OSBPL1A	OSBPL1A	chr18	-	21761108	21761243	21776088	21776164	21759701	21759799	21805005	21805162	4182	44	146	39	61	201	260	0.00531300431534	0.0520503952177	0.28	0.453	-0.173
5769	LRRC75A-AS1	LRRC75A-AS1	chr17	+	16342640	16342728	16343498	16343567	16342300	16342374	16344387	16344444	5769	17	705	5	1280	213	194	0.00532574474061	0.0520823720541	0.021	0.004	0.017
2908	SNHG15	SNHG15	chr7	-	45023955	45024025	45025619	45025696	45023420	45023645	45026123	45026259	2908	235	132	90	85	202	195	0.005447724742	0.0531806308739	0.632	0.505	0.127
1550	AMBRA1	AMBRA1	chr11	-	46439462	46439602	46455023	46455178	46430062	46430256	46456398	46456587	1550	48	13	81	5	280	265	0.00553894438	0.0537478620063	0.778	0.939	-0.161
2060	COPZ2	COPZ2	chr17	-	46110051	46110107	46110576	46110668	46109521	46109599	46111228	46111310	2060	54	15	16	16	217	181	0.00552743879909	0.0537478620063	0.75	0.455	0.295
3538	ANAPC11	ANAPC11	chr17	+	79851427	79851490	79852342	79852462	79849588	79849739	79857795	79858409	3538	1	467	16	698	188	245	0.00553750339264	0.0537478620063	0.003	0.029	-0.026
5710	SLC9A8	SLC9A8	chr20	+	48461572	48461656	48466115	48466217	48456077	48456136	48471974	48472118	5710	3	4	12	0	209	227	0.00554494864585	0.0537478620063	0.449	1.0	-0.551
3403	NBR1	NBR1	chr17	+	41348958	41349123	41352183	41352625	41348497	41348608	41353702	41353797	3403	205	547	350	699	290	567	0.0055910470513	0.0540992862569	0.423	0.495	-0.072
1733	FAM49B	FAM49B	chr8	-	130892621	130892704	130908994	130909100	130891634	130891717	130915557	130915596	1733	5	0	7	16	231	208	0.00561974687015	0.0542814214382	1.0	0.283	0.717
2608	RPL3	RPL3	chr22	-	39709638	39709734	39710111	39710213	39709195	39709315	39710690	39710851	2608	7147	7734	8590	8734	227	221	0.00563366433891	0.0543203845731	0.474	0.489	-0.015
2621	TAGLN2	TAGLN2	chr1	-	159889063	159889166	159889450	159889625	159887896	159888731	159890119	159890327	2621	2391	1703	6596	5202	300	228	0.00566313251757	0.0545088902217	0.516	0.491	0.025
358	UBE2R2	UBE2R2	chr9	+	33900171	33900269	33911961	33912096	33817181	33817932	33917015	33920401	358	43	325	27	412	223	260	0.00567333525815	0.054511626886	0.134	0.071	0.063
5366	SARNP	SARNP	chr12	-	56151166	56151337	56154334	56154424	56146246	56146624	56182858	56182927	5366	471	321	793	416	215	296	0.00570462760527	0.0547166375542	0.669	0.724	-0.055
1730	FAM49B	FAM49B	chr8	-	130891634	130891717	130915557	130915596	130883620	130883742	130951853	130952118	1730	7	154	38	287	164	208	0.00576109361596	0.0551619695354	0.055	0.144	-0.089
2158	DCP2	DCP2	chr5	+	112339638	112339774	112343634	112343739	112337263	112337371	112346452	112346504	2158	36	25	39	67	261	230	0.00579185543457	0.0553034222859	0.559	0.339	0.22
3189	SMARCAD1	SMARCAD1	chr4	+	95147269	95147447	95155104	95155273	95129496	95129735	95158102	95158169	3189	56	32	130	148	303	294	0.00579599185529	0.0553034222859	0.629	0.46	0.169
4431	ANAPC16	ANAPC16	chr10	+	73983645	73983814	73990123	73990198	73979811	73980137	73992758	73995618	4431	280	317	398	332	294	200	0.00583508078453	0.055579902932	0.375	0.449	-0.074
2771	CABLES1	CABLES1	chr18	+	20768801	20768873	20774411	20774504	20715726	20716571	20793940	20794018	2771	17	100	21	44	197	218	0.00592999170447	0.056288833174	0.158	0.346	-0.188
5347	LARP4	LARP4	chr12	+	50860741	50860903	50867197	50867319	50856364	50856413	50867781	50867950	5347	45	43	205	99	287	247	0.00592681691051	0.056288833174	0.474	0.641	-0.167
5798	PLAA	PLAA	chr9	-	26910335	26910437	26913876	26913945	26907831	26907996	26917094	26917163	5798	54	69	68	165	194	227	0.00597101800342	0.0565805430117	0.478	0.325	0.153
2387	DNAJC10	DNAJC10	chr2	+	183597225	183597269	183600975	183601113	183595756	183595834	183605025	183605115	2387	129	124	375	534	169	263	0.00602420468526	0.056986280465	0.618	0.522	0.096
2377	FOXJ3	FOXJ3	chr1	-	42671432	42671534	42693553	42693637	42664772	42664901	42730785	42730860	2377	34	36	97	45	209	227	0.00604305157424	0.0570663427011	0.506	0.701	-0.195
639	EIF4G2	EIF4G2	chr11	-	10820759	10820971	10821098	10821303	10820538	10820660	10821636	10821895	639	3916	4797	5423	6142	330	337	0.0061445390933	0.0579251918641	0.455	0.474	-0.019
1161	RAP1GDS1	RAP1GDS1	chr4	+	99313102	99313231	99325627	99325753	99300167	99300314	99337895	99338039	1161	21	12	187	293	254	251	0.00624519381623	0.0587732623527	0.634	0.387	0.247
1825	PTPN3	PTPN3	chr9	-	112216775	112216854	112219452	112219495	112211090	112211135	112219571	112219679	1825	26	14	108	151	168	204	0.00631190861065	0.0591983783688	0.693	0.465	0.228
5445	TPRA1	TPRA1	chr3	-	127294245	127294348	127294782	127294893	127294027	127294108	127295459	127295539	5445	117	162	225	204	236	228	0.00630284357734	0.0591983783688	0.411	0.516	-0.105
1492	CDC123	CDC123	chr10	+	12252288	12252321	12257738	12257834	12251965	12252023	12259359	12259466	1492	103	372	245	615	158	221	0.00634159531247	0.0592199787559	0.279	0.358	-0.079
3084	KANSL3	KANSL3	chr2	-	97285408	97285499	97297048	97297219	97285095	97285281	97302657	97302922	3084	76	43	56	65	296	216	0.0063465370246	0.0592199787559	0.563	0.386	0.177
6043	SDCCAG3	SDCCAG3	chr9	-	139303450	139303519	139304541	139304691	139302277	139302390	139304779	139305054	6043	66	8	94	34	275	194	0.00632557842285	0.0592199787559	0.853	0.661	0.192
1711	CCT5	CCT5	chr5	+	10261671	10261857	10262592	10262730	10258497	10258647	10263245	10263426	1711	537	1273	1269	2542	311	263	0.00644389526565	0.0600237728592	0.263	0.297	-0.034
2464	RANBP3	RANBP3	chr19	-	5923204	5923314	5923822	5923925	5921211	5921332	5924837	5924916	2464	185	234	269	237	228	235	0.00645452142645	0.0600237728592	0.449	0.539	-0.09
1840	SNX8	SNX8	chr7	-	2314746	2314864	2317734	2317940	2311484	2311606	2353962	2354110	1840	50	89	98	94	331	243	0.00653726291459	0.0606905354368	0.292	0.434	-0.142
3798	TMEM120B	TMEM120B	chr12	+	122211326	122211419	122212563	122212628	122199554	122199644	122212967	122213036	3798	8	13	5	48	218	190	0.00657335214121	0.060922670098	0.349	0.083	0.266
126	CARF	CARF	chr2	+	203806582	203806703	203807462	203807690	203782599	203782766	203817281	203817402	126	12	23	1	21	246	353	0.00659135580251	0.0609866860111	0.428	0.064	0.364
2777	SENP5	SENP5	chr3	+	196650284	196650422	196654666	196654750	196630403	196630481	196656503	196656554	2777	50	43	30	59	263	209	0.00661917425192	0.0611037262355	0.48	0.288	0.192
3499	PTOV1	PTOV1	chr19	+	50358087	50358145	50358226	50358334	50357908	50357991	50360231	50360387	3499	526	1192	197	581	183	233	0.00662624105465	0.0611037262355	0.36	0.302	0.058
2054	ITGB3BP	ITGB3BP	chr1	-	63955753	63955889	63974198	63974241	63944434	63944504	63988799	63988944	2054	3	150	16	173	168	261	0.00669536931646	0.0615346986008	0.03	0.126	-0.096
3176	RWDD3	RWDD3	chr1	+	95709766	95710271	95712097	95712213	95699710	95699871	95712311	95712781	3176	240	79	227	119	630	241	0.00668689394795	0.0615346986008	0.537	0.422	0.115
2288	RAB34	RAB34	chr17	-	27043920	27044012	27044230	27044443	27043010	27043076	27045139	27045286	2288	12	226	49	395	338	217	0.00678717173053	0.0621704930517	0.033	0.074	-0.041
2838	ARPC1A	ARPC1A	chr7	+	98946474	98946582	98951531	98951744	98941915	98942138	98955962	98956038	2838	438	485	1069	954	233	338	0.00677860803445	0.0621704930517	0.567	0.619	-0.052
5653	MRPL55	MRPL55	chr1	-	228296137	228296175	228296655	228296722	228295935	228296019	228296961	228297013	5653	26	18	39	7	192	163	0.00682485192382	0.0624116242484	0.551	0.825	-0.274
1199	MRPL35	MRPL35	chr2	+	86433228	86433418	86434305	86434450	86426555	86426656	86437602	86440477	1199	138	135	411	272	315	270	0.00685340480434	0.0625686259213	0.467	0.564	-0.097
1095	HNF1B	HNF1B	chr17	-	36059081	36059200	36060987	36061182	36046433	36047395	36064923	36065056	1095	3	11	873	635	320	244	0.00688094798367	0.0627159040104	0.172	0.512	-0.34
3331	ACTR1A	ACTR1A	chr10	-	104241593	104241655	104241757	104241932	104240888	104240929	104242767	104242860	3331	438	152	1121	284	300	187	0.00691833320267	0.0629522504667	0.642	0.711	-0.069
4916	VEZT	VEZT	chr12	+	95650325	95650398	95650925	95651015	95645715	95645847	95656681	95656857	4916	37	38	135	277	198	215	0.00696836061301	0.0633026610398	0.514	0.346	0.168
638	EIF4G2	EIF4G2	chr11	-	10828366	10828432	10828801	10828928	10827453	10827594	10830251	10830582	638	566	2111	1053	3351	252	191	0.00722641504529	0.0655385760543	0.169	0.192	-0.023
3859	WDR19	WDR19	chr4	+	39196163	39196279	39201097	39201213	39191275	39191401	39205261	39205342	3859	88	67	14	28	241	241	0.00724426561261	0.0655922303244	0.568	0.333	0.235
5894	BCL7B	BCL7B	chr7	-	72954211	72954382	72957877	72957974	72952263	72952343	72966496	72966572	5894	110	308	241	469	222	296	0.00727848734063	0.0657936947765	0.323	0.407	-0.084
1046	C16orf13	C16orf13	chr16	-	685280	685340	685611	685774	684888	684956	686093	686366	1046	55	64	44	102	288	185	0.00742067946183	0.0669688905127	0.356	0.217	0.139
2831	MGLL	MGLL	chr3	-	127413817	127414033	127429418	127429508	127407904	127411166	127439895	127440006	2831	1	19	486	1163	215	341	0.00750174056519	0.0675894526988	0.077	0.399	-0.322
2200	TSPAN4	TSPAN4	chr11	+	847200	847300	850287	850367	842823	842915	862549	862741	2200	0	89	12	180	225	205	0.00763243505754	0.0680971803186	0.0	0.057	-0.057
2261	DHX30	DHX30	chr3	+	47868836	47868967	47870513	47870624	47859511	47859607	47882366	47882668	2261	55	151	41	209	256	236	0.00763156049621	0.0680971803186	0.251	0.153	0.098
2398	ABCF1	ABCF1	chr6	+	30546246	30546354	30547707	30547782	30546124	30546162	30548182	30548296	2398	175	104	297	263	233	200	0.00762893462269	0.0680971803186	0.591	0.492	0.099
3065	BRCA2	BRCA2	chr13	+	32910401	32915333	32918694	32918790	32906408	32907524	32920963	32921033	3065	212	16	544	15	5057	221	0.00762095066956	0.0680971803186	0.367	0.613	-0.246
3380	C12orf49	C12orf49	chr12	-	117158100	117158252	117160871	117161028	117157567	117157681	117175594	117175875	3380	67	135	239	305	282	277	0.00761344482327	0.0680971803186	0.328	0.435	-0.107
4487	YWHAZ	YWHAZ	chr8	-	101936182	101936278	101936362	101936526	101930803	101932980	101937143	101937267	4487	3141	1700	8438	5015	289	221	0.00761476859052	0.0680971803186	0.586	0.563	0.023
1590	NT5C3B	NT5C3B	chr17	-	39987052	39987142	39988643	39988729	39983677	39983878	39991321	39991368	1590	129	7	130	22	211	215	0.0076921799112	0.0685189964213	0.949	0.858	0.091
348	UBXN11	UBXN11	chr1	-	26624452	26624553	26628184	26628213	26612313	26612528	26629303	26629409	348	15	19	12	2	154	226	0.00772012474615	0.0686566433735	0.537	0.898	-0.361
3906	TMEM55B	TMEM55B	chr14	-	20927546	20927599	20927786	20927892	20926011	20926861	20928350	20928457	3906	137	6	189	0	231	178	0.00773818995857	0.0687061260296	0.946	1.0	-0.054
5986	IPO11	IPO11	chr5	+	61887403	61887499	61897590	61897675	61856962	61857084	61922980	61924416	5986	39	45	112	63	221	210	0.00781670423777	0.0692913007916	0.452	0.628	-0.176
593	DCLRE1B	DCLRE1B	chr1	+	114449617	114449783	114450630	114450813	114447914	114448397	114453752	114456708	593	11	52	54	99	291	308	0.00786470444668	0.0696045340402	0.183	0.366	-0.183
2599	OCIAD2	OCIAD2	chr4	-	48894788	48894906	48896022	48896070	48887396	48887582	48899820	48899874	2599	659	538	1435	1408	173	243	0.00793859278964	0.0701455079933	0.632	0.589	0.043
4782	SLC30A5	SLC30A5	chr5	+	68398888	68398955	68400457	68400543	68396633	68396756	68404175	68404263	4782	13	72	44	99	192	211	0.0079592309465	0.070214981191	0.166	0.328	-0.162
1671	CDKL3	CDKL3	chr5	-	133644264	133644418	133647982	133648071	133643828	133644157	133655048	133655188	1671	0	26	3	6	214	279	0.00797786371974	0.0702665689162	0.0	0.395	-0.395
1515	YAP1	YAP1	chr11	+	102080247	102080295	102098199	102098312	102076623	102076817	102100432	102104154	1515	2	125	48	636	173	238	0.00804049332461	0.0706297925667	0.022	0.094	-0.072
4627	MTCH2	MTCH2	chr11	-	47656223	47656286	47657096	47657123	47652587	47652639	47660250	47660357	4627	35	30	79	28	152	188	0.00804480533966	0.0706297925667	0.591	0.777	-0.186
4111	E2F8	E2F8	chr11	-	19255906	19256068	19256290	19256605	19253780	19253918	19258860	19259017	4111	45	14	167	120	440	287	0.0080928606247	0.0709383763849	0.677	0.476	0.201
4891	TYMS	TYMS	chr18	+	669071	669173	670691	670867	662145	662320	671379	671451	4891	555	1269	853	1637	227	301	0.00811357117185	0.071006667453	0.367	0.409	-0.042
1482	ABI1	ABI1	chr10	-	27065993	27066170	27112066	27112234	27059173	27059274	27149675	27150016	1482	123	88	521	557	293	302	0.00817879361659	0.0713896529932	0.59	0.491	0.099
3097	ST3GAL6	ST3GAL6	chr3	+	98492763	98492827	98503788	98503884	98491656	98491760	98506879	98507066	3097	3	8	21	7	189	221	0.00818789546449	0.0713896529932	0.305	0.778	-0.473
3451	CERS5	CERS5	chr12	-	50532349	50532400	50535835	50535893	50529723	50529852	50536856	50536987	3451	23	9	46	3	183	176	0.00819630113514	0.0713896529932	0.711	0.936	-0.225
2271	STOML2	STOML2	chr9	-	35102091	35102191	35102682	35102820	35101900	35101959	35103046	35103192	2271	67	599	127	746	263	225	0.00825207727957	0.0717599205357	0.087	0.127	-0.04
3551	PARD3	PARD3	chr10	-	34661425	34661464	34663801	34663930	34648998	34649187	34666894	34667034	3551	190	26	572	140	254	164	0.00826492534554	0.0717599205357	0.825	0.725	0.1
4095	SYS1-DBNDD2	SYS1-DBNDD2	chr20	+	43992168	43992333	43994258	43994326	43991808	43991955	44037099	44037246	4095	69	8	117	2	290	193	0.00830878908945	0.0719135509222	0.852	0.975	-0.123
5576	COL13A1	COL13A1	chr10	+	71657230	71657287	71658452	71658518	71655305	71655332	71662503	71662611	5576	30	36	6	0	182	191	0.00830782382177	0.0719135509222	0.467	1.0	-0.533
297	ZNF138	ZNF138	chr7	+	64280597	64280701	64291317	64291454	64275953	64276031	64291828	64294059	297	5	9	0	16	229	262	0.00839006750776	0.0724223209543	0.389	0.0	0.389
5193	ACTN1	ACTN1	chr14	-	69387722	69387842	69392274	69392389	69378872	69378959	69445668	69446083	5193	47	103	2506	3468	240	245	0.00839392620959	0.0724223209543	0.318	0.425	-0.107
268	FAM118B	FAM118B	chr11	+	126099119	126099188	126104889	126104982	126081618	126081725	126110686	126110939	268	3	28	0	110	194	218	0.00846500059629	0.0729038250101	0.107	0.0	0.107
5470	LRR1	LRR1	chr14	+	50069087	50069186	50074117	50074839	50065414	50065921	50080973	50081390	5470	30	103	220	427	224	847	0.00847626349735	0.0729038250101	0.524	0.661	-0.137
3686	CDC42SE1	CDC42SE1	chr1	-	151027491	151027602	151028152	151028469	151026706	151026797	151031954	151032125	3686	383	118	1454	605	442	236	0.00854186057168	0.0733532276593	0.634	0.562	0.072
284	QARS	QARS	chr3	-	49139052	49139138	49139260	49139332	49138787	49138874	49139637	49139698	284	385	447	429	384	197	211	0.00857753140262	0.073544637424	0.48	0.545	-0.065
5243	UXS1	UXS1	chr2	-	106713173	106713277	106715171	106715229	106709758	106710613	106717513	106717574	5243	85	101	258	476	183	229	0.00864786141857	0.0740321594337	0.513	0.404	0.109
3262	PLAU	PLAU	chr10	+	75671972	75672080	75672681	75672856	75671798	75671826	75673047	75673139	3262	16	83	5651	14966	233	300	0.00868395023724	0.0742254906748	0.199	0.327	-0.128
1452	SASH1	SASH1	chr6	+	148835459	148835592	148840682	148841029	148808749	148808851	148846426	148846501	1452	14	77	77	190	258	472	0.00876179203897	0.07468825263	0.25	0.426	-0.176
1784	PHYHD1	PHYHD1	chr9	+	131700035	131700057	131702877	131702994	131698861	131698924	131703723	131703850	1784	2	59	25	143	147	242	0.00884447161569	0.07468825263	0.053	0.223	-0.17
2036	BRE	BRE	chr2	+	28532948	28533020	28550140	28550314	28521204	28521358	28561316	28561767	2036	26	53	39	33	197	299	0.00881076336338	0.07468825263	0.427	0.642	-0.215
2316	HMGN5	HMGN5	chrX	-	80374228	80374258	80377033	80377171	80373930	80373984	80457235	80457441	2316	12	12	3	19	263	155	0.00880786716858	0.07468825263	0.371	0.085	0.286
3087	RCAN3	RCAN3	chr1	+	24857707	24857881	24859572	24859744	24840803	24841057	24861582	24863510	3087	6	23	140	169	299	297	0.00878484287388	0.07468825263	0.206	0.451	-0.245
3572	RBL2	RBL2	chr16	+	53476569	53476770	53480953	53481018	53472927	53473058	53485614	53485743	3572	81	16	132	58	326	190	0.00884680721654	0.07468825263	0.747	0.57	0.177
4485	ERCC1	ERCC1	chr19	-	45923581	45923685	45924435	45924651	45922355	45922455	45926527	45926820	4485	530	266	455	168	341	229	0.00881993252621	0.07468825263	0.572	0.645	-0.073
4525	NDUFA10	NDUFA10	chr2	-	240929490	240929599	240944626	240944712	240896788	240900603	240946732	240946787	4525	184	232	369	336	211	234	0.00880616624547	0.07468825263	0.468	0.549	-0.081
5321	LARGE	LARGE	chr22	-	33700214	33700493	33712070	33712234	33679187	33679334	33733631	33733787	5321	20	51	132	161	289	404	0.00887642989958	0.0748234029572	0.354	0.534	-0.18
2738	ERP44	ERP44	chr9	-	102769859	102769971	102778603	102778720	102768787	102768929	102780537	102780595	2738	199	171	380	230	242	237	0.00890431887025	0.0749435474899	0.533	0.618	-0.085
3281	LIN54	LIN54	chr4	-	83891479	83891622	83900035	83900159	83867410	83867627	83905313	83906029	3281	2	14	49	58	249	268	0.00894602807632	0.0750949487022	0.133	0.476	-0.343
5660	LDAH	LDAH	chr2	-	20990014	20990158	21001069	21001225	20974569	20974739	21022796	21022890	5660	130	156	68	134	281	269	0.0089496345342	0.0750949487022	0.444	0.327	0.117
4090	UPF3A	UPF3A	chr13	+	115064314	115064475	115067205	115067500	115057108	115057267	115070263	115071291	4090	478	1099	222	392	286	420	0.00897929790643	0.0752289958746	0.39	0.454	-0.064
428	UBE2G1	UBE2G1	chr17	-	4192524	4192703	4200011	4200109	4186092	4186216	4210315	4210418	428	36	162	226	613	223	304	0.00903278652027	0.0754471044307	0.233	0.334	-0.101
5052	FAM160B2	FAM160B2	chr8	+	21959218	21959362	21959685	21959826	21958950	21959041	21960038	21960139	5052	110	158	160	148	269	266	0.00903185977259	0.0754471044307	0.408	0.517	-0.109
3414	EFTUD1	EFTUD1	chr15	-	82443805	82444764	82450053	82450201	82430998	82431183	82456193	82456325	3414	46	451	89	532	273	1084	0.00918125723584	0.0765708494206	0.288	0.399	-0.111
3744	ZDHHC20	ZDHHC20	chr13	-	21965860	21965993	21974511	21974632	21961646	21961773	21975791	21975824	3744	85	158	189	228	246	258	0.00920066914575	0.0766164812501	0.361	0.465	-0.104
1938	EDC3	EDC3	chr15	-	74927749	74927967	74932806	74932960	74922898	74925287	74948073	74948409	1938	102	249	144	233	279	343	0.00928122579387	0.0769788353451	0.335	0.432	-0.097
2428	CEP78	CEP78	chr9	+	80868147	80868193	80869751	80869880	80866820	80866959	80877822	80877900	2428	15	131	36	136	171	254	0.00928620229873	0.0769788353451	0.145	0.282	-0.137
4678	ABCD4	ABCD4	chr14	-	74764632	74764772	74766852	74766971	74763035	74763152	74769577	74769767	4678	2	53	23	117	244	265	0.00926666782661	0.0769788353451	0.039	0.176	-0.137
5028	REXO2	REXO2	chr11	+	114314577	114314655	114315262	114315374	114311377	114311461	114316700	114316809	5028	73	48	542	590	203	237	0.00930725189677	0.0770371331697	0.64	0.517	0.123
2619	TMEM65	TMEM65	chr8	-	125339594	125339662	125342988	125343033	125335561	125335616	125384094	125384940	2619	14	68	55	115	170	193	0.00937418589911	0.0774218499946	0.189	0.352	-0.163
3195	CLUAP1	CLUAP1	chr16	+	3556330	3556415	3558288	3558468	3554719	3554831	3562382	3562478	3195	63	93	41	114	210	305	0.00938190540327	0.0774218499946	0.496	0.343	0.153
869	CD44	CD44	chr11	+	35232792	35232996	35236398	35236461	35211381	35211612	35240862	35240934	869	1	13	1181	1901	329	188	0.00949098142782	0.0782045486166	0.042	0.262	-0.22
1673	SLC39A14	SLC39A14	chr8	+	22267458	22267628	22269549	22269719	22265822	22266009	22272292	22272415	1673	2	177	17	293	295	295	0.00969144440618	0.0794987738155	0.011	0.055	-0.044
3816	MTMR2	MTMR2	chr11	-	95615537	95615660	95620775	95620848	95598764	95598840	95621319	95621425	3816	1	6	71	37	198	248	0.00967916997112	0.0794987738155	0.173	0.706	-0.533
5024	TNS1	TNS1	chr2	-	218712232	218713810	218745620	218745737	218700737	218700934	218747068	218747134	5024	1	125	26	442	242	1703	0.00966419478305	0.0794987738155	0.053	0.293	-0.24
5415	IRAK1	IRAK1	chrX	-	153279492	153279729	153281482	153281548	153278493	153278794	153281887	153282095	5415	92	56	475	175	191	362	0.00976922280672	0.0800173599787	0.757	0.837	-0.08
3711	TEX9	TEX9	chr15	+	56665638	56665702	56704499	56704634	56657776	56657868	56719802	56719937	3711	17	59	20	24	189	260	0.00983859548831	0.080465655958	0.284	0.534	-0.25
1555	TMEM14B	TMEM14B	chr6	+	10749854	10749931	10755374	10755465	10749434	10749501	10756699	10757214	1555	132	114	567	336	202	216	0.00992679356776	0.0810663557926	0.553	0.643	-0.09
1219	DPY19L4	DPY19L4	chr8	+	95746857	95746982	95750596	95750687	95738558	95738669	95751640	95751762	1219	105	61	79	82	250	216	0.00995651823538	0.0811884632369	0.598	0.454	0.144
4400	UBAP2	UBAP2	chr9	-	33927794	33927990	33932559	33932626	33926986	33927078	33933487	33933626	4400	48	131	179	299	192	321	0.00998119165225	0.0812690804752	0.38	0.5	-0.12
3120	ZNF577	ZNF577	chr19	-	52364156	52364231	52381641	52381768	52359055	52359220	52383575	52383654	3120	60	21	15	0	252	200	0.0101687676907	0.0825517684314	0.694	1.0	-0.306
4581	GTF2I	GTF2I	chr7	+	74103457	74103561	74105304	74105443	74071990	74072394	74113290	74113425	4581	51	416	37	538	229	264	0.0101640177988	0.0825517684314	0.124	0.073	0.051
4696	SCMH1	SCMH1	chr1	-	41618270	41618413	41625396	41625605	41608549	41608784	41626546	41626570	4696	45	2	50	13	334	268	0.0103439387177	0.0838499811099	0.948	0.755	0.193
2068	HSPB11	HSPB11	chr1	-	54395711	54395818	54405657	54405770	54394044	54394113	54411227	54411288	2068	77	242	80	399	238	232	0.0104108972279	0.0841281484086	0.237	0.163	0.074
5585	DUS1L	DUS1L	chr17	-	80021343	80021394	80022001	80022110	80020736	80020849	80022698	80022945	5585	258	123	403	271	234	176	0.0104241755943	0.0841281484086	0.612	0.528	0.084
5709	SLC9A8	SLC9A8	chr20	+	48481264	48481381	48491241	48491358	48471974	48472118	48494517	48494600	5709	4	6	4	58	242	242	0.0104002342584	0.0841281484086	0.4	0.065	0.335
1739	EML3	EML3	chr11	-	62373113	62373245	62373326	62373452	62372584	62372652	62373534	62373686	1739	26	105	70	146	251	257	0.0104610685761	0.084302101018	0.202	0.329	-0.127
1594	NT5C3B	NT5C3B	chr17	-	39983677	39983878	39985041	39985204	39981333	39981909	39987052	39987142	1594	474	300	440	362	288	326	0.0104833544213	0.0843580027811	0.641	0.579	0.062
2006	SH3YL1	SH3YL1	chr2	-	242797	242871	243502	243562	234159	234272	247537	247602	2006	2	8	6	1	185	199	0.0105339532576	0.0846412384558	0.212	0.866	-0.654
602	MLH1	MLH1	chr3	+	37083758	37083822	37089009	37089174	37081676	37081785	37090007	37090100	602	47	116	130	190	189	290	0.0105617674928	0.0847408381612	0.383	0.512	-0.129
1068	JUP	JUP	chr17	-	39919234	39919573	39920964	39921068	39914966	39915122	39921174	39921319	1068	240	622	1622	5188	229	464	0.0106027070384	0.0849453030365	0.439	0.388	0.051
2234	SPOP	SPOP	chr17	-	47714120	47714171	47753256	47753378	47700094	47700238	47755294	47755525	2234	5	13	14	6	247	176	0.0107337882597	0.0857454945862	0.215	0.624	-0.409
3978	IGF2BP2	IGF2BP2	chr3	-	185414399	185414451	185416086	185416135	185410486	185410550	185540940	185541001	3978	145	174	119	215	174	177	0.01072568248	0.0857454945862	0.459	0.36	0.099
3006	OBSCN	OBSCN	chr1	+	228487582	228487846	228491375	228491639	228486154	228486418	228492003	228492267	3006	13	8	12	31	389	389	0.0107719755891	0.085925657239	0.619	0.279	0.34
3614	ABHD10	ABHD10	chr3	+	111700630	111700814	111705110	111705222	111697722	111698050	111705760	111705898	3614	155	97	90	93	309	237	0.0108119503653	0.0861195350836	0.551	0.426	0.125
260	AKR1E2	AKR1E2	chr10	+	4875541	4875658	4877866	4878001	4872866	4873034	4884612	4884696	260	3	3	14	0	242	260	0.0108518912019	0.0863125818316	0.518	1.0	-0.482
4832	NEDD1	NEDD1	chr12	+	97301381	97301634	97311398	97311515	97301000	97301078	97313762	97313903	4832	24	34	140	93	378	242	0.0110189241627	0.0875144612691	0.311	0.491	-0.18
1683	PICALM	PICALM	chr11	-	85737333	85737409	85742510	85742653	85733409	85733512	85779692	85780139	1683	75	65	1253	691	268	201	0.0110599887567	0.0875874613931	0.464	0.576	-0.112
4175	UBAP2L	UBAP2L	chr1	+	154201090	154201201	154207066	154207268	154199757	154199835	154207671	154207767	4175	287	197	503	254	236	327	0.0110443859517	0.0875874613931	0.669	0.733	-0.064
4236	CNTRL	CNTRL	chr9	+	123887993	123888214	123898083	123898260	123886208	123886362	123900822	123900957	4236	101	83	82	36	346	302	0.0111403252826	0.0880967305801	0.515	0.665	-0.15
1994	IKBKE	IKBKE	chr1	+	206666355	206666452	206666598	206666711	206664980	206665082	206667252	206667324	1994	48	19	79	69	222	238	0.0112025074732	0.088303600912	0.73	0.551	0.179
3055	ADAM9	ADAM9	chr8	+	38940159	38940240	38940486	38940592	38934746	38934930	38947565	38947707	3055	85	68	1220	1491	206	231	0.0112146858509	0.088303600912	0.584	0.478	0.106
5253	PER2	PER2	chr2	-	239177563	239177615	239179952	239180154	239176696	239176839	239181710	239181832	5253	59	6	23	10	327	177	0.0111870596161	0.088303600912	0.842	0.555	0.287
3685	USP31	USP31	chr16	-	23091266	23091492	23093758	23093878	23085042	23085201	23096180	23096310	3685	12	4	44	64	245	351	0.0112654774874	0.088576629858	0.811	0.496	0.315
1488	CD47	CD47	chr3	-	107768465	107768498	107770785	107770817	107761940	107766139	107776323	107776416	1488	120	12	1122	44	157	158	0.0114507262811	0.0893611568054	0.91	0.962	-0.052
3715	BNIP2	BNIP2	chr15	-	59961474	59961561	59963381	59963513	59961090	59961189	59964835	59964938	3715	139	123	269	159	257	212	0.0114628121448	0.0893611568054	0.482	0.583	-0.101
4967	ANAPC5	ANAPC5	chr12	-	121768385	121768475	121769149	121769231	121766118	121766300	121773335	121773526	4967	196	198	245	173	207	215	0.0114283950386	0.0893611568054	0.507	0.595	-0.088
5568	CDH3	CDH3	chr16	+	68725622	68725829	68729157	68729288	68721414	68721639	68729679	68729826	5568	32	36	3032	1829	332	256	0.0114523379199	0.0893611568054	0.407	0.561	-0.154
687	ASH1L	ASH1L	chr1	-	155365249	155365344	155385534	155385714	155349833	155349907	155408117	155408859	687	48	10	60	34	305	220	0.0113974057404	0.0893611568054	0.776	0.56	0.216
803	YY1AP1	YY1AP1	chr1	-	155649199	155649303	155657861	155657992	155646338	155646537	155658720	155658823	803	1	84	11	112	256	229	0.0114451408237	0.0893611568054	0.011	0.081	-0.07
1602	PIK3R3	PIK3R3	chr1	-	46546313	46546422	46597518	46597628	46543186	46543285	46598455	46598708	1602	14	37	2	31	235	234	0.0114953601712	0.089487959633	0.274	0.06	0.214
1062	MAPKAPK5	MAPKAPK5	chr12	+	112303053	112303127	112303959	112304035	112280031	112280573	112305375	112305473	1062	10	68	37	98	199	201	0.0115622270245	0.089826731585	0.129	0.276	-0.147
4276	PUS1	PUS1	chr12	+	132423717	132423820	132425836	132426528	132416719	132416857	132428083	132428406	4276	33	585	82	860	228	817	0.0115715658592	0.089826731585	0.168	0.255	-0.087
1491	CDC123	CDC123	chr10	+	12288147	12288276	12291579	12291717	12280455	12280484	12292309	12292589	1491	465	404	807	562	254	263	0.0116258836325	0.0901210951258	0.544	0.598	-0.054
2570	IQGAP3	IQGAP3	chr1	-	156514180	156514264	156517864	156518035	156513943	156514015	156518139	156518279	2570	52	10	283	128	296	209	0.011648685404	0.0901706689865	0.786	0.61	0.176
2336	EIF3K	EIF3K	chr19	+	39116667	39116742	39123069	39123136	39114716	39114837	39125632	39125758	2336	697	33	901	21	200	192	0.0117861837695	0.0911067032309	0.953	0.976	-0.023
5873	GSN	GSN	chr9	+	124044152	124044231	124044716	124044828	124043747	124043840	124064240	124064445	5873	0	5	20	13	204	237	0.0118307824244	0.0913230059052	0.0	0.641	-0.641
1372	LEPROTL1	LEPROTL1	chr8	+	29959413	29959489	29961815	29962002	29952921	29953044	29963261	29965587	1372	14	440	35	502	201	312	0.0118755438807	0.0915399567578	0.047	0.098	-0.051
4402	SH2D4A	SH2D4A	chr8	+	19214713	19214794	19218713	19218825	19192196	19192368	19221582	19221793	4402	4	37	75	206	206	237	0.0119021719253	0.0916167183494	0.111	0.295	-0.184
1369	TSGA10	TSGA10	chr2	-	99636742	99636945	99651692	99651902	99634998	99635103	99681401	99681587	1369	21	28	5	26	335	328	0.0120268399451	0.0922870465981	0.423	0.158	0.265
2192	GPR137B	GPR137B	chr1	+	236332005	236332055	236347077	236347206	236305831	236306336	236368425	236368550	2192	21	65	40	55	175	254	0.0121035023179	0.0922870465981	0.319	0.514	-0.195
239	ILF3	ILF3	chr19	+	10781649	10781879	10782033	10782211	10781191	10781284	10787838	10787986	239	1727	1205	2145	1315	355	303	0.0120096725705	0.0922870465981	0.55	0.582	-0.032
3135	TAF15	TAF15	chr17	+	34151081	34151202	34160910	34160945	34149643	34149837	34161569	34161602	3135	342	105	925	389	246	160	0.0121067977797	0.0922870465981	0.679	0.607	0.072
3315	CREM	CREM	chr10	+	35468061	35468204	35477127	35477316	35437295	35437419	35495822	35495979	3315	49	41	68	26	268	314	0.0120692665275	0.0922870465981	0.583	0.754	-0.171
5613	KLF7	KLF7	chr2	-	207953181	207953305	207988497	207989128	207938861	207945988	208030190	208030740	5613	135	38	495	79	756	249	0.0120787421483	0.0922870465981	0.539	0.674	-0.135
6024	SPG11	SPG11	chr15	-	44861595	44861703	44862722	44862856	44859621	44859790	44864880	44865018	6024	75	65	122	59	259	233	0.012072700597	0.0922870465981	0.509	0.65	-0.141
3098	GGT1	GGT1	chr22	+	25003920	25003990	25005931	25006000	24999123	24999494	25006216	25006498	3098	0	7	22	25	195	194	0.0122085671519	0.092933912835	0.0	0.467	-0.467
3355	GAS5	GAS5	chr1	-	173834994	173835032	173835665	173835705	173834608	173834685	173835898	173835934	3355	576	568	345	430	165	163	0.0122356189463	0.0930110120731	0.5	0.442	0.058
152	TMEM245	TMEM245	chr9	-	111798485	111798660	111812562	111812708	111777414	111782785	111812849	111812972	152	115	38	489	92	271	300	0.0122954078622	0.0933047302515	0.77	0.855	-0.085
5221	NUP35	NUP35	chr2	+	184016235	184016377	184022171	184022241	183998293	183998351	184023010	184023139	5221	67	54	174	79	267	195	0.0123082113232	0.0933047302515	0.475	0.617	-0.142
2784	N4BP2	N4BP2	chr4	+	40075074	40075171	40098846	40099189	40058523	40058650	40103694	40104838	2784	11	52	2	55	222	468	0.0123383044982	0.0934040241351	0.308	0.071	0.237
3231	PCCB	PCCB	chr3	+	135975396	135975465	135980793	135980907	135974697	135974817	136002678	136002789	3231	84	161	171	215	194	239	0.0123943578624	0.0935705917744	0.391	0.495	-0.104
4149	TBC1D8	TBC1D8	chr2	-	101645952	101646238	101650005	101650220	101644764	101644894	101652479	101652630	4149	90	191	180	256	340	411	0.0123867652511	0.0935705917744	0.363	0.459	-0.096
2921	TSPAN9	TSPAN9	chr12	+	3192818	3192885	3310342	3310422	3186520	3186619	3387586	3387778	2921	5	73	0	100	192	205	0.012457559908	0.093918723257	0.068	0.0	0.068
2166	CHD2	CHD2	chr15	+	93444396	93444529	93467550	93467782	93443550	93444054	93470473	93470560	2166	51	107	80	287	258	357	0.0125217263659	0.0942731617904	0.397	0.278	0.119
3309	SMARCC1	SMARCC1	chr3	-	47703823	47704082	47712147	47712207	47702783	47702945	47716964	47717078	3309	179	634	200	945	185	384	0.0126113818957	0.0947800773241	0.369	0.305	0.064
5410	RBM6	RBM6	chr3	+	50036872	50036946	50085677	50085752	50012755	50012825	50091767	50091828	5410	58	177	101	190	199	200	0.0126752832666	0.0947800773241	0.248	0.348	-0.1
5915	COPS7B	COPS7B	chr2	+	232653264	232653442	232656442	232656518	232646380	232646593	232658972	232659061	5915	63	73	45	97	303	201	0.0126436764328	0.0947800773241	0.364	0.235	0.129
77	FAM98C	FAM98C	chr19	+	38896158	38896275	38897549	38897717	38895547	38895753	38899390	38899728	77	0	100	7	122	242	293	0.0126331629366	0.0947800773241	0.0	0.065	-0.065
968	MRPS18B	MRPS18B	chr6	+	30590608	30590675	30592659	30592719	30587697	30587766	30593278	30594174	968	79	105	166	138	192	185	0.0126672559391	0.0947800773241	0.42	0.537	-0.117
1474	PTPN12	PTPN12	chr7	+	77214859	77214898	77221501	77221573	77200394	77200503	77227158	77227218	1474	0	52	13	147	164	197	0.0128658122474	0.0960740544996	0.0	0.096	-0.096
6072	ARMC8	ARMC8	chr3	+	137907296	137907372	137928658	137928735	137906089	137906441	137940767	137940839	6072	23	41	24	102	201	202	0.0129089031355	0.0962650361366	0.361	0.191	0.17
1946	MAL	MAL	chr2	+	95713703	95713871	95715325	95715451	95691399	95691630	95719125	95719737	1946	3	14	2364	2656	293	251	0.0129604647412	0.0963879759373	0.155	0.433	-0.278
2050	TBC1D14	TBC1D14	chr4	+	7008358	7008453	7011603	7011675	7006570	7006651	7012379	7012508	2050	105	46	169	125	220	197	0.012950928798	0.0963879759373	0.671	0.548	0.123
4684	PHF21A	PHF21A	chr11	-	45967390	45967554	45967626	45967649	45959707	45959863	45970436	45970497	4684	3	368	6	129	148	289	0.013078265142	0.0971032082295	0.016	0.083	-0.067
4800	SKP2	SKP2	chr5	+	36166620	36166764	36168414	36168549	36163746	36163858	36170445	36170544	4800	208	213	102	66	269	260	0.0130919718519	0.0971032082295	0.486	0.599	-0.113
4993	MSH6	MSH6	chr2	+	48023032	48023202	48025749	48028294	48018065	48018262	48030558	48030824	4993	292	6514	302	5467	295	2670	0.0132656162	0.0982585264625	0.289	0.333	-0.044
1368	ABCC1	ABCC1	chr16	+	16110352	16110478	16126965	16127027	16108347	16108485	16130328	16130460	1368	24	25	138	64	251	187	0.0133310716341	0.0986104572019	0.417	0.616	-0.199
3257	DHRS11	DHRS11	chr17	+	34955349	34955479	34956099	34956192	34951400	34951610	34956400	34956466	3257	8	46	1	52	255	218	0.0133578505208	0.0986757344924	0.129	0.016	0.113
2019	TIRAP	TIRAP	chr11	+	126159559	126159728	126160356	126160480	126152981	126153048	126160697	126160856	2019	7	4	12	40	294	249	0.0133786106263	0.0986964349022	0.597	0.203	0.394
1187	NAA35	NAA35	chr9	+	88571274	88571308	88573386	88573501	88557069	88557198	88574707	88574782	1187	19	89	59	135	159	240	0.0134030644192	0.0987442922894	0.244	0.397	-0.153
986	MFSD8	MFSD8	chr4	-	128859937	128859993	128861007	128861152	128854139	128854248	128863199	128863313	986	16	2	45	31	270	181	0.0134691030361	0.0990979789644	0.843	0.493	0.35
339	DDX23	DDX23	chr12	-	49225860	49225969	49226204	49226356	49224924	49225099	49227059	49227302	339	272	193	381	363	277	234	0.0135100891597	0.0992666444141	0.543	0.47	0.073
2966	ZDHHC8P1	ZDHHC8P1	chr22	-	23734913	23735020	23736112	23736244	23732791	23733911	23741946	23742770	2966	13	11	0	6	257	232	0.0135650812737	0.0993175682353	0.516	0.0	0.516
680	SMG5	SMG5	chr1	-	156228795	156228954	156230241	156230417	156223239	156223299	156231123	156231199	680	298	245	524	327	301	284	0.0135671551132	0.0993175682353	0.534	0.602	-0.068
904	AUP1	AUP1	chr2	-	74755543	74755616	74755877	74756062	74755066	74755133	74756258	74756409	904	422	12	792	7	310	198	0.0135712324863	0.0993175682353	0.957	0.986	-0.029
2762	CDK20	CDK20	chr9	-	90584710	90584834	90585482	90585545	90584108	90584264	90585690	90585812	2762	9	40	0	23	188	249	0.0137046901454	0.100027857954	0.23	0.0	0.23
4992	MSH6	MSH6	chr2	+	48023032	48023202	48025753	48028294	48018065	48018262	48030558	48030824	4992	292	6503	302	5463	295	2666	0.0136969180782	0.100027857954	0.289	0.333	-0.044
4104	PTPN2	PTPN2	chr18	-	12819212	12819281	12825808	12825943	12817154	12817364	12830941	12831040	4104	163	1	206	10	260	194	0.0137692249999	0.100365597612	0.992	0.939	0.053
798	CREB1	CREB1	chr2	+	208425842	208425884	208432186	208432287	208424949	208425096	208434902	208435045	798	3	98	25	214	167	226	0.0139288149162	0.101394393085	0.04	0.137	-0.097
5741	NAA60	NAA60	chr16	+	3526221	3526337	3529470	3529600	3498470	3498540	3532501	3532598	5741	16	77	18	219	241	255	0.0140368596877	0.102045741857	0.18	0.08	0.1
2044	DNAJC21	DNAJC21	chr5	+	34941200	34941288	34944971	34945130	34938962	34939114	34945865	34945908	2044	99	163	140	344	213	284	0.0141307798915	0.102592822039	0.447	0.352	0.095
4505	DLC1	DLC1	chr8	-	12943798	12943972	12945995	12946213	12940871	12943440	12947760	12947979	4505	143	168	620	532	343	299	0.0143441431754	0.104004499858	0.426	0.504	-0.078
1999	CRELD2	CRELD2	chr22	+	50316881	50316965	50318007	50318103	50316259	50316355	50319064	50319205	1999	31	80	62	83	209	221	0.0144298289655	0.104213840037	0.291	0.441	-0.15
3123	MRPS18C	MRPS18C	chr4	+	84379498	84379582	84380892	84380950	84378061	84378111	84382125	84382185	3123	54	98	186	209	209	183	0.0144299003399	0.104213840037	0.325	0.438	-0.113
5319	DIAPH1	DIAPH1	chr5	-	140908738	140908840	140909169	140909264	140908268	140908508	140913901	140914000	5319	61	101	457	495	220	227	0.0143939640018	0.104213840037	0.384	0.488	-0.104
5128	RNF185	RNF185	chr22	+	31588669	31588688	31592921	31592976	31583032	31583256	31597483	31597601	5128	10	3	23	36	144	180	0.0145732252932	0.1051108218	0.806	0.444	0.362
294	ZNF138	ZNF138	chr7	+	64275949	64276031	64280597	64280701	64275295	64275422	64291828	64294059	294	5	3	17	0	207	229	0.0145924181934	0.105111311128	0.648	1.0	-0.352
588	PHKB	PHKB	chr16	+	47697587	47697645	47699852	47699943	47695629	47695711	47703125	47703328	588	31	25	100	167	183	216	0.0146307736959	0.105249649519	0.594	0.414	0.18
1902	TFDP1	TFDP1	chr13	+	114290848	114291015	114292132	114292211	114290291	114290443	114294434	114295788	1902	840	231	957	334	292	204	0.0147007248083	0.105614619015	0.718	0.667	0.051
1191	KIF2C	KIF2C	chr1	+	45226263	45226374	45227587	45227655	45225951	45226156	45228017	45228123	1191	65	85	241	198	236	193	0.0147235739475	0.105640682005	0.385	0.499	-0.114
3490	CHTF18	CHTF18	chr16	+	841850	841948	842223	842347	841160	841370	842438	842590	3490	16	41	66	75	223	249	0.0147744104992	0.105813703085	0.303	0.496	-0.193
4508	FAR2	FAR2	chr12	+	29423344	29423571	29446232	29446408	29301935	29302340	29449953	29450133	4508	35	45	391	281	352	301	0.0147861943176	0.105813703085	0.399	0.543	-0.144
2481	AZIN1	AZIN1	chr8	-	103842048	103842164	103845283	103845446	103841654	103841714	103846416	103846491	2481	362	283	945	924	288	241	0.0148984361706	0.106456767782	0.517	0.461	0.056
3177	RWDD3	RWDD3	chr1	+	95709766	95710207	95712097	95712213	95699710	95699871	95712311	95712781	3177	215	79	212	119	566	241	0.0149147946128	0.106456767782	0.537	0.431	0.106
185	EIF4E3	EIF4E3	chr3	-	71745610	71745671	71748764	71748859	71743025	71743092	71759562	71759635	185	12	29	57	54	220	186	0.0150293873112	0.107135554685	0.259	0.472	-0.213
3026	CDIPT	CDIPT	chr16	-	29872426	29872580	29873906	29874041	29871901	29871983	29874135	29874609	3026	158	181	249	397	260	279	0.0151100022805	0.10757068981	0.484	0.402	0.082
3758	METAP1	METAP1	chr4	+	99966329	99966461	99969883	99970027	99964399	99964538	99978903	99978969	3758	55	104	587	728	257	269	0.0151836356381	0.107955060113	0.356	0.458	-0.102
3512	RUVBL1	RUVBL1	chr3	-	127801325	127801417	127806548	127806651	127799799	127800252	127816142	127816341	3512	253	192	496	280	228	217	0.0152056173113	0.10797167021	0.556	0.628	-0.072
1389	RPLP0	RPLP0	chr12	-	120636356	120636542	120636656	120636803	120635124	120635265	120636920	120637008	1389	15011	18351	17218	21838	272	311	0.0152538188319	0.108034778737	0.483	0.474	0.009
4713	KIAA1191	KIAA1191	chr5	-	175779624	175779751	175786483	175786570	175777615	175777740	175786813	175786921	4713	72	203	222	426	212	252	0.0152406011838	0.108034778737	0.297	0.383	-0.086
5409	HUWE1	HUWE1	chrX	-	53570801	53570929	53571989	53572122	53569403	53569500	53573396	53573553	5409	77	82	235	158	258	253	0.0153035722813	0.108247661851	0.479	0.593	-0.114
34	CBFB	CBFB	chr16	+	67100584	67100701	67116115	67116242	67070541	67070658	67132612	67134958	34	157	130	387	225	242	252	0.0153341326329	0.108324412533	0.557	0.642	-0.085
4035	EML2	EML2	chr19	-	46129962	46130097	46133208	46133304	46124464	46124590	46136118	46136229	4035	20	0	133	28	221	260	0.0154046536344	0.108630772477	1.0	0.848	0.152
837	IL6R	IL6R	chr1	+	154422386	154422456	154426963	154427057	154420600	154420647	154437609	154441926	837	0	7	14	16	195	219	0.0154170310284	0.108630772477	0.0	0.496	-0.496
4835	CHN1	CHN1	chr2	-	175711607	175711685	175742567	175742856	175689161	175689246	175779785	175779899	4835	226	101	62	13	414	203	0.0154722266218	0.108880099249	0.523	0.7	-0.177
5044	BRAP	BRAP	chr12	-	112119440	112119639	112120949	112121111	112116954	112117144	112123514	112123800	5044	36	92	67	93	287	324	0.0155572502582	0.10933842381	0.306	0.449	-0.143
1275	SLCO3A1	SLCO3A1	chr15	+	92638110	92638209	92647508	92647772	92459222	92459688	92663694	92663859	1275	7	64	31	102	224	389	0.0156322984199	0.109637982066	0.16	0.345	-0.185
5517	ZNF268	ZNF268	chr12	+	133764457	133764658	133768074	133768201	133758531	133758616	133768493	133768589	5517	16	25	54	33	326	252	0.0156423334635	0.109637982066	0.331	0.558	-0.227
5569	CDH3	CDH3	chr16	+	68714870	68714999	68716204	68716390	68713701	68713877	68718485	68718727	5569	17	39	1979	2286	254	311	0.0156597190542	0.109637982066	0.348	0.515	-0.167
1519	RAB28	RAB28	chr4	-	13371494	13371589	13373418	13373491	13369346	13370274	13378168	13378246	1519	8	48	1	52	198	220	0.015709629893	0.109847488412	0.156	0.021	0.135
3076	SLC35F6	SLC35F6	chr2	+	26997118	26997191	26997911	26998083	26987141	26987294	26998331	26998544	3076	48	51	126	234	198	297	0.0157827282257	0.110218391777	0.585	0.447	0.138
1951	MEMO1	MEMO1	chr2	-	32108454	32108531	32117060	32117203	32094916	32095021	32142994	32143106	1951	154	54	318	173	268	202	0.0158131436152	0.110290656484	0.682	0.581	0.101
244	HNRNPM	HNRNPM	chr19	+	8539050	8539128	8548041	8548095	8536209	8536311	8550486	8551289	244	72	80	89	164	203	179	0.0159011135476	0.110763650263	0.442	0.324	0.118
295	ZNF138	ZNF138	chr7	+	64275949	64276031	64291317	64291454	64275295	64275422	64291828	64294059	295	5	12	17	8	207	262	0.0159969736201	0.111290337995	0.345	0.729	-0.384
1799	EIF2B4	EIF2B4	chr2	-	27590891	27591006	27591238	27591330	27590323	27590426	27591520	27591600	1799	101	5	170	0	217	240	0.0160883593067	0.111784605246	0.957	1.0	-0.043
4558	PRDX3	PRDX3	chr10	-	120933248	120933384	120936532	120936665	120931893	120931997	120938266	120938377	4558	464	646	883	1471	258	261	0.0161307785767	0.111937827093	0.421	0.378	0.043
6061	WIPF2	WIPF2	chr17	+	38416786	38416919	38418776	38418893	38412642	38412774	38420741	38421398	6061	47	47	146	80	258	242	0.0161612842786	0.112008093815	0.484	0.631	-0.147
404	PPP2R5C	PPP2R5C	chr14	+	102252354	102252520	102285328	102285422	102229241	102229307	102323022	102323222	404	60	3	253	0	291	219	0.0161989312427	0.112127614748	0.938	1.0	-0.062
2102	COX6B1	COX6B1	chr19	+	36142134	36142251	36145472	36145573	36139124	36139305	36149495	36149686	2102	1570	1491	1625	1363	242	226	0.0163145509576	0.112785876809	0.496	0.527	-0.031
408	ZMYM5	ZMYM5	chr13	-	20412839	20413125	20425494	20425588	20411592	20411961	20425828	20426330	408	35	122	41	74	219	411	0.0163535875014	0.112913714708	0.35	0.51	-0.16
267	FAM118B	FAM118B	chr11	+	126104889	126104982	126110686	126110939	126099119	126099188	126120400	126120628	267	25	96	103	218	218	378	0.0164052739458	0.113128463747	0.311	0.45	-0.139
1031	KLHDC3	KLHDC3	chr6	+	42985256	42985433	42985590	42985706	42984871	42985084	42985882	42985954	1031	574	380	452	377	302	241	0.0164501610076	0.113236343485	0.547	0.489	0.058
1272	PRRC2C	PRRC2C	chr1	+	171537385	171537478	171540458	171540560	171535730	171535982	171544065	171544267	1272	85	62	238	273	218	227	0.0164827283093	0.113236343485	0.588	0.476	0.112
3193	KIAA2026	KIAA2026	chr9	-	5954015	5954095	5968018	5969436	5929043	5929159	5988344	5988545	3193	265	4	398	0	1543	205	0.0164798968897	0.113236343485	0.898	1.0	-0.102
3559	FUCA2	FUCA2	chr6	-	143823491	143823702	143825049	143825389	143823068	143823259	143828373	143828561	3559	950	766	1634	1135	465	336	0.0166386562711	0.114151595684	0.473	0.51	-0.037
4491	TFRC	TFRC	chr3	-	195802029	195802231	195803934	195803993	195798873	195799023	195808913	195809032	4491	10	118	9	338	184	327	0.0166574926744	0.114151595684	0.131	0.045	0.086
1297	PDCD6	PDCD6	chr5	+	272825	272887	304291	304336	271735	271936	306716	306875	1297	4	136	18	178	187	170	0.0167534566788	0.11466624895	0.026	0.084	-0.058
3244	BBIP1	BBIP1	chr10	-	112661295	112661370	112677878	112677971	112658487	112660284	112678878	112679124	3244	53	68	37	90	218	200	0.0167903702106	0.114775963529	0.417	0.274	0.143
683	KIAA0355	KIAA0355	chr19	+	34839920	34840058	34842418	34842497	34838781	34838947	34843551	34846471	683	22	19	23	52	263	204	0.0168174279519	0.1148181168	0.473	0.255	0.218
85	PLAGL1	PLAGL1	chr6	-	144269121	144269597	144281605	144281693	144261436	144263800	144285923	144285955	85	18	179	26	569	213	601	0.0168418044721	0.114841882604	0.221	0.114	0.107
5694	SYNJ2BP-COX16	SYNJ2BP-COX16	chr14	-	70809374	70809446	70839749	70839848	70795890	70795953	70842392	70842488	5694	19	144	67	266	224	197	0.0168760945603	0.114933104961	0.104	0.181	-0.077
3605	TP53I13	TP53I13	chr17	+	27896335	27896377	27898608	27898737	27896035	27896104	27898874	27899075	3605	30	182	65	223	167	254	0.0169238981908	0.115116020367	0.2	0.307	-0.107
737	FAM53B	FAM53B	chr10	-	126370175	126370948	126384726	126384781	126307862	126312173	126395204	126395456	737	12	266	17	148	180	898	0.0169713657047	0.11529620014	0.184	0.364	-0.18
4188	PIP5K1A	PIP5K1A	chr1	+	151214913	151215043	151219395	151219441	151212430	151212515	151220338	151222007	4188	7	105	30	169	255	171	0.0170330957144	0.115572708699	0.043	0.106	-0.063
2739	ERP44	ERP44	chr9	-	102768787	102768929	102769859	102769971	102747248	102747351	102778603	102778720	2739	166	266	335	400	237	267	0.0171785473984	0.116415901975	0.413	0.485	-0.072
2563	ALG5	ALG5	chr13	-	37563620	37563692	37567740	37567809	37559763	37559877	37569125	37569172	2563	123	129	186	130	194	197	0.0172049079293	0.116450953177	0.492	0.592	-0.1
1238	SPNS1	SPNS1	chr16	+	28986812	28986878	28989228	28989365	28986095	28986713	28990475	28990627	1238	66	153	130	194	191	262	0.0172803464687	0.116817692733	0.372	0.479	-0.107
376	PCK2	PCK2	chr14	+	24563974	24564054	24566100	24566346	24563339	24563643	24567411	24567596	376	3	65	2	439	205	371	0.0174047029155	0.117513817228	0.077	0.008	0.069
4174	UBAP2L	UBAP2L	chr1	+	154201090	154201201	154207066	154207235	154199757	154199835	154207671	154207767	4174	287	415	503	576	236	294	0.0174384495806	0.117597201098	0.463	0.521	-0.058
4777	ZC3H11A	ZC3H11A	chr1	+	203809433	203809502	203816311	203816815	203807093	203807192	203817458	203817535	4777	111	738	186	910	194	629	0.017486751008	0.117778411201	0.328	0.399	-0.071
967	NUDT9	NUDT9	chr4	+	88356132	88356372	88359428	88359524	88343727	88344164	88362980	88363067	967	50	9	390	161	365	221	0.0175090434275	0.117784213804	0.771	0.595	0.176
4719	KIAA1191	KIAA1191	chr5	-	175777615	175777740	175786483	175786570	175775252	175775359	175788604	175788810	4719	4	167	26	340	212	250	0.0175498791859	0.117914591694	0.027	0.083	-0.056
5325	NRSN2	NRSN2	chr20	+	329892	330007	330281	330476	327369	327786	333853	335512	5325	39	143	43	283	240	320	0.0176142557718	0.118202624813	0.267	0.168	0.099
3190	ADPGK	ADPGK	chr15	-	73064123	73064186	73067212	73067438	73052747	73052868	73075586	73076126	3190	143	64	158	112	351	188	0.0177787594476	0.119161051127	0.545	0.43	0.115
5501	RPN2	RPN2	chr20	+	35827452	35827628	35832287	35832363	35812582	35812776	35833169	35833304	5501	359	483	529	879	301	201	0.0178471460728	0.119473708668	0.332	0.287	0.045
3630	PLAUR	PLAUR	chr19	-	44156376	44156523	44159590	44159725	44150246	44150700	44160630	44160792	3630	38	6	1471	602	260	272	0.0179653322821	0.120118572047	0.869	0.719	0.15
154	PTPN14	PTPN14	chr1	-	214551301	214551445	214556653	214558131	214549561	214549780	214560186	214560265	154	509	98	1460	204	1603	269	0.0179956884884	0.120175338921	0.466	0.546	-0.08
2622	NAPB	NAPB	chr20	-	23375775	23375822	23377708	23377819	23375558	23375636	23383629	23383709	2622	2	1	0	12	236	172	0.0180281637192	0.1202461017	0.593	0.0	0.593
1918	PHAX	PHAX	chr5	+	125944055	125944176	125952941	125953025	125939261	125939875	125960266	125962944	1918	86	69	224	112	246	209	0.0180680227545	0.120341238471	0.514	0.63	-0.116
2312	ATP2C1	ATP2C1	chr3	+	130718361	130718503	130720063	130720188	130717137	130717233	130734995	130735555	2312	395	33	888	119	267	250	0.0180875889176	0.120341238471	0.918	0.875	0.043
3226	ELP2	ELP2	chr18	+	33718757	33718835	33719381	33719576	33718232	33718389	33721099	33721164	3226	112	20	272	22	203	320	0.0181081157597	0.120341238471	0.898	0.951	-0.053
4721	KIAA1191	KIAA1191	chr5	-	175777615	175777740	175782573	175782752	175775252	175775359	175786813	175786921	4721	123	168	174	340	304	250	0.0181414622479	0.120417242167	0.376	0.296	0.08
1174	CASK	CASK	chrX	-	41414852	41414888	41416284	41416353	41412971	41413168	41419031	41419100	1174	19	38	266	269	194	161	0.0182635527479	0.121002076554	0.293	0.451	-0.158
5129	RNF185	RNF185	chr22	+	31588669	31588688	31592921	31593143	31583032	31583256	31597483	31597601	5129	10	5	23	1	144	347	0.0182736032641	0.121002076554	0.828	0.982	-0.154
405	LTBP3	LTBP3	chr11	-	65310575	65310695	65310897	65311020	65309070	65309199	65313912	65314035	405	19	111	65	197	248	245	0.0183807409221	0.121565044654	0.145	0.246	-0.101
5843	LRSAM1	LRSAM1	chr9	+	130230018	130230109	130236079	130236210	130224530	130224652	130241212	130241242	5843	36	44	49	117	216	256	0.0184623028509	0.121957712102	0.492	0.332	0.16
2798	USP39	USP39	chr2	+	85863175	85863253	85864491	85864559	85857843	85858069	85866325	85866514	2798	185	142	225	243	203	193	0.0185290003466	0.122251363631	0.553	0.468	0.085
2824	HIAT1	HIAT1	chr1	+	100534028	100534142	100535169	100535241	100533532	100533751	100542720	100542833	2824	141	115	296	166	239	197	0.0187508941997	0.123203261843	0.503	0.595	-0.092
2934	VPS29	VPS29	chr12	-	110937339	110937351	110939221	110939364	110933816	110934008	110939853	110939945	2934	0	78	3	22	268	137	0.0187853590656	0.123203261843	0.0	0.065	-0.065
4961	APLP2	APLP2	chr11	+	129979323	129979400	129990600	129990713	129939715	129939977	129991508	129991705	4961	14	361	163	2257	202	238	0.0187511133526	0.123203261843	0.044	0.078	-0.034
5040	SCAMP3	SCAMP3	chr1	-	155230327	155230450	155231447	155231525	155230120	155230241	155231876	155232176	5040	51	292	113	421	203	248	0.0187656219615	0.123203261843	0.176	0.247	-0.071
6049	ANKRD11	ANKRD11	chr16	-	89371613	89371752	89383340	89383486	89357420	89357591	89484691	89484776	6049	76	34	227	173	271	264	0.018719657617	0.123203261843	0.685	0.561	0.124
2117	AKNA	AKNA	chr9	-	117138745	117139812	117143339	117143726	117136372	117136447	117156636	117156685	2117	19	265	124	977	512	1192	0.0188130737975	0.12323796614	0.143	0.228	-0.085
4732	LDLR	LDLR	chr19	+	11210898	11211021	11213339	11213462	11200037	11200291	11215895	11216276	4732	14	36	663	826	248	248	0.0188878006485	0.123515770859	0.28	0.445	-0.165
516	NAB1	NAB1	chr2	+	191514571	191514708	191520702	191520879	191513847	191514086	191523883	191524721	516	22	28	20	63	262	302	0.0189004300023	0.123515770859	0.475	0.268	0.207
2596	OCIAD2	OCIAD2	chr4	-	48899820	48899874	48901845	48901942	48896022	48896070	48906500	48906628	2596	842	545	2371	1317	222	179	0.0189493639913	0.12368848515	0.555	0.592	-0.037
1202	ACSF3	ACSF3	chr16	+	89164998	89165171	89167069	89167755	89160216	89160404	89169011	89169167	1202	7	154	23	188	298	811	0.0190472266351	0.124032651169	0.11	0.25	-0.14
3242	SH3GLB1	SH3GLB1	chr1	+	87181406	87181548	87185189	87185318	87170252	87170654	87188222	87188356	3242	62	111	301	357	267	254	0.0190258272215	0.124032651169	0.347	0.445	-0.098
5673	NID1	NID1	chr1	-	236175220	236175343	236176710	236176860	236156944	236157172	236180447	236180573	5673	92	59	63	71	275	248	0.0190735486614	0.124057069163	0.584	0.445	0.139
101	GOLM1	GOLM1	chr9	-	88661384	88661487	88667451	88667506	88655653	88655783	88692326	88692506	101	344	615	517	1131	180	228	0.0191275727323	0.124098437402	0.415	0.367	0.048
2217	YIF1A	YIF1A	chr11	-	66052851	66053007	66053171	66053229	66052343	66052437	66055068	66055147	2217	35	89	241	373	183	281	0.0191702280484	0.124098437402	0.377	0.498	-0.121
2930	VPS29	VPS29	chr12	-	110937261	110937351	110939221	110939364	110933816	110934008	110939853	110939945	2930	0	21	3	8	268	215	0.0191629842345	0.124098437402	0.0	0.231	-0.231
578	POGZ	POGZ	chr1	-	151403141	151403317	151413403	151413562	151400598	151400889	151414556	151414681	578	27	36	100	66	284	301	0.0191551265949	0.124098437402	0.443	0.616	-0.173
1418	POLL	POLL	chr10	-	103342519	103342648	103345618	103345913	103340004	103340173	103346878	103346957	1418	40	71	75	73	420	254	0.0192015296703	0.124116589333	0.254	0.383	-0.129
2243	ESRRG	ESRRG	chr1	-	216824314	216824431	217038402	217038520	216741329	216741440	217112923	217113015	2243	1	10	5	3	243	242	0.0192407813158	0.124116589333	0.091	0.624	-0.533
4716	KIAA1191	KIAA1191	chr5	-	175777615	175777735	175786483	175786570	175775252	175775359	175788604	175788810	4716	4	166	26	343	212	245	0.0192265899656	0.124116589333	0.027	0.081	-0.054
4937	PHF3	PHF3	chr6	+	64389900	64390062	64394029	64395812	64345706	64346055	64401626	64401933	4937	30	531	34	1107	287	1908	0.0192883315203	0.124277456079	0.273	0.17	0.103
1417	POLL	POLL	chr10	-	103342519	103342648	103345618	103345913	103340004	103340173	103347002	103347163	1417	53	83	99	91	420	254	0.019347109128	0.124510201133	0.279	0.397	-0.118
1346	ADAM15	ADAM15	chr1	+	155033893	155033965	155034379	155034593	155033238	155033308	155034720	155034845	1346	0	10	29	64	197	339	0.0193967040001	0.124646000179	0.0	0.438	-0.438
546	AFG3L1P	AFG3L1P	chr16	+	90044012	90044210	90045217	90045286	90038987	90039173	90046649	90046744	546	23	15	18	33	323	194	0.019413569169	0.124646000179	0.479	0.247	0.232
2468	LOC400927-CSNK1E	LOC400927-CSNK1E	chr22	-	38732612	38732711	38757403	38757565	38710086	38710174	38776374	38776428	2468	31	11	23	1	287	224	0.0194561973251	0.124714689786	0.687	0.947	-0.26
2904	SNRPN	SNRPN	chr15	+	25219457	25219603	25220504	25220656	25213078	25213229	25221451	25221563	2904	413	408	630	765	271	277	0.0194923432544	0.124714689786	0.509	0.457	0.052
4933	LTBP1	LTBP1	chr2	+	33447146	33447218	33468728	33468851	33442618	33442721	33477743	33477911	4933	116	136	21	48	197	248	0.0194861323607	0.124714689786	0.518	0.355	0.163
4519	SNHG17	SNHG17	chr20	-	37050733	37050888	37055061	37055146	37049652	37049745	37059683	37059755	4519	114	50	105	24	210	280	0.0196600933039	0.125495787222	0.752	0.854	-0.102
5912	IL32	IL32	chr16	+	3117554	3117614	3117984	3118011	3117377	3117416	3118180	3118240	5912	3	11	408	363	185	152	0.0196508085351	0.125495787222	0.183	0.48	-0.297
102	UCK2	UCK2	chr1	+	165865426	165865569	165872418	165872516	165860462	165860559	165875157	165875206	102	175	143	546	327	268	223	0.0197912173972	0.126040012532	0.505	0.581	-0.076
2944	GCSH	GCSH	chr16	-	81118067	81118199	81121205	81121269	81115551	81116568	81124205	81124285	2944	177	551	254	606	189	257	0.0197789551915	0.126040012532	0.304	0.363	-0.059
2167	CHD2	CHD2	chr15	+	93545406	93545547	93547846	93547981	93543741	93543870	93552374	93552553	2167	64	103	169	174	266	260	0.0198831865431	0.126479158844	0.378	0.487	-0.109
505	SEC61A2	SEC61A2	chr10	+	12175239	12175307	12178103	12178169	12171639	12171793	12185115	12185194	505	3	29	12	25	193	191	0.0199831703808	0.126968213194	0.093	0.322	-0.229
3625	KLHL8	KLHL8	chr4	-	88104354	88104541	88116475	88116842	88099628	88099772	88141569	88141760	3625	40	17	123	108	492	312	0.0200262779272	0.127095177238	0.599	0.419	0.18
5628	CENPN	CENPN	chr16	+	81056201	81056303	81058319	81058383	81053704	81053881	81060130	81060243	5628	39	20	106	110	227	189	0.0201314512487	0.127615289577	0.619	0.445	0.174
3778	STAU2	STAU2	chr8	-	74600888	74601048	74621266	74621397	74585341	74585477	74650518	74650584	3778	23	183	57	248	256	285	0.0202148236332	0.127996164387	0.123	0.204	-0.081
4296	CHMP4B	CHMP4B	chr20	+	32438757	32438872	32439882	32440009	32436272	32436450	32441301	32442173	4296	479	702	1105	1908	240	252	0.0202918403454	0.128335966097	0.417	0.378	0.039
1144	UBE2C	UBE2C	chr20	+	44444028	44444179	44444179	44444384	44443022	44443109	44444492	44444552	1144	1	1469	44	3536	276	330	0.020378914951	0.12867763756	0.001	0.015	-0.014
1476	PTPN12	PTPN12	chr7	+	77227158	77227218	77229980	77230123	77221501	77221573	77236551	77236618	1476	61	146	221	354	185	268	0.0203926896497	0.12867763756	0.377	0.475	-0.098
5292	CERCAM	CERCAM	chr9	+	131196380	131196508	131196688	131196892	131193449	131193582	131197931	131198184	5292	172	99	312	255	253	329	0.0205361553834	0.129434300444	0.693	0.614	0.079
3757	METAP1	METAP1	chr4	+	99969883	99970027	99978903	99978969	99966329	99966461	99982304	99983960	3757	67	36	585	185	269	191	0.0206772197847	0.129908425347	0.569	0.692	-0.123
5649	DLST	DLST	chr14	+	75349293	75349327	75352288	75352337	75348593	75348719	75355797	75355850	5649	4	52	6	429	159	174	0.0206488372634	0.129908425347	0.078	0.015	0.063
650	SEPT10	SEPT10	chr2	-	110325391	110325553	110350627	110350696	110323339	110323436	110371374	110371783	650	1	122	30	598	194	287	0.0206822911533	0.129908425347	0.012	0.069	-0.057
2903	SNRPN	SNRPN	chr15	+	25220504	25220656	25221451	25221563	25219457	25219603	25222023	25222176	2903	401	304	624	375	277	237	0.0208774730841	0.130984694144	0.53	0.587	-0.057
4030	PTK2	PTK2	chr8	-	141696730	141696793	141710989	141711121	141685558	141685598	141712668	141712806	4030	217	101	526	173	257	188	0.0209288094768	0.1311570546	0.611	0.69	-0.079
2056	PHRF1	PHRF1	chr11	+	581961	582081	587258	587464	581491	581606	591383	591467	2056	21	122	118	386	245	331	0.0212608592199	0.133086198488	0.189	0.292	-0.103
985	MFSD8	MFSD8	chr4	-	128843014	128843118	128851837	128851972	128842678	128842926	128854139	128854248	985	14	2	58	41	260	229	0.0213095611776	0.133239304018	0.86	0.555	0.305
2190	GPR137B	GPR137B	chr1	+	236343178	236343328	236347077	236347206	236305831	236306336	236368425	236368550	2190	10	65	22	55	275	254	0.0214180692095	0.133311108013	0.124	0.27	-0.146
3474	ZC3HC1	ZC3HC1	chr7	-	129663350	129663563	129664102	129664346	129662158	129662365	129665997	129666152	3474	214	213	219	157	369	338	0.0213906449515	0.133311108013	0.479	0.561	-0.082
5290	AIG1	AIG1	chr6	+	143486218	143486320	143605246	143605362	143457971	143458127	143654418	143654582	5290	63	50	362	176	227	241	0.0213946839509	0.133311108013	0.572	0.686	-0.114
727	CHN2	CHN2	chr7	+	29544359	29544437	29548916	29549022	29539482	29539656	29552179	29553951	727	13	9	6	18	203	231	0.0213975531634	0.133311108013	0.622	0.275	0.347
2123	RALGPS2	RALGPS2	chr1	+	178790746	178790839	178802558	178802685	178780449	178780539	178846632	178846770	2123	11	36	63	88	218	252	0.0215421865786	0.133931965425	0.261	0.453	-0.192
3965	CCDC125	CCDC125	chr5	-	68599673	68599756	68602643	68602729	68595838	68595954	68603777	68603855	3965	10	22	24	17	211	208	0.0216755723102	0.134608977872	0.309	0.582	-0.273
1044	C16orf13	C16orf13	chr16	-	685280	685340	685611	685774	684888	685063	686093	686366	1044	53	13	39	24	288	185	0.0218677992225	0.135649463349	0.724	0.511	0.213
84	PLAGL1	PLAGL1	chr6	-	144269121	144269597	144281605	144281679	144261436	144263800	144290043	144290115	84	10	179	11	568	199	601	0.0218963350606	0.135673345539	0.144	0.055	0.089
2661	SEMA7A	SEMA7A	chr15	-	74710608	74710650	74711141	74711293	74710217	74710310	74726081	74726299	2661	20	3	420	225	277	167	0.0219242308827	0.13569321276	0.801	0.529	0.272
3869	MED15	MED15	chr22	+	20905722	20905774	20909222	20909435	20891403	20891491	20918736	20918975	3869	27	129	154	440	177	338	0.0220048510085	0.136004413329	0.286	0.401	-0.115
5081	PRRC2B	PRRC2B	chr9	+	134353860	134354006	134354638	134354780	134353130	134353336	134357112	134357195	5081	199	154	219	235	271	267	0.0220240043418	0.136004413329	0.56	0.479	0.081
3198	H2AFY	H2AFY	chr5	-	134688635	134688735	134696186	134696297	134681657	134681747	134705095	134705293	3198	291	524	582	1285	236	225	0.0221364229327	0.136446077704	0.346	0.302	0.044
4830	DEDD2	DEDD2	chr19	-	42706202	42706224	42708613	42708711	42702744	42703981	42713851	42713992	4830	0	6	2	0	223	147	0.0221626511574	0.136446077704	0.0	1.0	-1.0
5655	ATP9B	ATP9B	chr18	+	76856475	76856649	76870354	76870505	76829274	76829529	76873240	76873354	5655	12	20	33	19	299	276	0.0221700049836	0.136446077704	0.356	0.616	-0.26
3197	H2AFY	H2AFY	chr5	-	134688635	134688735	134696186	134696294	134681657	134681747	134705095	134705293	3197	412	524	842	1285	233	225	0.0222089457251	0.136532847545	0.432	0.388	0.044
4541	CREBBP	CREBBP	chr16	-	3832684	3832927	3841981	3842095	3831204	3831307	3843386	3843627	4541	70	111	71	181	239	368	0.0224065509805	0.137501069472	0.493	0.377	0.116
5331	TIMMDC1	TIMMDC1	chr3	+	119219541	119219707	119232487	119232566	119217367	119217774	119236051	119236162	5331	383	249	440	366	291	204	0.0224164771191	0.137501069472	0.519	0.457	0.062
4298	RPS9	RPS9	chr19	+	54705354	54705477	54710143	54710330	54705027	54705149	54711265	54711515	4298	8874	8138	10135	8853	248	312	0.0225253676878	0.138014961886	0.578	0.59	-0.012
1210	LYRM1	LYRM1	chr16	+	20911619	20911857	20926877	20927036	20911189	20911326	20931443	20931536	1210	2	53	31	195	363	284	0.0227032297686	0.138870155049	0.029	0.111	-0.082
2132	SLC12A8	SLC12A8	chr3	-	124854512	124854626	124896586	124896818	124839442	124839530	124906080	124906272	2132	15	23	98	65	357	239	0.0227154784186	0.138870155049	0.304	0.502	-0.198
1209	ACADVL	ACADVL	chr17	+	7124242	7124377	7124856	7125001	7124084	7124149	7125270	7125400	1209	181	192	1797	1485	260	270	0.0227539455036	0.138948611588	0.495	0.557	-0.062
2560	DNAJB6	DNAJB6	chr7	+	157160066	157160177	157174939	157175071	157159195	157159255	157177560	157177702	2560	439	568	836	902	236	257	0.0227788753714	0.138948611588	0.457	0.502	-0.045
1270	ALG3	ALG3	chr3	-	183961578	183961784	183962388	183962509	183961341	183961418	183962985	183963146	1270	203	379	238	337	246	331	0.0228987566544	0.139014737947	0.419	0.487	-0.068
1387	INO80	INO80	chr15	-	41350836	41350979	41352064	41352124	41348819	41348904	41361767	41361863	1387	5	21	50	67	185	268	0.0228754331738	0.139014737947	0.256	0.519	-0.263
1755	ASL	ASL	chr7	+	65551571	65551649	65552715	65552778	65548063	65548161	65553793	65553908	1755	46	26	158	164	203	188	0.0228784058658	0.139014737947	0.621	0.472	0.149
1926	MRPS15	MRPS15	chr1	-	36926292	36926377	36927688	36927764	36923523	36923582	36929406	36929451	1926	215	381	411	924	201	210	0.0228418760705	0.139014737947	0.371	0.317	0.054
2304	ZNF559	ZNF559	chr19	+	9443690	9443789	9448471	9448693	9435370	9435456	9449169	9449258	2304	0	27	4	19	224	347	0.0229161849673	0.139014737947	0.0	0.246	-0.246
5964	GON4L	GON4L	chr1	-	155722994	155723205	155724165	155724279	155721750	155722381	155726748	155726868	5964	26	39	50	35	239	336	0.0231397054559	0.140215899874	0.484	0.668	-0.184
3733	ELF3	ELF3	chr1	+	201980256	201980427	201981084	201981306	201979689	201979834	201981471	201981564	3733	9	27	1084	1407	296	347	0.0233280099919	0.141201258717	0.281	0.475	-0.194
2989	TMEM126B	TMEM126B	chr11	+	85342730	85342852	85345129	85345323	85339616	85339732	85346710	85346822	2989	19	155	84	379	247	319	0.0234776048314	0.141638766359	0.137	0.223	-0.086
3872	MED15	MED15	chr22	+	20929399	20929519	20936948	20937034	20922807	20922918	20937126	20937254	3872	50	37	111	145	245	211	0.0234333989911	0.141638766359	0.538	0.397	0.141
4176	UBAP2L	UBAP2L	chr1	+	154201090	154201201	154207066	154207214	154199757	154199835	154207671	154207767	4176	287	94	503	115	236	273	0.0234736659371	0.141638766359	0.779	0.835	-0.056
1745	CSDE1	CSDE1	chr1	-	115282312	115282511	115292441	115292828	115280583	115280693	115300545	115300671	1745	2311	1467	3472	2428	512	324	0.0235238649506	0.141762238781	0.499	0.475	0.024
1514	YAP1	YAP1	chr11	+	102080247	102080295	102094352	102094483	102076623	102076817	102098199	102098312	1514	2	145	45	833	173	256	0.0236648603491	0.141884346069	0.02	0.074	-0.054
1667	TBC1D1	TBC1D1	chr4	+	38047437	38047524	38051238	38051519	38045982	38046111	38055819	38055959	1667	126	636	195	740	212	406	0.023665485526	0.141884346069	0.275	0.335	-0.06
2020	SSH1	SSH1	chr12	-	109210813	109210935	109212024	109212089	109205035	109205104	109217033	109217137	2020	8	34	23	34	190	247	0.0236732069406	0.141884346069	0.234	0.468	-0.234
407	ZMYM5	ZMYM5	chr13	-	20412839	20413125	20425494	20425588	20409616	20409829	20425828	20426330	407	32	88	36	50	219	411	0.0236598105548	0.141884346069	0.406	0.575	-0.169
5460	KHDRBS1	KHDRBS1	chr1	+	32502510	32502644	32503435	32503720	32498788	32498935	32504152	32504220	5460	915	496	1273	582	259	410	0.0235949258929	0.141884346069	0.745	0.776	-0.031
5095	PALB2	PALB2	chr16	-	23619184	23619333	23625324	23625412	23614482	23614990	23632682	23632799	5095	12	40	28	37	213	274	0.0236999981048	0.141890184732	0.278	0.493	-0.215
2438	SLC30A6	SLC30A6	chr2	+	32431954	32432002	32434561	32434630	32429658	32429761	32445281	32449181	2438	36	32	36	66	173	194	0.0237603877802	0.141942490478	0.558	0.38	0.178
3481	MCM3AP	MCM3AP	chr21	-	47690314	47690477	47692474	47692743	47686895	47687056	47693301	47693499	3481	179	98	351	133	394	288	0.0237519883961	0.141942490478	0.572	0.659	-0.087
1390	ATP5O	ATP5O	chr21	-	35279644	35279757	35281385	35281515	35276238	35276325	35284592	35284703	1390	1482	1675	1386	1392	255	238	0.0238111356211	0.141983395509	0.452	0.482	-0.03
3724	TMCO3	TMCO3	chr13	+	114164552	114164739	114188359	114188555	114157810	114157903	114193671	114193822	3724	316	263	848	563	312	321	0.0238189029584	0.141983395509	0.553	0.608	-0.055
2760	CDC45	CDC45	chr22	+	19496052	19496214	19502271	19502410	19495288	19495387	19502487	19502571	2760	135	135	288	204	287	264	0.0238861251633	0.142229841709	0.479	0.565	-0.086
2544	NBEA	NBEA	chr13	+	35697618	35697711	35716405	35716514	35692513	35692611	35729910	35729992	2544	2	12	14	14	218	234	0.0242295293159	0.143962695265	0.152	0.518	-0.366
3948	POLE2	POLE2	chr14	-	50140840	50140934	50141067	50141145	50136241	50136316	50146442	50146518	3948	15	13	36	83	203	219	0.0242052167436	0.143962695265	0.555	0.319	0.236
4129	CANX	CANX	chr5	+	179150660	179150780	179151657	179151784	179149804	179150020	179153680	179153760	4129	631	1223	1505	3327	245	252	0.0243545311597	0.144549139583	0.347	0.318	0.029
1958	KCTD1	KCTD1	chr18	-	24056478	24056623	24081035	24081214	24039583	24039889	24128854	24129399	1958	8	33	166	289	304	270	0.0244263343611	0.1448189144	0.177	0.338	-0.161
2652	LTBP2	LTBP2	chr14	-	74973881	74974013	74974675	74974798	74973400	74973526	74975306	74975432	2652	0	7	195	324	248	257	0.0246590143439	0.146040886675	0.0	0.384	-0.384
197	LOC101927021	LOC101927021	chr7	+	1200999	1201317	1202597	1202853	1200009	1200259	1203087	1203131	197	2	2	0	14	443	381	0.0249124652876	0.147383110033	0.462	0.0	0.462
4708	KIAA1191	KIAA1191	chr5	-	175782573	175782752	175786813	175786921	175775252	175775359	175788604	175788810	4708	124	94	272	140	233	304	0.0249518225914	0.14745722254	0.633	0.717	-0.084
3460	PDE9A	PDE9A	chr21	+	44119077	44119121	44151879	44152059	44073861	44073993	44152179	44152234	3460	11	40	8	7	169	305	0.0250185951932	0.147534548478	0.332	0.673	-0.341
871	CD44	CD44	chr11	+	35231511	35231601	35232792	35232996	35229651	35229753	35236398	35236461	871	0	7	2414	4034	215	329	0.025006732377	0.147534548478	0.0	0.478	-0.478
1429	BECN1	BECN1	chr17	-	40966541	40966691	40967925	40968072	40965965	40966026	40970238	40970433	1429	250	194	344	351	272	275	0.0251010583727	0.147862183083	0.566	0.498	0.068
2725	PACRGL	PACRGL	chr4	+	20709425	20709493	20711305	20711396	20706282	20706437	20714410	20714545	2725	55	77	55	42	193	216	0.0251559319387	0.148026768667	0.444	0.594	-0.15
2079	H2AFV	H2AFV	chr7	-	44875127	44875257	44882875	44882953	44873212	44874161	44887567	44887725	2079	3	358	4	1478	203	255	0.0254040233921	0.149326751404	0.01	0.003	0.007
4710	KIAA1191	KIAA1191	chr5	-	175782573	175782752	175786813	175786921	175779624	175779751	175788604	175788810	4710	127	260	276	420	233	304	0.0254632465143	0.149514960302	0.389	0.462	-0.073
1367	ABCC1	ABCC1	chr16	+	16110352	16110478	16126965	16127027	16103632	16103758	16130328	16130460	1367	0	25	11	71	251	187	0.0255076455721	0.14960113984	0.0	0.103	-0.103
4203	NAA16	NAA16	chr13	+	41905409	41905505	41910785	41910892	41902859	41902979	41929279	41929352	4203	67	49	49	17	221	232	0.0255595833897	0.14960113984	0.589	0.752	-0.163
5416	IRAK1	IRAK1	chrX	-	153279492	153279729	153281482	153281548	153278493	153278884	153281887	153282095	5416	93	75	478	261	191	362	0.0255549051142	0.14960113984	0.702	0.776	-0.074
5891	TP53BP1	TP53BP1	chr15	-	43724391	43724875	43730521	43730614	43720213	43720366	43733723	43733781	5891	46	247	126	446	218	609	0.0256191491366	0.149790259207	0.342	0.441	-0.099
2453	MCM8	MCM8	chr20	+	5952652	5952683	5953701	5953842	5948523	5948671	5958521	5958663	2453	16	39	19	112	156	266	0.0256658176727	0.149903649234	0.412	0.224	0.188
4500	EPB41	EPB41	chr1	+	29319841	29320054	29323726	29323831	29313942	29314417	29338376	29338419	4500	134	47	166	33	338	230	0.0257294776614	0.150115933362	0.66	0.774	-0.114
4545	ZNF250	ZNF250	chr8	-	146112224	146112287	146114965	146115079	146102335	146108221	146115317	146115459	4545	51	11	31	18	239	188	0.0259003057761	0.150952365372	0.785	0.575	0.21
301	ECD	ECD	chr10	-	74912050	74912179	74914013	74914206	74908033	74908162	74916032	74916211	301	164	108	270	123	318	254	0.0259923225902	0.151328183216	0.548	0.637	-0.089
3809	DTNB	DTNB	chr2	-	25606704	25606758	25610157	25610247	25602158	25602192	25611070	25611230	3809	88	3	35	6	215	179	0.0260491870117	0.151498763827	0.961	0.829	0.132
1858	CCNY	CCNY	chr10	+	35805450	35805551	35814891	35814927	35790428	35790463	35818900	35818958	1858	176	61	430	98	226	161	0.0261429594584	0.151524385314	0.673	0.758	-0.085
4212	SLC25A13	SLC25A13	chr7	-	95838149	95838289	95864113	95864229	95822348	95822495	95906507	95906650	4212	42	114	202	353	241	265	0.0261090424783	0.151524385314	0.288	0.386	-0.098
5125	PTMA	PTMA	chr2	+	232576596	232576693	232577152	232577226	232576057	232576129	232577513	232578250	5125	780	1796	1044	2116	222	199	0.0261235168247	0.151524385314	0.28	0.307	-0.027
5603	MORF4L1	MORF4L1	chr15	+	79186399	79186572	79187161	79187246	79184553	79184655	79189324	79190081	5603	923	1671	733	1520	298	210	0.0261638722095	0.151524385314	0.28	0.254	0.026
500	MBTD1	MBTD1	chr17	-	49279382	49279438	49280061	49280296	49278952	49279057	49280500	49280589	500	117	24	89	7	360	181	0.0262102570556	0.151633234503	0.71	0.865	-0.155
412	DSE	DSE	chr6	+	116752116	116752356	116754505	116754713	116747736	116747990	116756749	116759442	412	102	77	509	263	365	333	0.0262501167638	0.151704144831	0.547	0.638	-0.091
2218	KIF9	KIF9	chr3	-	47318771	47318869	47323629	47323875	47316814	47316980	47323984	47324337	2218	26	123	16	160	371	223	0.0263115387414	0.151826931206	0.113	0.057	0.056
3158	GSTO2	GSTO2	chr10	+	106039127	106039229	106057335	106057442	106037651	106037874	106058885	106059176	3158	8	29	56	80	227	232	0.0263266130712	0.151826931206	0.22	0.417	-0.197
4809	SUPT20H	SUPT20H	chr13	-	37598171	37598330	37598476	37598579	37596147	37596217	37599456	37599574	4809	167	174	264	200	228	284	0.0263654100069	0.15189129287	0.545	0.622	-0.077
537	DPY19L1	DPY19L1	chr7	-	34997595	34997682	35006505	35006583	34994919	34994979	35009044	35009144	537	56	24	179	138	203	212	0.0265794126525	0.152963824019	0.709	0.575	0.134
2519	PTTG1IP	PTTG1IP	chr21	-	46281077	46281186	46285309	46285362	46276107	46276279	46293416	46293818	2519	0	604	30	2236	178	234	0.0268743301223	0.154499286979	0.0	0.017	-0.017
4928	CPSF7	CPSF7	chr11	-	61187420	61187566	61187941	61188045	61183576	61183991	61188861	61189080	4928	62	68	240	168	229	271	0.026939990869	0.154714931887	0.519	0.628	-0.109
1636	HPS5	HPS5	chr11	-	18322374	18322463	18326968	18327040	18320338	18320517	18327681	18327894	1636	18	8	40	50	197	214	0.0269860387643	0.154745461628	0.71	0.465	0.245
5280	ABI2	ABI2	chr2	+	204244930	204245107	204255768	204255866	204231599	204231767	204259422	204259569	5280	179	131	173	86	302	223	0.0270016189413	0.154745461628	0.502	0.598	-0.096
1027	NVL	NVL	chr1	-	224495692	224495965	224505395	224505495	224492735	224492868	224505579	224505632	1027	37	153	75	188	225	398	0.0270557799664	0.154848231441	0.3	0.414	-0.114
2776	ZFP1	ZFP1	chr16	+	75186806	75186864	75200667	75200794	75182420	75182541	75203150	75206132	2776	0	34	3	17	183	252	0.0271448908141	0.154848231441	0.0	0.196	-0.196
3729	SRM	SRM	chr1	-	11115018	11115141	11115837	11115983	11114648	11114942	11116067	11116151	3729	553	320	900	425	271	248	0.0271604248743	0.154848231441	0.613	0.66	-0.047
4454	EIF4G1	EIF4G1	chr3	+	184033919	184034006	184035108	184035285	184032282	184032462	184035504	184035604	4454	4	535	2	1327	212	302	0.0271593359869	0.154848231441	0.011	0.002	0.009
4959	METTL2B	METTL2B	chr7	+	128138089	128138196	128140956	128141022	128133857	128133997	128141815	128142978	4959	27	24	40	76	232	191	0.027124427983	0.154848231441	0.481	0.302	0.179
1304	PDCD6	PDCD6	chr5	+	306716	306875	311407	311517	304291	304336	314531	315089	1304	439	419	671	525	284	235	0.0272157574705	0.155002904723	0.464	0.514	-0.05
1136	SLC25A17	SLC25A17	chr22	-	41188528	41188680	41190517	41190584	41175012	41175129	41215198	41215403	1136	4	121	0	208	192	277	0.0274570928416	0.156215509583	0.046	0.0	0.046
506	NADK	NADK	chr1	-	1685005	1685088	1685489	1685647	1682670	1684499	1685722	1685822	506	33	131	105	255	283	208	0.0274997670219	0.156296504191	0.156	0.232	-0.076
2292	RAB34	RAB34	chr17	-	27043920	27044012	27044230	27044309	27042817	27042919	27045139	27045286	2292	4	44	17	55	204	217	0.0275619942517	0.156488347528	0.088	0.247	-0.159
5588	PAQR6	PAQR6	chr1	-	156214932	156215029	156215325	156215452	156214551	156214702	156215572	156216041	5588	26	17	7	0	252	222	0.0277460193447	0.157370611268	0.574	1.0	-0.426
5176	LOC150776	LOC150776	chr2	+	132273174	132273320	132273886	132273977	132266109	132266181	132274429	132274530	5176	13	13	15	45	271	216	0.0277763437887	0.157380191199	0.444	0.21	0.234
5438	NUP133	NUP133	chr1	-	229596357	229596516	229599289	229599423	229593907	229594043	229600370	229600622	5438	147	129	160	200	259	284	0.0278656444696	0.157723565402	0.555	0.467	0.088
5055	PGD	PGD	chr1	+	10460449	10460629	10463127	10463193	10459685	10459761	10464217	10464336	5055	1238	266	2139	551	305	191	0.0279338163507	0.157784434392	0.745	0.709	0.036
927	VPS36	VPS36	chr13	-	52992126	52992191	52997708	52997774	52991191	52991276	53000066	53000201	927	85	46	118	105	191	190	0.0279231815532	0.157784434392	0.648	0.528	0.12
518	ENOX2	ENOX2	chrX	-	129843216	129843305	129917520	129917664	129837093	129837228	130035657	130035705	518	26	8	45	3	269	214	0.028017504628	0.158094666772	0.721	0.923	-0.202
313	ZNF790-AS1	ZNF790-AS1	chr19	+	37292777	37292835	37314632	37314723	37288464	37288713	37318551	37319013	313	24	4	0	2	183	216	0.0281747170158	0.158511337689	0.876	0.0	0.876
4307	LAMB2	LAMB2	chr3	-	49167663	49167852	49168172	49168293	49167271	49167451	49168382	49168585	4307	101	148	251	261	246	314	0.028177870619	0.158511337689	0.466	0.551	-0.085
5400	CDK5RAP3	CDK5RAP3	chr17	+	46056194	46056283	46057958	46058164	46055197	46055276	46058528	46058700	5400	273	587	261	704	214	331	0.0281735354987	0.158511337689	0.418	0.364	0.054
183	PGAP2	PGAP2	chr11	+	3838582	3838765	3844138	3844223	3832479	3832654	3845112	3845365	183	8	3	8	17	308	210	0.0282861506736	0.158795387234	0.645	0.243	0.402
2572	IQGAP3	IQGAP3	chr1	-	156497743	156497852	156498300	156498402	156495196	156496391	156498707	156498874	2572	22	56	158	224	227	234	0.028275042024	0.158795387234	0.288	0.421	-0.133
175	KRIT1	KRIT1	chr7	-	91874215	91874485	91874740	91874909	91873315	91873463	91875219	91875414	175	15	47	9	77	294	395	0.0284284616565	0.15926893503	0.3	0.136	0.164
4367	DGUOK	DGUOK	chr2	+	74166036	74166149	74173845	74174033	74153952	74154179	74185272	74185372	4367	100	587	81	675	238	313	0.0284113623654	0.15926893503	0.183	0.136	0.047
4408	TXNDC12	TXNDC12	chr1	-	52489162	52489246	52490181	52490251	52485803	52486684	52492946	52493020	4408	155	163	310	239	195	209	0.0284590879166	0.159278153961	0.505	0.582	-0.077
1057	MAPKAPK5	MAPKAPK5	chr12	+	112305375	112305473	112306556	112306665	112303959	112304035	112308074	112308164	1057	83	59	134	150	223	234	0.0286932787152	0.15937870554	0.596	0.484	0.112
1288	ELMSAN1	ELMSAN1	chr14	-	74187999	74188212	74189400	74189550	74181824	74186204	74191974	74192063	1288	23	32	261	193	275	338	0.0287090463036	0.15937870554	0.469	0.624	-0.155
323	TYSND1	TYSND1	chr10	-	71902423	71902520	71902520	71902609	71897736	71899897	71903597	71903728	323	25	53	43	45	214	222	0.0286257649683	0.15937870554	0.329	0.498	-0.169
3444	NR2C1	NR2C1	chr12	-	95422162	95422300	95425124	95425264	95418925	95419031	95434251	95434373	3444	113	90	98	120	265	263	0.0285439548542	0.15937870554	0.555	0.448	0.107
4692	TM7SF3	TM7SF3	chr12	-	27149674	27149795	27156168	27156323	27148169	27148341	27167010	27167339	4692	70	72	194	304	280	246	0.0285992296964	0.15937870554	0.461	0.359	0.102
4706	KIAA1191	KIAA1191	chr5	-	175786483	175786570	175786813	175786921	175775252	175775359	175788604	175788810	4706	124	4	272	26	233	212	0.0286512349186	0.15937870554	0.966	0.905	0.061
5695	SYNJ2BP-COX16	SYNJ2BP-COX16	chr14	-	70809374	70809446	70842392	70842488	70795890	70795953	70883616	70883807	5695	3	144	19	266	221	197	0.0285762802477	0.15937870554	0.018	0.06	-0.042
5850	NRM	NRM	chr6	-	30657052	30657229	30657801	30658020	30655823	30656719	30658618	30658906	5850	124	139	179	139	344	302	0.0285785252554	0.15937870554	0.439	0.531	-0.092
1423	POLL	POLL	chr10	-	103345618	103345913	103346878	103346957	103340004	103340173	103347960	103348027	1423	3	37	0	68	204	420	0.02878751135	0.159653039737	0.143	0.0	0.143
2172	ATP6AP1	ATP6AP1	chrX	+	153662553	153662792	153663484	153663532	153661980	153662066	153663619	153663851	2172	480	190	842	261	364	173	0.0288201949914	0.159673177089	0.546	0.605	-0.059
282	SF3B3	SF3B3	chr16	+	70599270	70599427	70601313	70601439	70598967	70599173	70602185	70602398	282	281	159	568	416	282	251	0.028963567373	0.160305907635	0.611	0.549	0.062
2362	SNHG1	SNHG1	chr11	-	62621272	62621305	62622359	62622410	62621023	62621062	62622604	62622688	2362	125	167	140	129	176	158	0.0290259895151	0.160489777037	0.402	0.493	-0.091
4118	FBXL4	FBXL4	chr6	-	99328428	99328500	99347143	99347357	99323290	99323603	99353301	99353546	4118	48	15	98	12	339	197	0.0291869468725	0.16121754775	0.65	0.826	-0.176
304	SNX6	SNX6	chr14	-	35044961	35045048	35050766	35050806	35037059	35037219	35055435	35055511	304	36	52	139	341	165	212	0.029482773937	0.162623890809	0.471	0.344	0.127
5413	IRAK1	IRAK1	chrX	-	153277979	153278129	153278493	153278884	153275956	153277368	153279492	153279729	5413	340	368	1336	1201	516	275	0.0295303207838	0.162623890809	0.33	0.372	-0.042
5606	SMARCD2	SMARCD2	chr17	-	61912771	61912927	61914281	61914404	61912064	61912160	61914554	61914597	5606	294	297	330	424	248	281	0.0295035083793	0.162623890809	0.529	0.469	0.06
5890	PICK1	PICK1	chr22	+	38461008	38461137	38463710	38463777	38455240	38455352	38465039	38465129	5890	72	16	229	96	254	192	0.0295847928051	0.162760782039	0.773	0.643	0.13
2559	DNAJB6	DNAJB6	chr7	+	157151240	157151331	157155854	157155964	157129710	157129838	157159195	157159255	2559	267	476	638	931	216	235	0.0296214298451	0.162799378429	0.379	0.427	-0.048
4038	ZNF92	ZNF92	chr7	+	64852814	64852941	64853718	64853814	64838711	64838913	64863253	64866048	4038	3	12	45	45	252	221	0.0297341033565	0.163255376671	0.18	0.467	-0.287
1729	FAM49B	FAM49B	chr8	-	130891634	130891717	130915557	130915596	130883620	130883742	130983188	130983241	1729	6	146	30	289	164	208	0.0298092569887	0.163504667076	0.05	0.116	-0.066
4007	PHTF1	PHTF1	chr1	-	114255900	114256060	114267380	114267515	114254561	114254735	114269039	114269196	4007	63	55	120	169	260	285	0.0299843741823	0.164301216855	0.557	0.438	0.119
2503	EEF1D	EEF1D	chr8	-	144663398	144663498	144668388	144668460	144663223	144663324	144668898	144669022	2503	1129	774	1553	1214	197	225	0.0301471671199	0.164807726573	0.625	0.594	0.031
3196	TONSL	TONSL	chr8	-	145667623	145667795	145668059	145668189	145667419	145667534	145668520	145668704	3196	71	111	130	133	255	297	0.030187710785	0.164807726573	0.427	0.532	-0.105
3595	SLC35B1	SLC35B1	chr17	-	47783565	47783671	47784326	47784430	47783227	47783258	47785091	47785313	3595	93	265	94	385	229	231	0.0301346409474	0.164807726573	0.261	0.198	0.063
4345	RBM23	RBM23	chr14	-	23375403	23375577	23377541	23377589	23374814	23374868	23378691	23378804	4345	18	309	37	337	173	299	0.0302183648775	0.164807726573	0.091	0.159	-0.068
5225	WDSUB1	WDSUB1	chr2	-	160112706	160112886	160136271	160136456	160092303	160092701	160139182	160139604	5225	41	17	34	32	310	305	0.0302267446117	0.164807726573	0.704	0.511	0.193
4037	LGALS9	LGALS9	chr17	+	25970550	25970646	25972339	25972375	25969263	25969374	25972886	25972937	4037	0	3	15	6	221	161	0.0302981793531	0.165033492294	0.0	0.646	-0.646
3399	TSTD3	TSTD3	chr6	+	99973939	99973985	99979238	99979412	99968869	99969023	99979507	99981059	3399	7	10	4	28	171	299	0.0303674038513	0.165246783729	0.55	0.2	0.35
4876	PSMD14	PSMD14	chr2	+	162172947	162173080	162175332	162175384	162164785	162165115	162223988	162224060	4876	230	163	653	355	258	177	0.0304402314253	0.16547924027	0.492	0.558	-0.066
3094	TTC38	TTC38	chr22	+	46669794	46669966	46671144	46671318	46668231	46668313	46674482	46674558	3094	101	95	100	143	297	299	0.030616756193	0.166274399246	0.517	0.413	0.104
3867	SMPD4	SMPD4	chr2	-	130931086	130931229	130932486	130932573	130930359	130930468	130934126	130934210	3867	83	33	135	91	212	268	0.0306933255265	0.1663614567	0.761	0.652	0.109
470	KIF13A	KIF13A	chr6	-	17790102	17790141	17794479	17794626	17788006	17788106	17794802	17794935	470	20	0	90	16	272	164	0.0306742372676	0.1663614567	1.0	0.772	0.228
3318	CREM	CREM	chr10	+	35437295	35437419	35490378	35490414	35415768	35416121	35495822	35495979	3318	52	15	47	4	249	161	0.0309735783464	0.167715060682	0.692	0.884	-0.192
4918	THOC6	THOC6	chr16	+	3077170	3077281	3077366	3077501	3077011	3077074	3077577	3077756	4918	167	92	140	114	236	260	0.0310681496975	0.168061565686	0.667	0.575	0.092
535	SLC38A9	SLC38A9	chr5	-	54941616	54941723	54945034	54945142	54931371	54931485	54948356	54948551	535	31	42	33	88	233	232	0.0315086506885	0.170276837939	0.424	0.272	0.152
484	BUD13	BUD13	chr11	-	116628984	116629123	116629789	116629895	116628481	116628666	116631450	116631668	484	45	75	114	116	231	264	0.031575594759	0.170470990958	0.407	0.529	-0.122
193	RAPH1	RAPH1	chr2	-	204334961	204335036	204341798	204341879	204326570	204326648	204354306	204354812	193	1	4	25	9	206	200	0.031653535745	0.170724075029	0.195	0.73	-0.535
2423	UBR4	UBR4	chr1	-	19467281	19467386	19468140	19468271	19465576	19465714	19470473	19470585	2423	58	47	236	117	256	230	0.0317204162866	0.170749664947	0.526	0.644	-0.118
3019	CACHD1	CACHD1	chr1	+	65047838	65047987	65068488	65068595	65016276	65016339	65095037	65095164	3019	121	94	11	20	274	232	0.0317123504461	0.170749664947	0.522	0.318	0.204
1137	SLC25A17	SLC25A17	chr22	-	41190517	41190584	41195026	41195087	41175012	41175129	41215198	41215403	1137	52	4	64	0	186	192	0.0317971739165	0.170819648187	0.931	1.0	-0.069
1635	ZMYND8	ZMYND8	chr20	-	45841286	45841370	45848908	45848975	45837858	45839542	45849964	45850125	1635	70	47	56	66	192	209	0.031826659342	0.170819648187	0.619	0.48	0.139
1971	ARMC1	ARMC1	chr8	-	66517656	66517773	66525478	66525668	66517497	66517572	66534497	66534589	1971	176	124	319	162	315	242	0.0317741074445	0.170819648187	0.522	0.602	-0.08
4584	CPSF3L	CPSF3L	chr1	-	1254675	1254904	1255835	1255909	1250899	1250998	1256375	1256473	4584	100	430	191	611	199	354	0.0318582702347	0.170822490936	0.293	0.357	-0.064
2937	TTC4	TTC4	chr1	+	55199301	55199383	55203254	55203337	55197158	55197373	55207083	55208328	2937	42	62	95	82	207	208	0.0319910858244	0.17136745389	0.405	0.538	-0.133
4288	CAPG	CAPG	chr2	-	85628287	85628452	85628651	85628806	85626258	85626408	85628907	85629080	4288	119	232	1227	1859	280	290	0.0322765429948	0.172728218403	0.347	0.406	-0.059
5144	NF2	NF2	chr22	+	30032739	30032865	30035078	30035201	29999544	30000101	30038190	30038274	5144	9	19	339	302	251	248	0.0323958923485	0.173198272711	0.319	0.526	-0.207
242	HNRNPM	HNRNPM	chr19	+	8536209	8536311	8538547	8538592	8533657	8533718	8539050	8539128	242	611	271	850	460	227	170	0.0326444068106	0.174357298184	0.628	0.581	0.047
1341	ADAM15	ADAM15	chr1	+	155033890	155033965	155034379	155034451	155033238	155033308	155034720	155034845	1341	3	0	33	65	200	197	0.0326873330849	0.174417070519	1.0	0.333	0.667
2412	DENND3	DENND3	chr8	+	142170730	142170886	142173431	142173528	142165947	142166069	142175284	142175388	2412	31	11	87	69	281	222	0.0327897603299	0.174793911516	0.69	0.499	0.191
1639	FCHSD1	FCHSD1	chr5	-	141026169	141026289	141026701	141026797	141025653	141025758	141026964	141027087	1639	24	40	72	62	221	245	0.0332259998023	0.176947766389	0.399	0.563	-0.164
5191	KDM6A	KDM6A	chrX	+	44919266	44919401	44919853	44920009	44918491	44918711	44920568	44920664	5191	22	24	80	41	260	281	0.0332943783198	0.177140274197	0.498	0.678	-0.18
3011	PRMT7	PRMT7	chr16	+	68345944	68346079	68349799	68349977	68344876	68345002	68355328	68355365	3011	19	87	16	160	260	303	0.0334549349785	0.177822362323	0.203	0.104	0.099
1472	ALG11	ALG11	chr13	+	52593048	52593279	52598141	52599073	52586522	52586598	52602454	52603780	1472	82	453	132	526	356	1057	0.0337700538208	0.179323879999	0.35	0.427	-0.077
3886	MEAF6	MEAF6	chr1	-	37962147	37962205	37962307	37962337	37961485	37961519	37967404	37967597	3886	2	13	0	48	155	183	0.0338288216083	0.179324085585	0.154	0.0	0.154
4354	SENP7	SENP7	chr3	-	101117704	101117899	101136436	101136634	101090851	101090970	101177798	101177896	4354	80	86	53	32	323	320	0.033835348754	0.179324085585	0.48	0.621	-0.141
5954	LUC7L	LUC7L	chr16	-	258076	258187	270647	270746	249060	249237	277240	277335	5954	162	10	182	3	224	236	0.0338742614627	0.179357361271	0.945	0.985	-0.04
1110	SH3BP1	SH3BP1	chr22	+	38043447	38043528	38044325	38044442	38043273	38043355	38046158	38046256	1110	54	84	123	121	206	242	0.033990321833	0.179638328109	0.43	0.544	-0.114
2562	ADAMTS1	ADAMTS1	chr21	-	28212594	28212881	28213316	28213484	28212193	28212380	28214176	28214309	2562	63	145	1860	3105	293	412	0.0339926967309	0.179638328109	0.379	0.457	-0.078
3209	CRTC2	CRTC2	chr1	-	153921590	153921860	153923735	153924142	153920933	153921120	153924493	153924738	3209	326	299	489	358	532	395	0.0340321019114	0.179650824939	0.447	0.504	-0.057
4677	ABCD4	ABCD4	chr14	-	74764632	74764772	74766250	74766378	74763035	74763152	74766852	74766971	4677	12	64	53	137	253	265	0.0340604366059	0.179650824939	0.164	0.288	-0.124
1756	ASL	ASL	chr7	+	65554262	65554322	65554598	65554682	65554077	65554162	65556992	65557073	1756	30	58	159	182	185	209	0.0341102227011	0.179740924224	0.369	0.497	-0.128
1732	FAM49B	FAM49B	chr8	-	130892621	130892704	130908917	130909100	130891634	130891717	130915557	130915596	1732	3	0	7	16	308	208	0.0341775209187	0.179750865999	1.0	0.228	0.772
4100	RNF146	RNF146	chr6	+	127601660	127601749	127603431	127603540	127601375	127601485	127607194	127607322	4100	0	13	3	6	214	234	0.0341527142818	0.179750865999	0.0	0.353	-0.353
3707	CDKN3	CDKN3	chr14	+	54866611	54866630	54868241	54868297	54863672	54863795	54875462	54875507	3707	3	47	1	162	144	181	0.0343643008505	0.180560418236	0.074	0.008	0.066
2315	PLEKHA6	PLEKHA6	chr1	-	204192589	204192713	204197210	204197356	204187978	204191907	204197855	204197989	2315	8	11	99	47	271	249	0.0345057152217	0.181130287353	0.401	0.659	-0.258
1845	TTC39A	TTC39A	chr1	-	51776925	51776993	51777790	51777867	51774932	51774997	51778483	51778615	1845	11	16	46	25	202	193	0.0346301791715	0.181610176266	0.396	0.637	-0.241
1775	MUTYH	MUTYH	chr1	-	45798589	45798631	45798768	45798842	45798434	45798506	45798956	45798996	1775	18	28	26	16	199	167	0.0346958680666	0.181781211529	0.35	0.577	-0.227
2779	GCOM1	GCOM1	chr15	+	57967165	57967266	58004181	58004386	57953647	57953731	58006733	58009755	2779	0	278	6	272	226	330	0.0349970947923	0.183010497601	0.0	0.031	-0.031
547	AFG3L1P	AFG3L1P	chr16	+	90044046	90044210	90045217	90045286	90038987	90039173	90046649	90046744	547	30	15	28	33	289	194	0.0349842524077	0.183010497601	0.573	0.363	0.21
429	FANCE	FANCE	chr6	+	35425332	35425377	35425692	35425761	35423523	35424130	35426073	35426217	429	27	10	28	27	170	194	0.0350471568105	0.183098073983	0.755	0.542	0.213
4690	PPP4R3B	PPP4R3B	chr2	-	55805382	55805478	55806814	55806917	55804450	55804492	55808702	55808834	4690	68	21	157	87	228	221	0.0353087432623	0.184289508993	0.758	0.636	0.122
1444	COL25A1	COL25A1	chr4	-	109753535	109753589	109755510	109755546	109748290	109748344	109762850	109762877	1444	7	4	0	4	161	179	0.0353929690324	0.184378917348	0.661	0.0	0.661
3306	SMARCC1	SMARCC1	chr3	-	47712147	47712207	47716964	47717078	47703823	47704082	47718118	47718272	3306	324	120	351	175	239	185	0.0353663891816	0.184378917348	0.676	0.608	0.068
3986	PBX2	PBX2	chr6	-	32154380	32154467	32154589	32154678	32152509	32154251	32155018	32155172	3986	227	191	232	144	214	212	0.0355008846367	0.184591165528	0.541	0.615	-0.074
436	CTNND1	CTNND1	chr11	+	57577580	57577695	57578870	57578958	57576745	57576938	57581782	57581845	436	282	251	782	859	240	213	0.035489768005	0.184591165528	0.499	0.447	0.052
1737	RFT1	RFT1	chr3	-	53157739	53157856	53159924	53160010	53156389	53156579	53164353	53164470	1737	9	59	46	136	211	242	0.0356311626711	0.184617113114	0.149	0.28	-0.131
2502	EEF1D	EEF1D	chr8	-	144672777	144672908	144674816	144674830	144671160	144672251	144679517	144679845	2502	2	6	0	25	139	256	0.035645744786	0.184617113114	0.38	0.0	0.38
3501	CLMN	CLMN	chr14	-	95679555	95679746	95681977	95682070	95677022	95677216	95688027	95688111	3501	7	7	90	301	218	316	0.0355401480218	0.184617113114	0.592	0.302	0.29
3599	FBXO7	FBXO7	chr22	+	32874967	32875262	32879883	32880111	32871223	32871385	32881054	32881196	3599	349	607	674	983	420	353	0.0356563757405	0.184617113114	0.326	0.366	-0.04
5007	CD109	CD109	chr6	+	74476481	74476583	74476670	74476733	74475652	74475877	74477777	74477954	5007	5	0	70	59	227	188	0.0356738308092	0.184617113114	1.0	0.496	0.504
4463	PAPOLA	PAPOLA	chr14	+	97026985	97027048	97029155	97029230	97022511	97022750	97031291	97033453	4463	72	84	326	260	188	200	0.0357565390749	0.184871061859	0.477	0.572	-0.095
3802	TMEM2	TMEM2	chr9	-	74305007	74305162	74309424	74309523	74300658	74300762	74312900	74313120	3802	26	66	212	323	224	280	0.0357996993987	0.184920251781	0.33	0.451	-0.121
2912	HACL1	HACL1	chr3	-	15631046	15631119	15633106	15633187	15628031	15628109	15637890	15637931	2912	39	23	39	47	206	198	0.0358545511165	0.185029683508	0.62	0.444	0.176
2603	OCIAD2	OCIAD2	chr4	-	48896022	48896070	48899820	48899874	48894788	48894906	48901845	48901942	2603	412	277	1094	888	179	173	0.0360729592124	0.185633879992	0.59	0.544	0.046
3564	FDPS	FDPS	chr1	+	155279854	155279996	155282045	155282186	155278538	155278756	155287731	155287812	3564	280	562	1869	3182	267	266	0.036013800379	0.185633879992	0.332	0.369	-0.037
3688	OSBPL9	OSBPL9	chr1	+	52238276	52238395	52242504	52242590	52237741	52237854	52246835	52247007	3688	220	181	415	261	244	211	0.0360628571143	0.185633879992	0.512	0.579	-0.067
5426	TNPO3	TNPO3	chr7	-	128633860	128633968	128637442	128637589	128632052	128632144	128640482	128640621	5426	89	55	186	175	272	233	0.0362063487761	0.186146017655	0.581	0.477	0.104
1707	MPPE1	MPPE1	chr18	-	11884877	11885042	11885674	11885815	11883471	11884626	11886915	11887024	1707	32	64	49	53	266	290	0.0362852041667	0.186203664513	0.353	0.502	-0.149
708	MYO1E	MYO1E	chr15	-	59506838	59506919	59510089	59510286	59506426	59506513	59515257	59515390	708	61	43	884	400	322	206	0.0362853210868	0.186203664513	0.476	0.586	-0.11
3480	WDR26	WDR26	chr1	-	224585798	224585928	224586216	224586295	224572844	224577562	224586590	224586736	3480	83	1	199	14	204	255	0.0363685201022	0.18645651724	0.99	0.947	0.043
5452	PARP16	PARP16	chr15	-	65558899	65559106	65563272	65563410	65555486	65555658	65578590	65579018	5452	32	112	17	27	263	332	0.0365579130042	0.187252833058	0.265	0.443	-0.178
5289	SSR3	SSR3	chr3	-	156266693	156266792	156271443	156271570	156262096	156262228	156272745	156272989	5289	509	345	2275	1309	252	224	0.0366118895125	0.18735469717	0.567	0.607	-0.04
643	FAM45A	FAM45A	chr10	+	120879852	120879964	120882980	120883081	120877030	120877179	120889026	120889134	643	60	88	125	118	237	226	0.0367184808807	0.187725368298	0.394	0.503	-0.109
1486	SSB	SSB	chr2	+	170657461	170657536	170661983	170662087	170655537	170656026	170662174	170662349	1486	7	477	25	726	200	229	0.0367627943506	0.18777724698	0.017	0.038	-0.021
2523	PPP2R3A	PPP2R3A	chr3	+	135719900	135722335	135745673	135745940	135684514	135684691	135759700	135759804	2523	322	62	2403	335	2560	392	0.0371383635837	0.189519448706	0.443	0.523	-0.08
1433	CUX1	CUX1	chr7	+	101713618	101713697	101740643	101740781	101671377	101671425	101747615	101747739	1433	143	334	72	238	204	263	0.0371975477754	0.189645382721	0.356	0.281	0.075
5643	FARP1	FARP1	chr13	+	99076825	99076904	99083296	99083534	99064154	99064288	99087829	99087960	5643	157	697	356	1267	204	363	0.0374347648898	0.190677912729	0.286	0.333	-0.047
3955	IL4I1	IL4I1	chr19	-	50399404	50399439	50404895	50405136	50399071	50399310	50407455	50407578	3955	2	3	0	13	366	160	0.0374735725708	0.190698847083	0.226	0.0	0.226
1706	PABPC4	PABPC4	chr1	-	40030357	40030445	40030777	40031050	40030094	40030214	40033422	40033518	1706	885	260	1925	471	398	213	0.0376462374937	0.191400297193	0.646	0.686	-0.04
3560	FUCA2	FUCA2	chr6	-	143823068	143823259	143825049	143825389	143818525	143818634	143828373	143828561	3560	949	466	1628	687	465	316	0.0377528129097	0.191764750233	0.581	0.617	-0.036
1568	DNER	DNER	chr2	-	230271947	230272061	230282823	230282946	230252980	230253112	230312031	230312256	1568	5	0	29	25	248	239	0.0378061712954	0.191858464856	1.0	0.528	0.472
5269	ZNF438	ZNF438	chr10	-	31230503	31230580	31273297	31273355	31197861	31197944	31320761	31320866	5269	2	2	0	11	183	202	0.037909792324	0.192206843739	0.525	0.0	0.525
2752	ZFYVE9	ZFYVE9	chr1	+	52805797	52805903	52810439	52810616	52803443	52803606	52811731	52812358	2752	26	94	34	65	231	302	0.037977199575	0.19237114181	0.266	0.406	-0.14
3956	IL4I1	IL4I1	chr19	-	50399404	50399439	50404895	50405078	50399071	50399310	50407455	50407578	3956	2	3	0	13	308	160	0.0381792855243	0.193216715692	0.257	0.0	0.257
1516	YAP1	YAP1	chr11	+	102080247	102080295	102094352	102094483	102076623	102076817	102100432	102104154	1516	2	12	48	66	173	256	0.038350370246	0.193563083999	0.198	0.518	-0.32
25	BABAM1	BABAM1	chr19	+	17379564	17379900	17382405	17382464	17378184	17378336	17384712	17384833	25	225	165	487	274	461	184	0.0383235202251	0.193563083999	0.352	0.415	-0.063
2999	NRAS	NRAS	chr1	-	115256420	115256599	115258670	115258798	115252189	115252349	115259278	115259515	2999	126	224	545	749	253	304	0.0383988575747	0.193563083999	0.403	0.466	-0.063
334	MED20	MED20	chr6	-	41877006	41877260	41884522	41884677	41873090	41875025	41888742	41888885	334	124	92	160	171	280	379	0.0384287593177	0.193563083999	0.646	0.559	0.087
35	CBFB	CBFB	chr16	+	67070541	67070658	67100584	67100701	67063629	67063716	67116115	67116211	35	62	199	193	438	242	242	0.0384942596089	0.193563083999	0.238	0.306	-0.068
3822	DCBLD2	DCBLD2	chr3	-	98544158	98544210	98568304	98568442	98541512	98541585	98600383	98600611	3822	84	18	3324	1196	263	177	0.0384672780181	0.193563083999	0.758	0.652	0.106
4540	FAM228B	FAM228B	chr2	+	24369799	24369956	24387067	24387204	24357988	24358057	24392224	24392507	4540	7	10	4	0	282	262	0.0384042144451	0.193563083999	0.394	1.0	-0.606
4039	AP4B1	AP4B1	chr1	-	114438378	114438660	114438879	114439087	114436816	114438114	114440461	114440565	4039	99	102	80	125	333	407	0.0385658337387	0.193745724157	0.543	0.439	0.104
4460	EIF4G1	EIF4G1	chr3	+	184033276	184033333	184035108	184035285	184032282	184032462	184035504	184035604	4460	62	535	210	1327	182	302	0.0388212049171	0.194850540844	0.161	0.208	-0.047
4892	GPR155	GPR155	chr2	-	175347600	175347646	175347737	175347886	175346224	175346715	175351600	175351816	4892	12	2	0	2	274	171	0.0390651999699	0.19589629474	0.789	0.0	0.789
611	TRMT2B	TRMT2B	chrX	-	100292905	100293040	100296305	100296360	100291962	100292062	100306805	100307105	611	4	19	4	99	180	260	0.039226183278	0.196524250953	0.233	0.055	0.178
2433	SLC30A6	SLC30A6	chr2	+	32429658	32429761	32431954	32432002	32422775	32422895	32434561	32434630	2433	27	27	80	40	228	173	0.0395967865921	0.198200308844	0.431	0.603	-0.172
4056	DNAJA1	DNAJA1	chr9	+	33026810	33026988	33029882	33029987	33026472	33026614	33030437	33030665	4056	1460	909	1880	1040	303	230	0.0397595978332	0.198834167144	0.549	0.578	-0.029
3343	RAD51D	RAD51D	chr17	-	33443877	33444056	33445519	33445638	33434384	33434466	33446129	33446191	3343	14	0	26	7	244	304	0.039871864918	0.19921433599	1.0	0.822	0.178
1995	IKBKE	IKBKE	chr1	+	206666598	206666711	206667252	206667324	206666355	206666452	206669444	206670223	1995	13	41	45	67	238	197	0.040163136893	0.200032055117	0.208	0.357	-0.149
3866	SMPD4	SMPD4	chr2	-	130931086	130931229	130932486	130932573	130930851	130930927	130934126	130934210	3866	87	179	140	404	212	268	0.0400891377539	0.200032055117	0.381	0.305	0.076
4280	HAUS1	HAUS1	chr18	+	43702432	43702556	43703264	43703330	43685159	43685334	43704787	43704859	4280	8	203	2	239	249	191	0.0402068407191	0.200032055117	0.029	0.006	0.023
5351	MTMR12	MTMR12	chr5	-	32233878	32234040	32235067	32235235	32227112	32230453	32239106	32239279	5351	54	48	115	165	293	287	0.0402175074426	0.200032055117	0.524	0.406	0.118
5897	EIF6	EIF6	chr20	-	33868456	33868632	33871978	33872064	33867744	33867921	33872183	33872295	5897	495	600	1894	2640	211	301	0.0402046921573	0.200032055117	0.541	0.506	0.035
298	ZNF138	ZNF138	chr7	+	64275953	64276031	64280597	64280701	64275295	64275422	64291828	64294059	298	9	3	16	0	203	229	0.0403136528644	0.200328965771	0.772	1.0	-0.228
1116	SIGIRR	SIGIRR	chr11	-	408072	408206	408694	408893	407816	407957	409867	410027	1116	14	3	217	157	324	259	0.0404373330678	0.200599073876	0.789	0.525	0.264
1642	ZNF518A	ZNF518A	chr10	+	97911172	97911323	97915082	97915155	97893312	97893405	97915680	97915804	1642	11	1	18	12	276	198	0.0404410068876	0.200599073876	0.888	0.518	0.37
345	ADCK2	ADCK2	chr7	+	140389396	140389525	140390559	140390613	140380841	140380937	140394462	140394908	345	15	38	6	44	254	179	0.0405854167059	0.200771782372	0.218	0.088	0.13
4543	CCDC138	CCDC138	chr2	+	109432396	109432561	109455640	109455757	109429275	109429383	109463193	109463386	4543	103	34	76	44	290	242	0.0405534929555	0.200771782372	0.717	0.59	0.127
6009	NEDD4L	NEDD4L	chr18	+	55912658	55912740	55916130	55916169	55862621	55862965	55919232	55919286	6009	0	7	77	156	207	164	0.0405254244019	0.200771782372	0.0	0.281	-0.281
3590	NDUFA5	NDUFA5	chr7	-	123190523	123190640	123197457	123197502	123185664	123185730	123197828	123197958	3590	9	353	2	336	170	242	0.0406316814553	0.200819893236	0.035	0.008	0.027
3527	FAM172A	FAM172A	chr5	-	93388830	93388932	93410350	93410474	93300162	93300228	93447215	93447404	3527	16	5	19	20	249	227	0.0407128144471	0.20089514221	0.745	0.464	0.281
3699	CBWD6	CBWD6	chr9	-	69205456	69205586	69206733	69206799	69204537	69205069	69206902	69206971	3699	78	64	37	15	191	255	0.040782068051	0.20089514221	0.619	0.767	-0.148
4667	NDE1	NDE1	chr16	+	15785000	15785180	15788021	15788113	15781231	15781368	15790565	15790717	4667	225	163	176	91	305	217	0.0407931183963	0.20089514221	0.495	0.579	-0.084
5509	PCCA	PCCA	chr13	+	101077886	101077985	101101505	101101559	101020725	101020828	101179928	101180006	5509	24	2	38	14	224	179	0.0407500854005	0.20089514221	0.906	0.684	0.222
1079	ZNF346	ZNF346	chr5	+	176477751	176477937	176489058	176489152	176471389	176471534	176491512	176494983	1079	42	56	58	43	311	219	0.040939132717	0.201433727317	0.346	0.487	-0.141
3526	CUL4A	CUL4A	chr13	+	113907395	113907509	113909006	113909112	113900269	113900377	113909266	113909439	3526	284	271	318	237	239	231	0.041018335446	0.201494832912	0.503	0.565	-0.062
4989	ANO10	ANO10	chr3	-	43607144	43607219	43616300	43616356	43602711	43602894	43621844	43621964	4989	2	13	1	94	181	200	0.0410248759149	0.201494832912	0.145	0.012	0.133
1416	POLL	POLL	chr10	-	103344634	103344676	103345072	103345235	103343264	103343438	103345618	103345913	1416	18	4	93	4	288	167	0.0411277929534	0.201819955421	0.723	0.931	-0.208
1752	SMC5	SMC5	chr9	+	72914961	72915116	72920162	72920276	72912881	72913137	72929657	72929752	1752	120	64	269	96	280	239	0.0412947125423	0.202025972953	0.615	0.705	-0.09
271	RHOA	RHOA	chr3	-	49399928	49400059	49405860	49405981	49396578	49397815	49412866	49413024	271	1706	2673	3352	5677	246	256	0.0412362610144	0.202025972953	0.399	0.381	0.018
4275	ATP11A	ATP11A	chr13	+	113513706	113513766	113514600	113514728	113512458	113512604	113516753	113516889	4275	14	58	198	447	185	253	0.0412778052069	0.202025972953	0.248	0.377	-0.129
4561	MAPK8IP1	MAPK8IP1	chr11	+	45925539	45925712	45926005	45926115	45923922	45924735	45926268	45926385	4561	161	248	47	45	298	235	0.0413168110625	0.202025972953	0.339	0.452	-0.113
114	CCM2	CCM2	chr7	+	45104061	45104245	45108041	45108178	45077851	45078025	45109424	45109560	114	56	82	176	386	309	262	0.0413881326501	0.20214167642	0.367	0.279	0.088
1172	CASK	CASK	chrX	-	41412971	41413168	41414852	41414888	41401943	41402059	41419031	41419100	1172	11	68	47	637	161	322	0.0415654585663	0.20214167642	0.244	0.129	0.115
2033	SLBP	SLBP	chr4	-	1705322	1705427	1713600	1713717	1701737	1701797	1713856	1714468	2033	4	402	15	513	242	230	0.0415882553012	0.20214167642	0.009	0.027	-0.018
3619	HMG20B	HMG20B	chr19	+	3575537	3575658	3576258	3576305	3574380	3574584	3576550	3576623	3619	305	136	372	123	246	172	0.0415959271802	0.20214167642	0.611	0.679	-0.068
3938	GRIPAP1	GRIPAP1	chrX	-	48849839	48849990	48853661	48853769	48847337	48847522	48854565	48854592	3938	74	66	139	79	233	276	0.0415446968068	0.20214167642	0.57	0.676	-0.106
4511	PLCG1	PLCG1	chr20	+	39795318	39795499	39796491	39796569	39795115	39795235	39797406	39797510	4511	371	184	213	141	306	203	0.0416248110337	0.20214167642	0.572	0.501	0.071
895	AUP1	AUP1	chr2	-	74756258	74756409	74756488	74756626	74755066	74755133	74756706	74757024	895	268	49	383	103	263	276	0.0414279418045	0.20214167642	0.852	0.796	0.056
975	CHEK2	CHEK2	chr22	-	29092888	29092975	29095825	29095925	29091697	29091861	29105993	29106047	975	18	28	10	40	225	212	0.0416347121011	0.20214167642	0.377	0.191	0.186
2462	TMEM59	TMEM59	chr1	-	54511364	54511459	54512939	54513045	54509045	54509198	54519028	54519246	2462	8	323	30	555	231	220	0.0418379467246	0.202949121976	0.023	0.049	-0.026
2366	TIPIN	TIPIN	chr15	-	66641397	66641461	66641652	66641775	66633487	66633694	66643862	66643938	2366	61	35	184	62	248	189	0.0419241930966	0.203188152786	0.57	0.693	-0.123
5650	MRPL55	MRPL55	chr1	-	228295935	228296019	228296655	228296722	228295368	228295570	228296849	228297013	5650	32	37	41	23	192	209	0.0419855044767	0.203306019915	0.485	0.66	-0.175
3957	GATS	GATS	chr7	-	99810669	99810756	99821192	99821321	99798277	99800226	99821504	99821698	3957	51	3	87	0	254	212	0.0420666636767	0.20338371334	0.934	1.0	-0.066
5974	MRPL45	MRPL45	chr17	+	36462499	36462598	36474585	36474634	36455316	36455434	36476501	36476651	5974	89	60	243	108	224	174	0.0420755607838	0.20338371334	0.535	0.636	-0.101
1698	PTPDC1	PTPDC1	chr9	+	96859602	96860861	96866556	96866667	96857598	96857736	96870109	96872138	1698	357	30	188	28	1384	236	0.0421517585864	0.203572992259	0.67	0.534	0.136
1141	SFI1	SFI1	chr22	+	31952927	31953045	31957275	31957378	31946239	31946334	31969043	31969200	1141	24	26	63	33	243	228	0.0422237815918	0.20374179423	0.464	0.642	-0.178
2451	GOSR2	GOSR2	chr17	+	45009432	45009565	45012394	45012535	45008464	45008573	45015964	45016070	2451	159	79	250	175	258	266	0.0423311752444	0.20408082381	0.675	0.596	0.079
2623	NAPB	NAPB	chr20	-	23375775	23375822	23377708	23377825	23375558	23375636	23383629	23383709	2623	5	1	6	12	242	172	0.0425137086813	0.204781194489	0.78	0.262	0.518
3952	ATP1B3	ATP1B3	chr3	+	141626008	141626116	141632493	141632678	141622461	141622590	141634811	141634862	3952	288	378	769	836	233	310	0.0425869271911	0.204818970127	0.503	0.55	-0.047
765	ANP32E	ANP32E	chr1	-	150201404	150201570	150202905	150203028	150198939	150199127	150204114	150204264	765	274	346	521	804	248	291	0.0425960849446	0.204818970127	0.482	0.432	0.05
4165	UQCC1	UQCC1	chr20	-	33954359	33954417	33961986	33962059	33934966	33935075	33969720	33969828	4165	46	47	108	65	198	183	0.0428104424923	0.205490123963	0.475	0.606	-0.131
4526	PRDM2	PRDM2	chr1	+	14068499	14068652	14075855	14075982	14059273	14059377	14099572	14099683	4526	15	21	9	35	278	252	0.0428031632269	0.205490123963	0.393	0.189	0.204
2040	LRCH3	LRCH3	chr3	+	197581262	197581316	197585704	197585776	197579431	197579491	197592293	197592342	2040	53	43	66	29	179	197	0.0430231450888	0.20615100733	0.576	0.715	-0.139
2772	CABLES1	CABLES1	chr18	+	20814571	20814668	20815858	20816015	20793940	20794018	20817105	20817209	2772	113	246	58	83	222	282	0.0429947265241	0.20615100733	0.368	0.47	-0.102
583	TXNDC11	TXNDC11	chr16	-	11824500	11824630	11827837	11827935	11815432	11815526	11829872	11830089	583	30	35	207	139	223	255	0.0430877299501	0.206280630493	0.495	0.63	-0.135
2138	CMTM7	CMTM7	chr3	+	32483331	32483505	32493883	32493965	32433162	32433557	32495732	32496333	2138	192	203	429	353	299	207	0.0431679247738	0.206337522333	0.396	0.457	-0.061
6063	NDUFAF2	NDUFAF2	chr5	+	60368951	60369041	60394818	60394859	60240955	60241209	60448530	60448864	6063	88	28	185	97	215	166	0.0431746999059	0.206337522333	0.708	0.596	0.112
2296	RAB34	RAB34	chr17	-	27043010	27043076	27043920	27044012	27042817	27042919	27044230	27044443	2296	137	337	285	545	217	191	0.0433779368914	0.207128706477	0.264	0.315	-0.051
4857	HAX1	HAX1	chr1	+	154245955	154246074	154246249	154246437	154245038	154245252	154247425	154247477	4857	13	364	33	479	244	313	0.0434224456751	0.207144609818	0.044	0.081	-0.037
5918	STARD10	STARD10	chr11	-	72468811	72468929	72469574	72469678	72466745	72466798	72470278	72470426	5918	78	71	432	272	229	243	0.0434566475838	0.207144609818	0.538	0.628	-0.09
5976	ZNF133	ZNF133	chr20	+	18287349	18287391	18290812	18290950	18286941	18287037	18295712	18297640	5976	0	4	2	0	167	263	0.0435098735036	0.207218600326	0.0	1.0	-1.0
4906	PAQR5	PAQR5	chr15	+	69689806	69689903	69692312	69692454	69681992	69682119	69695919	69699976	4906	1	9	122	180	222	267	0.0437032988197	0.207959593345	0.118	0.449	-0.331
4697	SCMH1	SCMH1	chr1	-	41618270	41618413	41625396	41625605	41617285	41617356	41626546	41626570	4697	40	15	51	40	334	268	0.0437712356365	0.208102691227	0.682	0.506	0.176
2843	IFT88	IFT88	chr13	+	21189931	21190018	21199888	21199988	21179173	21179244	21205154	21205241	2843	21	21	18	42	212	225	0.0438587546972	0.208338561639	0.515	0.313	0.202
1200	RHOT1	RHOT1	chr17	+	30536368	30536464	30538134	30538257	30535125	30535328	30551634	30552790	1200	24	61	39	52	221	248	0.0441842745348	0.208900955063	0.306	0.457	-0.151
1250	MBD2	MBD2	chr18	-	51715243	51715381	51731367	51731527	51692445	51692536	51750387	51751158	1250	184	193	579	769	285	263	0.044048505285	0.208900955063	0.468	0.41	0.058
2865	RASSF8	RASSF8	chr12	+	26208168	26208379	26217430	26218320	26147969	26148063	26220501	26220646	2865	19	256	72	575	336	1015	0.0441055638618	0.208900955063	0.183	0.274	-0.091
3627	HABP4	HABP4	chr9	+	99227991	99228060	99233292	99233376	99227618	99227780	99246743	99246915	3627	61	72	113	204	194	209	0.0442077477296	0.208900955063	0.477	0.374	0.103
3919	DLG1	DLG1	chr3	-	196807921	196807988	196812450	196812627	196803456	196803556	196817782	196817897	3919	187	35	389	111	302	192	0.0442432153735	0.208900955063	0.773	0.69	0.083
4759	SAP30BP	SAP30BP	chr17	+	73667895	73667943	73689519	73689562	73664595	73664705	73695862	73695951	4759	64	89	144	133	173	168	0.0441839556405	0.208900955063	0.411	0.513	-0.102
5407	LCMT1	LCMT1	chr16	+	25151491	25151568	25172422	25172525	25143722	25143844	25175918	25176039	5407	124	225	187	252	202	228	0.0440989064385	0.208900955063	0.383	0.456	-0.073
4164	UQCC1	UQCC1	chr20	-	33954359	33954417	33961986	33962059	33934966	33935075	33981894	33981999	4164	0	46	5	62	198	183	0.0445237773995	0.210045219389	0.0	0.069	-0.069
723	CIB2	CIB2	chr15	-	78401576	78401851	78416046	78416081	78398080	78398276	78423506	78423877	723	0	336	3	155	160	400	0.0446115947801	0.210279009358	0.0	0.046	-0.046
2106	EBPL	EBPL	chr13	-	50237192	50237331	50243912	50243982	50234811	50235344	50260610	50260731	2106	4	457	7	228	195	264	0.0450391150221	0.211435486854	0.012	0.04	-0.028
2210	YIPF2	YIPF2	chr19	-	11036361	11036449	11038305	11038392	11034751	11034868	11038474	11038635	2210	40	92	106	155	212	213	0.0451606814706	0.211435486854	0.304	0.407	-0.103
222	RANBP10	RANBP10	chr16	-	67778190	67778358	67805936	67805989	67771915	67771938	67839330	67839442	222	13	39	12	89	178	293	0.0450561273772	0.211435486854	0.354	0.182	0.172
3356	GAS5	GAS5	chr1	-	173834994	173835032	173835314	173835344	173834608	173834685	173835665	173835705	3356	612	566	389	432	155	163	0.044899002105	0.211435486854	0.532	0.486	0.046
362	FMO5	FMO5	chr1	-	146672733	146673086	146680413	146680613	146661755	146661828	146683960	146684103	362	8	31	2	0	325	478	0.0451431891513	0.211435486854	0.275	1.0	-0.725
3976	PCNXL2	PCNXL2	chr1	-	233335899	233336010	233344263	233344435	233334684	233334776	233353644	233353677	3976	7	9	41	16	297	236	0.0450592320206	0.211435486854	0.382	0.671	-0.289
4043	MGST3	MGST3	chr1	+	165619077	165619201	165620250	165620324	165600109	165600530	165621214	165621272	4043	391	272	536	457	249	199	0.0451326807146	0.211435486854	0.535	0.484	0.051
5379	REPS1	REPS1	chr6	-	139236994	139237113	139238691	139238764	139235833	139235898	139241351	139241453	5379	37	93	101	160	198	244	0.0451647128032	0.211435486854	0.329	0.438	-0.109
5780	ANGEL2	ANGEL2	chr1	-	213184549	213184800	213186434	213186760	213181551	213181808	213188954	213189217	5780	130	4	211	0	451	376	0.0453955582872	0.212335309231	0.964	1.0	-0.036
2289	RAB34	RAB34	chr17	-	27043920	27044012	27044230	27044309	27043010	27043076	27045139	27045286	2289	6	226	25	395	204	217	0.0455246902051	0.212758246061	0.027	0.063	-0.036
1060	MAPKAPK5	MAPKAPK5	chr12	+	112306556	112306665	112308074	112308164	112305375	112305473	112308888	112308984	1060	116	71	166	148	234	215	0.0456729488693	0.213094126747	0.6	0.508	0.092
4050	AASDH	AASDH	chr4	-	57244313	57244630	57248642	57248763	57237616	57237809	57250235	57250507	4050	6	12	10	72	246	442	0.0456741050414	0.213094126747	0.473	0.2	0.273
2614	ARF4	ARF4	chr3	-	57561274	57561400	57563042	57563114	57557089	57558025	57569624	57569734	2614	310	725	817	1628	197	251	0.0457907229006	0.213354041578	0.353	0.39	-0.037
4775	LASP1	LASP1	chr17	+	37046672	37046757	37054664	37054772	37034338	37034433	37070577	37070728	4775	230	128	1129	797	210	233	0.0458462742183	0.213354041578	0.666	0.611	0.055
5241	AMPD2	AMPD2	chr1	+	110163535	110163888	110167924	110168055	110162434	110162900	110168283	110168414	5241	29	135	16	144	478	256	0.0458414146352	0.213354041578	0.103	0.056	0.047
5050	PLEKHG3	PLEKHG3	chr14	+	65195713	65195811	65196960	65197030	65194310	65194700	65197359	65197406	5050	23	10	166	156	223	195	0.0459404696785	0.213611523987	0.668	0.482	0.186
4846	ATP8B1	ATP8B1	chr18	-	55371786	55371900	55373721	55373819	55368446	55368545	55398858	55399061	4846	6	1	101	114	223	239	0.0460853042736	0.214103831181	0.865	0.487	0.378
1920	TAB2	TAB2	chr6	+	149699153	149700654	149718739	149718900	149691044	149691235	149719104	149719198	1920	1566	156	2907	233	1626	286	0.04633017651	0.215031342374	0.638	0.687	-0.049
6062	WIPF2	WIPF2	chr17	+	38416786	38416919	38420741	38421398	38412642	38412774	38430041	38430251	6062	46	167	142	352	258	782	0.0463631988197	0.215031342374	0.455	0.55	-0.095
118	CCM2	CCM2	chr7	+	45108041	45108178	45109424	45109560	45077851	45078025	45112324	45112382	118	21	99	47	399	262	261	0.0464038762372	0.215038536087	0.174	0.105	0.069
4036	EML2	EML2	chr19	-	46124464	46124590	46129962	46130097	46122317	46122449	46133208	46133304	4036	14	22	217	168	260	251	0.046460172962	0.215118037573	0.381	0.555	-0.174
5017	KARS	KARS	chr16	-	75674081	75674247	75675461	75675621	75669809	75669996	75681475	75681585	5017	240	132	860	368	285	291	0.0465782466008	0.215483201446	0.65	0.705	-0.055
4715	KIAA1191	KIAA1191	chr5	-	175777615	175777735	175782573	175782752	175775252	175775359	175788604	175788810	4715	94	166	140	343	304	245	0.0466275999623	0.215530100414	0.313	0.248	0.065
2465	RANBP3	RANBP3	chr19	-	5931414	5931542	5932462	5932555	5927978	5928098	5933424	5933490	2465	132	127	185	127	218	253	0.0468924868351	0.216572359366	0.547	0.628	-0.081
2114	TMEM147	TMEM147	chr19	+	36036789	36036859	36037427	36037487	36036501	36036718	36037573	36037710	2114	112	183	171	378	195	185	0.0470119213204	0.216577971146	0.367	0.3	0.067
4027	PTK2	PTK2	chr8	-	141675015	141675096	141678367	141678523	141668480	141669777	141684396	141684503	4027	319	152	466	284	281	206	0.0469800647054	0.216577971146	0.606	0.546	0.06
5952	LUC7L	LUC7L	chr16	-	249060	249237	256002	256146	242925	243014	258076	258187	5952	295	497	192	406	269	302	0.0469380049572	0.216577971146	0.4	0.347	0.053
2769	USP53	USP53	chr4	+	120180974	120181080	120181661	120181808	120177595	120177678	120182869	120183019	2769	2	7	166	128	231	272	0.0470681567714	0.216655435189	0.252	0.604	-0.352
1927	MRPS15	MRPS15	chr1	-	36923523	36923582	36926292	36926377	36921787	36921979	36926864	36926913	1927	303	285	725	559	210	184	0.0472750316874	0.217243791099	0.482	0.532	-0.05
447	UBE2F	UBE2F	chr2	+	238925207	238925275	238933982	238934053	238896604	238896634	238939196	238939254	447	4	60	1	114	193	196	0.0472425422022	0.217243791099	0.063	0.009	0.054
3655	DPP8	DPP8	chr15	-	65777436	65777498	65780027	65780156	65773852	65773953	65782526	65782637	3655	38	46	91	64	254	187	0.0475599661593	0.218188292163	0.378	0.511	-0.133
4411	SLC29A2	SLC29A2	chr11	-	66133596	66133662	66133901	66134035	66133406	66133492	66134934	66135019	4411	23	20	172	76	259	191	0.0475554807299	0.218188292163	0.459	0.625	-0.166
5530	ZNF571-AS1	ZNF571-AS1	chr19	+	38056932	38056991	38060751	38060898	38042272	38042567	38076239	38078248	5530	14	0	4	2	184	272	0.0477451950655	0.218855372877	1.0	0.747	0.253
1976	BCL2L13	BCL2L13	chr22	+	18178906	18178976	18185008	18185152	18165979	18166087	18209442	18213621	1976	5	83	3	217	195	269	0.0478129877725	0.218883094375	0.077	0.019	0.058
1989	ADRM1	ADRM1	chr20	+	60878623	60878837	60879516	60879633	60877951	60878101	60881252	60881376	1989	405	400	714	838	339	242	0.0478507402201	0.218883094375	0.42	0.378	0.042
2993	FAM149A	FAM149A	chr4	+	187070719	187070858	187073056	187073199	187070326	187070437	187074798	187074924	2993	14	10	38	68	264	268	0.0478707204219	0.218883094375	0.587	0.362	0.225
5315	LBR	LBR	chr1	-	225597992	225598118	225599038	225599142	225594365	225594534	225600155	225600347	5315	139	150	370	523	229	251	0.0479522172022	0.218891516398	0.504	0.437	0.067
5862	RAD51AP1	RAD51AP1	chr12	+	4654947	4654998	4655474	4655584	4652928	4653070	4657257	4657344	5862	2	185	12	287	176	235	0.0479262044481	0.218891516398	0.014	0.053	-0.039
5712	ATG3	ATG3	chr3	-	112269038	112269109	112272126	112272176	112267379	112267487	112277222	112277264	5712	39	141	82	191	175	196	0.0479985079921	0.218920995788	0.237	0.325	-0.088
3370	MON2	MON2	chr12	+	62965171	62965362	62972224	62972285	62960101	62960230	62974076	62974200	3370	39	29	75	29	316	186	0.0481876459442	0.219601411368	0.442	0.604	-0.162
2082	CCDC113	CCDC113	chr16	+	58286630	58286757	58287901	58288063	58283839	58284019	58292271	58292427	2082	12	40	13	16	252	287	0.0483012972239	0.219936975594	0.255	0.481	-0.226
2378	FOXJ3	FOXJ3	chr1	-	42664772	42664901	42671432	42671534	42660560	42660735	42693553	42693637	2378	32	87	32	153	227	254	0.048463226008	0.220491630911	0.292	0.19	0.102
2012	NAGK	NAGK	chr2	+	71298815	71298957	71299770	71299881	71297870	71297969	71300611	71300724	2012	125	98	239	258	267	236	0.0486029931293	0.220773846609	0.53	0.45	0.08
3732	ABCA7	ABCA7	chr19	+	1058144	1058268	1058616	1058746	1057312	1057428	1058818	1058939	3732	4	33	1	64	249	255	0.0486055957782	0.220773846609	0.11	0.016	0.094
5231	ZNF3	ZNF3	chr7	-	99674925	99675056	99677158	99677279	99673164	99673253	99679257	99679387	5231	45	55	30	66	246	256	0.0488317754451	0.221435179741	0.46	0.321	0.139
751	COPG1	COPG1	chr3	+	128987337	128987463	128987774	128987843	128986779	128986883	128990609	128990752	751	351	246	444	248	251	194	0.0487935357327	0.221435179741	0.524	0.58	-0.056
2303	ZNF559	ZNF559	chr19	+	9443690	9443789	9448471	9448541	9435370	9435456	9449169	9449258	2303	0	16	4	16	224	195	0.0489713167407	0.221509788815	0.0	0.179	-0.179
3301	OGG1	OGG1	chr3	+	9796387	9796569	9798154	9798305	9793453	9793633	9798450	9798500	3301	106	91	110	62	307	276	0.0490518116915	0.221509788815	0.512	0.615	-0.103
3522	ZNF33B	ZNF33B	chr10	-	43127742	43127887	43132367	43132420	43127376	43127472	43133921	43134285	3522	5	38	22	61	178	270	0.0490688935572	0.221509788815	0.166	0.354	-0.188
3834	TSPAN2	TSPAN2	chr1	-	115603084	115603159	115604755	115604853	115601503	115601602	115615525	115615628	3834	65	43	10	16	223	200	0.0490900514513	0.221509788815	0.576	0.359	0.217
4221	RFWD2	RFWD2	chr1	-	176132962	176133027	176145045	176145143	176132004	176132124	176153768	176153828	4221	54	9	93	34	223	190	0.04893419807	0.221509788815	0.836	0.7	0.136
952	EPB41L2	EPB41L2	chr6	-	131186675	131186774	131188598	131188721	131184777	131184858	131190702	131191266	952	108	84	500	531	248	224	0.0490089085214	0.221509788815	0.537	0.46	0.077
4154	TTL	TTL	chr2	+	113243493	113243572	113251719	113251952	113239742	113240078	113258782	113258918	4154	29	104	64	380	204	358	0.0491490419025	0.221594039619	0.329	0.228	0.101
544	ZNF280D	ZNF280D	chr15	-	56946395	56946432	56946582	56946701	56935149	56935195	56950621	56950684	544	10	11	17	5	244	162	0.0494223086812	0.2226434496	0.376	0.693	-0.317
6017	PARPBP	PARPBP	chr12	+	102569260	102569444	102572369	102572548	102559506	102559661	102576326	102576405	6017	24	47	64	69	309	304	0.0495330758143	0.222959692609	0.334	0.477	-0.143
626	KDM5B	KDM5B	chr1	-	202727518	202727638	202729542	202729701	202725485	202725644	202731826	202731936	626	71	88	184	156	284	245	0.0495821104613	0.2229977734	0.41	0.504	-0.094
4244	IKBKB	IKBKB	chr8	+	42129600	42129723	42146151	42146246	42128819	42128987	42147673	42147791	4244	11	22	43	37	248	220	0.0496869345235	0.22328650216	0.307	0.508	-0.201
2979	ZNF195	ZNF195	chr11	-	3381949	3382018	3382972	3383119	3379156	3381795	3392204	3392300	2979	45	5	89	26	272	194	0.0498055660527	0.223297066898	0.865	0.709	0.156
398	HNRNPA1	HNRNPA1	chr12	+	54676583	54676658	54676862	54677018	54676356	54676449	54677595	54677751	398	10365	608	13065	855	200	281	0.0498247863794	0.223297066898	0.96	0.955	0.005
5114	LRRC20	LRRC20	chr10	-	72083618	72083786	72100308	72100458	72058725	72061264	72142304	72142406	5114	27	34	65	148	275	293	0.0497869418333	0.223297066898	0.458	0.319	0.139
5194	ACTN1	ACTN1	chr14	-	69343798	69343957	69345705	69345786	69340839	69341734	69346678	69346825	5194	83	90	1839	2709	206	284	0.0498518015072	0.223297066898	0.56	0.483	0.077
427	UBE2G1	UBE2G1	chr17	-	4186092	4186216	4192524	4192703	4172511	4175811	4200011	4200109	427	106	103	509	365	304	249	0.0501105739547	0.224273383107	0.457	0.533	-0.076
2212	ZMYND11	ZMYND11	chr10	+	283524	283617	285377	285465	282777	282855	285995	286051	2212	38	52	180	154	218	213	0.0503008679925	0.224576417942	0.417	0.533	-0.116
3276	UEVLD	UEVLD	chr11	-	18555876	18556000	18557952	18558016	18552949	18554034	18566169	18566343	3276	14	27	90	86	189	249	0.0502936154762	0.224576417942	0.406	0.58	-0.174
992	ATE1	ATE1	chr10	-	123658355	123658484	123659380	123659509	123629520	123629553	123670420	123670666	992	21	27	33	86	254	254	0.0502863049341	0.224576417942	0.438	0.277	0.161
245	CYP20A1	CYP20A1	chr2	+	204110568	204110618	204111477	204111644	204103163	204103857	204116689	204116832	245	3	20	23	45	175	292	0.0504158780614	0.224896748949	0.2	0.46	-0.26
754	TSPAN6	TSPAN6	chrX	-	99887481	99887565	99888401	99888536	99885755	99885863	99888927	99889026	754	293	210	455	258	260	209	0.0504544562326	0.224896748949	0.529	0.586	-0.057
1560	TMEM14B	TMEM14B	chr6	+	10749434	10749501	10749854	10749931	10747991	10748114	10751365	10751467	1560	11	125	60	359	192	202	0.0505849705053	0.225295784357	0.085	0.15	-0.065
194	NDUFB6	NDUFB6	chr9	-	32558907	32558952	32570957	32571050	32553523	32553942	32572878	32573182	194	329	119	254	124	218	170	0.0508219333589	0.226167891288	0.683	0.615	0.068
1523	SMARCE1	SMARCE1	chr17	-	38798706	38798811	38801827	38801871	38793743	38793824	38802047	38802099	1523	246	627	144	465	169	230	0.0510371975751	0.226575474857	0.348	0.296	0.052
2691	CAPRIN2	CAPRIN2	chr12	-	30872012	30872159	30873744	30873849	30869441	30869610	30876192	30876248	2691	17	50	24	33	230	272	0.050964580945	0.226575474857	0.287	0.462	-0.175
4148	ALKBH3	ALKBH3	chr11	+	43913590	43913679	43923065	43923275	43911274	43911378	43940587	43940686	4148	66	171	91	161	214	335	0.0510170243146	0.226575474857	0.377	0.469	-0.092
3390	ODF2	ODF2	chr9	+	131222828	131222945	131223220	131223289	131221845	131221936	131231461	131231632	3390	27	21	10	20	242	194	0.0510916956879	0.226616636164	0.508	0.286	0.222
5317	ITGB5	ITGB5	chr3	-	124487859	124487960	124492536	124492759	124485072	124485192	124515234	124515664	5317	396	154	638	194	348	226	0.051128935379	0.226616636164	0.625	0.681	-0.056
827	TMEM139	TMEM139	chr7	+	142982440	142982538	142983033	142983295	142981991	142982067	142983516	142985142	827	0	3	68	45	223	387	0.0513443448202	0.22738800897	0.0	0.724	-0.724
1805	ABR	ABR	chr17	-	982569	982630	986759	986867	976864	976917	994904	995090	1805	22	25	338	211	233	186	0.0515529579402	0.22763783595	0.413	0.561	-0.148
3336	REEP5	REEP5	chr5	-	112222711	112222880	112238076	112238215	112212080	112214532	112256859	112256953	3336	188	439	1200	2335	264	294	0.0515095938234	0.22763783595	0.323	0.364	-0.041
40	MICAL1	MICAL1	chr6	-	109771502	109771760	109772802	109772903	109771172	109771288	109773448	109773604	40	26	115	65	174	226	383	0.0516078499989	0.22763783595	0.277	0.388	-0.111
4359	DIABLO	DIABLO	chr12	-	122702812	122702944	122709058	122709191	122701305	122701416	122710511	122711115	4359	197	299	250	297	258	257	0.0516027786336	0.22763783595	0.396	0.456	-0.06
5868	GSN	GSN	chr9	+	124045596	124045670	124062333	124062404	124043747	124043840	124064240	124064445	5868	3	19	26	49	199	196	0.0514488424172	0.22763783595	0.135	0.343	-0.208
218	NMRAL1	NMRAL1	chr16	-	4519227	4519466	4524093	4524167	4516153	4516403	4524423	4524651	218	2	161	22	505	199	364	0.05165469162	0.227661736282	0.022	0.074	-0.052
2852	EIF4G3	EIF4G3	chr1	-	21306826	21306941	21329205	21329301	21299494	21299592	21377358	21377487	2852	75	64	105	136	221	240	0.051802768897	0.227998322788	0.56	0.456	0.104
336	SP110	SP110	chr2	-	231035336	231035477	231036411	231036483	231033644	231033953	231036781	231036890	336	6	6	1	9	197	266	0.0518140293236	0.227998322788	0.575	0.13	0.445
5185	CD164	CD164	chr6	-	109691613	109691670	109697276	109697315	109687716	109690220	109699102	109699174	5185	239	260	418	564	164	182	0.0519036600317	0.228027590355	0.505	0.451	0.054
5791	SRF	SRF	chr6	+	43143443	43143705	43144285	43144405	43141584	43141851	43146031	43146223	5791	305	75	603	199	387	245	0.0518713586467	0.228027590355	0.72	0.657	0.063
3363	MAD1L1	MAD1L1	chr7	-	2041699	2041756	2054136	2054277	2020087	2020176	2108828	2108973	3363	39	44	80	52	266	182	0.0522655402536	0.229402925542	0.378	0.513	-0.135
702	NUP153	NUP153	chr6	-	17628885	17629770	17632880	17633075	17616757	17616926	17637383	17638001	702	51	274	326	1281	320	1010	0.0523001939054	0.229402925542	0.37	0.445	-0.075
2116	TMEM147	TMEM147	chr19	+	36037427	36037487	36038020	36038142	36036789	36036859	36038225	36038429	2116	209	531	373	776	185	247	0.0524983311511	0.230019412558	0.344	0.391	-0.047
5515	DCAF6	DCAF6	chr1	+	167992225	167992285	168007608	168007726	167973770	167974031	168012262	168012378	5515	12	92	28	451	185	243	0.0525244473726	0.230019412558	0.146	0.075	0.071
826	TMEM139	TMEM139	chr7	+	142982437	142982538	142983033	142983295	142981991	142982067	142983516	142985142	826	0	3	67	45	226	387	0.0526886718943	0.230554889117	0.0	0.718	-0.718
261	XRN2	XRN2	chr20	+	21309196	21309308	21311118	21311177	21307127	21307239	21311253	21311343	261	234	119	539	209	237	184	0.0527902341251	0.230749685851	0.604	0.667	-0.063
3843	TNPO1	TNPO1	chr5	+	72182896	72183049	72183904	72184130	72178890	72179059	72185612	72185784	3843	212	337	493	638	278	351	0.0528171588065	0.230749685851	0.443	0.494	-0.051
2775	CECR5	CECR5	chr22	-	17621948	17622123	17623987	17624021	17619439	17619628	17625913	17626007	2775	36	221	20	216	159	300	0.052952648966	0.231059151411	0.235	0.149	0.086
5761	VASP	VASP	chr19	+	46021186	46021352	46024579	46024664	46020920	46021092	46025425	46025475	5761	147	34	846	128	291	210	0.0530141175272	0.231059151411	0.757	0.827	-0.07
83	FAM96A	FAM96A	chr15	-	64367690	64367736	64373300	64373350	64364757	64365227	64380885	64381050	83	52	233	91	280	175	171	0.0529937682794	0.231059151411	0.179	0.241	-0.062
1058	MAPKAPK5	MAPKAPK5	chr12	+	112305375	112305473	112308074	112308164	112303959	112304035	112308888	112308984	1058	102	68	148	144	223	215	0.0531006854604	0.231253064414	0.591	0.498	0.093
789	KIAA1217	KIAA1217	chr10	+	24825702	24825822	24831621	24831699	24821998	24822166	24833909	24834032	789	17	2	103	1	245	203	0.0533193299043	0.232021407089	0.876	0.988	-0.112
1305	PDCD6	PDCD6	chr5	+	306716	306875	311407	311517	272825	272887	314531	315089	1305	120	423	194	529	284	235	0.0536231130468	0.233006852398	0.19	0.233	-0.043
5384	EP300	EP300	chr22	+	41537051	41537226	41542742	41542820	41536143	41536261	41543840	41543950	5384	55	27	224	64	300	203	0.0536305801097	0.233006852398	0.58	0.703	-0.123
1904	TFDP1	TFDP1	chr13	+	114265310	114265377	114285937	114286059	114240088	114240164	114287434	114287600	1904	89	605	146	751	192	247	0.0540041208	0.234444429634	0.159	0.2	-0.041
1043	C16orf13	C16orf13	chr16	-	684888	685063	685280	685340	684718	684797	685611	685774	1043	129	235	91	228	185	300	0.0540959170797	0.234657585059	0.471	0.393	0.078
3442	NR2C1	NR2C1	chr12	-	95434251	95434373	95442843	95443009	95425124	95425264	95445537	95445719	3442	124	91	146	73	291	247	0.0542081195417	0.234773699765	0.536	0.629	-0.093
5348	TMEM161B	TMEM161B	chr5	-	87524261	87524345	87536629	87536733	87516379	87516536	87564537	87564696	5348	40	9	69	5	229	209	0.0542032962001	0.234773699765	0.802	0.926	-0.124
3588	SLC25A44	SLC25A44	chr1	+	156169625	156170263	156177652	156177804	156163722	156164038	156180030	156182587	3588	194	48	541	91	763	277	0.0543696847808	0.235277348103	0.595	0.683	-0.088
4334	FBXW8	FBXW8	chr12	+	117383168	117383333	117387422	117387511	117365827	117365932	117402501	117402659	4334	59	25	60	46	290	214	0.0544100271905	0.235277348103	0.635	0.49	0.145
180	PGAP2	PGAP2	chr11	+	3832479	3832654	3845112	3845365	3829523	3829545	3845499	3845594	180	31	150	69	211	300	378	0.0544897631513	0.235436901163	0.207	0.292	-0.085
1455	TMEM143	TMEM143	chr19	-	48848416	48848611	48866547	48866788	48846577	48846708	48867154	48867494	1455	20	41	31	31	366	320	0.054613686073	0.23575489669	0.299	0.466	-0.167
4098	NSL1	NSL1	chr1	-	212912875	212912943	212955713	212955768	212899494	212912028	212957704	212957835	4098	71	56	50	65	180	193	0.0546491518164	0.23575489669	0.576	0.452	0.124
2432	PFKFB4	PFKFB4	chr3	-	48562997	48563102	48572944	48573091	48561133	48561263	48573688	48573896	2432	43	25	43	47	272	230	0.0547168186973	0.235861674949	0.593	0.436	0.157
2984	ZNF195	ZNF195	chr11	-	3382972	3383119	3383775	3383832	3379156	3381795	3392204	3392300	2984	2	45	15	89	182	272	0.054817250975	0.23610941329	0.062	0.201	-0.139
1501	SEPP1	SEPP1	chr5	-	42806997	42807210	42808252	42808468	42804757	42804875	42811937	42812024	1501	751	440	18	20	341	338	0.0553049719769	0.236915816327	0.629	0.471	0.158
1524	STPG1	STPG1	chr1	-	24710391	24710493	24718050	24718169	24706142	24706313	24727808	24727946	1524	7	21	54	67	244	227	0.0551365271857	0.236915816327	0.237	0.429	-0.192
3721	TMCO3	TMCO3	chr13	+	114193671	114193822	114201614	114201694	114174930	114175048	114202617	114202767	3721	76	105	256	253	276	205	0.0552167559611	0.236915816327	0.35	0.429	-0.079
3857	WDR19	WDR19	chr4	+	39236385	39236495	39241896	39241954	39233781	39233892	39245867	39246008	3857	86	62	11	2	235	183	0.0551034802363	0.236915816327	0.519	0.811	-0.292
390	NFYC	NFYC	chr1	+	41228559	41228718	41232267	41232375	41223792	41223966	41235027	41235087	390	144	111	271	153	284	233	0.0553062213151	0.236915816327	0.516	0.592	-0.076
4023	PTK2	PTK2	chr8	-	141710989	141711121	141712668	141712806	141696730	141696793	141716217	141716304	4023	213	209	477	372	263	257	0.0551720398613	0.236915816327	0.499	0.556	-0.057
5414	IRAK1	IRAK1	chrX	-	153277979	153278129	153278493	153278794	153275956	153277368	153279492	153279729	5414	221	368	867	1201	426	275	0.0552463688313	0.236915816327	0.279	0.318	-0.039
2950	HDX	HDX	chrX	-	83730258	83730405	83743031	83743140	83723479	83724583	83757349	83757487	2950	4	7	0	8	234	272	0.0554455510344	0.237318912333	0.399	0.0	0.399
3710	TEX9	TEX9	chr15	+	56665638	56665702	56676149	56676229	56657776	56657868	56680669	56680718	3710	15	41	20	24	189	205	0.0554954930681	0.237318912333	0.284	0.475	-0.191
431	TPD52L2	TPD52L2	chr20	+	62514071	62514173	62520542	62520591	62505020	62505169	62521202	62522898	431	129	108	180	207	227	174	0.055529861947	0.237318912333	0.478	0.4	0.078
5107	DUSP22	DUSP22	chr6	+	311879	311962	335113	335163	304627	304661	345853	345928	5107	46	4	86	21	208	175	0.0556479203276	0.237638671422	0.906	0.775	0.131
6032	ALG13	ALG13	chrX	+	110925359	110925463	110925463	110925522	110924345	110924527	110928192	110928331	6032	15	29	101	101	229	184	0.0557522161128	0.237899207885	0.294	0.446	-0.152
1103	OLA1	OLA1	chr2	-	174943695	174943818	174945879	174945976	174937174	174940255	174946651	174946792	1103	329	322	700	820	222	248	0.0559677128536	0.238633475441	0.533	0.488	0.045
1220	PTCD2	PTCD2	chr5	+	71622438	71622568	71627084	71627202	71617998	71618091	71631620	71631712	1220	23	3	30	0	255	243	0.0561000227946	0.238849067028	0.88	1.0	-0.12
5170	TATDN1	TATDN1	chr8	-	125534391	125534441	125535177	125535243	125531058	125531122	125551265	125551329	5170	27	44	24	75	191	175	0.0561051938744	0.238849067028	0.36	0.227	0.133
456	UBE2F	UBE2F	chr2	+	238896604	238896634	238903385	238903451	238881733	238881867	238933982	238934053	456	19	22	32	16	155	191	0.0563380552496	0.239469413497	0.516	0.711	-0.195
6012	TCF12	TCF12	chr15	+	57355947	57356021	57383986	57384089	57213223	57213296	57458599	57458664	6012	108	167	118	130	199	228	0.0563131816216	0.239469413497	0.426	0.51	-0.084
1655	ADK	ADK	chr10	+	75960521	75960596	75984295	75984349	75936246	75936644	76074424	76074503	1655	15	40	158	232	200	179	0.0563941879854	0.2395131904	0.251	0.379	-0.128
4101	RNF146	RNF146	chr6	+	127601660	127601749	127606352	127606493	127601375	127601485	127607194	127607322	4101	0	10	3	6	214	266	0.0564355133858	0.2395131904	0.0	0.383	-0.383
2704	ZMPSTE24	ZMPSTE24	chr1	+	40751596	40751701	40756525	40756669	40747014	40747199	40758116	40759856	2704	91	91	250	346	230	269	0.0567731024608	0.240368789956	0.539	0.458	0.081
3350	GAS5	GAS5	chr1	-	173835314	173835344	173835898	173835934	173834994	173835032	173836128	173836181	3350	11	265	2	181	161	155	0.0568557909285	0.240368789956	0.038	0.011	0.027
3826	SMUG1	SMUG1	chr12	-	54581602	54581689	54582298	54582380	54577439	54577743	54582734	54582778	3826	6	19	4	49	207	212	0.0568521913274	0.240368789956	0.244	0.077	0.167
5624	CENPN	CENPN	chr16	+	81051362	81051439	81053704	81053881	81050930	81050990	81056359	81056487	5624	58	117	169	238	202	302	0.0567688096331	0.240368789956	0.426	0.515	-0.089
5644	EML4	EML4	chr2	+	42509962	42510112	42511773	42511843	42507989	42508113	42513408	42513519	5644	884	406	157	95	275	195	0.056724920402	0.240368789956	0.607	0.54	0.067
1529	STYXL1	STYXL1	chr7	-	75651168	75651310	75657959	75658021	75634576	75634722	75659738	75659842	1529	25	24	119	61	187	267	0.0571511719417	0.241246421653	0.598	0.736	-0.138
1661	TXNRD1	TXNRD1	chr12	+	104705067	104705190	104707022	104707095	104682708	104682818	104709554	104709674	1661	113	66	1025	813	248	198	0.0571294191586	0.241246421653	0.578	0.502	0.076
186	EIF4E3	EIF4E3	chr3	-	71743025	71743092	71745610	71745671	71739160	71739316	71748764	71748859	186	13	22	64	51	186	192	0.0572648956413	0.241540956596	0.379	0.564	-0.185
2849	EIF4G3	EIF4G3	chr1	-	21267983	21268823	21276495	21276604	21231375	21231464	21295966	21296089	2849	47	729	57	1305	234	965	0.0573258497605	0.241612630586	0.21	0.153	0.057
1167	MARCH6	MARCH6	chr5	+	10415599	10415781	10417381	10417516	10414544	10414614	10423846	10423936	1167	269	218	469	304	307	260	0.0574252084894	0.241660754868	0.511	0.566	-0.055
4718	KIAA1191	KIAA1191	chr5	-	175777615	175777740	175782573	175782752	175775252	175775359	175788604	175788810	4718	94	167	140	340	304	250	0.0573911776907	0.241660754868	0.316	0.253	0.063
1985	BCL2L13	BCL2L13	chr22	+	18171751	18171908	18185008	18185152	18138427	18138598	18209442	18213621	1985	21	78	91	202	282	269	0.057473972914	0.241680914411	0.204	0.301	-0.097
1620	RACGAP1	RACGAP1	chr12	-	50393398	50393516	50394954	50395035	50392923	50393054	50396029	50396083	1620	51	122	212	356	206	243	0.0575415498119	0.241780090035	0.33	0.413	-0.083
2097	TOM1L2	TOM1L2	chr17	-	17787947	17788082	17796974	17797124	17782940	17783057	17801909	17801988	2097	9	4	94	10	275	260	0.0576504092431	0.241873008873	0.68	0.899	-0.219
5604	MORF4L1	MORF4L1	chr15	+	79184553	79184655	79185880	79185969	79183825	79183914	79186399	79186572	5604	2284	1574	1990	1501	227	214	0.0576516815182	0.241873008873	0.578	0.556	0.022
5535	NMD3	NMD3	chr3	+	160952514	160952643	160952909	160953000	160951186	160951267	160955900	160955979	5535	192	105	226	167	254	216	0.0577260787093	0.242000403193	0.609	0.535	0.074
2368	GMPPB	GMPPB	chr3	-	49760028	49760187	49760404	49760547	49758908	49759580	49760686	49760735	2368	56	17	284	46	268	284	0.0578939950823	0.242334651159	0.777	0.867	-0.09
6020	TOM1L1	TOM1L1	chr17	+	52982849	52982928	52990026	52990176	52978051	52978284	52991108	52991234	6020	1	85	0	513	204	275	0.0578513119359	0.242334651159	0.016	0.0	0.016
1299	PDCD6	PDCD6	chr5	+	306716	306869	311407	311517	304291	304336	314531	315089	1299	428	419	637	525	278	235	0.0579910224925	0.242371604273	0.463	0.506	-0.043
4727	LDLR	LDLR	chr19	+	11213339	11213462	11215895	11216276	11210898	11211021	11217240	11217363	4727	31	105	1216	2809	248	506	0.0579584340671	0.242371604273	0.376	0.469	-0.093
111	C11orf58	C11orf58	chr11	+	16766147	16766231	16769643	16769704	16760147	16760388	16774331	16774441	111	594	393	1101	847	209	186	0.0581547541398	0.24250148709	0.574	0.536	0.038
3384	ODF2	ODF2	chr9	+	131222791	131222945	131223220	131223346	131221845	131221936	131231461	131231632	3384	230	119	179	126	279	251	0.0581553897673	0.24250148709	0.635	0.561	0.074
3916	DLG1	DLG1	chr3	-	196846280	196846401	196857397	196857542	196842797	196842954	196863412	196863549	3916	138	121	248	290	270	246	0.0580692955114	0.24250148709	0.51	0.438	0.072
4274	ATP11A	ATP11A	chr13	+	113512458	113512604	113513706	113513766	113512131	113512234	113514600	113514728	4274	28	32	334	227	271	185	0.0581985919708	0.24250148709	0.374	0.501	-0.127
4749	MTDH	MTDH	chr8	+	98711981	98712080	98718853	98718978	98703179	98703416	98725889	98725997	4749	118	188	248	300	224	250	0.0582660032959	0.242598450087	0.412	0.48	-0.068
3255	RAB11FIP4	RAB11FIP4	chr17	+	29844668	29844895	29848183	29848378	29761051	29761140	29848932	29849067	3255	42	62	38	95	352	320	0.0583161581914	0.242623471173	0.381	0.267	0.114
2543	MMAB	MMAB	chr12	-	110006574	110006668	110009453	110009515	110002923	110002981	110011151	110011358	2543	27	103	100	241	187	219	0.0584815224495	0.243085000947	0.235	0.327	-0.092
4006	RPL10	RPL10	chrX	+	153628143	153628282	153628804	153628967	153627827	153627935	153629042	153630680	4006	9809	8903	14695	13827	264	288	0.0585155488088	0.243085000947	0.546	0.537	0.009
4982	THNSL2	THNSL2	chr2	+	88474157	88474352	88474767	88474920	88472657	88472892	88478301	88478532	4982	38	56	50	42	320	278	0.0587442290942	0.243850666995	0.371	0.508	-0.137
5943	HADHA	HADHA	chr2	-	26415178	26415293	26416445	26416641	26414351	26414497	26417438	26417507	5943	818	447	1018	644	321	240	0.0591417268775	0.245315419561	0.578	0.542	0.036
1545	VILL	VILL	chr3	+	38043886	38044066	38044658	38044804	38043192	38043351	38045745	38045890	1545	6	11	17	9	305	271	0.0593591184439	0.246031459252	0.326	0.627	-0.301
1801	PRPF40A	PRPF40A	chr2	-	153537739	153537850	153551055	153551136	153535865	153535986	153572508	153572640	1801	77	74	303	409	206	236	0.0595276185393	0.246483087969	0.544	0.459	0.085
2847	SNW1	SNW1	chr14	-	78187053	78187171	78189523	78189620	78184709	78184873	78197330	78197472	2847	97	170	298	395	222	243	0.0595577767146	0.246483087969	0.384	0.452	-0.068
648	TMEM206	TMEM206	chr1	-	212548534	212548642	212550903	212551048	212537815	212538718	212553236	212553379	648	108	98	124	77	270	233	0.0599521325051	0.247928457673	0.487	0.582	-0.095
1659	TXNRD1	TXNRD1	chr12	+	104682708	104682818	104705067	104705190	104680459	104681124	104707022	104707095	1659	21	110	133	1152	235	248	0.060030710983	0.248066757566	0.168	0.109	0.059
2697	APITD1-CORT	APITD1-CORT	chr1	+	10494713	10494747	10500403	10500470	10490158	10490625	10502321	10502498	2697	4	105	0	104	159	192	0.0605439910487	0.249624737287	0.044	0.0	0.044
4785	AAMDC	AAMDC	chr11	+	77553524	77553674	77580767	77580863	77532207	77532287	77583220	77583398	4785	66	75	144	110	275	221	0.0604881086902	0.249624737287	0.414	0.513	-0.099
4968	ANAPC5	ANAPC5	chr12	-	121747503	121747666	121756079	121756227	121746047	121746494	121756303	121756411	4968	518	716	395	642	273	288	0.06053059338	0.249624737287	0.433	0.394	0.039
3581	ZNF322	ZNF322	chr6	-	26658785	26658874	26659004	26659079	26643886	26643956	26659668	26659980	3581	0	68	3	50	200	214	0.0606772430771	0.24979934678	0.0	0.06	-0.06
488	CHFR	CHFR	chr12	-	133438918	133439011	133446204	133446384	133438052	133438220	133447309	133447369	488	60	0	171	8	305	218	0.0606341654382	0.24979934678	1.0	0.939	0.061
2856	EIF4G3	EIF4G3	chr1	-	21307540	21307720	21329205	21329301	21306826	21306941	21377358	21377487	2856	77	95	109	194	221	305	0.0608777148047	0.250062720902	0.528	0.437	0.091
3502	TMEM116	TMEM116	chr12	-	112429561	112429693	112441603	112441667	112381068	112381173	112443060	112443107	3502	9	19	2	19	189	257	0.0608447892724	0.250062720902	0.392	0.125	0.267
4571	C12orf10	C12orf10	chr12	+	53696817	53696977	53699981	53700104	53693933	53694046	53700463	53700645	4571	300	178	282	214	285	248	0.0608657874616	0.250062720902	0.595	0.534	0.061
2792	B3GALNT1	B3GALNT1	chr3	-	160818926	160819021	160821214	160821305	160801670	160804576	160822106	160822194	2792	97	169	36	38	216	220	0.0609711095206	0.25007255069	0.369	0.491	-0.122
3600	FBXO7	FBXO7	chr22	+	32875119	32875262	32879883	32880111	32871223	32871385	32881054	32881196	3600	42	607	97	983	268	353	0.0609273896504	0.25007255069	0.084	0.115	-0.031
5795	TFDP2	TFDP2	chr3	-	141713861	141713983	141724282	141724386	141697361	141697524	141811902	141811969	5795	55	5	34	0	229	247	0.0611137995366	0.250470874163	0.922	1.0	-0.078
2373	ADGRF1	ADGRF1	chr6	-	46976680	46978054	46979742	46979931	46974989	46975031	46982416	46982580	2373	6	19	579	4904	314	1499	0.0612771620815	0.250953265872	0.601	0.36	0.241
3898	LRIG1	LRIG1	chr3	-	66467552	66467690	66501982	66502057	66465343	66465487	66512861	66512933	3898	26	73	23	33	200	263	0.0613470464182	0.251052395469	0.319	0.478	-0.159
1891	LSR	LSR	chr19	+	35749847	35749967	35753448	35753595	35741217	35741562	35757261	35757435	1891	243	213	1017	731	245	272	0.0614612980797	0.251145943677	0.559	0.607	-0.048
2839	ARPC1A	ARPC1A	chr7	+	98930947	98931040	98935803	98935908	98923495	98923627	98941915	98942138	2839	189	351	549	837	218	230	0.0614277629895	0.251145943677	0.362	0.409	-0.047
3284	SYNE4	SYNE4	chr19	-	36497651	36497846	36499118	36499269	36496234	36496339	36499455	36499672	3284	18	17	58	25	276	320	0.0616490138553	0.251604678333	0.551	0.729	-0.178
4852	WAC	WAC	chr10	+	28903495	28903614	28905101	28905291	28900702	28900851	28906585	28906713	4852	374	405	598	544	244	315	0.0616651203993	0.251604678333	0.544	0.587	-0.043
62	AKAP8L	AKAP8L	chr19	-	15510112	15510221	15511105	15511169	15508524	15508666	15511604	15511675	62	203	208	134	182	189	234	0.0617210498204	0.251646060692	0.547	0.477	0.07
1302	PDCD6	PDCD6	chr5	+	304291	304336	306716	306875	272825	272887	311407	311517	1302	39	522	76	696	170	284	0.0619521664204	0.252140635041	0.111	0.154	-0.043
1962	PHF7	PHF7	chr3	+	52455663	52455770	52456237	52456354	52454918	52455078	52456775	52456897	1962	9	4	9	0	232	242	0.0619799850693	0.252140635041	0.701	1.0	-0.299
5525	FAF2	FAF2	chr5	+	175923486	175923664	175925914	175926086	175921184	175921276	175927003	175927147	5525	120	110	358	245	303	297	0.0619046989861	0.252140635041	0.517	0.589	-0.072
5908	AP1G1	AP1G1	chr16	-	71787735	71787790	71789921	71790062	71784112	71784235	71792710	71792824	5908	52	12	195	84	266	180	0.0620971321844	0.252430353909	0.746	0.611	0.135
3890	TIMM9	TIMM9	chr14	-	58878624	58878689	58890725	58890813	58877560	58877656	58893771	58893960	3890	58	25	188	132	213	190	0.0622564308528	0.252890867677	0.674	0.56	0.114
1672	CDKL3	CDKL3	chr5	-	133685939	133686118	133695587	133695782	133657481	133657594	133706688	133706738	1672	3	4	0	7	320	304	0.062432457534	0.253088511544	0.416	0.0	0.416
4908	VEZT	VEZT	chr12	+	95676088	95676420	95681439	95681633	95668517	95668665	95688047	95688148	4908	374	188	1091	663	457	319	0.0624193054001	0.253088511544	0.581	0.535	0.046
645	TMEM206	TMEM206	chr1	-	212558615	212558767	212560232	212560442	212537815	212538718	212583766	212583863	645	146	20	99	25	335	277	0.062443235381	0.253088511544	0.858	0.766	0.092
4447	DHRS4L1	DHRS4L1	chr14	+	24506951	24507216	24507615	24507793	24476217	24476670	24517885	24518020	4447	0	3	2	0	390	303	0.0625147366977	0.253191593877	0.0	1.0	-1.0
5103	CHTOP	CHTOP	chr1	+	153614721	153614905	153615702	153615840	153610770	153610924	153617539	153618782	5103	225	153	412	218	309	263	0.0626174734497	0.253234462163	0.556	0.617	-0.061
5252	PER2	PER2	chr2	-	239157702	239157853	239159191	239159384	239152678	239155165	239160239	239160402	5252	35	34	11	24	318	276	0.0625881546568	0.253234462163	0.472	0.285	0.187
3827	SMUG1	SMUG1	chr12	-	54581602	54581686	54582298	54582380	54577439	54577743	54582734	54582778	3827	6	21	4	52	207	209	0.0627982549216	0.253778830183	0.224	0.072	0.152
3243	BBIP1	BBIP1	chr10	-	112667437	112667594	112677878	112677971	112661295	112661370	112678878	112679124	3243	162	22	164	11	218	282	0.0629891629744	0.254363291482	0.905	0.951	-0.046
4251	TADA2A	TADA2A	chr17	+	35783608	35783715	35797838	35797930	35771355	35771477	35800605	35800763	4251	37	35	75	40	232	217	0.0630810581437	0.254547353567	0.497	0.637	-0.14
514	RCBTB2	RCBTB2	chr13	-	49086151	49086258	49086864	49087031	49085905	49086013	49089340	49089491	514	135	86	17	21	292	232	0.0633914392689	0.255612142496	0.555	0.391	0.164
3448	NR2C1	NR2C1	chr12	-	95442843	95443009	95445537	95445719	95425124	95425264	95451328	95451419	3448	103	48	146	43	307	291	0.0634410380648	0.255624593258	0.67	0.763	-0.093
947	PRMT5	PRMT5	chr14	-	23396734	23396823	23397334	23397420	23394087	23394249	23397705	23397824	947	182	3	236	12	211	214	0.0635004127255	0.255676387062	0.984	0.952	0.032
4522	VARS2	VARS2	chr6	+	30891129	30891282	30893050	30893162	30890880	30891008	30893320	30893496	4522	90	61	182	83	278	237	0.063620610998	0.255972824337	0.557	0.651	-0.094
1240	TMX3	TMX3	chr18	-	66367641	66367722	66368981	66369027	66365168	66365268	66377257	66377381	1240	14	31	122	144	171	206	0.0638569937599	0.256735945651	0.352	0.505	-0.153
4420	FLOT1	FLOT1	chr6	-	30708966	30709110	30709390	30709481	30708455	30708575	30709568	30709644	4420	147	576	179	555	216	269	0.0640293180844	0.257240593708	0.241	0.287	-0.046
4366	DGUOK	DGUOK	chr2	+	74166036	74166149	74184251	74184367	74153952	74154179	74185272	74185372	4366	100	312	81	182	238	241	0.0641047736545	0.257355614321	0.245	0.311	-0.066
5680	DPAGT1	DPAGT1	chr11	-	118968173	118968261	118968564	118968753	118967851	118968007	118969112	118969197	5680	41	16	275	188	314	213	0.0643052970972	0.257972199158	0.635	0.498	0.137
352	BIN1	BIN1	chr2	-	127811480	127811588	127815048	127815177	127808377	127808488	127816586	127816731	352	38	2	223	0	254	233	0.0645312411455	0.258501240041	0.946	1.0	-0.054
912	FDFT1	FDFT1	chr8	+	11679258	11679387	11683532	11683724	11667175	11667359	11687752	11687929	912	735	1112	3571	5952	254	317	0.0645155504643	0.258501240041	0.452	0.428	0.024
3739	TMEM39A	TMEM39A	chr3	-	119171293	119171377	119176864	119177087	119165864	119166019	119180808	119180995	3739	178	85	132	42	348	209	0.0646167637404	0.25865530482	0.557	0.654	-0.097
2364	TIPIN	TIPIN	chr15	-	66641652	66641775	66643862	66643938	66641397	66641461	66644466	66644545	2364	27	77	97	173	201	248	0.0647108038863	0.258843215545	0.302	0.409	-0.107
1294	ENO1	ENO1	chr1	-	8931949	8932045	8934882	8934976	8930510	8930569	8938638	8939151	1294	3215	3414	11176	12498	219	221	0.0649327446858	0.259353462786	0.487	0.474	0.013
5408	LCMT1	LCMT1	chr16	+	25139795	25139887	25143722	25143844	25123046	25123317	25151491	25151568	5408	79	251	79	350	217	247	0.0649298332226	0.259353462786	0.264	0.204	0.06
3411	NBN	NBN	chr8	-	90993602	90993751	90994180	90994230	90992961	90993121	90994949	90995083	3411	1	142	11	310	175	274	0.064990662958	0.259396284399	0.011	0.053	-0.042
4591	RFC1	RFC1	chr4	-	39324959	39325037	39328182	39328260	39322906	39322994	39329143	39329376	4591	118	78	103	99	203	203	0.0653409030468	0.26060493697	0.602	0.51	0.092
2827	TOR3A	TOR3A	chr1	+	179054762	179055028	179057045	179057224	179051111	179051522	179063227	179063352	2827	186	247	197	334	391	304	0.0655239195062	0.261145367372	0.369	0.314	0.055
1816	RTKN2	RTKN2	chr10	-	64005757	64005816	64022383	64022580	64000900	64000954	64028309	64028622	1816	85	14	252	73	322	184	0.0662586140048	0.262190919588	0.776	0.664	0.112
2660	GPATCH2L	GPATCH2L	chr14	+	76644234	76644274	76644330	76644385	76642965	76643033	76647106	76647192	2660	0	38	10	147	165	180	0.0661431369233	0.262190919588	0.0	0.069	-0.069
2717	RFWD3	RFWD3	chr16	-	74683029	74683100	74685817	74686020	74678438	74678633	74694829	74695349	2717	106	49	252	78	328	196	0.0662836411689	0.262190919588	0.564	0.659	-0.095
272	MPP5	MPP5	chr14	+	67768688	67768835	67769126	67769288	67768105	67768183	67770238	67770316	272	18	34	254	276	272	287	0.0660222894963	0.262190919588	0.358	0.493	-0.135
2828	HLA-DMB	HLA-DMB	chr6	-	32903118	32903154	32903312	32903429	32902405	32902764	32904948	32905233	2828	23	9	130	21	242	161	0.0661682756213	0.262190919588	0.63	0.805	-0.175
285	TAF1C	TAF1C	chr16	-	84214473	84214601	84214648	84214792	84213775	84213950	84214933	84215269	285	118	10	138	4	269	253	0.0661601928575	0.262190919588	0.917	0.97	-0.053
3519	APBB2	APBB2	chr4	-	41067592	41067690	41102655	41102767	41015599	41016415	41145003	41145159	3519	13	4	47	3	237	223	0.0663587280107	0.262190919588	0.754	0.936	-0.182
3615	NSMCE4A	NSMCE4A	chr10	-	123720937	123721032	123722752	123722843	123719872	123719921	123724800	123724900	3615	128	179	197	208	216	220	0.0658978160498	0.262190919588	0.421	0.491	-0.07
489	CHFR	CHFR	chr12	-	133438918	133439011	133446204	133446420	133438052	133438220	133447309	133447369	489	54	0	164	8	341	218	0.0662288796924	0.262190919588	1.0	0.929	0.071
5026	REXO2	REXO2	chr11	+	114311377	114311461	114314577	114314655	114310107	114310397	114315262	114315374	5026	41	35	312	416	209	203	0.0663140346247	0.262190919588	0.532	0.421	0.111
5038	SH2D3A	SH2D3A	chr19	-	6759604	6759681	6763690	6763827	6754841	6755326	6767397	6767523	5038	6	0	159	77	262	202	0.065994282651	0.262190919588	1.0	0.614	0.386
6021	TOM1L1	TOM1L1	chr17	+	53016284	53016381	53024621	53024673	53014469	53014587	53026878	53026984	6021	60	42	394	183	222	177	0.0662214714213	0.262190919588	0.532	0.632	-0.1
5224	NCOR2	NCOR2	chr12	-	124839023	124839128	124839382	124839485	124838638	124838742	124839977	124840117	5224	54	21	245	157	228	230	0.0664859381549	0.262504824784	0.722	0.612	0.11
907	EIF2A	EIF2A	chr3	+	150276174	150276249	150280328	150280447	150270142	150270212	150281301	150281401	907	159	225	231	417	200	244	0.0665559691102	0.262592682146	0.463	0.403	0.06
2295	RAB34	RAB34	chr17	-	27043010	27043076	27044230	27044309	27042817	27042919	27045139	27045286	2295	4	342	17	557	204	191	0.0667088941112	0.26300723245	0.011	0.028	-0.017
664	PRPF3	PRPF3	chr1	+	150298208	150298339	150300778	150300925	150297352	150297545	150305154	150305238	664	166	133	163	175	256	272	0.0667833416024	0.263112003905	0.57	0.497	0.073
445	UBE2F	UBE2F	chr2	+	238881733	238881867	238896604	238896634	238875586	238875774	238925207	238925275	445	39	2	92	0	259	155	0.0669653296856	0.263640008562	0.921	1.0	-0.079
130	TADA3	TADA3	chr3	-	9825711	9825897	9826999	9827109	9821647	9822233	9828689	9828793	130	209	639	196	484	235	311	0.0672053154678	0.264395428641	0.302	0.349	-0.047
2647	CIZ1	CIZ1	chr9	-	130947825	130948055	130952607	130952723	130942999	130943078	130952966	130953141	2647	107	331	128	299	241	355	0.0675027244181	0.264981610964	0.323	0.387	-0.064
453	UBE2F	UBE2F	chr2	+	238933982	238934053	238939196	238939254	238925207	238925275	238940862	238940895	453	80	90	173	137	196	183	0.0675102143197	0.264981610964	0.454	0.541	-0.087
519	ARSD	ARSD	chrX	-	2827857	2828020	2828699	2828834	2826761	2826883	2833596	2833733	519	16	23	78	57	260	288	0.0675080389554	0.264981610964	0.435	0.603	-0.168
5497	RPN2	RPN2	chr20	+	35833169	35833304	35835675	35835852	35812582	35812776	35838449	35838568	5497	24	1326	55	1945	260	302	0.0675471682971	0.264981610964	0.021	0.032	-0.011
5846	YTHDF1	YTHDF1	chr20	-	61833638	61835159	61845215	61845295	61826781	61828086	61846928	61846953	5846	18	1725	45	2614	205	1646	0.0677331140887	0.265521537112	0.077	0.121	-0.044
735	MPV17	MPV17	chr2	-	27535081	27535114	27535546	27535639	27534766	27534819	27535860	27535976	735	95	47	166	53	218	158	0.0678229294565	0.265684119952	0.594	0.694	-0.1
2854	EIF4G3	EIF4G3	chr1	-	21329205	21329301	21377358	21377487	21307540	21307720	21415630	21415706	2854	97	41	199	125	254	221	0.0679389110555	0.265948899687	0.673	0.581	0.092
5104	CHTOP	CHTOP	chr1	+	153614718	153614905	153615702	153615840	153610770	153610924	153617539	153618782	5104	232	153	422	218	312	263	0.0684527342672	0.267769556963	0.561	0.62	-0.059
4124	TTC39B	TTC39B	chr9	-	15214136	15214247	15225914	15226010	15211263	15211395	15267911	15267946	4124	17	21	25	13	221	236	0.068586528523	0.268102105805	0.464	0.673	-0.209
3870	MED15	MED15	chr22	+	20922807	20922918	20929399	20929519	20920753	20921104	20936897	20937034	3870	113	10	454	74	236	245	0.0686429696354	0.26813202638	0.921	0.864	0.057
5338	TOR1AIP1	TOR1AIP1	chr1	+	179858447	179858504	179869260	179869302	179853826	179853904	179870436	179870523	5338	12	14	125	67	182	167	0.0687434174525	0.268333680624	0.44	0.631	-0.191
343	ADCK2	ADCK2	chr7	+	140380841	140380937	140386789	140387041	140378954	140379083	140389396	140389525	343	57	175	101	218	221	377	0.0689259973946	0.268563846083	0.357	0.441	-0.084
699	IKBKAP	IKBKAP	chr9	-	111681090	111681181	111681532	111681629	111679826	111679950	111685121	111685207	699	54	26	89	72	222	216	0.0689489786797	0.268563846083	0.669	0.546	0.123
932	GUSB	GUSB	chr7	-	65444385	65444528	65444713	65444898	65441001	65441189	65445210	65445396	932	202	219	206	285	310	268	0.0689228748138	0.268563846083	0.444	0.385	0.059
1844	TTC39A	TTC39A	chr1	-	51767243	51767405	51768028	51768088	51761209	51761842	51768177	51768245	1844	10	50	35	86	185	287	0.0691296966507	0.269077062884	0.237	0.387	-0.15
5889	TM4SF1	TM4SF1	chr3	-	149093229	149093375	149093466	149093556	149089473	149089654	149095157	149095568	5889	133	349	1842	3995	215	271	0.0692277203702	0.269267905983	0.324	0.368	-0.044
2955	VAPB	VAPB	chr20	+	57014000	57014081	57015962	57016139	57009657	57009761	57019132	57026156	2955	88	247	299	649	206	302	0.0693071992023	0.269386398031	0.343	0.403	-0.06
3056	MED27	MED27	chr9	-	134759444	134759486	134769271	134769379	134738449	134738527	134814767	134814861	3056	261	84	175	38	233	167	0.0693670303869	0.269428409192	0.69	0.767	-0.077
4077	SEC11A	SEC11A	chr15	-	85223943	85224063	85230855	85231005	85213955	85214013	85234765	85234875	4077	922	766	1571	1165	275	245	0.0694550728992	0.269579859219	0.517	0.546	-0.029
4078	SEC11A	SEC11A	chr15	-	85230855	85231005	85234765	85234875	85223943	85224063	85259255	85259691	4078	503	1200	1001	2120	235	275	0.069593310244	0.269735425318	0.329	0.356	-0.027
5405	LCMT1	LCMT1	chr16	+	25162874	25162936	25172422	25172525	25151491	25151568	25175918	25176039	5405	168	228	236	250	187	228	0.0695744735415	0.269735425318	0.473	0.535	-0.062
1078	ZNF346	ZNF346	chr5	+	176477751	176477937	176489058	176489152	176468778	176468871	176491512	176494983	1078	15	56	21	38	311	219	0.0697090697145	0.269993690734	0.159	0.28	-0.121
2620	GJA9-MYCBP	GJA9-MYCBP	chr1	-	39333233	39333282	39338689	39338762	39332551	39332681	39347103	39347298	2620	2	32	0	122	198	174	0.0698958165078	0.270198824382	0.052	0.0	0.052
3194	MBNL1	MBNL1	chr3	+	152173330	152173366	152174055	152174150	152165408	152165562	152177059	152177134	3194	4	94	27	253	161	220	0.0699095211555	0.270198824382	0.055	0.127	-0.072
3839	ENTPD6	ENTPD6	chr20	+	25190484	25190561	25193898	25194042	25176338	25176503	25195502	25195578	3839	11	105	31	598	202	269	0.0698827295693	0.270198824382	0.122	0.065	0.057
482	NDST1	NDST1	chr5	+	149924873	149925048	149927779	149927950	149919643	149919826	149929239	149929349	482	13	82	94	339	300	296	0.0699801034563	0.27028155207	0.135	0.215	-0.08
1405	POLL	POLL	chr10	-	103346878	103346957	103347002	103347163	103340004	103340173	103347960	103348027	1405	35	3	39	0	286	204	0.0701285757645	0.27066478399	0.893	1.0	-0.107
1196	EIF2B3	EIF2B3	chr1	-	45363026	45363116	45392299	45392411	45347283	45347411	45407177	45407337	1196	80	54	109	110	237	215	0.0702502150809	0.270753984632	0.573	0.473	0.1
3805	MTERF4	MTERF4	chr2	-	242033691	242033847	242036657	242036842	242029394	242029459	242038810	242039309	3805	89	50	98	34	310	281	0.0702447185418	0.270753984632	0.617	0.723	-0.106
1917	DLAT	DLAT	chr11	+	111921957	111922073	111930626	111930789	111915861	111915954	111931761	111931898	1917	0	69	13	344	241	288	0.0703540639615	0.270838622521	0.0	0.043	-0.043
5294	CD46	CD46	chr1	+	207943665	207943707	207956636	207956675	207941123	207941168	207958415	207958451	5294	63	128	494	747	167	164	0.0703707337992	0.270838622521	0.326	0.394	-0.068
2901	HCFC1R1	HCFC1R1	chr16	-	3073474	3073531	3073847	3073969	3073233	3073362	3074181	3074287	2901	8	23	13	97	247	182	0.0706371029881	0.271104412027	0.204	0.09	0.114
3566	FDPS	FDPS	chr1	+	155287731	155287812	155288455	155288544	155282045	155282186	155288646	155288719	3566	269	344	1527	2291	206	214	0.0705329081412	0.271104412027	0.448	0.409	0.039
5458	PPP2R2A	PPP2R2A	chr8	+	26217684	26217797	26218489	26218667	26211983	26212149	26220199	26220364	5458	93	243	221	443	238	303	0.0705920555631	0.271104412027	0.328	0.388	-0.06
709	C17orf62	C17orf62	chr17	-	80404498	80404572	80407045	80407168	80403739	80403836	80407306	80407356	709	20	52	22	109	248	199	0.0706248851995	0.271104412027	0.236	0.139	0.097
1295	ENO1	ENO1	chr1	-	8930510	8930569	8931949	8932045	8928046	8928116	8934882	8934976	1295	3889	1905	12965	6728	221	184	0.0707721311771	0.271301413057	0.63	0.616	0.014
897	AUP1	AUP1	chr2	-	74756258	74756409	74756488	74756626	74755543	74755616	74756706	74757024	897	262	60	381	120	263	276	0.0707871590836	0.271301413057	0.821	0.769	0.052
3234	PCCB	PCCB	chr3	+	135974697	135974817	135979320	135979377	135969166	135969400	135980793	135980907	3234	86	76	186	115	245	182	0.0712988369956	0.272512653562	0.457	0.546	-0.089
4196	SOD2	SOD2	chr6	-	160105885	160106065	160109157	160109274	160103505	160103670	160113692	160113895	4196	144	294	490	811	242	305	0.0712902687553	0.272512653562	0.382	0.432	-0.05
4530	ANXA2	ANXA2	chr15	-	60682411	60682516	60689456	60689537	60678226	60678285	60690141	60690185	4530	43	6	2230	127	206	230	0.0713015276241	0.272512653562	0.889	0.951	-0.062
5502	RPN2	RPN2	chr20	+	35826799	35826895	35827452	35827628	35812582	35812776	35832287	35832363	5502	611	1335	1171	2293	221	301	0.0712830927647	0.272512653562	0.384	0.41	-0.026
2449	P4HTM	P4HTM	chr3	+	49042293	49042603	49043209	49043300	49041530	49041693	49043496	49043620	2449	113	88	179	99	435	216	0.0720066545921	0.27482539836	0.389	0.473	-0.084
3706	CDKN3	CDKN3	chr14	+	54878201	54878424	54882616	54882648	54875462	54875507	54884565	54884669	3706	174	16	674	101	348	157	0.0719692604129	0.27482539836	0.831	0.751	0.08
5574	ST3GAL1	ST3GAL1	chr8	-	134487961	134488843	134511377	134511432	134478136	134478333	134558016	134558169	5574	2	83	60	803	180	1007	0.0723505382847	0.27594625844	0.119	0.295	-0.176
2485	FBRS	FBRS	chr16	+	30676958	30677027	30677832	30677862	30676626	30676722	30678239	30678311	2485	3	16	26	44	194	155	0.0724781216177	0.27624116256	0.13	0.321	-0.191
1849	SSBP3	SSBP3	chr1	-	54722799	54722859	54747110	54747200	54717466	54717533	54867533	54867618	1849	424	333	158	95	215	185	0.0725299474278	0.276247117854	0.523	0.589	-0.066
2284	ZCWPW1	ZCWPW1	chr7	-	100013927	100014079	100016733	100016812	100013597	100013720	100017252	100017506	2284	6	9	3	0	204	277	0.0727921889656	0.276495955757	0.475	1.0	-0.525
3364	MAD1L1	MAD1L1	chr7	-	1976322	1976533	1997263	1997354	1937835	1938026	2020087	2020176	3364	81	34	94	63	216	336	0.0727965152802	0.276495955757	0.788	0.699	0.089
4510	CAMSAP2	CAMSAP2	chr1	+	200729966	200730226	200776503	200776665	200708685	200709094	200784688	200784772	4510	76	52	245	114	385	287	0.0726920123073	0.276495955757	0.521	0.616	-0.095
5295	CD46	CD46	chr1	+	207943665	207943707	207956636	207956675	207940357	207940540	207958415	207958451	5295	10	123	29	736	167	164	0.0727300189539	0.276495955757	0.074	0.037	0.037
5397	RABL2A	RABL2A	chr2	+	114392627	114392707	114398929	114399027	114391729	114391809	114399357	114399441	5397	26	21	15	4	205	223	0.0730297630006	0.277190315919	0.574	0.803	-0.229
4380	PARK7	PARK7	chr1	+	8022822	8022935	8025383	8025485	8021713	8021795	8029404	8029464	4380	219	1260	442	2165	238	227	0.0733716429157	0.278295755324	0.142	0.163	-0.021
4069	FBN2	FBN2	chr5	-	127730814	127730967	127744366	127744492	127728827	127729061	127782173	127782299	4069	18	36	36	37	251	278	0.0734703970817	0.278478139559	0.356	0.519	-0.163
1882	RBX1	RBX1	chr22	+	41349558	41349637	41363802	41363888	41347350	41347480	41368479	41369019	1882	359	458	546	818	204	211	0.0738830167681	0.279849111066	0.448	0.408	0.04
1260	NUB1	NUB1	chr7	+	151065820	151065973	151071182	151071329	151064946	151065054	151072933	151073029	1260	102	5	132	16	278	272	0.073975487855	0.27995034785	0.952	0.89	0.062
2935	PKP4	PKP4	chr2	+	159433782	159433895	159459581	159459616	159389691	159389828	159477501	159477633	2935	29	25	190	95	238	160	0.0740697513738	0.27995034785	0.438	0.573	-0.135
3912	CAMK2G	CAMK2G	chr10	-	75585078	75585105	75587846	75587879	75583797	75583842	75597225	75597269	3912	3	30	0	33	158	152	0.0740724967814	0.27995034785	0.088	0.0	0.088
644	TMEM206	TMEM206	chr1	-	212558615	212558767	212560232	212560442	212553236	212553379	212583766	212583863	644	145	112	101	109	335	277	0.0741134927442	0.27995034785	0.517	0.434	0.083
341	ZNF684	ZNF684	chr1	+	40998814	40998853	41007286	41007382	40997232	40997459	41012233	41013841	341	0	8	7	18	164	221	0.0742732220446	0.280361008487	0.0	0.344	-0.344
2321	RTN3	RTN3	chr11	+	63519978	63520117	63520540	63520610	63517462	63517670	63521133	63521180	2321	339	164	1133	663	264	195	0.0743502036521	0.280458969988	0.604	0.558	0.046
2136	SLC22A17	SLC22A17	chr14	-	23816722	23816940	23817099	23817205	23816309	23816421	23817369	23817515	2136	210	350	19	17	231	343	0.0747629536742	0.281503546118	0.471	0.624	-0.153
3179	ZFAS1	ZFAS1	chr20	+	47897021	47897107	47897439	47897501	47895640	47895745	47905581	47905795	3179	1416	155	1594	213	211	187	0.0747807819019	0.281503546118	0.89	0.869	0.021
5663	GSTK1	GSTK1	chr7	+	142961178	142961260	142961640	142961769	142960521	142960678	142962084	142962185	5663	153	264	328	704	207	254	0.074700343755	0.281503546118	0.416	0.364	0.052
1345	ADAM15	ADAM15	chr1	+	155028265	155028328	155028407	155028476	155026789	155026982	155028555	155028725	1345	62	71	314	504	188	194	0.0748484320959	0.281565354414	0.474	0.391	0.083
1490	TRAPPC8	TRAPPC8	chr18	-	29433811	29433908	29435622	29435770	29432557	29432626	29437502	29437945	1490	66	31	127	94	273	222	0.0749582032966	0.281785420874	0.634	0.524	0.11
1972	CASC4	CASC4	chr15	+	44615162	44615217	44620882	44620985	44580908	44581554	44624185	44624276	1972	72	150	78	230	180	228	0.075149723106	0.282146784104	0.378	0.3	0.078
3259	C18orf8	C18orf8	chr18	+	21086933	21087018	21087948	21088005	21084334	21084411	21089156	21089243	3259	30	33	72	45	210	182	0.075157003626	0.282146784104	0.441	0.581	-0.14
2554	LYPLA1	LYPLA1	chr8	-	54974813	54974884	54975887	54975935	54965214	54965316	54978307	54978373	2554	43	5	213	8	173	196	0.0752571758379	0.282329992085	0.907	0.968	-0.061
5360	PUM2	PUM2	chr2	-	20490412	20490551	20494136	20494279	20483103	20483247	20497313	20497439	5360	190	126	159	141	268	264	0.0753438617608	0.282462390339	0.598	0.526	0.072
1531	STYXL1	STYXL1	chr7	-	75643059	75643205	75657959	75658021	75634576	75634722	75659738	75659842	1531	25	85	119	260	187	271	0.0754448554841	0.282648211139	0.299	0.399	-0.1
1114	PNKP	PNKP	chr19	-	50364864	50364952	50365028	50365138	50364705	50364767	50365300	50365362	1114	96	48	160	117	235	213	0.075664869157	0.282956463813	0.644	0.553	0.091
4348	RBM23	RBM23	chr14	-	23377541	23377589	23380536	23380612	23375403	23375577	23388207	23388396	4348	202	37	135	39	201	173	0.0756815869369	0.282956463813	0.825	0.749	0.076
5088	ZFAND3	ZFAND3	chr6	+	38050167	38050233	38084347	38084515	38029368	38029551	38120010	38122399	5088	117	322	260	567	191	293	0.0756777462956	0.282956463813	0.358	0.413	-0.055
1899	ZNF706	ZNF706	chr8	-	102214560	102214675	102216877	102216921	102213834	102213971	102217662	102217960	1899	0	61	3	56	169	240	0.0761400796812	0.283898153275	0.0	0.071	-0.071
347	UBXN11	UBXN11	chr1	-	26624452	26624553	26627416	26627515	26612313	26612528	26628184	26628213	347	13	32	17	18	224	226	0.0761115070761	0.283898153275	0.291	0.488	-0.197
3907	COL27A1	COL27A1	chr9	+	116945301	116945355	116958238	116958292	116940570	116940624	116967381	116967426	3907	4	1	22	38	179	179	0.0760668128464	0.283898153275	0.8	0.367	0.433
4315	KDELC1	KDELC1	chr13	-	103438581	103438689	103440183	103440273	103436630	103436862	103441361	103441571	4315	92	149	50	53	215	233	0.0761380840784	0.283898153275	0.401	0.506	-0.105
1813	XRCC1	XRCC1	chr19	-	44065061	44065172	44079061	44079154	44058797	44058956	44079559	44079730	1813	259	190	185	103	218	236	0.0764502481759	0.284861399305	0.596	0.66	-0.064
3349	CARM1	CARM1	chr19	+	11022859	11022970	11024552	11024730	11019778	11019883	11027082	11027173	3349	247	347	319	544	236	303	0.0767096850844	0.285634437144	0.478	0.43	0.048
3321	LAMA5	LAMA5	chr20	-	60900371	60900602	60901732	60901816	60899496	60899610	60901920	60902022	3321	32	38	290	540	209	356	0.0769854416844	0.286273333895	0.589	0.478	0.111
3756	RNF170	RNF170	chr8	-	42716887	42716998	42720558	42720632	42708437	42711571	42725146	42725255	3756	28	54	21	74	199	236	0.0769676862331	0.286273333895	0.381	0.252	0.129
1952	YWHAE	YWHAE	chr17	-	1265195	1265302	1268152	1268352	1264385	1264592	1303340	1303556	1952	3053	990	7896	2762	325	232	0.0772075110287	0.286354334907	0.688	0.671	0.017
5478	PIF1	PIF1	chr15	-	65113565	65113719	65114464	65114590	65113365	65113480	65114676	65114809	5478	12	37	31	47	251	279	0.0772084150027	0.286354334907	0.265	0.423	-0.158
724	CIB2	CIB2	chr15	-	78401576	78401724	78416046	78416081	78398080	78398276	78423506	78423877	724	0	308	3	144	160	273	0.0772156339759	0.286354334907	0.0	0.034	-0.034
991	ATE1	ATE1	chr10	-	123658355	123658484	123661905	123662135	123629520	123629553	123670420	123670666	991	99	27	203	86	355	254	0.0771124382526	0.286354334907	0.724	0.628	0.096
998	ALDH7A1	ALDH7A1	chr5	-	125889978	125890085	125894931	125895026	125887712	125887829	125896774	125896816	998	68	120	221	286	220	232	0.077661239867	0.287812659682	0.374	0.449	-0.075
2262	DHX30	DHX30	chr3	+	47859511	47859607	47868836	47868967	47852146	47852201	47870513	47870624	2262	52	182	62	315	221	256	0.07825177332	0.289805758872	0.249	0.186	0.063
4929	CPSF7	CPSF7	chr11	-	61187393	61187566	61187941	61188045	61183576	61183991	61188861	61189080	4929	62	56	240	149	229	298	0.0785998675156	0.290898903613	0.59	0.677	-0.087
1073	TMEM14C	TMEM14C	chr6	+	10725193	10725270	10726139	10726241	10723147	10723474	10728872	10728960	1073	5	215	4	942	202	227	0.0787239666984	0.29116212717	0.025	0.005	0.02
3339	ZNF544	ZNF544	chr19	+	58741759	58741828	58755330	58755422	58740833	58740936	58757666	58757793	3339	75	123	91	104	194	217	0.078951431355	0.291807038821	0.405	0.495	-0.09
4518	SNHG17	SNHG17	chr20	-	37050738	37050888	37055061	37055146	37049652	37049745	37059683	37059755	4518	114	49	105	28	210	275	0.0790659635658	0.291837834626	0.753	0.831	-0.078
903	AUP1	AUP1	chr2	-	74755543	74755616	74756258	74756409	74755374	74755448	74756488	74756626	903	382	304	610	407	276	198	0.0790618027139	0.291837834626	0.474	0.518	-0.044
3743	WHSC1L1	WHSC1L1	chr8	-	38156961	38157108	38162765	38162963	38153313	38153470	38172164	38172291	3743	65	23	89	53	323	272	0.0792547215562	0.292326907387	0.704	0.586	0.118
859	CD44	CD44	chr11	+	35236398	35236461	35240862	35240934	35232792	35232996	35243200	35243279	859	0	4	1458	1996	188	197	0.079304843325	0.292326907387	0.0	0.434	-0.434
562	METTL23	METTL23	chr17	+	74725771	74725876	74729059	74729297	74722911	74723260	74729374	74729459	562	4	174	18	312	230	363	0.0796416678582	0.293371720207	0.035	0.083	-0.048
2121	SVIL	SVIL	chr10	-	29821457	29822387	29824917	29824998	29820182	29820217	29839525	29840192	2121	8	18	94	484	206	1055	0.0797107836245	0.293429649565	0.695	0.499	0.196
3549	LOC102606465	LOC102606465	chr1	+	101540950	101541272	101542918	101543064	101491401	101491617	101549016	101549130	3549	16	12	20	5	447	271	0.0800298108673	0.294406854436	0.447	0.708	-0.261
5977	ZNF133	ZNF133	chr20	+	18270542	18270718	18286962	18287037	18268926	18269248	18295712	18297640	5977	3	12	6	5	301	200	0.0803398494301	0.295152281061	0.142	0.444	-0.302
862	CD44	CD44	chr11	+	35229651	35229753	35232792	35232996	35211381	35211612	35236398	35236461	862	0	7	1434	4040	227	329	0.080303526233	0.295152281061	0.0	0.34	-0.34
2205	GRB7	GRB7	chr17	+	37901495	37901576	37901674	37901791	37901138	37901237	37901980	37902041	2205	6	24	71	127	206	242	0.0805168110754	0.295604805391	0.227	0.396	-0.169
3082	KANSL3	KANSL3	chr2	-	97268489	97268599	97269986	97270117	97267379	97267513	97270515	97270600	3082	105	8	82	14	256	235	0.0817699261905	0.30000501625	0.923	0.843	0.08
603	MLH1	MLH1	chr3	+	37089009	37089174	37090007	37090100	37083758	37083822	37090394	37090508	603	95	94	234	170	290	218	0.0820247068245	0.300739018484	0.432	0.509	-0.077
3883	IQUB	IQUB	chr7	-	123119848	123120024	123136749	123136960	123109267	123109438	123151997	123152398	3883	0	3	4	2	336	301	0.0822637909568	0.301414530066	0.0	0.642	-0.642
5544	ANKRD13A	ANKRD13A	chr12	+	110454192	110454238	110456149	110456293	110450929	110451054	110456943	110457133	5544	24	44	73	223	171	269	0.0823444519377	0.301509065856	0.462	0.34	0.122
1067	DDX24	DDX24	chr14	-	94521341	94521530	94524167	94524243	94519343	94519473	94526443	94526959	1067	143	321	313	568	201	314	0.0826751617158	0.302487293727	0.41	0.463	-0.053
1329	TCTN1	TCTN1	chr12	+	111072200	111072268	111072474	111072584	111070276	111070364	111074285	111074306	1329	0	47	5	90	193	235	0.0830519152536	0.302487293727	0.0	0.063	-0.063
1867	PIGT	PIGT	chr20	+	44047491	44047619	44047934	44048035	44044706	44044983	44048143	44048230	1867	11	223	8	369	253	226	0.0830446559212	0.302487293727	0.042	0.019	0.023
1868	PIGT	PIGT	chr20	+	44047491	44047619	44047934	44048035	44045156	44045294	44048143	44048230	1868	9	218	6	367	253	226	0.0829688016932	0.302487293727	0.036	0.014	0.022
249	POMT2	POMT2	chr14	-	77767432	77767592	77769177	77769286	77765797	77765904	77771034	77771143	249	27	45	106	109	234	285	0.0827384378802	0.302487293727	0.422	0.542	-0.12
4339	CCDC85C	CCDC85C	chr14	-	99983424	99983520	99988469	99988577	99982524	99982623	100002351	100002425	4339	22	23	80	149	233	221	0.0829353890629	0.302487293727	0.476	0.337	0.139
5664	KIAA0195	KIAA0195	chr17	+	73492810	73492888	73493193	73493279	73492362	73492552	73493861	73493943	5664	89	107	60	105	203	211	0.0830070853964	0.302487293727	0.464	0.373	0.091
5839	RNF14	RNF14	chr5	+	141354368	141354520	141357867	141358395	141353147	141353307	141359687	141359916	5839	54	257	206	734	277	653	0.0830157626727	0.302487293727	0.331	0.398	-0.067
119	CCM2	CCM2	chr7	+	45109424	45109560	45112324	45112382	45108041	45108178	45113058	45113170	119	72	56	378	208	261	183	0.0834418358664	0.303505181947	0.474	0.56	-0.086
3116	DNAJC13	DNAJC13	chr3	+	132165318	132165394	132166164	132166314	132153381	132153462	132166741	132166783	3116	7	32	51	110	201	275	0.0834189658956	0.303505181947	0.23	0.388	-0.158
5483	DMKN	DMKN	chr19	-	35996840	35996888	36000812	36000863	35996619	35996667	36001085	36001154	5483	8	39	347	886	176	173	0.0836419758381	0.304031943919	0.168	0.278	-0.11
999	ESRP1	ESRP1	chr8	+	95704904	95705055	95709079	95709189	95690430	95690599	95718152	95719694	999	7	15	354	345	276	235	0.0838975586467	0.30475940669	0.284	0.466	-0.182
5682	POMT1	POMT1	chr9	+	134379575	134379727	134381500	134381607	134378288	134378460	134381789	134381840	5682	24	32	18	47	277	232	0.0839735848523	0.304834096663	0.386	0.243	0.143
1252	CACNB1	CACNB1	chr17	-	37341383	37341403	37342202	37342357	37341036	37341117	37342748	37342825	1252	2	4	3	0	280	145	0.0841336842346	0.305012353927	0.206	1.0	-0.794
2207	PRCC	PRCC	chr1	+	156756399	156756966	156761488	156761584	156752073	156752121	156764456	156764600	2207	967	181	1370	212	692	221	0.0841075992876	0.305012353927	0.63	0.674	-0.044
4877	EIF3L	EIF3L	chr22	+	38251571	38251651	38254685	38254747	38247286	38247497	38258975	38259045	4877	487	387	928	636	205	187	0.0842013771641	0.305056538493	0.534	0.571	-0.037
2972	DSTYK	DSTYK	chr1	-	205117332	205117467	205119807	205119922	205111630	205116873	205126400	205126514	2972	43	45	38	22	240	260	0.0843736502736	0.305278197435	0.509	0.652	-0.143
5070	ATG12	ATG12	chr5	-	115176193	115176309	115176514	115176631	115173324	115173461	115177086	115177548	5070	5	15	10	9	242	241	0.084333448195	0.305278197435	0.249	0.525	-0.276
5812	ZNF385A	ZNF385A	chr12	-	54765256	54765499	54767756	54767919	54764710	54764880	54778211	54778348	5812	41	241	23	81	288	368	0.0846312402544	0.306008747657	0.179	0.266	-0.087
3388	ODF2	ODF2	chr9	+	131231461	131231632	131233586	131233747	131223220	131223346	131235191	131235320	3388	172	289	167	220	296	286	0.0847567769209	0.306203017987	0.365	0.423	-0.058
5084	MKL1	MKL1	chr22	-	40819539	40819689	40820209	40820385	40816850	40817104	40825609	40825771	5084	36	44	212	169	301	275	0.0847963961747	0.306203017987	0.428	0.534	-0.106
924	PDPK1	PDPK1	chr16	+	2616356	2616454	2627425	2627501	2611480	2611523	2631295	2631364	924	0	28	6	68	223	201	0.0848530371546	0.306206363888	0.0	0.074	-0.074
3997	C8orf76	C8orf76	chr8	-	124238739	124238872	124243539	124243997	124232195	124232537	124250037	124250181	3997	483	102	472	75	583	258	0.0851859575718	0.307206051716	0.677	0.736	-0.059
679	STAG3L4	STAG3L4	chr7	+	66770973	66771070	66773921	66774126	66767624	66767872	66774550	66774702	679	28	277	28	169	222	330	0.085310713512	0.307454217352	0.131	0.198	-0.067
3803	TMEM2	TMEM2	chr9	-	74300658	74300762	74305007	74305162	74298281	74300309	74309424	74309523	3803	51	24	313	230	280	229	0.0855916031919	0.308264384759	0.635	0.527	0.108
5869	GSN	GSN	chr9	+	124045596	124045670	124062342	124062404	124043747	124043840	124064240	124064445	5869	3	9	26	23	199	187	0.0856497680944	0.308271856874	0.239	0.515	-0.276
71	RBM5	RBM5	chr3	+	50129475	50129641	50131152	50131308	50127814	50127884	50137414	50137484	71	200	206	282	231	291	281	0.0861836052586	0.309990245092	0.484	0.541	-0.057
2302	ZNF559	ZNF559	chr19	+	9443690	9443789	9448471	9448534	9435370	9435456	9449169	9449258	2302	0	23	4	34	224	188	0.086326287132	0.309995682831	0.0	0.09	-0.09
2878	SPIDR	SPIDR	chr8	+	48639761	48639855	48641494	48641664	48626050	48626203	48647868	48648563	2878	109	36	116	23	219	295	0.0865799441676	0.309995682831	0.803	0.872	-0.069
4071	TFE3	TFE3	chrX	-	48888911	48889059	48890979	48891055	48886237	48888112	48891240	48891297	4071	68	97	257	269	201	273	0.0863513126313	0.309995682831	0.488	0.565	-0.077
4130	LGMN	LGMN	chr14	-	93180720	93180796	93182480	93182566	93180167	93180230	93183724	93183806	4130	47	52	238	179	211	201	0.0865144870442	0.309995682831	0.463	0.559	-0.096
4887	BIN3	BIN3	chr8	-	22494434	22494475	22502267	22502316	22487954	22488091	22526556	22526661	4887	10	1	3	3	174	166	0.0865643042436	0.309995682831	0.905	0.488	0.417
4930	YAF2	YAF2	chr12	-	42592937	42593037	42604349	42604421	42555414	42555567	42631400	42631526	4930	9	6	5	0	197	225	0.0864717062213	0.309995682831	0.631	1.0	-0.369
5131	ITCH	ITCH	chr20	+	32981596	32981687	32996456	32996598	32957199	32957276	33000320	33000445	5131	36	57	110	265	216	267	0.0864849209979	0.309995682831	0.438	0.339	0.099
4323	AMD1	AMD1	chr6	+	111210059	111210186	111211456	111211559	111195986	111196418	111213363	111213406	4323	8	164	8	401	252	228	0.0867152964873	0.310278170244	0.042	0.018	0.024
5549	TBC1D2	TBC1D2	chr9	-	101006275	101006411	101014066	101014208	100995697	100995831	101017454	101018003	5549	10	5	100	130	267	261	0.0870035209231	0.311106929729	0.662	0.429	0.233
5398	RABL2A	RABL2A	chr2	+	114392627	114392707	114398470	114398582	114391729	114391809	114398929	114399027	5398	23	4	16	0	205	237	0.0870621999809	0.311114337513	0.869	1.0	-0.131
310	SUGP2	SUGP2	chr19	-	19119125	19119237	19120663	19121151	19114976	19115455	19129917	19130038	310	422	122	590	134	613	237	0.0872645050256	0.311634645627	0.572	0.63	-0.058
4260	CTNNAL1	CTNNAL1	chr9	-	111732681	111732774	111734954	111735113	111727657	111727808	111739241	111739328	4260	216	157	1103	657	284	218	0.0879097232485	0.313734960373	0.514	0.563	-0.049
1157	RAP1GDS1	RAP1GDS1	chr4	+	99273626	99273752	99300167	99300314	99264289	99264412	99313102	99313231	1157	24	25	342	213	251	272	0.0881746781884	0.313893260493	0.51	0.635	-0.125
1658	ZNF778	ZNF778	chr16	+	89289564	89289691	89291126	89291210	89288499	89288591	89291962	89292039	1658	4	3	6	22	252	209	0.0881825316961	0.313893260493	0.525	0.184	0.341
2943	CACYBP	CACYBP	chr1	+	174973749	174973969	174975880	174975977	174968891	174969331	174976233	174976333	2943	984	425	2145	820	345	222	0.0880732331798	0.313893260493	0.598	0.627	-0.029
3988	MAP4K4	MAP4K4	chr2	+	102472438	102472600	102475457	102475544	102460562	102460773	102476197	102476326	3988	248	50	1230	183	287	212	0.0881500737769	0.313893260493	0.786	0.832	-0.046
4415	ITGA9-AS1	ITGA9-AS1	chr3	-	37876169	37876258	37892914	37892983	37862504	37862591	37903191	37903271	4415	0	40	2	22	194	214	0.0883253473347	0.314198128771	0.0	0.091	-0.091
3892	ARPC2	ARPC2	chr2	+	219104113	219104207	219110142	219110269	219103386	219103573	219114086	219114187	3892	709	1318	2586	4393	219	252	0.0884252812268	0.314350158876	0.382	0.404	-0.022
4375	TMEM185A	TMEM185A	chrX	-	148690313	148690521	148692969	148693146	148685652	148685736	148713225	148713568	4375	117	137	132	206	302	333	0.0886015409875	0.314773154019	0.485	0.414	0.071
4121	PSEN2	PSEN2	chr1	+	227069588	227069749	227071405	227071620	227063065	227063251	227073238	227073380	4121	28	48	83	88	286	340	0.088819773074	0.315344620681	0.409	0.529	-0.12
2027	SARS2	SARS2	chr19	-	39408363	39408473	39408733	39408779	39406860	39406954	39409061	39409170	2027	57	137	54	87	171	235	0.0893683809195	0.315572063706	0.364	0.46	-0.096
2156	ZYG11A	ZYG11A	chr1	+	53343596	53343641	53347142	53347337	53343353	53343515	53351504	53351566	2156	6	16	2	23	170	320	0.0894006010171	0.315572063706	0.414	0.141	0.273
2959	VAPB	VAPB	chr20	+	56993266	56993419	57015962	57016139	56964174	56964573	57019132	57026156	2959	135	249	432	646	278	302	0.0892121510077	0.315572063706	0.371	0.421	-0.05
3224	ELP2	ELP2	chr18	+	33722243	33722310	33722788	33722929	33721099	33721164	33724901	33724997	3224	46	96	107	154	192	266	0.089035232083	0.315572063706	0.399	0.49	-0.091
4419	FLOT1	FLOT1	chr6	-	30708966	30709110	30709568	30709644	30708455	30708575	30709923	30709980	4419	55	591	71	553	201	269	0.0891356077827	0.315572063706	0.111	0.147	-0.036
5819	PTGFRN	PTGFRN	chr1	+	117509532	117509952	117516837	117516945	117503864	117504290	117527301	117527607	5819	285	81	970	214	545	233	0.0890969701622	0.315572063706	0.601	0.66	-0.059
5907	AP1G1	AP1G1	chr16	-	71782153	71782281	71783796	71783886	71780490	71780595	71784112	71784235	5907	48	47	150	218	215	253	0.0892017649651	0.315572063706	0.546	0.447	0.099
938	BACE2	BACE2	chr21	+	42622678	42622828	42629084	42629253	42617888	42617990	42647297	42654461	938	137	158	455	417	275	294	0.0893099519668	0.315572063706	0.481	0.538	-0.057
980	DGCR2	DGCR2	chr22	-	19050714	19050791	19052360	19052580	19044498	19044675	19055612	19055738	980	107	67	272	231	345	202	0.089235094659	0.315572063706	0.483	0.408	0.075
1720	IGBP1	IGBP1	chrX	+	69368610	69368690	69370059	69370172	69354372	69354666	69385682	69386173	1720	4	167	0	249	205	238	0.0895077239255	0.315747400959	0.027	0.0	0.027
719	C17orf62	C17orf62	chr17	-	80405455	80405497	80407045	80407168	80404498	80404572	80408575	80408707	719	45	47	63	103	248	167	0.0898782545028	0.316851114014	0.392	0.292	0.1
1094	TRAPPC4	TRAPPC4	chr11	+	118889852	118890027	118892469	118892596	118889240	118889680	118894030	118894385	1094	98	67	781	708	300	252	0.0899743125135	0.316986424086	0.551	0.481	0.07
1650	MBTPS1	MBTPS1	chr16	-	84115351	84115513	84118587	84118739	84108201	84108346	84120962	84121065	1650	160	194	362	352	277	287	0.0911998630757	0.319868824163	0.461	0.516	-0.055
2144	IMMP1L	IMMP1L	chr11	-	31482172	31482261	31484718	31484852	31477806	31477933	31531065	31531175	2144	19	20	34	17	259	214	0.0911034230359	0.319868824163	0.44	0.623	-0.183
2273	SCARB2	SCARB2	chr4	-	77097589	77097681	77100669	77100858	77096943	77097063	77102106	77102254	2273	171	118	756	415	314	217	0.0910620479718	0.319868824163	0.5	0.557	-0.057
3552	PARD3	PARD3	chr10	-	34805906	34806087	34985245	34985347	34759012	34759191	35103803	35104253	3552	73	215	218	838	227	306	0.0911400957779	0.319868824163	0.314	0.26	0.054
4123	TTC39B	TTC39B	chr9	-	15225914	15226010	15267911	15267946	15211263	15211395	15307081	15307358	4123	8	3	9	0	160	221	0.0911420597569	0.319868824163	0.786	1.0	-0.214
4658	RBMX	RBMX	chrX	-	135957629	135957744	135958661	135958814	135957416	135957542	135961175	135961282	4658	208	702	234	948	278	240	0.0911378227704	0.319868824163	0.204	0.176	0.028
5674	NID1	NID1	chr1	-	236176710	236176860	236180447	236180573	236175220	236175343	236187369	236187513	5674	92	86	63	86	251	275	0.091149788356	0.319868824163	0.54	0.445	0.095
1246	NQO2	NQO2	chr6	+	3002283	3002520	3004728	3004885	3000049	3000319	3006701	3006793	1246	11	5	2	5	362	282	0.0915576179245	0.320918793439	0.632	0.238	0.394
1580	ENTPD5	ENTPD5	chr14	-	74442638	74442718	74443026	74443115	74441626	74441688	74443726	74443762	1580	3	8	28	22	214	205	0.0917638071157	0.32143650982	0.264	0.549	-0.285
1664	TBC1D1	TBC1D1	chr4	+	38119653	38119813	38126731	38126752	38117330	38117575	38134704	38134878	1664	367	89	424	77	285	146	0.0919025278782	0.321717384216	0.679	0.738	-0.059
1874	PDIA6	PDIA6	chr2	-	10937825	10937883	10942624	10942766	10937206	10937333	10952803	10952965	1874	517	420	1679	1547	267	183	0.0920262853365	0.321945553284	0.458	0.427	0.031
4606	ACTR3B	ACTR3B	chr7	+	152480271	152480327	152497615	152497740	152456833	152457011	152498705	152498816	4606	0	61	2	34	181	250	0.0922637100386	0.32257083357	0.0	0.075	-0.075
2648	CIZ1	CIZ1	chr9	-	130950141	130950213	130952607	130952723	130947825	130948055	130952966	130953141	2648	137	193	153	165	241	197	0.0923345808312	0.322613386045	0.367	0.431	-0.064
4768	CPNE1	CPNE1	chr20	-	34218822	34218956	34219035	34219095	34218360	34218412	34219189	34219276	4768	245	62	276	49	185	259	0.0925174405707	0.323046920824	0.847	0.887	-0.04
4404	CPT1C	CPT1C	chr19	+	50194917	50195027	50195077	50195210	50194364	50194597	50195495	50195650	4404	9	14	6	2	235	258	0.0927564194891	0.323675734293	0.414	0.767	-0.353
5260	HN1L	HN1L	chr16	+	1735439	1735588	1741843	1741986	1728277	1728357	1747812	1747861	5260	131	225	1003	1415	274	268	0.0928963582533	0.323958366091	0.363	0.409	-0.046
4335	POLH	POLH	chr6	+	43555008	43555226	43565432	43565602	43550743	43550878	43568724	43568828	4335	35	21	180	177	343	295	0.0931213517756	0.324537063639	0.589	0.467	0.122
4559	PRDX3	PRDX3	chr10	-	120933962	120934104	120936532	120936665	120933248	120933384	120938266	120938377	4559	466	461	883	1000	258	267	0.0932949288723	0.324843717418	0.511	0.477	0.034
4563	SBDSP1	SBDSP1	chr7	+	72302181	72302378	72304343	72304508	72299951	72300362	72307155	72307978	4563	68	25	273	153	322	290	0.0933275527299	0.324843717418	0.71	0.616	0.094
321	TSPAN17	TSPAN17	chr5	+	176083700	176083817	176083895	176083925	176083078	176083126	176084518	176086059	321	66	4	280	5	242	155	0.0936853168442	0.325882595807	0.914	0.973	-0.059
3574	CCNL2	CCNL2	chr1	-	1328775	1328840	1330773	1330894	1326145	1326245	1333612	1333722	3574	378	38	258	39	246	190	0.0938427835592	0.325891555037	0.885	0.836	0.049
5473	MTHFSD	MTHFSD	chr16	-	86585578	86585752	86585784	86585898	86582069	86582183	86588250	86588357	5473	11	12	39	18	239	299	0.093836750972	0.325891555037	0.534	0.731	-0.197
937	PTBP3	PTBP3	chr9	-	115038123	115038293	115060111	115060196	115030328	115030475	115095749	115095944	937	73	75	325	452	210	295	0.0938657808631	0.325891555037	0.578	0.503	0.075
1819	AMT	AMT	chr3	-	49458924	49459005	49459536	49459704	49457643	49457775	49459793	49460111	1819	12	22	21	17	293	206	0.0940567269473	0.326348340469	0.277	0.465	-0.188
4634	FNTA	FNTA	chr8	+	42919243	42919358	42924697	42924802	42914234	42914320	42927323	42927450	4634	242	314	206	215	240	230	0.0941780311946	0.326357162324	0.425	0.479	-0.054
4654	N4BP2L1	N4BP2L1	chr13	-	32978339	32978408	32978457	32978534	32977286	32977337	32981386	32981475	4654	39	2	5	2	202	194	0.0941491823397	0.326357162324	0.949	0.706	0.243
2550	LYPLA1	LYPLA1	chr8	-	54965214	54965316	54967619	54967693	54963571	54963706	54974813	54974884	2550	108	14	496	36	199	227	0.0944187996812	0.326985332733	0.898	0.94	-0.042
3346	RNASET2	RNASET2	chr6	-	167344531	167344606	167347578	167347624	167343003	167343279	167352382	167352496	3346	16	60	96	218	171	200	0.0947283553877	0.327850781619	0.238	0.34	-0.102
1051	SNX5	SNX5	chr20	-	17934639	17934761	17936008	17936119	17933230	17933354	17937576	17937681	1051	119	235	595	956	236	247	0.0952377708853	0.329406412074	0.346	0.394	-0.048
1101	PSME3	PSME3	chr17	+	40985792	40985956	40986110	40986273	40985158	40985690	40986360	40986393	1101	2	5	14	7	289	288	0.0954740655973	0.329893518514	0.285	0.666	-0.381
564	METTL23	METTL23	chr17	+	74723051	74723260	74725771	74725859	74722911	74722961	74729059	74729297	564	15	0	22	4	334	213	0.0954986513748	0.329893518514	1.0	0.778	0.222
1109	NGLY1	NGLY1	chr3	-	25777494	25777640	25777799	25777891	25775362	25775473	25778824	25778946	1109	10	164	25	218	217	271	0.0960314374226	0.331525615625	0.071	0.125	-0.054
2747	ZWILCH	ZWILCH	chr15	+	66801083	66801230	66806325	66806421	66797420	66797729	66807863	66807982	2747	11	57	17	180	272	221	0.096283762535	0.332188047013	0.136	0.071	0.065
2131	TANC1	TANC1	chr2	+	159992704	159992809	160005655	160005783	159954148	159954346	160006880	160007067	2131	37	67	77	91	230	253	0.0965015838129	0.332522071872	0.378	0.482	-0.104
3080	ZNF83	ZNF83	chr19	-	53122188	53122315	53138318	53138406	53115617	53118050	53158813	53158940	3080	26	11	33	29	213	252	0.0964774579037	0.332522071872	0.737	0.574	0.163
54	GNL1	GNL1	chr6	-	30522831	30522968	30523331	30523497	30522540	30522692	30523907	30525371	54	218	248	280	390	291	262	0.0966722639557	0.332901480389	0.442	0.393	0.049
2326	SLC39A11	SLC39A11	chr17	-	70943869	70944014	71027694	71027853	70845772	70845943	71080946	71080985	2326	25	13	65	16	284	270	0.0969187679978	0.333541358119	0.646	0.794	-0.148
3018	ENOSF1	ENOSF1	chr18	-	677742	677872	678695	678737	677344	677444	683245	683380	3018	13	23	39	135	167	255	0.0972124136644	0.333998372801	0.463	0.306	0.157
3838	GADD45A	GADD45A	chr1	+	68151707	68151809	68152032	68152270	68150859	68151221	68153343	68154021	3838	14	32	205	272	227	363	0.0971652969217	0.333998372801	0.412	0.547	-0.135
4808	SUPT20H	SUPT20H	chr13	-	37595584	37595739	37596147	37596217	37593478	37593534	37598171	37598330	4808	51	237	68	224	195	280	0.0972338785447	0.333998372801	0.236	0.304	-0.068
4180	CTBP2	CTBP2	chr10	-	126727565	126727724	126799558	126799662	126691906	126692061	126847203	126847384	4180	5	91	8	407	229	284	0.0974508927023	0.334534732225	0.064	0.024	0.04
3571	PAM	PAM	chr5	+	102360837	102361038	102363888	102363942	102355493	102355547	102364590	102366808	3571	86	79	222	275	326	179	0.0977276200452	0.335275280754	0.374	0.307	0.067
1128	GOLT1A	GOLT1A	chr1	-	204170760	204170939	204172023	204172115	204168322	204168386	204183009	204183220	1128	0	6	32	80	217	304	0.0978293808865	0.335415020182	0.0	0.359	-0.359
5328	NBEAL1	NBEAL1	chr2	+	204045104	204045235	204048001	204048111	204039869	204040010	204053194	204053312	5328	3	0	21	22	256	235	0.0980201737358	0.335859647663	1.0	0.467	0.533
163	DDX3X	DDX3X	chrX	+	41202468	41202604	41202989	41203075	41201747	41201906	41203282	41203381	163	28	360	87	774	261	211	0.0981457773074	0.336080493509	0.059	0.083	-0.024
3944	SLC39A13	SLC39A13	chr11	+	47433896	47434018	47434950	47435058	47433476	47433590	47435147	47435237	3944	56	68	171	146	247	233	0.0986344488328	0.336228196651	0.437	0.525	-0.088
3950	EIF3I	EIF3I	chr1	+	32691771	32691921	32692003	32692131	32690010	32690076	32694099	32694210	3950	829	662	2518	2220	275	253	0.098441552585	0.336228196651	0.535	0.511	0.024
4011	ABCF3	ABCF3	chr3	+	183905184	183905231	183905451	183905549	183904583	183904663	183905648	183905771	4011	71	178	49	84	172	223	0.0984312955693	0.336228196651	0.341	0.431	-0.09
5056	MDH1	MDH1	chr2	+	63821621	63821720	63824532	63824708	63815742	63816180	63826303	63826426	5056	342	1045	548	1467	224	301	0.0984983202647	0.336228196651	0.305	0.334	-0.029
5110	KCTD17	KCTD17	chr22	+	37456862	37456962	37457578	37457669	37455352	37455478	37458564	37459430	5110	77	26	52	30	225	216	0.0986783262732	0.336228196651	0.74	0.625	0.115
5559	TMEM50A	TMEM50A	chr1	+	25679372	25679465	25683283	25683344	25678116	25678184	25687150	25688852	5559	160	87	535	372	218	186	0.0986061430346	0.336228196651	0.611	0.551	0.06
5844	SERPINE1	SERPINE1	chr7	+	100775155	100775350	100776975	100777174	100771673	100771945	100778774	100778875	5844	11	23	116	469	320	324	0.0984977310498	0.336228196651	0.326	0.2	0.126
82	METTL9	METTL9	chr16	+	21623965	21624156	21629185	21629395	21610796	21611219	21636251	21636436	82	180	866	269	1085	316	335	0.0983221343587	0.336228196651	0.181	0.208	-0.027
344	ADCK2	ADCK2	chr7	+	140380841	140380937	140389396	140389525	140378954	140379083	140390559	140390613	344	57	84	99	101	221	254	0.0987503786483	0.336265229895	0.438	0.53	-0.092
2174	FGD6	FGD6	chr12	-	95478273	95478422	95479555	95479684	95470524	95475332	95483344	95483472	2174	9	17	137	128	254	274	0.0988538026711	0.336408978006	0.364	0.536	-0.172
4880	DDX21	DDX21	chr10	+	70731646	70731808	70733300	70733420	70729956	70730106	70734425	70734499	4880	218	159	1073	646	287	245	0.0991194807579	0.336895897493	0.539	0.586	-0.047
5982	POLDIP3	POLDIP3	chr22	-	42983511	42983578	42987960	42988090	42979726	42981974	42991542	42991609	5982	191	97	308	119	255	192	0.0990941794781	0.336895897493	0.597	0.661	-0.064
2900	MARCH8	MARCH8	chr10	-	45956678	45956859	45959686	45959775	45954567	45954715	45984814	45984865	2900	25	76	20	33	214	306	0.0991858621507	0.336913163399	0.32	0.464	-0.144
1003	ERCC2	ERCC2	chr19	-	45872327	45872405	45873390	45873490	45872187	45872250	45873793	45873845	1003	13	40	15	94	225	203	0.0995738506811	0.33745248263	0.227	0.126	0.101
4853	SNX4	SNX4	chr3	-	125216902	125217038	125223466	125223588	125216677	125216827	125238875	125239058	4853	56	185	74	174	247	261	0.0995902341386	0.33745248263	0.242	0.31	-0.068
5594	RNF4	RNF4	chr4	+	2513682	2513692	2514164	2514324	2502385	2502465	2514809	2514858	5594	28	204	35	399	135	285	0.0994442386301	0.33745248263	0.225	0.156	0.069
659	SERGEF	SERGEF	chr11	-	17981016	17981183	18010143	18010302	17899754	17899791	18014477	18014540	659	133	86	107	48	284	292	0.0995053351285	0.33745248263	0.614	0.696	-0.082
451	UBE2F	UBE2F	chr2	+	238925207	238925275	238933982	238934053	238881733	238881867	238944518	238944581	451	0	6	1	0	193	196	0.0996874312631	0.337573704388	0.0	1.0	-1.0
5207	XAF1	XAF1	chr17	+	6663724	6663920	6665473	6665559	6661407	6661543	6673961	6674303	5207	1	2	4	0	321	211	0.0998055795695	0.337765680612	0.247	1.0	-0.753
144	PDLIM4	PDLIM4	chr5	+	131598301	131598453	131602156	131602238	131593350	131593520	131606607	131606786	144	56	56	301	213	277	207	0.100137246374	0.33816080271	0.428	0.514	-0.086
2134	SLC12A8	SLC12A8	chr3	-	124839442	124839530	124854512	124854626	124829032	124829179	124896586	124896818	2134	17	2	70	1	239	213	0.100168447382	0.33816080271	0.883	0.984	-0.101
3478	WDR26	WDR26	chr1	-	224586216	224586295	224586590	224586736	224585798	224585928	224588651	224588771	3478	215	96	473	164	271	204	0.100059207414	0.33816080271	0.628	0.685	-0.057
4184	OSBPL1A	OSBPL1A	chr18	-	21921510	21921622	21946855	21946930	21914208	21914294	21948250	21948336	4184	49	39	4	9	200	237	0.100059695864	0.33816080271	0.598	0.345	0.253
923	DIAPH3	DIAPH3	chr13	-	60435540	60435670	60453362	60453602	60413457	60413582	60485868	60485970	923	63	47	579	307	365	255	0.100274895437	0.338312354403	0.484	0.569	-0.085
2868	ZDHHC5	ZDHHC5	chr11	+	57463391	57463515	57464232	57464345	57461254	57461387	57466030	57466890	2868	148	171	378	350	249	238	0.10064306055	0.339346172259	0.453	0.508	-0.055
4885	ARIH1	ARIH1	chr15	+	72810407	72810475	72837160	72837305	72766666	72767355	72847611	72847704	4885	45	151	51	250	193	270	0.100707644649	0.339355741871	0.294	0.222	0.072
5622	ZNF142	ZNF142	chr2	-	219523423	219523524	219523702	219523758	219515081	219515249	219524091	219524263	5622	1	4	2	0	181	226	0.10087913335	0.339725316723	0.238	1.0	-0.762
5728	RAB2A	RAB2A	chr8	+	61504416	61504528	61531138	61531207	61497281	61497374	61533232	61536203	5728	227	164	644	381	237	194	0.100969202218	0.339820413589	0.531	0.58	-0.049
3214	TRAIP	TRAIP	chr3	-	49879258	49879372	49879885	49879980	49877716	49877806	49881233	49881361	3214	38	5	60	2	220	239	0.101538665303	0.341527848534	0.892	0.97	-0.078
1107	TBCD	TBCD	chr17	+	80858526	80858607	80861280	80861354	80851422	80851508	80863811	80863929	1107	69	74	252	197	206	199	0.101688482271	0.341822567927	0.474	0.553	-0.079
5879	ZBTB8OS	ZBTB8OS	chr1	-	33093108	33093145	33097427	33097480	33086816	33087549	33099245	33099328	5879	21	60	62	109	178	162	0.101954185019	0.342506235247	0.242	0.341	-0.099
5246	ARPC4	ARPC4	chr3	+	9843344	9843440	9845526	9845697	9841868	9841980	9847893	9848789	5246	462	786	1573	2398	221	296	0.102017096449	0.342508223631	0.44	0.468	-0.028
2021	SSH1	SSH1	chr12	-	109212024	109212089	109217033	109217137	109210813	109210935	109246413	109246454	2021	9	14	34	23	229	190	0.102098212452	0.342571291597	0.348	0.551	-0.203
3653	DPP8	DPP8	chr15	-	65746600	65746753	65748562	65748709	65743336	65743448	65756098	65756244	3653	64	5	157	27	272	278	0.102201645725	0.342670189017	0.929	0.856	0.073
5600	MORF4L1	MORF4L1	chr15	+	79185880	79185969	79186399	79186572	79184553	79184655	79187161	79187246	5600	2016	3318	1746	2683	214	298	0.102252385369	0.342670189017	0.458	0.475	-0.017
4282	PTGES3L	PTGES3L	chr17	-	41123623	41123713	41131186	41131285	41122305	41122359	41131394	41131461	4282	23	12	5	0	224	215	0.102430887384	0.34305920601	0.648	1.0	-0.352
1677	EIF3H	EIF3H	chr8	-	117668094	117668244	117669453	117669553	117661044	117661165	117671051	117671219	1677	1066	1561	1188	1589	225	275	0.102498408673	0.343075746727	0.455	0.477	-0.022
4064	GS1-259H13.2	GS1-259H13.2	chr7	+	99204370	99204517	99205295	99205433	99197830	99197908	99208015	99208456	4064	3	5	0	6	272	263	0.102673335776	0.343075746727	0.367	0.0	0.367
4409	SLC29A2	SLC29A2	chr11	-	66133596	66133702	66133901	66134035	66133406	66133492	66134934	66135019	4409	23	28	172	127	259	231	0.102589016506	0.343075746727	0.423	0.547	-0.124
802	YY1AP1	YY1AP1	chr1	-	155646338	155646537	155650206	155650247	155644800	155644887	155657861	155657992	802	17	245	11	302	166	324	0.102685517352	0.343075746727	0.119	0.066	0.053
2255	GLRX3	GLRX3	chr10	+	131959059	131959261	131969847	131969900	131943474	131943583	131973130	131973170	2255	237	217	590	449	327	178	0.102806536053	0.343271398631	0.373	0.417	-0.044
3004	MARK3	MARK3	chr14	+	103931893	103932130	103932308	103932428	103928741	103928798	103932679	103932779	3004	151	92	471	366	362	245	0.10304396338	0.343438218761	0.526	0.466	0.06
3150	UBE2V1	UBE2V1	chr20	-	48700665	48700791	48713208	48713357	48697660	48699451	48729643	48729735	3150	349	392	902	878	274	251	0.10298997303	0.343438218761	0.449	0.485	-0.036
4157	PDIA5	PDIA5	chr3	+	122842912	122843004	122843118	122843190	122835077	122835145	122849326	122849463	4157	89	66	62	68	217	197	0.103008646431	0.343438218761	0.55	0.453	0.097
1547	AMBRA1	AMBRA1	chr11	-	46455023	46455178	46456398	46456587	46439462	46439602	46465037	46465148	1547	75	39	125	42	314	280	0.103171310467	0.3435054412	0.632	0.726	-0.094
67	PPP2R4	PPP2R4	chr9	+	131891263	131891389	131893800	131893918	131885330	131885417	131897073	131897173	67	273	301	547	509	251	243	0.103189134538	0.3435054412	0.468	0.51	-0.042
1337	CES2	CES2	chr16	+	66971939	66972144	66973119	66973261	66968346	66969614	66974124	66974258	1337	32	44	67	57	330	267	0.103634363574	0.344666625636	0.37	0.487	-0.117
5159	MYB	MYB	chr6	+	135515493	135515598	135516885	135517140	135514975	135515056	135520045	135520188	5159	13	23	4	20	230	380	0.103663379217	0.344666625636	0.483	0.248	0.235
1150	MALT1	MALT1	chr18	+	56367672	56367823	56376609	56376788	56363597	56363719	56377207	56377304	1150	42	45	410	634	276	304	0.103921736242	0.345108073949	0.507	0.416	0.091
4573	NIPBL	NIPBL	chr5	+	37057287	37057434	37058992	37059267	37052467	37052668	37060945	37061120	4573	80	155	122	176	272	400	0.103888390939	0.345108073949	0.431	0.505	-0.074
3500	DENND6A	DENND6A	chr3	-	57618991	57619081	57620284	57620349	57616651	57616705	57620430	57620496	3500	44	62	48	104	190	215	0.104300251937	0.345948710855	0.445	0.343	0.102
3700	GS1-124K5.11	GS1-124K5.11	chr7	-	66041741	66041919	66053498	66053567	66038371	66038537	66057243	66057394	3700	0	75	3	82	194	303	0.104363712263	0.345948710855	0.0	0.054	-0.054
3897	LRIG1	LRIG1	chr3	-	66501982	66502057	66512861	66512933	66467552	66467690	66550613	66550845	3897	4	24	0	15	197	200	0.104357354391	0.345948710855	0.145	0.0	0.145
1188	PDK1	PDK1	chr2	+	173426947	173427019	173429230	173429415	173423435	173423577	173429705	173429801	1188	52	111	28	93	197	310	0.104732855671	0.345957383434	0.424	0.321	0.103
2654	TM7SF2	TM7SF2	chr11	+	64882785	64882866	64882947	64883070	64882384	64882553	64883364	64883707	2654	32	49	184	188	206	248	0.104669177088	0.345957383434	0.44	0.541	-0.101
2793	KDM3B	KDM3B	chr5	+	137759763	137760030	137761099	137761271	137756394	137756651	137762663	137762754	2793	260	153	493	235	392	297	0.104498150798	0.345957383434	0.563	0.614	-0.051
4619	LETMD1	LETMD1	chr12	+	51445874	51445990	51447560	51447643	51442816	51442968	51450132	51450285	4619	22	12	35	8	241	208	0.104604853596	0.345957383434	0.613	0.791	-0.178
5318	ITGB5	ITGB5	chr3	-	124527868	124528003	124536467	124536557	124515234	124515664	124538585	124538681	5318	96	200	233	381	215	260	0.104488224895	0.345957383434	0.367	0.425	-0.058
5345	MYEF2	MYEF2	chr15	-	48444070	48444139	48444430	48444481	48443669	48443768	48445988	48446090	5345	53	127	121	210	176	194	0.104744011287	0.345957383434	0.315	0.388	-0.073
1619	RACGAP1	RACGAP1	chr12	-	50412298	50412372	50413526	50413589	50410413	50410502	50414844	50414960	1619	3	3	1	9	188	199	0.104967859151	0.345966396832	0.514	0.105	0.409
3658	POLM	POLM	chr7	-	44113729	44113832	44113996	44114121	44113381	44113624	44116107	44116228	3658	1	25	4	17	250	228	0.104924490656	0.345966396832	0.035	0.177	-0.142
4996	ADGRG2	ADGRG2	chrX	-	19055584	19055608	19055706	19055754	19054059	19054095	19058306	19058342	4996	34	33	3	0	173	149	0.104941159287	0.345966396832	0.47	1.0	-0.53
926	VPS36	VPS36	chr13	-	52991191	52991276	52992126	52992191	52990151	52990228	52997708	52997774	926	37	71	101	131	190	210	0.104998535283	0.345966396832	0.365	0.46	-0.095
486	MED6	MED6	chr14	-	71052472	71052500	71057982	71058098	71051533	71051660	71059596	71059705	486	86	25	205	37	241	153	0.105091277988	0.346064507982	0.686	0.779	-0.093
4040	MAMLD1	MAMLD1	chrX	+	149641951	149642074	149671543	149671787	149638016	149639762	149678231	149678316	4040	7	30	32	65	248	369	0.10517321198	0.346126929965	0.258	0.423	-0.165
1235	YEATS2	YEATS2	chr3	+	183446477	183446639	183454505	183454617	183442206	183442319	183465459	183465504	1235	110	80	94	47	287	237	0.105431618388	0.346587761583	0.532	0.623	-0.091
6004	KCTD20	KCTD20	chr6	+	36442565	36442839	36446897	36447000	36437828	36438034	36449338	36449536	6004	264	13	276	24	399	228	0.105439362694	0.346587761583	0.921	0.868	0.053
1213	LYRM1	LYRM1	chr16	+	20913807	20914039	20922504	20922586	20911619	20911857	20926877	20927036	1213	15	2	96	2	357	207	0.105573890635	0.346822536121	0.813	0.965	-0.152
3927	DLG1	DLG1	chr3	-	196803456	196803556	196807921	196807988	196796089	196796131	196812450	196812627	3927	82	71	176	208	192	225	0.105704198581	0.346835985314	0.575	0.498	0.077
653	WNK1	WNK1	chr12	+	988738	989197	989886	990165	987377	987527	990857	990955	653	41	130	48	225	584	404	0.105690766281	0.346835985314	0.179	0.129	0.05
1916	CTBP1	CTBP1	chr4	-	1231970	1232125	1235112	1235307	1221986	1222131	1242703	1242908	1916	380	806	313	570	320	280	0.106017904272	0.347118659351	0.292	0.325	-0.033
2513	GOLGA4	GOLGA4	chr3	+	37323448	37323763	37327504	37327552	37315026	37315092	37330725	37330782	2513	174	18	357	58	440	173	0.105893793457	0.347118659351	0.792	0.708	0.084
3428	SMC3	SMC3	chr10	+	112341680	112341856	112342319	112342400	112340661	112340779	112343141	112343306	3428	282	152	304	204	301	206	0.106030858992	0.347118659351	0.559	0.505	0.054
5254	DFNB31	DFNB31	chr9	-	117188490	117188693	117228546	117228672	117187267	117187304	117240832	117241051	5254	29	37	7	20	251	328	0.106042981996	0.347118659351	0.506	0.314	0.192
1007	FRMD8	FRMD8	chr11	+	65156831	65156999	65161043	65161145	65154507	65154592	65161511	65161570	1007	9	18	71	70	293	227	0.106893103597	0.348273702951	0.279	0.44	-0.161
1630	SART3	SART3	chr12	-	108931840	108931979	108932709	108932865	108931263	108931371	108936803	108936928	1630	119	88	132	132	281	264	0.107081557586	0.348273702951	0.56	0.484	0.076
2300	ZNF559	ZNF559	chr19	+	9449169	9449258	9449868	9449995	9443690	9443789	9451777	9451860	2300	2	16	0	25	214	252	0.106839942629	0.348273702951	0.128	0.0	0.128
2803	PPM1G	PPM1G	chr2	-	27605342	27605472	27606232	27606467	27604992	27605095	27606818	27606959	2803	1392	672	2432	1290	360	255	0.107020516024	0.348273702951	0.595	0.572	0.023
3612	SUMF2	SUMF2	chr7	+	56136174	56136331	56140689	56140804	56131916	56132071	56144526	56144582	3612	167	7	507	9	282	240	0.106817368612	0.348273702951	0.953	0.98	-0.027
3656	COMMD4	COMMD4	chr15	+	75631604	75631685	75632042	75632219	75631325	75631445	75632305	75632618	3656	262	597	385	750	206	302	0.106932663491	0.348273702951	0.391	0.429	-0.038
3701	GS1-124K5.11	GS1-124K5.11	chr7	-	66041741	66041919	66049331	66049453	66038371	66038537	66053498	66053567	3701	3	66	9	68	247	303	0.106848843052	0.348273702951	0.053	0.14	-0.087
406	ZMYM5	ZMYM5	chr13	-	20411795	20411961	20425494	20425588	20409616	20409829	20425828	20426330	406	32	38	36	24	219	291	0.106944873319	0.348273702951	0.528	0.666	-0.138
548	DMTF1	DMTF1	chr7	+	86794249	86794366	86795798	86795921	86792810	86792933	86800310	86800405	548	65	58	79	103	242	248	0.107092896286	0.348273702951	0.535	0.44	0.095
5656	TRAPPC6B	TRAPPC6B	chr14	-	39623414	39623498	39627488	39627606	39620949	39621043	39628686	39628754	5656	26	11	63	51	243	209	0.106826156444	0.348273702951	0.67	0.515	0.155
5928	RIPK1	RIPK1	chr6	+	3078012	3078169	3081212	3081350	3077057	3077221	3083318	3083547	5928	44	42	141	89	282	263	0.106766806577	0.348273702951	0.494	0.596	-0.102
5714	SNX25	SNX25	chr4	+	186253748	186253913	186260532	186260664	186244681	186244954	186263129	186263270	5714	26	14	239	223	290	257	0.107175388337	0.348335857067	0.622	0.487	0.135
5209	TBC1D20	TBC1D20	chr20	-	425693	425774	428532	428718	422500	422687	442979	443197	5209	54	37	79	83	311	206	0.107361433666	0.348429052385	0.492	0.387	0.105
5947	GPI	GPI	chr19	+	34887485	34887562	34890111	34890240	34887205	34887335	34890460	34890536	5947	429	809	710	1512	202	254	0.10727156946	0.348429052385	0.4	0.371	0.029
6036	MAPKAP1	MAPKAP1	chr9	-	128246721	128246862	128268588	128268696	128230250	128230388	128305337	128305447	6036	117	488	219	743	233	266	0.107394253046	0.348429052385	0.215	0.252	-0.037
3855	GDI2	GDI2	chr10	-	5810175	5810347	5815804	5815904	5808456	5808601	5827104	5827236	3855	482	1177	986	2678	225	297	0.10766356671	0.348685305031	0.351	0.327	0.024
568	CLK1	CLK1	chr2	-	201719338	201719418	201719726	201719809	201718625	201718716	201721404	201721534	568	272	336	103	162	208	205	0.10759298609	0.348685305031	0.444	0.385	0.059
979	GGNBP2	GGNBP2	chr17	+	34916612	34916711	34923501	34923615	34912922	34913176	34934412	34934616	979	61	124	179	271	224	239	0.107607110429	0.348685305031	0.344	0.413	-0.069
346	UBXN11	UBXN11	chr1	-	26624452	26624553	26629303	26629409	26612313	26612528	26633082	26633195	346	12	3	3	4	231	226	0.107799096846	0.348918631487	0.796	0.423	0.373
4720	KIAA1191	KIAA1191	chr5	-	175777615	175777740	175782573	175782752	175775252	175775359	175786483	175786570	4720	209	167	350	344	304	250	0.108051120271	0.3495285209	0.507	0.456	0.051
5425	SERINC2	SERINC2	chr1	+	31897529	31897720	31898176	31898256	31896539	31896701	31898622	31898760	5425	122	53	795	456	316	205	0.108420057948	0.350515669695	0.599	0.531	0.068
1424	POLL	POLL	chr10	-	103345618	103345913	103347002	103347163	103340004	103340173	103347960	103348027	1424	35	37	39	68	286	420	0.10855021272	0.350725646518	0.581	0.457	0.124
4060	FAM57A	FAM57A	chr17	+	641085	641287	643744	643840	636337	636421	644540	646075	4060	39	49	319	277	327	221	0.108683672172	0.350725646518	0.35	0.438	-0.088
4734	LDLR	LDLR	chr19	+	11221327	11221447	11222189	11222315	11218067	11218190	11223953	11224125	4734	40	45	1533	1209	245	251	0.108804080661	0.350725646518	0.477	0.565	-0.088
5168	MYDGF	MYDGF	chr19	-	4660680	4660762	4664887	4664949	4659942	4660015	4668606	4668657	5168	185	311	366	738	187	207	0.108738260322	0.350725646518	0.397	0.354	0.043
734	MPV17	MPV17	chr2	-	27534766	27534819	27535360	27535456	27532359	27532849	27535546	27535639	734	96	56	178	73	221	178	0.108755411755	0.350725646518	0.58	0.663	-0.083
4249	TADA2A	TADA2A	chr17	+	35787048	35787108	35797838	35797930	35783608	35783715	35800605	35800763	4249	25	33	16	40	185	217	0.109379129712	0.352372624207	0.471	0.319	0.152
2257	APOC1	APOC1	chr19	+	45418128	45418206	45419446	45419582	45417920	45417990	45422429	45422606	2257	3	79	0	74	203	261	0.109533401147	0.352662901408	0.047	0.0	0.047
4294	STX4	STX4	chr16	+	31045782	31045857	31046290	31046361	31045546	31045646	31049246	31049355	4294	28	54	110	139	200	196	0.10986701085	0.353529913133	0.337	0.437	-0.1
576	POGZ	POGZ	chr1	-	151384771	151384872	151395872	151396027	151381169	151381304	151396424	151396762	576	62	1	143	10	280	226	0.109994461432	0.353732919854	0.98	0.92	0.06
1749	ST5	ST5	chr11	-	8751496	8752756	8772167	8772272	8747619	8747756	8832793	8832882	1749	29	237	43	530	230	1385	0.110484689286	0.355101668021	0.424	0.328	0.096
2692	CAPRIN2	CAPRIN2	chr12	-	30886562	30886645	30887901	30888140	30884276	30884444	30893953	30894040	2692	72	17	56	6	364	208	0.110976188448	0.356056702691	0.708	0.842	-0.134
3308	SMARCC1	SMARCC1	chr3	-	47716964	47717078	47718118	47718272	47712147	47712207	47719687	47719801	3308	334	337	562	484	279	239	0.110912836193	0.356056702691	0.459	0.499	-0.04
4213	KLK8	KLK8	chr19	-	51503251	51503514	51503679	51503839	51501006	51501140	51504353	51504431	4213	18	58	6	43	285	388	0.110956853011	0.356056702691	0.297	0.16	0.137
2587	ARIH2	ARIH2	chr3	+	48964894	48965246	49002351	49002415	48956280	48956431	49004557	49004708	2587	409	79	571	141	477	189	0.111297680519	0.35607499333	0.672	0.616	0.056
3137	RAD17	RAD17	chr5	+	68667280	68667384	68667860	68668044	68666861	68666998	68669656	68669914	3137	2	91	8	110	229	309	0.111305829429	0.35607499333	0.029	0.089	-0.06
3702	GS1-124K5.11	GS1-124K5.11	chr7	-	66041741	66041916	66053498	66053567	66038371	66038537	66057243	66057394	3702	0	68	3	79	194	300	0.111305186572	0.35607499333	0.0	0.055	-0.055
507	EPG5	EPG5	chr18	-	43450531	43450707	43456200	43456307	43447527	43447713	43458340	43458413	507	13	34	35	49	232	301	0.111233568882	0.35607499333	0.332	0.481	-0.149
5567	DCTN6	DCTN6	chr8	+	30021626	30021691	30032600	30032706	30013812	30013922	30034641	30034730	5567	3	218	10	266	190	231	0.111177247945	0.35607499333	0.016	0.044	-0.028
1548	AMBRA1	AMBRA1	chr11	-	46431825	46431918	46439462	46439602	46430062	46430256	46455023	46455178	1548	40	28	36	43	265	218	0.111589719984	0.356204648909	0.54	0.408	0.132
2811	TLE1	TLE1	chr9	-	84202595	84202743	84205719	84205967	84200419	84200570	84207939	84208189	2811	127	136	195	161	373	273	0.111605605062	0.356204648909	0.406	0.47	-0.064
3587	SLC25A44	SLC25A44	chr1	+	156169625	156170263	156177676	156177804	156163722	156164038	156180030	156182587	3587	194	46	541	93	763	253	0.111482104695	0.356204648909	0.583	0.659	-0.076
4432	ANAPC16	ANAPC16	chr10	+	73983645	73983814	73990123	73990198	73975757	73975896	73992758	73995618	4432	413	348	484	347	294	200	0.111596785124	0.356204648909	0.447	0.487	-0.04
2439	SLC30A6	SLC30A6	chr2	+	32409341	32409407	32417404	32417485	32400387	32400430	32417986	32418022	2439	15	21	92	71	191	206	0.111762564559	0.356498580857	0.435	0.583	-0.148
1886	HK1	HK1	chr10	+	71146078	71146174	71148952	71149052	71144551	71144671	71151880	71152064	1886	302	182	398	291	221	225	0.112124498571	0.35687061636	0.628	0.582	0.046
3766	RAB29	RAB29	chr1	-	205740599	205740781	205743960	205744214	205739860	205739982	205744501	205744610	3766	46	54	69	121	379	307	0.112138929122	0.35687061636	0.408	0.316	0.092
4843	ZCCHC11	ZCCHC11	chr1	-	52930741	52930845	52933852	52933939	52927383	52927441	52937623	52937774	4843	46	38	27	38	212	229	0.112048162662	0.35687061636	0.567	0.434	0.133
5711	SLC9A8	SLC9A8	chr20	+	48456077	48456136	48461572	48461656	48439597	48439678	48466115	48466217	5711	1	6	20	23	184	209	0.112025993239	0.35687061636	0.159	0.497	-0.338
3204	EXOSC7	EXOSC7	chr3	+	45048911	45049067	45052726	45052885	45046782	45046906	45053674	45054158	3204	297	117	354	109	281	284	0.11226057578	0.356935195391	0.72	0.766	-0.046
3387	ODF2	ODF2	chr9	+	131231461	131231632	131233586	131233747	131223220	131223289	131235191	131235320	3387	88	282	88	213	296	286	0.112289110777	0.356935195391	0.232	0.285	-0.053
2731	PI4K2A	PI4K2A	chr10	+	99410697	99410898	99416041	99416173	99400442	99400934	99416577	99416731	2731	73	69	222	153	326	257	0.11261566759	0.35755962396	0.455	0.534	-0.079
4872	SLC2A11	SLC2A11	chr22	+	24225958	24226060	24226135	24226211	24224945	24225056	24226488	24226616	4872	13	8	6	11	227	201	0.112597533878	0.35755962396	0.59	0.326	0.264
2279	MCCC1	MCCC1	chr3	-	182743542	182743592	182751778	182751865	182740204	182740342	182755005	182755222	2279	83	60	57	26	212	175	0.112975125913	0.358493817562	0.533	0.644	-0.111
5537	PAFAH1B2	PAFAH1B2	chr11	+	117031860	117031977	117034485	117034608	117030649	117030739	117038136	117041761	5537	62	75	362	325	242	248	0.113171891948	0.358910974118	0.459	0.533	-0.074
1572	SLC30A9	SLC30A9	chr4	+	42072542	42072708	42077673	42077803	42069101	42069209	42080228	42080342	1572	490	306	524	383	291	255	0.113381679686	0.359161793403	0.584	0.545	0.039
1617	TAPBP	TAPBP	chr6	-	33271731	33271766	33272073	33272415	33267471	33269548	33272765	33273164	1617	193	11	894	84	467	160	0.113363573825	0.359161793403	0.857	0.785	0.072
4850	CHTF8	CHTF8	chr16	-	69154955	69155073	69155338	69155396	69151911	69154552	69166386	69166493	4850	13	94	64	280	183	243	0.11351889603	0.359389316003	0.155	0.233	-0.078
3985	SPAG1	SPAG1	chr8	+	101226046	101226146	101232506	101232659	101225317	101225656	101237400	101237567	3985	2	27	59	276	225	278	0.113799263262	0.360069516919	0.084	0.209	-0.125
2074	MACF1	MACF1	chr1	+	39893126	39893286	39893632	39893959	39889699	39889866	39894913	39894998	2074	36	92	685	1278	285	452	0.114496902956	0.362068457219	0.383	0.459	-0.076
3817	ERCC6L2	ERCC6L2	chr9	+	98718195	98718295	98728843	98728996	98703735	98703831	98732857	98732938	3817	23	19	30	46	225	278	0.114565973361	0.362078544906	0.599	0.446	0.153
1152	LIMK1	LIMK1	chr7	+	73511409	73511519	73513361	73513568	73510951	73511090	73520204	73520310	1152	115	160	267	467	235	332	0.11508623962	0.362383800411	0.504	0.447	0.057
1276	AP2M1	AP2M1	chr3	+	183894738	183894855	183896644	183896910	183892633	183892747	183897956	183898039	1276	675	2748	695	3112	242	391	0.11497094221	0.362383800411	0.284	0.265	0.019
1911	OCIAD1	OCIAD1	chr4	+	48850415	48850463	48853822	48853992	48844652	48844706	48859229	48859382	1911	180	670	211	940	173	295	0.114801534629	0.362383800411	0.314	0.277	0.037
2248	HDAC11	HDAC11	chr3	+	13542212	13542289	13543370	13543433	13524963	13525064	13544383	13544480	2248	5	39	1	39	202	188	0.115124111266	0.362383800411	0.107	0.023	0.084
2408	GOPC	GOPC	chr6	-	117890734	117890899	117892022	117892118	117888016	117888197	117894629	117894795	2408	67	86	65	119	221	290	0.114962392808	0.362383800411	0.506	0.418	0.088
2680	SLC37A3	SLC37A3	chr7	-	140064207	140064291	140069389	140069482	140055467	140055564	140080081	140080190	2680	56	7	72	3	218	209	0.115098894554	0.362383800411	0.885	0.958	-0.073
4	AARSD1	AARSD1	chr17	-	41107858	41107989	41108220	41108337	41107174	41107241	41108420	41108577	4	216	153	199	178	242	256	0.115047744098	0.362383800411	0.599	0.542	0.057
4862	VARS	VARS	chr6	-	31749467	31749538	31749623	31749729	31749257	31749383	31749863	31749954	4862	189	116	470	358	231	196	0.115392701873	0.363021344874	0.58	0.527	0.053
2679	SLC37A3	SLC37A3	chr7	-	140064207	140064291	140069389	140069482	140058439	140058585	140080081	140080190	2679	56	49	74	96	218	209	0.115713919547	0.363716860728	0.523	0.425	0.098
3801	BRPF3	BRPF3	chr6	+	36179034	36179337	36185693	36185787	36177992	36178305	36189944	36190042	3801	141	73	124	45	428	219	0.115746140723	0.363716860728	0.497	0.585	-0.088
3982	SPAG1	SPAG1	chr8	+	101232506	101232659	101237400	101237567	101226046	101226146	101243383	101243516	3982	11	26	191	254	278	292	0.115974802716	0.364019140906	0.308	0.441	-0.133
4564	WDR47	WDR47	chr1	-	109524354	109524486	109525230	109525401	109517157	109517376	109525903	109526073	4564	36	30	88	45	296	257	0.115926048835	0.364019140906	0.51	0.629	-0.119
1508	CTDSPL2	CTDSPL2	chr15	+	44788577	44788656	44789224	44789336	44782981	44783197	44791924	44792011	1508	105	151	73	142	204	237	0.116348607863	0.364775783694	0.447	0.374	0.073
444	UBE2F	UBE2F	chr2	+	238881733	238881867	238896604	238896634	238875586	238875774	238903385	238903451	444	38	48	95	79	259	155	0.116308943036	0.364775783694	0.321	0.418	-0.097
1403	POLL	POLL	chr10	-	103345072	103345235	103345618	103345913	103344634	103344676	103347002	103347163	1403	54	30	100	85	420	288	0.116478421453	0.364974574861	0.552	0.447	0.105
1609	BAZ2B	BAZ2B	chr2	-	160304752	160304920	160310123	160310312	160303292	160303486	160335085	160335232	1609	26	35	65	53	314	293	0.116682708103	0.365406361102	0.409	0.534	-0.125
1096	ZHX1-C8orf76	ZHX1-C8orf76	chr8	-	124243539	124243997	124250037	124250181	124238428	124238872	124251288	124251384	1096	100	489	125	484	269	583	0.116979358642	0.365613144146	0.307	0.359	-0.052
4956	LYPLAL1	LYPLAL1	chr1	+	219352488	219352588	219383873	219383989	219347172	219347323	219384833	219386207	4956	31	76	66	107	225	241	0.11697251754	0.365613144146	0.304	0.398	-0.094
4966	ANAPC5	ANAPC5	chr12	-	121784698	121784808	121785604	121785684	121783641	121783834	121789936	121790265	4966	45	234	95	362	205	235	0.116908795362	0.365613144146	0.181	0.231	-0.05
79	ATP6V1H	ATP6V1H	chr8	-	54656136	54656250	54669114	54669216	54628102	54628584	54682177	54682303	79	150	190	270	275	227	239	0.117014832706	0.365613144146	0.454	0.508	-0.054
1428	BECN1	BECN1	chr17	-	40965965	40966026	40966541	40966691	40962149	40962946	40967925	40968072	1428	226	16	380	15	275	186	0.117610310712	0.366876761663	0.905	0.945	-0.04
299	ZNF138	ZNF138	chr7	+	64275953	64276031	64291317	64291454	64275295	64275422	64291828	64294059	299	9	12	16	8	203	262	0.117534850564	0.366876761663	0.492	0.721	-0.229
4209	RING1	RING1	chr6	+	33177691	33177907	33178934	33179324	33177402	33177563	33179505	33179779	4209	464	341	458	286	341	515	0.117619514929	0.366876761663	0.673	0.707	-0.034
1249	STARD4	STARD4	chr5	-	110837659	110837786	110840712	110840741	110836699	110836814	110842027	110842077	1249	1	128	0	457	154	252	0.118091410616	0.368139757655	0.013	0.0	0.013
4948	PPRC1	PPRC1	chr10	+	103902801	103902855	103904776	103904847	103898856	103901761	103906428	103907149	4948	46	27	80	74	179	196	0.118333323925	0.368684777943	0.651	0.542	0.109
2806	PRRC2A	PRRC2A	chr6	+	31590466	31590678	31591508	31591686	31588449	31588635	31592037	31592137	2806	92	357	270	848	337	303	0.118749696729	0.369772426755	0.188	0.223	-0.035
1901	TFDP1	TFDP1	chr13	+	114277494	114277601	114285937	114286059	114240088	114240164	114287434	114287600	1901	37	605	64	751	232	247	0.118990458147	0.370312320485	0.061	0.083	-0.022
1025	NVL	NVL	chr1	-	224418927	224418998	224420902	224420991	224415035	224415372	224424207	224424284	1025	88	39	77	21	214	196	0.119134826577	0.370551786569	0.674	0.771	-0.097
2894	WDR59	WDR59	chr16	-	74937844	74937998	74942805	74942875	74927576	74927710	74943398	74943555	2894	23	77	49	104	195	279	0.119527044108	0.371561444806	0.299	0.403	-0.104
1743	MGST2	MGST2	chr4	+	140599696	140599796	140616350	140616421	140586921	140587231	140624608	140624690	1743	28	10	249	159	225	196	0.119856451563	0.37216443943	0.709	0.577	0.132
4407	CPT1C	CPT1C	chr19	+	50203940	50204112	50204573	50204675	50200582	50200722	50204753	50204891	4407	66	18	17	10	297	227	0.11982562838	0.37216443943	0.737	0.565	0.172
918	TANGO2	TANGO2	chr22	+	20043465	20043536	20050860	20050965	20039987	20040107	20052064	20053449	918	4	17	20	33	196	230	0.120347083273	0.373476888576	0.216	0.416	-0.2
4381	RNF145	RNF145	chr5	-	158600990	158601166	158603639	158603875	158596686	158596827	158608967	158609059	4381	201	118	857	613	361	301	0.12054608491	0.37373882641	0.587	0.538	0.049
4449	EIF4G1	EIF4G1	chr3	+	184033550	184033644	184035108	184035285	184033276	184033333	184035504	184035604	4449	120	532	358	1324	219	302	0.120567492581	0.37373882641	0.237	0.272	-0.035
1160	RAP1GDS1	RAP1GDS1	chr4	+	99313102	99313231	99325627	99325753	99273626	99273752	99337895	99338039	1160	3	12	22	292	254	251	0.120705576161	0.373955945085	0.198	0.069	0.129
1587	BTN2A2	BTN2A2	chr6	+	26385242	26385590	26388240	26388522	26384019	26384143	26390232	26390439	1587	75	52	116	55	473	407	0.120828854922	0.374126978395	0.554	0.645	-0.091
569	RB1CC1	RB1CC1	chr8	-	53597958	53598080	53599412	53599527	53596446	53596573	53626634	53627026	569	17	67	37	87	240	247	0.120938372323	0.37425523327	0.207	0.304	-0.097
3603	HAUS2	HAUS2	chr15	+	42850395	42850488	42851536	42851606	42841010	42841163	42853467	42853600	3603	17	18	115	68	218	195	0.12110479509	0.374559343734	0.458	0.602	-0.144
132	CWF19L1	CWF19L1	chr10	-	102016018	102016233	102019974	102020076	102013177	102013296	102027327	102027438	132	1	115	7	185	227	340	0.12134705138	0.375097522151	0.013	0.054	-0.041
4107	WBP2	WBP2	chr17	-	73843567	73843690	73843876	73844011	73842988	73843065	73844650	73844743	4107	164	98	643	478	260	248	0.121468080492	0.375260579193	0.615	0.562	0.053
1556	TMEM14B	TMEM14B	chr6	+	10749854	10749931	10751365	10751467	10749434	10749501	10755374	10755465	1556	157	209	619	685	202	227	0.121782696981	0.37602118124	0.458	0.504	-0.046
1466	LAG3	LAG3	chr12	+	6886429	6886672	6886956	6887087	6884438	6884714	6887409	6887621	1466	45	28	0	2	368	256	0.122106053872	0.376274727283	0.528	0.0	0.528
2339	RRP12	RRP12	chr10	-	99153440	99153517	99155974	99156058	99150495	99150601	99160061	99160291	2339	16	24	96	83	209	202	0.122102271028	0.376274727283	0.392	0.528	-0.136
3714	TEX9	TEX9	chr15	+	56676149	56676229	56683440	56683616	56665638	56665702	56686362	56686445	3714	34	77	9	9	205	301	0.122156786393	0.376274727283	0.393	0.595	-0.202
4425	FLOT1	FLOT1	chr6	-	30709390	30709481	30709568	30709644	30708966	30709110	30709923	30709980	4425	83	186	93	275	201	216	0.121982002003	0.376274727283	0.324	0.267	0.057
5659	LDAH	LDAH	chr2	-	20990014	20990158	21001051	21001225	20974569	20974739	21022796	21022890	5659	117	156	75	134	299	269	0.122207130313	0.376274727283	0.403	0.335	0.068
513	RCBTB2	RCBTB2	chr13	-	49085905	49086013	49086151	49086310	49076859	49077050	49086864	49087031	513	150	13	21	0	284	233	0.122394232473	0.376639810566	0.904	1.0	-0.096
3400	NBR1	NBR1	chr17	+	41348497	41348608	41348958	41349123	41346980	41347056	41352183	41352625	3400	138	226	178	363	236	290	0.123005496053	0.378309013043	0.429	0.376	0.053
4779	ZCCHC7	ZCCHC7	chr9	+	37126308	37126939	37302184	37302228	37120468	37120620	37305540	37305711	4779	184	2	306	0	756	169	0.123259999758	0.3788797308	0.954	1.0	-0.046
1744	ANAPC1	ANAPC1	chr2	-	112622382	112622528	112625599	112625673	112621251	112621472	112630206	112630289	1744	20	66	67	141	199	271	0.123559626629	0.379588433736	0.292	0.393	-0.101
2357	PMF1	PMF1	chr1	+	156195347	156195459	156202110	156202216	156182778	156182967	156203418	156203519	2357	13	686	6	688	237	231	0.123979255814	0.380224869499	0.018	0.008	0.01
2698	APITD1-CORT	APITD1-CORT	chr1	+	10494713	10494747	10500403	10500470	10490803	10491458	10511433	10512060	2698	2	11	2	1	159	192	0.124112703035	0.380224869499	0.18	0.707	-0.527
3913	CAMK2G	CAMK2G	chr10	-	75585036	75585105	75587846	75587879	75583797	75583842	75597225	75597269	3913	3	96	0	93	158	194	0.123915339209	0.380224869499	0.037	0.0	0.037
4579	CAPN7	CAPN7	chr3	+	15282260	15282360	15282959	15283095	15281979	15282124	15283684	15283760	4579	74	41	75	62	225	261	0.124074472099	0.380224869499	0.677	0.584	0.093
5645	TMEM57	TMEM57	chr1	+	25784881	25785383	25810606	25810765	25783143	25783322	25812103	25812286	5645	160	85	302	123	627	284	0.124061400686	0.380224869499	0.46	0.527	-0.067
1771	PAX2	PAX2	chr10	+	102568866	102568993	102584404	102584506	102566186	102566362	102586765	102586852	1771	703	237	102	24	252	227	0.124186282416	0.380238333236	0.728	0.793	-0.065
1330	TCTN1	TCTN1	chr12	+	111078828	111078954	111082771	111082934	111078187	111078322	111085015	111085141	1330	46	56	30	58	251	288	0.124601062108	0.381080627929	0.485	0.372	0.113
209	CCT3	CCT3	chr1	-	156303337	156303434	156305617	156305679	156294762	156294880	156307944	156308206	209	497	697	966	1211	187	222	0.124837901918	0.381080627929	0.458	0.486	-0.028
2310	RIN2	RIN2	chr20	+	19970649	19970955	19977322	19977486	19955297	19956431	19981256	19983103	2310	84	57	247	226	431	289	0.124545871885	0.381080627929	0.497	0.423	0.074
2394	TPCN2	TPCN2	chr11	+	68822188	68822265	68822642	68822820	68821500	68821565	68825045	68825162	2394	1	5	18	17	202	303	0.124688824	0.381080627929	0.231	0.614	-0.383
2970	AP3S1	AP3S1	chr5	+	115205713	115205825	115230783	115230855	115177618	115177803	115238581	115238689	2970	14	203	28	242	237	197	0.12487740373	0.381080627929	0.054	0.088	-0.034
5115	LRRC20	LRRC20	chr10	-	72083618	72083786	72100308	72100458	72058725	72061264	72136207	72136352	5115	52	34	160	153	275	293	0.124864925963	0.381080627929	0.62	0.527	0.093
3163	TPGS2	TPGS2	chr18	-	34380160	34380274	34385336	34385465	34366446	34367042	34387809	34387897	3163	352	1	791	13	254	239	0.125205012552	0.381866080134	0.997	0.983	0.014
4608	SEMA4F	SEMA4F	chr2	+	74884979	74885078	74889858	74889952	74884691	74884751	74901624	74901803	4608	10	2	15	11	224	219	0.125343232999	0.381866080134	0.83	0.571	0.259
652	SEPT10	SEPT10	chr2	-	110343297	110343415	110350627	110350696	110342702	110342898	110371374	110371783	652	3	81	34	387	194	243	0.125282402378	0.381866080134	0.044	0.099	-0.055
4387	DAG1	DAG1	chr3	+	49526058	49526178	49530255	49530406	49507564	49507866	49547851	49548252	4387	2	0	10	17	245	276	0.125503681358	0.382092985609	1.0	0.399	0.601
808	PNPLA4	PNPLA4	chrX	-	7890044	7890139	7893980	7894173	7889753	7889889	7895726	7895780	808	67	139	52	151	318	220	0.125556756188	0.382092985609	0.25	0.192	0.058
1734	FAM49B	FAM49B	chr8	-	130867856	130867993	130874474	130874580	130866511	130866589	130883620	130883742	1734	215	437	363	627	231	262	0.126102827601	0.383199459927	0.358	0.396	-0.038
1741	LGR4	LGR4	chr11	-	27413993	27414065	27434335	27434407	27412640	27412712	27493664	27494334	1741	0	22	18	227	197	197	0.12609734996	0.383199459927	0.0	0.073	-0.073
6025	SPG11	SPG11	chr15	-	44862722	44862856	44864880	44865018	44861595	44861703	44876011	44876756	6025	5	62	18	102	263	259	0.126129516559	0.383199459927	0.074	0.148	-0.074
2390	IRF1	IRF1	chr5	-	131821358	131821408	131821942	131822065	131817300	131819767	131822248	131822378	2390	30	0	204	12	248	175	0.126273088199	0.383423697647	1.0	0.923	0.077
3558	ELP6	ELP6	chr3	-	47545819	47545938	47551673	47551744	47537129	47537687	47552637	47552716	3558	61	26	62	15	196	244	0.126404622099	0.383611155746	0.745	0.837	-0.092
3740	KLHL12	KLHL12	chr1	-	202862366	202862553	202863311	202863410	202860223	202861787	202863718	202863877	3740	54	103	77	104	224	312	0.126571541132	0.38390573403	0.422	0.508	-0.086
4565	WDR47	WDR47	chr1	-	109529144	109529302	109533875	109533951	109525903	109526073	109538201	109538459	4565	23	15	31	38	201	283	0.126645000753	0.383916670788	0.683	0.535	0.148
490	MTF2	MTF2	chr1	+	93586105	93586229	93592788	93592856	93584889	93584958	93594834	93595005	490	81	34	75	48	249	193	0.126787103661	0.384135568755	0.649	0.548	0.101
4150	TBC1D8	TBC1D8	chr2	-	101645952	101646238	101648729	101648847	101644764	101644894	101650005	101650220	4150	37	191	70	257	243	411	0.127387112503	0.385740810092	0.247	0.315	-0.068
2409	ACOX1	ACOX1	chr17	-	73956295	73956456	73969705	73969866	73953539	73953647	73974614	73974774	2409	16	51	63	123	286	286	0.127695613236	0.385774924568	0.239	0.339	-0.1
4205	ITGB8	ITGB8	chr7	+	20438482	20438617	20441343	20441749	20434518	20434608	20444250	20444476	4205	2	17	726	2193	260	531	0.127537161373	0.385774924568	0.194	0.403	-0.209
481	NUMA1	NUMA1	chr11	-	71723940	71727306	71727453	71727576	71721831	71721900	71728732	71728873	481	80	2751	281	7962	248	3491	0.127552358978	0.385774924568	0.29	0.332	-0.042
5212	MAST2	MAST2	chr1	+	46494439	46494605	46495137	46495239	46493402	46493535	46495502	46495625	5212	107	67	169	142	291	227	0.127749338194	0.385774924568	0.555	0.481	0.074
5375	MRRF	MRRF	chr9	+	125033142	125033354	125042721	125042877	125026881	125027217	125047447	125047566	5375	96	68	239	224	337	281	0.127744005218	0.385774924568	0.541	0.471	0.07
1802	NFATC3	NFATC3	chr16	+	68215377	68215433	68217142	68217269	68208276	68208417	68224670	68225678	1802	17	54	27	49	181	252	0.128231253222	0.386410443171	0.305	0.434	-0.129
2588	ARIH2	ARIH2	chr3	+	48964894	48965246	48999044	48999112	48960180	48960244	49002351	49002415	2588	449	70	675	134	477	193	0.128276431391	0.386410443171	0.722	0.671	0.051
2909	NDUFA3	NDUFA3	chr19	+	54606421	54606496	54609240	54609318	54606159	54606196	54610117	54610281	2909	10	204	9	378	200	203	0.128180730886	0.386410443171	0.047	0.024	0.023
4029	PTK2	PTK2	chr8	-	141727696	141727808	141745349	141745554	141716217	141716304	141749116	141749206	4029	313	151	709	284	330	237	0.128311328018	0.386410443171	0.598	0.642	-0.044
48	NT5DC3	NT5DC3	chr12	-	104182615	104182697	104186941	104187043	104181218	104181305	104187187	104187290	48	3	0	51	42	227	207	0.128307912236	0.386410443171	1.0	0.525	0.475
3288	SYNE4	SYNE4	chr19	-	36498026	36498170	36499118	36499269	36496234	36496339	36499455	36499672	3288	18	10	58	15	276	269	0.128493933501	0.386582147106	0.637	0.79	-0.153
4445	MYOF	MYOF	chr10	-	95169329	95169496	95185827	95185915	95168543	95168672	95191164	95191273	4445	5	4	574	1326	213	292	0.128509021609	0.386582147106	0.631	0.372	0.259
2712	SEPT2	SEPT2	chr2	+	242263630	242263656	242265407	242265528	242254601	242255025	242274540	242274627	2712	11	1109	30	1784	151	246	0.128676743861	0.386874936685	0.016	0.027	-0.011
3044	SPAG16	SPAG16	chr2	+	214204886	214204994	214215251	214215369	214181942	214182080	214228799	214228869	3044	3	6	16	9	233	243	0.128860935612	0.387216895639	0.343	0.65	-0.307
1970	ARMC1	ARMC1	chr8	-	66525478	66525668	66534497	66534589	66517656	66517773	66539450	66539668	1970	101	169	139	298	217	315	0.129001082027	0.387291405333	0.465	0.404	0.061
4256	GBF1	GBF1	chr10	+	104127974	104128211	104128495	104128589	104127234	104127317	104128967	104129144	4256	164	62	391	192	362	219	0.129097135111	0.387291405333	0.615	0.552	0.063
531	TIMP1	TIMP1	chrX	+	47444603	47444730	47444941	47445066	47444334	47444414	47445919	47446190	531	559	613	927	907	252	250	0.129032912079	0.387291405333	0.475	0.503	-0.028
1666	TBC1D1	TBC1D1	chr4	+	38119653	38119813	38126582	38126752	38104619	38104778	38134704	38134878	1666	74	421	112	497	285	295	0.12917404265	0.387310713805	0.154	0.189	-0.035
2802	SLC25A26	SLC25A26	chr3	+	66396787	66396832	66413283	66413353	66313755	66313803	66419901	66419966	2802	14	50	23	45	170	195	0.12970066625	0.388677678141	0.243	0.37	-0.127
1135	SLC25A17	SLC25A17	chr22	-	41188528	41188680	41195026	41195087	41175012	41175129	41215198	41215403	1135	52	121	64	208	186	277	0.129895413303	0.38883725028	0.39	0.314	0.076
2213	ZMYND11	ZMYND11	chr10	+	283524	283617	285995	286051	282777	282855	286832	286910	2213	38	25	181	76	218	181	0.129838858991	0.38883725028	0.558	0.664	-0.106
5001	KLHL2	KLHL2	chr4	+	166149958	166150065	166159929	166160051	166141085	166141211	166184348	166184511	5001	4	16	78	135	232	247	0.130053996014	0.389100033801	0.21	0.381	-0.171
1111	SNF8	SNF8	chr17	-	47009004	47009079	47010566	47010708	47007458	47007974	47013531	47013604	1111	551	249	718	277	267	200	0.130186289573	0.389283921378	0.624	0.66	-0.036
4728	LDLR	LDLR	chr19	+	11231045	11231198	11233849	11234020	11230767	11230909	11240188	11240346	4728	52	18	1693	378	278	296	0.130687039839	0.390568771591	0.755	0.827	-0.072
2978	HIPK3	HIPK3	chr11	+	33369711	33369774	33370067	33370364	33369397	33369559	33370692	33370833	2978	5	137	26	349	188	422	0.131455563821	0.392652053674	0.076	0.143	-0.067
1824	RAB2B	RAB2B	chr14	-	21930508	21930577	21931814	21931926	21927178	21929462	21936515	21936608	1824	113	68	52	46	237	194	0.131829019859	0.393340007136	0.576	0.481	0.095
2178	TCAIM	TCAIM	chr3	+	44396230	44396303	44399232	44399368	44379610	44379811	44402856	44403010	2178	8	24	37	56	198	261	0.131773361515	0.393340007136	0.305	0.466	-0.161
1647	NDFIP1	NDFIP1	chr5	+	141520127	141520194	141524135	141524241	141517298	141517423	141531295	141534008	1647	181	202	486	649	192	231	0.131999925529	0.393425993489	0.519	0.474	0.045
2198	ANXA3	ANXA3	chr4	+	79500180	79500275	79503330	79503444	79494333	79494421	79507413	79507504	2198	2	7	2045	2257	220	239	0.132001006549	0.393425993489	0.237	0.496	-0.259
3598	TACC3	TACC3	chr4	+	1725454	1725597	1729434	1730514	1725147	1725310	1732613	1732689	3598	277	1587	828	4236	268	1205	0.132257687949	0.393977372882	0.44	0.468	-0.028
1409	POLL	POLL	chr10	-	103343264	103343438	103344358	103344676	103342519	103342648	103345072	103345235	1409	61	54	135	84	443	299	0.132349528926	0.394037384061	0.433	0.52	-0.087
2113	UTP18	UTP18	chr17	+	49371263	49371406	49374325	49374364	49365389	49365564	49375142	49375292	2113	249	42	339	40	268	164	0.132480257672	0.39421304611	0.784	0.838	-0.054
1194	EIF2B3	EIF2B3	chr1	-	45443986	45444132	45446692	45446849	45407177	45407337	45452164	45452394	1194	110	95	153	173	282	271	0.132663216494	0.394543851651	0.527	0.459	0.068
2699	APITD1-CORT	APITD1-CORT	chr1	+	10500403	10500470	10502321	10502498	10494713	10494747	10511433	10512060	2699	83	75	111	72	192	302	0.132758802752	0.394614591631	0.635	0.708	-0.073
3887	MEAF6	MEAF6	chr1	-	37967404	37967597	37974878	37974924	37961485	37961519	37975055	37975143	3887	197	697	152	446	171	318	0.132865461867	0.394718150498	0.345	0.388	-0.043
4072	WDR11	WDR11	chr10	+	122646200	122646348	122648589	122648696	122645325	122645450	122649406	122649521	4072	87	41	168	111	273	232	0.132967665454	0.394769252418	0.643	0.563	0.08
5134	MGME1	MGME1	chr20	+	17956326	17956546	17968808	17968941	17950443	17951013	17970581	17971762	5134	171	139	208	133	345	258	0.133026320138	0.394769252418	0.479	0.539	-0.06
2130	TANC1	TANC1	chr2	+	159992704	159992809	160005652	160005783	159954148	159954346	160006880	160007067	2130	37	69	77	98	230	256	0.133296597074	0.395111535566	0.374	0.467	-0.093
2673	SLC35B4	SLC35B4	chr7	-	133986780	133986862	133989556	133989606	133986512	133986573	133991423	133991526	2673	22	45	21	74	175	207	0.133357332328	0.395111535566	0.366	0.251	0.115
4005	RPL10	RPL10	chrX	+	153627827	153627935	153628143	153628282	153627678	153627737	153628804	153628967	4005	9143	8010	15465	13155	233	264	0.133266121209	0.395111535566	0.564	0.571	-0.007
4041	ILF2	ILF2	chr1	-	153635690	153635752	153636518	153636606	153635180	153635271	153636871	153636950	4041	532	3	685	11	213	187	0.133478040816	0.395256095003	0.994	0.982	0.012
276	ATAD3A	ATAD3A	chr1	+	1463074	1463242	1464602	1464711	1461840	1461911	1469305	1470067	276	215	78	603	274	293	234	0.133885132984	0.396193501028	0.688	0.637	0.051
563	METTL23	METTL23	chr17	+	74723051	74723260	74725771	74725876	74722911	74722961	74729059	74729297	563	15	18	22	51	334	230	0.133938778186	0.396193501028	0.365	0.229	0.136
4076	SEC11A	SEC11A	chr15	-	85223943	85224063	85230855	85231005	85213955	85214013	85259255	85259691	4076	191	742	346	1154	275	245	0.134045188981	0.396294975062	0.187	0.211	-0.024
2071	PRH1-PRR4	PRH1-PRR4	chr12	-	11126253	11126320	11199618	11199787	11036752	11036874	11324020	11324224	2071	60	8	32	1	294	192	0.134846423498	0.398449432013	0.83	0.954	-0.124
1714	CCT5	CCT5	chr5	+	10260903	10261023	10261671	10261857	10258497	10258647	10262592	10262730	1714	1001	1429	2527	3352	245	311	0.135073603474	0.398692011113	0.471	0.489	-0.018
2242	ESRRG	ESRRG	chr1	-	217038402	217038520	217112923	217113015	216850417	216850833	217173594	217174066	2242	2	0	3	6	217	243	0.135003794519	0.398692011113	1.0	0.359	0.641
1990	ADRM1	ADRM1	chr20	+	60878623	60878837	60879516	60879633	60877951	60878105	60881252	60881376	1990	512	400	950	839	339	242	0.135227070149	0.398925600342	0.477	0.447	0.03
4787	PLXNB1	PLXNB1	chr3	-	48463739	48463868	48464173	48464356	48463513	48463614	48464913	48466026	4787	92	99	226	187	308	254	0.135297911033	0.398925600342	0.434	0.499	-0.065
1033	ZCCHC10	ZCCHC10	chr5	-	132335823	132335865	132342450	132342612	132332676	132334542	132358532	132358598	1033	79	13	87	25	287	167	0.135693206256	0.399876601385	0.78	0.669	0.111
743	APH1A	APH1A	chr1	-	150239755	150239878	150240115	150240189	150239474	150239602	150240356	150240527	743	322	634	634	1100	199	248	0.135944926389	0.40040370602	0.388	0.418	-0.03
5810	SUSD1	SUSD1	chr9	-	114842353	114842445	114860749	114860942	114825216	114825313	114864455	114864565	5810	78	2	181	0	318	217	0.136100149655	0.40064618238	0.964	1.0	-0.036
1356	MAP2K5	MAP2K5	chr15	+	68020253	68020283	68040568	68040595	67995674	67995746	68040906	68040939	1356	11	35	10	14	155	152	0.136304236216	0.400817593496	0.236	0.412	-0.176
3274	SASS6	SASS6	chr1	-	100587935	100588040	100588765	100588845	100586933	100587105	100591437	100591498	3274	4	16	20	32	205	230	0.136266425026	0.400817593496	0.219	0.412	-0.193
4483	ERCC1	ERCC1	chr19	-	45922355	45922455	45923581	45923685	45920078	45920155	45924435	45924651	4483	216	327	198	247	229	225	0.136475804005	0.401107496691	0.394	0.441	-0.047
4609	SEMA4F	SEMA4F	chr2	+	74884979	74885078	74889858	74889952	74884691	74884751	74900583	74900703	4609	10	14	14	43	224	219	0.137144472861	0.402857307773	0.411	0.241	0.17
1253	RANGAP1	RANGAP1	chr22	-	41657449	41657584	41660667	41660847	41653951	41654110	41664100	41664160	1253	178	106	1358	980	305	260	0.137475716576	0.403399218949	0.589	0.542	0.047
3223	ELP2	ELP2	chr18	+	33726212	33726344	33734812	33734962	33725910	33726011	33736428	33736617	3223	88	178	161	255	257	275	0.137578429459	0.403399218949	0.346	0.403	-0.057
4621	DAZAP2	DAZAP2	chr12	+	51634126	51634245	51634654	51634900	51632507	51632704	51636113	51637717	4621	435	1026	1104	2354	244	371	0.137695948826	0.403399218949	0.392	0.416	-0.024
4997	HSDL2	HSDL2	chr9	+	115181139	115181238	115200710	115200905	115171186	115171301	115203978	115204050	4997	3	102	2	274	224	320	0.137589234925	0.403399218949	0.04	0.01	0.03
5189	B4GALT4	B4GALT4	chr3	-	118937496	118937619	118942904	118943092	118935086	118935191	118945655	118945888	5189	122	63	249	169	313	248	0.137646931693	0.403399218949	0.605	0.539	0.066
3541	ANAPC11	ANAPC11	chr17	+	79851427	79851490	79852342	79852462	79849588	79849709	79857795	79858409	3541	18	487	43	765	188	245	0.138033512827	0.404054383279	0.046	0.068	-0.022
5178	MRPS25	MRPS25	chr3	-	15094886	15094974	15100875	15100982	15090018	15094140	15106567	15106816	5178	53	97	115	154	232	213	0.138066617867	0.404054383279	0.334	0.407	-0.073
2890	TARBP2	TARBP2	chr12	+	53895798	53895968	53896810	53896913	53894704	53895245	53897496	53897592	2890	222	117	199	133	295	228	0.138693903904	0.405674132973	0.595	0.536	0.059
684	JMJD1C	JMJD1C	chr10	-	64958272	64958487	64966354	64968561	64957170	64957323	64968822	64968995	684	861	88	1520	125	2332	340	0.138929668064	0.406147582808	0.588	0.639	-0.051
2833	MGLL	MGLL	chr3	-	127441272	127441409	127500631	127500738	127413817	127414033	127540536	127540681	2833	6	2	671	53	232	262	0.139048079885	0.4062776433	0.772	0.935	-0.163
4235	TEAD1	TEAD1	chr11	+	12886384	12886447	12901254	12901389	12883796	12883861	12902551	12902598	4235	16	30	96	298	188	260	0.139392371702	0.407067202377	0.424	0.308	0.116
6068	PTK7	PTK7	chr6	+	43097464	43097567	43097967	43098158	43096714	43097002	43098248	43098399	6068	187	407	247	451	228	316	0.139539988077	0.407281877043	0.389	0.432	-0.043
4247	TADA2A	TADA2A	chr17	+	35802664	35802753	35818625	35818689	35800605	35800763	35822181	35822225	4247	45	13	61	31	214	189	0.139740653342	0.407651077902	0.754	0.635	0.119
2946	GCSH	GCSH	chr16	-	81121205	81121269	81124205	81124285	81115551	81116568	81129735	81129980	2946	33	2	42	0	205	189	0.14002585518	0.408266366084	0.938	1.0	-0.062
1393	RPAIN	RPAIN	chr17	+	5329290	5329402	5329555	5329619	5326088	5326149	5335861	5336340	1393	140	25	136	37	237	189	0.140287529213	0.408267323684	0.817	0.746	0.071
201	NOL10	NOL10	chr2	-	10822096	10822195	10824692	10824738	10815919	10815997	10829921	10830113	201	9	25	46	68	171	224	0.140378134578	0.408267323684	0.32	0.47	-0.15
2949	PPP2CA	PPP2CA	chr5	-	133537538	133537712	133541612	133541822	133536675	133536765	133561450	133561950	2949	831	502	1864	1017	335	299	0.140378808111	0.408267323684	0.596	0.621	-0.025
4048	EFTUD2	EFTUD2	chr17	-	42929776	42929930	42930663	42930758	42929077	42929185	42930884	42931003	4048	134	417	281	731	220	279	0.140197636991	0.408267323684	0.29	0.328	-0.038
5651	MRPL55	MRPL55	chr1	-	228295935	228296019	228296655	228296722	228295368	228295570	228296961	228297013	5651	0	28	2	23	192	209	0.140397605852	0.408267323684	0.0	0.086	-0.086
3858	WDR19	WDR19	chr4	+	39233781	39233892	39236385	39236495	39233416	39233576	39241896	39241954	3858	101	102	11	20	236	235	0.140766998334	0.409125025301	0.496	0.354	0.142
2066	HSPB11	HSPB11	chr1	-	54394044	54394113	54395711	54395818	54389576	54389620	54405657	54405770	2066	254	145	403	188	232	194	0.140992531834	0.409556648077	0.594	0.642	-0.048
493	DNALI1	DNALI1	chr1	+	38024927	38025097	38027157	38027336	38023203	38023349	38027681	38027846	493	130	250	105	158	295	304	0.141213582261	0.409556648077	0.349	0.406	-0.057
829	MSI2	MSI2	chr17	+	55704589	55704664	55729459	55729522	55693330	55693445	55752332	55752487	829	145	7	133	13	200	188	0.14115698047	0.409556648077	0.951	0.906	0.045
868	CD44	CD44	chr11	+	35232792	35232996	35236398	35236461	35229651	35229753	35240862	35240934	868	1	6	1175	1657	329	188	0.141197677259	0.409556648077	0.087	0.288	-0.201
2653	ZMYM2	ZMYM2	chr13	+	20635192	20635364	20636985	20637111	20633586	20633702	20638590	20638685	2653	373	225	183	136	297	251	0.141430094543	0.409968248739	0.584	0.532	0.052
2017	TFPT	TFPT	chr19	-	54613433	54613504	54617821	54618080	54611632	54611702	54618626	54619055	2017	181	89	181	67	384	196	0.141710262433	0.410347524938	0.509	0.58	-0.071
5538	PAFAH1B2	PAFAH1B2	chr11	+	117023156	117023244	117030649	117030739	117014999	117015134	117034485	117034608	5538	6	1	26	0	213	215	0.141651069178	0.410347524938	0.858	1.0	-0.142
2962	FUS	FUS	chr16	+	31201595	31201719	31202062	31202163	31201360	31201462	31202283	31202431	2962	1610	931	1619	1019	249	226	0.141801697621	0.410396066417	0.611	0.591	0.02
2832	MGLL	MGLL	chr3	-	127441272	127441409	127500631	127500738	127429418	127429508	127540536	127540681	2832	6	2	675	54	232	262	0.141991262869	0.410728410909	0.772	0.934	-0.162
2477	AZIN1	AZIN1	chr8	-	103851877	103852051	103855778	103855975	103850971	103851144	103862226	103862372	2477	265	362	645	1014	322	299	0.142260492575	0.410907873649	0.405	0.371	0.034
4352	SLC39A7	SLC39A7	chr6	+	33169848	33169902	33170039	33170204	33169521	33169690	33170336	33170477	4352	233	701	408	1067	179	290	0.142352363797	0.410907873649	0.35	0.383	-0.033
577	POGZ	POGZ	chr1	-	151381169	151381304	151384100	151384247	151380575	151380716	151384771	151384872	577	59	15	103	43	272	260	0.142334793165	0.410907873649	0.79	0.696	0.094
587	PCNP	PCNP	chr3	+	101304280	101304355	101309058	101309114	101293041	101293123	101311470	101313281	587	16	368	34	498	200	181	0.142200365247	0.410907873649	0.038	0.058	-0.02
5892	BCL7B	BCL7B	chr7	-	72957877	72957974	72966496	72966572	72954211	72954382	72971816	72972065	5892	43	137	65	288	201	222	0.14243266429	0.410923844062	0.257	0.2	0.057
4555	DAB2	DAB2	chr5	-	39381555	39381718	39382719	39383373	39376751	39377384	39388406	39388469	4555	120	24	370	106	779	288	0.142548499533	0.410955636573	0.649	0.563	0.086
745	APH1A	APH1A	chr1	-	150240115	150240189	150240356	150240527	150239755	150239878	150241097	150241609	745	659	374	985	631	296	199	0.142593231249	0.410955636573	0.542	0.512	0.03
2263	CCNI	CCNI	chr4	-	77976302	77976533	77977401	77977476	77969176	77969815	77979659	77979788	2263	404	1301	875	2546	200	356	0.143022339921	0.411976299898	0.356	0.38	-0.024
162	DDX3X	DDX3X	chrX	+	41202468	41202604	41202989	41203075	41201989	41202089	41203282	41203381	162	604	360	1500	795	261	211	0.143241953833	0.412392759699	0.576	0.604	-0.028
1143	UBE2C	UBE2C	chr20	+	44444028	44444179	44444179	44444384	44442075	44442103	44444492	44444552	1143	1	1043	28	2452	276	330	0.14359290465	0.412555839744	0.001	0.013	-0.012
1463	CCAR1	CCAR1	chr10	+	70497601	70497646	70500385	70500418	70496632	70496805	70502132	70502326	1463	53	93	73	91	170	158	0.143467795692	0.412555839744	0.346	0.427	-0.081
2479	AZIN1	AZIN1	chr8	-	103845283	103845446	103846416	103846491	103842048	103842164	103846893	103846975	2479	218	280	526	790	200	288	0.143546528992	0.412555839744	0.529	0.489	0.04
3182	MAPKBP1	MAPKBP1	chr15	+	42106747	42106937	42107456	42107603	42105818	42105979	42107821	42107997	3182	15	13	87	40	315	272	0.143598857611	0.412555839744	0.499	0.653	-0.154
988	ATP7B	ATP7B	chr13	-	52532446	52532680	52542579	52542743	52531651	52531743	52544627	52544885	988	21	46	45	61	289	359	0.144255553582	0.414225978311	0.362	0.478	-0.116
4388	DAG1	DAG1	chr3	+	49526058	49526178	49530259	49530406	49507564	49507866	49547851	49548252	4388	2	0	10	15	245	272	0.144551755966	0.414607329379	1.0	0.425	0.575
5876	GSN	GSN	chr9	+	124044716	124044828	124045596	124045670	124043747	124043840	124064240	124064445	5876	5	3	13	26	237	199	0.144614674385	0.414607329379	0.583	0.296	0.287
5985	IPO11	IPO11	chr5	+	61856962	61857084	61887403	61887499	61847049	61847163	61897590	61897675	5985	20	33	77	79	247	221	0.144561989919	0.414607329379	0.352	0.466	-0.114
1522	VPRBP	VPRBP	chr3	-	51517734	51517852	51530749	51530796	51504944	51505021	51533888	51534018	1522	0	32	3	48	172	243	0.14514538438	0.415044091117	0.0	0.081	-0.081
2073	PRH1-PRR4	PRH1-PRR4	chr12	-	11126253	11126320	11199618	11199787	11035659	11035695	11324020	11324224	2073	59	3	32	5	294	192	0.145142214067	0.415044091117	0.928	0.807	0.121
2333	TIMM50	TIMM50	chr19	+	39978700	39978857	39979178	39979285	39977036	39977135	39980358	39981528	2333	392	314	533	368	282	232	0.145229905285	0.415044091117	0.507	0.544	-0.037
2496	CHAF1A	CHAF1A	chr19	+	4418016	4418073	4422562	4422792	4408899	4409756	4423331	4423392	2496	53	231	111	369	182	355	0.145423273271	0.415044091117	0.309	0.37	-0.061
3516	CSPP1	CSPP1	chr8	+	68049690	68049838	68062017	68062170	68044185	68044315	68066258	68066371	3516	60	40	57	57	273	278	0.144909202312	0.415044091117	0.604	0.505	0.099
3586	EHMT2	EHMT2	chr6	-	31854551	31854674	31854771	31854878	31854357	31854459	31855353	31855436	3586	98	194	77	115	232	248	0.145298482426	0.415044091117	0.351	0.417	-0.066
4391	DAG1	DAG1	chr3	+	49514281	49514333	49526058	49526178	49507564	49507866	49547851	49548252	4391	0	2	15	10	177	245	0.145023727425	0.415044091117	0.0	0.675	-0.675
4699	SCMH1	SCMH1	chr1	-	41617285	41617356	41618270	41618413	41608549	41608784	41625396	41625605	4699	12	32	27	39	268	196	0.145224713881	0.415044091117	0.215	0.336	-0.121
5872	GSN	GSN	chr9	+	124044152	124044231	124045596	124045670	124043747	124043840	124064240	124064445	5872	0	3	20	26	204	199	0.145446673852	0.415044091117	0.0	0.429	-0.429
5195	ACTN1	ACTN1	chr14	-	69345174	69345240	69345705	69345786	69343798	69343957	69346678	69346825	5195	191	6	4820	76	206	191	0.145637219406	0.415372162873	0.967	0.983	-0.016
4464	MTHFD1	MTHFD1	chr14	+	64867510	64867595	64877807	64877867	64854758	64855186	64879189	64879243	4464	52	13	438	173	210	185	0.145864224663	0.415803827151	0.779	0.69	0.089
1932	ACAA1	ACAA1	chr3	-	38169276	38169357	38170780	38170879	38168000	38168191	38173086	38173129	1932	81	103	206	202	224	206	0.14626392474	0.416727076398	0.42	0.484	-0.064
5256	ZSWIM7	ZSWIM7	chr17	-	15890579	15890682	15897070	15897092	15884353	15884458	15902832	15903006	5256	0	40	5	113	147	228	0.14649571714	0.417171223524	0.0	0.064	-0.064
2889	TARBP2	TARBP2	chr12	+	53895798	53895968	53896810	53896913	53895376	53895492	53897496	53897592	2889	103	112	88	127	295	228	0.147054433368	0.418545399167	0.415	0.349	0.066
1009	RABEP1	RABEP1	chr17	+	5283658	5283757	5284683	5284800	5281471	5281527	5286416	5286863	1009	33	61	77	97	224	242	0.147287636955	0.41855886903	0.369	0.462	-0.093
3060	MED27	MED27	chr9	-	134814767	134814861	134889723	134889854	134769271	134769379	134952828	134952973	3060	379	261	278	159	256	219	0.147151454568	0.41855886903	0.554	0.599	-0.045
681	SMG5	SMG5	chr1	-	156220648	156220787	156221193	156221268	156219014	156220461	156222204	156222295	681	139	169	171	259	200	264	0.147284761718	0.41855886903	0.521	0.466	0.055
3232	PCCB	PCCB	chr3	+	135979320	135979377	135980793	135980907	135975396	135975465	136002678	136002789	3232	66	160	66	215	182	239	0.147436302138	0.418764814755	0.351	0.287	0.064
3795	PSMA3	PSMA3	chr14	+	58714467	58714550	58718836	58718960	58711522	58711659	58724462	58724564	3795	81	242	464	1134	208	249	0.147784225014	0.419460438615	0.286	0.329	-0.043
960	ANKRD26	ANKRD26	chr10	-	27303422	27303640	27306430	27306721	27301810	27302039	27311486	27311616	960	67	35	65	51	416	343	0.147833855458	0.419460438615	0.612	0.512	0.1
5329	TIMMDC1	TIMMDC1	chr3	+	119219541	119219707	119222378	119222467	119217367	119217774	119222800	119222868	5329	378	169	438	234	291	214	0.148260482825	0.42045387699	0.622	0.579	0.043
5697	PSMF1	PSMF1	chr20	+	1108068	1108151	1115763	1115949	1106140	1106293	1143773	1143827	5697	250	506	446	784	208	311	0.148550776621	0.420923830643	0.425	0.46	-0.035
815	RFC2	RFC2	chr7	-	73660991	73661093	73663341	73663550	73657475	73657576	73664068	73664110	815	24	121	36	276	334	227	0.148579372534	0.420923830643	0.119	0.081	0.038
2142	IMMP1L	IMMP1L	chr11	-	31477806	31477933	31484718	31484852	31455006	31455117	31531065	31531175	2142	26	33	35	26	259	252	0.148839186794	0.421277168882	0.434	0.567	-0.133
4811	NET1	NET1	chr10	+	5494787	5494883	5495212	5495309	5494320	5494488	5495446	5495523	4811	8	447	5	932	221	222	0.148857398466	0.421277168882	0.018	0.005	0.013
2582	MFF	MFF	chr2	+	228207460	228207535	228211941	228212100	228205007	228205096	228220392	228220477	2582	31	183	57	237	200	284	0.148981582045	0.421411618589	0.194	0.255	-0.061
1738	EML3	EML3	chr11	-	62373326	62373452	62373534	62373686	62373113	62373245	62374429	62374571	1738	69	80	124	106	277	251	0.14989194074	0.422681429609	0.439	0.515	-0.076
204	NAA20	NAA20	chr20	+	20007427	20007563	20013151	20013297	19997933	19998093	20013745	20014273	204	17	296	65	762	261	271	0.149843851528	0.422681429609	0.056	0.081	-0.025
2893	MCMBP	MCMBP	chr10	-	121595051	121595216	121596407	121596541	121591523	121591612	121598046	121598212	2893	228	163	466	398	259	290	0.149568823296	0.422681429609	0.61	0.567	0.043
3113	LOC730102	LOC730102	chr1	-	178000685	178000795	178001564	178001630	177995289	177995390	178002161	178002220	3113	10	23	39	48	191	235	0.149780193655	0.422681429609	0.349	0.5	-0.151
3958	GATS	GATS	chr7	-	99810669	99810756	99820219	99820343	99798277	99800226	99821504	99821698	3958	4	3	4	0	249	212	0.149730757928	0.422681429609	0.532	1.0	-0.468
4963	SMIM7	SMIM7	chr19	-	16770205	16770258	16770769	16770811	16756958	16758072	16770895	16770968	4963	7	29	1	18	167	178	0.149880736044	0.422681429609	0.205	0.056	0.149
3328	FASTK	FASTK	chr7	-	150774965	150775179	150776586	150777009	150774396	150774488	150777771	150777970	3328	169	90	279	116	548	339	0.14997008244	0.422684909277	0.537	0.598	-0.061
2275	CCNA2	CCNA2	chr4	-	122739954	122740068	122740526	122740734	122739198	122739332	122741696	122741920	2275	157	95	817	605	333	239	0.15018011343	0.422843188223	0.543	0.492	0.051
5201	ATP5F1	ATP5F1	chr1	+	111992458	111992495	111996832	111996978	111991742	111992203	111998707	111998871	5201	177	899	279	1217	162	271	0.150172707605	0.422843188223	0.248	0.277	-0.029
123	HADHB	HADHB	chr2	+	26486247	26486347	26492820	26492865	26477297	26477342	26496518	26496618	123	141	106	174	101	225	170	0.150747851885	0.424007264053	0.501	0.566	-0.065
3376	SNAPC1	SNAPC1	chr14	+	62244789	62244858	62245565	62245628	62242812	62242971	62248964	62249115	3376	8	24	72	117	194	188	0.150709505534	0.424007264053	0.244	0.374	-0.13
3900	ATP13A1	ATP13A1	chr19	-	19763403	19763529	19764592	19764703	19762497	19762606	19764777	19764953	3900	138	191	143	157	236	251	0.150917171404	0.424266380581	0.435	0.492	-0.057
1820	AMT	AMT	chr3	-	49458924	49459005	49459536	49459690	49457643	49457775	49459793	49460111	1820	9	22	15	17	279	206	0.15166172725	0.42540901558	0.232	0.394	-0.162
2627	ST13	ST13	chr22	-	41228572	41228675	41246826	41246884	41226843	41226960	41252434	41253012	2627	502	1699	538	2015	183	228	0.151631971255	0.42540901558	0.269	0.25	0.019
33	CBFB	CBFB	chr16	+	67100584	67100701	67116115	67116211	67070541	67070658	67132612	67134958	33	157	81	387	157	242	221	0.151710638744	0.42540901558	0.639	0.692	-0.053
4470	ANO9	ANO9	chr11	-	419581	419729	420462	420615	418887	418989	420717	420860	4470	4	33	49	191	278	273	0.151708314152	0.42540901558	0.106	0.201	-0.095
5450	AK6	AK6	chr5	-	68651721	68651780	68662329	68662422	68651475	68651621	68665483	68665840	5450	22	105	25	189	218	184	0.151433049356	0.42540901558	0.15	0.1	0.05
5778	SPINT2	SPINT2	chr19	+	38774266	38774437	38778515	38778575	38755097	38755638	38779777	38779831	5778	369	178	4105	2268	296	185	0.151802260951	0.42544886598	0.564	0.531	0.033
2967	WDR41	WDR41	chr5	-	76760585	76760634	76785281	76785397	76758919	76759051	76787994	76788332	2967	53	28	52	43	241	174	0.1519554083	0.425568012233	0.577	0.466	0.111
5165	PTH1R	PTH1R	chr3	+	46935396	46935499	46937224	46937359	46925001	46925124	46939344	46939455	5165	0	8	62	298	228	260	0.151999637557	0.425568012233	0.0	0.192	-0.192
173	FBXO18	FBXO18	chr10	+	5932981	5933079	5944982	5945138	5932165	5932309	5947999	5948595	173	0	82	4	148	223	281	0.152263587846	0.426089958657	0.0	0.033	-0.033
4373	TBRG4	TBRG4	chr7	-	45143697	45143855	45144136	45144308	45142931	45143042	45145039	45145363	4373	142	162	362	339	297	283	0.152419811054	0.426310066948	0.455	0.504	-0.049
5305	CCDC109B	CCDC109B	chr4	+	110581350	110581521	110585445	110585550	110580166	110580242	110603737	110603898	5305	46	42	324	212	296	230	0.152584197312	0.426552771326	0.46	0.543	-0.083
2924	NAP1L1	NAP1L1	chr12	-	76462688	76462774	76467982	76468019	76461150	76461253	76478346	76478813	2924	15	1290	41	2296	162	211	0.152974306482	0.427425921924	0.015	0.023	-0.008
4724	LDLR	LDLR	chr19	+	11227534	11227674	11230767	11230909	11226769	11226888	11233849	11234020	4724	41	9	1660	206	265	267	0.153392223149	0.428158282594	0.821	0.89	-0.069
5046	RUFY1	RUFY1	chr5	+	179004075	179004137	179007947	179008013	178996302	178996426	179012796	179012866	5046	46	28	70	65	187	191	0.153330679202	0.428158282594	0.627	0.524	0.103
1471	AGPAT9	AGPAT9	chr4	+	84519203	84519332	84519796	84519876	84518582	84518668	84525820	84527027	1471	7	1	161	93	254	205	0.153687094748	0.428216584299	0.85	0.583	0.267
3151	UBE2V1	UBE2V1	chr20	-	48715418	48715501	48725509	48725648	48713208	48713357	48729643	48729735	3151	2	5	0	7	264	208	0.153724767253	0.428216584299	0.24	0.0	0.24
4283	SLC35A1	SLC35A1	chr6	+	88187079	88187257	88210225	88210385	88182642	88182737	88210875	88211028	4283	43	51	57	99	303	285	0.15354720106	0.428216584299	0.442	0.351	0.091
4978	ATXN3	ATXN3	chr14	-	92562436	92562481	92563017	92563182	92560089	92560175	92572872	92572965	4978	21	1	82	15	290	170	0.153573846486	0.428216584299	0.925	0.762	0.163
3806	MTERF4	MTERF4	chr2	-	242033691	242033847	242036657	242036842	242029394	242029459	242041667	242041747	3806	48	55	48	36	310	281	0.154162546165	0.42921851759	0.442	0.547	-0.105
112	C11orf58	C11orf58	chr11	+	16769643	16769704	16774331	16774441	16766147	16766231	16776417	16779901	112	281	694	483	1354	186	235	0.154351084563	0.429525853548	0.338	0.311	0.027
1122	AKT3	AKT3	chr1	-	243828073	243828185	243858892	243859018	243809194	243809339	244006426	244006584	1122	5	21	76	157	251	237	0.154685919965	0.429627863024	0.184	0.314	-0.13
2892	USP48	USP48	chr1	-	22048142	22048257	22050390	22050588	22047528	22047659	22055062	22055212	2892	58	48	236	142	323	240	0.154766319593	0.429627863024	0.473	0.553	-0.08
292	ZCCHC17	ZCCHC17	chr1	+	31782890	31783011	31791955	31792013	31769828	31770060	31810021	31810122	292	2	57	17	179	246	183	0.154660533376	0.429627863024	0.025	0.066	-0.041
4200	FOPNL	FOPNL	chr16	-	15967347	15967484	15973660	15973745	15959575	15961373	15977864	15978062	4200	38	85	148	242	210	262	0.154757478474	0.429627863024	0.358	0.433	-0.075
4758	DEK	DEK	chr6	-	18255961	18256082	18256591	18256686	18249881	18250070	18258183	18258293	4758	154	347	621	1199	220	246	0.154778596941	0.429627863024	0.332	0.367	-0.035
2548	LYPLA1	LYPLA1	chr8	-	54965214	54965316	54967619	54967693	54963571	54963748	55013467	55013499	2548	6	155	13	716	199	227	0.154924301831	0.429758766088	0.042	0.02	0.022
2982	ZNF195	ZNF195	chr11	-	3383026	3383119	3383775	3383832	3379156	3381795	3392204	3392300	2982	2	8	15	18	182	218	0.155060340821	0.429758766088	0.23	0.5	-0.27
5228	EZH2	EZH2	chr7	-	148511050	148511229	148512005	148512131	148508716	148508812	148512597	148512638	5228	174	280	244	327	251	304	0.155026758474	0.429758766088	0.429	0.475	-0.046
1808	RAP1B	RAP1B	chr12	+	69042478	69042561	69044179	69044248	69004618	69004823	69045774	69045831	1808	24	267	74	583	208	194	0.15517845149	0.42986933941	0.077	0.106	-0.029
4949	PPRC1	PPRC1	chr10	+	103902801	103902855	103904006	103904064	103898856	103901761	103908128	103908278	4949	36	5	64	3	179	183	0.155267179148	0.429898446649	0.88	0.956	-0.076
5440	PPHLN1	PPHLN1	chr12	+	42748962	42749024	42768664	42768876	42729684	42729776	42778741	42778798	5440	41	174	124	396	187	337	0.155384260277	0.430005989165	0.298	0.361	-0.063
494	DNALI1	DNALI1	chr1	+	38023203	38023349	38027157	38027336	38022519	38022676	38027681	38027846	494	221	242	176	157	271	304	0.155471652507	0.430031304569	0.506	0.557	-0.051
3062	SMAP1	SMAP1	chr6	+	71567624	71567932	71569031	71569119	71566561	71566733	71569902	71571716	3062	397	2	632	9	433	213	0.155676143292	0.430380323709	0.99	0.972	0.018
2611	AFF1	AFF1	chr4	+	88053422	88053560	88055625	88055846	88052944	88053016	88056731	88062191	2611	8	34	74	177	263	346	0.155765748556	0.430411540505	0.236	0.355	-0.119
2823	ASPH	ASPH	chr8	-	62531536	62531578	62546241	62546286	62496502	62496588	62550505	62550562	2823	45	11	528	208	170	167	0.155982592111	0.430459030784	0.801	0.714	0.087
4096	TMTC4	TMTC4	chr13	-	101294464	101294565	101308634	101308722	101290183	101290276	101315217	101315434	4096	11	42	41	91	213	226	0.155883020388	0.430459030784	0.217	0.323	-0.106
5015	LDHA	LDHA	chr11	+	18425240	18425358	18426995	18427119	18424386	18424560	18428663	18429765	5015	2487	2004	9160	7746	243	249	0.156096224227	0.430459030784	0.56	0.548	0.012
5553	GIPC1	GIPC1	chr19	-	14602467	14602555	14603668	14603724	14591404	14591590	14606848	14606961	5553	0	47	4	100	181	213	0.156068074126	0.430459030784	0.0	0.045	-0.045
1166	MARCH6	MARCH6	chr5	+	10387105	10387178	10390443	10390612	10381911	10382055	10391653	10391843	1166	85	182	161	273	198	294	0.15670358699	0.430836875486	0.409	0.467	-0.058
1175	PRC1	PRC1	chr15	-	91527247	91527370	91527922	91528055	91524977	91525211	91537636	91537881	1175	298	280	794	856	258	248	0.156547614283	0.430836875486	0.506	0.471	0.035
2791	TUBGCP5	TUBGCP5	chr15	+	22862934	22863123	22864186	22864369	22861736	22861935	22866715	22866800	2791	81	35	134	82	314	308	0.156684838609	0.430836875486	0.694	0.616	0.078
3761	FANCB	FANCB	chrX	-	14862977	14863408	14868626	14868796	14862624	14862862	14871160	14871289	3761	2	13	20	44	295	556	0.156700559212	0.430836875486	0.225	0.461	-0.236
5322	LARGE	LARGE	chr22	-	34022227	34022310	34046352	34046654	34000420	34000544	34157357	34157545	5322	23	13	149	48	427	208	0.156553430368	0.430836875486	0.463	0.602	-0.139
534	SLC38A9	SLC38A9	chr5	-	54945034	54945142	54948356	54948551	54941616	54941723	54952542	54952602	534	38	30	119	62	320	233	0.156595596118	0.430836875486	0.48	0.583	-0.103
[truncated: 3,497 more rows]
