# Supplementary material for: Characterization of alternative mRNA splicing in cultured cell populations representing progressive stages of human fetal kidney development
Source: Sci Rep. 2022 Nov 15;12:19548. doi: 10.1038/s41598-022-24147-z (PMC9666651; doi:10.1038/s41598-022-24147-z)
Supplement: Supplementary file 13 — Supplementary Information 13. [file 41598_2022_24147_MOESM13_ESM.zip › _Program/Data/rMATS/W014-NPS3/MATS_output/RI.MATS.JunctionCountOnly.txt]

ID	GeneID	geneSymbol	chr	strand	riExonStart_0base	riExonEnd	upstreamES	upstreamEE	downstreamES	downstreamEE	ID	IJC_SAMPLE_1	SJC_SAMPLE_1	IJC_SAMPLE_2	SJC_SAMPLE_2	IncFormLen	SkipFormLen	PValue	FDR	IncLevel1	IncLevel2	IncLevelDifference
108	CLK1	CLK1	chr2	-	201724402	201726189	201724402	201724469	201725960	201726189	108	187	35	90	133	250	125	0.0	0.0	0.728	0.253	0.475
131	ID1	ID1	chr20	+	30193085	30194317	30193085	30193616	30193855	30194317	131	990	265	48	102	250	125	0.0	0.0	0.651	0.19	0.461
169	HMGN3	HMGN3	chr6	-	79910961	79912106	79910961	79911443	79912033	79912106	169	303	242	128	317	250	125	0.0	0.0	0.385	0.168	0.217
172	SRSF1	SRSF1	chr17	-	56078279	56083334	56078279	56081362	56082283	56083334	172	1064	197	1957	53	250	125	0.0	0.0	0.73	0.949	-0.219
173	SRSF1	SRSF1	chr17	-	56078279	56083334	56078279	56082961	56083161	56083334	173	200	675	31	1336	250	125	0.0	0.0	0.129	0.011	0.118
254	TMEM205	TMEM205	chr19	-	11456195	11456981	11456195	11456304	11456802	11456981	254	605	453	110	310	250	125	0.0	0.0	0.4	0.151	0.249
298	SRSF2	SRSF2	chr17	-	74730196	74732546	74730196	74731240	74732235	74732546	298	460	1029	169	1838	250	125	0.0	0.0	0.183	0.044	0.139
307	NDUFS2	NDUFS2	chr1	+	161183653	161184184	161183653	161183711	161183945	161184184	307	75	259	2	472	250	125	0.0	0.0	0.126	0.002	0.124
431	CIRBP	CIRBP	chr19	+	1271979	1273171	1271979	1272050	1272425	1273171	431	263	1073	63	815	250	125	0.0	0.0	0.109	0.037	0.072
451	MRPS21	MRPS21	chr1	+	150266261	150266869	150266261	150266318	150266754	150266869	451	400	174	220	295	250	125	0.0	0.0	0.535	0.272	0.263
455	LUC7L3	LUC7L3	chr17	+	48827861	48830072	48827861	48828055	48829560	48830072	455	970	196	146	252	250	125	0.0	0.0	0.712	0.225	0.487
570	CTNNB1	CTNNB1	chr3	+	41280624	41281939	41280624	41280845	41281309	41281939	570	1538	126	855	381	250	125	0.0	0.0	0.859	0.529	0.33
591	XBP1	XBP1	chr22	-	29192034	29192180	29192034	29192111	29192137	29192180	591	46	92	227	35	150	125	0.0	0.0	0.294	0.844	-0.55
673	TMEM41B	TMEM41B	chr11	-	9302200	9305140	9302200	9302588	9304917	9305140	673	67	81	200	16	250	125	0.0	0.0	0.293	0.862	-0.569
399	ACAA1	ACAA1	chr3	-	38167652	38168191	38167652	38167832	38168000	38168191	399	94	99	34	225	250	125	1.11022302463e-16	4.74435305859e-15	0.322	0.07	0.252
887	CSTF3	CSTF3	chr11	-	33162976	33163532	33162976	33163308	33163430	33163532	887	115	290	29	351	246	125	1.15463194561e-14	4.6257442321e-13	0.168	0.04	0.128
667	MICA	MICA	chr6	+	31380101	31380237	31380101	31380157	31380161	31380237	667	20	7	0	51	128	125	2.77555756156e-13	1.0465484688e-11	0.736	0.0	0.736
569	CTNNB1	CTNNB1	chr3	+	41280624	41281939	41280624	41280845	41281150	41281939	569	1195	375	519	310	250	125	5.83577630664e-12	2.07818478475e-10	0.614	0.456	0.158
545	PARG	PARG	chr10	-	51026320	51027540	51026320	51027112	51027323	51027540	545	58	36	120	4	250	125	1.05349062807e-11	3.55414469786e-10	0.446	0.938	-0.492
31	ZFP36L1	ZFP36L1	chr14	-	69254371	69257209	69254371	69255526	69256243	69257209	31	1733	14	2519	103	250	125	1.30011557076e-11	4.16687040429e-10	0.984	0.924	0.06
32	RANGRF	RANGRF	chr17	+	8192575	8193409	8192575	8192732	8192820	8193409	32	60	82	21	175	212	125	2.05665484643e-11	6.27769407886e-10	0.301	0.066	0.235
405	SCRN2	SCRN2	chr17	-	45915046	45915816	45915046	45915368	45915635	45915816	405	107	23	76	92	250	125	2.85901302632e-11	8.3301243176e-10	0.699	0.292	0.407
251	RAB24	RAB24	chr5	-	176729128	176729497	176729128	176729179	176729397	176729497	251	61	24	16	61	250	125	4.09465794604e-11	1.1411633667e-09	0.56	0.116	0.444
766	MFSD11	MFSD11	chr17	+	74733582	74734530	74733582	74734247	74734363	74734530	766	78	3	20	24	240	125	6.7698957551e-11	1.80812632459e-09	0.931	0.303	0.628
346	RPL17	RPL17	chr18	-	47017901	47018203	47017901	47017954	47018105	47018203	346	977	85	851	175	250	125	2.92907698096e-10	7.51015337918e-09	0.852	0.709	0.143
665	OTUB1	OTUB1	chr11	+	63764001	63764413	63764001	63764120	63764328	63764413	665	109	280	115	760	250	125	5.80687609109e-10	1.43161829784e-08	0.163	0.07	0.093
961	CDK5RAP3	CDK5RAP3	chr17	+	46051765	46052703	46051765	46051814	46052524	46052703	961	327	159	316	329	250	125	6.68124888747e-10	1.58617797662e-08	0.507	0.324	0.183
1009	ATG3	ATG3	chr3	-	112251353	112253184	112251353	112251627	112253115	112253184	1009	39	173	7	273	250	125	1.04531205913e-09	2.39301796394e-08	0.101	0.013	0.088
297	IP6K2	IP6K2	chr3	-	48730883	48732854	48730883	48731673	48732522	48732854	297	189	58	49	64	250	125	1.3309949809e-09	2.94195787158e-08	0.62	0.277	0.343
209	MRPS12	MRPS12	chr19	+	39421593	39421983	39421593	39421811	39421915	39421983	209	43	12	27	70	228	125	1.44910583533e-09	3.09625613482e-08	0.663	0.175	0.488
170	AUP1	AUP1	chr2	-	74755877	74756409	74755877	74756062	74756258	74756409	170	97	246	70	498	250	125	3.10241210499e-09	6.41498761064e-08	0.165	0.066	0.099
592	CDK17	CDK17	chr12	-	96672038	96674663	96672038	96674057	96674585	96674663	592	57	23	63	131	250	125	3.97491761728e-09	7.96225685211e-08	0.553	0.194	0.359
843	TNFRSF10B	TNFRSF10B	chr8	-	22885843	22886115	22885843	22885954	22886041	22886115	843	200	83	508	473	211	125	1.10630101746e-08	2.14890591573e-07	0.588	0.389	0.199
489	STX10	STX10	chr19	-	13254871	13255485	13254871	13255300	13255390	13255485	489	54	200	15	270	214	125	1.73468420739e-08	3.27038993217e-07	0.136	0.031	0.105
597	QKI	QKI	chr6	+	163984451	163999628	163984451	163984751	163986977	163999628	597	21	9	14	78	250	125	3.7451040491e-08	6.85889055849e-07	0.538	0.082	0.456
539	URM1	URM1	chr9	+	131151539	131154295	131151539	131151588	131151944	131154295	539	72	556	9	364	250	125	4.08781360983e-08	7.27857923306e-07	0.061	0.012	0.049
649	SHISA5	SHISA5	chr3	-	48509196	48510972	48509196	48510585	48510759	48510972	649	23	125	9	393	250	125	5.11132031145e-08	8.85501708011e-07	0.084	0.011	0.073
149	CUTA	CUTA	chr6	-	33385257	33386065	33385257	33385472	33385863	33386065	149	428	130	325	203	250	125	6.12607935491e-08	1.0333728596e-06	0.622	0.445	0.177
636	ARMCX6	ARMCX6	chrX	-	100870107	100871756	100870107	100870750	100871661	100871756	636	114	66	72	129	250	125	7.54285045534e-08	1.23973516458e-06	0.463	0.218	0.245
42	MRPL52	MRPL52	chr14	+	23299091	23299319	23299091	23299149	23299258	23299319	42	24	11	48	173	233	125	8.26332028359e-08	1.32419707545e-06	0.539	0.13	0.409
528	NFKB2	NFKB2	chr10	+	104155352	104155737	104155352	104155553	104155644	104155737	528	11	0	26	104	215	125	9.02634693656e-08	1.41119228935e-06	1.0	0.127	0.873
91	RPL41	RPL41	chr12	+	56510373	56510583	56510373	56510443	56510558	56510583	91	1191	8864	1168	10962	239	125	1.31369344403e-07	2.00494642291e-06	0.066	0.053	0.013
794	UBXN1	UBXN1	chr11	-	62443969	62444477	62443969	62444111	62444284	62444477	794	57	286	14	301	250	125	2.20572287102e-07	3.28806595424e-06	0.091	0.023	0.068
133	ATPIF1	ATPIF1	chr1	+	28562871	28564616	28562871	28562963	28564271	28564616	133	96	5	109	46	250	125	2.35512568669e-07	3.43098992084e-06	0.906	0.542	0.364
239	KDM2B	KDM2B	chr12	-	121866899	121868272	121866899	121867966	121868144	121868272	239	1729	144	267	2	250	125	2.79238331458e-07	3.97759489921e-06	0.857	0.985	-0.128
158	BSDC1	BSDC1	chr1	-	32830233	32834151	32830233	32832255	32834047	32834151	158	23	96	6	210	250	125	5.10028388079e-07	7.10713471214e-06	0.107	0.014	0.093
1028	ORC2	ORC2	chr2	-	201778017	201778715	201778017	201778136	201778653	201778715	1028	20	52	2	91	250	125	7.63977415885e-07	1.04193515656e-05	0.161	0.011	0.15
629	ULK3	ULK3	chr15	-	75132574	75132982	75132574	75132657	75132838	75132982	629	97	22	34	38	250	125	1.0568778146e-06	1.41137224825e-05	0.688	0.309	0.379
273	ABHD11	ABHD11	chr7	-	73151550	73152065	73151550	73151721	73151891	73152065	273	52	55	101	322	250	125	1.18858208997e-06	1.5548594279e-05	0.321	0.136	0.185
626	OTUD5	OTUD5	chrX	-	48779302	48780572	48779302	48780187	48780413	48780572	626	503	16	543	61	250	125	1.69542205619e-06	2.17353107604e-05	0.94	0.817	0.123
338	NDUFB4	NDUFB4	chr3	+	120319957	120321258	120319957	120320104	120321054	120321258	338	39	719	3	735	250	125	2.31574351695e-06	2.91057175366e-05	0.026	0.002	0.024
314	IDH3G	IDH3G	chrX	-	153051220	153051727	153051220	153051428	153051666	153051727	314	54	142	34	275	250	125	2.61309533023e-06	3.16036623901e-05	0.16	0.058	0.102
335	IL17RC	IL17RC	chr3	+	9965564	9965975	9965564	9965704	9965915	9965975	335	32	51	12	104	250	125	2.60726871315e-06	3.16036623901e-05	0.239	0.055	0.184
430	CCPG1	CCPG1	chr15	-	55647420	55653142	55647420	55648607	55651736	55653142	430	77	44	84	9	250	125	3.75815632203e-06	4.46107074522e-05	0.467	0.824	-0.357
208	MCM7	MCM7	chr7	-	99696645	99697026	99696645	99696826	99696901	99697026	208	202	824	191	1297	199	125	4.17590228152e-06	4.86682429537e-05	0.133	0.085	0.048
180	TRIM5	TRIM5	chr11	-	5684424	5686912	5684424	5686625	5686885	5686912	180	13	41	3	128	250	125	7.24708879063e-06	8.29532841927e-05	0.137	0.012	0.125
908	DUSP22	DUSP22	chr6	+	348768	351355	348768	348841	350821	351355	908	70	5	82	40	250	125	7.43036879658e-06	8.35590596247e-05	0.875	0.506	0.369
997	GSTK1	GSTK1	chr7	+	142962084	142962389	142962084	142962185	142962353	142962389	997	101	174	153	530	250	125	8.5998513919e-06	9.50431852105e-05	0.225	0.126	0.099
1038	EIF6	EIF6	chr20	-	33871978	33872295	33871978	33872064	33872183	33872295	1038	43	503	74	2190	243	125	8.81711278578e-06	9.57926999269e-05	0.042	0.017	0.025
964	FAM96B	FAM96B	chr16	-	66967889	66968326	66967889	66967967	66968123	66968326	964	59	284	51	611	250	125	9.08081736628e-06	9.70133988631e-05	0.094	0.04	0.054
589	HCFC1R1	HCFC1R1	chr16	-	3073233	3073531	3073233	3073362	3073474	3073531	589	45	36	68	175	236	125	1.02344563545e-05	0.000107545680709	0.398	0.171	0.227
381	NGRN	NGRN	chr15	+	90808894	90809630	90808894	90809108	90809519	90809630	381	807	12	766	43	250	125	1.10424535189e-05	0.000114164721058	0.971	0.899	0.072
821	GLIDR	GLIDR	chr9	-	41954503	41955177	41954503	41954633	41954748	41955177	821	29	15	6	29	239	125	1.13205362958e-05	0.000115181964533	0.503	0.098	0.405
304	CREBZF	CREBZF	chr11	-	85368607	85373501	85368607	85371641	85373432	85373501	304	121	4	80	22	250	125	1.15149444604e-05	0.000115329365611	0.938	0.645	0.293
605	PRKD2	PRKD2	chr19	-	47219387	47220384	47219387	47219792	47220071	47220384	605	116	7	107	35	250	125	1.32635871642e-05	0.000128817566246	0.892	0.605	0.287
975	DNAJB2	DNAJB2	chr2	+	220149353	220151622	220149353	220149557	220150708	220151622	975	66	63	60	157	250	125	1.3158573657e-05	0.000128817566246	0.344	0.16	0.184
538	URM1	URM1	chr9	+	131150094	131154295	131150094	131150176	131151539	131154295	538	54	662	10	471	250	125	1.38674437209e-05	0.000132672110822	0.039	0.011	0.028
410	CCDC107	CCDC107	chr9	+	35660742	35661500	35660742	35660855	35660936	35661500	410	267	40	344	119	205	125	1.43197766189e-05	0.000134984953128	0.803	0.638	0.165
51	METTL17	METTL17	chr14	+	21464685	21465194	21464685	21464870	21464943	21465194	51	240	129	130	141	197	125	1.63688808822e-05	0.000152064531094	0.541	0.369	0.172
33	RANGRF	RANGRF	chr17	+	8192820	8193409	8192820	8192906	8193130	8193409	33	174	45	217	130	250	125	1.70377410313e-05	0.000156017028587	0.659	0.455	0.204
529	FN1	FN1	chr2	-	216236631	216237098	216236631	216236738	216236831	216237098	529	230	323	1915	3988	217	125	1.77900172637e-05	0.00016061128262	0.291	0.217	0.074
559	ATP6V0B	ATP6V0B	chr1	+	44442697	44443972	44442697	44442888	44443652	44443972	559	57	711	21	753	250	125	1.97851785644e-05	0.000175610812616	0.039	0.014	0.025
819	PCID2	PCID2	chr13	-	113831852	113832601	113831852	113832290	113832487	113832601	819	386	16	207	32	250	125	1.99993593151e-05	0.000175610812616	0.923	0.764	0.159
8	DNPH1	DNPH1	chr6	-	43193366	43193881	43193366	43193619	43193770	43193881	8	108	270	73	376	250	125	2.12456730241e-05	0.000184033464979	0.167	0.088	0.079
312	KIAA0141	KIAA0141	chr5	+	141318085	141321612	141318085	141318325	141319118	141321612	312	149	2	111	18	250	125	2.32072966216e-05	0.000198345028459	0.974	0.755	0.219
306	CREBZF	CREBZF	chr11	-	85374567	85376182	85374567	85374645	85374858	85376182	306	172	26	118	53	250	125	3.09200877219e-05	0.000260786529339	0.768	0.527	0.241
339	TMEM9	TMEM9	chr1	-	201122985	201123683	201122985	201123087	201123275	201123683	339	54	13	13	21	250	125	3.15659695227e-05	0.000261782128486	0.675	0.236	0.439
820	GLIDR	GLIDR	chr9	-	41952705	41954633	41952705	41953779	41954503	41954633	820	14	3	2	15	250	125	3.18549235911e-05	0.000261782128486	0.7	0.063	0.637
309	AMBRA1	AMBRA1	chr11	-	46563494	46564948	46563494	46564531	46564801	46564948	309	9	47	31	29	250	125	4.68006188084e-05	0.000379736666534	0.087	0.348	-0.261
199	JUP	JUP	chr17	-	39910858	39912147	39910858	39911684	39911981	39912147	199	196	175	1592	898	250	125	4.75722245992e-05	0.000381172449601	0.359	0.47	-0.111
137	APH1A	APH1A	chr1	-	150237798	150239056	150237798	150238594	150238932	150239056	137	671	235	1290	301	250	125	4.82891663662e-05	0.000382140193095	0.588	0.682	-0.094
388	DNAJB12	DNAJB12	chr10	-	74092587	74095689	74092587	74094375	74095537	74095689	388	59	27	68	93	250	125	7.38895626397e-05	0.000577600117708	0.522	0.268	0.254
56	AP1G2	AP1G2	chr14	-	24035024	24035369	24035024	24035101	24035272	24035369	56	64	46	103	182	250	125	7.97921807312e-05	0.000616226359623	0.41	0.221	0.189
163	DKC1	DKC1	chrX	+	154002876	154003548	154002876	154002980	154003469	154003548	163	22	272	6	394	250	125	9.70444884074e-05	0.000731829612578	0.039	0.008	0.031
27	BICD2	BICD2	chr9	-	95473644	95477745	95473644	95475743	95477534	95477745	27	45	26	53	97	250	125	9.60370133237e-05	0.000731829612578	0.464	0.215	0.249
596	QKI	QKI	chr6	+	163984451	163999628	163984451	163984751	163985698	163999628	596	19	4	8	20	250	125	0.000112746058048	0.00084035143266	0.704	0.167	0.537
497	BET1L	BET1L	chr11	-	202923	205667	202923	205469	205610	205667	497	38	88	21	153	250	125	0.000117158128168	0.000863199542019	0.178	0.064	0.114
196	ACTG1	ACTG1	chr17	-	79476996	79477859	79476996	79477355	79477504	79477859	196	27620	266	63262	447	250	125	0.000121719340466	0.000886614741349	0.981	0.986	-0.005
737	SNHG7	SNHG7	chr9	-	139619045	139619562	139619045	139619391	139619506	139619562	737	707	41	441	57	239	125	0.000162968310345	0.00117373805541	0.9	0.802	0.098
553	CIZ1	CIZ1	chr9	-	130940987	130941694	130940987	130941183	130941351	130941694	553	681	109	416	116	250	125	0.000170845869029	0.00121680224497	0.758	0.642	0.116
407	BRWD1	BRWD1	chr21	-	40557403	40569341	40557403	40559343	40568423	40569341	407	43	14	39	0	250	125	0.000175587752365	0.00123683240952	0.606	1.0	-0.394
533	NXF1	NXF1	chr11	-	62566010	62567958	62566010	62566047	62567848	62567958	533	103	180	73	251	250	125	0.000179890281875	0.00125336598567	0.222	0.127	0.095
409	C11orf49	C11orf49	chr11	+	47182677	47183798	47182677	47182741	47183014	47183798	409	73	82	27	82	250	125	0.000207033935792	0.00142697583702	0.308	0.141	0.167
792	VPS28	VPS28	chr8	-	145648983	145649515	145648983	145649305	145649423	145649515	792	35	527	49	314	242	125	0.000225293802669	0.0015363119948	0.033	0.075	-0.042
29	EFHC1	EFHC1	chr6	+	52317485	52319085	52317485	52317635	52318892	52319085	29	13	41	33	24	250	125	0.000294602850636	0.00198779397113	0.137	0.407	-0.27
419	DDAH2	DDAH2	chr6	-	31696641	31698042	31696641	31697002	31697827	31698042	419	16	188	39	153	250	125	0.000311789024475	0.00208184129884	0.041	0.113	-0.072
772	TCEB2	TCEB2	chr16	-	2821414	2822103	2821414	2821605	2821994	2822103	772	179	22	359	12	250	125	0.000330589651369	0.00218461821162	0.803	0.937	-0.134
195	ARL6IP4	ARL6IP4	chr12	+	123467015	123467460	123467015	123467085	123467166	123467460	195	89	707	70	1010	205	125	0.000355276777711	0.00232380014809	0.071	0.041	0.03
240	B9D1	B9D1	chr17	-	19246482	19247170	19246482	19246774	19247102	19247170	240	21	31	10	68	250	125	0.000376327802233	0.00243662748719	0.253	0.068	0.185
46	C11orf98	C11orf98	chr11	-	62432320	62432688	62432320	62432445	62432602	62432688	46	24	157	19	391	250	125	0.000399096874305	0.0025582109643	0.071	0.024	0.047
967	NGDN	NGDN	chr14	+	23946711	23947402	23946711	23946769	23947215	23947402	967	45	156	14	145	250	125	0.000414921178037	0.00263331163487	0.126	0.046	0.08
1037	UNC119	UNC119	chr17	-	26873724	26874867	26873724	26874427	26874694	26874867	1037	153	228	47	139	250	125	0.000426160069731	0.00267812357547	0.251	0.145	0.106
129	PPCS	PPCS	chr1	+	42922164	42923021	42922164	42922744	42922917	42923021	129	12	74	4	170	250	125	0.000452666857351	0.00281708209283	0.075	0.012	0.063
49	SLC30A7	SLC30A7	chr1	+	101440365	101447311	101440365	101440458	101440774	101447311	49	38	4	50	31	250	125	0.000468238740101	0.00288597146543	0.826	0.446	0.38
618	POMGNT1	POMGNT1	chr1	-	46654352	46655029	46654352	46654652	46654913	46655029	618	293	20	551	10	250	125	0.000530326528961	0.00323751719109	0.88	0.965	-0.085
485	GMPPB	GMPPB	chr3	-	49758908	49759580	49758908	49759316	49759397	49759580	485	9	38	10	258	205	125	0.000537431801635	0.00324994136649	0.126	0.023	0.103
580	SRSF8	SRSF8	chr11	+	94800040	94804387	94800040	94801346	94801817	94804387	580	53	21	301	39	250	125	0.000551656886561	0.00330478564753	0.558	0.794	-0.236
628	SLC25A3	SLC25A3	chr12	+	98987402	98987913	98987402	98987518	98987752	98987913	628	92	286	92	507	250	125	0.000557741479442	0.00330897781347	0.139	0.083	0.056
778	SLC39A7	SLC39A7	chr6	+	33168602	33169433	33168602	33168715	33169018	33169433	778	217	25	365	93	250	125	0.000562681094647	0.00330897781347	0.813	0.662	0.151
168	HMGN3	HMGN3	chr6	-	79910961	79912106	79910961	79911443	79911992	79912106	168	146	515	40	267	250	125	0.000655111071747	0.00381751088173	0.124	0.07	0.054
717	DLL3	DLL3	chr19	+	39998469	39999121	39998469	39998554	39998891	39999121	717	64	58	5	23	250	125	0.000696555236142	0.00399620306879	0.356	0.098	0.258
783	ZNF131	ZNF131	chr5	+	43161350	43162033	43161350	43161715	43161810	43162033	783	27	6	62	0	219	125	0.000698244529961	0.00399620306879	0.72	1.0	-0.28
611	NSUN5	NSUN5	chr7	-	72716512	72717737	72716512	72717526	72717596	72717737	611	30	82	26	195	194	125	0.000781422114615	0.00439308791425	0.191	0.079	0.112
612	NSUN5	NSUN5	chr7	-	72716512	72717737	72716512	72717521	72717596	72717737	612	43	3	39	19	199	125	0.000788151497876	0.00439308791425	0.9	0.563	0.337
830	RPL13	RPL13	chr16	+	89627985	89628159	89627985	89628006	89628147	89628159	830	14656	371	15355	298	250	125	0.000786697163622	0.00439308791425	0.952	0.963	-0.011
488	TNFSF13	TNFSF13	chr17	+	7461608	7462614	7461608	7461692	7462384	7462614	488	13	8	90	7	250	125	0.000852441608165	0.00471047474857	0.448	0.865	-0.417
705	POFUT2	POFUT2	chr21	-	46683842	46687628	46683842	46685550	46687504	46687628	705	17	61	3	70	250	125	0.000950780408598	0.00520897642659	0.122	0.021	0.101
329	ATP5D	ATP5D	chr19	+	1244313	1244824	1244313	1244439	1244735	1244824	329	106	219	170	212	250	125	0.00123979925141	0.00673484169622	0.195	0.286	-0.091
343	TMEM9	TMEM9	chr1	-	201122985	201123683	201122985	201123087	201123572	201123683	343	33	172	9	150	250	125	0.00149420134753	0.00804859717451	0.088	0.029	0.059
41	MRPL52	MRPL52	chr14	+	23299091	23299319	23299091	23299149	23299261	23299319	41	25	9	51	68	236	125	0.00155641827799	0.00831386763493	0.595	0.284	0.311
929	LRTOMT	LRTOMT	chr11	+	71805993	71807938	71805993	71806142	71806424	71807938	929	9	14	1	26	250	125	0.00160987332068	0.00852833717815	0.243	0.019	0.224
535	SLC5A6	SLC5A6	chr2	-	27425680	27426213	27425680	27425748	27426100	27426213	535	20	122	10	208	250	125	0.0017987350184	0.00945073071143	0.076	0.023	0.053
552	PML	PML	chr15	+	74326818	74328735	74326818	74326871	74327512	74328735	552	28	11	47	61	250	125	0.00240680404344	0.0125427755435	0.56	0.278	0.282
659	C11orf24	C11orf24	chr11	-	68028802	68030386	68028802	68029193	68030198	68030386	659	59	26	329	62	250	125	0.00273086916057	0.0141168317091	0.532	0.726	-0.194
738	AMACR	AMACR	chr5	-	33987090	33989607	33987090	33988466	33989215	33989607	738	94	9	126	1	250	125	0.00275644023172	0.0141350255083	0.839	0.984	-0.145
1025	ARFRP1	ARFRP1	chr20	-	62329994	62332054	62329994	62331882	62331953	62332054	1025	1	36	26	97	195	125	0.00326159595576	0.0164620709263	0.017	0.147	-0.13
308	LPPR3	LPPR3	chr19	-	814433	814749	814433	814607	814691	814749	308	0	19	2	0	208	125	0.00324501925956	0.0164620709263	0.0	1.0	-1.0
648	GTPBP3	GTPBP3	chr19	+	17449762	17450075	17449762	17449835	17449931	17450075	648	30	58	12	69	220	125	0.00360223298245	0.0180393073574	0.227	0.09	0.137
305	CREBZF	CREBZF	chr11	-	85368607	85376182	85368607	85373501	85374567	85376182	305	138	47	59	43	250	125	0.00392533407919	0.0195049546105	0.595	0.407	0.188
244	NR2C2AP	NR2C2AP	chr19	-	19312219	19312850	19312219	19312372	19312739	19312850	244	160	1	258	15	250	125	0.00418697714065	0.0204354534307	0.988	0.896	0.092
260	FNBP1L	FNBP1L	chr1	+	94016503	94020218	94016503	94016662	94017965	94020218	260	89	69	350	158	250	125	0.00416816705356	0.0204354534307	0.392	0.526	-0.134
998	FXYD5	FXYD5	chr19	+	35645671	35646514	35645671	35645772	35646453	35646514	998	11	8	21	70	250	125	0.00420823689993	0.0204354534307	0.407	0.13	0.277
124	DMAP1	DMAP1	chr1	+	44679124	44679530	44679124	44679199	44679380	44679530	124	108	25	52	30	250	125	0.00435807279864	0.0210039448416	0.684	0.464	0.22
134	ATPIF1	ATPIF1	chr1	+	28562871	28564616	28562871	28562963	28564347	28564616	134	115	753	146	1401	250	125	0.00444434843319	0.0212599055647	0.071	0.05	0.021
93	THYN1	THYN1	chr11	-	134122733	134123260	134122733	134122810	134123192	134123260	93	44	21	23	32	250	125	0.0047287408107	0.0224527619234	0.512	0.264	0.248
162	DKC1	DKC1	chrX	+	153993173	153993805	153993173	153993241	153993718	153993805	162	10	167	1	310	250	125	0.00487836856584	0.0229928989022	0.029	0.002	0.027
857	SNHG8	SNHG8	chr4	+	119199916	119200292	119199916	119199947	119200098	119200292	857	46	0	137	17	250	125	0.00502557194027	0.0235138073994	1.0	0.801	0.199
128	PPCS	PPCS	chr1	+	42922164	42923021	42922164	42922299	42922917	42923021	128	5	5	4	42	250	125	0.0052623748559	0.0243375870868	0.333	0.045	0.288
395	EGR2	EGR2	chr10	-	64575620	64576126	64575620	64575829	64576012	64576126	395	22	0	7	4	250	125	0.00527757348685	0.0243375870868	1.0	0.467	0.533
582	TP73-AS1	TP73-AS1	chr1	-	3652547	3656951	3652547	3655077	3656796	3656951	582	45	47	61	27	250	125	0.00555858906279	0.0254503970661	0.324	0.53	-0.206
311	WTAP	WTAP	chr6	+	160169222	160170453	160169222	160169401	160169621	160170453	311	345	50	589	47	250	125	0.00563738234309	0.0256280998718	0.775	0.862	-0.087
24	PTPMT1	PTPMT1	chr11	+	47586981	47587538	47586981	47587348	47587457	47587538	24	39	48	40	108	233	125	0.00587014478374	0.0264983296224	0.304	0.166	0.138
1039	EIF6	EIF6	chr20	-	33872183	33872520	33872183	33872295	33872499	33872520	1039	30	4	272	4	250	125	0.0063179690728	0.0283204068228	0.789	0.971	-0.182
10	FAM96A	FAM96A	chr15	-	64364757	64367736	64364757	64365227	64367690	64367736	10	15	331	1	471	250	125	0.00705278567632	0.0313946917953	0.022	0.001	0.021
1036	RELL2	RELL2	chr5	+	141016516	141017976	141016516	141017308	141017736	141017976	1036	9	3	3	11	250	125	0.00768290439696	0.0335016443432	0.6	0.12	0.48
558	TRIM13	TRIM13	chr13	+	50571142	50571899	50571142	50571352	50571802	50571899	558	31	7	14	14	250	125	0.00767247026962	0.0335016443432	0.689	0.333	0.356
749	CIART	CIART	chr1	+	150254942	150256043	150254942	150255028	150255923	150256043	749	54	6	22	11	250	125	0.00761365225043	0.0335016443432	0.818	0.5	0.318
433	PPIL2	PPIL2	chr22	+	22049682	22052202	22049682	22049785	22051035	22052202	433	83	13	80	32	250	125	0.00832348120407	0.0360496719717	0.761	0.556	0.205
692	PSME1	PSME1	chr14	+	24607682	24608176	24607682	24607769	24607944	24608176	692	14	285	24	1289	250	125	0.00851221004363	0.0366196418655	0.024	0.009	0.015
907	C5orf24	C5orf24	chr5	+	134190587	134195425	134190587	134191017	134193046	134195425	907	175	9	308	40	250	125	0.00926181169378	0.0395788086381	0.907	0.794	0.113
880	HRAS	HRAS	chr11	-	532241	532755	532241	532522	532630	532755	880	7	322	35	591	232	125	0.00939378394618	0.039876923904	0.012	0.031	-0.019
982	ST3GAL1	ST3GAL1	chr8	-	134487961	134488843	134487961	134488317	134488520	134488843	982	8	13	107	50	250	125	0.00953641218032	0.0402160539973	0.235	0.517	-0.282
408	C11orf49	C11orf49	chr11	+	47182677	47183798	47182677	47182741	47182996	47183798	408	72	10	27	13	250	125	0.0100082460569	0.0411932242293	0.783	0.509	0.274
43	MRPL52	MRPL52	chr14	+	23299091	23299319	23299091	23299157	23299258	23299319	43	24	0	48	11	225	125	0.0100251840558	0.0411932242293	1.0	0.708	0.292
557	TRIM13	TRIM13	chr13	+	50571142	50571899	50571142	50571267	50571802	50571899	557	33	14	14	20	250	125	0.00992703869356	0.0411932242293	0.541	0.259	0.282
776	REC8	REC8	chr14	+	24641233	24641817	24641233	24641574	24641675	24641817	776	80	139	271	310	225	125	0.0100169910193	0.0411932242293	0.242	0.327	-0.085
856	ARHGAP33	ARHGAP33	chr19	+	36278069	36279724	36278069	36278461	36278545	36279724	856	17	21	24	8	208	125	0.0110022146432	0.0449198699764	0.327	0.643	-0.316
693	PSME1	PSME1	chr14	+	24607682	24608176	24607682	24607777	24607944	24608176	693	14	5	21	32	250	125	0.0115133217502	0.0467091091258	0.583	0.247	0.336
444	PIP4K2C	PIP4K2C	chr12	+	57995308	57997211	57995308	57995419	57995708	57997211	444	190	8	575	6	250	125	0.0121219611499	0.0488690383465	0.922	0.98	-0.058
654	NAPA	NAPA	chr19	-	47990890	47991646	47990890	47991147	47991491	47991646	654	451	58	612	47	250	125	0.0123040376772	0.0492930509443	0.795	0.867	-0.072
770	TULP3	TULP3	chr12	+	3048476	3050306	3048476	3048590	3049695	3050306	770	138	10	232	4	250	125	0.012422029325	0.0494566509151	0.873	0.967	-0.094
92	THYN1	THYN1	chr11	-	134122733	134123260	134122733	134122810	134123120	134123260	92	69	72	43	84	250	125	0.0126570607472	0.0500813329565	0.324	0.204	0.12
486	PDCD2	PDCD2	chr6	-	170890834	170892276	170890834	170891353	170892144	170892276	486	159	61	84	57	250	125	0.0129392524907	0.0505735417472	0.566	0.424	0.142
883	EARS2	EARS2	chr16	-	23533333	23535775	23533333	23534738	23534831	23535775	883	84	7	194	3	217	125	0.0128913913032	0.0505735417472	0.874	0.974	-0.1
493	PLCD1	PLCD1	chr3	-	38051394	38051766	38051394	38051544	38051621	38051766	493	20	45	8	55	201	125	0.0133346878909	0.0514911743257	0.217	0.083	0.134
647	DCTN1	DCTN1	chr2	-	74593370	74593747	74593370	74593502	74593585	74593747	647	17	298	7	363	207	125	0.0132568553701	0.0514911743257	0.033	0.012	0.021
747	CIART	CIART	chr1	+	150254942	150256043	150254942	150255028	150255617	150256043	747	20	12	16	1	250	125	0.0135732482418	0.0520985157065	0.455	0.889	-0.434
674	SEC14L1	SEC14L1	chr17	+	75209999	75213181	75209999	75210101	75212630	75213181	674	380	18	469	8	250	125	0.0140500519784	0.0536076387985	0.913	0.967	-0.054
540	MED23	MED23	chr6	-	131907877	131908986	131907877	131908077	131908848	131908986	540	118	0	72	4	250	125	0.0145154760829	0.0550557406458	1.0	0.9	0.1
758	SETD4	SETD4	chr21	-	37406838	37408549	37406838	37408258	37408382	37408549	758	18	20	9	33	248	125	0.0152208575546	0.0573915864265	0.312	0.121	0.191
6	DNHD1	DNHD1	chr11	+	6518814	6520191	6518814	6518897	6519000	6520191	6	11	0	7	5	227	125	0.0154588355923	0.0579480328343	1.0	0.435	0.565
178	LOC730101	LOC730101	chr6	+	52531186	52533951	52531186	52531316	52531546	52533951	178	34	19	3	9	250	125	0.016102783302	0.0600109540499	0.472	0.143	0.329
639	DCAF7	DCAF7	chr17	+	61666361	61671642	61666361	61666599	61671564	61671642	639	162	18	254	11	250	125	0.0162447427998	0.0601900585819	0.818	0.92	-0.102
452	SSSCA1	SSSCA1	chr11	+	65337929	65338226	65337929	65337981	65338074	65338226	452	15	20	25	91	217	125	0.0164215732406	0.0604955657886	0.302	0.137	0.165
1035	LRSAM1	LRSAM1	chr9	+	130213764	130214363	130213764	130213948	130214207	130214363	1035	19	13	18	37	250	125	0.0168331862168	0.0616575563713	0.422	0.196	0.226
396	GPX1	GPX1	chr3	-	49394608	49395791	49394608	49395180	49395459	49395791	396	13	476	7	1194	250	125	0.0184988839532	0.0673737762159	0.013	0.003	0.01
59	MRPL30	MRPL30	chr2	+	99812035	99816020	99812035	99812219	99813616	99816020	59	138	18	197	10	250	125	0.0194563200612	0.0704604585267	0.793	0.908	-0.115
663	METTL5	METTL5	chr2	-	170680998	170681441	170680998	170681150	170681291	170681441	663	18	40	16	89	250	125	0.0205713078167	0.0740798219691	0.184	0.082	0.102
912	U2AF1L4	U2AF1L4	chr19	-	36234970	36235322	36234970	36235046	36235223	36235322	912	23	29	15	48	250	125	0.0217874309292	0.078020911875	0.284	0.135	0.149
2	DERL3	DERL3	chr22	-	24176689	24179341	24176689	24179149	24179250	24179341	2	36	3	12	6	225	125	0.0220711939456	0.0785979739952	0.87	0.526	0.344
441	C1QTNF6	C1QTNF6	chr22	-	37576205	37578775	37576205	37576907	37578191	37578775	441	95	4	163	22	250	125	0.0223944447794	0.0793085033348	0.922	0.787	0.135
500	ULK2	ULK2	chr17	-	19674142	19679720	19674142	19674380	19679621	19679720	500	29	4	48	23	250	125	0.0243640009407	0.0858094758406	0.784	0.511	0.273
785	SLC11A2	SLC11A2	chr12	-	51373565	51375586	51373565	51373841	51375421	51375586	785	88	8	114	2	250	125	0.0246862434728	0.0864693009075	0.846	0.966	-0.12
600	ENOSF1	ENOSF1	chr18	-	670323	674406	670323	673076	674160	674406	600	633	11	802	30	250	125	0.0253536099919	0.0883242608957	0.966	0.93	0.036
111	TRMT112	TRMT112	chr11	-	64083963	64084619	64083963	64084440	64084529	64084619	111	57	784	75	1555	213	125	0.0262376160942	0.0909097941426	0.041	0.028	0.013
664	METTL5	METTL5	chr2	-	170680998	170681441	170680998	170681150	170681377	170681441	664	18	32	15	66	250	125	0.0282544733847	0.0973715991376	0.22	0.102	0.118
113	NISCH	NISCH	chr3	+	52514199	52515926	52514199	52514311	52514894	52515926	113	61	21	39	29	250	125	0.029134237604	0.0988768413843	0.592	0.402	0.19
183	ACBD4	ACBD4	chr17	+	43213013	43213599	43213013	43213320	43213474	43213599	183	4	2	6	26	250	125	0.0291540140743	0.0988768413843	0.5	0.103	0.397
227	PDK1	PDK1	chr2	+	173460556	173463862	173460556	173460751	173462340	173463862	227	101	28	71	8	250	125	0.0290879747423	0.0988768413843	0.643	0.816	-0.173
1054	SLC10A3	SLC10A3	chrX	-	153715644	153717421	153715644	153716835	153716922	153717421	1054	65	1	194	18	211	125	0.029947392169	0.101033044107	0.975	0.865	0.11
965	RBM19	RBM19	chr12	-	114259858	114261126	114259858	114260451	114261013	114261126	965	22	23	42	18	250	125	0.0303293962988	0.101786089149	0.324	0.538	-0.214
109	CPT1B	CPT1B	chr22	-	51007289	51007850	51007289	51007510	51007764	51007850	109	35	26	2	8	250	125	0.0306566159227	0.102348389617	0.402	0.111	0.291
919	NDUFA2	NDUFA2	chr5	-	140026840	140027370	140026840	140026947	140027067	140027370	919	11	553	1	517	244	125	0.0309208144766	0.102695554816	0.01	0.001	0.009
14	EEF1B2	EEF1B2	chr2	+	207024317	207024783	207024317	207024408	207024682	207024783	14	1299	176	1783	190	250	125	0.0310830625436	0.102702283971	0.787	0.824	-0.037
370	ZNRD1	ZNRD1	chr6	+	30029016	30029446	30029016	30029166	30029291	30029446	370	236	14	63	10	249	125	0.0316467281108	0.104028475482	0.894	0.76	0.134
159	ELP5	ELP5	chr17	+	7161906	7163259	7161906	7162002	7162889	7163259	159	56	4	62	0	250	125	0.0323859403091	0.104845392617	0.875	1.0	-0.125
253	TMEM205	TMEM205	chr19	-	11456195	11456981	11456195	11456304	11456683	11456981	253	538	66	128	7	250	125	0.0322332794753	0.104845392617	0.803	0.901	-0.098
447	FAM127B	FAM127B	chrX	-	134184962	134186221	134184962	134185398	134185946	134186221	447	421	112	555	107	250	125	0.0321779488118	0.104845392617	0.653	0.722	-0.069
694	LMNA	LMNA	chr1	+	156108870	156109880	156108870	156108893	156109560	156109880	694	196	4	1137	1	250	125	0.032912949384	0.106001741286	0.961	0.998	-0.037
900	RUFY1	RUFY1	chr5	+	178986692	178987199	178986692	178986836	178987025	178987199	900	30	1	22	6	250	125	0.0330738662359	0.106001741286	0.938	0.647	0.291
18	TMEM136	TMEM136	chr11	+	120200685	120204388	120200685	120200758	120201115	120204388	18	32	6	32	18	250	125	0.0348584505505	0.11077646674	0.727	0.471	0.256
771	STX4	STX4	chr16	+	31045546	31045857	31045546	31045646	31045782	31045857	771	18	57	30	196	250	125	0.0349750715822	0.11077646674	0.136	0.071	0.065
784	ZNF131	ZNF131	chr5	+	43161350	43162033	43161350	43161708	43161810	43162033	784	28	40	66	49	226	125	0.0350820947711	0.11077646674	0.279	0.427	-0.148
277	STIL	STIL	chr1	-	47765576	47765824	47765576	47765640	47765781	47765824	277	22	0	98	15	250	125	0.0353591191507	0.1111038989	1.0	0.766	0.234
313	MED8	MED8	chr1	-	43849578	43850777	43849578	43850223	43850716	43850777	313	189	0	318	7	250	125	0.0365507040114	0.11428781108	1.0	0.958	0.042
220	JRK	JRK	chr8	-	143738873	143740356	143738873	143739494	143740233	143740356	220	78	1	36	4	250	125	0.0373282854445	0.115618435214	0.975	0.818	0.157
951	JRKL	JRKL	chr11	+	96123157	96126727	96123157	96123237	96123646	96126727	951	10	0	43	16	250	125	0.0373369985793	0.115618435214	1.0	0.573	0.427
621	UBE2V1	UBE2V1	chr20	-	48713019	48713357	48713019	48713071	48713208	48713357	621	17	0	14	4	250	125	0.037589208174	0.115839819421	1.0	0.636	0.364
11	ABL2	ABL2	chr1	-	179068461	179078576	179068461	179078033	179078342	179078576	11	17	0	126	24	250	125	0.0379488703451	0.116112921854	1.0	0.724	0.276
949	BAD	BAD	chr11	-	64051653	64052176	64051653	64051848	64052102	64052176	949	10	19	17	89	250	125	0.038040114804	0.116112921854	0.208	0.087	0.121
939	GCDH	GCDH	chr19	+	13002300	13002788	13002300	13002336	13002644	13002788	939	5	15	4	57	250	125	0.0384144827453	0.116699921515	0.143	0.034	0.109
537	DIS3L2	DIS3L2	chr2	+	233200482	233201908	233200482	233200584	233201178	233201908	537	29	22	32	51	250	125	0.0405500687121	0.122606575681	0.397	0.239	0.158
803	AEBP2	AEBP2	chr12	+	19671020	19675173	19671020	19671047	19671608	19675173	803	65	14	41	20	250	125	0.0423794393264	0.126940283216	0.699	0.506	0.193
807	HES4	HES4	chr1	-	935071	935552	935071	935167	935245	935552	807	10	4	35	49	202	125	0.042256043992	0.126940283216	0.607	0.307	0.3
527	SNX21	SNX21	chr20	+	44469277	44471914	44469277	44469419	44470671	44471914	527	57	0	59	4	250	125	0.0426381052666	0.127121048725	1.0	0.881	0.119
709	OXSM	OXSM	chr3	+	25832480	25833488	25832480	25832806	25833260	25833488	709	38	3	56	0	250	125	0.0431671378542	0.12810247854	0.864	1.0	-0.136
342	TMEM9	TMEM9	chr1	-	201122985	201123683	201122985	201123087	201123576	201123683	342	33	1	9	3	250	125	0.0439490021739	0.129821706882	0.943	0.6	0.343
121	FIGNL1	FIGNL1	chr7	-	50511826	50514995	50511826	50514714	50514829	50514995	121	54	0	138	8	239	125	0.0442746908243	0.130183838616	1.0	0.9	0.1
809	ZFAND2B	ZFAND2B	chr2	+	220071505	220071764	220071505	220071567	220071691	220071764	809	39	4	17	7	248	125	0.0459196629244	0.134404127555	0.831	0.55	0.281
12	VCPKMT	VCPKMT	chr14	-	50582797	50583297	50582797	50582897	50583004	50583297	12	2	0	1	7	231	125	0.0464098430674	0.135221406392	1.0	0.072	0.928
841	SLC25A1	SLC25A1	chr22	-	19165645	19166018	19165645	19165753	19165899	19166018	841	2	0	2	10	250	125	0.0477564657234	0.138515359858	1.0	0.091	0.909
851	PIGO	PIGO	chr9	-	35091236	35092764	35091236	35091288	35092539	35092764	851	35	21	147	46	250	125	0.0493134953442	0.142387164485	0.455	0.615	-0.16
376	ZNRD1	ZNRD1	chr6	+	30029016	30029446	30029016	30029175	30029291	30029446	376	234	74	63	33	240	125	0.0501180436403	0.144061282392	0.622	0.499	0.123
671	TK2	TK2	chr16	-	66582880	66584315	66582880	66582912	66583840	66584315	671	9	3	1	4	250	125	0.0515806460658	0.147603545215	0.6	0.111	0.489
1032	ARHGDIA	ARHGDIA	chr17	-	79825594	79826951	79825594	79826460	79826864	79826951	1032	1757	22	5106	37	250	125	0.0519364062772	0.147961050772	0.976	0.986	-0.01
840	STRADA	STRADA	chr17	-	61780191	61781942	61780191	61781111	61781700	61781942	840	61	1	20	3	250	125	0.0522603794937	0.148225235644	0.968	0.769	0.199
146	CUTA	CUTA	chr6	-	33385257	33386065	33385257	33385472	33385645	33386065	146	554	156	469	169	250	125	0.0537255723834	0.151709655937	0.64	0.581	0.059
190	ERCC2	ERCC2	chr19	-	45873390	45873845	45873390	45873490	45873793	45873845	190	10	24	3	27	250	125	0.0541918912775	0.152355273285	0.172	0.053	0.119
707	STX16	STX16	chr20	+	57226308	57227143	57226308	57226490	57227128	57227143	707	166	6	459	5	250	125	0.0560180003344	0.156119731367	0.933	0.979	-0.046
941	TTLL3	TTLL3	chr3	+	9851643	9852393	9851643	9852078	9852304	9852393	941	21	0	7	2	250	125	0.055981679875	0.156119731367	1.0	0.636	0.364
587	HCFC1R1	HCFC1R1	chr16	-	3073847	3074287	3073847	3074133	3074212	3074287	587	28	2	71	0	203	125	0.0565385931893	0.156888477205	0.896	1.0	-0.104
19	TP53I3	TP53I3	chr2	-	24307058	24308085	24307058	24307201	24307600	24308085	19	19	9	59	64	250	125	0.0581323976336	0.160615805531	0.514	0.316	0.198
588	HCFC1R1	HCFC1R1	chr16	-	3073847	3074287	3073847	3073969	3074181	3074287	588	25	2	60	0	250	125	0.058568406547	0.161103191054	0.862	1.0	-0.138
861	OXLD1	OXLD1	chr17	-	79632065	79633667	79632065	79632614	79633184	79633667	861	91	4	75	0	250	125	0.0588114613207	0.161103191054	0.919	1.0	-0.081
1020	LRRC75A-AS1	LRRC75A-AS1	chr17	+	16342300	16342728	16342300	16342374	16342640	16342728	1020	22	278	32	234	250	125	0.0595240963426	0.162310025173	0.038	0.064	-0.026
403	DFFA	DFFA	chr1	-	10520602	10523266	10520602	10521759	10523114	10523266	403	67	67	181	122	250	125	0.0599620721438	0.162310025173	0.333	0.426	-0.093
703	RAB29	RAB29	chr1	-	205743960	205744610	205743960	205744214	205744501	205744610	703	14	0	20	5	250	125	0.0600116629735	0.162310025173	1.0	0.667	0.333
817	TMEM138	TMEM138	chr11	+	61131723	61131990	61131723	61131787	61131904	61131990	817	48	1	172	18	241	125	0.0605152579636	0.162984371238	0.961	0.832	0.129
834	KCNK7	KCNK7	chr11	-	65360325	65361345	65360325	65360681	65360946	65361345	834	0	2	3	0	250	125	0.0630959297622	0.169223811622	0.0	1.0	-1.0
905	C14orf132	C14orf132	chr14	+	96552847	96560308	96552847	96553099	96559858	96560308	905	55	5	33	0	250	125	0.0638278651088	0.170473589728	0.846	1.0	-0.154
250	RAB24	RAB24	chr5	-	176730172	176730745	176730172	176730321	176730407	176730745	250	12	3	16	0	210	125	0.0656631900892	0.174647737955	0.704	1.0	-0.296
815	TDRP	TDRP	chr8	-	439789	442744	439789	441670	442458	442744	815	101	3	130	0	250	125	0.0663269776412	0.175684267223	0.944	1.0	-0.056
769	FXYD3	FXYD3	chr19	+	35613668	35613858	35613668	35613743	35613821	35613858	769	2	5	0	13	202	125	0.066896298856	0.176463076406	0.198	0.0	0.198
495	TCF3	TCF3	chr19	-	1609288	1611848	1609288	1611368	1611702	1611848	495	429	125	496	184	250	125	0.0699915036598	0.183871122319	0.632	0.574	0.058
806	MEX3D	MEX3D	chr19	-	1554667	1556922	1554667	1555388	1555575	1556922	806	53	0	145	7	250	125	0.0710818578131	0.185973350442	1.0	0.912	0.088
36	PAK6	PAK6	chr15	+	40568127	40569688	40568127	40568306	40569316	40569688	36	15	2	164	3	250	125	0.0719921568293	0.18682984829	0.789	0.965	-0.176
494	ATP2A2	ATP2A2	chr12	+	110784005	110788897	110784005	110784126	110788096	110788897	494	644	3	1126	15	250	125	0.071814810817	0.18682984829	0.991	0.974	0.017
246	TRMT2A	TRMT2A	chr22	-	20104405	20104818	20104405	20104495	20104619	20104818	246	15	1	23	9	248	125	0.0727235036054	0.187966797625	0.883	0.563	0.32
923	TAOK2	TAOK2	chr16	+	29997585	29999726	29997585	29997825	29998164	29999726	923	41	2	85	0	250	125	0.0739009330158	0.189481992253	0.911	1.0	-0.089
988	GLYCTK	GLYCTK	chr3	+	52326275	52327208	52326275	52326585	52327061	52327208	988	28	2	58	15	250	125	0.0738260650854	0.189481992253	0.875	0.659	0.216
424	RPRD1A	RPRD1A	chr18	-	33569786	33573263	33569786	33570558	33573064	33573263	424	205	17	309	13	250	125	0.0745759707934	0.190450985174	0.858	0.922	-0.064
393	AMT	AMT	chr3	-	49454210	49455151	49454210	49454800	49455047	49455151	393	45	10	34	2	250	125	0.0768989284976	0.195018244852	0.692	0.895	-0.203
675	RABGGTA	RABGGTA	chr14	-	24740318	24740833	24740318	24740375	24740692	24740833	675	9	6	32	59	250	125	0.0769728797933	0.195018244852	0.429	0.213	0.216
1026	TOR2A	TOR2A	chr9	-	130493802	130495839	130493802	130494557	130495663	130495839	1026	23	11	6	9	250	125	0.0795707493452	0.200806497363	0.511	0.25	0.261
604	PRKD2	PRKD2	chr19	-	47219387	47220384	47219387	47219792	47220207	47220384	604	97	2	105	8	250	125	0.0801053084175	0.201362755669	0.96	0.868	0.092
713	MICAL2	MICAL2	chr11	+	12281341	12285337	12281341	12281444	12284026	12285337	713	13	2	549	15	250	125	0.0812072682364	0.202544198208	0.765	0.948	-0.183
877	TSTD1	TSTD1	chr1	-	161007421	161007865	161007421	161007616	161007702	161007865	877	10	71	20	300	210	125	0.0809463749791	0.202544198208	0.077	0.038	0.039
479	FAM195B	FAM195B	chr17	-	79780236	79781187	79780236	79780783	79781084	79781187	479	485	94	566	83	250	125	0.0875694743697	0.217566019655	0.721	0.773	-0.052
202	VIPAS39	VIPAS39	chr14	-	77923437	77923983	77923437	77923708	77923837	77923983	202	10	0	4	2	250	125	0.0883291954423	0.218122726743	1.0	0.5	0.5
213	LOC171391	LOC171391	chr11	+	783529	784284	783529	783671	784023	784284	213	18	8	17	19	250	125	0.0888144019968	0.218122726743	0.529	0.309	0.22
762	PHF6	PHF6	chrX	+	133559230	133562822	133559230	133559360	133559690	133562822	762	53	32	63	62	250	125	0.0885202029984	0.218122726743	0.453	0.337	0.116
30	JKAMP	JKAMP	chr14	+	59951160	59951834	59951160	59951311	59951707	59951834	30	10	0	13	4	250	125	0.0921350677121	0.225414421387	1.0	0.619	0.381
641	ZNHIT6	ZNHIT6	chr1	-	86173311	86174116	86173311	86173619	86173736	86174116	641	103	0	401	9	241	125	0.0954323111759	0.23259357971	1.0	0.959	0.041
839	ARHGEF4	ARHGEF4	chr2	+	131802941	131804826	131802941	131803019	131803610	131804826	839	5	15	8	7	250	125	0.0963398897896	0.2339161718	0.143	0.364	-0.221
39	GAA	GAA	chr17	+	78075354	78075689	78075354	78075424	78075609	78075689	39	14	0	1	1	250	125	0.0990638204788	0.238721462131	1.0	0.333	0.667
864	OXLD1	OXLD1	chr17	-	79632065	79633667	79632065	79632614	79633306	79633667	864	96	3	89	0	250	125	0.09875888689	0.238721462131	0.941	1.0	-0.059
910	AVPR2	AVPR2	chrX	+	153170985	153172620	153170985	153171870	153171976	153172620	910	0	2	2	0	230	125	0.10349086262	0.248455591533	0.0	1.0	-1.0
216	DDIT3	DDIT3	chr12	-	57911051	57911536	57911051	57911378	57911488	57911536	216	96	12	46	12	234	125	0.105602313341	0.252578667357	0.81	0.672	0.138
3	DERL3	DERL3	chr22	-	24176689	24179341	24176689	24177119	24179250	24179341	3	42	8	16	8	250	125	0.106001701908	0.252591416071	0.724	0.5	0.224
34	RANGRF	RANGRF	chr17	+	8192575	8193409	8192575	8192732	8193130	8193409	34	130	20	114	9	250	125	0.107730283368	0.25574686578	0.765	0.864	-0.099
351	MIER1	MIER1	chr1	+	67450254	67454302	67450254	67450275	67452085	67454302	351	35	0	61	4	250	125	0.108141206973	0.25574686578	1.0	0.884	0.116
741	NECAB3	NECAB3	chr20	-	32247302	32247538	32247302	32247356	32247458	32247538	741	8	39	10	20	226	125	0.108522851002	0.25574686578	0.102	0.217	-0.115
107	P3H1	P3H1	chr1	-	43212005	43213083	43212005	43212523	43212923	43213083	107	50	24	14	14	250	125	0.110655773728	0.258869894013	0.51	0.333	0.177
425	COCH	COCH	chr14	+	31343740	31344178	31343740	31343797	31344121	31344178	425	4	0	6	5	250	125	0.110603945126	0.258869894013	1.0	0.375	0.625
151	TREX1	TREX1	chr3	+	48506918	48509044	48506918	48507708	48508028	48509044	151	9	19	9	46	250	125	0.111348036576	0.25954215071	0.191	0.089	0.102
275	THTPA	THTPA	chr14	+	24025190	24026513	24025190	24025552	24025951	24026513	275	28	1	34	6	250	125	0.114626265427	0.266060262718	0.933	0.739	0.194
963	FAM96B	FAM96B	chr16	-	66967889	66968326	66967889	66968069	66968159	66968326	963	65	6	148	5	214	125	0.114974559708	0.266060262718	0.864	0.945	-0.081
862	OXLD1	OXLD1	chr17	-	79632065	79633667	79632065	79632614	79633179	79633667	862	92	1	71	4	250	125	0.115725499445	0.266513752637	0.979	0.899	0.08
960	CDK5RAP3	CDK5RAP3	chr17	+	46052879	46053379	46052879	46053019	46053234	46053379	960	300	137	337	191	250	125	0.116002085781	0.266513752637	0.523	0.469	0.054
434	TMEM147	TMEM147	chr19	+	36036501	36036859	36036501	36036718	36036789	36036859	434	3	295	14	488	195	125	0.117012373813	0.267874755765	0.006	0.018	-0.012
327	LINC00869	LINC00869	chr1	-	144300467	144301536	144300467	144300752	144301349	144301536	327	20	1	9	3	250	125	0.118644572576	0.270132905708	0.909	0.6	0.309
763	BTBD3	BTBD3	chr20	+	11898512	11899249	11898512	11898659	11898981	11899249	763	45	53	17	35	250	125	0.118841621544	0.270132905708	0.298	0.195	0.103
865	OXLD1	OXLD1	chr17	-	79632065	79633667	79632065	79632614	79633547	79633667	865	45	0	33	2	250	125	0.120305377916	0.272493806516	1.0	0.892	0.108
1021	LRRC75A-AS1	LRRC75A-AS1	chr17	+	16342300	16342728	16342300	16342343	16342640	16342728	1021	18	2	26	0	250	125	0.121174023003	0.273213396927	0.818	1.0	-0.182
567	C10orf32	C10orf32	chr10	+	104622629	104624718	104622629	104622689	104623486	104624718	567	145	3	76	5	250	125	0.121475535295	0.273213396927	0.96	0.884	0.076
165	DKC1	DKC1	chrX	+	153994490	153995336	153994490	153994675	153995271	153995336	165	5	219	3	442	250	125	0.122151216854	0.273772482529	0.011	0.003	0.008
662	BCAM	BCAM	chr19	+	45322838	45324079	45322838	45322983	45323961	45324079	662	30	26	84	44	250	125	0.126991239623	0.282643696522	0.366	0.488	-0.122
710	C18orf21	C18orf21	chr18	+	33552587	33552870	33552587	33552768	33552847	33552870	710	18	38	12	49	203	125	0.126934642267	0.282643696522	0.226	0.131	0.095
179	TRIM5	TRIM5	chr11	-	5684424	5686912	5684424	5685403	5686885	5686912	179	15	2	14	7	250	125	0.128435723598	0.284266744452	0.789	0.5	0.289
299	NFKBIB	NFKBIB	chr19	+	39398038	39399534	39398038	39398299	39399370	39399534	299	73	16	150	53	250	125	0.128607419487	0.284266744452	0.695	0.586	0.109
735	CCDC125	CCDC125	chr5	-	68616063	68616407	68616063	68616172	68616291	68616407	735	48	7	74	4	243	125	0.129501153259	0.285258554086	0.779	0.905	-0.126
204	SUMO1	SUMO1	chr2	-	203070902	203072044	203070902	203071526	203071975	203072044	204	1898	13	2082	24	250	125	0.130540821286	0.286563926179	0.986	0.977	0.009
973	TWF1	TWF1	chr12	-	44199633	44200178	44199633	44199688	44200023	44200178	973	3	3	12	2	250	125	0.131320193771	0.287290935861	0.333	0.75	-0.417
848	RANBP6	RANBP6	chr9	-	6011018	6015640	6011018	6014356	6015412	6015640	848	86	0	113	3	250	125	0.132186446126	0.288202421656	1.0	0.95	0.05
863	OXLD1	OXLD1	chr17	-	79632065	79633667	79632065	79632614	79633175	79633667	863	92	4	72	8	250	125	0.134124321745	0.291436238097	0.92	0.818	0.102
252	PDCD6	PDCD6	chr5	+	271735	271936	271735	271805	271890	271936	252	10	2	36	1	209	125	0.13666083428	0.295944576937	0.749	0.956	-0.207
568	CDCA8	CDCA8	chr1	+	38158072	38158456	38158072	38158250	38158347	38158456	568	68	9	212	49	221	125	0.138325878113	0.298248268437	0.81	0.71	0.1
969	HPN	HPN	chr19	+	35532625	35533426	35532625	35532776	35533356	35533426	969	2	2	0	4	250	125	0.138655201239	0.298248268437	0.333	0.0	0.333
263	ZCCHC18	ZCCHC18	chrX	+	103358124	103360538	103358124	103358264	103359942	103360538	263	42	14	2	3	250	125	0.140925728007	0.302118366731	0.6	0.25	0.35
436	ZNF767P	ZNF767P	chr7	-	149244244	149246465	149244244	149244867	149246283	149246465	436	96	9	15	4	250	125	0.145403396279	0.310678590049	0.842	0.652	0.19
548	HOXA1	HOXA1	chr7	-	27134879	27135625	27134879	27134974	27135177	27135625	548	143	9	32	5	250	125	0.148478276257	0.316194601597	0.888	0.762	0.126
54	GALNT16	GALNT16	chr14	+	69818747	69821190	69818747	69818887	69820048	69821190	54	8	7	3	0	250	125	0.149600971417	0.316482583097	0.364	1.0	-0.636
652	FLAD1	FLAD1	chr1	+	154965188	154965587	154965188	154965262	154965377	154965587	652	5	123	0	158	239	125	0.149447356195	0.316482583097	0.021	0.0	0.021
585	LOC100499484-C9ORF174	LOC100499484-C9ORF174	chr9	+	100124477	100124723	100124477	100124533	100124644	100124723	585	11	15	2	0	235	125	0.158464889489	0.333036046434	0.281	1.0	-0.719
921	CD164	CD164	chr6	-	109687716	109690220	109687716	109689528	109690124	109690220	921	895	6	1727	2	250	125	0.158274314279	0.333036046434	0.987	0.998	-0.011
574	RELA	RELA	chr11	-	65421066	65422471	65421066	65421980	65422289	65422471	574	96	7	463	17	250	125	0.161034296434	0.337330013118	0.873	0.932	-0.059
818	PCID2	PCID2	chr13	-	113831852	113832601	113831852	113832322	113832487	113832601	818	405	59	217	43	250	125	0.16176854734	0.337764295912	0.774	0.716	0.058
532	PRAME	PRAME	chr22	-	22899231	22900000	22899231	22899350	22899964	22900000	532	13	17	2	0	250	125	0.162718249939	0.338644150035	0.277	1.0	-0.723
906	MCL1	MCL1	chr1	-	150551318	150552214	150551318	150551439	150551898	150552214	906	364	2	1132	2	250	125	0.163711284695	0.339608198995	0.989	0.996	-0.007
421	GAREML	GAREML	chr2	+	26410099	26412532	26410099	26410184	26410583	26412532	421	97	6	26	0	250	125	0.164691783547	0.34054010727	0.89	1.0	-0.11
684	SNHG10	SNHG10	chr14	-	95999248	96001209	95999248	95999398	96000029	96001209	684	11	46	13	28	250	125	0.166652244459	0.34348581575	0.107	0.188	-0.081
561	TMEM175	TMEM175	chr4	+	941903	942403	941903	941942	942198	942403	561	47	10	4	3	250	125	0.169518300633	0.346309331492	0.701	0.4	0.301
721	R3HCC1	R3HCC1	chr8	+	23147378	23147982	23147378	23147732	23147847	23147982	721	523	7	290	1	239	125	0.169642948656	0.346309331492	0.975	0.993	-0.018
756	NOP14	NOP14	chr4	-	2939663	2940657	2939663	2939915	2940538	2940657	756	175	6	173	2	250	125	0.169238195371	0.346309331492	0.936	0.977	-0.041
1057	GPX8	GPX8	chr5	+	54455945	54456224	54455945	54456071	54456157	54456224	1057	161	13	367	46	210	125	0.170634463749	0.347227591311	0.881	0.826	0.055
931	ZSWIM7	ZSWIM7	chr17	-	15879874	15881477	15879874	15881227	15881357	15881477	931	38	15	131	31	250	125	0.171515104323	0.347915132503	0.559	0.679	-0.12
336	QSOX1	QSOX1	chr1	+	180165396	180167169	180165396	180165734	180166467	180167169	336	432	78	836	122	250	125	0.178287951562	0.360492665072	0.735	0.774	-0.039
463	VAMP1	VAMP1	chr12	-	6571403	6574107	6571403	6572135	6574055	6574107	463	48	0	16	1	250	125	0.178840354903	0.360492665072	1.0	0.889	0.111
1041	IL32	IL32	chr16	+	3118990	3119668	3118990	3119110	3119281	3119668	1041	64	2	1975	19	250	125	0.182435533774	0.363843317163	0.941	0.981	-0.04
181	BCKDHB	BCKDHB	chr6	+	81053380	81055987	81053380	81053529	81055691	81055987	181	21	23	79	54	250	125	0.182067343127	0.363843317163	0.313	0.422	-0.109
268	NCDN	NCDN	chr1	+	36023392	36023824	36023392	36023484	36023756	36023824	268	9	6	9	15	250	125	0.182773086001	0.363843317163	0.429	0.231	0.198
599	TGOLN2	TGOLN2	chr2	-	85553630	85554808	85553630	85553927	85554101	85554808	599	271	18	858	81	250	125	0.182621243488	0.363843317163	0.883	0.841	0.042
985	SMARCC2	SMARCC2	chr12	-	56558086	56558515	56558086	56558152	56558431	56558515	985	82	10	168	11	250	125	0.183372816226	0.363907043966	0.804	0.884	-0.08
147	CUTA	CUTA	chr6	-	33385257	33386065	33385257	33385593	33385735	33386065	147	231	3	216	0	250	125	0.190213825801	0.376318093637	0.975	1.0	-0.025
579	MRFAP1	MRFAP1	chr4	+	6641817	6642985	6641817	6642886	6642958	6642985	579	1539	74	1253	47	196	125	0.192845518151	0.380350698876	0.93	0.944	-0.014
942	ADARB1	ADARB1	chr21	+	46641932	46646478	46641932	46643492	46645461	46646478	942	23	7	13	1	250	125	0.195138722611	0.383693009796	0.622	0.867	-0.245
578	MRFAP1	MRFAP1	chr4	+	6641817	6642985	6641817	6642435	6642554	6642985	578	2062	72	1633	71	243	125	0.202598619812	0.397142860243	0.936	0.922	0.014
791	ATXN2L	ATXN2L	chr16	+	28847253	28848558	28847253	28847497	28848048	28848558	791	211	11	158	14	250	125	0.205720077427	0.402032224484	0.906	0.849	0.057
295	PQBP1	PQBP1	chrX	+	48755538	48755859	48755538	48755629	48755774	48755859	295	21	0	24	2	250	125	0.206714570577	0.402747841155	1.0	0.857	0.143
678	PPP1CC	PPP1CC	chr12	-	111157612	111158970	111157612	111158009	111158909	111158970	678	2188	47	1182	34	250	125	0.208289127724	0.404585851124	0.959	0.946	0.013
89	RECQL5	RECQL5	chr17	-	73645793	73647345	73645793	73646798	73647265	73647345	89	0	5	2	5	250	125	0.214427730992	0.415251285697	0.0	0.167	-0.167
922	SYTL3	SYTL3	chr6	+	159083781	159084410	159083781	159083844	159084236	159084410	922	7	2	7	0	250	125	0.219143543038	0.423105455082	0.636	1.0	-0.364
620	ZNF248	ZNF248	chr10	-	38117692	38122044	38117692	38120240	38121952	38122044	620	26	26	21	12	250	125	0.223218318277	0.427113259748	0.333	0.467	-0.134
810	ZFAND2B	ZFAND2B	chr2	+	220071505	220071764	220071505	220071567	220071688	220071764	810	38	0	17	1	245	125	0.222021787357	0.427113259748	1.0	0.897	0.103
889	CTNS	CTNS	chr17	+	3563529	3566397	3563529	3563644	3563910	3566397	889	19	1	81	14	250	125	0.222584666747	0.427113259748	0.905	0.743	0.162
249	STON2	STON2	chr14	-	81726993	81737216	81726993	81728275	81737013	81737216	249	0	1	5	1	250	125	0.224670765736	0.42722502804	0.0	0.714	-0.714
5	CYP3A5	CYP3A5	chr7	-	99260438	99261718	99260438	99260505	99261590	99261718	5	5	1	0	1	250	125	0.224670765736	0.42722502804	0.714	0.0	0.714
7	AKAP8L	AKAP8L	chr19	-	15514285	15514526	15514285	15514366	15514468	15514526	7	395	66	260	33	226	125	0.225276223834	0.42722502804	0.768	0.813	-0.045
155	RUSC1	RUSC1	chr1	+	155294892	155295281	155294892	155294969	155295106	155295281	155	0	48	7	169	250	125	0.22823874415	0.429703544006	0.0	0.02	-0.02
711	COASY	COASY	chr17	+	40714091	40715340	40714091	40714237	40714629	40715340	711	58	2	293	3	250	125	0.228594241039	0.429703544006	0.935	0.98	-0.045
823	DAZAP2	DAZAP2	chr12	+	51634654	51634900	51634654	51634713	51634779	51634900	823	845	12	1920	17	190	125	0.227785843109	0.429703544006	0.979	0.987	-0.008
866	OXLD1	OXLD1	chr17	-	79632065	79633667	79632065	79632614	79633193	79633667	866	88	2	70	0	250	125	0.230495900977	0.432011323176	0.957	1.0	-0.043
457	CBS	CBS	chr21	-	44473300	44474093	44473300	44473757	44473971	44474093	457	409	33	608	64	250	125	0.232594823628	0.434674291386	0.861	0.826	0.035
337	MYADM	MYADM	chr19	+	54372644	54373092	54372644	54372852	54373007	54373092	337	116	1	93	3	250	125	0.241885494722	0.450532011083	0.983	0.939	0.044
631	AMZ2	AMZ2	chr17	+	66244144	66244846	66244144	66244199	66244784	66244846	631	105	1	121	4	250	125	0.243891743909	0.450532011083	0.981	0.938	0.043
634	AMZ2	AMZ2	chr17	+	66244144	66244846	66244144	66244227	66244784	66244846	634	105	6	121	3	250	125	0.243497080567	0.450532011083	0.897	0.953	-0.056
959	CDK5RAP3	CDK5RAP3	chr17	+	46058802	46059152	46058802	46058825	46058952	46059152	959	731	15	651	8	250	125	0.242716197306	0.450532011083	0.961	0.976	-0.015
398	NSUN5P1	NSUN5P1	chr7	+	75044869	75045469	75044869	75045056	75045258	75045469	398	63	10	91	8	250	125	0.245124324361	0.451507735389	0.759	0.85	-0.091
201	DHRS12	DHRS12	chr13	-	52342128	52343429	52342128	52342432	52343291	52343429	201	3	3	2	8	250	125	0.24703841128	0.453729574872	0.333	0.111	0.222
379	SNHG21	SNHG21	chr15	+	83425655	83425958	83425655	83425691	83425797	83425958	379	46	0	24	1	230	125	0.247914945118	0.454038513773	1.0	0.929	0.071
886	LINC00623	LINC00623	chr1	-	144298163	144301536	144298163	144300755	144301349	144301536	886	20	2	9	3	250	125	0.251158686155	0.458668711753	0.833	0.6	0.233
150	VEPH1	VEPH1	chr3	-	157177409	157178144	157177409	157177715	157177969	157178144	150	16	7	7	7	250	125	0.25345805299	0.461552874905	0.533	0.333	0.2
551	NAPB	NAPB	chr20	-	23355155	23358123	23355155	23356289	23356709	23358123	551	55	0	30	1	250	125	0.258406814887	0.466822728482	1.0	0.938	0.062
680	PRRT2	PRRT2	chr16	+	29824310	29827202	29824310	29825254	29825653	29827202	680	34	49	5	3	250	125	0.258536768504	0.466822728482	0.258	0.455	-0.197
750	PQLC2	PQLC2	chr1	+	19638739	19639383	19638739	19638852	19639222	19639383	750	1	0	2	6	250	125	0.257103065444	0.466822728482	1.0	0.143	0.857
161	MAPK11	MAPK11	chr22	-	50702141	50703456	50702141	50702306	50703223	50703456	161	173	2	52	2	250	125	0.263946418779	0.475251838307	0.977	0.929	0.048
622	UBE2V1	UBE2V1	chr20	-	48732021	48732496	48732021	48732158	48732235	48732496	622	17	0	9	1	201	125	0.265156333834	0.476093025175	1.0	0.848	0.152
1004	C1QTNF9B	C1QTNF9B	chr13	-	24465237	24466200	24465237	24465650	24466164	24466200	1004	10	5	3	0	250	125	0.267508890322	0.477641221996	0.5	1.0	-0.5
731	PSMD11	PSMD11	chr17	+	30807506	30810337	30807506	30807649	30807770	30810337	731	54	329	81	610	245	125	0.267399558123	0.477641221996	0.077	0.063	0.014
838	HDAC8	HDAC8	chrX	-	71787431	71787880	71787431	71787646	71787738	71787880	838	1	0	5	12	216	125	0.269275855788	0.479460621	1.0	0.194	0.806
334	SF1	SF1	chr11	-	64532075	64533627	64532075	64532990	64533422	64533627	334	296	2	370	6	250	125	0.272057078373	0.481736428832	0.987	0.969	0.018
482	BCKDK	BCKDK	chr16	+	31123189	31124112	31123189	31123348	31123441	31124112	482	50	60	133	124	217	125	0.271902929471	0.481736428832	0.324	0.382	-0.058
572	LAT	LAT	chr16	+	28997860	28998035	28997860	28997890	28997977	28998035	572	7	16	0	3	211	125	0.273083831943	0.482222413982	0.206	0.0	0.206
198	ATP5G3	ATP5G3	chr2	-	176040985	176043978	176040985	176043130	176043784	176043978	198	41	1515	27	2736	250	125	0.27621341748	0.48507616604	0.013	0.005	0.008
562	HSDL1	HSDL1	chr16	-	84163590	84164036	84163590	84163776	84163941	84164036	562	153	2	156	0	250	125	0.275898554807	0.48507616604	0.975	1.0	-0.025
510	ZBTB7B	ZBTB7B	chr1	+	154975105	154975419	154975105	154975162	154975318	154975419	510	0	1	12	5	250	125	0.277562358228	0.486113310448	0.0	0.545	-0.545
1055	MIR22HG	MIR22HG	chr17	-	1614797	1617308	1614797	1615693	1616996	1617308	1055	21	1	172	23	250	125	0.284219632957	0.495067349797	0.913	0.789	0.124
916	NF2	NF2	chr22	+	30079008	30079904	30079008	30079053	30079689	30079904	916	1	0	4	9	250	125	0.28408180916	0.495067349797	1.0	0.182	0.818
153	TRO	TRO	chrX	+	54955035	54957464	54955035	54955143	54957173	54957464	153	255	86	25	5	250	125	0.288092507405	0.497755518185	0.597	0.714	-0.117
326	LINC00869	LINC00869	chr1	-	144300467	144301536	144300467	144300755	144301189	144301536	326	21	1	10	2	250	125	0.287024162341	0.497755518185	0.913	0.714	0.199
754	INTS6	INTS6	chr13	-	52026550	52027275	52026550	52026636	52027128	52027275	754	79	0	44	1	250	125	0.287894132309	0.497755518185	1.0	0.957	0.043
191	DET1	DET1	chr15	-	89073853	89074946	89073853	89074704	89074843	89074946	191	44	5	26	6	250	125	0.29167198328	0.501237912285	0.815	0.684	0.131
984	PTTG1	PTTG1	chr5	+	159848916	159849410	159848916	159849162	159849308	159849410	984	84	41	55	19	250	125	0.291256023313	0.501237912285	0.506	0.591	-0.085
219	DDIT3	DDIT3	chr12	-	57911051	57911536	57911051	57911207	57911488	57911536	219	162	37	104	17	250	125	0.292492569334	0.501304109474	0.686	0.754	-0.068
790	ATXN2L	ATXN2L	chr16	+	28847253	28848558	28847253	28847443	28848048	28848558	790	231	82	183	79	250	125	0.295642729804	0.505351972812	0.585	0.537	0.048
420	UBL7	UBL7	chr15	-	74753008	74753529	74753008	74753119	74753377	74753529	420	7	1	12	0	250	125	0.297427582681	0.507050746007	0.778	1.0	-0.222
927	SLC41A3	SLC41A3	chr3	-	125725199	125726068	125725199	125725407	125725956	125726068	927	451	49	311	26	250	125	0.30038132658	0.51072793193	0.821	0.857	-0.036
608	MAP3K12	MAP3K12	chr12	-	53880730	53881212	53880730	53880939	53881038	53881212	608	78	13	41	11	223	125	0.303071380045	0.513938504256	0.771	0.676	0.095
695	MAST4	MAST4	chr5	+	66300447	66300913	66300447	66300519	66300779	66300913	695	8	2	37	3	250	125	0.30401637768	0.514180733754	0.667	0.86	-0.193
57	TAF1C	TAF1C	chr16	-	84214933	84215269	84214933	84215069	84215197	84215269	57	118	15	102	19	250	125	0.306409956341	0.515610336944	0.797	0.729	0.068
733	GMPR2	GMPR2	chr14	+	24707451	24708447	24707451	24707611	24707794	24708447	733	9	57	23	227	250	125	0.306470418683	0.515610336944	0.073	0.048	0.025
755	CCDC28B	CCDC28B	chr1	+	32670198	32670991	32670198	32670221	32670794	32670991	755	2	65	4	53	250	125	0.310984379889	0.521835045835	0.015	0.036	-0.021
1056	MIR22HG	MIR22HG	chr17	-	1614797	1617308	1614797	1616189	1616996	1617308	1056	22	0	172	7	250	125	0.31321608681	0.523592682138	1.0	0.925	0.075
341	TMEM9	TMEM9	chr1	-	201122985	201123683	201122985	201123087	201123489	201123683	341	33	6	10	4	250	125	0.313665506928	0.523592682138	0.733	0.556	0.177
164	DKC1	DKC1	chrX	+	154002876	154003548	154002876	154002965	154003469	154003548	164	21	4	6	3	250	125	0.314619056961	0.523820300031	0.724	0.5	0.224
914	SDK1	SDK1	chr7	+	4304755	4308631	4304755	4304880	4308309	4308631	914	4	2	3	0	250	125	0.3210134479	0.533081917368	0.5	1.0	-0.5
718	ZNF747	ZNF747	chr16	-	30545517	30546291	30545517	30545631	30545771	30546291	718	2	2	14	4	250	125	0.326025831907	0.540006610471	0.333	0.636	-0.303
228	MYBBP1A	MYBBP1A	chr17	-	4442190	4443262	4442190	4442270	4442733	4443262	228	71	0	438	6	250	125	0.327670945105	0.541332669619	1.0	0.973	0.027
466	THAP7	THAP7	chr22	-	21356120	21356404	21356120	21356200	21356374	21356404	466	4	0	2	1	250	125	0.330674410999	0.544890224808	1.0	0.5	0.5
288	VAMP4	VAMP4	chr1	-	171669295	171673674	171669295	171671224	171673526	171673674	288	36	10	29	13	250	125	0.334978700432	0.548015691583	0.643	0.527	0.116
61	PELP1	PELP1	chr17	-	4574985	4576440	4574985	4575177	4575408	4576440	61	299	10	466	10	250	125	0.335135961155	0.548015691583	0.937	0.959	-0.022
842	ARMCX4	ARMCX4	chrX	+	100786630	100790975	100786630	100786999	100788070	100790975	842	21	13	0	1	250	125	0.33484370141	0.548015691583	0.447	0.0	0.447
832	FZD6	FZD6	chr8	+	104312183	104312512	104312183	104312312	104312427	104312512	832	165	3	326	11	239	125	0.336205818249	0.548366232818	0.966	0.939	0.027
531	PRAME	PRAME	chr22	-	22899231	22900000	22899231	22899329	22899964	22900000	531	12	7	2	0	250	125	0.343629250809	0.559051649159	0.462	1.0	-0.538
868	ZBTB10	ZBTB10	chr8	+	81430637	81430814	81430637	81430673	81430745	81430814	868	43	1	61	0	196	125	0.345548858324	0.560751438445	0.965	1.0	-0.035
28	SERF2	SERF2	chr15	+	44085907	44088287	44085907	44086134	44086571	44088287	28	2113	14	2768	11	250	125	0.346690569201	0.561183471863	0.987	0.992	-0.005
255	NLRP2	NLRP2	chr19	+	55481366	55481663	55481366	55481521	55481590	55481663	255	48	0	95	2	193	125	0.348716017004	0.563040218891	1.0	0.969	0.031
555	CDCA4	CDCA4	chr14	-	105475909	105478272	105475909	105476970	105477496	105478272	555	86	0	429	5	250	125	0.352052392959	0.566998954489	1.0	0.977	0.023
971	NFATC4	NFATC4	chr14	+	24845499	24848811	24845499	24845760	24846843	24848811	971	109	14	51	10	250	125	0.355681297198	0.571407798255	0.796	0.718	0.078
1011	WDR89	WDR89	chr14	-	64108016	64108641	64108016	64108125	64108521	64108641	1011	0	1	5	3	250	125	0.358040941457	0.571506879943	0.0	0.455	-0.455
132	PTPRO	PTPRO	chr12	+	15747870	15751265	15747870	15747991	15749023	15751265	132	1	1	0	2	250	125	0.358793197938	0.571506879943	0.333	0.0	0.333
176	BCDIN3D-AS1	BCDIN3D-AS1	chr12	+	50232204	50234937	50232204	50232423	50233909	50234937	176	14	1	16	0	250	125	0.361537510133	0.571506879943	0.875	1.0	-0.125
290	SETMAR	SETMAR	chr3	+	4354581	4355445	4354581	4354913	4355330	4355445	290	72	4	47	5	250	125	0.36243042488	0.571506879943	0.9	0.825	0.075
37	TMEM231	TMEM231	chr16	-	75589701	75590184	75589701	75589871	75589968	75590184	37	0	10	1	9	221	125	0.360421244003	0.571506879943	0.0	0.059	-0.059
768	SS18L1	SS18L1	chr20	+	60754237	60757566	60754237	60754412	60755224	60757566	768	60	0	50	1	250	125	0.357386994627	0.571506879943	1.0	0.962	0.038
795	CMTM4	CMTM4	chr16	-	66648652	66656125	66648652	66651261	66655964	66656125	795	39	0	199	4	250	125	0.36287566324	0.571506879943	1.0	0.961	0.039
96	MTF2	MTF2	chr1	+	93575786	93575985	93575786	93575803	93575883	93575985	96	65	2	92	6	204	125	0.361234520562	0.571506879943	0.952	0.904	0.048
987	GLYCTK	GLYCTK	chr3	+	52326275	52329272	52326275	52327208	52327322	52329272	987	18	2	57	13	238	125	0.363875528705	0.571676994853	0.825	0.697	0.128
458	TTI2	TTI2	chr8	-	33369484	33370703	33369484	33370230	33370477	33370703	458	27	0	26	1	250	125	0.367719848515	0.572107822568	1.0	0.929	0.071
513	TMED4	TMED4	chr7	-	44621321	44621894	44621321	44621422	44621645	44621894	513	16	207	20	356	250	125	0.366531946464	0.572107822568	0.037	0.027	0.01
743	FPGT	FPGT	chr1	+	74670074	74674386	74670074	74670140	74670902	74674386	743	34	0	33	1	250	125	0.366339129668	0.572107822568	1.0	0.943	0.057
793	C15orf41	C15orf41	chr15	+	37100524	37102461	37100524	37100690	37101104	37102461	793	102	12	126	21	250	125	0.367503905095	0.572107822568	0.81	0.75	0.06
632	AMZ2	AMZ2	chr17	+	66244144	66244846	66244144	66244227	66244780	66244846	632	103	11	110	17	250	125	0.370461497549	0.57490179716	0.824	0.764	0.06
859	TRIM52-AS1	TRIM52-AS1	chr5	+	180690628	180691567	180690628	180690767	180691052	180691567	859	186	11	50	5	250	125	0.371309429055	0.57490179716	0.894	0.833	0.061
315	NT5C3B	NT5C3B	chr17	-	39992110	39992523	39992110	39992209	39992433	39992523	315	6	2	13	10	250	125	0.372837909844	0.575673547043	0.6	0.394	0.206
435	RPRD2	RPRD2	chr1	+	150443036	150449041	150443036	150444218	150444358	150449041	435	62	5	287	14	250	125	0.373604049251	0.575673547043	0.861	0.911	-0.05
1008	RPL28	RPL28	chr19	+	55899297	55903451	55899297	55899416	55902921	55903451	1008	51	57	43	37	250	125	0.379637840501	0.583567999427	0.309	0.368	-0.059
850	SAMD8	SAMD8	chr10	+	76935823	76941881	76935823	76935974	76936145	76941881	850	1	16	0	55	250	125	0.381948826319	0.585715783901	0.03	0.0	0.03
1051	MIEF1	MIEF1	chr22	+	39909521	39914139	39909521	39910229	39911234	39914139	1051	138	1	214	4	250	125	0.385780049984	0.58915550246	0.986	0.964	0.022
938	THUMPD1	THUMPD1	chr16	-	20744985	20748608	20744985	20747680	20748181	20748608	938	32	13	65	37	250	125	0.386030126417	0.58915550246	0.552	0.468	0.084
192	LARP1B	LARP1B	chr4	+	129028293	129030059	129028293	129028468	129029037	129030059	192	10	32	15	72	250	125	0.387285248673	0.589667088835	0.135	0.094	0.041
691	MOGS	MOGS	chr2	-	74692022	74692537	74692022	74692114	74692440	74692537	691	17	2	42	10	250	125	0.390519099056	0.593181854253	0.81	0.677	0.133
15	EEF1B2	EEF1B2	chr2	+	207024317	207024783	207024317	207024408	207024636	207024783	15	230	68	237	59	250	125	0.393469005072	0.59335696889	0.628	0.668	-0.04
279	ZNF135	ZNF135	chr19	+	58578108	58581110	58578108	58578935	58579775	58581110	279	28	1	26	0	250	125	0.392163314476	0.59335696889	0.933	1.0	-0.067
602	NSD1	NSD1	chr5	+	176562087	176563031	176562087	176562201	176562941	176563031	602	11	17	58	62	250	125	0.394337080729	0.59335696889	0.244	0.319	-0.075
801	GATAD1	GATAD1	chr7	+	92085685	92089381	92085685	92086213	92086675	92089381	801	171	5	140	2	250	125	0.394095976262	0.59335696889	0.945	0.972	-0.027
534	SLC5A6	SLC5A6	chr2	-	27422454	27423447	27422454	27422705	27422972	27423447	534	371	5	415	3	250	125	0.400479995537	0.599784292381	0.974	0.986	-0.012
867	SKIL	SKIL	chr3	+	170077486	170079217	170077486	170077664	170078155	170079217	867	255	4	160	1	250	125	0.400439176381	0.599784292381	0.97	0.988	-0.018
26	ALDH4A1	ALDH4A1	chr1	-	19197923	19199451	19197923	19198284	19199297	19199451	26	74	4	138	4	250	125	0.401936866475	0.60037182402	0.902	0.945	-0.043
98	AKR1A1	AKR1A1	chr1	+	46016454	46016827	46016454	46016548	46016637	46016827	98	256	38	202	37	213	125	0.402745529374	0.60037182402	0.798	0.762	0.036
689	STK19	STK19	chr6	+	31939645	31940288	31939645	31939993	31940078	31940288	689	6	3	2	0	209	125	0.406866227865	0.605107313368	0.545	1.0	-0.455
83	ZNF282	ZNF282	chr7	+	148920903	148923339	148920903	148921082	148921339	148923339	83	20	0	55	2	250	125	0.410590681847	0.609232933018	1.0	0.932	0.068
1018	HCG18	HCG18	chr6	-	30255173	30262741	30255173	30260376	30262247	30262741	1018	36	93	49	102	250	125	0.412991354231	0.609254824398	0.162	0.194	-0.032
104	SLC33A1	SLC33A1	chr3	-	155544300	155546166	155544300	155544608	155545970	155546166	104	101	12	111	9	250	125	0.412824295204	0.609254824398	0.808	0.86	-0.052
786	EPHB2	EPHB2	chr1	+	23239954	23247993	23239954	23240057	23240150	23247993	786	29	0	416	9	217	125	0.413456862111	0.609254824398	1.0	0.964	0.036
243	CDK2AP2	CDK2AP2	chr11	-	67275062	67275658	67275062	67275160	67275330	67275658	243	9	2	58	25	250	125	0.415127268895	0.610313255417	0.692	0.537	0.155
566	ARL13B	ARL13B	chr3	+	93772030	93774522	93772030	93772144	93772300	93774522	566	58	0	62	1	250	125	0.421142345951	0.616689090357	1.0	0.969	0.031
831	ACBD5	ACBD5	chr10	-	27529247	27529808	27529247	27529413	27529602	27529808	831	19	19	41	56	250	125	0.421388177186	0.616689090357	0.333	0.268	0.065
651	OGG1	OGG1	chr3	+	9798450	9799089	9798450	9798500	9798727	9799089	651	23	6	50	8	250	125	0.427680233548	0.624471593859	0.657	0.758	-0.101
650	OGG1	OGG1	chr3	+	9798450	9799089	9798450	9798500	9798744	9799089	650	20	18	46	30	250	125	0.42872562398	0.624575284025	0.357	0.434	-0.077
789	ATXN2L	ATXN2L	chr16	+	28847253	28848558	28847253	28847443	28848071	28848558	789	251	29	238	34	250	125	0.432086645251	0.628044307496	0.812	0.778	0.034
248	KAT5	KAT5	chr11	+	65479472	65479916	65479472	65479750	65479849	65479916	248	10	5	14	12	223	125	0.435136002797	0.631045651115	0.529	0.395	0.134
696	PLEKHG5	PLEKHG5	chr1	-	6527884	6528646	6527884	6527958	6528158	6528646	696	130	1	160	3	250	125	0.440905849936	0.637969864129	0.985	0.964	0.021
812	PYCR1	PYCR1	chr17	-	79890261	79891252	79890261	79890839	79891182	79891252	812	465	7	600	13	250	125	0.443649503845	0.639054678572	0.971	0.958	0.013
846	MYEOV	MYEOV	chr11	+	69062867	69064754	69062867	69062962	69063058	69064754	846	2	0	82	30	220	125	0.442966499962	0.639054678572	1.0	0.608	0.392
764	HLTF	HLTF	chr3	-	148747903	148750159	148747903	148749150	148749987	148750159	764	154	36	88	16	250	125	0.445321128655	0.640024312708	0.681	0.733	-0.052
1053	SLC10A3	SLC10A3	chrX	-	153718645	153719029	153718645	153718697	153718932	153719029	1053	0	1	10	11	250	125	0.454630217625	0.644730021012	0.0	0.313	-0.313
448	ZKSCAN1	ZKSCAN1	chr7	+	99621041	99621555	99621041	99621084	99621174	99621555	448	54	2	70	1	214	125	0.453042744949	0.644730021012	0.94	0.976	-0.036
47	ARFGAP1	ARFGAP1	chr20	+	61915466	61916274	61915466	61915864	61916217	61916274	47	102	0	83	1	250	125	0.453388713265	0.644730021012	1.0	0.976	0.024
525	ELMOD3	ELMOD3	chr2	+	85617260	85618875	85617260	85617388	85617882	85618875	525	20	43	11	33	250	125	0.4543555466	0.644730021012	0.189	0.143	0.046
613	RPL31	RPL31	chr2	+	101622420	101622885	101622420	101622533	101622811	101622885	613	132	3806	89	2866	250	125	0.453851572565	0.644730021012	0.017	0.015	0.002
855	GLG1	GLG1	chr16	-	74481325	74487232	74481325	74486029	74487068	74487232	855	342	20	541	25	250	125	0.450199189088	0.644730021012	0.895	0.915	-0.02
450	LOC100129917	LOC100129917	chr4	-	773936	775636	773936	774476	775559	775636	450	19	5	1	1	250	125	0.456196705574	0.645523373671	0.655	0.333	0.322
708	OXSM	OXSM	chr3	+	25832480	25833488	25832480	25833187	25833436	25833488	708	56	0	69	1	250	125	0.458395427154	0.647205878427	1.0	0.972	0.028
264	PIN1	PIN1	chr19	+	9959765	9960365	9959765	9959877	9960208	9960365	264	330	14	305	17	250	125	0.46423862945	0.647967809569	0.922	0.9	0.022
483	DUSP18	DUSP18	chr22	-	31057444	31060067	31057444	31059715	31059825	31060067	483	8	0	25	2	234	125	0.465000300159	0.647967809569	1.0	0.87	0.13
609	UFM1	UFM1	chr13	+	38934177	38937144	38934177	38934213	38934847	38937144	609	40	3	29	4	250	125	0.461951762329	0.647967809569	0.87	0.784	0.086
811	ZBTB21	ZBTB21	chr21	-	43406939	43414217	43406939	43411998	43412601	43414217	811	19	2	41	8	250	125	0.464414678557	0.647967809569	0.826	0.719	0.107
813	NIPBL	NIPBL	chr5	+	37063891	37065921	37063891	37064080	37064628	37065921	813	48	36	39	37	250	125	0.464227697724	0.647967809569	0.4	0.345	0.055
87	BCL2L11	BCL2L11	chr2	+	111881309	111881716	111881309	111881446	111881626	111881716	87	33	14	38	22	250	125	0.460216232348	0.647967809569	0.541	0.463	0.078
422	ZNF280B	ZNF280B	chr22	-	22838770	22843791	22838770	22840320	22841202	22843791	422	20	1	14	0	250	125	0.468421388036	0.651319110046	0.909	1.0	-0.091
156	TRAPPC11	TRAPPC11	chr4	+	184629559	184629727	184629559	184629569	184629688	184629727	156	46	0	149	2	243	125	0.478401992904	0.663756877601	1.0	0.975	0.025
720	SIMC1	SIMC1	chr5	+	175772185	175772994	175772185	175772569	175772704	175772994	720	48	1	30	0	250	125	0.481164428429	0.666147729207	0.96	1.0	-0.04
1000	HS3ST3B1	HS3ST3B1	chr17	+	14248344	14252721	14248344	14249019	14251318	14252721	1000	2	2	1	0	250	125	0.488067144985	0.667059786643	0.333	1.0	-0.667
126	PPCS	PPCS	chr1	+	42922164	42923021	42922164	42922254	42922917	42923021	126	5	1	4	0	250	125	0.485109727474	0.667059786643	0.714	1.0	-0.286
429	CCPG1	CCPG1	chr15	-	55651736	55653142	55651736	55651888	55653037	55653142	429	231	2	159	0	250	125	0.484690508705	0.667059786643	0.983	1.0	-0.017
732	DHRS4-AS1	DHRS4-AS1	chr14	-	24422982	24423406	24422982	24423242	24423333	24423406	732	10	3	14	2	215	125	0.483516536241	0.667059786643	0.66	0.803	-0.143
802	PLK2	PLK2	chr5	-	57755516	57755966	57755516	57755582	57755624	57755966	802	31	1	502	7	166	125	0.486299059421	0.667059786643	0.959	0.982	-0.023
989	UXT	UXT	chrX	-	47518228	47518579	47518228	47518335	47518513	47518579	989	27	90	34	139	250	125	0.487586174981	0.667059786643	0.13	0.109	0.021
530	SH3GLB2	SH3GLB2	chr9	-	131770071	131771070	131770071	131770429	131770962	131771070	530	547	4	651	2	250	125	0.489497024054	0.667590622167	0.986	0.994	-0.008
221	JRK	JRK	chr8	-	143738873	143746087	143738873	143740356	143745894	143746087	221	48	3	26	3	250	125	0.491190438374	0.668477857745	0.889	0.813	0.076
1052	SALL2	SALL2	chr14	-	21989230	21993788	21989230	21990378	21993470	21993788	1052	293	5	28	0	250	125	0.500224269553	0.67046440107	0.967	1.0	-0.033
233	MRPL35	MRPL35	chr2	+	86437602	86440477	86437602	86437736	86439548	86440477	233	126	1	235	4	250	125	0.494937393186	0.67046440107	0.984	0.967	0.017
241	TSSC4	TSSC4	chr11	+	2423840	2425108	2423840	2423882	2424074	2425108	241	325	18	303	21	250	125	0.501969347382	0.67046440107	0.9	0.878	0.022
296	NEK1	NEK1	chr4	-	170533170	170533778	170533170	170533294	170533372	170533778	296	2	5	20	27	202	125	0.502063826074	0.67046440107	0.198	0.314	-0.116
467	RND3	RND3	chr2	-	151343781	151344209	151343781	151343969	151344062	151344209	467	2	7	92	185	217	125	0.500755634971	0.67046440107	0.141	0.223	-0.082
496	PJA1	PJA1	chrX	-	68380580	68383309	68380580	68382224	68382788	68383309	496	160	7	294	9	250	125	0.495886218403	0.67046440107	0.92	0.942	-0.022
498	CCNT2	CCNT2	chr2	+	135710799	135716915	135710799	135711949	135712050	135716915	498	32	20	83	41	225	125	0.499084666912	0.67046440107	0.471	0.529	-0.058
683	POLR3H	POLR3H	chr22	-	41939994	41940493	41939994	41940125	41940431	41940493	683	30	0	51	1	250	125	0.496066017962	0.67046440107	1.0	0.962	0.038
849	CRB3	CRB3	chr19	+	6466476	6467230	6466476	6466620	6466961	6467230	849	2	0	422	124	250	125	0.498236593586	0.67046440107	1.0	0.63	0.37
478	SLC46A3	SLC46A3	chr13	-	29274217	29275718	29274217	29275093	29275637	29275718	478	20	1	12	0	250	125	0.506538524341	0.673633182785	0.909	1.0	-0.091
946	SLC35F5	SLC35F5	chr2	-	114470368	114472772	114470368	114472618	114472734	114472772	946	83	1	606	2	240	125	0.505634184056	0.673633182785	0.977	0.994	-0.017
1012	BAIAP2	BAIAP2	chr17	+	79089569	79091232	79089569	79089617	79090029	79091232	1012	47	2	95	2	250	125	0.508775079122	0.675206678504	0.922	0.96	-0.038
206	HNRNPLL	HNRNPLL	chr2	-	38829579	38830178	38829579	38829742	38829998	38830178	206	40	18	25	15	250	125	0.513446026113	0.676862378011	0.526	0.455	0.071
380	MSH2	MSH2	chr2	+	47630205	47630541	47630205	47630314	47630498	47630541	380	84	1	117	3	250	125	0.514246455681	0.676862378011	0.977	0.951	0.026
799	UHRF1	UHRF1	chr19	+	4910378	4911050	4910378	4910506	4910887	4911050	799	2	4	8	8	250	125	0.512741408541	0.676862378011	0.2	0.333	-0.133
84	SPAG6	SPAG6	chr10	+	22634373	22634747	22634373	22634565	22634651	22634747	84	8	29	0	2	210	125	0.512910845563	0.676862378011	0.141	0.0	0.141
160	ELP5	ELP5	chr17	+	7155519	7155915	7155519	7155656	7155744	7155915	160	28	2	80	3	212	125	0.516511154633	0.678450102704	0.892	0.94	-0.048
230	ARSA	ARSA	chr22	-	51065983	51066601	51065983	51066220	51066418	51066601	230	14	0	89	3	250	125	0.520153679005	0.681837440168	1.0	0.937	0.063
854	PLIN2	PLIN2	chr9	-	19126111	19126446	19126111	19126307	19126394	19126446	854	6	258	0	140	211	125	0.523122375205	0.684329474503	0.014	0.0	0.014
565	PRSS23	PRSS23	chr11	+	86518672	86522273	86518672	86518829	86518925	86522273	565	15	1	3222	103	220	125	0.525801455231	0.686433264365	0.895	0.947	-0.052
301	C14orf93	C14orf93	chr14	-	23467635	23468611	23467635	23467950	23468262	23468611	301	61	2	31	2	250	125	0.530443222267	0.69108558023	0.938	0.886	0.052
85	CHPF2	CHPF2	chr7	+	150929574	150931360	150929574	150929900	150931171	150931360	85	55	1	167	6	250	125	0.531684418365	0.691297590613	0.965	0.933	0.032
194	WRAP53	WRAP53	chr17	+	7591666	7592397	7591666	7591879	7591965	7592397	194	10	6	65	55	210	125	0.535191117454	0.692700948325	0.498	0.413	0.085
888	MDK	MDK	chr11	+	46403260	46403683	46403260	46403435	46403606	46403683	888	105	28	13	5	250	125	0.536005726005	0.692700948325	0.652	0.565	0.087
958	SYNM	SYNM	chr15	+	99669571	99675800	99669571	99672018	99672954	99675800	958	15	2	4	0	250	125	0.53387553836	0.692700948325	0.789	1.0	-0.211
925	TBC1D20	TBC1D20	chr20	-	416120	419485	416120	416614	419193	419485	925	100	1	131	0	250	125	0.539444769215	0.695742650034	0.98	1.0	-0.02
225	TSNAXIP1	TSNAXIP1	chr16	+	67859569	67859979	67859569	67859739	67859819	67859979	225	16	3	2	1	204	125	0.54230863958	0.6978217751	0.766	0.551	0.215
320	STYX	STYX	chr14	+	53196882	53197249	53196882	53196928	53197176	53197249	320	7	0	46	3	250	125	0.544322757488	0.6978217751	1.0	0.885	0.115
453	CHAC1	CHAC1	chr15	+	41247570	41248717	41247570	41247612	41247747	41248717	453	16	0	72	2	250	125	0.54324028545	0.6978217751	1.0	0.947	0.053
127	PPCS	PPCS	chr1	+	42922164	42923021	42922164	42922395	42922917	42923021	127	5	0	9	1	250	125	0.549549338225	0.701975334451	1.0	0.818	0.182
633	AMZ2	AMZ2	chr17	+	66244144	66244846	66244144	66244298	66244780	66244846	633	103	1	110	0	250	125	0.549752914032	0.701975334451	0.981	1.0	-0.019
321	ZNF714	ZNF714	chr19	+	21299612	21307883	21299612	21301688	21307763	21307883	321	12	3	20	8	250	125	0.552373923581	0.703919850925	0.667	0.556	0.111
148	CUTA	CUTA	chr6	-	33385257	33386065	33385257	33385472	33385735	33386065	148	415	270	311	217	250	125	0.556330011308	0.707554637398	0.435	0.417	0.018
804	MROH7-TTC4	MROH7-TTC4	chr1	+	55197158	55197373	55197158	55197222	55197327	55197373	804	99	3	163	3	229	125	0.558506428925	0.708916081071	0.947	0.967	-0.02
635	AMZ2	AMZ2	chr17	+	66244144	66244846	66244144	66244211	66244784	66244846	635	105	1	121	0	250	125	0.562934228265	0.713124190352	0.981	1.0	-0.019
123	DMAP1	DMAP1	chr1	+	44679124	44679530	44679124	44679199	44679420	44679530	123	130	2	71	2	250	125	0.566076299386	0.715690153662	0.97	0.947	0.023
617	CKAP2L	CKAP2L	chr2	-	113513553	113514791	113513553	113513711	113514469	113514791	617	37	0	264	3	250	125	0.567692614689	0.716320799243	1.0	0.978	0.022
697	TTC14	TTC14	chr3	+	180325435	180328918	180325435	180325553	180327417	180328918	697	140	3	18	0	250	125	0.569959540841	0.717768301924	0.959	1.0	-0.041
996	SMOX	SMOX	chr20	+	4162735	4163495	4162735	4162970	4163129	4163495	996	74	5	438	39	250	125	0.574632221043	0.722233830762	0.881	0.849	0.032
679	RASSF7	RASSF7	chr11	+	563188	564025	563188	563317	563557	564025	679	42	3	346	35	250	125	0.577128526031	0.722631930775	0.875	0.832	0.043
99	PSMG3-AS1	PSMG3-AS1	chr7	+	1624019	1629261	1624019	1625253	1627456	1629261	99	8	2	2	0	250	125	0.577203663895	0.722631930775	0.667	1.0	-0.333
218	DDIT3	DDIT3	chr12	-	57911051	57911536	57911051	57911302	57911488	57911536	218	138	5	54	3	250	125	0.581387027104	0.725883273617	0.932	0.9	0.032
586	CDC16	CDC16	chr13	+	115037658	115038150	115037658	115037956	115038038	115038150	586	306	95	204	57	206	125	0.582065526738	0.725883273617	0.662	0.685	-0.023
920	EFEMP2	EFEMP2	chr11	-	65633911	65634550	65633911	65634183	65634315	65634550	920	86	27	106	39	250	125	0.58631022325	0.729756996317	0.614	0.576	0.038
352	MIER1	MIER1	chr1	+	67450254	67454302	67450254	67450335	67452085	67454302	352	48	2	121	3	250	125	0.593193061625	0.736892931205	0.923	0.953	-0.03
310	INVS	INVS	chr9	+	103054607	103055325	103054607	103054718	103055228	103055325	310	44	10	52	9	250	125	0.595114293757	0.736972036893	0.688	0.743	-0.055
660	ZWINT	ZWINT	chr10	-	58117198	58118220	58117198	58117946	58118137	58118220	660	103	308	180	581	250	125	0.59555618582	0.736972036893	0.143	0.134	0.009
118	TRMT2B	TRMT2B	chrX	-	100306239	100306722	100306239	100306355	100306632	100306722	118	3	1	20	3	250	125	0.597429160062	0.737865301734	0.6	0.769	-0.169
20	SULT1A1	SULT1A1	chr16	-	28620028	28620649	28620028	28620180	28620379	28620649	20	17	1	7	0	250	125	0.603167758601	0.741229703616	0.895	1.0	-0.105
300	CCDC88A	CCDC88A	chr2	-	55522732	55523192	55522732	55522863	55523085	55523192	300	234	9	79	2	250	125	0.602528645225	0.741229703616	0.929	0.952	-0.023
328	NIPSNAP3B	NIPSNAP3B	chr9	+	107535277	107540045	107535277	107535457	107539408	107540045	328	45	9	2	0	250	125	0.603622317141	0.741229703616	0.714	1.0	-0.286
217	DDIT3	DDIT3	chr12	-	57911051	57911536	57911051	57911325	57911488	57911536	217	130	3	53	2	250	125	0.611379284665	0.748366660301	0.956	0.93	0.026
554	PPP2R2B	PPP2R2B	chr5	-	146257564	146258348	146257564	146257758	146258153	146258348	554	2	2	6	3	250	125	0.611769313569	0.748366660301	0.333	0.5	-0.167
200	CTPS1	CTPS1	chr1	+	41474330	41474562	41474330	41474386	41474465	41474562	200	4	187	8	563	203	125	0.620716996573	0.75498974346	0.013	0.009	0.004
401	ZNF582-AS1	ZNF582-AS1	chr19	+	56909645	56910539	56909645	56909752	56910262	56910539	401	5	5	3	5	250	125	0.619025973039	0.75498974346	0.333	0.231	0.102
847	RANBP6	RANBP6	chr9	-	6011018	6015640	6011018	6014356	6015471	6015640	847	95	7	127	12	250	125	0.619923992261	0.75498974346	0.872	0.841	0.031
1010	BDNF	BDNF	chr11	-	27676441	27681196	27676441	27680132	27680366	27681196	1010	3	1	6	4	250	125	0.63118659223	0.765214750028	0.6	0.429	0.171
349	TRIM14	TRIM14	chr9	-	100846634	100850287	100846634	100846748	100849723	100850287	349	11	0	32	1	250	125	0.632704863518	0.765214750028	1.0	0.941	0.059
937	ZNF438	ZNF438	chr10	-	31137459	31139296	31137459	31138372	31139150	31139296	937	14	1	30	1	250	125	0.632343914127	0.765214750028	0.875	0.938	-0.063
332	SPIN2B	SPIN2B	chrX	-	57146114	57147064	57146114	57146534	57146837	57147064	332	9	8	11	7	250	125	0.637843944745	0.768187016941	0.36	0.44	-0.08
464	VAMP1	VAMP1	chr12	-	6571403	6574107	6571403	6572008	6574055	6574107	464	57	2	9	0	250	125	0.638612052231	0.768187016941	0.934	1.0	-0.066
584	ZNF621	ZNF621	chr3	+	40573520	40581285	40573520	40573697	40579776	40581285	584	59	5	71	8	250	125	0.639956110837	0.768187016941	0.855	0.816	0.039
607	CELF2	CELF2	chr10	+	11370888	11374605	11370888	11371060	11372418	11374605	607	0	5	9	153	250	125	0.639434698548	0.768187016941	0.0	0.029	-0.029
446	FAM3A	FAM3A	chrX	-	153744083	153744566	153744083	153744136	153744233	153744566	446	10	11	40	35	221	125	0.651628741468	0.779816975841	0.34	0.393	-0.053
518	TUBB	TUBB	chr6	+	30691116	30693203	30691116	30691205	30691811	30693203	518	11245	379	21483	702	250	125	0.652077845633	0.779816975841	0.937	0.939	-0.002
1066	ADGRF3	ADGRF3	chr2	-	26531040	26532449	26531040	26531975	26532393	26532449	1066	1	0	5	2	250	125	0.655252056778	0.782153758649	1.0	0.556	0.444
748	CIART	CIART	chr1	+	150254942	150256043	150254942	150255028	150255871	150256043	748	42	19	17	6	250	125	0.656935949867	0.782706215362	0.525	0.586	-0.061
970	NFATC4	NFATC4	chr14	+	24845499	24848811	24845499	24846084	24846843	24848811	970	48	43	20	15	250	125	0.660675597695	0.785701406535	0.358	0.4	-0.042
1003	LINC-PINT	LINC-PINT	chr7	-	130628918	130630594	130628918	130629648	130630478	130630594	1003	19	1	6	0	250	125	0.663078404434	0.786489417701	0.905	1.0	-0.095
514	TMED4	TMED4	chr7	-	44621321	44621894	44621321	44621422	44621652	44621894	514	23	3	34	3	250	125	0.663792160649	0.786489417701	0.793	0.85	-0.057
752	CDKN1C	CDKN1C	chr11	-	2905899	2906995	2905899	2906696	2906863	2906995	752	3	30	2	13	250	125	0.669289188924	0.791539428229	0.048	0.071	-0.023
459	TTI2	TTI2	chr8	-	33369484	33370703	33369484	33370230	33370599	33370703	459	21	14	24	13	250	125	0.676294949144	0.798351864459	0.429	0.48	-0.051
103	RECQL	RECQL	chr12	-	21654103	21654603	21654103	21654149	21654346	21654603	103	47	11	68	19	250	125	0.680012151625	0.800822855302	0.681	0.642	0.039
17	SRSF10	SRSF10	chr1	-	24290836	24297929	24290836	24294213	24297827	24297929	17	396	16	341	16	250	125	0.683385494306	0.800822855302	0.925	0.914	0.011
445	FAM3A	FAM3A	chrX	-	153744083	153744566	153744083	153744136	153744292	153744566	445	12	1	61	3	250	125	0.68252925575	0.800822855302	0.857	0.91	-0.053
645	PAPD4	PAPD4	chr5	+	78908242	78908898	78908242	78908558	78908833	78908898	645	87	7	174	17	250	125	0.682942592665	0.800822855302	0.861	0.837	0.024
653	FLAD1	FLAD1	chr1	+	154955769	154956542	154955769	154955873	154956317	154956542	653	26	40	30	53	250	125	0.68741545699	0.801151468965	0.245	0.221	0.024
909	RNF103	RNF103	chr2	-	86849783	86851000	86849783	86849950	86850938	86851000	909	29	1	54	1	250	125	0.686716226635	0.801151468965	0.935	0.964	-0.029
90	BOLA3-AS1	BOLA3-AS1	chr2	+	74375107	74375605	74375107	74375350	74375476	74375605	90	26	2	45	5	250	125	0.685468502208	0.801151468965	0.867	0.818	0.049
915	NEIL2	NEIL2	chr8	+	11627171	11627844	11627171	11627300	11627682	11627844	915	13	1	15	2	250	125	0.692552156738	0.805673198673	0.867	0.789	0.078
229	ARSA	ARSA	chr22	-	51065983	51066601	51065983	51066220	51066373	51066601	229	11	1	77	11	250	125	0.695057185522	0.807122565072	0.846	0.778	0.068
508	GOSR2	GOSR2	chr17	+	45015964	45018733	45015964	45016070	45017920	45018733	508	155	5	200	5	250	125	0.697833479922	0.808881122297	0.939	0.952	-0.013
860	EFS	EFS	chr14	-	23828525	23829248	23828525	23828903	23829131	23829248	860	205	11	12	1	250	125	0.70101699641	0.811104503066	0.903	0.857	0.046
215	DDIT3	DDIT3	chr12	-	57911051	57911536	57911051	57911221	57911488	57911536	215	161	89	95	57	250	125	0.703647911884	0.812681642374	0.475	0.455	0.02
211	EPM2A	EPM2A	chr6	-	145946439	145948829	145946439	145946860	145948623	145948829	211	32	2	4	0	250	125	0.706549045283	0.814564636738	0.889	1.0	-0.111
226	ENG	ENG	chr9	-	130577290	130578332	130577290	130578085	130578221	130578332	226	0	2	2	16	250	125	0.709371717804	0.816350576503	0.0	0.059	-0.059
106	P3H1	P3H1	chr1	-	43212005	43213083	43212005	43212523	43212942	43213083	106	48	173	16	51	250	125	0.711430130683	0.817103763715	0.122	0.136	-0.014
788	ATXN2L	ATXN2L	chr16	+	28847253	28848558	28847253	28847497	28848071	28848558	788	231	8	213	6	250	125	0.712575669137	0.817103763715	0.935	0.947	-0.012
990	MYLK-AS1	MYLK-AS1	chr3	+	123304359	123304648	123304359	123304400	123304493	123304648	990	15	4	1	0	217	125	0.721566389243	0.825935813401	0.684	1.0	-0.316
1048	AGER	AGER	chr6	-	32151657	32152099	32151657	32151764	32151947	32152099	1048	45	9	20	5	250	125	0.726416000311	0.828527858006	0.714	0.667	0.047
197	KIF18B	KIF18B	chr17	-	43002078	43003867	43002078	43003554	43003781	43003867	197	139	13	216	23	250	125	0.725148441298	0.828527858006	0.842	0.824	0.018
48	HNRNPM	HNRNPM	chr19	+	8530207	8530399	8530207	8530246	8530363	8530399	48	680	590	1050	888	241	125	0.728291843544	0.829191956859	0.374	0.38	-0.006
666	EDRF1	EDRF1	chr10	+	127451869	127452712	127451869	127452093	127452609	127452712	666	138	1	52	0	250	125	0.732242807426	0.83221212688	0.986	1.0	-0.014
207	HUS1	HUS1	chr7	-	48002884	48005035	48002884	48004229	48004896	48005035	207	17	10	46	23	250	125	0.737406792885	0.836597795114	0.459	0.5	-0.041
624	PHPT1	PHPT1	chr9	+	139744464	139745012	139744464	139744589	139744954	139745012	624	41	7	43	6	250	125	0.742242089726	0.840595723524	0.745	0.782	-0.037
101	SPRTN	SPRTN	chr1	+	231487049	231490773	231487049	231487317	231488355	231490773	101	6	49	8	54	250	125	0.746768034709	0.84126240817	0.058	0.069	-0.011
1040	IL32	IL32	chr16	+	3117377	3117614	3117377	3117416	3117554	3117614	1040	1	8	71	799	250	125	0.746761045544	0.84126240817	0.059	0.043	0.016
112	C2CD5	C2CD5	chr12	-	22696994	22697480	22696994	22697113	22697253	22697480	112	3	15	8	51	250	125	0.744938461708	0.84126240817	0.091	0.073	0.018
289	PER3	PER3	chr1	+	7889896	7890221	7889896	7890011	7890065	7890221	289	13	32	5	10	178	125	0.749830211081	0.842658081941	0.222	0.26	-0.038
625	PHPT1	PHPT1	chr9	+	139744464	139745012	139744464	139744589	139744957	139745012	625	40	15	42	18	250	125	0.750636138515	0.842658081941	0.571	0.538	0.033
397	NSUN5P1	NSUN5P1	chr7	+	75045553	75046071	75045553	75045694	75045764	75046071	397	116	6	113	7	194	125	0.758033191418	0.848715078753	0.926	0.912	0.014
827	C19orf12	C19orf12	chr19	-	30189792	30193884	30189792	30193699	30193754	30193884	827	62	0	103	1	179	125	0.758679781787	0.848715078753	1.0	0.986	0.014
593	KCNC4	KCNC4	chr1	+	110774842	110776674	110774842	110775219	110775532	110776674	593	5	0	108	4	250	125	0.760659858686	0.849447681912	1.0	0.931	0.069
292	GNRH1	GNRH1	chr8	-	25280705	25282556	25280705	25280847	25281716	25282556	292	14	3	1	0	250	125	0.76288533932	0.850451308703	0.7	1.0	-0.3
167	TRHDE-AS1	TRHDE-AS1	chr12	-	72665602	72667289	72665602	72665942	72666544	72667289	167	2	0	21	2	250	125	0.77300071944	0.860231703405	1.0	0.84	0.16
13	SLC35C2	SLC35C2	chr20	-	44987025	44987402	44987025	44987197	44987329	44987402	13	224	2	299	2	250	125	0.783538838429	0.868941860611	0.982	0.987	-0.005
630	AMZ2	AMZ2	chr17	+	66244144	66244846	66244144	66244199	66244780	66244846	630	103	3	110	4	250	125	0.782924605846	0.868941860611	0.945	0.932	0.013
154	RUSC1	RUSC1	chr1	+	155294892	155295281	155294892	155294969	155295205	155295281	154	29	1	126	6	250	125	0.788792174871	0.873256967344	0.935	0.913	0.022
325	GCH1	GCH1	chr14	-	55308723	55310861	55308723	55309772	55310718	55310861	325	24	1	130	4	250	125	0.791683395354	0.874946649003	0.923	0.942	-0.019
116	TMEM159	TMEM159	chr16	+	21172298	21172599	21172298	21172329	21172405	21172599	116	25	2	48	3	200	125	0.800410562041	0.87966130691	0.887	0.909	-0.022
130	C2orf49	C2orf49	chr2	+	105959304	105959680	105959304	105959431	105959557	105959680	130	62	11	125	20	250	125	0.801532120899	0.87966130691	0.738	0.758	-0.02
722	R3HCC1	R3HCC1	chr8	+	23147378	23147982	23147378	23147438	23147564	23147982	722	273	1	154	1	250	125	0.800043798793	0.87966130691	0.993	0.987	0.006
796	EDEM2	EDEM2	chr20	-	33734627	33735161	33734627	33734738	33734954	33735161	796	2	8	21	67	250	125	0.802187317644	0.87966130691	0.111	0.135	-0.024
858	TRIM52-AS1	TRIM52-AS1	chr5	+	180690628	180691567	180690628	180690790	180691052	180691567	858	177	5	48	1	250	125	0.803371320329	0.87966130691	0.947	0.96	-0.013
940	TTLL3	TTLL3	chr3	+	9876364	9878040	9876364	9876591	9876777	9878040	940	170	22	41	6	250	125	0.804183347659	0.87966130691	0.794	0.774	0.02
333	MAP7D1	MAP7D1	chr1	+	36641799	36642182	36641799	36641922	36642018	36642182	333	2	0	52	4	220	125	0.807305981481	0.881572630544	1.0	0.881	0.119
590	NAP1L1	NAP1L1	chr12	-	76439162	76442244	76439162	76441498	76442172	76442244	590	832	562	886	609	250	125	0.82247972008	0.89661479689	0.425	0.421	0.004
943	ADARB1	ADARB1	chr21	+	46641932	46646478	46641932	46642022	46645461	46646478	943	25	9	12	5	250	125	0.830454103088	0.903770933921	0.581	0.545	0.036
638	NKIRAS2	NKIRAS2	chr17	+	40174416	40174658	40174416	40174490	40174587	40174658	638	242	2	298	3	221	125	0.842000320196	0.913235541871	0.986	0.983	0.003
767	MFSD11	MFSD11	chr17	+	74733582	74734530	74733582	74733965	74734363	74734530	767	46	3	20	1	250	125	0.841726743872	0.913235541871	0.885	0.909	-0.024
760	PRX	PRX	chr19	-	40899670	40904723	40899670	40903877	40904526	40904723	760	3	8	1	2	250	125	0.843718834632	0.913553670607	0.158	0.2	-0.042
371	ZNRD1	ZNRD1	chr6	+	30029016	30029446	30029016	30029190	30029291	30029446	371	231	3	62	1	225	125	0.847589035998	0.916196580227	0.977	0.972	0.005
575	USP39	USP39	chr2	+	85875883	85876407	85875883	85875976	85876139	85876407	575	398	40	406	39	250	125	0.850882791503	0.918208534265	0.833	0.839	-0.006
391	SF3B1	SF3B1	chr2	-	198283520	198285266	198283520	198283675	198285151	198285266	391	88	3	102	4	250	125	0.864004073662	0.929239280566	0.936	0.927	0.009
999	USP20	USP20	chr9	+	132642391	132644117	132642391	132642568	132642745	132644117	999	40	66	13	20	250	125	0.863857233001	0.929239280566	0.233	0.245	-0.012
236	SPNS1	SPNS1	chr16	+	28986095	28986713	28986095	28986421	28986508	28986713	236	22	3	58	7	211	125	0.868450246839	0.932413538588	0.813	0.831	-0.018
945	ZNF154	ZNF154	chr19	-	58207642	58212513	58207642	58209209	58212355	58212513	945	1	0	9	1	250	125	0.869864736467	0.932413538588	1.0	0.818	0.182
903	MED22	MED22	chr9	-	136207750	136211188	136207750	136208544	136210979	136211188	903	211	3	247	4	250	125	0.873900015126	0.935175141395	0.972	0.969	0.003
655	MAF	MAF	chr16	-	79627744	79634622	79627744	79628450	79632681	79634622	655	10	4	11	5	250	125	0.879494531157	0.938029940885	0.556	0.524	0.032
82	ITPRIPL2	ITPRIPL2	chr16	+	19125253	19132952	19125253	19125446	19125962	19132952	82	4	0	41	1	250	125	0.87904141193	0.938029940885	1.0	0.953	0.047
282	DYRK1B	DYRK1B	chr19	-	40317311	40317627	40317311	40317507	40317591	40317627	282	8	5	2	1	208	125	0.883816511653	0.939513074576	0.49	0.546	-0.056
734	GMPR2	GMPR2	chr14	+	24702077	24702546	24702077	24702183	24702424	24702546	734	26	11	68	27	250	125	0.883581364263	0.939513074576	0.542	0.557	-0.015
302	C14orf93	C14orf93	chr14	-	23456109	23456843	23456109	23456608	23456728	23456843	302	90	3	36	1	244	125	0.895000008417	0.94939801844	0.939	0.949	-0.01
392	CANT1	CANT1	chr17	-	76993073	76994045	76993073	76993726	76993921	76994045	392	68	48	226	155	250	125	0.896077692911	0.94939801844	0.415	0.422	-0.007
728	HSPBP1	HSPBP1	chr19	-	55791402	55791751	55791402	55791476	55791585	55791751	728	18	1	30	2	233	125	0.900404120677	0.952407659	0.906	0.889	0.017
808	STAG3L5P-PVRIG2P-PILRB	STAG3L5P-PVRIG2P-PILRB	chr7	+	99950186	99950537	99950186	99950290	99950383	99950537	808	102	12	134	15	217	125	0.9047902188	0.9554703958	0.83	0.837	-0.007
976	PSMD13	PSMD13	chr11	+	244040	244216	244040	244075	244160	244216	976	1	31	13	443	209	125	0.911082319593	0.960532511281	0.019	0.017	0.002
658	CD24	CD24	chrY	-	21152525	21154962	21152525	21154526	21154703	21154962	658	198	10	7991	390	250	125	0.913599145049	0.961604354641	0.908	0.911	-0.003
55	THEMIS2	THEMIS2	chr1	+	28208481	28209554	28208481	28208636	28209023	28209554	55	9	0	247	2	250	125	0.919103589695	0.964231425523	1.0	0.984	0.016
816	SNRNP27	SNRNP27	chr2	+	70131385	70132368	70131385	70131557	70131643	70132368	816	227	13	165	9	210	125	0.917669214482	0.964231425523	0.912	0.916	-0.004
487	TNFSF13	TNFSF13	chr17	+	7464040	7464925	7464040	7464134	7464315	7464925	487	17	1	111	6	250	125	0.927419040261	0.970047322278	0.895	0.902	-0.007
704	RAB29	RAB29	chr1	-	205743960	205744610	205743960	205744214	205744400	205744610	704	11	2	20	4	250	125	0.927673960306	0.970047322278	0.733	0.714	0.019
954	PHF8	PHF8	chrX	-	53963112	53965679	53963112	53964492	53965594	53965679	954	168	32	97	19	250	125	0.930443798887	0.971359079946	0.724	0.719	0.005
619	ZNF248	ZNF248	chr10	-	38145223	38146564	38145223	38145265	38146112	38146564	619	12	11	3	3	250	125	0.933352252924	0.971962925842	0.353	0.333	0.02
930	PTGES2	PTGES2	chr9	-	130887522	130887720	130887522	130887562	130887654	130887720	930	147	2	202	3	216	125	0.934054855411	0.971962925842	0.977	0.975	0.002
644	PAPD4	PAPD4	chr5	+	78908242	78908898	78908242	78908592	78908833	78908898	644	81	7	178	16	250	125	0.939120136155	0.975649930754	0.853	0.848	0.005
95	SEPT3	SEPT3	chr22	+	42390624	42394225	42390624	42390718	42392905	42394225	95	204	12	1	0	250	125	0.944031443288	0.979165299592	0.895	1.0	-0.105
594	CXCL12	CXCL12	chr10	-	44872509	44874171	44872509	44873353	44874084	44874171	594	761	7	2	0	250	125	0.95130095989	0.985111333263	0.982	1.0	-0.018
120	KAT8	KAT8	chr16	+	31142066	31142714	31142066	31142221	31142515	31142714	120	14	86	11	66	250	125	0.958580963574	0.990942268865	0.075	0.077	-0.002
456	DNAJC4	DNAJC4	chr11	+	64001365	64001753	64001365	64001452	64001544	64001753	456	33	38	35	41	216	125	0.960023633331	0.990942268865	0.334	0.331	0.003
957	RABL2A	RABL2A	chr2	+	114399607	114400975	114399607	114399722	114400766	114400975	957	82	8	11	1	250	125	0.967363487664	0.996913176194	0.837	0.846	-0.009
1007	RPL28	RPL28	chr19	+	55899297	55903451	55899297	55899416	55899610	55903451	1007	34	3199	32	4723	250	125	1	1.0	0.005	0.003	0.002
100	NUDT16	NUDT16	chr3	+	131102005	131107674	131102005	131102116	131102187	131107674	100	139	0	274	1	195	125	1	1.0	1.0	0.994	0.006
1031	ARHGDIA	ARHGDIA	chr17	-	79827205	79827501	79827205	79827282	79827417	79827501	1031	6	376	11	1354	250	125	1	1.0	0.008	0.004	0.004
1033	ARHGDIA	ARHGDIA	chr17	-	79825594	79826951	79825594	79826819	79826931	79826951	1033	1812	8	5548	14	236	125	1	1.0	0.992	0.995	-0.003
189	SKP1	SKP1	chr5	-	133492081	133494286	133492081	133493459	133494145	133494286	189	18	2648	2	2137	250	125	1	1.0	0.003	0.0	0.003
512	TSEN34	TSEN34	chr19	+	54697029	54698394	54697029	54697173	54697476	54698394	512	411	2	716	3	250	125	1	1.0	0.99	0.992	-0.002
52	FRMD5	FRMD5	chr15	-	44162958	44166660	44162958	44166137	44166316	44166660	52	20	1	78	4	250	125	0.998746264426	1.0	0.909	0.907	0.002
577	ATF3	ATF3	chr1	+	212788359	212788603	212788359	212788402	212788489	212788603	577	330	0	785	1	211	125	1	1.0	1.0	0.998	0.002
581	TP73-AS1	TP73-AS1	chr1	-	3652547	3656951	3652547	3654418	3656796	3656951	581	47	8	58	10	250	125	0.981939985834	1.0	0.746	0.744	0.002
58	TAF1C	TAF1C	chr16	-	84215351	84215664	84215351	84215469	84215547	84215664	58	51	30	46	27	202	125	0.995826293899	1.0	0.513	0.513	0.0
615	MTMR11	MTMR11	chr1	-	149900542	149901209	149900542	149900793	149901046	149901209	615	29	1	57	2	250	125	1	1.0	0.935	0.934	0.001
706	STX16	STX16	chr20	+	57226308	57227194	57226308	57226470	57227128	57227194	706	171	0	482	2	250	125	1	1.0	1.0	0.992	0.008
714	MICAL2	MICAL2	chr11	+	12284026	12285337	12284026	12284084	12285106	12285337	714	24	0	649	2	250	125	1	1.0	1.0	0.994	0.006
719	PRRC1	PRRC1	chr5	+	126887398	126890780	126887398	126887570	126889488	126890780	719	137	0	315	1	250	125	1	1.0	1.0	0.994	0.006
736	PDHB	PDHB	chr3	-	58416383	58416669	58416383	58416515	58416569	58416669	736	310	1	656	3	178	125	1	1.0	0.995	0.994	0.001
829	TP53	TP53	chr17	-	7579699	7579940	7579699	7579721	7579838	7579940	829	0	51	4	266	241	125	1	1.0	0.0	0.008	-0.008
852	CCNG1	CCNG1	chr5	+	162864576	162864810	162864576	162864665	162864765	162864810	852	201	1	718	2	224	125	1	1.0	0.991	0.995	-0.004
86	PDE4D	PDE4D	chr5	-	58334685	58335339	58334685	58334798	58334884	58335339	86	4	4	2	2	210	125	0.997834940827	1.0	0.373	0.373	0.0
986	PAQR6	PAQR6	chr1	-	156215572	156216041	156215572	156215778	156215913	156216041	986	12	6	2	1	250	125	1	1.0	0.5	0.5	0.0
