# Supplementary material for: Characterization of alternative mRNA splicing in cultured cell populations representing progressive stages of human fetal kidney development
Source: Sci Rep. 2022 Nov 15;12:19548. doi: 10.1038/s41598-022-24147-z (PMC9666651; doi:10.1038/s41598-022-24147-z)
Supplement: Supplementary file 13 — Supplementary Information 13. [file 41598_2022_24147_MOESM13_ESM.zip › _Program/Data/rMATS/W014-NPS3/MATS_output/RI.MATS.ReadsOnTargetAndJunctionCounts.txt]

ID	GeneID	geneSymbol	chr	strand	riExonStart_0base	riExonEnd	upstreamES	upstreamEE	downstreamES	downstreamEE	ID	IC_SAMPLE_1	SC_SAMPLE_1	IC_SAMPLE_2	SC_SAMPLE_2	IncFormLen	SkipFormLen	PValue	FDR	IncLevel1	IncLevel2	IncLevelDifference
1009	ATG3	ATG3	chr3	-	112251353	112253184	112251353	112251627	112253115	112253184	1009	261	173	63	273	1613	125	0.0	0.0	0.105	0.018	0.087
108	CLK1	CLK1	chr2	-	201724402	201726189	201724402	201724469	201725960	201726189	108	1016	35	420	133	1616	125	0.0	0.0	0.692	0.196	0.496
131	ID1	ID1	chr20	+	30193085	30194317	30193085	30193616	30193855	30194317	131	1422	265	75	102	364	125	0.0	0.0	0.648	0.202	0.446
134	ATPIF1	ATPIF1	chr1	+	28562871	28564616	28562871	28562963	28564347	28564616	134	647	753	642	1401	1509	125	0.0	0.0	0.066	0.037	0.029
158	BSDC1	BSDC1	chr1	-	32830233	32834151	32830233	32832255	32834047	32834151	158	196	96	58	210	1917	125	0.0	0.0	0.117	0.018	0.099
169	HMGN3	HMGN3	chr6	-	79910961	79912106	79910961	79911443	79912033	79912106	169	486	242	183	317	715	125	0.0	0.0	0.26	0.092	0.168
172	SRSF1	SRSF1	chr17	-	56078279	56083334	56078279	56081362	56082283	56083334	172	3825	197	7233	53	1046	125	0.0	0.0	0.699	0.942	-0.243
173	SRSF1	SRSF1	chr17	-	56078279	56083334	56078279	56082961	56083161	56083334	173	220	675	37	1336	325	125	0.0	0.0	0.111	0.011	0.1
254	TMEM205	TMEM205	chr19	-	11456195	11456981	11456195	11456304	11456802	11456981	254	915	453	166	310	623	125	0.0	0.0	0.288	0.097	0.191
298	SRSF2	SRSF2	chr17	-	74730196	74732546	74730196	74731240	74732235	74732546	298	1476	1029	586	1838	1120	125	0.0	0.0	0.138	0.034	0.104
307	NDUFS2	NDUFS2	chr1	+	161183653	161184184	161183653	161183711	161183945	161184184	307	111	259	2	472	359	125	0.0	0.0	0.13	0.001	0.129
338	NDUFB4	NDUFB4	chr3	+	120319957	120321258	120319957	120320104	120321054	120321258	338	271	719	22	735	1075	125	0.0	0.0	0.042	0.003	0.039
431	CIRBP	CIRBP	chr19	+	1271979	1273171	1271979	1272050	1272425	1273171	431	453	1073	127	815	500	125	0.0	0.0	0.095	0.037	0.058
451	MRPS21	MRPS21	chr1	+	150266261	150266869	150266261	150266318	150266754	150266869	451	1232	174	648	295	561	125	0.0	0.0	0.612	0.329	0.283
455	LUC7L3	LUC7L3	chr17	+	48827861	48830072	48827861	48828055	48829560	48830072	455	5029	196	932	252	1630	125	0.0	0.0	0.663	0.221	0.442
538	URM1	URM1	chr9	+	131150094	131154295	131150094	131150176	131151539	131154295	538	273	662	30	471	1488	125	0.0	0.0	0.033	0.005	0.028
570	CTNNB1	CTNNB1	chr3	+	41280624	41281939	41280624	41280845	41281309	41281939	570	3322	126	1660	381	589	125	0.0	0.0	0.848	0.48	0.368
591	XBP1	XBP1	chr22	-	29192034	29192180	29192034	29192111	29192137	29192180	591	46	92	227	35	151	125	0.0	0.0	0.293	0.843	-0.55
673	TMEM41B	TMEM41B	chr11	-	9302200	9305140	9302200	9302588	9304917	9305140	673	905	81	2106	16	2454	125	0.0	0.0	0.363	0.87	-0.507
399	ACAA1	ACAA1	chr3	-	38167652	38168191	38167652	38167832	38168000	38168191	399	106	99	44	225	293	125	2.22044604925e-16	7.17204073908e-15	0.314	0.077	0.237
887	CSTF3	CSTF3	chr11	-	33162976	33163532	33162976	33163308	33163430	33163532	887	115	290	29	351	247	125	1.15463194561e-14	3.55186779459e-13	0.167	0.04	0.127
967	NGDN	NGDN	chr14	+	23946711	23947402	23946711	23946769	23947215	23947402	967	134	156	22	145	571	125	7.94919685632e-14	2.33417325872e-12	0.158	0.032	0.126
667	MICA	MICA	chr6	+	31380101	31380237	31380101	31380157	31380161	31380237	667	20	7	0	51	129	125	2.77111666946e-13	7.78322334118e-12	0.735	0.0	0.735
1028	ORC2	ORC2	chr2	-	201778017	201778715	201778017	201778136	201778653	201778715	1028	58	52	8	91	642	125	4.85167461761e-13	1.30590908457e-11	0.178	0.017	0.161
569	CTNNB1	CTNNB1	chr3	+	41280624	41281939	41280624	41280845	41281150	41281939	569	1983	375	871	310	430	125	5.545564008e-13	1.43297373967e-11	0.606	0.45	0.156
405	SCRN2	SCRN2	chr17	-	45915046	45915816	45915046	45915368	45915635	45915816	405	165	23	116	92	392	125	7.45070671826e-13	1.77969068054e-11	0.696	0.287	0.409
559	ATP6V0B	ATP6V0B	chr1	+	44442697	44443972	44442697	44442888	44443652	44443972	559	200	711	79	753	889	125	7.62057084103e-13	1.77969068054e-11	0.038	0.015	0.023
649	SHISA5	SHISA5	chr3	-	48509196	48510972	48509196	48510585	48510759	48510972	649	35	125	10	393	299	125	7.7138295751e-13	1.77969068054e-11	0.105	0.011	0.094
539	URM1	URM1	chr9	+	131151539	131154295	131151539	131151588	131151944	131154295	539	130	556	18	364	481	125	4.64739358108e-12	1.03524698392e-10	0.057	0.013	0.044
545	PARG	PARG	chr10	-	51026320	51027540	51026320	51027112	51027323	51027540	545	81	36	155	4	336	125	1.4878098753e-11	3.20375059815e-10	0.456	0.935	-0.479
251	RAB24	RAB24	chr5	-	176729128	176729497	176729128	176729179	176729397	176729497	251	92	24	31	61	343	125	2.07263095575e-11	4.18412374192e-10	0.583	0.156	0.427
32	RANGRF	RANGRF	chr17	+	8192575	8193409	8192575	8192732	8192820	8193409	32	60	82	21	175	213	125	2.05629957506e-11	4.18412374192e-10	0.3	0.066	0.234
31	ZFP36L1	ZFP36L1	chr14	-	69254371	69257209	69254371	69255526	69256243	69257209	31	4675	14	7079	103	842	125	3.57180951482e-11	6.99208771689e-10	0.98	0.911	0.069
27	BICD2	BICD2	chr9	-	95473644	95477745	95473644	95475743	95477534	95477745	27	580	26	546	97	1916	125	4.82273110336e-11	9.16318909638e-10	0.593	0.269	0.324
163	DKC1	DKC1	chrX	+	154002876	154003548	154002876	154002980	154003469	154003548	163	67	272	19	394	614	125	5.09629005663e-11	9.40629536167e-10	0.048	0.01	0.038
766	MFSD11	MFSD11	chr17	+	74733582	74734530	74733582	74734247	74734363	74734530	766	78	3	20	24	241	125	6.77233824575e-11	1.2152584741e-09	0.931	0.302	0.629
297	IP6K2	IP6K2	chr3	-	48730883	48732854	48730883	48731673	48732522	48732854	297	697	58	223	64	974	125	5.50699152946e-10	9.61490953522e-09	0.607	0.309	0.298
133	ATPIF1	ATPIF1	chr1	+	28562871	28564616	28562871	28562963	28564271	28564616	133	596	5	567	46	1433	125	7.57097495807e-10	1.28706574287e-08	0.912	0.518	0.394
346	RPL17	RPL17	chr18	-	47017901	47018203	47017901	47017954	47018105	47018203	346	1078	85	972	175	276	125	1.16213039192e-09	1.92496470046e-08	0.852	0.716	0.136
209	MRPS12	MRPS12	chr19	+	39421593	39421983	39421593	39421811	39421915	39421983	209	43	12	27	70	229	125	1.44886846964e-09	2.33992257847e-08	0.662	0.174	0.488
665	OTUB1	OTUB1	chr11	+	63764001	63764413	63764001	63764120	63764328	63764413	665	119	280	135	760	333	125	2.04788186409e-09	3.2266626444e-08	0.138	0.063	0.075
592	CDK17	CDK17	chr12	-	96672038	96674663	96672038	96674057	96674585	96674663	592	119	23	167	131	653	125	3.45688389025e-09	5.31701665024e-08	0.498	0.196	0.302
170	AUP1	AUP1	chr2	-	74755877	74756409	74755877	74756062	74756258	74756409	170	112	246	87	498	321	125	3.54824347681e-09	5.33061694423e-08	0.151	0.064	0.087
597	QKI	QKI	chr6	+	163984451	163999628	163984451	163984751	163986977	163999628	597	125	9	172	78	2351	125	5.04662778233e-09	7.40936715315e-08	0.425	0.105	0.32
961	CDK5RAP3	CDK5RAP3	chr17	+	46051765	46052703	46051765	46051814	46052524	46052703	961	668	159	736	329	835	125	6.59495469346e-09	9.46742384883e-08	0.386	0.251	0.135
794	UBXN1	UBXN1	chr11	-	62443969	62444477	62443969	62444111	62444284	62444477	794	66	286	15	301	298	125	1.02284899439e-08	1.43643576169e-07	0.088	0.02	0.068
843	TNFRSF10B	TNFRSF10B	chr8	-	22885843	22886115	22885843	22885954	22886041	22886115	843	200	83	508	473	212	125	1.10626908745e-08	1.52053155424e-07	0.587	0.388	0.199
489	STX10	STX10	chr19	-	13254871	13255485	13254871	13255300	13255390	13255485	489	54	200	15	270	215	125	1.73463128306e-08	2.33452460178e-07	0.136	0.031	0.105
997	GSTK1	GSTK1	chr7	+	142962084	142962389	142962084	142962185	142962353	142962389	997	134	174	182	530	293	125	2.1950688045e-08	2.89390703614e-07	0.247	0.128	0.119
199	JUP	JUP	chr17	-	39910858	39912147	39910858	39911684	39911981	39912147	199	314	175	2858	898	422	125	3.95290996602e-08	5.1071596761e-07	0.347	0.485	-0.138
636	ARMCX6	ARMCX6	chrX	-	100870107	100871756	100870107	100870750	100871661	100871756	636	363	66	285	129	1036	125	4.99784366115e-08	6.33060197079e-07	0.399	0.21	0.189
335	IL17RC	IL17RC	chr3	+	9965564	9965975	9965564	9965704	9965915	9965975	335	41	51	14	104	336	125	8.31314775906e-08	1.01326291554e-06	0.23	0.048	0.182
42	MRPL52	MRPL52	chr14	+	23299091	23299319	23299091	23299149	23299258	23299319	42	24	11	48	173	234	125	8.26124493258e-08	1.01326291554e-06	0.538	0.129	0.409
528	NFKB2	NFKB2	chr10	+	104155352	104155737	104155352	104155553	104155644	104155737	528	11	0	26	104	216	125	9.02613829235e-08	1.0797935809e-06	1.0	0.126	0.874
629	ULK3	ULK3	chr15	-	75132574	75132982	75132574	75132657	75132838	75132982	629	120	22	38	38	306	125	1.05187807908e-07	1.23528467301e-06	0.69	0.29	0.4
908	DUSP22	DUSP22	chr6	+	348768	351355	348768	348841	350821	351355	908	639	5	663	40	2105	125	1.07083501066e-07	1.23528467301e-06	0.884	0.496	0.388
91	RPL41	RPL41	chr12	+	56510373	56510583	56510373	56510443	56510558	56510583	91	1191	8864	1168	10962	240	125	1.31478885335e-07	1.4900940338e-06	0.065	0.053	0.012
149	CUTA	CUTA	chr6	-	33385257	33386065	33385257	33385472	33385863	33386065	149	664	130	540	203	516	125	1.898485813e-07	2.11452040551e-06	0.553	0.392	0.161
239	KDM2B	KDM2B	chr12	-	121866899	121868272	121866899	121867966	121868144	121868272	239	1737	144	271	2	303	125	2.35101839885e-07	2.53528459924e-06	0.833	0.982	-0.149
260	FNBP1L	FNBP1L	chr1	+	94016503	94020218	94016503	94016662	94017965	94020218	260	323	69	1729	158	1428	125	2.35475349775e-07	2.53528459924e-06	0.291	0.489	-0.198
314	IDH3G	IDH3G	chrX	-	153051220	153051727	153051220	153051428	153051666	153051727	314	90	142	65	275	363	125	2.56968685775e-07	2.72134050837e-06	0.179	0.075	0.104
964	FAM96B	FAM96B	chr16	-	66967889	66968326	66967889	66967967	66968123	66968326	964	66	284	52	611	281	125	4.51564419857e-07	4.70500992303e-06	0.094	0.036	0.058
273	ABHD11	ABHD11	chr7	-	73151550	73152065	73151550	73151721	73151891	73152065	273	57	55	114	322	295	125	1.02059415719e-06	1.0465140088e-05	0.305	0.13	0.175
33	RANGRF	RANGRF	chr17	+	8192820	8193409	8192820	8192906	8193130	8193409	33	250	45	292	130	349	125	1.199800575e-06	1.19241718685e-05	0.666	0.446	0.22
343	TMEM9	TMEM9	chr1	-	201122985	201123683	201122985	201123087	201123572	201123683	343	70	172	16	150	610	125	1.1857936808e-06	1.19241718685e-05	0.077	0.021	0.056
304	CREBZF	CREBZF	chr11	-	85368607	85373501	85368607	85371641	85373432	85373501	304	921	4	560	22	1916	125	1.43352936643e-06	1.40312116775e-05	0.938	0.624	0.314
820	GLIDR	GLIDR	chr9	-	41952705	41954633	41952705	41953779	41954503	41954633	820	61	3	17	15	849	125	1.58578395004e-06	1.52897974884e-05	0.75	0.143	0.607
975	DNAJB2	DNAJB2	chr2	+	220149353	220151622	220149353	220149557	220150708	220151622	975	321	63	366	157	1276	125	1.67471402035e-06	1.59097831933e-05	0.333	0.186	0.147
626	OTUD5	OTUD5	chrX	-	48779302	48780572	48779302	48780187	48780413	48780572	626	705	16	771	61	351	125	1.76306662125e-06	1.65063918453e-05	0.94	0.818	0.122
10	FAM96A	FAM96A	chr15	-	64364757	64367736	64364757	64365227	64367690	64367736	10	120	331	33	471	2588	125	2.48873694264e-06	2.29674866421e-05	0.017	0.003	0.014
430	CCPG1	CCPG1	chr15	-	55647420	55653142	55647420	55648607	55651736	55653142	430	413	44	396	9	3254	125	2.6820067146e-06	2.44024836286e-05	0.265	0.628	-0.363
8	DNPH1	DNPH1	chr6	-	43193366	43193881	43193366	43193619	43193770	43193881	8	123	270	80	376	276	125	2.94558656899e-06	2.64284572718e-05	0.171	0.088	0.083
309	AMBRA1	AMBRA1	chr11	-	46563494	46564948	46563494	46564531	46564801	46564948	309	14	47	48	29	395	125	3.08116974168e-06	2.72662418236e-05	0.086	0.344	-0.258
208	MCM7	MCM7	chr7	-	99696645	99697026	99696645	99696826	99696901	99697026	208	202	824	191	1297	200	125	4.17657578045e-06	3.64603777591e-05	0.133	0.084	0.049
419	DDAH2	DDAH2	chr6	-	31696641	31698042	31696641	31697002	31697827	31698042	419	90	188	159	153	950	125	4.89060101061e-06	4.21243767047e-05	0.059	0.12	-0.061
628	SLC25A3	SLC25A3	chr12	+	98987402	98987913	98987402	98987518	98987752	98987913	628	129	286	117	507	359	125	5.78862742584e-06	4.92033331196e-05	0.136	0.074	0.062
339	TMEM9	TMEM9	chr1	-	201122985	201123683	201122985	201123087	201123275	201123683	339	69	13	15	21	313	125	5.97586723217e-06	5.01351978179e-05	0.679	0.222	0.457
533	NXF1	NXF1	chr11	-	62566010	62567958	62566010	62566047	62567848	62567958	533	1035	180	889	251	1926	125	6.38036359624e-06	5.28424985022e-05	0.272	0.187	0.085
1038	EIF6	EIF6	chr20	-	33871978	33872295	33871978	33872064	33872183	33872295	1038	43	503	74	2190	244	125	8.82017990234e-06	7.21245090748e-05	0.042	0.017	0.025
605	PRKD2	PRKD2	chr19	-	47219387	47220384	47219387	47219792	47220071	47220384	605	207	7	197	35	404	125	9.99528368317e-06	8.07119157416e-05	0.901	0.635	0.266
589	HCFC1R1	HCFC1R1	chr16	-	3073233	3073531	3073233	3073362	3073474	3073531	589	45	36	68	175	237	125	1.02335705704e-05	8.16158838084e-05	0.397	0.17	0.227
821	GLIDR	GLIDR	chr9	-	41954503	41955177	41954503	41954633	41954748	41955177	821	29	15	6	29	240	125	1.13179773311e-05	8.91635775109e-05	0.502	0.097	0.405
240	B9D1	B9D1	chr17	-	19246482	19247170	19246482	19246774	19247102	19247170	240	27	31	10	68	453	125	1.31842807605e-05	0.000102615004473	0.194	0.039	0.155
312	KIAA0141	KIAA0141	chr5	+	141318085	141321612	141318085	141318325	141319118	141321612	312	443	2	328	18	918	125	1.43437308737e-05	0.00010901235464	0.968	0.713	0.255
410	CCDC107	CCDC107	chr9	+	35660742	35661500	35660742	35660855	35660936	35661500	410	267	40	344	119	206	125	1.43198745857e-05	0.00010901235464	0.802	0.637	0.165
51	METTL17	METTL17	chr14	+	21464685	21465194	21464685	21464870	21464943	21465194	51	240	129	130	141	198	125	1.63689389773e-05	0.000122957378829	0.54	0.368	0.172
819	PCID2	PCID2	chr13	-	113831852	113832601	113831852	113832290	113832487	113832601	819	516	16	278	32	322	125	1.758405286e-05	0.000130566645374	0.926	0.771	0.155
529	FN1	FN1	chr2	-	216236631	216237098	216236631	216236738	216236831	216237098	529	230	323	1915	3988	218	125	1.77907409421e-05	0.000130600211916	0.29	0.216	0.074
998	FXYD5	FXYD5	chr19	+	35645671	35646514	35645671	35645772	35646453	35646514	998	29	8	44	70	806	125	2.07628104879e-05	0.000150705343541	0.36	0.089	0.271
168	HMGN3	HMGN3	chr6	-	79910961	79912106	79910961	79911443	79911992	79912106	168	316	515	91	267	674	125	2.12033755088e-05	0.000152193117541	0.102	0.059	0.043
381	NGRN	NGRN	chr15	+	90808894	90809630	90808894	90809108	90809519	90809630	381	1381	12	1380	43	536	125	2.19904748627e-05	0.000156108206168	0.964	0.882	0.082
537	DIS3L2	DIS3L2	chr2	+	233200482	233201908	233200482	233200584	233201178	233201908	537	93	22	62	51	719	125	2.40591539993e-05	0.000168937103082	0.424	0.174	0.25
329	ATP5D	ATP5D	chr19	+	1244313	1244824	1244313	1244439	1244735	1244824	329	197	219	332	212	421	125	2.51457569047e-05	0.000174668375919	0.211	0.317	-0.106
497	BET1L	BET1L	chr11	-	202923	205667	202923	205469	205610	205667	497	42	88	22	153	266	125	3.26428825875e-05	0.000224333001612	0.183	0.063	0.12
180	TRIM5	TRIM5	chr11	-	5684424	5686912	5684424	5686625	5686885	5686912	180	16	41	8	128	385	125	5.95114798092e-05	0.000404678062703	0.112	0.02	0.092
409	C11orf49	C11orf49	chr11	+	47182677	47183798	47182677	47182741	47183014	47183798	409	118	82	48	82	398	125	8.86062751785e-05	0.000596246393389	0.311	0.155	0.156
580	SRSF8	SRSF8	chr11	+	94800040	94804387	94800040	94801346	94801817	94804387	580	105	21	639	39	596	125	0.000129926660206	0.00086528476797	0.512	0.775	-0.263
128	PPCS	PPCS	chr1	+	42922164	42923021	42922164	42922299	42922917	42923021	128	121	5	209	42	743	125	0.000145440607918	0.00095872074199	0.803	0.456	0.347
737	SNHG7	SNHG7	chr9	-	139619045	139619562	139619045	139619391	139619506	139619562	737	707	41	441	57	240	125	0.000162968367625	0.00106340975238	0.9	0.801	0.099
552	PML	PML	chr15	+	74326818	74328735	74326818	74326871	74327512	74328735	552	113	11	189	61	766	125	0.000176313514958	0.00113898530663	0.626	0.336	0.29
196	ACTG1	ACTG1	chr17	-	79476996	79477859	79476996	79477355	79477504	79477859	196	30172	266	68565	447	274	125	0.000179483881063	0.00114798601155	0.981	0.986	-0.005
56	AP1G2	AP1G2	chr14	-	24035024	24035369	24035024	24035101	24035272	24035369	56	73	46	128	182	296	125	0.000200151393138	0.00126762548987	0.401	0.229	0.172
705	POFUT2	POFUT2	chr21	-	46683842	46687628	46683842	46685550	46687504	46687628	705	143	61	71	70	2079	125	0.000221801707085	0.00138511500472	0.124	0.057	0.067
778	SLC39A7	SLC39A7	chr6	+	33168602	33169433	33168602	33168715	33169018	33169433	778	562	25	933	93	428	125	0.000222990650915	0.00138511500472	0.868	0.746	0.122
792	VPS28	VPS28	chr8	-	145648983	145649515	145648983	145649305	145649423	145649515	792	35	527	49	314	243	125	0.000225315490616	0.00138622673274	0.033	0.074	-0.041
717	DLL3	DLL3	chr19	+	39998469	39999121	39998469	39998554	39998891	39999121	717	121	58	12	23	462	125	0.000292435632263	0.00178220206077	0.361	0.124	0.237
306	CREBZF	CREBZF	chr11	-	85374567	85376182	85374567	85374645	85374858	85376182	306	196	26	158	53	338	125	0.000298519258383	0.00180227514874	0.736	0.524	0.212
618	POMGNT1	POMGNT1	chr1	-	46654352	46655029	46654352	46654652	46654913	46655029	618	418	20	823	10	386	125	0.000310631149974	0.00185803447114	0.871	0.964	-0.093
195	ARL6IP4	ARL6IP4	chr12	+	123467015	123467460	123467015	123467085	123467166	123467460	195	89	707	70	1010	206	125	0.00035533853964	0.00210595134502	0.071	0.04	0.031
553	CIZ1	CIZ1	chr9	-	130940987	130941694	130940987	130941183	130941351	130941694	553	762	109	482	116	293	125	0.000367385915712	0.00215755728682	0.749	0.639	0.11
388	DNAJB12	DNAJB12	chr10	-	74092587	74095689	74092587	74094375	74095537	74095689	388	273	27	433	93	1287	125	0.000467635510663	0.00272155441341	0.495	0.311	0.184
46	C11orf98	C11orf98	chr11	-	62432320	62432688	62432320	62432445	62432602	62432688	46	25	157	21	391	282	125	0.000537446306213	0.00304847391337	0.066	0.023	0.043
485	GMPPB	GMPPB	chr3	-	49758908	49759580	49758908	49759316	49759397	49759580	485	9	38	10	258	206	125	0.00053735489504	0.00304847391337	0.126	0.023	0.103
49	SLC30A7	SLC30A7	chr1	+	101440365	101447311	101440365	101440458	101440774	101447311	49	65	4	95	31	441	125	0.000537965984712	0.00304847391337	0.822	0.465	0.357
29	EFHC1	EFHC1	chr6	+	52317485	52319085	52317485	52317635	52318892	52319085	29	79	41	124	24	1382	125	0.000702174425033	0.0039103851601	0.148	0.318	-0.17
783	ZNF131	ZNF131	chr5	+	43161350	43162033	43161350	43161715	43161810	43162033	783	27	6	62	0	220	125	0.000698480636976	0.0039103851601	0.719	1.0	-0.281
611	NSUN5	NSUN5	chr7	-	72716512	72717737	72716512	72717526	72717596	72717737	611	30	82	26	195	195	125	0.000781383042396	0.00431430295203	0.19	0.079	0.111
612	NSUN5	NSUN5	chr7	-	72716512	72717737	72716512	72717521	72717596	72717737	612	43	3	39	19	200	125	0.000788308524359	0.00431565514183	0.9	0.562	0.338
162	DKC1	DKC1	chrX	+	153993173	153993805	153993173	153993241	153993718	153993805	162	20	167	5	310	602	125	0.000829788288136	0.00450456499274	0.024	0.003	0.021
244	NR2C2AP	NR2C2AP	chr19	-	19312219	19312850	19312219	19312372	19312739	19312850	244	577	1	730	15	492	125	0.00094397212885	0.00508171662698	0.993	0.925	0.068
129	PPCS	PPCS	chr1	+	42922164	42923021	42922164	42922744	42922917	42923021	129	13	74	6	170	298	125	0.00119194681457	0.00631145608371	0.069	0.015	0.054
830	RPL13	RPL13	chr16	+	89627985	89628159	89627985	89628006	89628147	89628159	830	17336	371	17995	298	266	125	0.00119062890873	0.00631145608371	0.956	0.966	-0.01
488	TNFSF13	TNFSF13	chr17	+	7461608	7462614	7461608	7461692	7462384	7462614	488	44	8	245	7	817	125	0.001242221204	0.00652418616085	0.457	0.843	-0.386
486	PDCD2	PDCD2	chr6	-	170890834	170892276	170890834	170891353	170892144	170892276	486	500	61	244	57	916	125	0.0013221861244	0.00688816319647	0.528	0.369	0.159
41	MRPL52	MRPL52	chr14	+	23299091	23299319	23299091	23299149	23299261	23299319	41	25	9	51	68	237	125	0.00155628900219	0.0080350532881	0.594	0.283	0.311
596	QKI	QKI	chr6	+	163984451	163999628	163984451	163984751	163985698	163999628	596	53	4	50	20	1072	125	0.00156720853607	0.0080350532881	0.607	0.226	0.381
692	PSME1	PSME1	chr14	+	24607682	24608176	24607682	24607769	24607944	24608176	692	18	285	29	1289	300	125	0.00170110307521	0.00865285501249	0.026	0.009	0.017
747	CIART	CIART	chr1	+	150254942	150256043	150254942	150255028	150255617	150256043	747	53	12	56	1	714	125	0.00183772685214	0.00927477770689	0.436	0.907	-0.471
500	ULK2	ULK2	chr17	-	19674142	19679720	19674142	19674380	19679621	19679720	500	412	4	553	23	5366	125	0.00240293752327	0.012033315039	0.706	0.359	0.347
124	DMAP1	DMAP1	chr1	+	44679124	44679530	44679124	44679199	44679380	44679530	124	143	25	67	30	306	125	0.00242647013541	0.0120391094534	0.7	0.477	0.223
19	TP53I3	TP53I3	chr2	-	24307058	24308085	24307058	24307201	24307600	24308085	19	43	9	98	64	524	125	0.00244136739689	0.0120391094534	0.533	0.268	0.265
738	AMACR	AMACR	chr5	-	33987090	33989607	33987090	33988466	33989215	33989607	738	298	9	389	1	874	125	0.00273055924428	0.0133631914531	0.826	0.982	-0.156
982	ST3GAL1	ST3GAL1	chr8	-	134487961	134488843	134487961	134488317	134488520	134488843	982	9	13	138	50	328	125	0.00314423233424	0.0152719856235	0.209	0.513	-0.304
1025	ARFRP1	ARFRP1	chr20	-	62329994	62332054	62329994	62331882	62331953	62332054	1025	1	36	26	97	196	125	0.0032608367266	0.0155307507056	0.017	0.146	-0.129
107	P3H1	P3H1	chr1	-	43212005	43213083	43212005	43212523	43212923	43213083	107	106	24	17	14	525	125	0.0032696317275	0.0155307507056	0.513	0.224	0.289
308	LPPR3	LPPR3	chr19	-	814433	814749	814433	814607	814691	814749	308	0	19	2	0	209	125	0.00324064782484	0.0155307507056	0.0	1.0	-1.0
407	BRWD1	BRWD1	chr21	-	40557403	40569341	40557403	40559343	40568423	40569341	407	1179	14	530	0	9205	125	0.00342846308396	0.0161663295784	0.533	1.0	-0.467
648	GTPBP3	GTPBP3	chr19	+	17449762	17450075	17449762	17449835	17449931	17450075	648	30	58	12	69	221	125	0.00360200599268	0.0168615642846	0.226	0.09	0.136
495	TCF3	TCF3	chr19	-	1609288	1611848	1609288	1611368	1611702	1611848	495	921	125	945	184	459	125	0.00368130423184	0.0169101767652	0.667	0.583	0.084
654	NAPA	NAPA	chr19	-	47990890	47991646	47990890	47991147	47991491	47991646	654	721	58	1051	47	469	125	0.00369092093482	0.0169101767652	0.768	0.856	-0.088
851	PIGO	PIGO	chr9	-	35091236	35092764	35091236	35091288	35092539	35092764	851	203	21	1036	46	1376	125	0.00366475864977	0.0169101767652	0.468	0.672	-0.204
201	DHRS12	DHRS12	chr13	-	52342128	52343429	52342128	52342432	52343291	52343429	201	42	3	14	8	984	125	0.00386995445049	0.0176055674297	0.64	0.182	0.458
137	APH1A	APH1A	chr1	-	150237798	150239056	150237798	150238594	150238932	150239056	137	1401	235	2349	301	463	125	0.00419067633349	0.018931307073	0.617	0.678	-0.061
659	C11orf24	C11orf24	chr11	-	68028802	68030386	68028802	68029193	68030198	68030386	659	265	26	1306	62	1130	125	0.00463422241315	0.020789636659	0.53	0.7	-0.17
582	TP73-AS1	TP73-AS1	chr1	-	3652547	3656951	3652547	3655077	3656796	3656951	582	390	47	451	27	1844	125	0.00473341229091	0.0210881678616	0.36	0.531	-0.171
395	EGR2	EGR2	chr10	-	64575620	64576126	64575620	64575829	64576012	64576126	395	25	0	8	4	308	125	0.00500857924757	0.0221612479036	1.0	0.448	0.552
24	PTPMT1	PTPMT1	chr11	+	47586981	47587538	47586981	47587348	47587457	47587538	24	39	48	40	108	234	125	0.00586992362316	0.0256214233822	0.303	0.165	0.138
857	SNHG8	SNHG8	chr4	+	119199916	119200292	119199916	119199947	119200098	119200292	857	54	0	169	17	276	125	0.0058327707549	0.0256214233822	1.0	0.818	0.182
929	LRTOMT	LRTOMT	chr11	+	71805993	71807938	71805993	71806142	71806424	71807938	929	9	14	2	26	407	125	0.00596588158651	0.0258655000328	0.165	0.023	0.142
693	PSME1	PSME1	chr14	+	24607682	24608176	24607682	24607777	24607944	24608176	693	18	5	26	32	292	125	0.00618283744676	0.0266274199374	0.606	0.258	0.348
305	CREBZF	CREBZF	chr11	-	85368607	85376182	85368607	85373501	85374567	85376182	305	583	47	288	43	1191	125	0.00639809667115	0.0273719897322	0.566	0.413	0.153
1039	EIF6	EIF6	chr20	-	33872183	33872520	33872183	33872295	33872499	33872520	1039	30	4	272	4	329	125	0.00644288397648	0.0273822569	0.74	0.963	-0.223
785	SLC11A2	SLC11A2	chr12	-	51373565	51375586	51373565	51373841	51375421	51375586	785	363	8	619	2	1705	125	0.00694764731412	0.0293345108818	0.769	0.958	-0.189
311	WTAP	WTAP	chr6	+	160169222	160170453	160169222	160169401	160169621	160170453	311	486	50	805	47	345	125	0.00768071804127	0.0322191159394	0.779	0.861	-0.082
181	BCKDHB	BCKDHB	chr6	+	81053380	81055987	81053380	81053529	81055691	81055987	181	423	23	511	54	2287	125	0.0080147122397	0.0333681601665	0.501	0.341	0.16
762	PHF6	PHF6	chrX	+	133559230	133562822	133559230	133559360	133559690	133562822	762	90	32	87	62	455	125	0.00805794579871	0.0333681601665	0.436	0.278	0.158
178	LOC730101	LOC730101	chr6	+	52531186	52533951	52531186	52531316	52531546	52533951	178	61	19	6	9	355	125	0.00844176661973	0.0347349123334	0.531	0.19	0.341
89	RECQL5	RECQL5	chr17	-	73645793	73647345	73645793	73646798	73647265	73647345	89	0	5	10	5	592	125	0.00904158555079	0.0369674953532	0.0	0.297	-0.297
675	RABGGTA	RABGGTA	chr14	-	24740318	24740833	24740318	24740375	24740692	24740833	675	18	6	50	59	442	125	0.00938263823102	0.0379316288673	0.459	0.193	0.266
880	HRAS	HRAS	chr11	-	532241	532755	532241	532522	532630	532755	880	7	322	35	591	233	125	0.00939483067921	0.0379316288673	0.012	0.031	-0.019
1018	HCG18	HCG18	chr6	-	30255173	30262741	30255173	30260376	30262247	30262741	1018	157	93	271	102	1996	125	0.00990899194118	0.0397513749491	0.096	0.143	-0.047
43	MRPL52	MRPL52	chr14	+	23299091	23299319	23299091	23299157	23299258	23299319	43	24	0	48	11	226	125	0.0100301456915	0.0397513749491	1.0	0.707	0.293
776	REC8	REC8	chr14	+	24641233	24641817	24641233	24641574	24641675	24641817	776	80	139	271	310	226	125	0.0100171608112	0.0397513749491	0.241	0.326	-0.085
444	PIP4K2C	PIP4K2C	chr12	+	57995308	57997211	57995308	57995419	57995708	57997211	444	350	8	1089	6	414	125	0.0101787606011	0.0400943862702	0.93	0.982	-0.052
1036	RELL2	RELL2	chr5	+	141016516	141017976	141016516	141017308	141017736	141017976	1036	24	3	15	11	553	125	0.010839176624	0.0424370187824	0.644	0.236	0.408
856	ARHGAP33	ARHGAP33	chr19	+	36278069	36279724	36278069	36278461	36278545	36279724	856	17	21	24	8	209	125	0.0110019288516	0.0428147351695	0.326	0.642	-0.316
558	TRIM13	TRIM13	chr13	+	50571142	50571899	50571142	50571352	50571802	50571899	558	78	7	45	14	575	125	0.0115109894762	0.0445275401295	0.708	0.411	0.297
408	C11orf49	C11orf49	chr11	+	47182677	47183798	47182677	47182741	47182996	47183798	408	111	10	45	13	380	125	0.0116584000504	0.0448293240033	0.785	0.532	0.253
535	SLC5A6	SLC5A6	chr2	-	27425680	27426213	27425680	27425748	27426100	27426213	535	36	122	31	208	477	125	0.0118753970841	0.0453935296824	0.072	0.038	0.034
663	METTL5	METTL5	chr2	-	170680998	170681441	170680998	170681150	170681291	170681441	663	20	40	17	89	266	125	0.0120175830119	0.045399758045	0.19	0.082	0.108
949	BAD	BAD	chr11	-	64051653	64052176	64051653	64051848	64052102	64052176	949	14	19	22	89	379	125	0.0119696765862	0.045399758045	0.196	0.075	0.121
600	ENOSF1	ENOSF1	chr18	-	670323	674406	670323	673076	674160	674406	600	2060	11	2413	30	1209	125	0.0124547351221	0.0467776679586	0.951	0.893	0.058
883	EARS2	EARS2	chr16	-	23533333	23535775	23533333	23534738	23534831	23535775	883	84	7	194	3	218	125	0.0128932610524	0.048144778265	0.873	0.974	-0.101
493	PLCD1	PLCD1	chr3	-	38051394	38051766	38051394	38051544	38051621	38051766	493	20	45	8	55	202	125	0.0133336201811	0.0492201064971	0.216	0.083	0.133
647	DCTN1	DCTN1	chr2	-	74593370	74593747	74593370	74593502	74593585	74593747	647	17	298	7	363	208	125	0.0132581474775	0.0492201064971	0.033	0.011	0.022
1037	UNC119	UNC119	chr17	-	26873724	26874867	26873724	26874427	26874694	26874867	1037	213	228	86	139	392	125	0.0134279998341	0.0492868630274	0.23	0.165	0.065
447	FAM127B	FAM127B	chrX	-	134184962	134186221	134184962	134185398	134185946	134186221	447	779	112	1061	107	673	125	0.0135757506258	0.0495476548264	0.564	0.648	-0.084
151	TREX1	TREX1	chr3	+	48506918	48509044	48506918	48507708	48508028	48509044	151	21	19	18	46	445	125	0.0137014589462	0.0497255195463	0.237	0.099	0.138
803	AEBP2	AEBP2	chr12	+	19671020	19675173	19671020	19671047	19671608	19675173	803	166	14	95	20	686	125	0.013899645241	0.0501629655066	0.684	0.464	0.22
905	C14orf132	C14orf132	chr14	+	96552847	96560308	96552847	96553099	96559858	96560308	905	1141	5	1262	0	6884	125	0.0140115056658	0.0502857370006	0.806	1.0	-0.194
227	PDK1	PDK1	chr2	+	173460556	173463862	173460556	173460751	173462340	173463862	227	707	28	515	8	1714	125	0.0141032566602	0.0503353801242	0.648	0.824	-0.176
758	SETD4	SETD4	chr21	-	37406838	37408549	37406838	37408258	37408382	37408549	758	18	20	9	33	249	125	0.0152195634894	0.0540210879898	0.311	0.12	0.191
694	LMNA	LMNA	chr1	+	156108870	156109880	156108870	156108893	156109560	156109880	694	535	4	3029	1	792	125	0.0154401061272	0.0542998426187	0.955	0.998	-0.043
6	DNHD1	DNHD1	chr11	+	6518814	6520191	6518814	6518897	6519000	6520191	6	11	0	7	5	228	125	0.0154662090431	0.0542998426187	1.0	0.434	0.566
183	ACBD4	ACBD4	chr17	+	43213013	43213599	43213013	43213320	43213474	43213599	183	5	2	7	26	279	125	0.0158796908635	0.055450163772	0.528	0.108	0.42
452	SSSCA1	SSSCA1	chr11	+	65337929	65338226	65337929	65337981	65338074	65338226	452	15	20	25	91	218	125	0.0164200578827	0.057028803184	0.301	0.136	0.165
1020	LRRC75A-AS1	LRRC75A-AS1	chr17	+	16342300	16342728	16342300	16342374	16342640	16342728	1020	32	278	48	234	391	125	0.0178598940978	0.0616978159742	0.035	0.062	-0.027
639	DCAF7	DCAF7	chr17	+	61666361	61671642	61666361	61666599	61671564	61671642	639	5338	18	7952	11	5090	125	0.0186538818429	0.064097913141	0.879	0.947	-0.068
433	PPIL2	PPIL2	chr22	+	22049682	22052202	22049682	22049785	22051035	22052202	433	404	13	466	32	1375	125	0.0198379219332	0.0678058072426	0.739	0.57	0.169
441	C1QTNF6	C1QTNF6	chr22	-	37576205	37578775	37576205	37576907	37578191	37578775	441	490	4	856	22	1409	125	0.0201575962258	0.0683374577645	0.916	0.775	0.141
939	GCDH	GCDH	chr19	+	13002300	13002788	13002300	13002336	13002644	13002788	939	7	15	6	57	433	125	0.020205037822	0.0683374577645	0.119	0.029	0.09
760	PRX	PRX	chr19	-	40899670	40904723	40899670	40903877	40904526	40904723	760	6	8	12	2	774	125	0.0205251799011	0.0690586782089	0.108	0.492	-0.384
146	CUTA	CUTA	chr6	-	33385257	33386065	33385257	33385472	33385645	33386065	146	645	156	523	169	298	125	0.0214060185372	0.0716491604924	0.634	0.565	0.069
960	CDK5RAP3	CDK5RAP3	chr17	+	46052879	46053379	46052879	46053019	46053234	46053379	960	374	137	384	191	340	125	0.0218166263911	0.0726471167456	0.501	0.425	0.076
2	DERL3	DERL3	chr22	-	24176689	24179341	24176689	24179149	24179250	24179341	2	36	3	12	6	226	125	0.0220753416088	0.0731316445092	0.869	0.525	0.344
951	JRKL	JRKL	chr11	+	96123157	96126727	96123157	96123237	96123646	96126727	951	23	0	91	16	534	125	0.0224873858866	0.0741165881773	1.0	0.571	0.429
190	ERCC2	ERCC2	chr19	-	45873390	45873845	45873390	45873490	45873793	45873845	190	12	24	3	27	428	125	0.022857325292	0.0745749097911	0.127	0.031	0.096
900	RUFY1	RUFY1	chr5	+	178986692	178987199	178986692	178986836	178987025	178987199	900	42	1	28	6	314	125	0.0227858672654	0.0745749097911	0.944	0.65	0.294
540	MED23	MED23	chr6	-	131907877	131908986	131907877	131908077	131908848	131908986	540	308	0	241	4	896	125	0.0230125165371	0.0747039481556	1.0	0.894	0.106
772	TCEB2	TCEB2	chr16	-	2821414	2822103	2821414	2821605	2821994	2822103	772	419	22	514	12	514	125	0.0238522970237	0.0770429193866	0.822	0.912	-0.09
18	TMEM136	TMEM136	chr11	+	120200685	120204388	120200685	120200758	120201115	120204388	18	70	6	71	18	482	125	0.0242102539522	0.077810069916	0.752	0.506	0.246
159	ELP5	ELP5	chr17	+	7161906	7163259	7161906	7162002	7162889	7163259	159	204	4	249	0	1012	125	0.0246068072372	0.0779774620966	0.863	1.0	-0.137
907	C5orf24	C5orf24	chr5	+	134190587	134195425	134190587	134191017	134193046	134195425	907	1053	9	2141	40	2154	125	0.0244345882189	0.0779774620966	0.872	0.756	0.116
912	U2AF1L4	U2AF1L4	chr19	-	36234970	36235322	36234970	36235046	36235223	36235322	912	27	29	19	48	302	125	0.0246244617147	0.0779774620966	0.278	0.141	0.137
93	THYN1	THYN1	chr11	-	134122733	134123260	134122733	134122810	134123192	134123260	93	119	21	90	32	507	125	0.0251046170672	0.0791101591483	0.583	0.409	0.174
557	TRIM13	TRIM13	chr13	+	50571142	50571899	50571142	50571267	50571802	50571899	557	84	14	50	20	660	125	0.0257072417367	0.0806159134073	0.532	0.321	0.211
111	TRMT112	TRMT112	chr11	-	64083963	64084619	64083963	64084440	64084529	64084619	111	57	784	75	1555	214	125	0.0262424706859	0.0818967925753	0.041	0.027	0.014
342	TMEM9	TMEM9	chr1	-	201122985	201123683	201122985	201123087	201123576	201123683	342	70	1	16	3	614	125	0.0266695405477	0.0824331253293	0.934	0.521	0.413
396	GPX1	GPX1	chr3	-	49394608	49395791	49394608	49395180	49395459	49395791	396	30	476	9	1194	404	125	0.0266554062784	0.0824331253293	0.019	0.002	0.017
1054	SLC10A3	SLC10A3	chrX	-	153715644	153717421	153715644	153716835	153716922	153717421	1054	65	1	194	18	212	125	0.0299515685268	0.0921367298491	0.975	0.864	0.111
313	MED8	MED8	chr1	-	43849578	43850777	43849578	43850223	43850716	43850777	313	440	0	715	7	618	125	0.0307042943995	0.0940046169767	1.0	0.954	0.046
370	ZNRD1	ZNRD1	chr6	+	30029016	30029446	30029016	30029166	30029291	30029446	370	236	14	63	10	250	125	0.0316490829468	0.0964401301115	0.894	0.759	0.135
59	MRPL30	MRPL30	chr2	+	99812035	99816020	99812035	99812219	99813616	99816020	59	946	18	1215	10	1522	125	0.0318988815022	0.096744964556	0.812	0.909	-0.097
770	TULP3	TULP3	chr12	+	3048476	3050306	3048476	3048590	3049695	3050306	770	765	10	1033	4	1230	125	0.0322946065943	0.0970340272554	0.886	0.963	-0.077
92	THYN1	THYN1	chr11	-	134122733	134123260	134122733	134122810	134123120	134123260	92	118	72	87	84	435	125	0.0321836137185	0.0970340272554	0.32	0.229	0.091
621	UBE2V1	UBE2V1	chr20	-	48713019	48713357	48713019	48713071	48713208	48713357	621	18	0	14	4	262	125	0.0334156096992	0.0999374253041	1.0	0.625	0.375
132	PTPRO	PTPRO	chr12	+	15747870	15751265	15747870	15747991	15749023	15751265	132	8	1	0	2	1157	125	0.0339178852215	0.100972137572	0.464	0.0	0.464
664	METTL5	METTL5	chr2	-	170680998	170681441	170680998	170681150	170681377	170681441	664	20	32	18	66	352	125	0.0345123565193	0.102270561062	0.182	0.088	0.094
784	ZNF131	ZNF131	chr5	+	43161350	43162033	43161350	43161708	43161810	43162033	784	28	40	66	49	227	125	0.0350819492298	0.10348374065	0.278	0.426	-0.148
1032	ARHGDIA	ARHGDIA	chr17	-	79825594	79826951	79825594	79826460	79826864	79826951	1032	2618	22	7940	37	529	125	0.0357542825451	0.10498757511	0.966	0.981	-0.015
3	DERL3	DERL3	chr22	-	24176689	24179341	24176689	24177119	24179250	24179341	3	372	8	122	8	2256	125	0.0364003740033	0.10640109324	0.72	0.458	0.262
613	RPL31	RPL31	chr2	+	101622420	101622885	101622420	101622533	101622811	101622885	613	230	3806	137	2866	403	125	0.0377789748641	0.109933413343	0.018	0.015	0.003
749	CIART	CIART	chr1	+	150254942	150256043	150254942	150255028	150255923	150256043	749	138	6	86	11	1020	125	0.0386904495397	0.112080853824	0.738	0.489	0.249
277	STIL	STIL	chr1	-	47765576	47765824	47765576	47765640	47765781	47765824	277	23	0	108	15	266	125	0.0399244328087	0.115139212475	1.0	0.772	0.228
1026	TOR2A	TOR2A	chr9	-	130493802	130495839	130493802	130494557	130495663	130495839	1026	115	11	33	9	1231	125	0.0409654314575	0.117095879299	0.515	0.271	0.244
709	OXSM	OXSM	chr3	+	25832480	25833488	25832480	25832806	25833260	25833488	709	105	3	156	0	579	125	0.040870001389	0.117095879299	0.883	1.0	-0.117
220	JRK	JRK	chr8	-	143738873	143740356	143738873	143739494	143740233	143740356	220	222	1	110	4	864	125	0.0414282124288	0.117897027441	0.97	0.799	0.171
807	HES4	HES4	chr1	-	935071	935552	935071	935167	935245	935552	807	10	4	35	49	203	125	0.0422515413732	0.119712700557	0.606	0.305	0.301
121	FIGNL1	FIGNL1	chr7	-	50511826	50514995	50511826	50514714	50514829	50514995	121	54	0	138	8	240	125	0.044263462615	0.124865488425	1.0	0.9	0.1
11	ABL2	ABL2	chr1	-	179068461	179078576	179068461	179078033	179078342	179078576	11	19	0	150	24	434	125	0.0446313969057	0.125356010439	1.0	0.643	0.357
653	FLAD1	FLAD1	chr1	+	154955769	154956542	154955769	154955873	154956317	154956542	653	122	40	98	53	569	125	0.0450908406086	0.125605247341	0.401	0.289	0.112
988	GLYCTK	GLYCTK	chr3	+	52326275	52327208	52326275	52326585	52327061	52327208	988	67	2	128	15	601	125	0.045109005237	0.125605247341	0.874	0.64	0.234
12	VCPKMT	VCPKMT	chr14	-	50582797	50583297	50582797	50582897	50583004	50583297	12	2	0	1	7	232	125	0.046388496034	0.126978679822	1.0	0.071	0.929
425	COCH	COCH	chr14	+	31343740	31344178	31343740	31343797	31344121	31344178	425	10	0	11	5	449	125	0.0461822772256	0.126978679822	1.0	0.38	0.62
479	FAM195B	FAM195B	chr17	-	79780236	79781187	79780236	79780783	79781084	79781187	479	782	94	947	83	426	125	0.0462992506999	0.126978679822	0.709	0.77	-0.061
809	ZFAND2B	ZFAND2B	chr2	+	220071505	220071764	220071505	220071567	220071691	220071764	809	39	4	17	7	249	125	0.0459244553148	0.126978679822	0.83	0.549	0.281
841	SLC25A1	SLC25A1	chr22	-	19165645	19166018	19165645	19165753	19165899	19166018	841	2	0	2	10	271	125	0.0473471315565	0.129055894454	1.0	0.084	0.916
1004	C1QTNF9B	C1QTNF9B	chr13	-	24465237	24466200	24465237	24465650	24466164	24466200	1004	20	5	16	0	639	125	0.0491014521621	0.133275370154	0.439	1.0	-0.561
527	SNX21	SNX21	chr20	+	44469277	44471914	44469277	44469419	44470671	44471914	527	394	0	450	4	1377	125	0.0498958931358	0.134865050066	1.0	0.911	0.089
376	ZNRD1	ZNRD1	chr6	+	30029016	30029446	30029016	30029175	30029291	30029446	376	234	74	63	33	241	125	0.0501191539319	0.134904056	0.621	0.498	0.123
113	NISCH	NISCH	chr3	+	52514199	52515926	52514199	52514311	52514894	52515926	113	134	21	100	29	708	125	0.0513853385692	0.137245754616	0.53	0.378	0.152
923	TAOK2	TAOK2	chr16	+	29997585	29999726	29997585	29997825	29998164	29999726	923	75	2	209	0	464	125	0.0514140442989	0.137245754616	0.91	1.0	-0.09
771	STX4	STX4	chr16	+	31045546	31045857	31045546	31045646	31045782	31045857	771	18	57	32	196	261	125	0.0523054691123	0.139050753278	0.131	0.073	0.058
34	RANGRF	RANGRF	chr17	+	8192575	8193409	8192575	8192732	8193130	8193409	34	288	20	281	9	523	125	0.053223790547	0.140912166776	0.775	0.882	-0.107
587	HCFC1R1	HCFC1R1	chr16	-	3073847	3074287	3073847	3074133	3074212	3074287	587	28	2	71	0	204	125	0.0564707986208	0.148898513914	0.896	1.0	-0.104
54	GALNT16	GALNT16	chr14	+	69818747	69821190	69818747	69818887	69820048	69821190	54	45	7	21	0	1286	125	0.0569416966744	0.149529821348	0.385	1.0	-0.615
588	HCFC1R1	HCFC1R1	chr16	-	3073847	3074287	3073847	3073969	3074181	3074287	588	25	2	61	0	337	125	0.0578784786898	0.151374482727	0.823	1.0	-0.177
101	SPRTN	SPRTN	chr1	+	231487049	231490773	231487049	231487317	231488355	231490773	101	18	49	38	54	1163	125	0.0601442700356	0.156666122754	0.038	0.07	-0.032
817	TMEM138	TMEM138	chr11	+	61131723	61131990	61131723	61131787	61131904	61131990	817	48	1	172	18	242	125	0.0605215811388	0.156749357117	0.961	0.832	0.129
834	KCNK7	KCNK7	chr11	-	65360325	65361345	65360325	65360681	65360946	65361345	834	0	2	3	0	390	125	0.0606615159123	0.156749357117	0.0	1.0	-1.0
861	OXLD1	OXLD1	chr17	-	79632065	79633667	79632065	79632614	79633184	79633667	861	301	4	238	0	695	125	0.0638872709512	0.164427000137	0.931	1.0	-0.069
253	TMEM205	TMEM205	chr19	-	11456195	11456981	11456195	11456304	11456683	11456981	253	749	66	160	7	504	125	0.0645537978384	0.165483148427	0.738	0.85	-0.112
250	RAB24	RAB24	chr5	-	176730172	176730745	176730172	176730321	176730407	176730745	250	12	3	16	0	211	125	0.0656961703472	0.167745952744	0.703	1.0	-0.297
769	FXYD3	FXYD3	chr19	+	35613668	35613858	35613668	35613743	35613821	35613858	769	2	5	0	13	203	125	0.0668587803346	0.170042409827	0.198	0.0	0.198
604	PRKD2	PRKD2	chr19	-	47219387	47220384	47219387	47219792	47220207	47220384	604	249	2	261	8	540	125	0.0681459109733	0.172636307799	0.966	0.883	0.083
567	C10orf32	C10orf32	chr10	+	104622629	104624718	104622629	104622689	104623486	104624718	567	475	3	207	5	922	125	0.0695392213955	0.17547787899	0.955	0.849	0.106
806	MEX3D	MEX3D	chr19	-	1554667	1556922	1554667	1555388	1555575	1556922	806	53	0	145	7	312	125	0.0708747723836	0.178152151595	1.0	0.892	0.108
246	TRMT2A	TRMT2A	chr22	-	20104405	20104818	20104405	20104495	20104619	20104818	246	15	1	23	9	249	125	0.0727305637379	0.182108310755	0.883	0.562	0.321
703	RAB29	RAB29	chr1	-	205743960	205744610	205743960	205744214	205744501	205744610	703	18	0	30	5	412	125	0.0755422659096	0.188418161303	1.0	0.645	0.355
36	PAK6	PAK6	chr15	+	40568127	40569688	40568127	40568306	40569316	40569688	36	54	2	550	3	1135	125	0.0767733637965	0.190752280817	0.748	0.953	-0.205
707	STX16	STX16	chr20	+	57226308	57227143	57226308	57226490	57227128	57227143	707	483	6	1205	5	763	125	0.0778580751258	0.191240747267	0.93	0.975	-0.045
763	BTBD3	BTBD3	chr20	+	11898512	11899249	11898512	11898659	11898981	11899249	763	85	53	33	35	447	125	0.0777238419091	0.191240747267	0.31	0.209	0.101
941	TTLL3	TTLL3	chr3	+	9851643	9852393	9851643	9852078	9852304	9852393	941	21	0	9	2	351	125	0.0773650170722	0.191240747267	1.0	0.616	0.384
840	STRADA	STRADA	chr17	-	61780191	61781942	61780191	61781111	61781700	61781942	840	149	1	63	3	714	125	0.0802879071467	0.196462075821	0.963	0.786	0.177
403	DFFA	DFFA	chr1	-	10520602	10523266	10520602	10521759	10523114	10523266	403	251	67	617	122	1480	125	0.0807873972714	0.19658364586	0.24	0.299	-0.059
877	TSTD1	TSTD1	chr1	-	161007421	161007865	161007421	161007616	161007702	161007865	877	10	71	20	300	211	125	0.0809462071189	0.19658364586	0.077	0.038	0.039
969	HPN	HPN	chr19	+	35532625	35533426	35532625	35532776	35533356	35533426	969	8	2	2	4	705	125	0.0817240394296	0.197729323863	0.415	0.081	0.334
275	THTPA	THTPA	chr14	+	24025190	24026513	24025190	24025552	24025951	24026513	275	69	1	77	6	524	125	0.084409293086	0.203464191543	0.943	0.754	0.189
202	VIPAS39	VIPAS39	chr14	-	77923437	77923983	77923437	77923708	77923837	77923983	202	10	0	4	2	254	125	0.0884783486934	0.212479603182	1.0	0.496	0.504
165	DKC1	DKC1	chrX	+	153994490	153995336	153994490	153994675	153995271	153995336	165	23	219	5	442	721	125	0.0902111131154	0.215838441009	0.018	0.002	0.016
14	EEF1B2	EEF1B2	chr2	+	207024317	207024783	207024317	207024408	207024682	207024783	14	1469	176	1911	190	399	125	0.0922636997852	0.21974929129	0.723	0.759	-0.036
268	NCDN	NCDN	chr1	+	36023392	36023824	36023392	36023484	36023756	36023824	268	11	6	9	15	397	125	0.0928661865667	0.21974929129	0.366	0.159	0.207
424	RPRD1A	RPRD1A	chr18	-	33569786	33573263	33569786	33570558	33573064	33573263	424	1621	17	2313	13	2631	125	0.0927603391166	0.21974929129	0.819	0.894	-0.075
494	ATP2A2	ATP2A2	chr12	+	110784005	110788897	110784005	110784126	110788096	110788897	494	4118	3	7749	15	4095	125	0.0945236173336	0.222415967045	0.977	0.94	0.037
641	ZNHIT6	ZNHIT6	chr1	-	86173311	86174116	86173311	86173619	86173736	86174116	641	103	0	401	9	242	125	0.0952327751566	0.222415967045	1.0	0.958	0.042
674	SEC14L1	SEC14L1	chr17	+	75209999	75213181	75209999	75210101	75212630	75213181	674	3628	18	3224	8	2654	125	0.0953703140427	0.222415967045	0.905	0.95	-0.045
965	RBM19	RBM19	chr12	-	114259858	114261126	114259858	114260451	114261013	114261126	965	107	23	148	18	687	125	0.0949433046731	0.222415967045	0.458	0.599	-0.141
756	NOP14	NOP14	chr4	-	2939663	2940657	2939663	2939915	2940538	2940657	756	406	6	494	2	748	125	0.0958080467259	0.222633086996	0.919	0.976	-0.057
815	TDRP	TDRP	chr8	-	439789	442744	439789	441670	442458	442744	815	489	3	521	0	913	125	0.0978304230513	0.226517753732	0.957	1.0	-0.043
748	CIART	CIART	chr1	+	150254942	150256043	150254942	150255028	150255871	150256043	748	113	19	78	6	968	125	0.100311684981	0.231433387492	0.434	0.627	-0.193
153	TRO	TRO	chrX	+	54955035	54957464	54955035	54955143	54957173	54957464	153	1602	86	188	5	2155	125	0.101271346939	0.23202162828	0.519	0.686	-0.167
671	TK2	TK2	chr16	-	66582880	66584315	66582880	66582912	66583840	66584315	671	85	3	29	4	1053	125	0.101284983243	0.23202162828	0.771	0.463	0.308
910	AVPR2	AVPR2	chrX	+	153170985	153172620	153170985	153171870	153171976	153172620	910	0	2	2	0	231	125	0.103455723718	0.236156881703	0.0	1.0	-1.0
216	DDIT3	DDIT3	chr12	-	57911051	57911536	57911051	57911378	57911488	57911536	216	96	12	46	12	235	125	0.105606954348	0.240218635594	0.81	0.671	0.139
109	CPT1B	CPT1B	chr22	-	51007289	51007850	51007289	51007510	51007764	51007850	109	38	26	4	8	379	125	0.10642072546	0.241220311043	0.325	0.142	0.183
741	NECAB3	NECAB3	chr20	-	32247302	32247538	32247302	32247356	32247458	32247538	741	8	39	10	20	227	125	0.108515994989	0.245109555115	0.101	0.216	-0.115
922	SYTL3	SYTL3	chr6	+	159083781	159084410	159083781	159083844	159084236	159084410	922	10	2	18	0	517	125	0.110479616059	0.248675372732	0.547	1.0	-0.453
1021	LRRC75A-AS1	LRRC75A-AS1	chr17	+	16342300	16342728	16342300	16342343	16342640	16342728	1021	32	2	48	0	422	125	0.11129079753	0.249631441682	0.826	1.0	-0.174
39	GAA	GAA	chr17	+	78075354	78075689	78075354	78075424	78075609	78075689	39	18	0	2	1	310	125	0.112778110076	0.252092246052	1.0	0.446	0.554
1035	LRSAM1	LRSAM1	chr9	+	130213764	130214363	130213764	130213948	130214207	130214363	1035	25	13	37	37	384	125	0.113325682548	0.252442727331	0.385	0.246	0.139
862	OXLD1	OXLD1	chr17	-	79632065	79633667	79632065	79632614	79633179	79633667	862	300	1	234	4	690	125	0.11379651633	0.252620445186	0.982	0.914	0.068
963	FAM96B	FAM96B	chr16	-	66967889	66968326	66967889	66968069	66968159	66968326	963	65	6	148	5	215	125	0.114982812308	0.254379783394	0.863	0.945	-0.082
864	OXLD1	OXLD1	chr17	-	79632065	79633667	79632065	79632614	79633306	79633667	864	352	3	290	0	817	125	0.116816084446	0.257553551372	0.947	1.0	-0.053
970	NFATC4	NFATC4	chr14	+	24845499	24848811	24845499	24846084	24846843	24848811	970	201	43	115	15	884	125	0.117336744294	0.257821553789	0.398	0.52	-0.122
434	TMEM147	TMEM147	chr19	+	36036501	36036859	36036501	36036718	36036789	36036859	434	3	295	14	488	196	125	0.118228417145	0.258900194833	0.006	0.018	-0.012
393	AMT	AMT	chr3	-	49454210	49455151	49454210	49454800	49455047	49455151	393	71	10	45	2	372	125	0.123058652441	0.268567194179	0.705	0.883	-0.178
863	OXLD1	OXLD1	chr17	-	79632065	79633667	79632065	79632614	79633175	79633667	863	299	4	234	8	686	125	0.124216131816	0.270180542603	0.932	0.842	0.09
106	P3H1	P3H1	chr1	-	43212005	43213083	43212005	43212523	43212942	43213083	106	110	173	21	51	544	125	0.126290449362	0.273770571436	0.127	0.086	0.041
710	C18orf21	C18orf21	chr18	+	33552587	33552870	33552587	33552768	33552847	33552870	710	18	38	12	49	204	125	0.126930662372	0.274238153486	0.225	0.13	0.095
799	UHRF1	UHRF1	chr19	+	4910378	4911050	4910378	4910506	4910887	4911050	799	2	4	18	8	506	125	0.128725763646	0.277189477718	0.11	0.357	-0.247
735	CCDC125	CCDC125	chr5	-	68616063	68616407	68616063	68616172	68616291	68616407	735	48	7	74	4	244	125	0.129510052741	0.277951807544	0.778	0.905	-0.127
213	LOC171391	LOC171391	chr11	+	783529	784284	783529	783671	784023	784284	213	26	8	29	19	477	125	0.130016278917	0.278001482997	0.46	0.286	0.174
336	QSOX1	QSOX1	chr1	+	180165396	180167169	180165396	180165734	180166467	180167169	336	1061	78	2087	122	858	125	0.13039388444	0.278001482997	0.665	0.714	-0.049
599	TGOLN2	TGOLN2	chr2	-	85553630	85554808	85553630	85553927	85554101	85554808	599	324	18	986	81	299	125	0.134186744885	0.285146832881	0.883	0.836	0.047
252	PDCD6	PDCD6	chr5	+	271735	271936	271735	271805	271890	271936	252	10	2	36	1	210	125	0.136698754433	0.288586259359	0.749	0.955	-0.206
713	MICAL2	MICAL2	chr11	+	12281341	12285337	12281341	12281444	12284026	12285337	713	202	2	5944	15	2707	125	0.136351337028	0.288586259359	0.823	0.948	-0.125
568	CDCA8	CDCA8	chr1	+	38158072	38158456	38158072	38158250	38158347	38158456	568	68	9	212	49	222	125	0.138325227886	0.291068720568	0.81	0.709	0.101
321	ZNF714	ZNF714	chr19	+	21299612	21307883	21299612	21301688	21307763	21307883	321	523	3	524	8	6200	125	0.139362917576	0.292300145306	0.779	0.569	0.21
263	ZCCHC18	ZCCHC18	chrX	+	103358124	103360538	103358124	103358264	103359942	103360538	263	212	14	14	3	1803	125	0.140734255073	0.294221128729	0.512	0.244	0.268
865	OXLD1	OXLD1	chr17	-	79632065	79633667	79632065	79632614	79633547	79633667	865	352	0	291	2	1058	125	0.147405504992	0.307174052338	1.0	0.945	0.055
327	LINC00869	LINC00869	chr1	-	144300467	144301536	144300467	144300752	144301349	144301536	327	23	1	12	3	722	125	0.14928101039	0.310082098752	0.799	0.409	0.39
204	SUMO1	SUMO1	chr2	-	203070902	203072044	203070902	203071526	203071975	203072044	204	4114	13	4640	24	574	125	0.151808250786	0.312462980059	0.986	0.977	0.009
652	FLAD1	FLAD1	chr1	+	154965188	154965587	154965188	154965262	154965377	154965587	652	5	123	0	158	240	125	0.151878290617	0.312462980059	0.021	0.0	0.021
750	PQLC2	PQLC2	chr1	+	19638739	19639383	19638739	19638852	19639222	19639383	750	4	0	10	6	495	125	0.151444790906	0.312462980059	1.0	0.296	0.704
421	GAREML	GAREML	chr2	+	26410099	26412532	26410099	26410184	26410583	26412532	421	275	6	75	0	524	125	0.153173036376	0.312595451624	0.916	1.0	-0.084
525	ELMOD3	ELMOD3	chr2	+	85617260	85618875	85617260	85617388	85617882	85618875	525	49	43	23	33	619	125	0.153394362484	0.312595451624	0.187	0.123	0.064
655	MAF	MAF	chr16	-	79627744	79634622	79627744	79628450	79632681	79634622	655	194	4	88	5	4356	125	0.152878173501	0.312595451624	0.582	0.336	0.246
341	TMEM9	TMEM9	chr1	-	201122985	201123683	201122985	201123087	201123489	201123683	341	70	6	16	4	527	125	0.157134761564	0.319210867831	0.735	0.487	0.248
585	LOC100499484-C9ORF174	LOC100499484-C9ORF174	chr9	+	100124477	100124723	100124477	100124533	100124644	100124723	585	11	15	2	0	236	125	0.158445561117	0.320484664439	0.28	1.0	-0.72
848	RANBP6	RANBP6	chr9	-	6011018	6015640	6011018	6014356	6015412	6015640	848	378	0	581	3	1181	125	0.159218187677	0.320484664439	1.0	0.953	0.047
931	ZSWIM7	ZSWIM7	chr17	-	15879874	15881477	15879874	15881227	15881357	15881477	931	38	15	133	31	255	125	0.159250119636	0.320484664439	0.554	0.678	-0.124
30	JKAMP	JKAMP	chr14	+	59951160	59951834	59951160	59951311	59951707	59951834	30	12	0	24	4	521	125	0.160881792595	0.322762850983	1.0	0.59	0.41
150	VEPH1	VEPH1	chr3	-	157177409	157178144	157177409	157177715	157177969	157178144	150	19	7	7	7	379	125	0.162469599452	0.324753565638	0.472	0.248	0.224
764	HLTF	HLTF	chr3	-	148747903	148750159	148747903	148749150	148749987	148750159	764	585	36	397	16	962	125	0.162879497317	0.324753565638	0.679	0.763	-0.084
299	NFKBIB	NFKBIB	chr19	+	39398038	39399534	39398038	39398299	39399370	39399534	299	283	16	629	53	1196	125	0.165587068517	0.329136142345	0.649	0.554	0.095
548	HOXA1	HOXA1	chr7	-	27134879	27135625	27134879	27134974	27135177	27135625	548	170	9	40	5	328	125	0.167315239214	0.331551056847	0.878	0.753	0.125
721	R3HCC1	R3HCC1	chr8	+	23147378	23147982	23147378	23147732	23147847	23147982	721	523	7	290	1	240	125	0.169227019681	0.334313928789	0.975	0.993	-0.018
1057	GPX8	GPX8	chr5	+	54455945	54456224	54455945	54456071	54456157	54456224	1057	161	13	367	46	211	125	0.17063320107	0.3360641704	0.88	0.825	0.055
1041	IL32	IL32	chr16	+	3118990	3119668	3118990	3119110	3119281	3119668	1041	69	2	2163	19	296	125	0.177566947892	0.348657289782	0.936	0.98	-0.044
789	ATXN2L	ATXN2L	chr16	+	28847253	28848558	28847253	28847443	28848071	28848558	789	639	29	528	34	753	125	0.179430536251	0.349132910898	0.785	0.721	0.064
790	ATXN2L	ATXN2L	chr16	+	28847253	28848558	28847253	28847443	28848048	28848558	790	586	82	449	79	730	125	0.179307600648	0.349132910898	0.55	0.493	0.057
818	PCID2	PCID2	chr13	-	113831852	113832601	113831852	113832322	113832487	113832601	818	474	59	258	43	290	125	0.179232221946	0.349132910898	0.776	0.721	0.055
147	CUTA	CUTA	chr6	-	33385257	33386065	33385257	33385593	33385735	33386065	147	237	3	217	0	267	125	0.182553196399	0.354142236858	0.974	1.0	-0.026
292	GNRH1	GNRH1	chr8	-	25280705	25282556	25280705	25280847	25281716	25282556	292	43	3	26	0	994	125	0.184766654803	0.356296295531	0.643	1.0	-0.357
634	AMZ2	AMZ2	chr17	+	66244144	66244846	66244144	66244227	66244784	66244846	634	274	6	349	3	682	125	0.184554974462	0.356296295531	0.893	0.955	-0.062
889	CTNS	CTNS	chr17	+	3563529	3566397	3563529	3563644	3563910	3566397	889	28	1	112	14	391	125	0.186374744836	0.358327634417	0.9	0.719	0.181
351	MIER1	MIER1	chr1	+	67450254	67454302	67450254	67450275	67452085	67454302	351	389	0	1041	4	1935	125	0.187998837097	0.360377592773	1.0	0.944	0.056
579	MRFAP1	MRFAP1	chr4	+	6641817	6642985	6641817	6642886	6642958	6642985	579	1539	74	1253	47	197	125	0.192832780654	0.368155627026	0.93	0.944	-0.014
791	ATXN2L	ATXN2L	chr16	+	28847253	28848558	28847253	28847497	28848048	28848558	791	559	11	417	14	676	125	0.193196219136	0.368155627026	0.904	0.846	0.058
463	VAMP1	VAMP1	chr12	-	6571403	6574107	6571403	6572135	6574055	6574107	463	449	0	174	1	2045	125	0.19693446239	0.373078189748	1.0	0.914	0.086
684	SNHG10	SNHG10	chr14	-	95999248	96001209	95999248	95999398	96000029	96001209	684	36	46	34	28	756	125	0.196635653717	0.373078189748	0.115	0.167	-0.052
228	MYBBP1A	MYBBP1A	chr17	-	4442190	4443262	4442190	4442270	4442733	4443262	228	162	0	678	6	588	125	0.197522935254	0.373098877702	1.0	0.96	0.04
17	SRSF10	SRSF10	chr1	-	24290836	24297929	24290836	24294213	24297827	24297929	17	4474	16	2825	16	3739	125	0.200100387737	0.375769914181	0.903	0.855	0.048
678	PPP1CC	PPP1CC	chr12	-	111157612	111158970	111157612	111158009	111158909	111158970	678	7891	47	4252	34	1025	125	0.200053367754	0.375769914181	0.953	0.938	0.015
578	MRFAP1	MRFAP1	chr4	+	6641817	6642985	6641817	6642435	6642554	6642985	578	2062	72	1633	71	244	125	0.202588237539	0.379339134638	0.936	0.922	0.014
243	CDK2AP2	CDK2AP2	chr11	-	67275062	67275658	67275062	67275160	67275330	67275658	243	13	2	64	25	295	125	0.219964138054	0.409500960181	0.734	0.52	0.214
984	PTTG1	PTTG1	chr5	+	159848916	159849410	159848916	159849162	159849308	159849410	984	87	41	60	19	271	125	0.219563726384	0.409500960181	0.495	0.593	-0.098
574	RELA	RELA	chr11	-	65421066	65422471	65421066	65421980	65422289	65422471	574	210	7	916	17	434	125	0.221372922785	0.410939391147	0.896	0.939	-0.043
810	ZFAND2B	ZFAND2B	chr2	+	220071505	220071764	220071505	220071567	220071688	220071764	810	38	0	17	1	246	125	0.222058875005	0.411031613906	1.0	0.896	0.104
7	AKAP8L	AKAP8L	chr19	-	15514285	15514526	15514285	15514366	15514468	15514526	7	395	66	260	33	227	125	0.225274112923	0.415791648424	0.767	0.813	-0.046
823	DAZAP2	DAZAP2	chr12	+	51634654	51634900	51634654	51634713	51634779	51634900	823	845	12	1920	17	191	125	0.227757049949	0.419176792784	0.979	0.987	-0.008
811	ZBTB21	ZBTB21	chr21	-	43406939	43414217	43406939	43411998	43412601	43414217	811	73	2	115	8	728	125	0.229605265086	0.421377844448	0.862	0.712	0.15
337	MYADM	MYADM	chr19	+	54372644	54373092	54372644	54372852	54373007	54373092	337	118	1	93	3	280	125	0.235804427626	0.431528782568	0.981	0.933	0.048
295	PQBP1	PQBP1	chrX	+	48755538	48755859	48755538	48755629	48755774	48755859	295	21	0	28	2	270	125	0.238528875007	0.434626622797	1.0	0.866	0.134
518	TUBB	TUBB	chr6	+	30691116	30693203	30691116	30691205	30691811	30693203	518	32880	379	65804	702	731	125	0.239515600179	0.434626622797	0.937	0.941	-0.004
793	C15orf41	C15orf41	chr15	+	37100524	37102461	37100524	37100690	37101104	37102461	793	204	12	230	21	539	125	0.238977048887	0.434626622797	0.798	0.718	0.08
754	INTS6	INTS6	chr13	-	52026550	52027275	52026550	52026636	52027128	52027275	754	105	0	54	1	617	125	0.240632425275	0.435430102879	1.0	0.916	0.084
155	RUSC1	RUSC1	chr1	+	155294892	155295281	155294892	155294969	155295106	155295281	155	0	48	7	169	262	125	0.242316896564	0.437253394359	0.0	0.019	-0.019
1066	ADGRF3	ADGRF3	chr2	-	26531040	26532449	26531040	26531975	26532393	26532449	1066	5	0	5	2	543	125	0.243777845707	0.438664312888	1.0	0.365	0.635
959	CDK5RAP3	CDK5RAP3	chr17	+	46058802	46059152	46058802	46058825	46058952	46059152	959	734	15	652	8	252	125	0.245117752588	0.439850189366	0.96	0.976	-0.016
379	SNHG21	SNHG21	chr15	+	83425655	83425958	83425655	83425691	83425797	83425958	379	46	0	24	1	231	125	0.247809759817	0.441005798462	1.0	0.929	0.071
866	OXLD1	OXLD1	chr17	-	79632065	79633667	79632065	79632614	79633193	79633667	866	303	2	239	0	704	125	0.247652969506	0.441005798462	0.964	1.0	-0.036
921	CD164	CD164	chr6	-	109687716	109690220	109687716	109689528	109690124	109690220	921	2414	6	4821	2	721	125	0.246523590156	0.441005798462	0.986	0.998	-0.012
607	CELF2	CELF2	chr10	+	11370888	11374605	11370888	11371060	11372418	11374605	607	0	5	45	153	1483	125	0.25553650492	0.451978495469	0.0	0.024	-0.024
973	TWF1	TWF1	chr12	-	44199633	44200178	44199633	44199688	44200023	44200178	973	5	3	12	2	460	125	0.255491470763	0.451978495469	0.312	0.62	-0.308
989	UXT	UXT	chrX	-	47518228	47518579	47518228	47518335	47518513	47518579	989	43	90	50	139	303	125	0.256074503625	0.451978495469	0.165	0.129	0.036
164	DKC1	DKC1	chrX	+	154002876	154003548	154002876	154002965	154003469	154003548	164	67	4	19	3	629	125	0.264569423126	0.461867811136	0.769	0.557	0.212
211	EPM2A	EPM2A	chr6	-	145946439	145948829	145946439	145946860	145948623	145948829	211	230	2	148	0	1888	125	0.264027224947	0.461867811136	0.884	1.0	-0.116
398	NSUN5P1	NSUN5P1	chr7	+	75044869	75045469	75044869	75045056	75045258	75045469	398	90	10	126	8	327	125	0.263140016131	0.461867811136	0.775	0.858	-0.083
562	HSDL1	HSDL1	chr16	-	84163590	84164036	84163590	84163776	84163941	84164036	562	168	2	169	0	290	125	0.262828114252	0.461867811136	0.973	1.0	-0.027
622	UBE2V1	UBE2V1	chr20	-	48732021	48732496	48732021	48732158	48732235	48732496	622	17	0	9	1	202	125	0.26525225686	0.461867811136	1.0	0.848	0.152
731	PSMD11	PSMD11	chr17	+	30807506	30810337	30807506	30807649	30807770	30810337	731	54	329	81	610	246	125	0.267410632587	0.464374378095	0.077	0.063	0.014
161	MAPK11	MAPK11	chr22	-	50702141	50703456	50702141	50702306	50703223	50703456	161	634	2	195	2	1042	125	0.269375774921	0.465285429409	0.974	0.921	0.053
838	HDAC8	HDAC8	chrX	-	71787431	71787880	71787431	71787646	71787738	71787880	838	1	0	5	12	217	125	0.269196236162	0.465285429409	1.0	0.194	0.806
985	SMARCC2	SMARCC2	chr12	-	56558086	56558515	56558086	56558152	56558431	56558515	985	199	10	361	11	404	125	0.270936754212	0.466733715256	0.86	0.91	-0.05
482	BCKDK	BCKDK	chr16	+	31123189	31124112	31123189	31123348	31123441	31124112	482	50	60	133	124	218	125	0.271905678987	0.467157097409	0.323	0.381	-0.058
572	LAT	LAT	chr16	+	28997860	28998035	28997860	28997890	28997977	28998035	572	7	16	0	3	212	125	0.273017777231	0.467823565229	0.205	0.0	0.205
510	ZBTB7B	ZBTB7B	chr1	+	154975105	154975419	154975105	154975162	154975318	154975419	510	0	1	12	5	281	125	0.276872812081	0.473174170911	0.0	0.516	-0.516
126	PPCS	PPCS	chr1	+	42922164	42923021	42922164	42922254	42922917	42923021	126	121	1	209	0	788	125	0.278510066016	0.474716365821	0.95	1.0	-0.05
28	SERF2	SERF2	chr15	+	44085907	44088287	44085907	44086134	44086571	44088287	28	2340	14	2851	11	562	125	0.283052488159	0.48118922987	0.974	0.983	-0.009
631	AMZ2	AMZ2	chr17	+	66244144	66244846	66244144	66244199	66244784	66244846	631	274	1	349	4	710	125	0.284895982232	0.483051980372	0.98	0.939	0.041
927	SLC41A3	SLC41A3	chr3	-	125725199	125726068	125725199	125725407	125725956	125726068	927	1145	49	790	26	674	125	0.285942868691	0.483557835535	0.813	0.849	-0.036
57	TAF1C	TAF1C	chr16	-	84214933	84215269	84214933	84215069	84215197	84215269	57	120	15	103	19	253	125	0.297105422089	0.501122983471	0.798	0.728	0.07
555	CDCA4	CDCA4	chr14	-	105475909	105478272	105475909	105476970	105477496	105478272	555	268	0	1096	5	651	125	0.303310081321	0.508930681905	1.0	0.977	0.023
608	MAP3K12	MAP3K12	chr12	-	53880730	53881212	53880730	53880939	53881038	53881212	608	78	13	41	11	224	125	0.303078935308	0.508930681905	0.77	0.675	0.095
914	SDK1	SDK1	chr7	+	4304755	4308631	4304755	4304880	4308309	4308631	914	162	2	94	0	3554	125	0.305788314198	0.511759717544	0.74	1.0	-0.26
326	LINC00869	LINC00869	chr1	-	144300467	144301536	144300467	144300755	144301189	144301536	326	22	1	11	2	559	125	0.308596921369	0.512477149626	0.831	0.552	0.279
886	LINC00623	LINC00623	chr1	-	144298163	144301536	144298163	144300755	144301349	144301536	886	23	2	12	3	719	125	0.308296114271	0.512477149626	0.667	0.41	0.257
938	THUMPD1	THUMPD1	chr16	-	20744985	20748608	20744985	20747680	20748181	20748608	938	104	13	209	37	626	125	0.30727666799	0.512477149626	0.615	0.53	0.085
61	PELP1	PELP1	chr17	-	4574985	4576440	4574985	4575177	4575408	4576440	61	450	10	717	10	356	125	0.309578620621	0.512789202362	0.94	0.962	-0.022
334	SF1	SF1	chr11	-	64532075	64533627	64532075	64532990	64533422	64533627	334	650	2	870	6	557	125	0.312368787121	0.515784733521	0.986	0.97	0.016
679	RASSF7	RASSF7	chr11	+	563188	564025	563188	563317	563557	564025	679	82	3	530	35	365	125	0.312983924985	0.515784733521	0.903	0.838	0.065
1008	RPL28	RPL28	chr19	+	55899297	55903451	55899297	55899416	55902921	55903451	1008	760	57	614	37	3630	125	0.315091811559	0.517937176252	0.315	0.364	-0.049
695	MAST4	MAST4	chr5	+	66300447	66300913	66300447	66300519	66300779	66300913	695	12	2	52	3	385	125	0.320788928962	0.525963573882	0.661	0.849	-0.188
279	ZNF135	ZNF135	chr19	+	58578108	58581110	58578108	58578935	58579775	58581110	279	94	1	117	0	965	125	0.32466022246	0.53096330053	0.924	1.0	-0.076
718	ZNF747	ZNF747	chr16	-	30545517	30546291	30545517	30545631	30545771	30546291	718	2	2	14	4	265	125	0.32629206148	0.532284524536	0.321	0.623	-0.302
466	THAP7	THAP7	chr22	-	21356120	21356404	21356120	21356200	21356374	21356404	466	4	0	2	1	299	125	0.334046929026	0.543562509196	1.0	0.455	0.545
457	CBS	CBS	chr21	-	44473300	44474093	44473300	44473757	44473971	44474093	457	485	33	760	64	339	125	0.336272222853	0.544440741762	0.844	0.814	0.03
832	FZD6	FZD6	chr8	+	104312183	104312512	104312183	104312312	104312427	104312512	832	165	3	326	11	240	125	0.336205835015	0.544440741762	0.966	0.939	0.027
191	DET1	DET1	chr15	-	89073853	89074946	89073853	89074704	89074843	89074946	191	47	5	30	6	264	125	0.343298429028	0.554078989065	0.817	0.703	0.114
420	UBL7	UBL7	chr15	-	74753008	74753529	74753008	74753119	74753377	74753529	420	14	1	18	0	383	125	0.343984738357	0.554078989065	0.82	1.0	-0.18
868	ZBTB10	ZBTB10	chr8	+	81430637	81430814	81430637	81430673	81430745	81430814	868	43	1	61	0	197	125	0.344798380192	0.554078989065	0.965	1.0	-0.035
255	NLRP2	NLRP2	chr19	+	55481366	55481663	55481366	55481521	55481590	55481663	255	48	0	95	2	194	125	0.348142992808	0.558065442566	1.0	0.968	0.032
104	SLC33A1	SLC33A1	chr3	-	155544300	155546166	155544300	155544608	155545970	155546166	104	490	12	557	9	1487	125	0.35435841899	0.566622620464	0.774	0.839	-0.065
249	STON2	STON2	chr14	-	81726993	81737216	81726993	81728275	81737013	81737216	249	97	1	450	1	8863	125	0.361247158479	0.571974667592	0.578	0.864	-0.286
37	TMEM231	TMEM231	chr16	-	75589701	75590184	75589701	75589871	75589968	75590184	37	0	10	1	9	222	125	0.36045780239	0.571974667592	0.0	0.059	-0.059
436	ZNF767P	ZNF767P	chr7	-	149244244	149246465	149244244	149244867	149246283	149246465	436	542	9	133	4	1541	125	0.358697851239	0.571974667592	0.83	0.73	0.1
96	MTF2	MTF2	chr1	+	93575786	93575985	93575786	93575803	93575883	93575985	96	65	2	92	6	205	125	0.361245632186	0.571974667592	0.952	0.903	0.049
551	NAPB	NAPB	chr20	-	23355155	23358123	23355155	23356289	23356709	23358123	551	132	0	114	1	545	125	0.366187998684	0.574168561043	1.0	0.963	0.037
554	PPP2R2B	PPP2R2B	chr5	-	146257564	146258348	146257564	146257758	146258153	146258348	554	2	2	10	3	520	125	0.365486780018	0.574168561043	0.194	0.445	-0.251
855	GLG1	GLG1	chr16	-	74481325	74487232	74481325	74486029	74487068	74487232	855	1532	20	2525	25	1164	125	0.366062983028	0.574168561043	0.892	0.916	-0.024
987	GLYCTK	GLYCTK	chr3	+	52326275	52329272	52326275	52327208	52327322	52329272	987	18	2	57	13	239	125	0.363877397989	0.574168561043	0.825	0.696	0.129
1000	HS3ST3B1	HS3ST3B1	chr17	+	14248344	14252721	14248344	14249019	14251318	14252721	1000	30	2	15	0	2424	125	0.367558797669	0.574478780142	0.436	1.0	-0.564
513	TMED4	TMED4	chr7	-	44621321	44621894	44621321	44621422	44621645	44621894	513	16	207	20	356	348	125	0.368164419472	0.574478780142	0.027	0.02	0.007
795	CMTM4	CMTM4	chr16	-	66648652	66656125	66648652	66651261	66655964	66656125	795	1038	0	5107	4	4828	125	0.369642952815	0.575396018117	1.0	0.971	0.029
315	NT5C3B	NT5C3B	chr17	-	39992110	39992523	39992110	39992209	39992433	39992523	315	6	2	13	10	349	125	0.371204141031	0.576437199774	0.518	0.318	0.2
401	ZNF582-AS1	ZNF582-AS1	chr19	+	56909645	56910539	56909645	56909752	56910262	56910539	401	9	5	4	5	635	125	0.373196110538	0.578140737188	0.262	0.136	0.126
711	COASY	COASY	chr17	+	40714091	40715340	40714091	40714237	40714629	40715340	711	262	2	927	3	517	125	0.378070555601	0.584290858656	0.969	0.987	-0.018
867	SKIL	SKIL	chr3	+	170077486	170079217	170077486	170077664	170078155	170079217	867	525	4	341	1	616	125	0.379802230742	0.585566207779	0.964	0.986	-0.022
26	ALDH4A1	ALDH4A1	chr1	-	19197923	19199451	19197923	19198284	19199297	19199451	26	364	4	690	4	1138	125	0.382043013665	0.587059225538	0.909	0.95	-0.041
458	TTI2	TTI2	chr8	-	33369484	33370703	33369484	33370230	33370477	33370703	458	27	0	27	1	372	125	0.382588133052	0.587059225538	1.0	0.901	0.099
219	DDIT3	DDIT3	chr12	-	57911051	57911536	57911051	57911207	57911488	57911536	219	229	37	138	17	406	125	0.384084622278	0.587958924151	0.656	0.714	-0.058
176	BCDIN3D-AS1	BCDIN3D-AS1	chr12	+	50232204	50234937	50232204	50232423	50233909	50234937	176	51	1	53	0	1611	125	0.387947425005	0.592468171521	0.798	1.0	-0.202
5	CYP3A5	CYP3A5	chr7	-	99260438	99261718	99260438	99260505	99261590	99261718	5	36	1	8	1	1210	125	0.392360393301	0.597794372812	0.788	0.452	0.336
625	PHPT1	PHPT1	chr9	+	139744464	139745012	139744464	139744589	139744957	139745012	625	97	15	84	18	493	125	0.395514246774	0.600201959335	0.621	0.542	0.079
99	PSMG3-AS1	PSMG3-AS1	chr7	+	1624019	1629261	1624019	1625253	1627456	1629261	99	48	2	21	0	2328	125	0.395798815289	0.600201959335	0.563	1.0	-0.437
534	SLC5A6	SLC5A6	chr2	-	27422454	27423447	27422454	27422705	27422972	27423447	534	605	5	679	3	392	125	0.397040211919	0.600674418969	0.975	0.986	-0.011
422	ZNF280B	ZNF280B	chr22	-	22838770	22843791	22838770	22840320	22841202	22843791	422	61	1	57	0	1007	125	0.39895520304	0.602161357859	0.883	1.0	-0.117
464	VAMP1	VAMP1	chr12	-	6571403	6574107	6571403	6572008	6574055	6574107	464	491	2	181	0	2172	125	0.401001711227	0.60383940665	0.934	1.0	-0.066
943	ADARB1	ADARB1	chr21	+	46641932	46646478	46641932	46642022	46645461	46646478	943	265	9	89	5	3564	125	0.403505089376	0.604789530712	0.508	0.384	0.124
98	AKR1A1	AKR1A1	chr1	+	46016454	46016827	46016454	46016548	46016637	46016827	98	256	38	202	37	214	125	0.402744745279	0.604789530712	0.797	0.761	0.036
1055	MIR22HG	MIR22HG	chr17	-	1614797	1617308	1614797	1615693	1616996	1617308	1055	90	1	926	23	1428	125	0.407213085491	0.606128233242	0.887	0.779	0.108
689	STK19	STK19	chr6	+	31939645	31940288	31939645	31939993	31940078	31940288	689	6	3	2	0	210	125	0.406899763457	0.606128233242	0.543	1.0	-0.457
691	MOGS	MOGS	chr2	-	74692022	74692537	74692022	74692114	74692440	74692537	691	17	2	43	10	451	125	0.40701734414	0.606128233242	0.702	0.544	0.158
831	ACBD5	ACBD5	chr10	-	27529247	27529808	27529247	27529413	27529602	27529808	831	20	19	43	56	314	125	0.409227046946	0.607725683511	0.295	0.234	0.061
1056	MIR22HG	MIR22HG	chr17	-	1614797	1617308	1614797	1616189	1616996	1617308	1056	53	0	588	7	932	125	0.417239704265	0.612107667666	1.0	0.918	0.082
233	MRPL35	MRPL35	chr2	+	86437602	86440477	86437602	86437736	86439548	86440477	233	846	1	1394	4	1937	125	0.417783218069	0.612107667666	0.982	0.957	0.025
532	PRAME	PRAME	chr22	-	22899231	22900000	22899231	22899350	22899964	22900000	532	43	17	2	0	739	125	0.417832996351	0.612107667666	0.3	1.0	-0.7
566	ARL13B	ARL13B	chr3	+	93772030	93774522	93772030	93772144	93772300	93774522	566	62	0	67	1	281	125	0.417821886269	0.612107667666	1.0	0.968	0.032
733	GMPR2	GMPR2	chr14	+	24707451	24708447	24707451	24707611	24707794	24708447	733	11	57	32	227	308	125	0.418810509456	0.612107667666	0.073	0.054	0.019
768	SS18L1	SS18L1	chr20	+	60754237	60757566	60754237	60754412	60755224	60757566	768	251	0	249	1	937	125	0.418627417842	0.612107667666	1.0	0.971	0.029
786	EPHB2	EPHB2	chr1	+	23239954	23247993	23239954	23240057	23240150	23247993	786	29	0	416	9	218	125	0.413309376464	0.612107667666	1.0	0.964	0.036
958	SYNM	SYNM	chr15	+	99669571	99675800	99669571	99672018	99672954	99675800	958	84	2	31	0	1061	125	0.420402169307	0.613046955694	0.832	1.0	-0.168
83	ZNF282	ZNF282	chr7	+	148920903	148923339	148920903	148921082	148921339	148923339	83	20	0	56	2	382	125	0.421596972008	0.613404603417	1.0	0.902	0.098
1052	SALL2	SALL2	chr14	-	21989230	21993788	21989230	21990378	21993470	21993788	1052	5265	5	725	0	3217	125	0.430093750629	0.62436081552	0.976	1.0	-0.024
248	KAT5	KAT5	chr11	+	65479472	65479916	65479472	65479750	65479849	65479916	248	10	5	14	12	224	125	0.435125597202	0.62694539698	0.527	0.394	0.133
478	SLC46A3	SLC46A3	chr13	-	29274217	29275718	29274217	29275093	29275637	29275718	478	65	1	50	0	669	125	0.436726669723	0.62694539698	0.924	1.0	-0.076
563	NOMO2	NOMO2	chr16	-	18511181	18511825	18511181	18511366	18511697	18511825	563	0	5	1	6	456	125	0.435475382421	0.62694539698	0.0	0.044	-0.044
839	ARHGEF4	ARHGEF4	chr2	+	131802941	131804826	131802941	131803019	131803610	131804826	839	28	15	8	7	716	125	0.43630525919	0.62694539698	0.246	0.166	0.08
916	NF2	NF2	chr22	+	30079008	30079904	30079008	30079053	30079689	30079904	916	1	0	10	9	761	125	0.43307104917	0.62694539698	1.0	0.154	0.846
435	RPRD2	RPRD2	chr1	+	150443036	150449041	150443036	150444218	150444358	150449041	435	68	5	294	14	265	125	0.438021374344	0.627409773451	0.865	0.908	-0.043
47	ARFGAP1	ARFGAP1	chr20	+	61915466	61916274	61915466	61915864	61916217	61916274	47	177	0	151	1	478	125	0.440330456691	0.627932615943	1.0	0.975	0.025
743	FPGT	FPGT	chr1	+	74670074	74674386	74670074	74670140	74670902	74674386	743	112	0	152	1	887	125	0.439814334895	0.627932615943	1.0	0.955	0.045
120	KAT8	KAT8	chr16	+	31142066	31142714	31142066	31142221	31142515	31142714	120	32	86	31	66	419	125	0.44221522189	0.628939154137	0.1	0.123	-0.023
846	MYEOV	MYEOV	chr11	+	69062867	69064754	69062867	69062962	69063058	69064754	846	2	0	82	30	221	125	0.442983459957	0.628939154137	1.0	0.607	0.393
1053	SLC10A3	SLC10A3	chrX	-	153718645	153719029	153718645	153718697	153718932	153719029	1053	0	1	10	11	360	125	0.449789033923	0.635806818193	0.0	0.24	-0.24
380	MSH2	MSH2	chr2	+	47630205	47630541	47630205	47630314	47630498	47630541	380	155	1	194	3	309	125	0.44978300316	0.635806818193	0.984	0.963	0.021
708	OXSM	OXSM	chr3	+	25832480	25833488	25832480	25833187	25833436	25833488	708	85	0	102	1	374	125	0.451806304503	0.637263914212	1.0	0.972	0.028
448	ZKSCAN1	ZKSCAN1	chr7	+	99621041	99621555	99621041	99621084	99621174	99621555	448	54	2	70	1	215	125	0.453065430211	0.637269282552	0.94	0.976	-0.036
660	ZWINT	ZWINT	chr10	-	58117198	58118220	58117198	58117946	58118137	58118220	660	126	308	215	581	316	125	0.453783080455	0.637269282552	0.139	0.128	0.011
609	UFM1	UFM1	chr13	+	38934177	38937144	38934177	38934213	38934847	38937144	609	176	3	130	4	759	125	0.456515223326	0.639715475637	0.906	0.843	0.063
483	DUSP18	DUSP18	chr22	-	31057444	31060067	31057444	31059715	31059825	31060067	483	8	0	25	2	235	125	0.465069953799	0.650292619381	1.0	0.869	0.131
123	DMAP1	DMAP1	chr1	+	44679124	44679530	44679124	44679199	44679420	44679530	123	195	2	91	2	346	125	0.469950773112	0.655698054925	0.972	0.943	0.029
349	TRIM14	TRIM14	chr9	-	100846634	100850287	100846634	100846748	100849723	100850287	349	426	0	657	1	3100	125	0.473539523559	0.659281319438	1.0	0.964	0.036
156	TRAPPC11	TRAPPC11	chr4	+	184629559	184629727	184629559	184629569	184629688	184629727	156	46	0	149	2	244	125	0.477883650182	0.662473901325	1.0	0.974	0.026
85	CHPF2	CHPF2	chr7	+	150929574	150931360	150929574	150929900	150931171	150931360	85	554	1	1566	6	1396	125	0.477031415884	0.662473901325	0.98	0.959	0.021
241	TSSC4	TSSC4	chr11	+	2423840	2425108	2423840	2423882	2424074	2425108	241	413	18	381	21	317	125	0.479198659729	0.66287437727	0.9	0.877	0.023
1051	MIEF1	MIEF1	chr22	+	39909521	39914139	39909521	39910229	39911234	39914139	1051	597	1	1105	4	1130	125	0.487756483283	0.664748287343	0.985	0.968	0.017
696	PLEKHG5	PLEKHG5	chr1	-	6527884	6528646	6527884	6527958	6528158	6528646	696	140	1	186	3	325	125	0.484288180724	0.664748287343	0.982	0.96	0.022
720	SIMC1	SIMC1	chr5	+	175772185	175772994	175772185	175772569	175772704	175772994	720	49	1	30	0	260	125	0.485483256908	0.664748287343	0.959	1.0	-0.041
732	DHRS4-AS1	DHRS4-AS1	chr14	-	24422982	24423406	24422982	24423242	24423333	24423406	732	10	3	14	2	216	125	0.48354029424	0.664748287343	0.659	0.802	-0.143
801	GATAD1	GATAD1	chr7	+	92085685	92089381	92085685	92086213	92086675	92089381	801	325	5	234	2	587	125	0.486979669911	0.664748287343	0.933	0.961	-0.028
802	PLK2	PLK2	chr5	-	57755516	57755966	57755516	57755582	57755624	57755966	802	31	1	502	7	167	125	0.48632712963	0.664748287343	0.959	0.982	-0.023
942	ADARB1	ADARB1	chr21	+	46641932	46646478	46641932	46643492	46645461	46646478	942	172	7	52	1	2094	125	0.483063163749	0.664748287343	0.595	0.756	-0.161
697	TTC14	TTC14	chr3	+	180325435	180328918	180325435	180325553	180327417	180328918	697	1067	3	175	0	1989	125	0.497372567432	0.676426691708	0.957	1.0	-0.043
296	NEK1	NEK1	chr4	-	170533170	170533778	170533170	170533294	170533372	170533778	296	2	5	20	27	203	125	0.502070900447	0.677114408536	0.198	0.313	-0.115
467	RND3	RND3	chr2	-	151343781	151344209	151343781	151343969	151344062	151344209	467	2	7	92	185	218	125	0.500762543867	0.677114408536	0.141	0.222	-0.081
498	CCNT2	CCNT2	chr2	+	135710799	135716915	135710799	135711949	135712050	135716915	498	32	20	83	41	226	125	0.499090931048	0.677114408536	0.469	0.528	-0.059
946	SLC35F5	SLC35F5	chr2	-	114470368	114472772	114470368	114472618	114472734	114472772	946	83	1	606	2	241	125	0.501298047142	0.677114408536	0.977	0.994	-0.017
859	TRIM52-AS1	TRIM52-AS1	chr5	+	180690628	180691567	180690628	180690767	180691052	180691567	859	309	11	96	5	410	125	0.504996396213	0.679640983237	0.895	0.854	0.041
453	CHAC1	CHAC1	chr15	+	41247570	41248717	41247570	41247612	41247747	41248717	453	20	0	80	2	260	125	0.509204051546	0.683879038043	1.0	0.951	0.049
160	ELP5	ELP5	chr17	+	7155519	7155915	7155519	7155656	7155744	7155915	160	28	2	80	3	213	125	0.516537599383	0.686591130044	0.891	0.94	-0.049
206	HNRNPLL	HNRNPLL	chr2	-	38829579	38830178	38829579	38829742	38829998	38830178	206	40	18	25	15	381	125	0.513644054577	0.686591130044	0.422	0.354	0.068
230	ARSA	ARSA	chr22	-	51065983	51066601	51065983	51066220	51066418	51066601	230	19	0	120	3	323	125	0.516140877274	0.686591130044	1.0	0.939	0.061
301	C14orf93	C14orf93	chr14	-	23467635	23468611	23467635	23467950	23468262	23468611	301	108	2	54	2	437	125	0.516457010235	0.686591130044	0.939	0.885	0.054
84	SPAG6	SPAG6	chr10	+	22634373	22634747	22634373	22634565	22634651	22634747	84	8	29	0	2	211	125	0.512844818495	0.686591130044	0.14	0.0	0.14
290	SETMAR	SETMAR	chr3	+	4354581	4355445	4354581	4354913	4355330	4355445	290	118	4	94	5	542	125	0.521182207968	0.687647380632	0.872	0.813	0.059
429	CCPG1	CCPG1	chr15	-	55651736	55653142	55651736	55651888	55653037	55653142	429	1233	2	1057	0	1274	125	0.527718811883	0.687647380632	0.984	1.0	-0.016
530	SH3GLB2	SH3GLB2	chr9	-	131770071	131771070	131770071	131770429	131770962	131771070	530	1484	4	1639	2	658	125	0.523227379924	0.687647380632	0.986	0.994	-0.008
561	TMEM175	TMEM175	chr4	+	941903	942403	941903	941942	942198	942403	561	71	10	13	3	381	125	0.522940095704	0.687647380632	0.7	0.587	0.113
565	PRSS23	PRSS23	chr11	+	86518672	86522273	86518672	86518829	86518925	86522273	565	15	1	3222	103	221	125	0.525845316585	0.687647380632	0.895	0.947	-0.052
581	TP73-AS1	TP73-AS1	chr1	-	3652547	3656951	3652547	3654418	3656796	3656951	581	761	8	701	10	2503	125	0.527976936213	0.687647380632	0.826	0.778	0.048
635	AMZ2	AMZ2	chr17	+	66244144	66244846	66244144	66244211	66244784	66244846	635	274	1	349	0	698	125	0.525982071226	0.687647380632	0.98	1.0	-0.02
651	OGG1	OGG1	chr3	+	9798450	9799089	9798450	9798500	9798727	9799089	651	36	6	70	8	352	125	0.526459464855	0.687647380632	0.681	0.757	-0.076
680	PRRT2	PRRT2	chr16	+	29824310	29827202	29824310	29825254	29825653	29827202	680	61	49	6	3	524	125	0.5184092089	0.687647380632	0.229	0.323	-0.094
683	POLR3H	POLR3H	chr22	-	41939994	41940493	41939994	41940125	41940431	41940493	683	33	0	63	1	431	125	0.525169673992	0.687647380632	1.0	0.948	0.052
850	SAMD8	SAMD8	chr10	+	76935823	76941881	76935823	76935974	76936145	76941881	850	1	16	0	55	296	125	0.529159021224	0.687800256963	0.026	0.0	0.026
192	LARP1B	LARP1B	chr4	+	129028293	129030059	129028293	129028468	129029037	129030059	192	21	32	38	72	694	125	0.53140210895	0.689328840124	0.106	0.087	0.019
127	PPCS	PPCS	chr1	+	42922164	42923021	42922164	42922395	42922917	42923021	127	121	0	209	1	647	125	0.535588268606	0.690598845348	1.0	0.976	0.024
194	WRAP53	WRAP53	chr17	+	7591666	7592397	7591666	7591879	7591965	7592397	194	10	6	65	55	211	125	0.535168653096	0.690598845348	0.497	0.412	0.085
854	PLIN2	PLIN2	chr9	-	19126111	19126446	19126111	19126307	19126394	19126446	854	6	258	0	140	212	125	0.534519615648	0.690598845348	0.014	0.0	0.014
812	PYCR1	PYCR1	chr17	-	79890261	79891252	79890261	79890839	79891182	79891252	812	866	7	1200	13	468	125	0.538677004047	0.693197897638	0.971	0.961	0.01
179	TRIM5	TRIM5	chr11	-	5684424	5686912	5684424	5685403	5686885	5686912	179	362	2	772	7	1607	125	0.539778235068	0.693234075256	0.934	0.896	0.038
225	TSNAXIP1	TSNAXIP1	chr16	+	67859569	67859979	67859569	67859739	67859819	67859979	225	16	3	2	1	205	125	0.542382819008	0.695197025951	0.765	0.549	0.216
288	VAMP4	VAMP4	chr1	-	171669295	171673674	171669295	171671224	171673526	171673674	288	273	10	273	13	2427	125	0.545879213122	0.696789760656	0.584	0.52	0.064
352	MIER1	MIER1	chr1	+	67450254	67454302	67450254	67450335	67452085	67454302	352	389	2	1041	3	1875	125	0.546861313704	0.696789760656	0.928	0.959	-0.031
524	HSH2D	HSH2D	chr19	+	16263361	16264018	16263361	16263451	16263852	16264018	524	2	0	11	3	526	125	0.545826720267	0.696789760656	1.0	0.466	0.534
332	SPIN2B	SPIN2B	chrX	-	57146114	57147064	57146114	57146534	57146837	57147064	332	35	8	43	7	428	125	0.557877921233	0.708838465296	0.561	0.642	-0.081
804	MROH7-TTC4	MROH7-TTC4	chr1	+	55197158	55197373	55197158	55197222	55197327	55197373	804	99	3	163	3	230	125	0.558512041541	0.708838465296	0.947	0.967	-0.02
650	OGG1	OGG1	chr3	+	9798450	9799089	9798450	9798500	9798744	9799089	650	36	18	74	30	369	125	0.56739557015	0.718701055523	0.404	0.455	-0.051
221	JRK	JRK	chr8	-	143738873	143746087	143738873	143740356	143745894	143746087	221	1141	3	704	3	5663	125	0.570356671281	0.719629706343	0.894	0.838	0.056
320	STYX	STYX	chr14	+	53196882	53197249	53196882	53196928	53197176	53197249	320	12	0	89	3	373	125	0.569337363085	0.719629706343	1.0	0.909	0.091
118	TRMT2B	TRMT2B	chrX	-	100306239	100306722	100306239	100306355	100306632	100306722	118	5	1	34	3	402	125	0.572618360162	0.721074972056	0.609	0.779	-0.17
229	ARSA	ARSA	chr22	-	51065983	51066601	51065983	51066220	51066373	51066601	229	14	1	84	11	278	125	0.582270773448	0.730382368247	0.863	0.774	0.089
586	CDC16	CDC16	chr13	+	115037658	115038150	115037658	115037956	115038038	115038150	586	306	95	204	57	207	125	0.582061451575	0.730382368247	0.66	0.684	-0.024
215	DDIT3	DDIT3	chr12	-	57911051	57911536	57911051	57911221	57911488	57911536	215	213	89	122	57	392	125	0.587677993402	0.732895721501	0.433	0.406	0.027
632	AMZ2	AMZ2	chr17	+	66244144	66244846	66244144	66244227	66244780	66244846	632	270	11	336	17	678	125	0.58725513293	0.732895721501	0.819	0.785	0.034
920	EFEMP2	EFEMP2	chr11	-	65633911	65634550	65633911	65634183	65634315	65634550	920	86	27	106	39	257	125	0.586298184266	0.732895721501	0.608	0.569	0.039
909	RNF103	RNF103	chr2	-	86849783	86851000	86849783	86849950	86850938	86851000	909	40	1	94	1	1113	125	0.59058398097	0.735100677662	0.818	0.913	-0.095
633	AMZ2	AMZ2	chr17	+	66244144	66244846	66244144	66244298	66244780	66244846	633	270	1	336	0	607	125	0.612023910054	0.759628193679	0.982	1.0	-0.018
996	SMOX	SMOX	chr20	+	4162735	4163495	4162735	4162970	4163129	4163495	996	78	5	474	39	284	125	0.612641314097	0.759628193679	0.873	0.843	0.03
915	NEIL2	NEIL2	chr8	+	11627171	11627844	11627171	11627300	11627682	11627844	915	17	1	17	2	507	125	0.614025931772	0.75988649794	0.807	0.677	0.13
617	CKAP2L	CKAP2L	chr2	-	113513553	113514791	113513553	113513711	113514469	113514791	617	150	0	1161	3	883	125	0.61819670922	0.763585227832	1.0	0.982	0.018
1010	BDNF	BDNF	chr11	-	27676441	27681196	27676441	27680132	27680366	27681196	1010	3	1	6	4	359	125	0.62854976845	0.772775879911	0.511	0.343	0.168
200	CTPS1	CTPS1	chr1	+	41474330	41474562	41474330	41474386	41474465	41474562	200	4	187	8	563	204	125	0.629226180856	0.772775879911	0.013	0.009	0.004
971	NFATC4	NFATC4	chr14	+	24845499	24848811	24845499	24845760	24846843	24848811	971	352	14	204	10	1208	125	0.627983764454	0.772775879911	0.722	0.679	0.043
584	ZNF621	ZNF621	chr3	+	40573520	40581285	40573520	40573697	40579776	40581285	584	1138	5	1385	8	6204	125	0.638188005473	0.782294974451	0.821	0.777	0.044
328	NIPSNAP3B	NIPSNAP3B	chr9	+	107535277	107540045	107535277	107535457	107539408	107540045	328	363	9	12	0	4076	125	0.649700207102	0.793746072856	0.553	1.0	-0.447
531	PRAME	PRAME	chr22	-	22899231	22900000	22899231	22899329	22899964	22900000	531	43	7	2	0	760	125	0.649987109196	0.793746072856	0.503	1.0	-0.497
446	FAM3A	FAM3A	chrX	-	153744083	153744566	153744083	153744136	153744233	153744566	446	10	11	40	35	222	125	0.651640241104	0.794263388214	0.339	0.392	-0.053
849	CRB3	CRB3	chr19	+	6466476	6467230	6466476	6466620	6466961	6467230	849	2	0	783	124	466	125	0.653645957659	0.795207699902	1.0	0.629	0.371
1003	LINC-PINT	LINC-PINT	chr7	-	130628918	130630594	130628918	130629648	130630478	130630594	1003	61	1	19	0	955	125	0.662930192215	0.804986661975	0.889	1.0	-0.111
514	TMED4	TMED4	chr7	-	44621321	44621894	44621321	44621422	44621652	44621894	514	23	3	34	3	355	125	0.665128020574	0.806140152516	0.73	0.8	-0.07
310	INVS	INVS	chr9	+	103054607	103055325	103054607	103054718	103055228	103055325	310	120	10	133	9	635	125	0.667628288263	0.806145559286	0.703	0.744	-0.041
842	ARMCX4	ARMCX4	chrX	+	100786630	100790975	100786630	100786999	100788070	100790975	842	50	13	2	1	1196	125	0.667577271133	0.806145559286	0.287	0.173	0.114
645	PAPD4	PAPD4	chr5	+	78908242	78908898	78908242	78908558	78908833	78908898	645	139	7	277	17	400	125	0.672227594765	0.810184750407	0.861	0.836	0.025
217	DDIT3	DDIT3	chr12	-	57911051	57911536	57911051	57911325	57911488	57911536	217	137	3	61	2	288	125	0.674496024575	0.81064940837	0.952	0.93	0.022
445	FAM3A	FAM3A	chrX	-	153744083	153744566	153744083	153744136	153744292	153744566	445	12	1	62	3	281	125	0.675122881893	0.81064940837	0.842	0.902	-0.06
1048	AGER	AGER	chr6	-	32151657	32152099	32151657	32151764	32151947	32152099	1048	63	9	27	5	308	125	0.676530326662	0.81083226535	0.74	0.687	0.053
979	TYMP	TYMP	chr22	-	50967924	50968514	50967924	50968148	50968332	50968514	979	0	1	2	6	309	125	0.678739311644	0.81197332467	0.0	0.119	-0.119
662	BCAM	BCAM	chr19	+	45322838	45324079	45322838	45322983	45323961	45324079	662	396	26	744	44	1103	125	0.685395557848	0.817001287511	0.633	0.657	-0.024
90	BOLA3-AS1	BOLA3-AS1	chr2	+	74375107	74375605	74375107	74375350	74375476	74375605	90	26	2	45	5	251	125	0.685471668469	0.817001287511	0.866	0.818	0.048
508	GOSR2	GOSR2	chr17	+	45015964	45018733	45015964	45016070	45017920	45018733	508	1000	5	1296	5	1975	125	0.689268361861	0.820013557573	0.927	0.943	-0.016
858	TRIM52-AS1	TRIM52-AS1	chr5	+	180690628	180691567	180690628	180690790	180691052	180691567	858	278	5	88	1	387	125	0.690809318408	0.82033606561	0.947	0.966	-0.019
925	TBC1D20	TBC1D20	chr20	-	416120	419485	416120	416614	419193	419485	925	1570	1	1988	0	2704	125	0.698663324887	0.828140381426	0.986	1.0	-0.014
590	NAP1L1	NAP1L1	chr12	-	76439162	76442244	76439162	76441498	76442172	76442244	590	1936	562	2153	609	799	125	0.701066220504	0.82946662719	0.35	0.356	-0.006
1012	BAIAP2	BAIAP2	chr17	+	79089569	79091232	79089569	79089617	79090029	79091232	1012	210	2	312	2	537	125	0.704458982831	0.830653111592	0.961	0.973	-0.012
15	EEF1B2	EEF1B2	chr2	+	207024317	207024783	207024317	207024408	207024636	207024783	15	350	68	327	59	353	125	0.705065470801	0.830653111592	0.646	0.662	-0.016
20	SULT1A1	SULT1A1	chr16	-	28620028	28620649	28620028	28620180	28620379	28620649	20	28	1	7	0	324	125	0.7110699237	0.830653111592	0.915	1.0	-0.085
218	DDIT3	DDIT3	chr12	-	57911051	57911536	57911051	57911302	57911488	57911536	218	151	5	68	3	311	125	0.707496776849	0.830653111592	0.924	0.901	0.023
226	ENG	ENG	chr9	-	130577290	130578332	130577290	130578085	130578221	130578332	226	0	2	2	16	261	125	0.70893865783	0.830653111592	0.0	0.056	-0.056
860	EFS	EFS	chr14	-	23828525	23829248	23828525	23828903	23829131	23829248	860	285	11	17	1	353	125	0.709512568275	0.830653111592	0.902	0.858	0.044
937	ZNF438	ZNF438	chr10	-	31137459	31139296	31137459	31138372	31139150	31139296	937	70	1	124	1	903	125	0.710788945866	0.830653111592	0.906	0.945	-0.039
167	TRHDE-AS1	TRHDE-AS1	chr12	-	72665602	72667289	72665602	72665942	72666544	72667289	167	5	0	41	2	727	125	0.716133161478	0.83355319336	1.0	0.779	0.221
197	KIF18B	KIF18B	chr17	-	43002078	43003867	43002078	43003554	43003781	43003867	197	175	13	271	23	352	125	0.71524098007	0.83355319336	0.827	0.807	0.02
602	NSD1	NSD1	chr5	+	176562087	176563031	176562087	176562201	176562941	176563031	602	62	17	253	62	865	125	0.721534325505	0.836417756926	0.345	0.371	-0.026
906	MCL1	MCL1	chr1	-	150551318	150552214	150551318	150551439	150551898	150552214	906	567	2	1853	2	584	125	0.722478495921	0.836417756926	0.984	0.995	-0.011
990	MYLK-AS1	MYLK-AS1	chr3	+	123304359	123304648	123304359	123304400	123304493	123304648	990	15	4	1	0	218	125	0.721553898551	0.836417756926	0.683	1.0	-0.317
264	PIN1	PIN1	chr19	+	9959765	9960365	9959765	9959877	9960208	9960365	264	637	14	679	17	456	125	0.72577528306	0.838645058728	0.926	0.916	0.01
300	CCDC88A	CCDC88A	chr2	-	55522732	55523192	55522732	55522863	55523085	55523192	300	321	9	95	2	347	125	0.728037028489	0.838645058728	0.928	0.945	-0.017
48	HNRNPM	HNRNPM	chr19	+	8530207	8530399	8530207	8530246	8530363	8530399	48	680	590	1050	888	242	125	0.728297024685	0.838645058728	0.373	0.379	-0.006
734	GMPR2	GMPR2	chr14	+	24702077	24702546	24702077	24702183	24702424	24702546	734	39	11	110	27	366	125	0.735323382111	0.845229368049	0.548	0.582	-0.034
325	GCH1	GCH1	chr14	-	55308723	55310861	55308723	55309772	55310718	55310861	325	62	1	366	4	1071	125	0.741399334009	0.850699768685	0.879	0.914	-0.035
112	C2CD5	C2CD5	chr12	-	22696994	22697480	22696994	22697113	22697253	22697480	112	3	15	8	51	265	125	0.744803276643	0.85158038356	0.086	0.069	0.017
957	RABL2A	RABL2A	chr2	+	114399607	114400975	114399607	114399722	114400766	114400975	957	541	8	98	1	1169	125	0.744273385805	0.85158038356	0.879	0.913	-0.034
289	PER3	PER3	chr1	+	7889896	7890221	7889896	7890011	7890065	7890221	289	13	32	5	10	179	125	0.749807835488	0.8555742162	0.221	0.259	-0.038
666	EDRF1	EDRF1	chr10	+	127451869	127452712	127451869	127452093	127452609	127452712	666	369	1	144	0	641	125	0.750945171185	0.8555742162	0.986	1.0	-0.014
827	C19orf12	C19orf12	chr19	-	30189792	30193884	30189792	30193699	30193754	30193884	827	62	0	103	1	180	125	0.753495815368	0.856968832267	1.0	0.986	0.014
397	NSUN5P1	NSUN5P1	chr7	+	75045553	75046071	75045553	75045694	75045764	75046071	397	116	6	113	7	195	125	0.758030607211	0.860611199048	0.925	0.912	0.013
940	TTLL3	TTLL3	chr3	+	9876364	9878040	9876364	9876591	9876777	9878040	940	204	22	48	6	311	125	0.765076251715	0.86708641861	0.788	0.763	0.025
945	ZNF154	ZNF154	chr19	-	58207642	58212513	58207642	58209209	58212355	58212513	945	12	0	66	1	3271	125	0.780512996457	0.883032216657	1.0	0.716	0.284
13	SLC35C2	SLC35C2	chr20	-	44987025	44987402	44987025	44987197	44987329	44987402	13	231	2	308	2	257	125	0.78435501455	0.885827516432	0.983	0.987	-0.004
496	PJA1	PJA1	chrX	-	68380580	68383309	68380580	68382224	68382788	68383309	496	485	7	716	9	689	125	0.78893238583	0.889442096416	0.926	0.935	-0.009
154	RUSC1	RUSC1	chr1	+	155294892	155295281	155294892	155294969	155295205	155295281	154	29	1	127	6	361	125	0.794035480765	0.890532848219	0.909	0.88	0.029
620	ZNF248	ZNF248	chr10	-	38117692	38122044	38117692	38120240	38121952	38122044	620	244	26	124	12	1837	125	0.79382130873	0.890532848219	0.39	0.413	-0.023
999	USP20	USP20	chr9	+	132642391	132644117	132642391	132642568	132642745	132644117	999	55	66	15	20	302	125	0.791307835638	0.890532848219	0.256	0.237	0.019
722	R3HCC1	R3HCC1	chr8	+	23147378	23147982	23147378	23147438	23147564	23147982	722	275	1	154	1	251	125	0.797383977808	0.892738387633	0.993	0.987	0.006
116	TMEM159	TMEM159	chr16	+	21172298	21172599	21172298	21172329	21172405	21172599	116	25	2	48	3	201	125	0.800426076241	0.894283032183	0.886	0.909	-0.023
130	C2orf49	C2orf49	chr2	+	105959304	105959680	105959304	105959431	105959557	105959680	130	63	11	127	20	251	125	0.801532315223	0.894283032183	0.74	0.76	-0.02
755	CCDC28B	CCDC28B	chr1	+	32670198	32670991	32670198	32670221	32670794	32670991	755	19	65	14	53	698	125	0.805623207815	0.897297572842	0.05	0.045	0.005
333	MAP7D1	MAP7D1	chr1	+	36641799	36642182	36641799	36641922	36642018	36642182	333	2	0	52	4	221	125	0.807316961792	0.897636415349	1.0	0.88	0.12
847	RANBP6	RANBP6	chr9	-	6011018	6015640	6011018	6014356	6015471	6015640	847	410	7	625	12	1240	125	0.811679251873	0.900936076821	0.855	0.84	0.015
644	PAPD4	PAPD4	chr5	+	78908242	78908898	78908242	78908592	78908833	78908898	644	125	7	256	16	366	125	0.819404847393	0.906396457904	0.859	0.845	0.014
796	EDEM2	EDEM2	chr20	-	33734627	33735161	33734627	33734738	33734954	33735161	796	3	8	30	67	341	125	0.818215378649	0.906396457904	0.121	0.141	-0.02
593	KCNC4	KCNC4	chr1	+	110774842	110776674	110774842	110775219	110775532	110776674	593	7	0	210	4	438	125	0.823657995749	0.909543701289	1.0	0.937	0.063
1040	IL32	IL32	chr16	+	3117377	3117614	3117377	3117416	3117554	3117614	1040	1	8	81	799	263	125	0.831217917349	0.916325553938	0.056	0.046	0.01
813	NIPBL	NIPBL	chr5	+	37063891	37065921	37063891	37064080	37064628	37065921	813	105	36	102	37	673	125	0.838108427212	0.920778986359	0.351	0.339	0.012
87	BCL2L11	BCL2L11	chr2	+	111881309	111881716	111881309	111881446	111881626	111881716	87	36	14	52	22	305	125	0.837774472623	0.920778986359	0.513	0.492	0.021
638	NKIRAS2	NKIRAS2	chr17	+	40174416	40174658	40174416	40174490	40174587	40174658	638	242	2	298	3	222	125	0.841979746452	0.923461657399	0.986	0.982	0.004
371	ZNRD1	ZNRD1	chr6	+	30029016	30029446	30029016	30029190	30029291	30029446	371	231	3	62	1	226	125	0.847591005895	0.928040321709	0.977	0.972	0.005
575	USP39	USP39	chr2	+	85875883	85876407	85875883	85875976	85876139	85876407	575	493	40	461	39	288	125	0.861237015635	0.941385976481	0.843	0.837	0.006
236	SPNS1	SPNS1	chr16	+	28986095	28986713	28986095	28986421	28986508	28986713	236	22	3	58	7	212	125	0.868465159252	0.947683264995	0.812	0.83	-0.018
459	TTI2	TTI2	chr8	-	33369484	33370703	33369484	33370230	33370599	33370703	459	28	14	28	13	494	125	0.877091421813	0.95227068654	0.336	0.353	-0.017
752	CDKN1C	CDKN1C	chr11	-	2905899	2906995	2905899	2906696	2906863	2906995	752	4	30	2	13	292	125	0.875955643474	0.95227068654	0.054	0.062	-0.008
888	MDK	MDK	chr11	+	46403260	46403683	46403260	46403435	46403606	46403683	888	110	28	18	5	296	125	0.875207943066	0.95227068654	0.624	0.603	0.021
615	MTMR11	MTMR11	chr1	-	149900542	149901209	149900542	149900793	149901046	149901209	615	45	1	73	2	378	125	0.881648126699	0.955611895717	0.937	0.923	0.014
103	RECQL	RECQL	chr12	-	21654103	21654603	21654103	21654149	21654346	21654603	103	64	11	104	19	322	125	0.885031963883	0.956071318844	0.693	0.68	0.013
282	DYRK1B	DYRK1B	chr19	-	40317311	40317627	40317311	40317507	40317591	40317627	282	8	5	2	1	209	125	0.883770529242	0.956071318844	0.489	0.545	-0.056
788	ATXN2L	ATXN2L	chr16	+	28847253	28848558	28847253	28847497	28848071	28848558	788	612	8	496	6	699	125	0.891854682759	0.961463646616	0.932	0.937	-0.005
95	SEPT3	SEPT3	chr22	+	42390624	42394225	42390624	42390718	42392905	42394225	95	1549	12	11	0	2312	125	0.893000290975	0.961463646616	0.875	1.0	-0.125
302	C14orf93	C14orf93	chr14	-	23456109	23456843	23456109	23456608	23456728	23456843	302	90	3	36	1	245	125	0.894993965193	0.962006824484	0.939	0.948	-0.009
728	HSPBP1	HSPBP1	chr19	-	55791402	55791751	55791402	55791476	55791585	55791751	728	18	1	30	2	234	125	0.900402277359	0.964850122041	0.906	0.889	0.017
82	ITPRIPL2	ITPRIPL2	chr16	+	19125253	19132952	19125253	19125446	19125962	19132952	82	4	0	48	1	641	125	0.900626352308	0.964850122041	1.0	0.903	0.097
207	HUS1	HUS1	chr7	-	48002884	48005035	48002884	48004229	48004896	48005035	207	35	10	85	23	792	125	0.902688730114	0.965458476248	0.356	0.368	-0.012
808	STAG3L5P-PVRIG2P-PILRB	STAG3L5P-PVRIG2P-PILRB	chr7	+	99950186	99950537	99950186	99950290	99950383	99950537	808	102	12	134	15	218	125	0.904788975053	0.966105252701	0.83	0.837	-0.007
392	CANT1	CANT1	chr17	-	76993073	76994045	76993073	76993726	76993921	76994045	392	92	48	290	155	320	125	0.907236234478	0.967119814312	0.428	0.422	0.006
976	PSMD13	PSMD13	chr11	+	244040	244216	244040	244075	244160	244216	976	1	31	13	443	210	125	0.911091334001	0.969629327454	0.019	0.017	0.002
487	TNFSF13	TNFSF13	chr17	+	7464040	7464925	7464040	7464134	7464315	7464925	487	20	1	133	6	306	125	0.915200459412	0.972400488125	0.891	0.901	-0.01
816	SNRNP27	SNRNP27	chr2	+	70131385	70132368	70131385	70131557	70131643	70132368	816	227	13	165	9	211	125	0.917659603906	0.973412322042	0.912	0.916	-0.004
391	SF3B1	SF3B1	chr2	-	198283520	198285266	198283520	198283675	198285151	198285266	391	521	3	642	4	1601	125	0.923825794021	0.978346660553	0.931	0.926	0.005
658	CD24	CD24	chrY	-	21152525	21154962	21152525	21154526	21154703	21154962	658	232	10	9307	390	302	125	0.927733966443	0.979274742356	0.906	0.908	-0.002
704	RAB29	RAB29	chr1	-	205743960	205744610	205743960	205744214	205744400	205744610	704	11	2	20	4	311	125	0.927114886559	0.979274742356	0.689	0.668	0.021
1011	WDR89	WDR89	chr14	-	64108016	64108641	64108016	64108125	64108521	64108641	1011	2	1	7	3	521	125	0.929438291146	0.979322725625	0.324	0.359	-0.035
702	PIANP	PIANP	chr12	-	6802956	6804817	6802956	6804223	6804595	6804817	702	310	10	2	0	497	125	0.930811383179	0.979322725625	0.886	1.0	-0.114
630	AMZ2	AMZ2	chr17	+	66244144	66244846	66244144	66244199	66244780	66244846	630	270	3	336	4	706	125	0.934284467735	0.97978533467	0.941	0.937	0.004
930	PTGES2	PTGES2	chr9	-	130887522	130887720	130887522	130887562	130887654	130887720	930	147	2	202	3	217	125	0.934039208327	0.97978533467	0.977	0.975	0.002
767	MFSD11	MFSD11	chr17	+	74733582	74734530	74733582	74733965	74734363	74734530	767	84	3	26	1	523	125	0.942946164419	0.987266162422	0.87	0.861	0.009
148	CUTA	CUTA	chr6	-	33385257	33386065	33385257	33385472	33385735	33386065	148	647	270	523	217	388	125	0.960646403345	0.997713145596	0.436	0.437	-0.001
456	DNAJC4	DNAJC4	chr11	+	64001365	64001753	64001365	64001452	64001544	64001753	456	33	38	35	41	217	125	0.96002447955	0.997713145596	0.333	0.33	0.003
55	THEMIS2	THEMIS2	chr1	+	28208481	28209554	28208481	28208636	28209023	28209554	55	12	0	451	2	512	125	0.959078074345	0.997713145596	1.0	0.982	0.018
903	MED22	MED22	chr9	-	136207750	136211188	136207750	136208544	136210979	136211188	903	1749	3	2228	4	2560	125	0.959156665263	0.997713145596	0.966	0.965	0.001
954	PHF8	PHF8	chrX	-	53963112	53965679	53963112	53964492	53965594	53965679	954	684	32	413	19	1227	125	0.957075819038	0.997713145596	0.685	0.689	-0.004
1007	RPL28	RPL28	chr19	+	55899297	55903451	55899297	55899416	55899610	55903451	1007	48	3199	45	4723	319	125	1	1.0	0.006	0.004	0.002
100	NUDT16	NUDT16	chr3	+	131102005	131107674	131102005	131102116	131102187	131107674	100	139	0	274	1	196	125	1	1.0	1.0	0.994	0.006
1031	ARHGDIA	ARHGDIA	chr17	-	79827205	79827501	79827205	79827282	79827417	79827501	1031	6	376	11	1354	260	125	1	1.0	0.008	0.004	0.004
1033	ARHGDIA	ARHGDIA	chr17	-	79825594	79826951	79825594	79826819	79826931	79826951	1033	1812	8	5548	14	237	125	1	1.0	0.992	0.995	-0.003
189	SKP1	SKP1	chr5	-	133492081	133494286	133492081	133493459	133494145	133494286	189	37	2648	3	2137	811	125	1	1.0	0.002	0.0	0.002
198	ATP5G3	ATP5G3	chr2	-	176040985	176043978	176040985	176043130	176043784	176043978	198	86	1515	66	2736	779	125	1	1.0	0.009	0.004	0.005
450	LOC100129917	LOC100129917	chr4	-	773936	775636	773936	774476	775559	775636	450	109	5	22	1	1208	125	0.998560864286	1.0	0.693	0.695	-0.002
454	BIRC3	BIRC3	chr11	+	102192567	102196093	102192567	102192631	102195191	102196093	454	4	0	767	3	2685	125	0.967131190187	1.0	1.0	0.922	0.078
512	TSEN34	TSEN34	chr19	+	54697029	54698394	54697029	54697173	54697476	54698394	512	838	2	1537	3	428	125	1	1.0	0.992	0.993	-0.001
52	FRMD5	FRMD5	chr15	-	44162958	44166660	44162958	44166137	44166316	44166660	52	31	1	117	4	304	125	0.977249195422	1.0	0.927	0.923	0.004
577	ATF3	ATF3	chr1	+	212788359	212788603	212788359	212788402	212788489	212788603	577	330	0	785	1	212	125	1	1.0	1.0	0.998	0.002
58	TAF1C	TAF1C	chr16	-	84215351	84215664	84215351	84215469	84215547	84215664	58	51	30	46	27	203	125	0.995825042641	1.0	0.511	0.512	-0.001
594	CXCL12	CXCL12	chr10	-	44872509	44874171	44872509	44873353	44874084	44874171	594	1830	7	10	0	856	125	0.992517176315	1.0	0.974	1.0	-0.026
619	ZNF248	ZNF248	chr10	-	38145223	38146564	38145223	38145265	38146112	38146564	619	48	11	13	3	972	125	0.996102436819	1.0	0.359	0.358	0.001
624	PHPT1	PHPT1	chr9	+	139744464	139745012	139744464	139744589	139744954	139745012	624	97	7	84	6	490	125	0.98755995927	1.0	0.779	0.781	-0.002
706	STX16	STX16	chr20	+	57226308	57227194	57226308	57226470	57227128	57227194	706	504	0	1265	2	783	125	1	1.0	1.0	0.99	0.01
714	MICAL2	MICAL2	chr11	+	12284026	12285337	12284026	12284084	12285106	12285337	714	109	0	2789	2	1147	125	1	1.0	1.0	0.993	0.007
719	PRRC1	PRRC1	chr5	+	126887398	126890780	126887398	126887570	126889488	126890780	719	735	0	1834	1	2043	125	1	1.0	1.0	0.991	0.009
736	PDHB	PDHB	chr3	-	58416383	58416669	58416383	58416515	58416569	58416669	736	310	1	656	3	179	125	1	1.0	0.995	0.993	0.002
829	TP53	TP53	chr17	-	7579699	7579940	7579699	7579721	7579838	7579940	829	0	51	4	266	242	125	1	1.0	0.0	0.008	-0.008
852	CCNG1	CCNG1	chr5	+	162864576	162864810	162864576	162864665	162864765	162864810	852	201	1	718	2	225	125	1	1.0	0.991	0.995	-0.004
86	PDE4D	PDE4D	chr5	-	58334685	58335339	58334685	58334798	58334884	58335339	86	4	4	2	2	211	125	0.997813343073	1.0	0.372	0.372	0.0
919	NDUFA2	NDUFA2	chr5	-	140026840	140027370	140026840	140026947	140027067	140027370	919	11	553	1	517	245	125	1	1.0	0.01	0.001	0.009
986	PAQR6	PAQR6	chr1	-	156215572	156216041	156215572	156215778	156215913	156216041	986	12	6	2	1	260	125	0.999840191057	1.0	0.49	0.49	0.0
