# Supplementary material for: Characterization of alternative mRNA splicing in cultured cell populations representing progressive stages of human fetal kidney development
Source: Sci Rep. 2022 Nov 15;12:19548. doi: 10.1038/s41598-022-24147-z (PMC9666651; doi:10.1038/s41598-022-24147-z)
Supplement: Supplementary file 13 — Supplementary Information 13. [file 41598_2022_24147_MOESM13_ESM.zip › _Program/Data/rMATS/W014-NPS3/MATS_output/SE.MATS.JunctionCountOnly.txt]

ID	GeneID	geneSymbol	chr	strand	exonStart_0base	exonEnd	upstreamES	upstreamEE	downstreamES	downstreamEE	ID	IJC_SAMPLE_1	SJC_SAMPLE_1	IJC_SAMPLE_2	SJC_SAMPLE_2	IncFormLen	SkipFormLen	PValue	FDR	IncLevel1	IncLevel2	IncLevelDifference
10472	ARPC3	ARPC3	chr12	-	110874361	110874488	110873914	110874009	110874888	110874957	10472	1835	47	8113	21	250	125	0.0	0.0	0.951	0.995	-0.044
10856	PICALM	PICALM	chr11	-	85689112	85689136	85687665	85687725	85692171	85692271	10856	15	68	1217	69	148	125	0.0	0.0	0.157	0.937	-0.78
11133	RPL17	RPL17	chr18	-	47017774	47017815	47017162	47017297	47017901	47017954	11133	12916	279	17176	6	165	125	0.0	0.0	0.972	1.0	-0.028
11232	USMG5	USMG5	chr10	-	105153955	105154151	105152127	105152223	105156165	105156270	11232	73	679	9	968	250	125	0.0	0.0	0.051	0.005	0.046
11354	MYL6	MYL6	chr12	+	56553370	56553514	56552467	56552495	56553758	56553932	11354	7240	202	25955	236	250	125	0.0	0.0	0.947	0.982	-0.035
11356	MYL6	MYL6	chr12	+	56554409	56554454	56554026	56554104	56555170	56555366	11356	1672	1097	2098	6738	169	125	0.0	0.0	0.53	0.187	0.343
12067	ATP5J2	ATP5J2	chr7	-	99056769	99056886	99055783	99055978	99057708	99057816	12067	3172	376	4169	139	241	125	0.0	0.0	0.814	0.94	-0.126
12077	NUBP2	NUBP2	chr16	+	1836757	1836956	1836537	1836656	1837677	1837832	12077	78	72	314	24	250	125	0.0	0.0	0.351	0.867	-0.516
12154	TFDP1	TFDP1	chr13	+	114292132	114292199	114290848	114291015	114294434	114295788	12154	257	208	432	27	191	125	0.0	0.0	0.447	0.913	-0.466
12159	TFDP1	TFDP1	chr13	+	114292132	114292211	114290848	114291015	114294434	114295788	12159	576	208	909	27	203	125	0.0	0.0	0.63	0.954	-0.324
13043	CLSTN1	CLSTN1	chr1	-	9797555	9797612	9795942	9796100	9801151	9801314	13043	429	70	422	517	181	125	0.0	0.0	0.809	0.36	0.449
13112	CCDC50	CCDC50	chr3	+	191092850	191093378	191087707	191087825	191097947	191098063	13112	5	179	227	470	250	125	0.0	0.0	0.014	0.195	-0.181
13306	DNM1L	DNM1L	chr12	+	32891197	32891230	32890038	32890095	32892997	32893174	13306	22	86	165	50	157	125	0.0	0.0	0.169	0.724	-0.555
13560	RALGPS2	RALGPS2	chr1	+	178861364	178861442	178858776	178858831	178863053	178863159	13560	11	39	100	7	202	125	0.0	0.0	0.149	0.898	-0.749
1361	SNHG6	SNHG6	chr8	-	67834558	67834627	67834164	67834349	67834848	67834960	1361	2025	690	934	19	193	125	0.0	0.0	0.655	0.97	-0.315
1362	SNHG6	SNHG6	chr8	-	67834848	67834960	67834558	67834627	67837671	67837777	1362	2830	23	937	97	236	125	0.0	0.0	0.985	0.837	0.148
13670	CMTM7	CMTM7	chr3	+	32490945	32491044	32483331	32483505	32493883	32493965	13670	292	121	971	73	223	125	0.0	0.0	0.575	0.882	-0.307
13817	TJP1	TJP1	chr15	-	30011980	30012220	30010469	30011342	30012561	30012912	13817	13	105	375	157	250	125	0.0	0.0	0.058	0.544	-0.486
14157	HNRNPD	HNRNPD	chr4	-	83292680	83292737	83280623	83280792	83294598	83295149	14157	693	236	2429	255	181	125	0.0	0.0	0.67	0.868	-0.198
14324	AK2	AK2	chr1	-	33497144	33497262	33490042	33490168	33502336	33502512	14324	115	422	29	786	242	125	0.0	0.0	0.123	0.019	0.104
14994	ACLY	ACLY	chr17	-	40052872	40052902	40049285	40049427	40054001	40054092	14994	115	116	991	242	154	125	0.0	0.0	0.446	0.769	-0.323
15414	KIF23	KIF23	chr15	+	69733106	69733418	69732646	69732826	69737128	69737380	15414	186	36	284	272	250	125	0.0	0.0	0.721	0.343	0.378
15935	MRPL33	MRPL33	chr2	+	27997290	27997397	27995540	27995559	28002299	28002608	15935	651	578	2149	571	231	125	0.0	0.0	0.379	0.671	-0.292
15944	FN1	FN1	chr2	-	216245533	216245803	216243852	216244040	216246934	216247048	15944	669	22	6157	1436	250	125	0.0	0.0	0.938	0.682	0.256
15948	FN1	FN1	chr2	-	216257653	216257926	216256354	216256537	216259250	216259442	15948	604	24	4425	2702	250	125	0.0	0.0	0.926	0.45	0.476
16242	NFE2L1	NFE2L1	chr17	+	46134393	46134483	46133747	46133960	46134705	46134864	16242	107	336	443	433	214	125	0.0	0.0	0.157	0.374	-0.217
16464	OCIAD2	OCIAD2	chr4	-	48894788	48894906	48887396	48887582	48896022	48896070	16464	1270	231	3580	270	242	125	0.0	0.0	0.74	0.873	-0.133
16542	SPTAN1	SPTAN1	chr9	+	131355261	131355321	131353755	131353904	131356453	131356652	16542	32	151	1017	58	184	125	0.0	0.0	0.126	0.923	-0.797
167	ATP5C1	ATP5C1	chr10	+	7848936	7848973	7844720	7844817	7849621	7849762	167	807	215	1548	40	161	125	0.0	0.0	0.745	0.968	-0.223
17450	WBP5	WBP5	chrX	+	102612010	102612089	102611379	102611534	102612542	102613397	17450	812	440	995	221	203	125	0.0	0.0	0.532	0.735	-0.203
18512	VPS29	VPS29	chr12	-	110937339	110937351	110933816	110934008	110939853	110939945	18512	78	94	22	527	136	125	0.0	0.0	0.433	0.037	0.396
18714	SEP15	SEP15	chr1	-	87333735	87333785	87328127	87329288	87346344	87346408	18714	983	164	1738	73	174	125	0.0	0.0	0.812	0.945	-0.133
20606	CD151	CD151	chr11	+	834529	834591	832951	833026	836062	836153	20606	191	101	1642	247	186	125	0.0	0.0	0.56	0.817	-0.257
20660	FXR1	FXR1	chr3	+	180693100	180693192	180687945	180688146	180693909	180700539	20660	229	709	353	358	216	125	0.0	0.0	0.157	0.363	-0.206
20972	MCUR1	MCUR1	chr6	-	13799064	13799136	13794125	13794179	13800572	13800614	20972	3	46	635	0	196	125	0.0	0.0	0.04	1.0	-0.96
2119	ENAH	ENAH	chr1	-	225692692	225692755	225688693	225688772	225695652	225695719	2119	72	276	464	64	187	125	0.0	0.0	0.148	0.829	-0.681
2296	RNH1	RNH1	chr11	-	504823	504996	502061	502249	507112	507283	2296	106	28	8	223	250	125	0.0	0.0	0.654	0.018	0.636
22972	ZNHIT3	ZNHIT3	chr17	+	34842778	34842810	34842470	34842629	34848656	34848743	22972	304	103	429	13	156	125	0.0	0.0	0.703	0.964	-0.261
22975	OSBPL9	OSBPL9	chr1	+	52221991	52222030	52215816	52215867	52226361	52226452	22975	66	168	362	42	163	125	0.0	0.0	0.232	0.869	-0.637
2297	RNH1	RNH1	chr11	-	504823	504996	502061	502181	506608	506821	2297	110	7	34	60	250	125	0.0	0.0	0.887	0.221	0.666
2298	RNH1	RNH1	chr11	-	504823	504996	502061	502181	507112	507283	2298	109	69	29	337	250	125	0.0	0.0	0.441	0.041	0.4
23783	RBM4	RBM4	chr11	+	66410920	66411611	66407170	66407594	66413497	66413944	23783	1478	4	923	102	250	125	0.0	0.0	0.995	0.819	0.176
2431	FLNA	FLNA	chrX	-	153585618	153585642	153583192	153583440	153585801	153585991	2431	330	31	2140	1395	148	125	0.0	0.0	0.9	0.564	0.336
24768	RPL10	RPL10	chrX	+	153628804	153628967	153628143	153628282	153629042	153630680	24768	13259	566	20752	125	250	125	0.0	0.0	0.921	0.988	-0.067
24770	RPL10	RPL10	chrX	+	153628815	153628967	153628143	153628282	153629042	153630680	24770	6289	566	9023	125	250	125	0.0	0.0	0.847	0.973	-0.126
25200	HNRNPA2B1	HNRNPA2B1	chr7	-	26237450	26237486	26237241	26237352	26240191	26240413	25200	357	3339	1522	5605	160	125	0.0	0.0	0.077	0.175	-0.098
25490	INF2	INF2	chr14	+	105181620	105181677	105180539	105181193	105185131	105185947	25490	9	63	313	9	181	125	0.0	0.0	0.09	0.96	-0.87
26032	CAST	CAST	chr5	+	96064856	96064913	96063192	96063234	96065315	96065429	26032	111	52	1874	147	181	125	0.0	0.0	0.596	0.898	-0.302
26041	CAST	CAST	chr5	+	96076448	96076487	96075741	96075822	96076969	96077062	26041	142	1	18	1031	163	125	0.0	0.0	0.991	0.013	0.978
26737	RBM23	RBM23	chr14	-	23374814	23374868	23374544	23374662	23375403	23375577	26737	116	107	243	29	178	125	0.0	0.0	0.432	0.855	-0.423
26932	FGFR2	FGFR2	chr10	-	123276832	123276977	123274630	123274833	123278195	123278343	26932	173	3	0	36	250	125	0.0	0.0	0.966	0.0	0.966
26935	FGFR2	FGFR2	chr10	-	123278195	123278343	123276832	123276977	123279492	123279683	26935	7	103	29	0	250	125	0.0	0.0	0.033	1.0	-0.967
27351	FLNB	FLNB	chr3	+	58127584	58127623	58124008	58124256	58128376	58128479	27351	8	91	591	26	163	125	0.0	0.0	0.063	0.946	-0.883
27354	FLNB	FLNB	chr3	+	58127584	58127656	58124008	58124256	58128376	58128479	27354	15	91	1379	26	196	125	0.0	0.0	0.095	0.971	-0.876
27404	SRSF6	SRSF6	chr20	+	42087792	42088060	42087000	42087149	42088410	42088535	27404	224	68	120	174	250	125	0.0	0.0	0.622	0.256	0.366
2781	RPS24	RPS24	chr10	+	79799961	79799983	79796951	79797062	79800372	79800473	2781	7975	709	1285	4168	146	125	0.0	0.0	0.906	0.209	0.697
2783	RPS24	RPS24	chr10	+	79797722	79797740	79796951	79797062	79799961	79799983	2783	2	7974	19	1285	142	125	0.0	0.0	0.0	0.013	-0.013
2784	RPS24	RPS24	chr10	+	79799958	79799983	79796951	79797062	79800372	79800473	2784	85	709	1509	4168	149	125	0.0	0.0	0.091	0.233	-0.142
28059	SEC31A	SEC31A	chr4	-	83782783	83782861	83778841	83778917	83783686	83783725	28059	139	7	75	91	202	125	0.0	0.0	0.925	0.338	0.587
28060	SEC31A	SEC31A	chr4	-	83782783	83782861	83778841	83778917	83784470	83784545	28060	76	34	22	238	202	125	0.0	0.0	0.58	0.054	0.526
28838	EMP3	EMP3	chr19	+	48830777	48830880	48830086	48830179	48832608	48832749	28838	905	78	1707	5	227	125	0.0	0.0	0.865	0.995	-0.13
29005	C1orf43	C1orf43	chr1	-	154192311	154192413	154186932	154187050	154192817	154193273	29005	309	261	557	167	226	125	0.0	0.0	0.396	0.648	-0.252
29080	EPB41L3	EPB41L3	chr18	-	5394675	5394792	5392379	5393477	5395065	5395146	29080	205	46	78	146	241	125	0.0	0.0	0.698	0.217	0.481
29104	STXBP2	STXBP2	chr19	+	7708050	7708131	7707868	7707934	7709499	7709638	29104	229	37	813	5	205	125	0.0	0.0	0.791	0.99	-0.199
29292	HNRNPC	HNRNPC	chr14	-	21731469	21731495	21702111	21702388	21737456	21737638	29292	1765	2317	5188	1591	150	125	0.0	0.0	0.388	0.731	-0.343
2940	TPD52L2	TPD52L2	chr20	+	62507168	62507228	62505020	62505169	62514071	62514173	2940	195	160	960	220	184	125	0.0	0.0	0.453	0.748	-0.295
29435	NET1	NET1	chr10	+	5493792	5493900	5488513	5488821	5494320	5494488	29435	869	2	1568	108	232	125	0.0	0.0	0.996	0.887	0.109
2946	CTNND1	CTNND1	chr11	+	57558856	57559145	57529233	57529591	57561481	57561553	2946	90	3	73	110	250	125	0.0	0.0	0.938	0.249	0.689
2948	CTNND1	CTNND1	chr11	+	57558856	57559145	57529233	57529518	57561481	57561553	2948	96	22	82	375	250	125	0.0	0.0	0.686	0.099	0.587
2957	CTNND1	CTNND1	chr11	+	57558965	57559145	57529233	57529518	57561481	57561553	2957	90	22	68	375	250	125	0.0	0.0	0.672	0.083	0.589
29591	SNX19	SNX19	chr11	-	130750516	130750701	130749518	130749606	130773149	130773279	29591	21	20	297	0	250	125	0.0	0.0	0.344	1.0	-0.656
30125	SNHG8	SNHG8	chr4	+	119200098	119200292	119199916	119199947	119200543	119200586	30125	80	155	373	62	250	125	0.0	0.0	0.205	0.751	-0.546
3017	SKA2	SKA2	chr17	-	57196679	57196856	57187307	57189706	57208641	57208728	3017	533	68	1019	495	250	125	0.0	0.0	0.797	0.507	0.29
30828	KARS	KARS	chr16	-	75678180	75678360	75675461	75675621	75681475	75681585	30828	310	148	213	583	250	125	0.0	0.0	0.512	0.154	0.358
31129	ISOC2	ISOC2	chr19	-	55967002	55967212	55966626	55966697	55967715	55967856	31129	201	3	177	76	250	125	0.0	0.0	0.971	0.538	0.433
31208	FGFR1	FGFR1	chr8	-	38287199	38287466	38285863	38285953	38314873	38315052	31208	530	43	151	74	250	125	0.0	0.0	0.86	0.505	0.355
3126	RPL41	RPL41	chr12	+	56510972	56510995	56510558	56510583	56511265	56511616	3126	21164	189	27032	17	147	125	0.0	0.0	0.99	0.999	-0.009
31835	ARHGEF11	ARHGEF11	chr1	-	156908209	156908305	156907040	156907288	156909339	156909702	31835	87	16	7	61	220	125	0.0	0.0	0.755	0.061	0.694
32004	RPLP1	RPLP1	chr15	+	69745985	69746060	69745158	69745359	69747508	69747626	32004	19027	549	18816	96	199	125	0.0	0.0	0.956	0.992	-0.036
3204	SPATS2L	SPATS2L	chr2	+	201303844	201304051	201283972	201284219	201305371	201305507	3204	749	236	1009	761	250	125	0.0	0.0	0.613	0.399	0.214
32071	SULF2	SULF2	chr20	-	46288142	46288196	46286149	46287136	46288440	46288474	32071	507	23	276	91	178	125	0.0	0.0	0.939	0.681	0.258
32534	TCP1	TCP1	chr6	-	160209089	160209175	160208774	160208903	160210436	160210735	32534	876	43	2890	0	210	125	0.0	0.0	0.924	1.0	-0.076
32634	CD46	CD46	chr1	+	207963597	207963690	207958963	207959027	207966863	207968861	32634	277	103	767	1240	217	125	0.0	0.0	0.608	0.263	0.345
33459	PPHLN1	PPHLN1	chr12	+	42778741	42778798	42768664	42768876	42781257	42781337	33459	108	133	354	67	181	125	0.0	0.0	0.359	0.785	-0.426
33913	RNPS1	RNPS1	chr16	-	2314573	2314761	2314176	2314332	2318055	2318413	33913	1059	65	1012	258	250	125	0.0	0.0	0.891	0.662	0.229
34358	HNRNPK	HNRNPK	chr9	-	86588816	86588888	86588200	86588314	86589431	86589504	34358	3212	461	6187	339	196	125	0.0	0.0	0.816	0.921	-0.105
35288	BAIAP2	BAIAP2	chr17	+	79084713	79084759	79082274	79082309	79089569	79091232	35288	5	73	96	36	170	125	0.0	0.0	0.048	0.662	-0.614
35355	LRRC75A-AS1	LRRC75A-AS1	chr17	+	16342973	16343017	16342640	16342728	16343498	16343567	35355	244	1567	714	2078	168	125	0.0	0.0	0.104	0.204	-0.1
35357	LRRC75A-AS1	LRRC75A-AS1	chr17	+	16342841	16343017	16342300	16342728	16343498	16343567	35357	723	1567	2495	2078	250	125	0.0	0.0	0.187	0.375	-0.188
35362	LRRC75A-AS1	LRRC75A-AS1	chr17	+	16342894	16343017	16342640	16342728	16343498	16343567	35362	544	1567	1838	2078	247	125	0.0	0.0	0.149	0.309	-0.16
35752	RPS21	RPS21	chr20	+	60962898	60962970	60962666	60962730	60963364	60963420	35752	11733	268	9367	32	196	125	0.0	0.0	0.965	0.995	-0.03
36642	PCBP2	PCBP2	chr12	+	53861588	53861627	53861004	53861077	53862560	53862616	36642	2712	946	3230	622	163	125	0.0	0.0	0.687	0.799	-0.112
36856	PSMG1	PSMG1	chr21	-	40551849	40551912	40550374	40550573	40552210	40552362	36856	127	120	492	20	187	125	0.0	0.0	0.414	0.943	-0.529
36857	PSMG1	PSMG1	chr21	-	40551849	40551897	40550374	40550573	40552210	40552362	36857	47	120	136	20	172	125	0.0	0.0	0.222	0.832	-0.61
3830	CLK1	CLK1	chr2	-	201724847	201724938	201724402	201724469	201725960	201726189	3830	444	35	41	133	215	125	0.0	0.0	0.881	0.152	0.729
4110	ZNF207	ZNF207	chr17	+	30693683	30693776	30692348	30692506	30694790	30695033	4110	965	147	651	482	217	125	0.0	0.0	0.791	0.438	0.353
5464	KRT7	KRT7	chr12	+	52635255	52635420	52632463	52632559	52636795	52636921	5464	6	0	20853	2	250	125	0.0	0.0	1.0	1.0	0.0
5466	KRT7	KRT7	chr12	+	52639195	52639416	52636795	52636921	52641960	52641995	5466	2	0	13603	4	250	125	0.0	0.0	1.0	0.999	0.001
549	TRA2A	TRA2A	chr7	-	23561750	23562051	23561325	23561459	23571407	23571660	549	160	88	89	379	250	125	0.0	0.0	0.476	0.105	0.371
6672	SLK	SLK	chr10	+	105770573	105770666	105767934	105768114	105777917	105778047	6672	7	169	392	32	217	125	0.0	0.0	0.023	0.876	-0.853
7177	GNAS	GNAS	chr20	+	57473995	57474040	57470666	57470739	57478585	57478640	7177	3664	355	2842	891	169	125	0.0	0.0	0.884	0.702	0.182
7178	GNAS	GNAS	chr20	+	57473995	57474040	57470666	57470739	57478582	57478640	7178	1683	801	1340	1503	169	125	0.0	0.0	0.608	0.397	0.211
7666	ECT2	ECT2	chr3	+	172473272	172473365	172473084	172473164	172474772	172474955	7666	31	79	434	140	217	125	0.0	0.0	0.184	0.641	-0.457
7750	RAC1	RAC1	chr7	+	6438292	6438349	6431554	6431672	6439756	6439819	7750	24	910	915	2068	181	125	0.0	0.0	0.018	0.234	-0.216
7896	LEPROT	LEPROT	chr1	+	65895544	65895731	65890985	65891061	65897485	65901690	7896	193	30	1820	21	250	125	0.0	0.0	0.763	0.977	-0.214
8242	YBX3	YBX3	chr12	-	10862506	10862713	10856649	10856747	10865809	10865932	8242	1633	216	1363	569	250	125	0.0	0.0	0.791	0.545	0.246
8487	ADAM15	ADAM15	chr1	+	155033238	155033308	155032680	155032819	155034720	155034845	8487	57	27	435	2	194	125	0.0	0.0	0.576	0.993	-0.417
8827	RPLP0	RPLP0	chr12	-	120636356	120636542	120635124	120635265	120636656	120636803	8827	26146	542	32759	244	250	125	0.0	0.0	0.96	0.985	-0.025
936	DHPS	DHPS	chr19	-	12787921	12788025	12786830	12786956	12788104	12788210	936	280	72	654	14	228	125	0.0	0.0	0.681	0.962	-0.281
1447	MORF4L2	MORF4L2	chrX	-	102939608	102939657	102933426	102933579	102940098	102940188	1447	94	303	354	372	173	125	1.11022302463e-16	2.92073333505e-14	0.183	0.407	-0.224
15569	OAZ1	OAZ1	chr19	+	2271389	2271529	2269484	2269743	2271780	2271953	15569	2318	64	4538	16	250	125	1.11022302463e-16	2.92073333505e-14	0.948	0.993	-0.045
16263	PIGQ	PIGQ	chr16	+	632247	632309	630857	630972	632882	634136	16263	12	38	94	10	186	125	1.11022302463e-16	2.92073333505e-14	0.175	0.863	-0.688
20379	LAMC2	LAMC2	chr1	+	183192269	183192459	183191223	183191346	183194742	183194855	20379	6	0	9716	4	250	125	1.11022302463e-16	2.92073333505e-14	1.0	0.999	0.001
2501	BIN1	BIN1	chr2	-	127825738	127825831	127821508	127821594	127826499	127826607	2501	52	294	12	714	217	125	1.11022302463e-16	2.92073333505e-14	0.092	0.01	0.082
32165	EXOSC9	EXOSC9	chr4	+	122737298	122737349	122735020	122735202	122737523	122737602	32165	16	126	190	203	175	125	1.11022302463e-16	2.92073333505e-14	0.083	0.401	-0.318
35432	CRYZ	CRYZ	chr1	-	75172786	75172888	75172582	75172678	75175781	75175931	35432	70	40	1123	81	226	125	1.11022302463e-16	2.92073333505e-14	0.492	0.885	-0.393
3610	TXN	TXN	chr9	-	113013099	113013159	113007057	113007123	113013637	113013742	3610	3008	70	5993	3	184	125	1.11022302463e-16	2.92073333505e-14	0.967	0.999	-0.032
6946	COX20	COX20	chr1	+	245005245	245005360	244998638	244999058	245005496	245005560	6946	209	108	553	68	239	125	1.11022302463e-16	2.92073333505e-14	0.503	0.81	-0.307
6652	OS9	OS9	chr12	+	58113881	58114046	58112775	58112965	58114188	58114301	6652	462	192	327	347	250	125	2.22044604925e-16	5.74410889224e-14	0.546	0.32	0.226
9398	ABI1	ABI1	chr10	-	27060003	27060018	27059173	27059274	27065993	27066170	9398	22	49	4	394	139	125	2.22044604925e-16	5.74410889224e-14	0.288	0.009	0.279
12399	HEXA	HEXA	chr15	-	72646031	72646078	72645408	72645519	72647899	72647965	12399	220	47	508	8	171	125	3.33066907388e-16	8.47491475905e-14	0.774	0.979	-0.205
7830	TMX3	TMX3	chr18	-	66368981	66369027	66367641	66367722	66377257	66377381	7830	29	17	414	3	170	125	3.33066907388e-16	8.47491475905e-14	0.556	0.99	-0.434
35346	APP	APP	chr21	-	27369674	27369731	27354656	27354790	27394155	27394358	35346	336	109	1093	102	181	125	4.4408920985e-16	1.1117630114e-13	0.68	0.881	-0.201
35347	APP	APP	chr21	-	27369674	27369731	27354656	27354790	27372329	27372497	35347	897	841	2834	1669	181	125	4.4408920985e-16	1.1117630114e-13	0.424	0.54	-0.116
13878	PRKDC	PRKDC	chr8	-	48694722	48694815	48691564	48691654	48694938	48695159	13878	293	45	504	3	217	125	5.55111512313e-16	1.35687611628e-13	0.79	0.99	-0.2
29146	CPNE1	CPNE1	chr20	-	34220084	34220156	34219866	34219947	34220232	34220307	29146	846	90	1023	17	196	125	5.55111512313e-16	1.35687611628e-13	0.857	0.975	-0.118
4814	ODC1	ODC1	chr2	-	10584220	10584393	10583827	10583962	10584599	10584773	4814	2480	3	2430	70	250	125	5.55111512313e-16	1.35687611628e-13	0.998	0.946	0.052
5684	EXOC7	EXOC7	chr17	-	74087223	74087316	74086409	74086478	74090494	74090662	5684	61	2	23	46	217	125	6.66133814775e-16	1.60300713272e-13	0.946	0.224	0.722
6622	MAP3K7	MAP3K7	chr6	-	91254270	91254351	91246055	91246120	91256976	91257106	6622	21	92	135	74	205	125	6.66133814775e-16	1.60300713272e-13	0.122	0.527	-0.405
2792	DTYMK	DTYMK	chr2	-	242619643	242619734	242617866	242618064	242625183	242625292	2792	175	58	732	41	215	125	9.99200722163e-16	2.36780061207e-13	0.637	0.912	-0.275
30262	MKNK1	MKNK1	chr1	-	47025905	47025949	47023078	47024472	47027149	47027314	30262	5	54	95	45	168	125	9.99200722163e-16	2.36780061207e-13	0.064	0.611	-0.547
11408	STX3	STX3	chr11	+	59564755	59564869	59562844	59562955	59568327	59573355	11408	34	16	669	6	238	125	1.11022302463e-15	2.61095858739e-13	0.527	0.983	-0.456
36748	NEDD4L	NEDD4L	chr18	+	56002709	56002769	56001049	56001124	56008269	56008401	36748	3	38	464	209	184	125	1.22124532709e-15	2.85046005179e-13	0.051	0.601	-0.55
20381	LAMC2	LAMC2	chr1	+	183195832	183196051	183194742	183194855	183196649	183196832	20381	4	0	7578	1	250	125	1.7763568394e-15	4.0846996567e-13	1.0	1.0	0.0
25961	CCT6A	CCT6A	chr7	+	56129439	56129542	56128499	56128633	56130375	56130448	25961	1398	48	3473	12	227	125	1.7763568394e-15	4.0846996567e-13	0.941	0.994	-0.053
4386	ERP29	ERP29	chr12	+	112457559	112457698	112451151	112451413	112459953	112461024	4386	1162	87	2884	54	250	125	1.88737914186e-15	4.30808166917e-13	0.87	0.964	-0.094
23180	MRPL22	MRPL22	chr5	+	154330380	154330498	154320776	154320825	154335930	154335996	23180	283	63	566	17	242	125	2.44249065418e-15	5.53446988158e-13	0.699	0.945	-0.246
1446	MORF4L2	MORF4L2	chrX	-	102939608	102939657	102930425	102931979	102940098	102940188	1446	49	61	240	42	173	125	2.88657986403e-15	6.44662580713e-13	0.367	0.805	-0.438
36268	USO1	USO1	chr4	+	76716488	76716509	76714842	76715054	76720774	76720885	36268	1	52	184	157	145	125	2.88657986403e-15	6.44662580713e-13	0.016	0.503	-0.487
15568	OAZ1	OAZ1	chr19	+	2271383	2271529	2269484	2269743	2271780	2271953	15568	3253	64	6540	16	250	125	3.5527136788e-15	7.87763505221e-13	0.962	0.995	-0.033
8142	TPT1	TPT1	chr13	-	45914846	45914920	45914128	45914319	45915176	45915419	8142	26099	294	32313	157	198	125	3.66373598126e-15	8.06619546569e-13	0.982	0.992	-0.01
13735	SRSF7	SRSF7	chr2	-	38973285	38973321	38970740	38972329	38973835	38973889	13735	900	210	1276	115	160	125	4.10782519111e-15	8.980226578e-13	0.77	0.897	-0.127
12484	PRKAR1A	PRKAR1A	chr17	+	66511127	66511260	66508519	66508689	66511534	66511717	12484	117	46	30	89	250	125	4.55191440096e-15	9.88147403839e-13	0.56	0.144	0.416
10264	CSNK1D	CSNK1D	chr17	-	80203851	80203915	80200536	80202707	80206750	80206890	10264	303	59	666	18	188	125	5.3290705182e-15	1.14882177845e-12	0.773	0.961	-0.188
26854	ITGA6	ITGA6	chr2	+	173366499	173366629	173362702	173362828	173368818	173371181	26854	8	23	958	126	250	125	5.44009282066e-15	1.16466759608e-12	0.148	0.792	-0.644
399	RBM5	RBM5	chr3	+	50141680	50141741	50140515	50140599	50142509	50142575	399	123	52	215	6	185	125	5.99520433298e-15	1.27472005554e-12	0.615	0.96	-0.345
34208	MTX2	MTX2	chr2	+	177188119	177188192	177162576	177162623	177191552	177191629	34208	165	28	722	6	197	125	6.2172489379e-15	1.31293917537e-12	0.789	0.987	-0.198
9832	MYO1B	MYO1B	chr2	+	192267357	192267444	192265107	192265194	192272840	192272915	9832	60	14	86	187	211	125	1.18793863635e-14	2.49170128974e-12	0.717	0.214	0.503
9828	MYO1B	MYO1B	chr2	+	192265474	192265561	192265107	192265194	192272840	192272915	9828	52	14	69	187	211	125	1.64313007645e-14	3.42333469552e-12	0.688	0.179	0.509
28134	GTF2I	GTF2I	chr7	+	74133197	74133260	74131213	74131270	74143123	74143234	28134	459	161	335	294	187	125	1.88737914186e-14	3.90599404672e-12	0.656	0.432	0.224
30948	REXO2	REXO2	chr11	+	114315262	114315374	114311377	114311461	114316700	114316809	30948	48	23	590	17	236	125	1.97619698383e-14	4.06272072643e-12	0.525	0.948	-0.423
9548	IP6K2	IP6K2	chr3	-	48732126	48732257	48730883	48731673	48732522	48732854	9548	4	58	94	64	250	125	2.30926389122e-14	4.71621572205e-12	0.033	0.423	-0.39
26581	ACP1	ACP1	chr2	+	272036	272065	271865	271939	272191	272305	26581	185	167	329	91	153	125	3.63042929052e-14	7.36597493239e-12	0.475	0.747	-0.272
10057	CDK5RAP2	CDK5RAP2	chr9	-	123169289	123169526	123166313	123166391	123170624	123170746	10057	271	7	172	54	250	125	3.87467835594e-14	7.81049611711e-12	0.951	0.614	0.337
5677	EXOC7	EXOC7	chr17	-	74086409	74086562	74085255	74085401	74087223	74087316	5677	19	35	56	1	250	125	3.97459842816e-14	7.96022316164e-12	0.213	0.966	-0.753
5752	YPEL5	YPEL5	chr2	+	30378715	30378776	30369749	30369928	30379493	30379658	5752	24	167	233	339	185	125	4.40758540776e-14	8.77081242392e-12	0.089	0.317	-0.228
1317	CA12	CA12	chr15	-	63620296	63620329	63619347	63619432	63631017	63631144	1317	9	127	14	0	157	125	4.46309655899e-14	8.7906679123e-12	0.053	1.0	-0.947
36003	NCALD	NCALD	chr8	-	102899368	102899455	102731479	102731876	102928036	102928086	36003	17	6	0	70	211	125	4.47419878924e-14	8.7906679123e-12	0.627	0.0	0.627
11899	SSBP3	SSBP3	chr1	-	54723741	54723822	54722799	54722859	54747110	54747200	11899	164	329	134	75	205	125	4.71844785466e-14	9.2122501102e-12	0.233	0.521	-0.288
24283	DLG1	DLG1	chr3	-	196888510	196888609	196876613	196876667	196921295	196921460	24283	77	107	356	129	223	125	6.45039577307e-14	1.2514977249e-11	0.287	0.607	-0.32
1363	PIN4	PIN4	chrX	+	71406310	71406384	71401525	71401678	71416634	71416754	1363	486	2	527	57	198	125	6.79456491071e-14	1.31008495977e-11	0.994	0.854	0.14
13044	CLSTN1	CLSTN1	chr1	-	9816538	9816568	9815171	9815367	9833329	9833452	13044	48	189	24	639	154	125	6.90558721317e-14	1.32327249295e-11	0.171	0.03	0.141
23351	ARHGEF40	ARHGEF40	chr14	+	21555478	21555622	21555159	21555264	21556126	21556257	23351	71	40	99	0	250	125	7.34967642302e-14	1.39973009325e-11	0.47	1.0	-0.53
23416	HOTAIRM1	HOTAIRM1	chr7	+	27138716	27138985	27135712	27136007	27139397	27139877	23416	578	73	66	48	250	125	9.64783808399e-14	1.81513840995e-11	0.798	0.407	0.391
855	CAMTA1	CAMTA1	chr1	+	6880240	6880310	6845383	6845635	6885151	6885270	855	478	141	456	34	194	125	9.63673585375e-14	1.81513840995e-11	0.686	0.896	-0.21
23857	CCND3	CCND3	chr6	-	41908107	41908323	41904972	41905132	42016238	42016632	23857	152	35	259	1	250	125	9.7699626167e-14	1.82704186452e-11	0.685	0.992	-0.307
35708	CEP63	CEP63	chr3	+	134277991	134278271	134270767	134270854	134280218	134283870	35708	53	60	2	79	250	125	1.15574216863e-13	2.14836551741e-11	0.306	0.013	0.293
31878	NEK3	NEK3	chr13	-	52715155	52715206	52710935	52711038	52718050	52718122	31878	105	0	58	33	175	125	1.22679644221e-13	2.26687154497e-11	1.0	0.557	0.443
22548	PAX8	PAX8	chr2	-	113977668	113977755	113973573	113976186	113999127	113999303	22548	317	27	760	0	211	125	1.36557432029e-13	2.50837417898e-11	0.874	1.0	-0.126
1167	MMP7	MMP7	chr11	-	102395666	102395795	102391238	102391535	102398254	102398403	1167	4	0	6611	1	250	125	1.48103751485e-13	2.70446162197e-11	1.0	1.0	0.0
22137	PPP4R1	PPP4R1	chr18	-	9562919	9563044	9561977	9562073	9563375	9563548	22137	96	86	102	356	249	125	2.0017321134e-13	3.63390467814e-11	0.359	0.126	0.233
10762	ATP5SL	ATP5SL	chr19	-	41942296	41942377	41939441	41939578	41944122	41944319	10762	146	86	381	53	205	125	2.10498285469e-13	3.79912690454e-11	0.509	0.814	-0.305
30660	BCLAF1	BCLAF1	chr6	-	136588166	136588313	136582402	136582615	136589299	136589477	30660	521	37	689	174	250	125	2.30149233005e-13	4.12978187293e-11	0.876	0.664	0.212
2565	RPE	RPE	chr2	+	210874380	210874460	210867288	210867507	210880696	210880836	2565	131	24	492	3	204	125	2.79443135298e-13	4.98549037302e-11	0.77	0.99	-0.22
34174	MAPK1IP1L	MAPK1IP1L	chr14	+	55528397	55528419	55518361	55518521	55529335	55530043	34174	91	37	529	28	146	125	2.84106072002e-13	5.03971702466e-11	0.678	0.942	-0.264
31743	NSA2	NSA2	chr5	+	74068137	74068246	74066455	74066635	74069692	74069885	31743	59	487	11	713	233	125	3.29958282919e-13	5.81982669128e-11	0.061	0.008	0.053
23850	DNAJC19	DNAJC19	chr3	-	180704730	180704810	180703713	180703784	180705810	180705884	23850	717	220	346	27	204	125	3.43947093029e-13	6.03228791463e-11	0.666	0.887	-0.221
17458	HNRNPH3	HNRNPH3	chr10	+	70097614	70097753	70096955	70097090	70098259	70098444	17458	995	106	2260	79	250	125	3.60267371491e-13	6.28302247932e-11	0.824	0.935	-0.111
5683	EXOC7	EXOC7	chr17	-	74087223	74087316	74085255	74085401	74090494	74090662	5683	65	125	13	197	217	125	4.17110790352e-13	7.23372640497e-11	0.23	0.037	0.193
7240	MXRA7	MXRA7	chr17	-	74679928	74680009	74675650	74676961	74681153	74681247	7240	88	86	145	519	205	125	4.92272889119e-13	8.48979294273e-11	0.384	0.146	0.238
29704	PDLIM2	PDLIM2	chr8	+	22449063	22449181	22447108	22447254	22451245	22451345	29704	150	44	303	8	242	125	5.37903055431e-13	9.22548317665e-11	0.638	0.951	-0.313
551	TRA2A	TRA2A	chr7	-	23570799	23570889	23561325	23561459	23571407	23571660	551	34	88	15	379	214	125	7.06656955174e-13	1.20531603623e-10	0.184	0.023	0.161
34847	RPS3	RPS3	chr11	+	75113347	75113490	75112683	75112777	75115063	75115251	34847	3604	73	7870	40	250	125	7.96251953261e-13	1.35071308115e-10	0.961	0.99	-0.029
2521	KTN1	KTN1	chr14	+	56130672	56130759	56128239	56128330	56133958	56134048	2521	60	76	750	247	211	125	8.84625706021e-13	1.49246933652e-10	0.319	0.643	-0.324
28893	TP53	TP53	chr17	-	7576524	7576657	7573926	7574033	7576852	7576926	28893	32	62	11	258	250	125	8.8995477654e-13	1.49334411503e-10	0.205	0.021	0.184
33179	TCTN3	TCTN3	chr10	-	97445312	97445393	97444255	97444381	97446251	97446287	33179	104	55	272	22	205	125	9.07274255724e-13	1.51422122153e-10	0.536	0.883	-0.347
41	FOXM1	FOXM1	chr12	-	2974520	2974565	2973848	2973918	2975558	2975687	41	96	65	427	64	169	125	9.18154441365e-13	1.52418547183e-10	0.522	0.832	-0.31
5751	YPEL5	YPEL5	chr2	+	30378715	30378776	30371110	30371407	30379493	30379658	5751	21	37	160	27	185	125	1.34625643966e-12	2.2229701413e-10	0.277	0.8	-0.523
31880	NEK3	NEK3	chr13	-	52715155	52715205	52710935	52711038	52718050	52718122	31880	44	0	20	33	174	125	1.36946010088e-12	2.24932010114e-10	1.0	0.303	0.697
16705	RPS25	RPS25	chr11	-	118888667	118888763	118888071	118888255	118888991	118889057	16705	6398	45	15811	11	220	125	1.52455825742e-12	2.48452257605e-10	0.988	0.999	-0.011
34325	SNHG5	SNHG5	chr6	-	86387512	86387593	86387141	86387210	86387671	86387750	34325	1603	221	737	29	205	125	1.52866608261e-12	2.48452257605e-10	0.816	0.939	-0.123
36084	EIF6	EIF6	chr20	-	33868456	33868632	33867744	33867921	33871978	33872064	36084	822	115	3597	204	250	125	2.1639356973e-12	3.49870082559e-10	0.781	0.898	-0.117
11130	RPL17	RPL17	chr18	-	47018105	47018203	47017901	47017954	47018827	47018935	11130	90	1360	175	1042	222	125	2.1778134851e-12	3.5028945087e-10	0.036	0.086	-0.05
2519	KTN1	KTN1	chr14	+	56139889	56139973	56139646	56139730	56142552	56142636	2519	73	123	676	375	208	125	2.28816965375e-12	3.66142528667e-10	0.263	0.52	-0.257
10063	CDK5RAP2	CDK5RAP2	chr9	-	123169289	123169524	123166313	123166391	123170624	123170746	10063	131	7	87	54	250	125	2.37887487486e-12	3.78704680719e-10	0.903	0.446	0.457
10154	C6orf48	C6orf48	chr6	+	31804200	31804294	31803187	31803228	31805012	31805212	10154	94	550	142	291	218	125	2.4392710074e-12	3.86338213687e-10	0.089	0.219	-0.13
27289	EIF4G1	EIF4G1	chr3	+	184033276	184033333	184032282	184032462	184035504	184035604	27289	62	28	210	5	181	125	2.60080845749e-12	4.09831964192e-10	0.605	0.967	-0.362
11852	SREK1	SREK1	chr5	+	65454636	65454760	65449290	65449424	65455046	65455162	11852	88	39	29	87	248	125	2.73558953268e-12	4.28893463954e-10	0.532	0.144	0.388
28125	LAMTOR3	LAMTOR3	chr4	-	100815111	100815157	100813156	100813191	100815491	100815703	28125	30	24	277	16	170	125	2.82174283939e-12	4.40177703333e-10	0.479	0.927	-0.448
13098	UTP6	UTP6	chr17	-	30205720	30205800	30205268	30205346	30207591	30207773	13098	158	25	376	1	204	125	3.06976666309e-12	4.76473832612e-10	0.795	0.996	-0.201
12505	MAP2	MAP2	chr2	+	210588318	210588411	210574637	210574978	210590432	210590514	12505	49	77	67	10	217	125	3.20843351886e-12	4.95519411572e-10	0.268	0.794	-0.526
31661	PDS5A	PDS5A	chr4	-	39928394	39928481	39927455	39927553	39929580	39929784	31661	93	28	270	4	211	125	3.28137517158e-12	5.04275888373e-10	0.663	0.976	-0.313
23193	ANKRD10	ANKRD10	chr13	-	111552876	111553008	111545038	111545610	111558379	111558471	23193	230	77	62	88	250	125	3.87367915522e-12	5.92367596135e-10	0.599	0.261	0.338
33250	NASP	NASP	chr1	+	46072992	46074009	46072153	46072263	46078840	46078920	33250	409	342	812	346	250	125	4.28079793835e-12	6.51415737256e-10	0.374	0.54	-0.166
7863	TRA2B	TRA2B	chr3	-	185644388	185644522	185643251	185643414	185655612	185655924	7863	1691	83	2058	23	250	125	6.30673291369e-12	9.55023950437e-10	0.911	0.978	-0.067
36082	EIF6	EIF6	chr20	-	33868456	33868625	33867744	33867921	33871978	33872064	36082	427	115	1884	204	250	125	7.84772247187e-12	1.18260606162e-09	0.65	0.822	-0.172
10300	MATR3	MATR3	chr5	+	138651385	138651427	138650363	138650425	138651764	138651877	10300	803	49	1130	8	166	125	8.74755823332e-12	1.31183792385e-09	0.925	0.991	-0.066
1660	ILF3	ILF3	chr19	+	10799225	10799354	10798021	10798384	10799854	10803095	1660	892	41	1152	3	250	125	9.42579347907e-12	1.40675436044e-09	0.916	0.995	-0.079
6984	SNF8	SNF8	chr17	-	47009004	47009079	47007458	47007974	47010566	47010708	6984	712	47	1059	8	199	125	9.87931958463e-12	1.46738620988e-09	0.905	0.988	-0.083
3341	FLNC	FLNC	chr7	+	128490029	128490128	128489384	128489632	128490437	128490537	3341	24	20	132	3	223	125	1.00975894313e-11	1.49266413674e-09	0.402	0.961	-0.559
23864	RSRC2	RSRC2	chr12	-	123005050	123005128	123003385	123003576	123005931	123005975	23864	34	280	100	202	202	125	1.11157749672e-11	1.62767453918e-09	0.07	0.235	-0.165
31075	ATP5H	ATP5H	chr17	-	73036186	73036258	73035303	73035366	73038275	73038372	31075	1408	46	2375	9	196	125	1.11067821607e-11	1.62767453918e-09	0.951	0.994	-0.043
27480	OXR1	OXR1	chr8	+	107749747	107749828	107738334	107738537	107751685	107751811	27480	33	68	27	0	205	125	1.52212686899e-11	2.21837485418e-09	0.228	1.0	-0.772
35408	SPINT2	SPINT2	chr19	+	38778515	38778575	38774266	38774437	38779777	38779831	35408	591	6	6837	5	184	125	1.60294000295e-11	2.32523675288e-09	0.985	0.999	-0.014
24838	MYLIP	MYLIP	chr6	+	16143929	16144094	16143250	16143448	16145127	16145548	24838	110	0	48	23	250	125	1.87768689486e-11	2.71111787336e-09	1.0	0.511	0.489
35343	APP	APP	chr21	-	27372329	27372497	27354656	27354790	27394155	27394358	35343	2083	109	5064	102	250	125	1.91568982899e-11	2.75318330377e-09	0.905	0.961	-0.056
10760	ATP5SL	ATP5SL	chr19	-	41939176	41939339	41937222	41938313	41939441	41939578	10760	279	3	339	56	250	125	3.06770164826e-11	4.38850978189e-09	0.979	0.752	0.227
9014	BEX4	BEX4	chrX	+	102470609	102470692	102470019	102470166	102471076	102472128	9014	492	133	362	25	207	125	3.12238013223e-11	4.44624066261e-09	0.691	0.897	-0.206
1444	MORF4L2	MORF4L2	chrX	-	102939608	102939657	102933426	102933528	102940098	102940188	1444	60	265	337	549	173	125	3.1399882694e-11	4.45089752726e-09	0.141	0.307	-0.166
25949	YWHAB	YWHAB	chr20	+	43516288	43516383	43514239	43514527	43530171	43530474	25949	66	364	476	1068	219	125	3.25321991568e-11	4.59044117466e-09	0.094	0.203	-0.109
18506	VPS29	VPS29	chr12	-	110937261	110937351	110933816	110934008	110939853	110939945	18506	21	94	8	527	214	125	3.49797968369e-11	4.91347435841e-09	0.115	0.009	0.106
27310	LSM14A	LSM14A	chr19	+	34710295	34710478	34706500	34706566	34710610	34710782	27310	427	1	747	61	250	125	3.7211567161e-11	5.20341747468e-09	0.995	0.86	0.135
11657	UBQLN1	UBQLN1	chr9	-	86281264	86281348	86279944	86280060	86284099	86284242	11657	861	91	1364	43	208	125	3.76830788795e-11	5.24572115541e-09	0.85	0.95	-0.1
30706	MYH10	MYH10	chr17	-	8479960	8479990	8473037	8473130	8480553	8480656	30706	38	15	62	202	154	125	3.97296640031e-11	5.50592839129e-09	0.673	0.199	0.474
1048	DDX3X	DDX3X	chrX	+	41198288	41198336	41196660	41196718	41200736	41200869	1048	799	34	1821	7	172	125	4.23585611031e-11	5.84416361033e-09	0.945	0.995	-0.05
34383	TBC1D13	TBC1D13	chr9	+	131553013	131553054	131550612	131550686	131553658	131553720	34383	118	11	41	39	165	125	5.03002084429e-11	6.90915650749e-09	0.89	0.443	0.447
26832	DGUOK	DGUOK	chr2	+	74184251	74184367	74173845	74174033	74185272	74185372	26832	298	159	173	230	240	125	5.34953192854e-11	7.28357542358e-09	0.494	0.281	0.213
33795	GK5	GK5	chr3	-	141903552	141904635	141901764	141901891	141904770	141904831	33795	86	18	10	31	250	125	5.33045829698e-11	7.28357542358e-09	0.705	0.139	0.566
1415	NCS1	NCS1	chr9	+	132982003	132982082	132980110	132980249	132984928	132985017	1415	232	22	715	3	203	125	6.55200338429e-11	8.88182712046e-09	0.867	0.993	-0.126
30945	REXO2	REXO2	chr11	+	114314577	114314655	114311377	114311461	114316700	114316809	30945	73	23	542	17	202	125	6.67881305816e-11	9.01436494628e-09	0.663	0.952	-0.289
27286	EIF4G1	EIF4G1	chr3	+	184035108	184035285	184032282	184032462	184035504	184035604	27286	450	28	1089	5	250	125	6.7885808086e-11	9.1228534217e-09	0.889	0.991	-0.102
19977	ZFAS1	ZFAS1	chr20	+	47897021	47897107	47895640	47895745	47905581	47905795	19977	1416	299	1594	175	210	125	7.52917728164e-11	1.00744935497e-08	0.738	0.844	-0.106
7038	SIGIRR	SIGIRR	chr11	-	406842	406993	406348	406538	407061	407164	7038	83	51	116	7	250	125	9.44212485976e-11	1.25799090996e-08	0.449	0.892	-0.443
15644	TMEM107	TMEM107	chr17	-	8079276	8079344	8076296	8077590	8079517	8079714	15644	4	25	47	8	192	125	9.59006207779e-11	1.2688785429e-08	0.094	0.793	-0.699
5991	CENPH	CENPH	chr5	+	68498745	68498797	68498332	68498396	68504022	68504186	5991	220	29	378	2	176	125	9.60559409791e-11	1.2688785429e-08	0.843	0.993	-0.15
29438	NET1	NET1	chr10	+	5494820	5494883	5494320	5494488	5495212	5495309	29438	1022	12	1499	93	187	125	9.72908420493e-11	1.27974559735e-08	0.983	0.915	0.068
10829	EIF3H	EIF3H	chr8	-	117738254	117738411	117671051	117671219	117767904	117768062	10829	2294	49	2769	5	250	125	1.01364694416e-10	1.3277064172e-08	0.959	0.996	-0.037
22727	VAPA	VAPA	chr18	+	9944920	9945055	9936982	9937063	9950391	9950565	22727	134	306	151	836	250	125	1.25933818929e-10	1.64258972311e-08	0.18	0.083	0.097
62	AP1B1	AP1B1	chr22	-	29725700	29725709	29723668	29724884	29726366	29726521	62	35	102	16	338	133	125	1.53641543932e-10	1.99560437167e-08	0.244	0.043	0.201
12383	MEMO1	MEMO1	chr2	-	32108454	32108531	32094916	32095021	32142994	32143106	12383	54	28	173	7	201	125	1.76683556674e-10	2.28532818743e-08	0.545	0.939	-0.394
27238	SAT1	SAT1	chrX	+	23802410	23802520	23801916	23802000	23803444	23803546	27238	10	187	832	3025	234	125	1.94939731024e-10	2.51100168887e-08	0.028	0.128	-0.1
12450	RNF10	RNF10	chr12	+	121008993	121009094	121004627	121004783	121013433	121013491	12450	397	48	911	22	225	125	1.98730698564e-10	2.54925498989e-08	0.821	0.958	-0.137
1087	IQCB1	IQCB1	chr3	-	121507130	121507279	121500589	121500721	121508919	121509062	1087	707	7	201	24	250	125	2.09868677992e-10	2.68105076992e-08	0.981	0.807	0.174
22357	LIMCH1	LIMCH1	chr4	+	41640948	41640984	41621204	41621457	41646516	41646643	22357	31	1	47	75	160	125	2.44626208179e-10	3.11226695922e-08	0.96	0.329	0.631
662	SRSF10	SRSF10	chr1	-	24298062	24298113	24290836	24294213	24298339	24298502	662	99	35	220	8	175	125	2.49403164787e-10	3.16009079367e-08	0.669	0.952	-0.283
5748	YPEL5	YPEL5	chr2	+	30371110	30371407	30369749	30369928	30378715	30378776	5748	60	9	85	105	250	125	2.63027155611e-10	3.31916747627e-08	0.769	0.288	0.481
5226	MSI2	MSI2	chr17	+	55754347	55754420	55752332	55752487	55756909	55757299	5226	184	4	189	50	197	125	3.17765147528e-10	3.99367752013e-08	0.967	0.706	0.261
27800	ANXA2	ANXA2	chr15	-	60689456	60689537	60678226	60678285	60690141	60690185	27800	43	416	2230	8716	205	125	3.65391827906e-10	4.57373327165e-08	0.059	0.135	-0.076
5993	SIRT2	SIRT2	chr19	-	39389018	39389065	39384458	39384507	39390145	39390463	5993	5	56	47	36	171	125	3.77187170386e-10	4.70241820494e-08	0.061	0.488	-0.427
12524	TEAD2	TEAD2	chr19	-	49859215	49859227	49858559	49858676	49860508	49860571	12524	109	344	122	137	136	125	4.09266398549e-10	5.07763618575e-08	0.226	0.45	-0.224
26673	COMMD9	COMMD9	chr11	-	36298638	36298673	36297686	36297790	36300026	36300166	26673	160	26	263	1	159	125	4.10555256458e-10	5.07763618575e-08	0.829	0.995	-0.166
22762	NTAN1	NTAN1	chr16	-	15141853	15141956	15141711	15141777	15149747	15149936	22762	38	14	276	3	227	125	4.15924183983e-10	5.12362477912e-08	0.599	0.981	-0.382
31341	ZFAND3	ZFAND3	chr6	+	37897734	37897775	37787306	37787792	38029368	38029551	31341	100	21	271	2	165	125	4.3153058904e-10	5.29486327098e-08	0.783	0.99	-0.207
11741	C21orf59	C21orf59	chr21	-	33974581	33974677	33973983	33974283	33975470	33975602	11741	423	32	817	6	220	125	4.45403602889e-10	5.44356852145e-08	0.883	0.987	-0.104
15920	MEGF8	MEGF8	chr19	+	42862938	42863106	42862295	42862459	42863249	42863394	15920	27	7	20	82	250	125	4.7462289654e-10	5.77792885384e-08	0.659	0.109	0.55
23037	IMPDH2	IMPDH2	chr3	-	49065680	49065755	49065142	49065349	49065863	49065965	23037	634	25	1997	6	199	125	5.0814230601e-10	6.16182093964e-08	0.941	0.995	-0.054
1006	PTS	PTS	chr11	+	112100930	112100953	112099316	112099396	112101348	112101405	1006	74	17	452	6	147	125	5.12928921559e-10	6.19566245601e-08	0.787	0.985	-0.198
25721	WASF1	WASF1	chr6	-	110481837	110481935	110448671	110448832	110500641	110501207	25721	3	47	22	9	222	125	5.49379541859e-10	6.61022834028e-08	0.035	0.579	-0.544
17513	TRMT1	TRMT1	chr19	-	13220728	13220815	13220582	13220652	13220971	13221120	17513	162	46	228	8	211	125	5.61711788194e-10	6.73251700421e-08	0.676	0.944	-0.268
2838	VPS26A	VPS26A	chr10	+	70915567	70915643	70892653	70892803	70916762	70916919	2838	249	18	900	2	200	125	5.74743141968e-10	6.86221206004e-08	0.896	0.996	-0.1
12693	SH3YL1	SH3YL1	chr2	-	242797	242871	234159	234272	247537	247602	12693	8	8	1	232	198	125	6.77570888286e-10	8.05893987933e-08	0.387	0.003	0.384
29437	NET1	NET1	chr10	+	5494787	5494883	5494320	5494488	5495212	5495309	29437	383	12	579	93	220	125	6.95166701981e-10	8.23666409527e-08	0.948	0.78	0.168
13486	ETFA	ETFA	chr15	-	76587931	76588078	76584771	76584854	76603690	76603810	13486	42	23	200	9	250	125	6.99703406326e-10	8.25889461695e-08	0.477	0.917	-0.44
7184	EMC10	EMC10	chr19	+	50985117	50985204	50984140	50984234	50985405	50986783	7184	55	311	26	638	211	125	7.52411688509e-10	8.84739244181e-08	0.095	0.024	0.071
6149	ATP7B	ATP7B	chr13	-	52523797	52523932	52520419	52520614	52524142	52524297	6149	11	19	39	0	250	125	7.74743602605e-10	9.07560968138e-08	0.224	1.0	-0.776
13545	PLEKHA1	PLEKHA1	chr10	+	124187791	124187936	124186457	124186547	124189139	124191871	13545	24	26	24	239	250	125	7.84042830659e-10	9.15001563615e-08	0.316	0.048	0.268
665	SRSF10	SRSF10	chr1	-	24298062	24298116	24290836	24294213	24298339	24298502	665	228	35	440	8	178	125	8.84946560475e-10	1.02889123883e-07	0.821	0.975	-0.154
20516	RTN4	RTN4	chr2	-	55200956	55201003	55200698	55200757	55209650	55209789	20516	165	18	1293	13	171	125	9.02286134696e-10	1.04456342609e-07	0.87	0.986	-0.116
33531	SYNCRIP	SYNCRIP	chr6	-	86351009	86351169	86350163	86350282	86352514	86352608	33531	493	92	1504	109	250	125	9.05155950193e-10	1.04456342609e-07	0.728	0.873	-0.145
25644	TMEM63B	TMEM63B	chr6	+	44103064	44103103	44102753	44102833	44104085	44104176	25644	95	16	289	0	163	125	9.17245168708e-10	1.05459413971e-07	0.82	1.0	-0.18
36804	PER1	PER1	chr17	-	8049275	8049455	8048068	8048311	8049689	8049820	36804	53	4	47	53	250	125	9.46426492732e-10	1.08412980125e-07	0.869	0.307	0.562
1126	EIF2D	EIF2D	chr1	-	206772816	206772966	206772356	206772446	206773086	206773190	1126	139	21	484	5	250	125	9.89025084053e-10	1.12876123839e-07	0.768	0.98	-0.212
4910	SCOC	SCOC	chr4	+	141300722	141300806	141300274	141300346	141302115	141303710	4910	281	2	1079	117	208	125	1.03762398673e-09	1.17988869671e-07	0.988	0.847	0.141
31400	ABLIM1	ABLIM1	chr10	-	116233637	116233715	116232735	116232891	116247716	116247775	31400	146	22	242	0	202	125	1.12438180988e-09	1.2738753476e-07	0.804	1.0	-0.196
16286	ALG5	ALG5	chr13	-	37569125	37569172	37567740	37567809	37569561	37569733	16286	311	35	429	4	171	125	1.29288324491e-09	1.45945362079e-07	0.867	0.987	-0.12
21020	STAG2	STAG2	chrX	+	123155216	123155281	123095555	123095706	123156380	123156521	21020	55	21	26	72	189	125	1.30660426922e-09	1.46959841773e-07	0.634	0.193	0.441
19981	ZFAS1	ZFAS1	chr20	+	47897439	47897501	47895640	47895745	47905581	47905795	19981	155	299	213	175	186	125	1.39733280502e-09	1.56597120095e-07	0.258	0.45	-0.192
28790	ABCD4	ABCD4	chr14	-	74759856	74759951	74759450	74759572	74761850	74761901	28790	72	20	228	3	219	125	1.51539070181e-09	1.69216811354e-07	0.673	0.977	-0.304
30510	SMIM7	SMIM7	chr19	-	16764845	16764936	16756958	16758072	16770205	16770258	30510	502	89	767	44	215	125	1.60032120888e-09	1.78060112141e-07	0.766	0.91	-0.144
11652	PRPF40A	PRPF40A	chr2	-	153535569	153535623	153533964	153533989	153535865	153535986	11652	119	39	631	46	178	125	1.62742619381e-09	1.80429254766e-07	0.682	0.906	-0.224
20952	GLMN	GLMN	chr1	-	92732256	92732298	92731975	92732049	92733469	92733559	20952	45	39	69	4	166	125	1.66438895999e-09	1.83870556886e-07	0.465	0.929	-0.464
7826	GOLGA2	GOLGA2	chr9	-	131029472	131029553	131028565	131028604	131029736	131029796	7826	74	109	178	79	205	125	1.70509018016e-09	1.87698987456e-07	0.293	0.579	-0.286
8379	TCF7L2	TCF7L2	chr10	+	114724314	114724383	114711241	114711366	114799783	114799885	8379	6	40	89	54	193	125	1.98699356968e-09	2.17958450119e-07	0.089	0.516	-0.427
13146	RPRD1A	RPRD1A	chr18	-	33620769	33620828	33613670	33613800	33647216	33647557	13146	9	207	65	233	183	125	2.20036877607e-09	2.40514253224e-07	0.029	0.16	-0.131
9114	GOLGB1	GOLGB1	chr3	-	121438492	121438600	121437234	121437348	121441108	121441225	9114	23	16	73	0	232	125	2.25735208303e-09	2.45877125311e-07	0.436	1.0	-0.564
2944	CTNND1	CTNND1	chr11	+	57556508	57556627	57529233	57529518	57558856	57559145	2944	226	6	24	14	243	125	2.27512553241e-09	2.46946580079e-07	0.951	0.469	0.482
22974	OSBPL9	OSBPL9	chr1	+	52135105	52135184	52117662	52117713	52179674	52179751	22974	79	29	223	9	203	125	2.28423291393e-09	2.4707122769e-07	0.627	0.938	-0.311
9463	MPZL1	MPZL1	chr1	+	167745300	167745403	167742472	167742605	167757056	167761156	9463	167	29	766	22	227	125	2.29907715088e-09	2.47813374982e-07	0.76	0.95	-0.19
22888	DNMT3B	DNMT3B	chr20	+	31394014	31394133	31390190	31390276	31395567	31397162	22888	9	26	104	25	243	125	2.35907382518e-09	2.53400445519e-07	0.151	0.682	-0.531
25032	SCRIB	SCRIB	chr8	-	144889721	144889784	144889093	144889183	144890778	144891195	25032	80	36	76	142	187	125	2.37758357446e-09	2.545080238e-07	0.598	0.263	0.335
15572	ADD1	ADD1	chr4	+	2928368	2928402	2927740	2927839	2929897	2931802	15572	30	497	101	500	158	125	2.49204190617e-09	2.65843494478e-07	0.046	0.138	-0.092
3324	TCEB1	TCEB1	chr8	-	74876721	74876860	74871999	74872053	74884479	74884522	3324	99	14	121	93	250	125	2.76545142341e-09	2.9399968677e-07	0.78	0.394	0.386
13296	VEGFA	VEGFA	chr6	+	43748468	43748540	43746625	43746655	43749692	43749824	13296	9	52	364	324	196	125	2.8097164595e-09	2.97686102567e-07	0.099	0.417	-0.318
17064	SEPT2	SEPT2	chr2	+	242255836	242255955	242255275	242255397	242263630	242263656	17064	0	300	45	412	243	125	2.89989898761e-09	3.06195796845e-07	0.0	0.053	-0.053
18191	INSIG1	INSIG1	chr7	+	155094456	155094556	155093960	155094127	155095534	155095605	18191	124	1	3836	0	224	125	3.00611968651e-09	3.16335503147e-07	0.986	1.0	-0.014
21472	IKBKG	IKBKG	chrX	+	153788621	153788774	153786746	153786865	153789902	153789999	21472	10	12	82	1	250	125	3.07624803408e-09	3.21535244855e-07	0.294	0.976	-0.682
9113	GOLGB1	GOLGB1	chr3	-	121438492	121438615	121437234	121437348	121441108	121441225	9113	30	16	87	0	247	125	3.06888381374e-09	3.21535244855e-07	0.487	1.0	-0.513
1168	MMP7	MMP7	chr11	-	102393970	102394132	102391238	102391535	102398254	102398403	1168	3	0	4425	1	250	125	3.35757510683e-09	3.49762429669e-07	1.0	1.0	0.0
5680	EXOC7	EXOC7	chr17	-	74086409	74086478	74085255	74085401	74087223	74087316	5680	48	35	56	1	193	125	3.37738892409e-09	3.50649780503e-07	0.47	0.973	-0.503
28139	GTF2I	GTF2I	chr7	+	74129176	74129236	74125362	74125440	74131213	74131270	28139	72	355	27	497	184	125	3.58143326107e-09	3.70594775745e-07	0.121	0.036	0.085
27225	ARHGEF10L	ARHGEF10L	chr1	+	17961042	17961057	17958815	17958961	17961329	17961511	27225	4	20	95	23	139	125	3.59615959233e-09	3.70821559022e-07	0.152	0.788	-0.636
487	ATP6V1H	ATP6V1H	chr8	-	54723723	54723777	54714358	54714456	54727221	54727326	487	136	23	375	5	178	125	3.60751573059e-09	3.70821559022e-07	0.806	0.981	-0.175
31995	CD164	CD164	chr6	-	109691613	109691670	109687716	109690220	109697276	109697315	31995	770	121	1874	133	181	125	3.7399572328e-09	3.83166641511e-07	0.815	0.907	-0.092
4571	UHRF2	UHRF2	chr9	+	6492302	6492401	6486820	6486925	6493825	6493932	4571	48	29	34	118	223	125	3.79675935136e-09	3.87706580738e-07	0.481	0.139	0.342
30635	GPR107	GPR107	chr9	+	132872648	132872705	132869774	132869818	132887193	132887243	30635	22	117	86	100	181	125	3.84726051017e-09	3.91575436122e-07	0.115	0.373	-0.258
26080	BCL2L12	BCL2L12	chr19	+	50170275	50170418	50169941	50170056	50172107	50172194	26080	381	68	623	31	250	125	4.231210049e-09	4.29246580232e-07	0.737	0.909	-0.172
19746	TAF15	TAF15	chr17	+	34160910	34160945	34151081	34151202	34161569	34161602	19746	313	19	1152	4	159	125	4.28558810661e-09	4.33346943301e-07	0.928	0.996	-0.068
20512	RTN4	RTN4	chr2	-	55201830	55201900	55200698	55200757	55209650	55209789	20512	337	18	2332	13	194	125	4.37692582178e-09	4.41145806122e-07	0.923	0.991	-0.068
9394	ABI1	ABI1	chr10	-	27044583	27044670	27040526	27040712	27047990	27048167	9394	151	11	446	161	211	125	4.48254022789e-09	4.50328466972e-07	0.89	0.621	0.269
35081	TMPO	TMPO	chr12	+	98938728	98938839	98931252	98931350	98940136	98940225	35081	212	29	494	8	235	125	4.62679794477e-09	4.63321576127e-07	0.795	0.97	-0.175
1515	MTIF3	MTIF3	chr13	-	28015153	28015214	28014125	28014586	28019224	28019293	1515	61	79	21	136	185	125	4.6578948476e-09	4.64935786991e-07	0.343	0.094	0.249
9782	STYXL1	STYXL1	chr7	-	75630207	75630320	75625654	75625917	75633075	75633173	9782	96	39	438	39	237	125	4.71962824378e-09	4.69587883243e-07	0.565	0.856	-0.291
31291	PRRC2B	PRRC2B	chr9	+	134349840	134351922	134348894	134349111	134353130	134353336	31291	189	103	334	63	250	125	4.96643770553e-09	4.92565896782e-07	0.478	0.726	-0.248
22642	BIRC5	BIRC5	chr17	+	76212046	76212115	76210760	76210870	76212744	76212862	22642	4	233	61	367	193	125	5.33267963121e-09	5.27205012075e-07	0.011	0.097	-0.086
24075	MEAF6	MEAF6	chr1	-	37962147	37962205	37961485	37961519	37967404	37967597	24075	13	371	48	249	182	125	5.40484490497e-09	5.32643175825e-07	0.024	0.117	-0.093
9623	YAP1	YAP1	chr11	+	102080247	102080295	102076623	102076805	102094352	102094483	9623	38	56	386	149	172	125	5.43171507772e-09	5.33597250499e-07	0.33	0.653	-0.323
6023	SSR4	SSR4	chrX	+	153061117	153061311	153060128	153060209	153061888	153062007	6023	64	464	37	912	250	125	5.78752468172e-09	5.66757503769e-07	0.065	0.02	0.045
3449	MYO6	MYO6	chr6	+	76608089	76608128	76602246	76602407	76617321	76617425	3449	2	81	57	130	163	125	6.0928788681e-09	5.94783769504e-07	0.019	0.252	-0.233
32282	HSF2	HSF2	chr6	+	122749047	122749101	122744725	122744831	122752574	122752659	32282	30	103	57	37	178	125	6.26487028921e-09	6.09656327235e-07	0.17	0.52	-0.35
7118	CKAP2	CKAP2	chr13	+	53035033	53035109	53030657	53030742	53035192	53036061	7118	229	29	451	6	200	125	6.68587918362e-09	6.48592960928e-07	0.832	0.979	-0.147
2967	UBE2F	UBE2F	chr2	+	238925207	238925275	238903385	238903451	238933982	238934053	2967	185	47	434	25	192	125	6.71024003029e-09	6.48928290531e-07	0.719	0.919	-0.2
35196	RAB1A	RAB1A	chr2	-	65318116	65318212	65316072	65316204	65325104	65325200	35196	1055	33	2492	13	220	125	7.30900595602e-09	7.04638111468e-07	0.948	0.991	-0.043
661	SRSF10	SRSF10	chr1	-	24297827	24297929	24290836	24294213	24298062	24298116	661	251	117	263	274	226	125	8.08105882211e-09	7.76657303451e-07	0.543	0.347	0.196
22152	PAM	PAM	chr5	+	102309819	102310140	102296861	102296933	102325975	102326105	22152	127	23	324	211	250	125	8.15343847993e-09	7.81195033125e-07	0.734	0.434	0.3
24782	CCDC14	CCDC14	chr3	-	123675586	123675642	123675201	123675274	123679990	123680255	24782	61	19	211	4	180	125	8.38711133877e-09	8.01111068583e-07	0.69	0.973	-0.283
6330	SNRPA1	SNRPA1	chr15	-	101826418	101826498	101825930	101826006	101827112	101827215	6330	502	41	1107	19	204	125	8.59594817548e-09	8.18539936231e-07	0.882	0.973	-0.091
27968	ZFAND2B	ZFAND2B	chr2	+	220073698	220073771	220073293	220073361	220073983	220074373	27968	88	17	186	0	197	125	8.82268780256e-09	8.37561765917e-07	0.767	1.0	-0.233
19902	SUCO	SUCO	chr1	+	172546678	172546699	172544657	172544763	172546903	172546959	19902	63	12	131	141	145	125	8.91672280456e-09	8.43908006165e-07	0.819	0.445	0.374
20624	IGFBP3	IGFBP3	chr7	-	45956146	45956266	45954403	45954544	45956811	45957038	20624	293	2	4270	0	244	125	9.00062502307e-09	8.49259582344e-07	0.987	1.0	-0.013
22883	DNMT3B	DNMT3B	chr20	+	31381341	31381401	31380431	31380576	31383214	31383340	22883	0	24	57	40	184	125	9.73593972109e-09	9.15856899278e-07	0.0	0.492	-0.492
4478	TARBP1	TARBP1	chr1	-	234563062	234563134	234561418	234561539	234563321	234563512	4478	59	18	145	1	196	125	9.91349780044e-09	9.29742332988e-07	0.676	0.989	-0.313
27508	DHX9	DHX9	chr1	+	182824711	182824848	182823164	182823313	182825666	182825713	27508	66	262	68	803	250	125	1.02295957261e-08	9.56498012426e-07	0.112	0.041	0.071
31223	FLVCR1	FLVCR1	chr1	+	213061232	213061343	213058634	213058738	213061830	213061936	31223	16	21	57	3	235	125	1.07495897739e-08	1.0021006467e-06	0.288	0.91	-0.622
7117	CKAP2	CKAP2	chr13	+	53035030	53035109	53030657	53030742	53035192	53036061	7117	136	29	269	6	203	125	1.14660304584e-08	1.06568857341e-06	0.743	0.965	-0.222
21294	GGCT	GGCT	chr7	-	30540151	30540297	30538418	30538554	30544184	30544457	21294	599	40	666	124	250	125	1.18302098118e-08	1.09625433787e-06	0.882	0.729	0.153
4157	ROGDI	ROGDI	chr16	-	4851267	4851322	4850498	4850579	4851503	4851586	4157	65	19	143	1	179	125	1.19657442843e-08	1.10551368993e-06	0.705	0.99	-0.285
29668	MINOS1	MINOS1	chr1	+	19927280	19927465	19923470	19923603	19949967	19950077	29668	20	18	0	39	250	125	1.21574792455e-08	1.11989503922e-06	0.357	0.0	0.357
4911	SCOC	SCOC	chr4	+	141300725	141300806	141300274	141300346	141302115	141303710	4911	96	2	383	117	205	125	1.28423516266e-08	1.17948260812e-06	0.967	0.666	0.301
13659	SLC36A4	SLC36A4	chr11	-	92917595	92917686	92915971	92916060	92918856	92918980	13659	26	10	153	0	215	125	1.3868858062e-08	1.27000283427e-06	0.602	1.0	-0.398
17290	GLYR1	GLYR1	chr16	-	4871547	4871598	4871380	4871454	4872875	4872932	17290	138	44	506	41	175	125	1.43934643093e-08	1.31416562516e-06	0.691	0.898	-0.207
8787	ETV4	ETV4	chr17	-	41610554	41610716	41610041	41610307	41611226	41611353	8787	877	88	565	13	250	125	1.46925011046e-08	1.33753463868e-06	0.833	0.956	-0.123
12930	LRCH3	LRCH3	chr3	+	197585704	197585776	197581262	197581316	197592293	197592342	12930	113	8	76	42	196	125	1.53771457789e-08	1.39576823513e-06	0.9	0.536	0.364
32760	LBR	LBR	chr1	-	225597992	225598118	225594365	225594534	225599038	225599142	32760	307	31	1041	20	250	125	1.58482184043e-08	1.43433307267e-06	0.832	0.963	-0.131
892	HAGLR	HAGLR	chr2	-	177042438	177042554	177042059	177042222	177043756	177043826	892	27	5	4	25	240	125	1.61662054854e-08	1.45885906071e-06	0.738	0.077	0.661
30174	NFYA	NFYA	chr6	+	41048549	41048636	41046767	41046903	41051784	41051931	30174	27	40	9	124	211	125	1.71163541118e-08	1.54012458172e-06	0.286	0.041	0.245
12767	NAGK	NAGK	chr2	+	71302684	71302772	71300611	71300724	71303733	71303831	12767	200	24	368	3	212	125	1.84867174902e-08	1.65862188164e-06	0.831	0.986	-0.155
5457	ZNF419	ZNF419	chr19	+	58003480	58003579	58002838	58002965	58004223	58006048	5457	2	21	19	2	223	125	1.93099765067e-08	1.72749164466e-06	0.051	0.842	-0.791
18473	TSPAN9	TSPAN9	chr12	+	3192818	3192885	3186520	3186619	3310342	3310422	18473	41	19	140	4	191	125	2.1941448658e-08	1.95221628869e-06	0.585	0.958	-0.373
31368	TRAPPC1	TRAPPC1	chr17	-	7834823	7834894	7834328	7834467	7835048	7835267	31368	439	22	1584	10	195	125	2.19477332974e-08	1.95221628869e-06	0.927	0.99	-0.063
16522	PAK1	PAK1	chr11	-	77036372	77036421	77033059	77034405	77043774	77043912	16522	2	120	42	153	173	125	2.58667798292e-08	2.29423556068e-06	0.012	0.166	-0.154
25823	DDR1	DDR1	chr6	+	30863180	30863291	30862282	30862448	30864397	30864642	25823	83	96	514	231	235	125	2.62444467269e-08	2.32110074001e-06	0.315	0.542	-0.227
6712	CTPS1	CTPS1	chr1	+	41473120	41473217	41471722	41471766	41474330	41474562	6712	304	24	1062	12	221	125	2.68317170704e-08	2.36629827561e-06	0.878	0.98	-0.102
14067	INO80C	INO80C	chr18	-	33058245	33058313	33048290	33048706	33077682	33077955	14067	84	23	249	7	192	125	2.74600860939e-08	2.41485397341e-06	0.704	0.959	-0.255
37121	HHLA3	HHLA3	chr1	+	70832615	70832667	70832126	70832220	70833299	70833705	37121	7	66	29	24	176	125	2.76739879901e-08	2.42678985643e-06	0.07	0.462	-0.392
17080	SEPT2	SEPT2	chr2	+	242255836	242255970	242255275	242255397	242263630	242263656	17080	3	300	48	412	250	125	2.86053238874e-08	2.50139456179e-06	0.005	0.055	-0.05
26078	BCL2L12	BCL2L12	chr19	+	50170278	50170418	50169941	50170056	50172107	50172194	26078	190	68	306	31	250	125	2.89229414863e-08	2.52206424876e-06	0.583	0.832	-0.249
34477	LOC100134868	LOC100134868	chr20	+	25999467	25999548	25990434	25990525	25999711	25999838	34477	23	5	0	16	205	125	2.9984878136e-08	2.60734053775e-06	0.737	0.0	0.737
35812	PPP2R5D	PPP2R5D	chr6	+	42976430	42976484	42976104	42976213	42976794	42976965	35812	262	34	403	7	178	125	3.24079473257e-08	2.81016734311e-06	0.844	0.976	-0.132
29410	SUPT20H	SUPT20H	chr13	-	37584688	37584792	37583450	37583946	37586328	37586434	29410	275	125	156	166	228	125	3.344205457e-08	2.89175961007e-06	0.547	0.34	0.207
18319	ARFIP1	ARFIP1	chr4	+	153791904	153792000	153784757	153784866	153793603	153793716	18319	10	20	181	36	220	125	3.43279715764e-08	2.94376580565e-06	0.221	0.741	-0.52
22547	PAX8	PAX8	chr2	-	113977668	113977755	113973573	113976186	113984731	113984833	22547	561	20	1423	2	211	125	3.42104209405e-08	2.94376580565e-06	0.943	0.998	-0.055
9503	HMGCS1	HMGCS1	chr5	-	43298110	43298236	43297103	43297268	43298619	43299077	9503	262	31	4847	157	250	125	3.42703304623e-08	2.94376580565e-06	0.809	0.939	-0.13
24791	ZNF140	ZNF140	chr12	+	133677572	133677639	133660051	133660147	133682095	133684258	24791	27	30	43	2	191	125	3.59748904e-08	3.07649730768e-06	0.371	0.934	-0.563
18	AARSD1	AARSD1	chr17	-	41105740	41105795	41103816	41103911	41106892	41106984	18	245	53	283	12	179	125	3.70022273932e-08	3.15565973892e-06	0.763	0.943	-0.18
10386	BAZ2B	BAZ2B	chr2	-	160287373	160287667	160285710	160285771	160289267	160289874	10386	63	0	52	24	250	125	3.71804712573e-08	3.16217361436e-06	1.0	0.52	0.48
21532	NT5C2	NT5C2	chr10	-	104899162	104899236	104866345	104866463	104934614	104934739	21532	121	29	407	17	198	125	4.15806568066e-08	3.52674406898e-06	0.725	0.938	-0.213
14964	EIF3K	EIF3K	chr19	+	39123240	39123318	39123069	39123136	39125632	39125758	14964	1757	89	2504	48	202	125	4.19655526995e-08	3.54969115109e-06	0.924	0.97	-0.046
35976	ZBTB8OS	ZBTB8OS	chr1	-	33100368	33100393	33093108	33093145	33116033	33116191	35976	18	23	37	1	149	125	4.74359005409e-08	4.00150179481e-06	0.396	0.969	-0.573
26829	DGUOK	DGUOK	chr2	+	74177711	74177859	74173845	74174033	74185272	74185372	26829	266	159	179	230	250	125	4.99019721101e-08	4.198121735e-06	0.455	0.28	0.175
9085	IFFO2	IFFO2	chr1	-	19244855	19244996	19243396	19243536	19246171	19246267	9085	75	12	372	2	250	125	5.10725678415e-08	4.2849884419e-06	0.758	0.989	-0.231
33186	REPS1	REPS1	chr6	-	139247537	139247618	139242173	139242261	139251113	139251235	33186	146	32	189	133	205	125	5.17111711229e-08	4.32687300584e-06	0.736	0.464	0.272
9829	MYO1B	MYO1B	chr2	+	192265474	192265561	192265107	192265194	192267357	192267444	9829	132	8	109	45	211	125	5.56463389811e-08	4.6436271532e-06	0.907	0.589	0.318
24285	DLG1	DLG1	chr3	-	196888510	196888609	196869588	196869639	196921295	196921460	24285	32	21	147	10	223	125	5.6062785303e-08	4.66583657952e-06	0.461	0.892	-0.431
22055	NUP85	NUP85	chr17	+	73214279	73214401	73211848	73211918	73221197	73221332	22055	189	16	448	1	246	125	5.64771919231e-08	4.68775793815e-06	0.857	0.996	-0.139
8858	RPAIN	RPAIN	chr17	+	5331390	5331531	5329290	5329402	5335861	5336340	8858	75	32	155	9	250	125	5.69439668752e-08	4.71389750322e-06	0.54	0.896	-0.356
20530	HM13	HM13	chr20	+	30154012	30154098	30149436	30149539	30156922	30157370	20530	896	62	3747	101	210	125	5.99864796724e-08	4.9525539587e-06	0.896	0.957	-0.061
22879	NAV2	NAV2	chr11	+	20072834	20072879	20070273	20070741	20075625	20075786	22879	9	32	94	41	169	125	6.33316247223e-08	5.21486373012e-06	0.172	0.629	-0.457
15736	STRADB	STRADB	chr2	+	202344211	202344254	202343079	202343324	202344754	202345574	15736	95	16	184	0	167	125	6.65345504247e-08	5.4641059493e-06	0.816	1.0	-0.184
2440	CLDND1	CLDND1	chr3	-	98240496	98240547	98239976	98240286	98241692	98241910	2440	8	131	64	173	175	125	6.68745890886e-08	5.47754055166e-06	0.042	0.209	-0.167
23648	MTMR2	MTMR2	chr11	-	95620775	95620848	95598764	95598840	95621319	95621425	23648	1	42	71	106	197	125	6.76704217106e-08	5.52813921358e-06	0.015	0.298	-0.283
18189	INSIG1	INSIG1	chr7	+	155095534	155095605	155094456	155094556	155099950	155101945	18189	22	76	1513	1548	195	125	6.81342927633e-08	5.55142480381e-06	0.157	0.385	-0.228
13295	VEGFA	VEGFA	chr6	+	43748468	43748540	43746625	43746655	43752277	43754223	13295	1	51	131	270	196	125	7.04492483239e-08	5.72501574796e-06	0.012	0.236	-0.224
21012	KLF6	KLF6	chr10	-	3822297	3822421	3818187	3821782	3823832	3824406	21012	537	20	4636	506	248	125	7.24848806533e-08	5.87506044418e-06	0.931	0.822	0.109
8795	ANXA6	ANXA6	chr5	-	150490187	150490205	150489313	150489407	150496687	150496741	8795	533	91	120	60	142	125	7.37962349007e-08	5.96577218756e-06	0.838	0.638	0.2
15165	SNHG1	SNHG1	chr11	-	62622359	62622410	62621990	62622023	62622604	62622688	15165	433	91	356	22	175	125	8.0112748102e-08	6.45958451774e-06	0.773	0.92	-0.147
6091	INO80E	INO80E	chr16	+	30012734	30012851	30012249	30012361	30016541	30017111	6091	113	44	310	30	241	125	8.13811069644e-08	6.54485415413e-06	0.571	0.843	-0.272
9324	KRAS	KRAS	chr12	-	25368370	25368494	25357722	25362845	25378547	25378707	9324	4	61	101	171	248	125	8.77175317937e-08	7.03621534747e-06	0.032	0.229	-0.197
894	HAGLR	HAGLR	chr2	-	177042438	177042584	177042059	177042222	177043756	177043826	894	28	5	6	25	250	125	8.97934301358e-08	7.18416868996e-06	0.737	0.107	0.63
6520	RNPEP	RNPEP	chr1	+	201958510	201958659	201958031	201958172	201965274	201965391	6520	294	15	1033	3	250	125	9.79369968457e-08	7.81557376113e-06	0.907	0.994	-0.087
1095	CBWD1	CBWD1	chr9	-	177722	177820	175697	175784	178815	179075	1095	41	85	90	48	222	125	1.00121308466e-07	7.96939943259e-06	0.214	0.514	-0.3
28132	GTF2I	GTF2I	chr7	+	74129179	74129236	74125362	74125440	74131213	74131270	28132	31	355	5	497	181	125	1.01873559255e-07	8.088135294e-06	0.057	0.007	0.05
3966	UFC1	UFC1	chr1	+	161127910	161128001	161127406	161127483	161128201	161128646	3966	777	71	1329	43	215	125	1.03820392838e-07	8.22167462977e-06	0.864	0.947	-0.083
329	TMX2	TMX2	chr11	+	57505307	57505498	57505079	57505140	57505825	57505902	329	295	27	364	104	250	125	1.09741544185e-07	8.66846502833e-06	0.845	0.636	0.209
15429	FANCL	FANCL	chr2	-	58453862	58453919	58449076	58449177	58456948	58457009	15429	127	19	176	0	181	125	1.1109770981e-07	8.75331524272e-06	0.822	1.0	-0.178
21547	DST	DST	chr6	-	56333779	56333797	56330875	56330993	56334680	56334755	21547	12	8	231	4	142	125	1.1886917084e-07	9.34191308959e-06	0.569	0.981	-0.412
12380	MEMO1	MEMO1	chr2	-	32117060	32117203	32094916	32095021	32142994	32143106	12380	133	28	258	7	250	125	1.20899116385e-07	9.47745270187e-06	0.704	0.949	-0.245
35678	BOLA3	BOLA3	chr2	-	74369398	74369487	74362527	74362785	74372315	74372430	35678	115	56	587	98	213	125	1.24129283963e-07	9.70615960217e-06	0.547	0.779	-0.232
34076	EHBP1	EHBP1	chr2	+	63215065	63215173	63206322	63206470	63217850	63217975	34076	71	8	83	62	232	125	1.25132351481e-07	9.76000901262e-06	0.827	0.419	0.408
1125	EIF2D	EIF2D	chr1	-	206773086	206773190	206772356	206772446	206773616	206773662	1125	107	15	262	1	228	125	1.28272306332e-07	9.97984262021e-06	0.796	0.993	-0.197
8866	RPAIN	RPAIN	chr17	+	5329555	5329619	5329290	5329402	5335861	5336340	8866	66	32	132	9	188	125	1.34143250952e-07	1.04105223483e-05	0.578	0.907	-0.329
25717	WASF1	WASF1	chr6	-	110499800	110499945	110481837	110481935	110500641	110501207	25717	36	1	6	13	250	125	1.34795697604e-07	1.04350694282e-05	0.947	0.188	0.759
32416	FIS1	FIS1	chr7	-	100887287	100887420	100884110	100884187	100888240	100888371	32416	660	3	1267	55	250	125	1.35944456359e-07	1.04978202954e-05	0.991	0.92	0.071
15705	RPP30	RPP30	chr10	+	92655210	92655240	92654531	92654648	92655636	92655674	15705	192	43	233	9	154	125	1.45477201841e-07	1.12060763691e-05	0.784	0.955	-0.171
27823	LMBR1L	LMBR1L	chr12	-	49500327	49500529	49499706	49499740	49500743	49500828	27823	43	52	1	37	250	125	1.50179064518e-07	1.15396254946e-05	0.293	0.013	0.28
29558	APIP	APIP	chr11	-	34916556	34916657	34912050	34912099	34937774	34937958	29558	249	0	263	24	225	125	1.62572329376e-07	1.24610686934e-05	1.0	0.859	0.141
21058	RALY	RALY	chr20	+	32661624	32661672	32661368	32661441	32663679	32663846	21058	485	172	826	152	172	125	1.63386802088e-07	1.2492651471e-05	0.672	0.798	-0.126
13000	TXNL4A	TXNL4A	chr18	-	77736717	77736787	77732866	77733856	77737597	77737701	13000	13	426	102	859	194	125	1.67242261262e-07	1.27560233817e-05	0.019	0.071	-0.052
331	TMX2	TMX2	chr11	+	57505825	57505902	57505079	57505140	57506602	57506732	331	18	15	68	2	201	125	1.7604021163e-07	1.33941575726e-05	0.427	0.955	-0.528
11858	MLX	MLX	chr17	+	40720487	40720577	40719636	40719673	40720854	40720961	11858	130	58	330	46	214	125	1.81648058151e-07	1.37870432009e-05	0.567	0.807	-0.24
14317	PPFIBP1	PPFIBP1	chr12	+	27829996	27830029	27829360	27829532	27832421	27832572	14317	7	26	254	120	157	125	1.87325344569e-07	1.41832699304e-05	0.177	0.628	-0.451
30505	TSTD1	TSTD1	chr1	-	161008340	161008463	161007702	161007865	161008669	161008774	30505	22	22	305	49	247	125	1.91859351295e-07	1.44912161612e-05	0.336	0.759	-0.423
13298	VEGFA	VEGFA	chr6	+	43748468	43748522	43746625	43746655	43749692	43749824	13298	1	52	140	324	178	125	2.32460041771e-07	1.75151870794e-05	0.013	0.233	-0.22
34158	FAM13B	FAM13B	chr5	-	137281916	137282000	137281590	137281686	137284643	137284873	34158	39	23	67	2	208	125	2.33829727581e-07	1.75757293784e-05	0.505	0.953	-0.448
14963	EIF3K	EIF3K	chr19	+	39123069	39123136	39116667	39116742	39125632	39125758	14963	576	31	735	5	191	125	2.44223563484e-07	1.83126378774e-05	0.924	0.99	-0.066
22254	PLOD2	PLOD2	chr3	-	145795648	145795711	145794568	145794682	145796902	145797044	22254	134	78	120	179	187	125	2.6196909475e-07	1.95959195381e-05	0.535	0.309	0.226
20480	MYNN	MYNN	chr3	+	169491818	169491885	169490852	169491250	169492052	169492349	20480	13	61	28	15	191	125	2.63098422937e-07	1.96330873635e-05	0.122	0.55	-0.428
16837	SEMA7A	SEMA7A	chr15	-	74710608	74710650	74710217	74710310	74711141	74711293	16837	15	9	929	35	166	125	2.71171644473e-07	2.0187005658e-05	0.557	0.952	-0.395
32757	LBR	LBR	chr1	-	225592327	225592408	225592105	225592228	225594365	225594534	32757	217	21	540	6	205	125	2.78745415638e-07	2.0701181669e-05	0.863	0.982	-0.119
9833	LOC100505666	LOC100505666	chr1	-	155018435	155018631	155017667	155018329	155021744	155021837	9833	9	10	47	0	250	125	2.8800794305e-07	2.1338020468e-05	0.31	1.0	-0.69
27529	UBN1	UBN1	chr16	+	4927385	4927475	4926871	4927112	4930083	4932402	27529	35	16	172	7	214	125	2.97373204172e-07	2.19794199455e-05	0.561	0.935	-0.374
30756	PUF60	PUF60	chr8	-	144902835	144902886	144900542	144900704	144903766	144903856	30756	372	82	396	186	175	125	3.05896633246e-07	2.25556987788e-05	0.764	0.603	0.161
20074	ADPGK	ADPGK	chr15	-	73047896	73047995	73043707	73045233	73052747	73052868	20074	80	15	142	0	223	125	3.1126228095e-07	2.28969549468e-05	0.749	1.0	-0.251
16497	RPL3	RPL3	chr22	-	39709638	39709734	39709195	39709315	39710111	39710213	16497	17402	72	20759	189	220	125	3.16583115278e-07	2.32333088595e-05	0.993	0.984	0.009
2723	CSNK1A1	CSNK1A1	chr5	-	148897356	148897440	148892632	148892772	148899852	148899951	2723	27	261	185	642	208	125	3.2017749152e-07	2.34416742199e-05	0.059	0.148	-0.089
1067	U2AF1	U2AF1	chr21	-	44521475	44521542	44520562	44520629	44524424	44524512	1067	140	1236	199	963	191	125	3.25426870007e-07	2.37699442956e-05	0.069	0.119	-0.05
36692	ENC1	ENC1	chr5	-	73933389	73933526	73930508	73932323	73936131	73937249	36692	77	117	280	175	250	125	3.26489356994e-07	2.37915706788e-05	0.248	0.444	-0.196
31016	RCOR3	RCOR3	chr1	+	211486061	211486303	211477424	211477482	211486765	211489725	31016	164	7	73	25	250	125	3.47476913132e-07	2.5261652961e-05	0.921	0.593	0.328
13983	PDGFA	PDGFA	chr7	-	540067	540136	536896	538211	540752	540879	13983	3	120	15	34	193	125	3.48624759616e-07	2.5285884142e-05	0.016	0.222	-0.206
7467	SSFA2	SSFA2	chr2	+	182785323	182785389	182784022	182784173	182786674	182787139	7467	75	47	558	114	190	125	3.57065843448e-07	2.58377505318e-05	0.512	0.763	-0.251
23863	RSRC2	RSRC2	chr12	-	123005050	123005128	123003385	123003598	123005931	123005975	23863	32	14	127	3	202	125	3.93763882167e-07	2.84263606599e-05	0.586	0.963	-0.377
35981	ZBTB8OS	ZBTB8OS	chr1	-	33099245	33099328	33093108	33093145	33116033	33116191	35981	36	23	51	1	207	125	3.94670664705e-07	2.84263606599e-05	0.486	0.969	-0.483
35568	PLAA	PLAA	chr9	-	26917094	26917163	26913876	26913945	26919307	26919527	35568	129	1	184	34	193	125	4.0092566933e-07	2.88100360023e-05	0.988	0.778	0.21
10395	UCKL1	UCKL1	chr20	-	62575005	62575022	62572462	62572561	62575749	62575811	10395	14	9	72	0	141	125	4.06347875792e-07	2.91322335063e-05	0.58	1.0	-0.42
26386	MRPS28	MRPS28	chr8	-	80915233	80915415	80831094	80831383	80942270	80942506	26386	286	21	562	4	250	125	4.11175136383e-07	2.94103911492e-05	0.872	0.986	-0.114
1449	MORF4L2	MORF4L2	chrX	-	102933426	102933528	102930425	102931979	102940098	102940188	1449	893	61	1721	42	226	125	4.15300097312e-07	2.96371515422e-05	0.89	0.958	-0.068
3832	CLK1	CLK1	chr2	-	201722440	201722607	201721613	201721708	201722695	201722812	3832	792	0	288	13	250	125	4.27095471212e-07	3.04090016349e-05	1.0	0.917	0.083
14264	PHF14	PHF14	chr7	+	11021998	11022786	11014461	11014572	11030329	11030474	14264	98	30	200	10	250	125	4.29181787998e-07	3.04876206975e-05	0.62	0.909	-0.289
15483	UBR4	UBR4	chr1	-	19467281	19467386	19465576	19465714	19467840	19468018	15483	85	18	250	5	229	125	4.46262142795e-07	3.16285746548e-05	0.72	0.965	-0.245
17795	PCYT2	PCYT2	chr17	-	79865079	79865133	79864635	79864774	79865429	79865474	17795	4	92	87	260	178	125	4.74281695473e-07	3.35378739694e-05	0.03	0.19	-0.16
5699	CHMP3	CHMP3	chr2	-	86769374	86769435	86756340	86756520	86790426	86790620	5699	348	38	962	29	185	125	4.96468320899e-07	3.50269683765e-05	0.861	0.957	-0.096
16820	PLEC	PLEC	chr8	-	144996671	145000052	144989314	144996563	145000951	145001050	16820	38	19	888	82	250	125	5.06175800941e-07	3.55502610602e-05	0.5	0.844	-0.344
33761	RPN2	RPN2	chr20	+	35866804	35866852	35864982	35865112	35869705	35870025	33761	14	902	64	1077	172	125	5.05428440101e-07	3.55502610602e-05	0.011	0.041	-0.03
9834	LOC100505666	LOC100505666	chr1	-	155018435	155018722	155017667	155018329	155021744	155021837	9834	5	10	31	0	250	125	5.1307295601e-07	3.59533268023e-05	0.2	1.0	-0.8
28483	MTCH2	MTCH2	chr11	-	47657096	47657123	47656223	47656286	47660250	47660357	28483	387	65	855	54	151	125	5.24523347978e-07	3.66729240795e-05	0.831	0.929	-0.098
11035	EFCAB14	EFCAB14	chr1	-	47154024	47154216	47152455	47152542	47155258	47155363	11035	133	30	191	130	250	125	5.5145574418e-07	3.84693048687e-05	0.689	0.424	0.265
24884	PTK2	PTK2	chr8	-	141679825	141679834	141678367	141678523	141684396	141684503	24884	5	279	50	414	133	125	5.56372490412e-07	3.87252717934e-05	0.017	0.102	-0.085
23381	RAB29	RAB29	chr1	-	205741623	205741695	205740599	205740781	205743960	205744214	23381	32	9	137	0	196	125	5.70566931035e-07	3.96244054589e-05	0.694	1.0	-0.306
21479	CERS5	CERS5	chr12	-	50535835	50535893	50532349	50532400	50536856	50536987	21479	82	23	180	6	182	125	6.29864051693e-07	4.36447985641e-05	0.71	0.954	-0.244
13292	VEGFA	VEGFA	chr6	+	43748468	43748591	43746625	43746655	43749692	43749824	13292	1	52	130	324	247	125	6.35221348633e-07	4.39179873622e-05	0.01	0.169	-0.159
2295	RNH1	RNH1	chr11	-	504823	504996	502061	502249	506608	506821	2295	107	3	13	10	250	125	6.39953021575e-07	4.41468036639e-05	0.947	0.394	0.553
2958	CTNND1	CTNND1	chr11	+	57558965	57559145	57529233	57529518	57563048	57563201	2958	10	7	4	79	250	125	6.48346169307e-07	4.46266300084e-05	0.417	0.025	0.392
20515	RTN4	RTN4	chr2	-	55200956	55201003	55200698	55200757	55201830	55201900	20515	666	20	5128	28	171	125	6.67353405981e-07	4.58333004024e-05	0.961	0.993	-0.032
25502	LGMN	LGMN	chr14	-	93170984	93171052	93170151	93170706	93172827	93172998	25502	106	10	397	0	192	125	6.86902947522e-07	4.70718061809e-05	0.873	1.0	-0.127
18531	PKP4	PKP4	chr2	+	159533250	159533379	159530394	159530512	159535092	159535166	18531	53	54	73	240	250	125	7.04692685982e-07	4.81845265439e-05	0.329	0.132	0.197
3109	NUPL1	NUPL1	chr13	+	25893463	25893488	25889494	25889605	25894667	25894733	3109	91	23	355	16	149	125	7.38196735739e-07	5.03644863023e-05	0.768	0.949	-0.181
25829	PIP5K1A	PIP5K1A	chr1	+	151210657	151210741	151209033	151209239	151211605	151211654	25829	218	16	477	2	208	125	7.42824051825e-07	5.05690505281e-05	0.891	0.993	-0.102
12836	VLDLR	VLDLR	chr9	+	2651414	2651498	2650369	2650516	2651873	2651954	12836	5	34	75	59	208	125	7.47391382561e-07	5.07686448334e-05	0.081	0.433	-0.352
33078	TPM1	TPM1	chr15	+	63354774	63354844	63353067	63353138	63363288	63364113	33078	308	2	4200	5	194	125	7.76049086881e-07	5.25720517326e-05	0.99	0.998	-0.008
7810	CEP44	CEP44	chr4	+	175237680	175237718	175237316	175237441	175238485	175241482	7810	3	8	32	0	162	125	7.77327311963e-07	5.25720517326e-05	0.224	1.0	-0.776
27138	ANAPC16	ANAPC16	chr10	+	73979811	73980137	73975757	73975896	73983645	73983814	27138	68	153	136	120	250	125	7.90295463182e-07	5.33329175295e-05	0.182	0.362	-0.18
16105	LOXL2	LOXL2	chr8	-	23156348	23156460	23154409	23155635	23159539	23159676	16105	237	16	1208	11	236	125	8.31944987567e-07	5.60218400196e-05	0.887	0.983	-0.096
25221	UBE2J2	UBE2J2	chr1	-	1191424	1191505	1189291	1190867	1192371	1192510	25221	311	16	612	1	205	125	8.42927988076e-07	5.66385574326e-05	0.922	0.997	-0.075
224	IFI27L1	IFI27L1	chr14	+	94567084	94567117	94563232	94563311	94568159	94568321	224	45	14	110	1	157	125	8.45227720481e-07	5.66704192805e-05	0.719	0.989	-0.27
32870	DHRS1	DHRS1	chr14	-	24760761	24760831	24760344	24760425	24761389	24761536	32870	85	0	132	29	194	125	8.47466689935e-07	5.66980785682e-05	1.0	0.746	0.254
2672	CTDSPL	CTDSPL	chr3	+	37998601	37998634	37988547	37988702	38006061	38006163	2672	56	12	157	152	157	125	8.57571035295e-07	5.71278490315e-05	0.788	0.451	0.337
31865	CDK2	CDK2	chr12	+	56361640	56361718	56360552	56360908	56361832	56361953	31865	292	17	582	2	202	125	8.56428508444e-07	5.71278490315e-05	0.914	0.994	-0.08
6690	WHSC1	WHSC1	chr4	+	1940177	1940259	1936870	1936989	1941380	1941505	6690	213	27	821	24	206	125	9.05849145139e-07	6.00860577191e-05	0.827	0.954	-0.127
9505	HMGCS1	HMGCS1	chr5	-	43307867	43307926	43298619	43299077	43313457	43313614	9505	66	63	2007	773	183	125	9.04759214659e-07	6.00860577191e-05	0.417	0.639	-0.222
21581	SGSM2	SGSM2	chr17	+	2270564	2270699	2268508	2268635	2274555	2274709	21581	3	30	50	39	250	125	9.21293063061e-07	6.09801717625e-05	0.048	0.391	-0.343
24141	CDC7	CDC7	chr1	+	91979504	91979600	91978614	91978864	91980375	91980554	24141	46	11	122	0	220	125	9.50068432481e-07	6.27510092543e-05	0.704	1.0	-0.296
28362	OTUD6B	OTUD6B	chr8	+	92088819	92088959	92086058	92086139	92090583	92090896	28362	29	36	16	114	250	125	9.75344379817e-07	6.42836848889e-05	0.287	0.066	0.221
3092	MPRIP	MPRIP	chr17	+	17083920	17083983	17083316	17083402	17088136	17095962	3092	38	45	548	203	187	125	9.82613506229e-07	6.4625574309e-05	0.361	0.643	-0.282
22448	ATP11C	ATP11C	chrX	-	138813809	138813914	138808504	138811121	138820074	138820228	22448	26	11	74	0	229	125	9.88757204667e-07	6.48921562463e-05	0.563	1.0	-0.437
12982	SAR1A	SAR1A	chr10	-	71922445	71922515	71921613	71921687	71930168	71930285	12982	55	132	21	187	194	125	9.92010026679e-07	6.49682853548e-05	0.212	0.067	0.145
33419	ARHGEF7	ARHGEF7	chr13	+	111862218	111862349	111806251	111806338	111870025	111870227	33419	52	15	111	1	250	125	1.01819636911e-06	6.65428839711e-05	0.634	0.982	-0.348
5465	KRT7	KRT7	chr12	+	52641960	52641995	52636795	52636921	52642374	52642709	5465	1	0	2031	1	159	125	1.04051487693e-06	6.78586204297e-05	1.0	0.999	0.001
4280	MSL1	MSL1	chr17	+	38287789	38287837	38285497	38285880	38288286	38288351	4280	116	61	180	28	172	125	1.09784853453e-06	7.14476143761e-05	0.58	0.824	-0.244
2742	APOPT1	APOPT1	chr14	+	104040443	104040507	104037959	104038157	104053610	104053701	2742	127	1	286	46	188	125	1.11212367582e-06	7.22252202269e-05	0.988	0.805	0.183
1451	MORF4L2	MORF4L2	chrX	-	102933426	102933548	102930425	102931979	102940098	102940188	1451	746	61	1387	42	246	125	1.13707637162e-06	7.36915695286e-05	0.861	0.944	-0.083
318	PITRM1	PITRM1	chr10	-	3190362	3190483	3189763	3189929	3191812	3191945	318	128	22	460	14	245	125	1.14820167108e-06	7.42575509903e-05	0.748	0.944	-0.196
27885	CCDC138	CCDC138	chr2	+	109404487	109404545	109403205	109403371	109405307	109405422	27885	24	18	54	2	182	125	1.28984359782e-06	8.32445214285e-05	0.478	0.949	-0.471
28026	USPL1	USPL1	chr13	+	31195209	31195376	31191829	31192193	31195900	31196029	28026	8	34	21	6	250	125	1.31287020522e-06	8.45548335698e-05	0.105	0.636	-0.531
35488	TRIM65	TRIM65	chr17	-	73887893	73887959	73885040	73887428	73888091	73888266	35488	34	33	80	13	190	125	1.33926793888e-06	8.60763863906e-05	0.404	0.802	-0.398
13179	STK39	STK39	chr2	-	168921828	168921891	168920009	168920080	168931491	168931521	13179	242	21	581	148	187	125	1.35850517402e-06	8.71323886717e-05	0.885	0.724	0.161
29409	SUPT20H	SUPT20H	chr13	-	37622700	37622736	37622014	37622073	37625624	37625720	29409	75	44	175	27	160	125	1.40182227171e-06	8.9725296455e-05	0.571	0.835	-0.264
11651	UPF3B	UPF3B	chrX	-	118974608	118974647	118972329	118972490	118975038	118975221	11651	34	130	41	38	163	125	1.42104300382e-06	9.07683908798e-05	0.167	0.453	-0.286
13309	DNM1L	DNM1L	chr12	+	32890798	32890876	32890038	32890095	32892997	32893174	13309	53	86	99	50	202	125	1.4506212016e-06	9.2467420865e-05	0.276	0.551	-0.275
3289	PPIA	PPIA	chr7	+	44838346	44838503	44836234	44836392	44838845	44838876	3289	114	7950	457	17076	250	125	1.51355261435e-06	9.62811758346e-05	0.007	0.013	-0.006
22304	NDUFA5	NDUFA5	chr7	-	123186711	123186871	123185664	123185730	123190523	123190640	22304	31	419	1	404	250	125	1.53200949715e-06	9.72559730471e-05	0.036	0.001	0.035
7476	DBR1	DBR1	chr3	-	137882619	137882700	137882190	137882336	137885922	137886147	7476	78	13	144	0	205	125	1.5368586419e-06	9.73646996337e-05	0.785	1.0	-0.215
33745	EPN1	EPN1	chr19	+	56200662	56200737	56200235	56200360	56201232	56201316	33745	162	22	364	7	199	125	1.54395471952e-06	9.76150434991e-05	0.822	0.97	-0.148
31088	U2SURP	U2SURP	chr3	+	142742816	142742860	142741694	142741906	142745990	142746095	31088	224	18	381	2	168	125	1.57445968285e-06	9.9341365721e-05	0.903	0.993	-0.09
5381	SFSWAP	SFSWAP	chr12	+	132249000	132249231	132241017	132241189	132250662	132250853	5381	287	0	254	18	250	125	1.59434528857e-06	0.000100392009722	1.0	0.876	0.124
27744	VARS2	VARS2	chr6	+	30891129	30891282	30890880	30891008	30892130	30892337	27744	111	0	238	35	250	125	1.60143680872e-06	0.000100634418731	1.0	0.773	0.227
21291	NBN	NBN	chr8	-	90994180	90994230	90993602	90993751	90994949	90995083	21291	3	58	51	100	174	125	1.69321602972e-06	0.000106186879213	0.036	0.268	-0.232
5984	MRPS18B	MRPS18B	chr6	+	30590608	30590675	30587697	30587766	30592659	30592719	5984	259	27	677	15	191	125	1.71180095776e-06	0.000107135961959	0.863	0.967	-0.104
5411	CD44	CD44	chr11	+	35229651	35229753	35211381	35211612	35236398	35236461	5411	0	7	1434	255	226	125	1.72379514807e-06	0.000107669562941	0.0	0.757	-0.757
24726	LTBP4	LTBP4	chr19	+	41129840	41129987	41129508	41129637	41131761	41131914	24726	592	0	173	10	250	125	1.74004481979e-06	0.000108466287833	1.0	0.896	0.104
3738	ETHE1	ETHE1	chr19	-	44030352	44030501	44015588	44015718	44030666	44030811	3738	121	22	609	23	250	125	1.74746091708e-06	0.000108620705364	0.733	0.93	-0.197
3859	EIF4B	EIF4B	chr12	+	53421565	53421703	53416276	53416411	53421798	53421972	3859	1728	2	2468	41	250	125	1.74952010701e-06	0.000108620705364	0.998	0.968	0.03
23565	R3HDM1	R3HDM1	chr2	+	136399105	136399360	136396465	136396692	136402948	136403097	23565	17	12	14	92	250	125	1.78811351215e-06	0.000110795225065	0.415	0.071	0.344
8248	CKLF	CKLF	chr16	+	66597024	66597120	66586465	66586696	66599985	66600190	8248	68	9	242	0	220	125	1.79289512037e-06	0.000110870205621	0.811	1.0	-0.189
12820	GRAMD1A	GRAMD1A	chr19	+	35504159	35504272	35502377	35502458	35504444	35504595	12820	342	31	387	5	237	125	1.80636006619e-06	0.000111480786351	0.853	0.976	-0.123
8564	SREK1IP1	SREK1IP1	chr5	-	64050141	64050189	64036883	64037027	64064331	64064496	8564	166	16	333	2	172	125	1.85462844204e-06	0.000114232600647	0.883	0.992	-0.109
12265	ACAA1	ACAA1	chr3	-	38173086	38173129	38170780	38170879	38173416	38173496	12265	133	32	322	18	167	125	1.86859830709e-06	0.000114865143063	0.757	0.931	-0.174
34908	TRIM37	TRIM37	chr17	-	57078958	57079075	57075560	57076820	57089688	57089807	34908	147	2	134	25	241	125	1.89158428521e-06	0.000116048322067	0.974	0.735	0.239
24602	IGF2BP2	IGF2BP2	chr3	-	185390328	185390457	185376128	185376197	185393083	185393219	24602	368	168	462	108	250	125	1.92036172064e-06	0.00011758143766	0.523	0.681	-0.158
15022	ACOT9	ACOT9	chrX	-	23752457	23752484	23751288	23751334	23754035	23754133	15022	40	20	164	313	151	125	2.04178172236e-06	0.000124769744109	0.623	0.303	0.32
28690	CALM1	CALM1	chr14	+	90866408	90866439	90863326	90863577	90867602	90867746	28690	165	2	2026	0	155	125	2.07911652073e-06	0.000126801599515	0.985	1.0	-0.015
15029	HSD17B4	HSD17B4	chr5	+	118807330	118807395	118792009	118792063	118809602	118809710	15029	26	147	11	334	189	125	2.2030643867e-06	0.000134097505405	0.105	0.021	0.084
26165	PPAPDC1B	PPAPDC1B	chr8	-	38125888	38125979	38125414	38125478	38126399	38126508	26165	132	13	236	0	215	125	2.21453835425e-06	0.000134532121587	0.855	1.0	-0.145
22000	SAT2	SAT2	chr17	-	7530260	7530362	7530070	7530111	7530460	7530544	22000	163	9	215	56	226	125	2.2741821587e-06	0.000137885618657	0.909	0.68	0.229
13453	EBPL	EBPL	chr13	-	50243912	50243982	50237192	50237331	50265389	50265623	13453	126	42	131	8	194	125	2.32738337813e-06	0.000140590021395	0.659	0.913	-0.254
19637	EPB41L1	EPB41L1	chr20	+	34797409	34797820	34785780	34785963	34800193	34800298	19637	69	9	53	41	250	125	2.32784431264e-06	0.000140590021395	0.793	0.393	0.4
1300	RGL3	RGL3	chr19	-	11513130	11513217	11512890	11512923	11513325	11513382	1300	34	8	146	0	211	125	2.34962724421e-06	0.000141630055421	0.716	1.0	-0.284
31688	NF2	NF2	chr22	+	30079008	30079053	30077427	30077590	30090740	30094589	31688	10	12	386	48	169	125	2.38812140052e-06	0.000143671419838	0.381	0.856	-0.475
4250	TSFM	TSFM	chr12	+	58186768	58186856	58180822	58180945	58189959	58191370	4250	215	26	364	7	212	125	2.42585829346e-06	0.000145659417802	0.83	0.968	-0.138
25818	DDR1	DDR1	chr6	+	30853401	30853457	30852314	30852487	30856464	30856591	25818	30	39	206	72	180	125	2.45490107664e-06	0.000147118714521	0.348	0.665	-0.317
32933	MYEF2	MYEF2	chr15	-	48443296	48443368	48441359	48441568	48443669	48443768	32933	172	78	256	247	196	125	2.53120812321e-06	0.000151399409959	0.584	0.398	0.186
22613	CBY1	CBY1	chr22	+	39067074	39067193	39066888	39066994	39069163	39069855	22613	188	15	330	1	243	125	2.55189182097e-06	0.000152343034228	0.866	0.994	-0.128
20610	PAPD4	PAPD4	chr5	+	78952780	78952824	78944884	78945013	78964714	78964851	20610	107	19	193	3	168	125	2.66768787027e-06	0.000158950162297	0.807	0.98	-0.173
225	IFI27L1	IFI27L1	chr14	+	94567084	94567117	94563232	94563311	94568822	94569060	225	13	17	35	2	157	125	2.68132581227e-06	0.000159456699598	0.378	0.933	-0.555
13307	DNM1L	DNM1L	chr12	+	32891197	32891230	32890798	32890876	32892997	32893174	13307	24	28	109	24	157	125	2.72610187291e-06	0.000161809522831	0.406	0.783	-0.377
22545	PAX8	PAX8	chr2	-	113984731	113984833	113973573	113976186	113999127	113999303	22545	22	27	20	0	226	125	2.74744092088e-06	0.000162764901731	0.311	1.0	-0.689
1015	KRBOX4	KRBOX4	chrX	+	46330576	46330620	46322632	46322728	46332184	46334074	1015	3	23	23	9	168	125	2.75998681776e-06	0.000163196706255	0.088	0.655	-0.567
223	IFI27L1	IFI27L1	chr14	+	94568159	94568321	94563186	94563311	94568822	94569060	223	47	17	93	2	250	125	2.82847824284e-06	0.000166928612343	0.58	0.959	-0.379
31944	DNM1	DNM1	chr9	+	131010202	131010214	131009653	131009765	131010861	131011032	31944	192	43	21	24	136	125	2.84897232661e-06	0.00016781906629	0.804	0.446	0.358
6092	INO80E	INO80E	chr16	+	30012532	30012851	30012249	30012361	30016541	30017111	6092	40	44	109	30	250	125	2.9394983464e-06	0.00017282357418	0.313	0.645	-0.332
31228	TESK1	TESK1	chr9	+	35607323	35607406	35606833	35606980	35607578	35607669	31228	122	18	200	2	207	125	3.02313949507e-06	0.00017740514054	0.804	0.984	-0.18
15355	ZNF146	ZNF146	chr19	+	36709023	36709097	36705503	36706098	36719649	36719721	15355	98	43	241	31	198	125	3.18479731032e-06	0.000186538986612	0.59	0.831	-0.241
11019	CDK10	CDK10	chr16	+	89755659	89755732	89753075	89753205	89756960	89757032	11019	78	32	215	21	197	125	3.22459097735e-06	0.000188514082316	0.607	0.867	-0.26
2945	CTNND1	CTNND1	chr11	+	57556508	57556627	57529233	57529591	57558856	57559145	2945	117	0	8	5	243	125	3.36548554547e-06	0.000196368421361	1.0	0.451	0.549
8451	ERLEC1	ERLEC1	chr2	+	54035435	54035597	54028849	54028979	54036350	54036410	8451	306	12	395	60	250	125	3.37159322827e-06	0.000196368421361	0.927	0.767	0.16
17147	PACRGL	PACRGL	chr4	+	20714410	20714545	20706282	20706437	20715054	20715162	17147	122	2	84	20	250	125	3.38625112695e-06	0.000196852797255	0.968	0.677	0.291
20971	GOLT1B	GOLT1B	chr12	+	21661316	21661495	21659818	21659910	21665228	21665310	20971	115	13	360	3	250	125	3.42002891873e-06	0.000198444780793	0.816	0.984	-0.168
20077	ADPGK	ADPGK	chr15	-	73048591	73048788	73043707	73045233	73052747	73052868	20077	147	15	193	0	250	125	3.46191645006e-06	0.000200500508133	0.831	1.0	-0.169
11591	MLLT1	MLLT1	chr19	-	6226987	6227113	6222131	6222695	6230580	6230724	11591	188	26	408	11	250	125	3.52838420903e-06	0.000203969517693	0.783	0.949	-0.166
24388	SIL1	SIL1	chr5	-	138378308	138378408	138362489	138362681	138386626	138386735	24388	971	34	489	0	224	125	3.55389852613e-06	0.000205062587261	0.941	1.0	-0.059
35441	ANGEL2	ANGEL2	chr1	-	213174127	213174254	213173667	213173725	213178374	213178796	35441	37	13	89	1	250	125	3.56609213048e-06	0.000205384411886	0.587	0.978	-0.391
19245	IPO5P1	IPO5P1	chr19	-	23453019	23453094	23444421	23444546	23456877	23457053	19245	51	4	23	21	199	125	3.58512754928e-06	0.000205717402056	0.889	0.408	0.481
2993	MFAP2	MFAP2	chr1	-	17303603	17303690	17303391	17303418	17304731	17304809	2993	1054	72	202	0	211	125	3.58406641343e-06	0.000205717402056	0.897	1.0	-0.103
35286	TRMU	TRMU	chr22	+	46751886	46751969	46751340	46751485	46752738	46753237	35286	57	17	107	2	207	125	3.60910635955e-06	0.0002067112338	0.669	0.97	-0.301
8424	TCTN1	TCTN1	chr12	+	111072474	111072584	111070276	111070364	111074285	111074306	8424	47	12	90	0	234	125	3.68198713052e-06	0.000210497102197	0.677	1.0	-0.323
10146	C6orf48	C6orf48	chr6	+	31804203	31804294	31803187	31803228	31805012	31805212	10146	56	550	72	291	215	125	3.82762102646e-06	0.00021842066089	0.056	0.126	-0.07
17095	GPR108	GPR108	chr19	-	6735632	6735715	6734193	6734318	6736602	6736722	17095	36	9	113	0	207	125	3.84505348183e-06	0.000219012835296	0.707	1.0	-0.293
8926	EFNA1	EFNA1	chr1	+	155105978	155106044	155103814	155104110	155106205	155106256	8926	147	45	730	83	190	125	4.02384090592e-06	0.00022877672755	0.682	0.853	-0.171
28474	CADM1	CADM1	chr11	-	115061607	115061661	115049363	115049495	115069125	115069158	28474	65	38	2	19	178	125	4.06155919253e-06	0.000230301778102	0.546	0.069	0.477
4694	MPV17	MPV17	chr2	-	27535360	27535456	27535081	27535114	27535546	27535639	4694	196	14	368	1	220	125	4.06550186516e-06	0.000230301778102	0.888	0.995	-0.107
19837	ERRFI1	ERRFI1	chr1	-	8075367	8075444	8071778	8074456	8075554	8075752	19837	68	8	532	3	201	125	4.07305551064e-06	0.000230309402945	0.841	0.991	-0.15
1269	SON	SON	chr21	+	34944856	34944936	34941276	34941393	34945613	34945761	1269	61	222	44	428	204	125	4.08650222083e-06	0.000230649615348	0.144	0.059	0.085
20715	MDM4	MDM4	chr1	+	204506557	204506625	204501318	204501374	204507336	204507436	20715	7	25	22	5	192	125	4.11183032001e-06	0.000231657982984	0.154	0.741	-0.587
16957	NUPL2	NUPL2	chr7	+	23235457	23235534	23226670	23226765	23236298	23236385	16957	65	16	232	7	201	125	4.14035022889e-06	0.000232842195934	0.716	0.954	-0.238
32742	LOC374443	LOC374443	chr12	+	9809163	9809245	9808468	9808575	9809516	9811010	32742	1	26	13	7	206	125	4.15084707439e-06	0.000233010390109	0.023	0.53	-0.507
12042	PDIA6	PDIA6	chr2	-	10925059	10925156	10923516	10924452	10927406	10927565	12042	1779	33	4802	26	221	125	4.17593575597e-06	0.000233995620348	0.968	0.991	-0.023
26210	DENND5A	DENND5A	chr11	-	9168576	9168698	9167216	9167362	9171627	9171756	26210	183	19	347	4	246	125	4.38475404874e-06	0.000245076405484	0.83	0.978	-0.148
7070	ITGB4	ITGB4	chr17	+	73749845	73750055	73748526	73748658	73750656	73750896	7070	5	8	4	364	250	125	4.38947529069e-06	0.000245076405484	0.238	0.005	0.233
19831	IFT122	IFT122	chr3	+	129180070	129180147	129170756	129170841	129182402	129182469	19831	38	41	45	7	201	125	4.40042854855e-06	0.000245246864331	0.366	0.8	-0.434
14441	LAMTOR2	LAMTOR2	chr1	+	156027768	156027858	156025053	156025216	156028105	156028301	14441	363	22	667	6	214	125	4.486015586e-06	0.000249122328866	0.906	0.985	-0.079
2949	CTNND1	CTNND1	chr11	+	57558856	57559145	57529233	57529518	57563048	57563201	2949	16	7	18	79	250	125	4.48416529841e-06	0.000249122328866	0.533	0.102	0.431
15571	ADD1	ADD1	chr4	+	2911065	2911158	2910241	2910331	2916610	2916767	15571	28	403	4	486	217	125	4.55004540401e-06	0.000252226891923	0.038	0.005	0.033
15548	SLC30A6	SLC30A6	chr2	+	32422412	32422461	32418957	32419052	32422775	32422895	15548	21	15	114	9	173	125	4.56537482507e-06	0.00025262554491	0.503	0.901	-0.398
31157	TRAPPC2	TRAPPC2	chrX	-	13752162	13752304	13737989	13738101	13752643	13752754	31157	66	8	48	36	250	125	4.61867777934e-06	0.00025512031015	0.805	0.4	0.405
20124	ECHDC2	ECHDC2	chr1	-	53372190	53372283	53370705	53370762	53373539	53373626	20124	46	118	66	54	217	125	4.73708788096e-06	0.000261196126268	0.183	0.413	-0.23
11755	PTPN3	PTPN3	chr9	-	112184997	112185132	112182703	112182880	112189229	112189402	11755	27	35	412	152	250	125	4.81361945825e-06	0.000264945370288	0.278	0.575	-0.297
24102	TIMM9	TIMM9	chr14	-	58878624	58878689	58877560	58877656	58890725	58890813	24102	85	9	346	1	189	125	4.82813049452e-06	0.00026527372556	0.862	0.996	-0.134
13464	UBA3	UBA3	chr3	-	69129262	69129304	69126948	69127069	69129484	69129524	13464	82	33	289	32	166	125	4.94395057704e-06	0.000271157345871	0.652	0.872	-0.22
32931	MYEF2	MYEF2	chr15	-	48459545	48459598	48458317	48458325	48460827	48461036	32931	125	16	381	6	177	125	5.01241770579e-06	0.000274427659331	0.847	0.978	-0.131
15512	P4HA2	P4HA2	chr5	-	131562778	131562914	131554237	131554337	131563482	131563556	15512	13	23	112	33	250	125	5.06233798381e-06	0.000276672813436	0.22	0.629	-0.409
29173	ITM2C	ITM2C	chr2	+	231738131	231738272	231729664	231729860	231740334	231740523	29173	3106	25	802	25	250	125	5.1088146914e-06	0.000278722204684	0.984	0.941	0.043
20024	TMEM106C	TMEM106C	chr12	+	48359064	48359128	48357991	48358206	48361915	48362661	20024	256	20	276	1	188	125	5.11805885006e-06	0.000278736668215	0.895	0.995	-0.1
7279	ANKS6	ANKS6	chr9	-	101552385	101552888	101547113	101547158	101558414	101558794	7279	56	1	111	40	250	125	5.13961960824e-06	0.000279420685637	0.966	0.581	0.385
40	FOXM1	FOXM1	chr12	-	2974520	2974565	2973848	2973918	2977728	2977920	40	12	9	92	3	169	125	5.30950632349e-06	0.000288152106294	0.497	0.958	-0.461
25386	LPCAT3	LPCAT3	chr12	-	7092592	7092700	7091836	7091943	7125577	7125842	25386	171	14	241	0	232	125	5.37605872875e-06	0.000291254783799	0.868	1.0	-0.132
5035	FAM73A	FAM73A	chr1	+	78325724	78325811	78324998	78325071	78326908	78327007	5035	19	6	137	0	211	125	5.39740986505e-06	0.000291902080907	0.652	1.0	-0.348
24718	LTBP4	LTBP4	chr19	+	41122794	41122926	41120220	41120352	41125251	41125398	24718	225	21	66	27	250	125	5.52815045352e-06	0.000298452825267	0.843	0.55	0.293
658	EXOSC3	EXOSC3	chr9	-	37781982	37782134	37779710	37780877	37783910	37784060	658	306	63	439	33	250	125	5.66337397789e-06	0.00030522242777	0.708	0.869	-0.161
9495	OPTN	OPTN	chr10	+	13150137	13150289	13142081	13142302	13151111	13151288	9495	35	43	76	314	250	125	5.79585608962e-06	0.000311821075546	0.289	0.108	0.181
10156	C6orf48	C6orf48	chr6	+	31804189	31804294	31803187	31803228	31805012	31805212	10156	56	550	71	291	229	125	5.83237822616e-06	0.000313243109472	0.053	0.118	-0.065
3993	MLH1	MLH1	chr3	+	37055922	37056035	37053501	37053590	37058996	37059090	3993	122	9	386	0	237	125	5.87535548535e-06	0.000315006321816	0.877	1.0	-0.123
27568	EPB41	EPB41	chr1	+	29386933	29386996	29385100	29385157	29391493	29391670	27568	18	20	48	5	187	125	5.93821355777e-06	0.000317827523231	0.376	0.865	-0.489
5749	YPEL5	YPEL5	chr2	+	30371110	30371407	30369749	30369928	30379493	30379658	5749	91	167	82	339	250	125	6.00030397169e-06	0.00032059799689	0.214	0.108	0.106
16569	IMPA2	IMPA2	chr18	+	12012168	12012214	12009881	12009986	12014263	12014372	16569	46	7	388	2	170	125	6.03005965238e-06	0.000321104945744	0.829	0.993	-0.164
29962	BPTF	BPTF	chr17	+	65871671	65871860	65870932	65871136	65887959	65888150	29962	39	6	38	43	250	125	6.03047976577e-06	0.000321104945744	0.765	0.306	0.459
33416	ARHGEF7	ARHGEF7	chr13	+	111857635	111857720	111806251	111806338	111870025	111870227	33416	31	15	59	1	209	125	6.06017344451e-06	0.000322133500407	0.553	0.972	-0.419
7938	TSSC4	TSSC4	chr11	+	2423068	2423377	2421717	2422028	2423523	2423680	7938	37	43	13	76	250	125	6.08154049764e-06	0.000322716686612	0.301	0.079	0.222
16524	TEX30	TEX30	chr13	-	103419622	103419828	103418237	103418930	103420609	103420661	16524	413	12	482	53	250	125	6.35186539233e-06	0.000336349595307	0.945	0.82	0.125
2439	CLDND1	CLDND1	chr3	-	98240496	98240540	98239976	98240286	98241692	98241910	2439	8	131	51	173	168	125	6.36012023469e-06	0.000336349595307	0.043	0.18	-0.137
30162	VEZT	VEZT	chr12	+	95650929	95651015	95645715	95645847	95656681	95656857	30162	15	8	155	4	210	125	6.44483855838e-06	0.000340250209809	0.527	0.958	-0.431
31076	ATP5H	ATP5H	chr17	-	73038623	73038754	73038275	73038372	73043019	73043074	31076	1563	28	2449	8	250	125	6.49693714783e-06	0.000342418369915	0.965	0.994	-0.029
36770	TCF12	TCF12	chr15	+	57544618	57544690	57543547	57543621	57545459	57545666	36770	54	165	18	191	196	125	6.64274161299e-06	0.0003495095388	0.173	0.057	0.116
35624	POC1A	POC1A	chr3	-	52130584	52130728	52109248	52110001	52159128	52159197	35624	35	10	176	3	250	125	6.8279697869e-06	0.000358647489162	0.636	0.967	-0.331
13617	SLC4A7	SLC4A7	chr3	-	27450846	27451021	27446320	27446454	27453132	27453239	13617	14	5	307	2	250	125	6.89638868234e-06	0.00036162938153	0.583	0.987	-0.404
37069	LPIN1	LPIN1	chr2	+	11916211	11916319	11913745	11913871	11919644	11919771	37069	7	19	139	51	232	125	7.00383105567e-06	0.0003666440598	0.166	0.595	-0.429
18785	ZNF195	ZNF195	chr11	-	3381949	3382018	3379156	3381795	3392204	3392300	18785	5	49	26	29	193	125	7.09958874423e-06	0.000371031200988	0.062	0.367	-0.305
21003	GAS5	GAS5	chr1	-	173833621	173833644	173833394	173833442	173833812	173833842	21003	1237	131	976	49	147	125	7.15260714745e-06	0.000373173754081	0.889	0.944	-0.055
21339	FMNL2	FMNL2	chr2	+	153486169	153486238	153484812	153485047	153486338	153486419	21339	31	7	481	6	193	125	7.26687822838e-06	0.00037849949806	0.741	0.981	-0.24
34062	TNIK	TNIK	chr3	-	170824971	170824995	170819237	170819422	170825853	170825951	34062	26	20	10	54	148	125	7.37935421957e-06	0.00038371405869	0.523	0.135	0.388
12627	WDR54	WDR54	chr2	+	74650604	74650658	74650445	74650512	74650981	74651109	12627	331	20	289	0	178	125	7.57999951839e-06	0.000393488168979	0.921	1.0	-0.079
21262	GFM2	GFM2	chr5	-	74034326	74034467	74034142	74034242	74035813	74035962	21262	156	25	173	3	250	125	7.75898129357e-06	0.000402106938725	0.757	0.966	-0.209
10704	MTSS1	MTSS1	chr8	-	125592791	125592803	125580619	125580777	125597327	125597402	10704	0	34	47	106	136	125	7.91634826769e-06	0.000409052304696	0.0	0.29	-0.29
4785	ANXA5	ANXA5	chr4	-	122617735	122617779	122607442	122607527	122618017	122618147	4785	267	2	2743	3	168	125	7.91935170963e-06	0.000409052304696	0.99	0.999	-0.009
22759	NTAN1	NTAN1	chr16	-	15141711	15141777	15141298	15141407	15149747	15149936	22759	51	15	159	5	190	125	8.41445650468e-06	0.000433903610091	0.691	0.954	-0.263
32740	LOC374443	LOC374443	chr12	+	9809163	9809293	9808468	9808575	9809516	9811010	32740	4	26	18	7	250	125	8.5563978327e-06	0.000440491306668	0.071	0.563	-0.492
15929	AXL	AXL	chr19	+	41727050	41727151	41726540	41726763	41727784	41727961	15929	40	5	1577	2	225	125	8.71753635856e-06	0.000448043843011	0.816	0.998	-0.182
16236	ZNF608	ZNF608	chr5	-	123976944	123977098	123974825	123974907	123979203	123979376	16236	114	0	244	30	250	125	8.8596558625e-06	0.000454595532132	1.0	0.803	0.197
13072	PPT1	PPT1	chr1	-	40542513	40542585	40538381	40539855	40544231	40544330	13072	1108	7	364	16	196	125	9.02853381723e-06	0.000462496328859	0.99	0.936	0.054
1254	DHRS4	DHRS4	chr14	+	24435491	24435626	24429110	24429212	24436419	24436475	1254	38	59	128	64	250	125	9.08627763863e-06	0.000464687506979	0.244	0.5	-0.256
19712	FRS2	FRS2	chr12	+	69931695	69931763	69925793	69925836	69955959	69956054	19712	1	22	23	17	192	125	9.21560539269e-06	0.000470526378627	0.029	0.468	-0.439
3153	NUMA1	NUMA1	chr11	-	71723446	71723488	71721831	71721900	71723940	71727306	3153	23	122	134	250	166	125	9.43254972441e-06	0.000480812218547	0.124	0.288	-0.164
17809	SMAD7	SMAD7	chr18	-	46468850	46468925	46446222	46448280	46476181	46477081	17809	60	9	160	0	199	125	9.78670663043e-06	0.000498047104801	0.807	1.0	-0.193
26251	RBBP7	RBBP7	chrX	-	16870673	16870751	16870168	16870245	16870871	16870998	26251	508	19	1369	9	202	125	9.85482161409e-06	0.000500692679814	0.943	0.989	-0.046
288	TAF11	TAF11	chr6	-	34847743	34847840	34845554	34846497	34848065	34848153	288	291	53	274	14	221	125	1.0010399685e-05	0.000507766074218	0.756	0.917	-0.161
23727	NPHP3-ACAD11	NPHP3-ACAD11	chr3	-	132415574	132415657	132413670	132413809	132416103	132416206	23727	35	16	42	0	207	125	1.00477077546e-05	0.0005088270666	0.569	1.0	-0.431
8788	ETV4	ETV4	chr17	-	41610554	41610716	41607474	41607549	41611226	41611353	8788	521	25	314	0	250	125	1.01070046993e-05	0.000510996330424	0.912	1.0	-0.088
11473	SERPINB1	SERPINB1	chr6	-	2839568	2839700	2838782	2838920	2840652	2840828	11473	14	73	15	491	250	125	1.03729616718e-05	0.000523589998663	0.087	0.015	0.072
21933	ZNF185	ZNF185	chrX	+	152088871	152088955	152087526	152087625	152089250	152089292	21933	28	6	242	1	208	125	1.06648184206e-05	0.000537447984141	0.737	0.993	-0.256
2432	FLNA	FLNA	chrX	-	153596008	153596106	153595764	153595912	153596209	153596458	2432	245	2	3338	2	222	125	1.09762310526e-05	0.000552244960398	0.986	0.999	-0.013
22648	LMNA	LMNA	chr1	+	156108278	156108548	156107444	156107534	156109560	156109880	22648	63	6	436	0	250	125	1.11253601786e-05	0.000558842323664	0.84	1.0	-0.16
29703	PDLIM2	PDLIM2	chr8	+	22446810	22446887	22442833	22442912	22447108	22447254	29703	49	0	55	19	201	125	1.1179963093e-05	0.000560677858313	1.0	0.643	0.357
9038	CUX1	CUX1	chr7	+	101842081	101842147	101839913	101840585	101843350	101843452	9038	89	21	66	0	190	125	1.13503346201e-05	0.000568303931632	0.736	1.0	-0.264
26929	FGFR2	FGFR2	chr10	-	123324951	123325218	123324015	123324093	123353222	123353481	26929	348	19	41	14	250	125	1.16100822717e-05	0.000580373243092	0.902	0.594	0.308
33457	PPHLN1	PPHLN1	chr12	+	42726461	42726504	42719946	42720031	42729684	42729776	33457	7	95	60	166	167	125	1.18981819753e-05	0.000593818750899	0.052	0.213	-0.161
12625	FAHD2A	FAHD2A	chr2	+	96076611	96076774	96076274	96076334	96078181	96078290	12625	173	18	283	3	250	125	1.22888202758e-05	0.000612327036466	0.828	0.979	-0.151
12841	SSH1	SSH1	chr12	-	109196097	109196144	109194555	109194702	109198831	109198960	12841	25	19	73	7	171	125	1.23084776199e-05	0.000612327036466	0.49	0.884	-0.394
18158	SPIDR	SPIDR	chr8	+	48614517	48614577	48614282	48614426	48625223	48625434	18158	107	23	164	5	184	125	1.25643819165e-05	0.000624057772534	0.76	0.957	-0.197
24420	KIFC3	KIFC3	chr16	-	57793036	57793065	57792128	57792821	57793639	57793748	24420	30	13	298	19	153	125	1.25926238671e-05	0.000624461378125	0.653	0.928	-0.275
14498	GK	GK	chrX	+	30715848	30715866	30714733	30714800	30718530	30718566	14498	8	2	0	17	142	125	1.28300244623e-05	0.000635219217517	0.779	0.0	0.779
3637	AFG3L1P	AFG3L1P	chr16	+	90045217	90045286	90044046	90044210	90046649	90046744	3637	35	16	67	2	193	125	1.29686256647e-05	0.000641058991257	0.586	0.956	-0.37
18667	FUS	FUS	chr16	+	31198122	31198157	31196259	31196500	31199645	31199678	18667	1756	35	2283	7	159	125	1.30334715007e-05	0.000643240152299	0.975	0.996	-0.021
22671	SCP2	SCP2	chr1	+	53504588	53504718	53493640	53493743	53513529	53513609	22671	937	38	1132	12	250	125	1.38351531286e-05	0.000681721680272	0.925	0.979	-0.054
1443	MORF4L2	MORF4L2	chrX	-	102933426	102933579	102930425	102931979	102940098	102940188	1443	1038	61	1725	42	250	125	1.3965598509e-05	0.000685971636891	0.895	0.954	-0.059
2564	RPE	RPE	chr2	+	210868161	210868192	210867288	210867507	210874380	210874460	2564	9	73	1	287	155	125	1.39538034478e-05	0.000685971636891	0.09	0.003	0.087
26479	UBAC2	UBAC2	chr13	+	99970275	99970323	99966350	99966474	99992573	99992819	26479	340	20	277	0	172	125	1.40477802737e-05	0.000688918235445	0.925	1.0	-0.075
18792	ZNF195	ZNF195	chr11	-	3394806	3394886	3392806	3392933	3398846	3399130	18792	18	12	47	1	204	125	1.41686777293e-05	0.000693051448229	0.479	0.966	-0.487
32018	CTSL	CTSL	chr9	+	90345295	90345413	90344487	90344650	90345922	90346384	32018	615	35	403	3	242	125	1.41767119681e-05	0.000693051448229	0.901	0.986	-0.085
6912	NCAPD3	NCAPD3	chr11	-	134079038	134079100	134078757	134078845	134079206	134079371	6912	19	7	186	3	186	125	1.42220927953e-05	0.000694176771454	0.646	0.977	-0.331
13615	SLC4A7	SLC4A7	chr3	-	27472788	27473160	27465527	27465643	27475406	27475595	13615	5	10	1	181	250	125	1.45929367473e-05	0.000711159396305	0.2	0.003	0.197
12443	NADK2	NADK2	chr5	-	36208726	36208792	36207271	36207367	36211945	36212024	12443	5	45	40	51	190	125	1.47814876043e-05	0.000719218996395	0.068	0.34	-0.272
15078	CLIP1	CLIP1	chr12	-	122831921	122832026	122825299	122826244	122837272	122837333	15078	10	26	6	178	229	125	1.48478648441e-05	0.000721318103843	0.174	0.018	0.156
31578	PTMA	PTMA	chr2	+	232576596	232576693	232576057	232576129	232577152	232577226	31578	8274	31	10584	104	221	125	1.49215192115e-05	0.000723763626379	0.993	0.983	0.01
29821	TMC6	TMC6	chr17	-	76116733	76116913	76115377	76115473	76117093	76117245	29821	153	8	264	60	250	125	1.50054351514e-05	0.000726698476451	0.905	0.688	0.217
2991	MFAP2	MFAP2	chr1	-	17303603	17303693	17303391	17303418	17304731	17304809	2991	2162	72	393	0	214	125	1.51426108886e-05	0.000732199485693	0.946	1.0	-0.054
33510	XPA	XPA	chr9	-	100444481	100444712	100437190	100437869	100447204	100447322	33510	40	84	4	61	250	125	1.55450844025e-05	0.000750491532048	0.192	0.032	0.16
18794	ZNF195	ZNF195	chr11	-	3382972	3383119	3379156	3381795	3392204	3392300	18794	33	49	74	29	250	125	1.58342659095e-05	0.000762979723415	0.252	0.561	-0.309
18973	ENOSF1	ENOSF1	chr18	-	697239	697355	694247	694334	706469	706578	18973	35	8	237	3	240	125	1.58529111749e-05	0.000762979723415	0.695	0.976	-0.281
21889	ACTR2	ACTR2	chr2	+	65488380	65488526	65482678	65482828	65492176	65492309	21889	1369	7	4314	2	250	125	1.62217065813e-05	0.000778383924655	0.99	0.999	-0.009
26086	BTBD3	BTBD3	chr20	+	11899733	11899824	11898512	11899249	11900365	11900484	26086	232	1	196	17	215	125	1.62231227411e-05	0.000778383924655	0.993	0.87	0.123
32008	TIA1	TIA1	chr2	-	70456190	70456223	70454866	70454954	70456395	70456450	32008	216	67	242	27	157	125	1.66948194243e-05	0.000799779752143	0.72	0.877	-0.157
9943	AMBRA1	AMBRA1	chr11	-	46534276	46534363	46529740	46529920	46563494	46564948	9943	23	24	69	12	211	125	1.68049874953e-05	0.000803816990472	0.362	0.773	-0.411
32807	SRSF3	SRSF3	chr6	+	36567597	36568053	36566625	36566760	36568928	36568967	32807	388	1068	495	1909	250	125	1.68633301142e-05	0.000805366702669	0.154	0.115	0.039
15834	AZIN1	AZIN1	chr8	-	103862226	103862372	103855778	103855975	103870240	103870378	15834	207	131	381	424	250	125	1.69273959147e-05	0.000807184564332	0.441	0.31	0.131
14713	EGLN1	EGLN1	chr1	-	231503314	231503382	231499496	231502221	231506307	231506444	14713	90	26	330	25	192	125	1.71402025896e-05	0.000816078694768	0.693	0.896	-0.203
10186	RBMS2	RBMS2	chr12	+	56975842	56975936	56975616	56975663	56980632	56980710	10186	71	6	518	0	218	125	1.72713850181e-05	0.000821065245202	0.872	1.0	-0.128
35318	TMEM98	TMEM98	chr17	+	31258344	31258420	31254927	31255255	31258492	31258677	35318	475	42	311	5	200	125	1.74209437729e-05	0.000826908803581	0.876	0.975	-0.099
12114	PPP3CC	PPP3CC	chr8	+	22396981	22397011	22390433	22390531	22398127	22398657	12114	13	66	59	73	154	125	1.78363744051e-05	0.000845220106072	0.138	0.396	-0.258
5570	FDFT1	FDFT1	chr8	+	11660267	11660440	11653081	11653520	11666302	11666400	5570	550	13	3000	9	250	125	1.78611728758e-05	0.000845220106072	0.955	0.994	-0.039
28894	TP53	TP53	chr17	-	7576524	7576584	7573926	7574033	7576852	7576926	28894	10	62	3	258	184	125	1.80861153759e-05	0.000854562069428	0.099	0.008	0.091
17811	SMAD7	SMAD7	chr18	-	46474753	46474807	46446222	46448280	46476181	46477081	17811	46	9	111	0	178	125	1.81413182677e-05	0.000855867694505	0.782	1.0	-0.218
5679	EXOC7	EXOC7	chr17	-	74086409	74086478	74085255	74085401	74090494	74090662	5679	19	125	91	197	193	125	1.82379464961e-05	0.000859120748222	0.09	0.23	-0.14
27573	GGCX	GGCX	chr2	-	85787937	85788108	85786039	85786198	85788508	85788657	27573	60	27	204	23	250	125	1.82674043444e-05	0.00085920459555	0.526	0.816	-0.29
8246	CKLF	CKLF	chr16	+	66597024	66597120	66592092	66592251	66599985	66600190	8246	60	8	177	0	220	125	1.85306381288e-05	0.000870267170094	0.81	1.0	-0.19
20987	RNASET2	RNASET2	chr6	-	167362057	167362113	167360169	167360227	167365975	167366036	20987	76	8	390	2	180	125	1.87447484268e-05	0.000878992787633	0.868	0.993	-0.125
8679	BCAR1	BCAR1	chr16	-	75270725	75270896	75268786	75269884	75271080	75271242	8679	21	6	272	3	250	125	1.90445737704e-05	0.000891705435226	0.636	0.978	-0.342
1922	PKIG	PKIG	chr20	+	43211225	43211372	43160421	43160619	43218437	43218507	1922	135	57	24	37	250	125	1.93264485335e-05	0.000902612553773	0.542	0.245	0.297
37100	SLTM	SLTM	chr15	-	59186631	59186781	59186288	59186392	59189313	59189432	37100	345	0	576	24	250	125	1.93356746532e-05	0.000902612553773	1.0	0.923	0.077
652	NUP50	NUP50	chr22	+	45571774	45571961	45567480	45567564	45574118	45574781	652	90	9	438	3	250	125	1.93868391218e-05	0.000903642112399	0.833	0.986	-0.153
27123	FLOT1	FLOT1	chr6	-	30709390	30709481	30708966	30709110	30709923	30709980	27123	186	44	275	20	215	125	1.9418201559e-05	0.000903746973008	0.711	0.889	-0.178
32643	CD46	CD46	chr1	+	207940951	207940996	207940357	207940540	207941123	207941168	32643	9	120	278	1031	169	125	1.96469357618e-05	0.000913023692895	0.053	0.166	-0.113
5048	CREB1	CREB1	chr2	+	208425842	208425884	208424949	208425096	208432186	208432287	5048	13	61	83	101	166	125	1.979349766e-05	0.000918459712794	0.138	0.382	-0.244
9438	CD47	CD47	chr3	-	107768465	107768498	107761940	107766139	107769424	107769449	9438	61	22	166	181	157	125	2.01902582311e-05	0.000935471919803	0.688	0.422	0.266
18788	ZNF195	ZNF195	chr11	-	3398846	3399130	3394806	3394886	3400267	3400452	18788	27	9	17	40	250	125	2.04225828168e-05	0.000944825988647	0.6	0.175	0.425
31156	TRAPPC2	TRAPPC2	chrX	-	13752168	13752304	13737989	13738101	13752643	13752754	31156	29	8	18	36	250	125	2.09464937806e-05	0.000966869280497	0.644	0.2	0.444
4104	ITPA	ITPA	chr20	+	3193964	3194029	3193814	3193872	3194630	3194704	4104	279	16	647	5	189	125	2.09764945895e-05	0.000966869280497	0.92	0.988	-0.068
8857	RPAIN	RPAIN	chr17	+	5331390	5331531	5326088	5326149	5335861	5336340	8857	74	108	154	97	250	125	2.09924909015e-05	0.000966869280497	0.255	0.443	-0.188
16733	NF1	NF1	chr17	+	29579955	29580018	29576001	29576137	29585361	29585520	16733	27	11	135	5	187	125	2.11123967496e-05	0.000970951307108	0.621	0.948	-0.327
20503	GEN1	GEN1	chr2	+	17952462	17952554	17950004	17950078	17953900	17954051	20503	34	14	60	1	216	125	2.14226377618e-05	0.000983761751538	0.584	0.972	-0.388
3544	EXOSC8	EXOSC8	chr13	+	37576409	37576446	37574677	37574959	37576624	37576688	3544	167	22	401	11	161	125	2.14710413741e-05	0.000984528120201	0.855	0.966	-0.111
25467	SRP9	SRP9	chr1	+	225974563	225974687	225971001	225971070	225976941	225978168	25467	324	1289	326	1875	248	125	2.1786227718e-05	0.00099750717854	0.112	0.081	0.031
30500	LIG1	LIG1	chr19	-	48665518	48665608	48664628	48664764	48668806	48668880	30500	179	21	372	8	214	125	2.21683053597e-05	0.0010135061904	0.833	0.964	-0.131
16603	RWDD2B	RWDD2B	chr21	-	30380560	30380628	30380081	30380444	30380715	30380942	16603	33	17	100	7	192	125	2.27400783838e-05	0.00103355820391	0.558	0.903	-0.345
22876	NAV2	NAV2	chr11	+	20071381	20071447	20070273	20070741	20075625	20075786	22876	1	32	27	41	190	125	2.26925303546e-05	0.00103355820391	0.02	0.302	-0.282
33831	DCAF6	DCAF6	chr1	+	168007608	168007726	167973770	167974031	168012262	168012378	33831	92	11	451	6	242	125	2.27002645666e-05	0.00103355820391	0.812	0.975	-0.163
7222	UBE2C	UBE2C	chr20	+	44444028	44444179	44443022	44443109	44444492	44444552	7222	0	6	39	5	250	125	2.27357838983e-05	0.00103355820391	0.0	0.796	-0.796
23447	MTMR14	MTMR14	chr3	+	9739394	9739550	9731647	9731827	9743473	9744078	23447	76	45	119	20	250	125	2.29513011019e-05	0.00104163339197	0.458	0.748	-0.29
6634	MAPKAPK5	MAPKAPK5	chr12	+	112308074	112308164	112306556	112306665	112308888	112308984	6634	126	37	302	28	214	125	2.301951477e-05	0.00104320408322	0.665	0.863	-0.198
10304	MATR3	MATR3	chr5	+	138642927	138644016	138629332	138629494	138650363	138650425	10304	650	34	1022	15	250	125	2.32101220179e-05	0.00104944509981	0.905	0.971	-0.066
26959	BAG6	BAG6	chr6	-	31608161	31608305	31607975	31608083	31608421	31608481	26959	1114	24	1461	5	250	125	2.32248424304e-05	0.00104944509981	0.959	0.993	-0.034
34093	GIPC1	GIPC1	chr19	-	14593500	14593818	14591404	14591590	14602467	14602555	34093	410	49	2001	107	250	125	2.36771740689e-05	0.00106832923637	0.807	0.903	-0.096
15210	TMEM230	TMEM230	chr20	-	5092145	5092251	5089977	5090091	5093388	5093733	15210	11	16	0	32	230	125	2.40446000314e-05	0.00108333311869	0.272	0.0	0.272
12778	C11orf1	C11orf1	chr11	+	111753859	111753926	111753091	111753322	111754494	111754797	12778	152	1	143	18	191	125	2.45545661943e-05	0.00110181730537	0.99	0.839	0.151
23446	MTMR14	MTMR14	chr3	+	9731647	9731827	9730627	9730766	9739394	9739550	23446	102	12	142	0	250	125	2.45613367045e-05	0.00110181730537	0.81	1.0	-0.19
33620	SORBS1	SORBS1	chr10	-	97110965	97111133	97106162	97106209	97114638	97114724	33620	23	2	41	46	250	125	2.44930366797e-05	0.00110181730537	0.852	0.308	0.544
21961	SETD3	SETD3	chr14	-	99927528	99927677	99925449	99925522	99929822	99929915	21961	52	6	583	3	250	125	2.47146882588e-05	0.00110709677867	0.813	0.99	-0.177
25594	HNRNPAB	HNRNPAB	chr5	+	177637132	177637273	177636330	177636448	177637553	177638184	25594	773	242	1927	408	250	125	2.4817471422e-05	0.00111009908552	0.615	0.703	-0.088
17724	ADAMTS9	ADAMTS9	chr3	-	64641467	64641551	64641251	64641367	64644177	64644467	17724	1	4	411	17	208	125	2.52209449204e-05	0.0011265234434	0.131	0.936	-0.805
23003	KIAA0101	KIAA0101	chr15	-	64668941	64669104	64657210	64658274	64673156	64673237	23003	716	115	1661	152	250	125	2.5373960958e-05	0.00112693869389	0.757	0.845	-0.088
29754	METTL22	METTL22	chr16	+	8728895	8728936	8722586	8722967	8729024	8729169	29754	22	29	35	6	165	125	2.53754516969e-05	0.00112693869389	0.365	0.815	-0.45
30158	VEZT	VEZT	chr12	+	95650925	95651015	95645715	95645847	95656681	95656857	30158	38	8	277	4	214	125	2.53496210793e-05	0.00112693869389	0.735	0.976	-0.241
31104	PGD	PGD	chr1	+	10463127	10463193	10460449	10460629	10464217	10464336	31104	926	28	1778	14	190	125	2.52836788859e-05	0.00112693869389	0.956	0.988	-0.032
34240	HSPD1	HSPD1	chr2	-	198354920	198355020	198353725	198353971	198358047	198358216	34240	2813	25	7113	0	224	125	2.54371794293e-05	0.00112806623003	0.984	1.0	-0.016
17931	PLEKHA4	PLEKHA4	chr19	-	49342461	49342520	49341273	49341386	49344405	49344567	17931	43	44	68	17	183	125	2.56316844581e-05	0.00113507044313	0.4	0.732	-0.332
3099	KIF13A	KIF13A	chr6	-	17790102	17790141	17788006	17788106	17794479	17794626	3099	3	9	60	9	163	125	2.62459109491e-05	0.00116061511908	0.204	0.836	-0.632
8677	BCAR1	BCAR1	chr16	-	75270779	75270896	75268786	75269884	75271080	75271242	8677	46	6	514	3	241	125	2.63021400267e-05	0.00116144713065	0.799	0.989	-0.19
29148	CPNE1	CPNE1	chr20	-	34246851	34246936	34220716	34220845	34252681	34252878	29148	23	104	42	53	209	125	2.65308505618e-05	0.00116988237783	0.117	0.322	-0.205
1280	RANGRF	RANGRF	chr17	+	8192820	8192906	8192575	8192732	8193130	8193409	1280	102	20	248	9	210	125	2.73590748984e-05	0.00120469186109	0.752	0.943	-0.191
11874	OSBPL3	OSBPL3	chr7	-	24902818	24902911	24901231	24901388	24903114	24903218	11874	19	1	138	138	217	125	2.75335015832e-05	0.00121065508449	0.916	0.365	0.551
30705	MYH10	MYH10	chr17	-	8479960	8479987	8473037	8473130	8480553	8480656	30705	10	15	15	202	151	125	2.767238051e-05	0.00121504060562	0.356	0.058	0.298
11615	RHOC	RHOC	chr1	-	113247721	113247790	113246265	113246428	113249699	113250025	11615	127	84	1980	695	193	125	2.78065626266e-05	0.00121920780172	0.495	0.649	-0.154
15481	ZFYVE19	ZFYVE19	chr15	+	41104896	41105100	41102846	41102955	41105535	41105615	15481	113	46	196	26	250	125	2.81957368808e-05	0.00123278909858	0.551	0.79	-0.239
24721	LTBP4	LTBP4	chr19	+	41123005	41123130	41120220	41120352	41125251	41125398	24721	79	21	21	27	249	125	2.81843945309e-05	0.00123278909858	0.654	0.281	0.373
12133	SETD5	SETD5	chr3	+	9478533	9478572	9477411	9477590	9482139	9482382	12133	2	88	29	122	163	125	2.86685002779e-05	0.00125169655995	0.017	0.154	-0.137
3456	MYO6	MYO6	chr6	+	76621388	76621415	76618212	76618344	76623779	76623998	3456	5	103	95	390	151	125	2.90354177302e-05	0.00126593605702	0.039	0.168	-0.129
18790	ZNF195	ZNF195	chr11	-	3398846	3399032	3392806	3392933	3400267	3400452	18790	12	41	1	83	250	125	2.91827145555e-05	0.00126879412878	0.128	0.006	0.122
35513	PREPL	PREPL	chr2	-	44548965	44549039	44544747	44548584	44549869	44549993	35513	107	12	148	0	198	125	2.9153032855e-05	0.00126879412878	0.849	1.0	-0.151
21736	HSPH1	HSPH1	chr13	-	31717928	31718060	31715258	31715396	31719699	31719905	21736	829	27	1321	10	250	125	2.92247662486e-05	0.00126884534078	0.939	0.985	-0.046
11033	MPPE1	MPPE1	chr18	-	11906201	11906308	11896982	11897355	11908199	11908796	11033	64	12	124	1	231	125	2.93373807542e-05	0.00127195574127	0.743	0.985	-0.242
7779	DCAF8	DCAF8	chr1	-	160194851	160194909	160194231	160194339	160195380	160195453	7779	224	26	286	6	182	125	2.94661140234e-05	0.00127575533839	0.855	0.97	-0.115
4985	ZNF638	ZNF638	chr2	+	71575556	71577401	71558884	71558995	71582848	71582910	4985	62	10	112	0	250	125	3.02108989404e-05	0.00130617957633	0.756	1.0	-0.244
5427	CD44	CD44	chr11	+	35243200	35243279	35236398	35236461	35250675	35253949	5427	3	0	2392	2	203	125	3.06101405982e-05	0.00132160027064	1.0	0.999	0.001
9775	PFKM	PFKM	chr12	+	48536564	48536729	48535696	48535849	48537535	48537597	9775	516	24	285	0	250	125	3.07229316117e-05	0.00132462773059	0.915	1.0	-0.085
26676	ZNF655	ZNF655	chr7	+	99159990	99160117	99158155	99158318	99161485	99162328	26676	9	12	117	18	250	125	3.09351697024e-05	0.00133192853408	0.273	0.765	-0.492
21042	PRKAG1	PRKAG1	chr12	-	49397539	49397705	49396926	49397073	49398289	49398416	21042	121	11	320	2	250	125	3.11301564282e-05	0.00133846737673	0.846	0.988	-0.142
416	CENPU	CENPU	chr4	-	185621973	185622035	185618800	185618957	185623242	185623290	416	214	12	753	5	186	125	3.13289814969e-05	0.00134515293583	0.923	0.99	-0.067
20230	ELP2	ELP2	chr18	+	33718757	33718835	33718232	33718389	33721099	33721164	20230	112	13	272	3	202	125	3.15582033079e-05	0.00135134628705	0.842	0.982	-0.14
8784	ETV4	ETV4	chr17	-	41610041	41610307	41607474	41607549	41611226	41611353	8784	448	25	229	0	250	125	3.15602892154e-05	0.00135134628705	0.9	1.0	-0.1
21117	C12orf49	C12orf49	chr12	-	117160871	117161028	117157567	117157681	117175594	117175875	21117	49	11	191	4	250	125	3.17748272946e-05	0.00135865835221	0.69	0.96	-0.27
28829	GPRC5A	GPRC5A	chr12	+	13061176	13062105	13043955	13044598	13065017	13065076	28829	6	0	4134	5	250	125	3.30865912072e-05	0.00141280199566	1.0	0.998	0.002
27422	GPR180	GPR180	chr13	+	95271403	95271584	95264443	95264644	95271721	95271771	27422	40	20	264	31	250	125	3.3312563655e-05	0.00142049713399	0.5	0.81	-0.31
34218	PARP2	PARP2	chr14	+	20825554	20825679	20825209	20825308	20825796	20826063	34218	158	39	293	23	249	125	3.4280090505e-05	0.00145974876481	0.67	0.865	-0.195
2852	DSE	DSE	chr6	+	116754505	116754713	116752116	116752356	116756749	116759442	2852	97	0	301	36	250	125	3.44792021179e-05	0.00146621626212	1.0	0.807	0.193
34231	FAM32A	FAM32A	chr19	+	16301330	16301384	16296434	16296576	16301697	16302857	34231	515	24	894	9	178	125	3.4560039426e-05	0.00146764337059	0.938	0.986	-0.048
5419	CD44	CD44	chr11	+	35232792	35232996	35211381	35211612	35236398	35236461	5419	6	7	2870	255	250	125	3.46354242655e-05	0.00146883534901	0.3	0.849	-0.549
4413	SMG5	SMG5	chr1	-	156236331	156236469	156235571	156236171	156237260	156237469	4413	316	21	618	8	250	125	3.52818781361e-05	0.00149420919915	0.883	0.975	-0.092
13477	ETFA	ETFA	chr15	-	76584959	76585041	76584771	76584854	76603690	76603810	13477	317	23	588	9	206	125	3.56507303871e-05	0.00150777332889	0.893	0.975	-0.082
7489	UPP1	UPP1	chr7	+	48142893	48143008	48141420	48141579	48146469	48146679	7489	2	4	654	23	239	125	3.58439630318e-05	0.00151388318965	0.207	0.937	-0.73
4770	SREBF1	SREBF1	chr17	-	17726831	17726921	17723403	17723835	17740040	17740325	4770	13	7	13	67	214	125	3.61845039299e-05	0.00152618961345	0.52	0.102	0.418
36085	DSCC1	DSCC1	chr8	-	120855015	120855068	120854033	120854188	120855848	120855987	36085	112	9	263	0	177	125	3.64479764724e-05	0.00153521646355	0.898	1.0	-0.102
19488	GGT1	GGT1	chr22	+	25004956	25005198	25003920	25003990	25005931	25006000	19488	5	0	8	70	250	125	3.68945647496e-05	0.00155192137334	1.0	0.054	0.946
9209	XPO7	XPO7	chr8	+	21829386	21829452	21827654	21827821	21832180	21832285	9209	164	10	335	0	190	125	3.70095696848e-05	0.0015546523298	0.915	1.0	-0.085
27876	MFSD1	MFSD1	chr3	+	158523150	158523263	158522107	158522160	158524828	158524871	27876	218	17	341	3	237	125	3.71948926784e-05	0.00156032574786	0.871	0.984	-0.113
4812	ODC1	ODC1	chr2	-	10584599	10584773	10583827	10583962	10585056	10585175	4812	977	1	927	20	250	125	3.7593508674e-05	0.00157491941939	0.998	0.959	0.039
7274	CAMK1	CAMK1	chr3	-	9802339	9802452	9801355	9801434	9803144	9803220	7274	180	1	153	16	237	125	3.79104409626e-05	0.00158605635957	0.99	0.835	0.155
17066	SEPT2	SEPT2	chr2	+	242256913	242257014	242254601	242255025	242263630	242263656	17066	24	42	17	132	225	125	3.85350525407e-05	0.00161001835265	0.241	0.067	0.174
2494	UBXN11	UBXN11	chr1	-	26628184	26628213	26624452	26624553	26629303	26629409	2494	50	24	30	0	153	125	3.91597846536e-05	0.00163392096102	0.63	1.0	-0.37
12135	ADNP	ADNP	chr20	-	49521302	49521386	49520425	49520538	49545187	49545362	12135	12	104	52	120	208	125	3.93952672458e-05	0.00164153997465	0.065	0.207	-0.142
1613	UBR7	UBR7	chr14	+	93678377	93678473	93676993	93677054	93681274	93681328	1613	81	14	278	7	220	125	3.97762388532e-05	0.00165399026887	0.767	0.958	-0.191
28956	TRIM26	TRIM26	chr6	-	30172432	30172542	30168811	30168915	30181081	30181271	28956	33	16	138	11	234	125	3.9800622712e-05	0.00165399026887	0.524	0.87	-0.346
30494	ZNF227	ZNF227	chr19	+	44721943	44722005	44717221	44717397	44732598	44732725	30494	22	24	30	3	186	125	3.98998687897e-05	0.00165589789684	0.381	0.87	-0.489
359	AKAP8L	AKAP8L	chr19	-	15509440	15509577	15508524	15508666	15510112	15510221	359	71	210	25	200	250	125	4.03559189556e-05	0.00167258850753	0.145	0.059	0.086
7084	PSMD6	PSMD6	chr3	-	64008318	64008477	64007993	64008199	64008950	64009282	7084	6	121	66	289	250	125	4.05861719356e-05	0.00167988871386	0.024	0.102	-0.078
27873	FAM92A1	FAM92A1	chr8	+	94736737	94736823	94730902	94731016	94738621	94738741	27873	28	199	2	139	210	125	4.1090015696e-05	0.00169847850499	0.077	0.008	0.069
6791	PANX1	PANX1	chr11	+	93886656	93886796	93862093	93862659	93911534	93911758	6791	58	10	217	3	250	125	4.14961828298e-05	0.0017129867069	0.744	0.973	-0.229
18340	DENND1B	DENND1B	chr1	-	197616184	197616244	197614819	197614873	197621364	197621445	18340	0	10	31	14	184	125	4.17506787309e-05	0.0017189208486	0.0	0.601	-0.601
33856	PLSCR1	PLSCR1	chr3	-	146246400	146246618	146243391	146243434	146251256	146251337	33856	60	15	1070	62	250	125	4.17158175762e-05	0.0017189208486	0.667	0.896	-0.229
1669	ILF3	ILF3	chr19	+	10791021	10791119	10790491	10790603	10791694	10791806	1669	1233	40	1574	16	222	125	4.19394091129e-05	0.00172440407562	0.946	0.982	-0.036
17346	CDC45	CDC45	chr22	+	19502487	19502571	19496052	19496214	19504049	19504168	17346	100	10	174	0	208	125	4.25427665784e-05	0.00174689828425	0.857	1.0	-0.143
545	ARHGAP29	ARHGAP29	chr1	-	94655481	94655639	94654771	94654908	94667275	94667413	545	6	0	2388	1	250	125	4.34054529296e-05	0.00177996760277	1.0	0.999	0.001
31159	MBD1	MBD1	chr18	-	47797838	47797910	47793251	47794033	47799046	47799108	31159	41	19	63	3	196	125	4.34799803671e-05	0.00178035188082	0.579	0.931	-0.352
9545	IP6K2	IP6K2	chr3	-	48752747	48752960	48730883	48732854	48754589	48754711	9545	26	120	3	110	250	125	4.35295260621e-05	0.00178035188082	0.098	0.013	0.085
724	ATP6AP2	ATP6AP2	chrX	+	40456500	40456596	40450485	40450617	40456778	40456916	724	431	16	815	4	220	125	4.51501178574e-05	0.00184420409033	0.939	0.991	-0.052
13161	PRH1-PRR4	PRH1-PRR4	chr12	-	11187380	11187484	11126253	11126320	11199618	11199787	13161	16	20	0	22	228	125	4.52270466232e-05	0.001844918802	0.305	0.0	0.305
23399	RRNAD1	RRNAD1	chr1	+	156703800	156704285	156703168	156703312	156705516	156705701	23399	38	32	67	12	250	125	4.53995909174e-05	0.001849526904	0.373	0.736	-0.363
14158	HNRNPD	HNRNPD	chr4	-	83277689	83277836	83276456	83276554	83277948	83278048	14158	1127	537	2236	1374	250	125	4.56902611309e-05	0.00185892893353	0.512	0.449	0.063
18486	NAP1L1	NAP1L1	chr12	-	76461150	76461253	76453917	76454059	76467982	76468019	18486	1632	40	2601	130	227	125	4.60479675032e-05	0.00187103017697	0.957	0.917	0.04
19581	PTPRF	PTPRF	chr1	+	44067741	44067768	44064390	44064584	44069086	44069204	19581	2	158	66	626	151	125	4.63038766002e-05	0.00187651598081	0.01	0.08	-0.07
6558	PIGN	PIGN	chr18	-	59829485	59829562	59828365	59828618	59854076	59854289	6558	12	0	25	38	201	125	4.62796298702e-05	0.00187651598081	1.0	0.29	0.71
31577	ENSA	ENSA	chr1	-	150598954	150599002	150598117	150598284	150599942	150600068	31577	1	462	52	1303	172	125	4.70350635515e-05	0.00190366294371	0.002	0.028	-0.026
14958	RBPMS	RBPMS	chr8	+	30423773	30423877	30416403	30416473	30428153	30429778	14958	79	6	662	2	228	125	4.71082115602e-05	0.00190414090034	0.878	0.995	-0.117
3454	MYO6	MYO6	chr6	+	76604947	76604977	76602246	76602407	76617321	76617425	3454	3	81	36	130	154	125	4.77370529333e-05	0.00192704984943	0.029	0.184	-0.155
20638	AKAP9	AKAP9	chr7	+	91671359	91671500	91669987	91670212	91671981	91672085	20638	14	10	10	61	250	125	4.82211392195e-05	0.00194406340882	0.412	0.076	0.336
13324	UBE2B	UBE2B	chr5	+	133716409	133716499	133710073	133710154	133724015	133724104	13324	144	10	257	0	214	125	4.83160073749e-05	0.00194536163027	0.894	1.0	-0.106
13662	P2RX5-TAX1BP3	P2RX5-TAX1BP3	chr17	-	3567488	3567566	3566186	3567179	3567972	3568092	13662	232	10	2175	14	202	125	4.93246583615e-05	0.00198083488941	0.935	0.99	-0.055
13996	ZMIZ2	ZMIZ2	chr7	+	44799749	44799827	44798879	44799059	44800023	44800192	13996	18	37	135	78	202	125	4.92989992334e-05	0.00198083488941	0.231	0.517	-0.286
15886	FBRS	FBRS	chr16	+	30672500	30672536	30671583	30671763	30673740	30673789	15886	5	15	22	4	160	125	4.97750408467e-05	0.00199633926745	0.207	0.811	-0.604
30521	LOC389906	LOC389906	chrX	-	3736482	3736541	3735575	3735819	3746546	3747433	30521	47	10	80	0	183	125	5.00849015386e-05	0.00200617496576	0.762	1.0	-0.238
4652	ARL16	ARL16	chr17	-	79650042	79650156	79649063	79649179	79650565	79650624	4652	263	40	404	20	238	125	5.06955102487e-05	0.00202801639775	0.775	0.914	-0.139
5884	FRAS1	FRAS1	chr4	+	79387361	79387589	79385596	79385737	79391131	79391245	5884	4	9	68	10	250	125	5.07685382009e-05	0.0020283239786	0.182	0.773	-0.591
9641	MCRS1	MCRS1	chr12	-	49960504	49960624	49959859	49959998	49961830	49961928	9641	335	20	458	4	244	125	5.17307199368e-05	0.00206410891902	0.896	0.983	-0.087
30620	AURKB	AURKB	chr17	-	8113494	8113567	8111055	8111158	8113847	8113944	30620	105	27	469	38	197	125	5.23684446769e-05	0.00208476979715	0.712	0.887	-0.175
324	TMX2	TMX2	chr11	+	57506445	57506511	57505079	57505140	57506602	57506732	324	166	15	254	2	190	125	5.23828380561e-05	0.00208476979715	0.879	0.988	-0.109
13438	GPBP1	GPBP1	chr5	+	56517202	56517223	56509900	56510020	56526672	56526796	13438	15	170	66	240	145	125	5.24784247622e-05	0.002085899795	0.071	0.192	-0.121
16091	SOD1	SOD1	chr21	+	33036102	33036199	33031934	33032154	33038761	33038831	16091	3454	67	3387	27	221	125	5.26588117156e-05	0.00208772348926	0.967	0.986	-0.019
18509	VPS29	VPS29	chr12	-	110936624	110936664	110933816	110934008	110937339	110937351	18509	14	79	21	22	164	125	5.2618294631e-05	0.00208772348926	0.119	0.421	-0.302
17515	TRMT1	TRMT1	chr19	-	13226810	13226866	13226092	13226280	13226959	13227245	17515	69	13	109	1	180	125	5.31318192771e-05	0.00210378962477	0.787	0.987	-0.2
12690	SH3YL1	SH3YL1	chr2	-	224863	224920	218135	219001	229965	230044	12690	3	22	184	169	181	125	5.38652000013e-05	0.00213011134222	0.086	0.429	-0.343
21500	PDE9A	PDE9A	chr21	+	44151879	44152059	44119077	44119121	44152179	44152234	21500	76	20	11	18	250	125	5.41439923707e-05	0.0021384121567	0.655	0.234	0.421
35704	CEP63	CEP63	chr3	+	134276983	134277189	134270767	134270854	134280218	134283870	35704	57	60	23	79	250	125	5.43227770256e-05	0.00214274709937	0.322	0.127	0.195
31763	CUEDC1	CUEDC1	chr17	-	55946482	55946554	55943834	55943905	55948646	55948730	31763	54	8	130	0	196	125	5.44497474745e-05	0.00214502983611	0.811	1.0	-0.189
20616	IL17RA	IL17RA	chr22	+	17581244	17581371	17579664	17579777	17582885	17582933	20616	24	7	181	3	250	125	5.46793511158e-05	0.00214966996801	0.632	0.968	-0.336
8252	CKLF	CKLF	chr16	+	66592092	66592251	66586465	66586696	66599985	66600190	8252	98	9	191	0	250	125	5.47060295309e-05	0.00214966996801	0.845	1.0	-0.155
16561	SOS1	SOS1	chr2	-	39216410	39216455	39214613	39214732	39222263	39222528	16561	49	17	117	6	169	125	5.48862433614e-05	0.00215304541427	0.681	0.935	-0.254
36520	KIF21A	KIF21A	chr12	-	39727013	39727082	39726694	39726909	39730897	39731005	36520	15	6	103	1	193	125	5.49306435623e-05	0.00215304541427	0.618	0.985	-0.367
30647	ARL5A	ARL5A	chr2	-	152668870	152668954	152663334	152663486	152670682	152670830	30647	110	9	376	2	208	125	5.50034685569e-05	0.00215318117833	0.88	0.991	-0.111
31527	NDUFAF5	NDUFAF5	chr20	+	13795063	13795161	13789487	13789548	13797108	13797192	31527	54	30	23	49	222	125	5.54208308303e-05	0.00216678696658	0.503	0.209	0.294
25029	LAS1L	LAS1L	chrX	-	64748139	64748249	64744844	64744930	64749091	64749138	25029	183	9	419	0	234	125	5.5912520683e-05	0.0021832608548	0.916	1.0	-0.084
17343	CDC45	CDC45	chr22	+	19502271	19502410	19496052	19496214	19504049	19504168	17343	140	10	233	0	250	125	5.67281933158e-05	0.00221232827274	0.875	1.0	-0.125
2626	AP3M1	AP3M1	chr10	-	75898563	75898689	75897864	75898140	75910512	75910826	2626	97	54	213	46	250	125	5.74933238949e-05	0.00223935414513	0.473	0.698	-0.225
26355	ELOVL1	ELOVL1	chr1	-	43830856	43831047	43830598	43830679	43831234	43831294	26355	281	3	1951	123	250	125	5.82694299853e-05	0.00226390227163	0.979	0.888	0.091
4989	ZNF638	ZNF638	chr2	+	71575882	71577401	71558884	71558995	71582848	71582910	4989	106	10	171	0	250	125	5.81979322782e-05	0.00226390227163	0.841	1.0	-0.159
35153	ZFYVE21	ZFYVE21	chr14	+	104196129	104196183	104195427	104195519	104198956	104199099	35153	12	45	17	376	178	125	5.86126164115e-05	0.00227438931408	0.158	0.031	0.127
3461	RERE	RERE	chr1	-	8674619	8674745	8617476	8617582	8684368	8684439	3461	74	36	147	21	250	125	5.87543211004e-05	0.00227704168529	0.507	0.778	-0.271
29364	HNRNPDL	HNRNPDL	chr4	-	83347615	83347786	83347189	83347282	83348342	83348457	29364	2119	13	4188	76	250	125	5.89944939575e-05	0.00228349884778	0.988	0.965	0.023
18088	DCUN1D5	DCUN1D5	chr11	-	102953476	102953568	102937187	102937296	102953984	102954055	18088	97	9	599	6	216	125	5.91341868287e-05	0.00228605549405	0.862	0.983	-0.121
2928	SNAPC5	SNAPC5	chr15	-	66787667	66787757	66786752	66786890	66789979	66790146	2928	122	23	194	7	214	125	5.98466587809e-05	0.00231072117977	0.756	0.942	-0.186
3671	SLC33A1	SLC33A1	chr3	-	155560220	155560408	155551645	155551830	155571011	155572248	3671	123	10	199	0	250	125	6.08653012423e-05	0.00234713235586	0.86	1.0	-0.14
34028	DUSP6	DUSP6	chr12	-	89744364	89744802	89741601	89743338	89745416	89746636	34028	251	3	268	24	250	125	6.09477446037e-05	0.00234739557783	0.977	0.848	0.129
36018	ING3	ING3	chr7	+	120604795	120604892	120595612	120595678	120606679	120606751	36018	67	20	87	3	221	125	6.16777667094e-05	0.00237256866414	0.655	0.943	-0.288
1777	DDX19B	DDX19B	chr16	+	70346511	70346560	70333061	70333257	70348804	70348858	1777	40	6	171	0	173	125	6.21235845373e-05	0.00238381017898	0.828	1.0	-0.172
4752	SHMT2	SHMT2	chr12	+	57625263	57625343	57624585	57624783	57625495	57625696	4752	847	37	906	11	204	125	6.20889049578e-05	0.00238381017898	0.933	0.981	-0.048
15721	KXD1	KXD1	chr19	+	18671229	18671360	18668571	18668724	18672845	18672967	15721	23	47	18	154	250	125	6.22398678655e-05	0.00238532372611	0.197	0.055	0.142
34290	MUM1	MUM1	chr19	+	1358586	1358699	1358392	1358463	1360134	1361031	34290	10	40	68	62	237	125	6.26922749576e-05	0.00239969949631	0.116	0.366	-0.25
20992	CARM1	CARM1	chr19	+	11032050	11032119	11031725	11031803	11032290	11033448	20992	149	128	145	236	193	125	6.34557715988e-05	0.00242593290362	0.43	0.285	0.145
29592	DNAAF2	DNAAF2	chr14	-	50094729	50094873	50091891	50092766	50100004	50101948	29592	50	46	124	38	250	125	6.37945542593e-05	0.00243588480673	0.352	0.62	-0.268
4562	C17orf62	C17orf62	chr17	-	80405455	80405497	80404498	80404572	80407045	80407168	4562	123	18	270	7	166	125	6.40846746703e-05	0.00244395645674	0.837	0.967	-0.13
25962	CCT6A	CCT6A	chr7	+	56122061	56122196	56120114	56120178	56123316	56123490	25962	1644	2	4148	53	250	125	6.41772693797e-05	0.00244448462988	0.998	0.975	0.023
28228	RFC1	RFC1	chr4	-	39308211	39308321	39306433	39306548	39310255	39310652	28228	271	14	278	0	234	125	6.47379542551e-05	0.00246281901218	0.912	1.0	-0.088
23851	DNAJC19	DNAJC19	chr3	-	180704730	180704810	180703713	180703784	180707387	180707562	23851	248	23	126	0	204	125	6.49455489523e-05	0.00246769238204	0.869	1.0	-0.131
7103	PHLDB2	PHLDB2	chr3	+	111651115	111651244	111639128	111639266	111658321	111658477	7103	105	15	288	122	250	125	6.56018267737e-05	0.00248958130628	0.778	0.541	0.237
13092	UTP6	UTP6	chr17	-	30216303	30216422	30214254	30214332	30219278	30219342	13092	146	8	384	0	243	125	6.66381523123e-05	0.00252582193191	0.904	1.0	-0.096
13322	UBE2B	UBE2B	chr5	+	133724015	133724104	133710073	133710154	133725915	133727799	13322	241	10	495	0	213	125	6.67473899905e-05	0.00252687710668	0.934	1.0	-0.066
26172	LOC100130691	LOC100130691	chr2	-	178196869	178196979	178187966	178188124	178199120	178199257	26172	0	4	21	0	234	125	6.75101969339e-05	0.00255264195301	0.0	1.0	-1.0
26577	SLC27A5	SLC27A5	chr19	-	59010151	59010282	59009699	59010058	59010489	59010587	26577	42	6	165	0	250	125	6.82057541436e-05	0.00257580441105	0.778	1.0	-0.222
36683	CRYBB2P1	CRYBB2P1	chr22	+	25849282	25849401	25844053	25844251	25851678	25851807	36683	23	43	70	36	243	125	6.83988634991e-05	0.00257995859004	0.216	0.5	-0.284
25417	UBE2A	UBE2A	chrX	+	118715469	118715559	118709337	118709363	118716550	118716639	25417	181	26	519	22	214	125	6.87457158595e-05	0.00258989472989	0.803	0.932	-0.129
29910	UBTF	UBTF	chr17	-	42289711	42289822	42289240	42289374	42290186	42290307	29910	102	112	239	131	235	125	6.9053304003e-05	0.00259832935293	0.326	0.492	-0.166
17157	PACRGL	PACRGL	chr4	+	20709425	20709493	20706282	20706437	20715054	20715162	17157	51	2	44	20	192	125	6.93320003414e-05	0.00260565773196	0.943	0.589	0.354
10584	UPRT	UPRT	chrX	+	74514397	74514455	74513306	74513349	74516176	74516246	10584	24	25	9	54	182	125	7.00879639192e-05	0.00262770611587	0.397	0.103	0.294
27742	VARS2	VARS2	chr6	+	30893050	30893162	30892130	30892337	30893320	30893496	27742	93	0	176	22	236	125	7.00879501899e-05	0.00262770611587	1.0	0.809	0.191
396	RBM5	RBM5	chr3	+	50147811	50147896	50147035	50147121	50148111	50148203	396	227	29	256	7	209	125	7.03131867053e-05	0.00263297015065	0.824	0.956	-0.132
2873	ILK	ILK	chr11	+	6629275	6629441	6625455	6625590	6629623	6629719	2873	399	22	1255	19	250	125	7.06127821879e-05	0.00263465456425	0.901	0.971	-0.07
36952	SDCCAG3	SDCCAG3	chr9	-	139303450	139303519	139302277	139302390	139304541	139304691	36952	13	46	71	65	193	125	7.04620546883e-05	0.00263465456425	0.155	0.414	-0.259
8492	ADAM15	ADAM15	chr1	+	155034379	155034451	155033238	155033308	155034720	155034845	8492	0	27	65	154	196	125	7.06126175863e-05	0.00263465456425	0.0	0.212	-0.212
28919	SCMH1	SCMH1	chr1	-	41618270	41618413	41608549	41608784	41626546	41626570	28919	1	20	10	5	250	125	7.20423004508e-05	0.00268476486542	0.024	0.5	-0.476
13790	KCTD9	KCTD9	chr8	-	25301807	25301851	25298092	25298189	25303644	25303766	13790	65	6	324	0	168	125	7.31872312426e-05	0.00272416213365	0.89	1.0	-0.11
21787	FGFR1OP	FGFR1OP	chr6	+	167417210	167417299	167416680	167416735	167417751	167417889	21787	38	7	109	0	213	125	7.46321766034e-05	0.00277227075567	0.761	1.0	-0.239
4588	FNIP1	FNIP1	chr5	-	131066596	131066731	131055009	131055110	131080256	131080383	4588	15	5	91	0	250	125	7.46583239938e-05	0.00277227075567	0.6	1.0	-0.4
12382	MEMO1	MEMO1	chr2	-	32108454	32108531	32094916	32095021	32117060	32117203	12382	141	29	413	27	201	125	7.58651081335e-05	0.00281371631038	0.751	0.905	-0.154
13010	TBC1D14	TBC1D14	chr4	+	7011603	7011675	7008358	7008453	7012379	7012508	13010	166	14	368	4	196	125	7.62290425184e-05	0.00282384029463	0.883	0.983	-0.1
29407	SUPT20H	SUPT20H	chr13	-	37599456	37599574	37598476	37598579	37600340	37600373	29407	351	17	575	4	242	125	7.70052314524e-05	0.00284919356374	0.914	0.987	-0.073
29575	NPY	NPY	chr7	+	24329117	24329198	24324859	24325047	24331281	24331484	29575	2250	2	2	0	205	125	7.71486640273e-05	0.00285110235405	0.999	1.0	-0.001
28227	RFC1	RFC1	chr4	-	39308211	39308324	39306433	39306548	39310255	39310652	28227	209	14	199	0	237	125	7.88054302797e-05	0.00290886679212	0.887	1.0	-0.113
26596	FAM208B	FAM208B	chr10	+	5759621	5759713	5754785	5754881	5762506	5762631	26596	3	6	22	0	216	125	7.91358619692e-05	0.002917594493	0.224	1.0	-0.776
7462	BLOC1S2	BLOC1S2	chr10	-	102042662	102042770	102040690	102040810	102045853	102045970	7462	0	140	25	255	232	125	7.96234570892e-05	0.00293208894237	0.0	0.05	-0.05
24503	NGFRAP1	NGFRAP1	chrX	+	102631955	102632034	102631250	102631541	102632390	102633092	24503	770	36	418	3	203	125	7.9976148898e-05	0.00294158719223	0.929	0.988	-0.059
13325	UBE2B	UBE2B	chr5	+	133716409	133716499	133710073	133710154	133725915	133727799	13325	0	10	6	0	214	125	8.07644876823e-05	0.00296706744511	0.0	1.0	-1.0
19980	ZFAS1	ZFAS1	chr20	+	47897439	47897501	47897021	47897107	47905581	47905795	19980	508	425	730	429	186	125	8.13563295715e-05	0.00298527723273	0.445	0.533	-0.088
17929	PLEKHA4	PLEKHA4	chr19	-	49360678	49360753	49357473	49357521	49362116	49362396	17929	47	54	65	22	199	125	8.14770824766e-05	0.00298617836047	0.353	0.65	-0.297
10660	NDFIP1	NDFIP1	chr5	+	141517298	141517423	141515294	141515382	141520127	141520194	10660	598	14	1688	6	249	125	8.23846603498e-05	0.00301588090948	0.955	0.993	-0.038
25317	ABHD16A	ABHD16A	chr6	-	31669050	31669117	31668718	31668805	31670926	31671137	25317	67	21	55	1	191	125	8.27159086593e-05	0.00302444046232	0.676	0.973	-0.297
11623	MPP7	MPP7	chr10	-	28491081	28491200	28438910	28438988	28527496	28527664	11623	4	4	56	0	243	125	8.28801621526e-05	0.00302636174775	0.34	1.0	-0.66
5010	KIAA1217	KIAA1217	chr10	+	24825702	24825822	24821998	24822166	24833909	24834032	5010	17	7	103	2	244	125	8.29634328942e-05	0.00302636174775	0.554	0.963	-0.409
29885	RNGTT	RNGTT	chr6	-	89511282	89511351	89479492	89479593	89554075	89554240	29885	27	6	103	0	193	125	8.55685997544e-05	0.00311773009645	0.745	1.0	-0.255
19353	ZNF83	ZNF83	chr19	-	53119970	53120068	53115617	53118050	53122188	53122315	19353	48	8	24	24	222	125	8.57884585305e-05	0.00312207634017	0.772	0.36	0.412
34623	MRPL55	MRPL55	chr1	-	228296655	228296722	228295935	228296019	228296849	228297013	34623	77	16	107	2	191	125	8.58948181105e-05	0.00312228669626	0.759	0.972	-0.213
30483	APLP2	APLP2	chr11	+	130007150	130007186	130005457	130005610	130010292	130010378	30483	22	476	242	2319	160	125	8.67564843563e-05	0.00314991993435	0.035	0.075	-0.04
2267	TSPAN17	TSPAN17	chr5	+	176081895	176082021	176079743	176079914	176083078	176083135	2267	120	6	695	0	250	125	8.74180392317e-05	0.00317023153256	0.909	1.0	-0.091
2014	QARS	QARS	chr3	-	49135424	49135550	49133364	49133512	49135624	49135691	2014	1745	2	1178	19	250	125	8.86503608665e-05	0.00321117053953	0.998	0.969	0.029
30221	CTBS	CTBS	chr1	-	85035613	85035822	85031523	85031695	85036264	85036403	30221	40	26	130	22	250	125	8.9007023965e-05	0.00322033222022	0.435	0.747	-0.312
12087	RBX1	RBX1	chr22	+	41349558	41349637	41347350	41347480	41360050	41360121	12087	1149	31	1931	16	203	125	9.00221390345e-05	0.00325326805826	0.958	0.987	-0.029
20533	HM13	HM13	chr20	+	30155880	30156083	30149436	30149539	30156922	30157370	20533	5	62	44	101	250	125	9.04918492163e-05	0.00326555812844	0.039	0.179	-0.14
37183	ARMC8	ARMC8	chr3	+	137956150	137956226	137953875	137953956	137956323	137956414	37183	157	10	257	0	200	125	9.05726105268e-05	0.00326555812844	0.908	1.0	-0.092
23562	R3HDM1	R3HDM1	chr2	+	136374237	136374327	136362375	136362586	136379063	136379178	23562	2	38	39	76	214	125	9.0728483351e-05	0.00326738318871	0.03	0.231	-0.201
8285	SLMO2	SLMO2	chr20	-	57612245	57612335	57611744	57611815	57613520	57613689	8285	383	28	814	18	214	125	9.15993096039e-05	0.00329492163156	0.889	0.964	-0.075
3270	AKR1A1	AKR1A1	chr1	+	46034156	46034356	46033653	46033849	46034598	46034671	3270	1206	159	930	69	250	125	9.19198862901e-05	0.00330262619225	0.791	0.871	-0.08
6889	MAN2B1	MAN2B1	chr19	-	12769241	12769321	12769037	12769158	12772073	12772190	6889	148	12	172	0	204	125	9.235602074e-05	0.00331446005992	0.883	1.0	-0.117
12993	ASAP1	ASAP1	chr8	-	131104218	131104389	131092147	131092217	131124339	131124568	12993	163	49	278	32	250	125	9.2756412118e-05	0.00332498533647	0.625	0.813	-0.188
18787	ZNF195	ZNF195	chr11	-	3383775	3383832	3379156	3381795	3392204	3392300	18787	2	49	15	29	181	125	9.45368666759e-05	0.00338489959887	0.027	0.263	-0.236
16276	MPND	MPND	chr19	+	4358079	4358169	4357511	4357582	4359159	4359252	16276	146	25	164	5	214	125	9.52036395158e-05	0.00340484629204	0.773	0.95	-0.177
35883	NRM	NRM	chr6	-	30657052	30657247	30655823	30656719	30657823	30658020	35883	97	2	102	21	250	125	9.64589722153e-05	0.00344577200746	0.96	0.708	0.252
11764	NUP93	NUP93	chr16	+	56873432	56873516	56872863	56872981	56875616	56875745	11764	212	10	569	2	208	125	9.72602723389e-05	0.00347040302784	0.927	0.994	-0.067
1682	HNRNPM	HNRNPM	chr19	+	8538547	8538592	8536209	8536311	8539050	8539128	1682	1285	46	2095	30	169	125	9.79841697152e-05	0.00349221880651	0.954	0.981	-0.027
34754	DPAGT1	DPAGT1	chr11	-	118968173	118968261	118967851	118968007	118969112	118969197	34754	16	5	188	2	212	125	9.84775301819e-05	0.00350577748789	0.654	0.982	-0.328
31012	SPPL3	SPPL3	chr12	-	121204065	121204175	121200312	121202873	121205196	121205396	31012	286	1	352	19	234	125	9.89693311748e-05	0.00351924965368	0.993	0.908	0.085
2437	TRIM59	TRIM59	chr3	-	160166513	160166583	160153290	160156974	160167504	160167626	2437	3	4	44	0	194	125	0.000101868401785	0.00361819313113	0.326	1.0	-0.674
13117	CTTN	CTTN	chr11	+	70267575	70267686	70266505	70266616	70269045	70269101	13117	149	8	1377	250	235	125	0.000102296912537	0.0036292606353	0.908	0.746	0.162
4668	NUDT1	NUDT1	chr7	+	2282559	2282683	2281856	2281891	2284197	2284361	4668	2	62	17	47	248	125	0.000103717977888	0.00367547624153	0.016	0.154	-0.138
12269	ACAA1	ACAA1	chr3	-	38167652	38167832	38167316	38167372	38168000	38168191	12269	299	4	507	37	250	125	0.000104591784878	0.00370221525424	0.974	0.873	0.101
578	SLC35C2	SLC35C2	chr20	-	44984440	44984513	44983711	44983880	44985212	44985276	578	136	15	193	2	197	125	0.000105341158207	0.0037244938203	0.852	0.984	-0.132
21906	ZFAND5	ZFAND5	chr9	-	74978385	74978522	74975543	74975703	74979611	74980163	21906	254	47	464	170	250	125	0.000106010835415	0.00374390712604	0.73	0.577	0.153
8423	TCTN1	TCTN1	chr12	+	111072200	111072268	111070276	111070364	111074285	111074306	8423	0	12	5	0	192	125	0.000106628937724	0.00376145694746	0.0	1.0	-1.0
23448	MTMR14	MTMR14	chr3	+	9739394	9739550	9730627	9730766	9743473	9744078	23448	52	54	58	17	250	125	0.000107340426044	0.00377836831948	0.325	0.63	-0.305
25286	DNAAF5	DNAAF5	chr7	+	813684	813835	810107	810255	814642	814799	25286	33	4	358	0	250	125	0.000107351765544	0.00377836831948	0.805	1.0	-0.195
1672	NDRG2	NDRG2	chr14	-	21491022	21491064	21490550	21490656	21491399	21491480	1672	97	163	17	4	166	125	0.000108487021229	0.00381400067952	0.309	0.762	-0.453
32130	TYW3	TYW3	chr1	+	75204373	75204472	75202225	75202306	75214434	75214506	32130	141	1	231	24	223	125	0.000109870304053	0.0038582622723	0.988	0.844	0.144
6888	MAN2B1	MAN2B1	chr19	-	12769241	12769324	12769037	12769158	12772073	12772190	6888	325	12	455	0	207	125	0.000110828279315	0.00388750539523	0.942	1.0	-0.058
27248	MYOF	MYOF	chr10	-	95083026	95083115	95082834	95082930	95085582	95085722	27248	5	0	2265	2	213	125	0.000111127090409	0.00389358720944	1.0	0.998	0.002
14576	TTF2	TTF2	chr1	+	117639972	117640055	117638770	117638921	117641454	117641529	14576	51	8	244	3	207	125	0.000111887386637	0.00391580624957	0.794	0.98	-0.186
18128	SLC25A19	SLC25A19	chr17	-	73284468	73284542	73282713	73282883	73285434	73285530	18128	7	15	35	8	198	125	0.000113210547057	0.00395533113144	0.228	0.734	-0.506
21156	ODF2	ODF2	chr9	+	131219476	131219716	131218284	131218534	131221845	131221936	21156	25	128	67	127	250	125	0.000113271570913	0.00395533113144	0.089	0.209	-0.12
31229	TMEM97	TMEM97	chr17	+	26652528	26652673	26646120	26646391	26653559	26655711	31229	422	21	796	9	250	125	0.000113433055141	0.00395651947274	0.909	0.978	-0.069
5951	LZTR1	LZTR1	chr22	+	21341792	21341872	21340129	21340186	21342298	21342407	5951	61	8	126	0	204	125	0.000115029961815	0.0040077161668	0.824	1.0	-0.176
17779	DCLRE1C	DCLRE1C	chr10	-	14978536	14978592	14977461	14977563	14981808	14981868	17779	11	14	51	8	180	125	0.000116539263678	0.00405574928515	0.353	0.816	-0.463
13608	NEIL1	NEIL1	chr15	+	75646079	75646207	75644942	75645042	75646590	75646618	13608	6	6	30	0	250	125	0.000117956077328	0.00410045969596	0.333	1.0	-0.667
29815	TBC1D5	TBC1D5	chr3	-	17469941	17470011	17447909	17448018	17549965	17550097	29815	47	16	135	8	194	125	0.000118118070308	0.00410149804986	0.654	0.916	-0.262
21041	PRKAG1	PRKAG1	chr12	-	49397539	49397705	49397340	49397378	49398289	49398416	21041	223	11	578	3	250	125	0.000118326798024	0.00410415507381	0.91	0.99	-0.08
6964	NGLY1	NGLY1	chr3	-	25773809	25773974	25770623	25770809	25775362	25775473	6964	189	2	174	18	250	125	0.0001186598398	0.00411111317736	0.979	0.829	0.15
11428	SNHG21	SNHG21	chr15	+	83425481	83425537	83423380	83423536	83425655	83425691	11428	22	21	39	5	180	125	0.000119898340824	0.00414939152085	0.421	0.844	-0.423
28285	TNIP1	TNIP1	chr5	-	150444520	150444692	150443173	150443308	150466645	150466747	28285	99	0	864	80	250	125	0.000120385192589	0.00416160081686	1.0	0.844	0.156
34906	PSMF1	PSMF1	chr20	+	1108068	1108151	1106140	1106293	1115763	1115949	34906	547	13	1071	0	207	125	0.000120990576383	0.00417787593177	0.962	1.0	-0.038
30029	TNFRSF1A	TNFRSF1A	chr12	-	6440018	6440092	6439763	6439877	6442234	6442313	30029	199	0	607	32	198	125	0.000121723980845	0.00419853059708	1.0	0.923	0.077
1083	TXNRD3	TXNRD3	chr3	-	126334197	126334305	126329879	126329975	126340584	126340741	1083	67	0	12	5	232	125	0.000122608004559	0.0042179156639	1.0	0.564	0.436
6588	SNX5	SNX5	chr20	-	17949017	17949100	17937576	17937681	17949342	17949634	6588	52	0	287	54	207	125	0.000122546904609	0.0042179156639	1.0	0.762	0.238
7870	NQO2	NQO2	chr6	+	3015763	3015877	3012777	3012908	3017117	3017219	7870	137	35	279	24	238	125	0.00012269361352	0.0042179156639	0.673	0.859	-0.186
18108	RBL1	RBL1	chr20	-	35695635	35695700	35695395	35695524	35696388	35696589	18108	7	4	71	0	189	125	0.000124107608253	0.00426180584402	0.536	1.0	-0.464
30140	TMEM237	TMEM237	chr2	-	202492043	202492137	202490748	202490870	202492798	202492872	30140	342	18	224	0	218	125	0.000124383513068	0.00426656065875	0.916	1.0	-0.084
35422	AFAP1	AFAP1	chr4	-	7783102	7783354	7780488	7780603	7787920	7788038	35422	8	38	0	95	250	125	0.000125417996653	0.00429729676611	0.095	0.0	0.095
12617	SCRN2	SCRN2	chr17	-	45917556	45917738	45916809	45917009	45918035	45918209	12617	93	13	253	5	250	125	0.000125782335775	0.00430502872047	0.782	0.962	-0.18
23413	ACD	ACD	chr16	-	67692457	67692544	67691888	67692265	67692622	67692719	23413	108	8	313	1	211	125	0.000126619994532	0.00432892565006	0.889	0.995	-0.106
19344	ZNF83	ZNF83	chr19	-	53119970	53120088	53115617	53118050	53122188	53122315	19344	52	8	28	24	242	125	0.000128403293641	0.0043802455434	0.771	0.376	0.395
25199	HNRNPA2B1	HNRNPA2B1	chr7	-	26233194	26233314	26232870	26232993	26235466	26235529	25199	6067	133	10592	145	244	125	0.000128317189126	0.0043802455434	0.959	0.974	-0.015
5856	GANAB	GANAB	chr11	-	62401781	62401847	62400916	62400986	62402292	62402472	5856	101	584	442	1632	190	125	0.000128794292394	0.00438876094269	0.102	0.151	-0.049
13245	APRT	APRT	chr16	-	88876830	88876964	88876477	88876556	88877957	88878064	13245	480	11	1750	4	250	125	0.000129176564853	0.00439336489124	0.956	0.995	-0.039
15209	TMEM230	TMEM230	chr20	-	5092145	5092251	5089977	5090091	5093606	5093733	15209	13	125	0	162	230	125	0.000129212451944	0.00439336489124	0.053	0.0	0.053
22139	VTA1	VTA1	chr6	+	142525121	142525202	142519575	142519752	142539634	142542085	22139	269	21	542	10	205	125	0.000133398702493	0.00452578789234	0.887	0.971	-0.084
8040	NR2C2AP	NR2C2AP	chr19	-	19313278	19313384	19313139	19313207	19313599	19313690	8040	81	18	287	15	230	125	0.000133385702165	0.00452578789234	0.71	0.912	-0.202
9528	SPTBN1	SPTBN1	chr2	+	54870119	54870266	54864849	54864940	54871459	54871723	9528	396	2	2199	0	250	125	0.000134540425685	0.0045595397757	0.99	1.0	-0.01
31689	NF2	NF2	chr22	+	30079008	30079068	30077427	30077590	30090740	30094589	31689	2	12	99	48	184	125	0.000134714212161	0.00456045069587	0.102	0.584	-0.482
34206	MTX2	MTX2	chr2	+	177134943	177135147	177134122	177134397	177161587	177161635	34206	29	43	41	192	250	125	0.000134929058533	0.00456274810898	0.252	0.096	0.156
23436	HNRNPUL1	HNRNPUL1	chr19	+	41811580	41811772	41809876	41810166	41812353	41813597	23436	836	29	1354	14	250	125	0.000135095764643	0.00456341438717	0.935	0.98	-0.045
20260	RRBP1	RRBP1	chr20	-	17660643	17660720	17640624	17641173	17662672	17662928	20260	64	24	119	122	201	125	0.000135342627271	0.00456678388954	0.624	0.378	0.246
13125	ATL3	ATL3	chr11	-	63419407	63419458	63413978	63414035	63419942	63420047	13125	23	4	232	0	175	125	0.000135509892392	0.00456746318081	0.804	1.0	-0.196
35710	CEP63	CEP63	chr3	+	134266176	134266314	134264990	134265130	134267903	134268018	35710	72	63	40	92	250	125	0.00013665204358	0.00460096462999	0.364	0.179	0.185
547	ARHGAP29	ARHGAP29	chr1	-	94645280	94645513	94643407	94643723	94649706	94649844	547	3	0	2612	2	250	125	0.000138625310566	0.00466234617107	1.0	0.998	0.002
3720	ARMCX2	ARMCX2	chrX	-	100914404	100914487	100914061	100914134	100914742	100914876	3720	65	12	70	0	207	125	0.000139422916268	0.00468409695856	0.766	1.0	-0.234
35730	MRPL9	MRPL9	chr1	-	151733926	151734028	151733291	151733375	151734580	151734631	35730	414	49	674	33	226	125	0.00013998425591	0.00469787162834	0.824	0.919	-0.095
394	RBM5	RBM5	chr3	+	50137964	50138038	50137414	50137484	50140515	50140599	394	118	23	203	9	198	125	0.000142503204268	0.00477724294826	0.764	0.934	-0.17
13082	ST6GALNAC4	ST6GALNAC4	chr9	-	130678686	130678773	130676934	130677120	130679104	130679305	13082	85	20	98	3	211	125	0.000146117153268	0.00489311196213	0.716	0.951	-0.235
34451	TMBIM1	TMBIM1	chr2	-	219142088	219142176	219141726	219141822	219142355	219142393	34451	150	1	1647	0	212	125	0.000146621283048	0.00490470311386	0.989	1.0	-0.011
22720	COMMD4	COMMD4	chr15	+	75630695	75630761	75630402	75630474	75630986	75631026	22720	685	14	1267	72	190	125	0.000147266415069	0.004920980972	0.97	0.92	0.05
9149	AHCYL1	AHCYL1	chr1	+	110558046	110558153	110557384	110557479	110558965	110559082	9149	249	8	961	0	231	125	0.000147943011995	0.00493827410899	0.944	1.0	-0.056
17338	CDC45	CDC45	chr22	+	19486623	19486674	19484908	19484970	19492884	19493004	17338	150	10	368	2	175	125	0.000150047618354	0.00500314523798	0.915	0.992	-0.077
26348	SLC35A1	SLC35A1	chr6	+	88210225	88210385	88187079	88187257	88210875	88211028	26348	85	9	135	0	250	125	0.000151072362122	0.00503190916025	0.825	1.0	-0.175
13895	FAR1	FAR1	chr11	+	13733310	13733355	13732239	13732417	13733474	13733593	13895	92	6	513	0	169	125	0.000152405856961	0.00506871209254	0.919	1.0	-0.081
4887	HDAC3	HDAC3	chr5	-	141005579	141005638	141004774	141004932	141005760	141005850	4887	147	15	114	0	183	125	0.000152503852541	0.00506871209254	0.87	1.0	-0.13
7829	TMX3	TMX3	chr18	-	66368981	66369027	66365168	66365268	66377257	66377381	7829	14	4	122	0	170	125	0.00015303338566	0.00508087207598	0.72	1.0	-0.28
2941	TPD52L2	TPD52L2	chr20	+	62507168	62507228	62505020	62505169	62520542	62520591	2941	61	6	300	1	184	125	0.000154468166057	0.00512302914413	0.874	0.995	-0.121
33463	PPHLN1	PPHLN1	chr12	+	42745686	42745851	42729684	42729776	42748962	42749024	33463	207	91	289	226	250	125	0.00015677705035	0.00519405546853	0.532	0.39	0.142
35396	CRCP	CRCP	chr7	+	65592690	65592727	65579804	65579957	65610429	65610487	35396	3	9	31	5	161	125	0.000157085749661	0.00519873446346	0.206	0.828	-0.622
18067	ARNT	ARNT	chr1	-	150814899	150814944	150811916	150812130	150818738	150818783	18067	43	24	83	10	169	125	0.00015728044139	0.0051996344431	0.57	0.86	-0.29
7517	TRIM35	TRIM35	chr8	-	27147672	27147695	27146678	27146797	27151596	27151827	7517	36	27	78	14	147	125	0.000157522959245	0.00520211194026	0.531	0.826	-0.295
26664	IFRD1	IFRD1	chr7	+	112102324	112102433	112102055	112102234	112108035	112108170	26664	228	13	268	48	233	125	0.000158461637046	0.00522755005188	0.904	0.75	0.154
1314	ARID3B	ARID3B	chr15	+	74865472	74865545	74865202	74865274	74882160	74882344	1314	159	10	233	0	197	125	0.000158927343532	0.00523734769136	0.91	1.0	-0.09
18567	NR1D2	NR1D2	chr3	+	24009303	24009514	24006467	24006653	24018713	24022109	18567	119	3	186	31	250	125	0.00015952473277	0.0052489067931	0.952	0.75	0.202
2515	KTN1	KTN1	chr14	+	56133958	56134048	56128239	56128330	56137446	56137527	2515	175	7	837	0	214	125	0.000159616274609	0.0052489067931	0.936	1.0	-0.064
31886	TATDN1	TATDN1	chr8	-	125516080	125516192	125507712	125507783	125516511	125516588	31886	21	104	7	171	236	125	0.000161126123062	0.00529295051663	0.097	0.021	0.076
1253	DHRS4	DHRS4	chr14	+	24435491	24435626	24435140	24435192	24436419	24436475	1253	81	8	223	1	250	125	0.000162495892448	0.005321054841	0.835	0.991	-0.156
1433	PTK2B	PTK2B	chr8	+	27180783	27180943	27179918	27180016	27183080	27183198	1433	11	0	0	5	250	125	0.00016240720766	0.005321054841	1.0	0.0	1.0
19834	IFT122	IFT122	chr3	+	129177441	129177520	129170756	129170841	129182402	129182469	19834	38	41	34	7	203	125	0.000162421956114	0.005321054841	0.363	0.749	-0.386
21345	METTL5	METTL5	chr2	-	170671986	170672038	170668966	170669016	170676070	170676153	21345	278	21	549	10	176	125	0.000164045109865	0.00536612470552	0.904	0.975	-0.071
29093	ERAL1	ERAL1	chr17	+	27184956	27185003	27183522	27183600	27185391	27185504	29093	53	9	85	0	171	125	0.000164368726413	0.00537105092004	0.811	1.0	-0.189
12411	RNF181	RNF181	chr2	+	85823944	85824054	85823641	85823772	85824226	85824301	12411	1162	86	1741	69	234	125	0.000167867300152	0.00547960525617	0.878	0.931	-0.053
16854	PET100	PET100	chr19	+	7696117	7696207	7695708	7695732	7696358	7696510	16854	24	845	57	816	214	125	0.000168674454515	0.00550016921377	0.016	0.039	-0.023
25119	KIAA1522	KIAA1522	chr1	+	33233662	33233718	33233387	33233558	33234252	33234376	25119	98	7	637	4	180	125	0.000169461807181	0.00552004499509	0.907	0.991	-0.084
29837	LOXL3	LOXL3	chr2	-	74763835	74764055	74763417	74763598	74776495	74776710	29837	68	13	8	12	250	125	0.000170109584038	0.00553533733469	0.723	0.25	0.473
3596	DPY19L1	DPY19L1	chr7	-	34997595	34997682	34994919	34994979	35006505	35006583	3596	67	8	345	4	211	125	0.000171337205022	0.00556944592199	0.832	0.981	-0.149
18779	HIPK3	HIPK3	chr11	+	33369711	33369774	33369397	33369559	33370067	33370364	18779	8	37	72	77	187	125	0.000171550959878	0.00557056113754	0.126	0.385	-0.259
31826	EIF5	EIF5	chr14	+	103802372	103802454	103801989	103802269	103803013	103803186	31826	317	1	1178	46	206	125	0.000172376504441	0.00559151915085	0.995	0.94	0.055
10679	SLC38A10	SLC38A10	chr17	-	79246315	79246427	79244717	79244824	79249768	79249951	10679	145	10	559	5	236	125	0.000176903433985	0.00573237296576	0.885	0.983	-0.098
8689	PATZ1	PATZ1	chr22	-	31724772	31724845	31721789	31723295	31731677	31731849	8689	20	97	42	64	197	125	0.000177176183244	0.00573522445927	0.116	0.294	-0.178
6419	NVL	NVL	chr1	-	224514092	224514166	224505579	224505632	224517772	224517891	6419	42	12	116	4	198	125	0.000177465864926	0.00573861754677	0.688	0.948	-0.26
4312	NDUFAF7	NDUFAF7	chr2	+	37469777	37469836	37468720	37468934	37471005	37471116	4312	34	8	66	0	183	125	0.000178047253133	0.00575142651302	0.744	1.0	-0.256
12420	NDUFV3	NDUFV3	chr21	+	44323291	44324386	44317036	44317157	44328973	44329773	12420	66	244	169	337	250	125	0.000179433293303	0.00579017434928	0.119	0.2	-0.081
16406	PLP2	PLP2	chrX	+	49029734	49029830	49029475	49029628	49030681	49030772	16406	500	5	2884	0	220	125	0.000180015459753	0.00579690862771	0.983	1.0	-0.017
3567	FUZ	FUZ	chr19	-	50312634	50312832	50312419	50312515	50314619	50314724	3567	32	9	53	0	250	125	0.000179902085133	0.00579690862771	0.64	1.0	-0.36
35625	POC1A	POC1A	chr3	-	52130584	52130728	52109248	52110001	52156394	52156493	35625	45	24	271	45	250	125	0.000181136837954	0.00582697498508	0.484	0.751	-0.267
17895	DCXR	DCXR	chr17	-	79994259	79994324	79994066	79994184	79994419	79994519	17895	354	14	349	0	189	125	0.000182610116395	0.00586828762241	0.944	1.0	-0.056
24987	MGST3	MGST3	chr1	+	165621214	165621272	165619077	165619201	165623515	165623588	24987	316	11	540	0	182	125	0.000183004867252	0.00587489151407	0.952	1.0	-0.048
35843	NRM	NRM	chr6	-	30657052	30657229	30655823	30656719	30657823	30658020	35843	156	2	184	21	250	125	0.000183609354013	0.00588820782709	0.975	0.814	0.161
20764	LRRC40	LRRC40	chr1	-	70652947	70653021	70650467	70650597	70671072	70671361	20764	35	10	92	2	198	125	0.000184313632664	0.0059046936004	0.688	0.967	-0.279
19345	ZNF83	ZNF83	chr19	-	53119970	53120094	53115617	53118050	53122188	53122315	19345	53	8	30	24	248	125	0.000184657413904	0.00590960835033	0.77	0.387	0.383
25629	ASAH2B	ASAH2B	chr10	+	52504961	52505034	52502674	52502770	52509102	52509162	25629	6	9	28	2	197	125	0.00018668627504	0.00596828448684	0.297	0.899	-0.602
3954	C2CD5	C2CD5	chr12	-	22625219	22625281	22624900	22624999	22625677	22625741	3954	38	9	90	1	186	125	0.000186875383217	0.00596828448684	0.739	0.984	-0.245
14138	NARR	NARR	chr17	-	27043920	27044012	27043010	27043079	27044230	27044908	14138	109	10	260	2	216	125	0.000190018826672	0.00606244032516	0.863	0.987	-0.124
32063	ACTN1	ACTN1	chr14	-	69349589	69349772	69349174	69349309	69350884	69351025	32063	171	2	5323	8	250	125	0.000195980297744	0.00624621805222	0.977	0.997	-0.02
1270	HRASLS	HRASLS	chr3	+	192973439	192973578	192958916	192959322	192980758	192981024	1270	119	0	6	3	250	125	0.000196619828203	0.00625375955626	1.0	0.5	0.5
37086	PRPF6	PRPF6	chr20	+	62657291	62657411	62655907	62656046	62658334	62658511	37086	305	11	405	0	244	125	0.000196563183172	0.00625375955626	0.934	1.0	-0.066
36969	AP2B1	AP2B1	chr17	+	33997875	33997917	33984617	33984810	33998772	33998919	36969	139	96	564	665	166	125	0.000196904984356	0.00625641906793	0.522	0.39	0.132
22359	WDR3	WDR3	chr1	+	118497937	118497981	118497202	118497250	118499690	118499819	22359	75	8	144	0	168	125	0.000197291326441	0.00626228491483	0.875	1.0	-0.125
4815	ODC1	ODC1	chr2	-	10584220	10584393	10583827	10583962	10585056	10585175	4815	1389	1	1304	20	250	125	0.000197598891758	0.00626564085479	0.999	0.97	0.029
35941	GSN	GSN	chr9	+	124062333	124062404	124043747	124043840	124064240	124064445	35941	19	120	49	988	195	125	0.000198397961623	0.00628455910476	0.092	0.031	0.061
21045	PRKAG1	PRKAG1	chr12	-	49397340	49397378	49396926	49397073	49398289	49398416	21045	53	11	114	2	162	125	0.000199987735191	0.00630746746571	0.788	0.978	-0.19
28456	FHL2	FHL2	chr2	-	106013103	106013154	106002817	106002997	106015298	106015681	28456	72	49	741	235	175	125	0.000199843308411	0.00630746746571	0.512	0.693	-0.181
32221	TM2D1	TM2D1	chr1	-	62160368	62160442	62149088	62149218	62166605	62166697	32221	241	11	317	0	198	125	0.000200137082554	0.00630746746571	0.933	1.0	-0.067
4838	RASAL2	RASAL2	chr1	+	178359234	178359341	178269126	178269253	178389645	178389755	4838	19	4	145	0	231	125	0.000199490585787	0.00630746746571	0.72	1.0	-0.28
5202	XPO4	XPO4	chr13	-	21429765	21429904	21417908	21418025	21436855	21436997	5202	77	10	145	1	250	125	0.000199725044452	0.00630746746571	0.794	0.986	-0.192
12410	HEXA	HEXA	chr15	-	72640026	72640099	72638867	72639051	72640388	72640475	12410	305	18	471	5	197	125	0.000201151467918	0.00633300711823	0.915	0.984	-0.069
9387	MBOAT7	MBOAT7	chr19	-	54691042	54691169	54687403	54687563	54692070	54692200	9387	337	16	952	10	250	125	0.000203606100195	0.00640379348364	0.913	0.979	-0.066
98	CPPED1	CPPED1	chr16	-	12798480	12798906	12753655	12758972	12875041	12875260	98	62	11	457	15	250	125	0.000204183082368	0.00641544071452	0.738	0.938	-0.2
21370	EAPP	EAPP	chr14	-	34998563	34998681	34993902	34994013	35002649	35002745	21370	109	7	268	0	242	125	0.000206820604708	0.00649174118499	0.889	1.0	-0.111
28411	EWSR1	EWSR1	chr22	+	29687550	29687588	29684594	29684775	29688125	29688158	28411	373	12	658	0	162	125	0.000208571516119	0.00654008643927	0.96	1.0	-0.04
8949	POLL	POLL	chr10	-	103344358	103344676	103343264	103343438	103347002	103347163	8949	16	7	42	0	250	125	0.000208912953602	0.00654418246081	0.533	1.0	-0.467
34236	ST3GAL1	ST3GAL1	chr8	-	134511377	134511432	134488520	134488843	134558016	134558169	34236	10	3	211	0	179	125	0.000210101542677	0.00657478043278	0.699	1.0	-0.301
34070	PXMP2	PXMP2	chr12	+	133272469	133272632	133266848	133266962	133277835	133277955	34070	411	19	302	1	250	125	0.000211133347032	0.00660041539971	0.915	0.993	-0.078
12629	WDR54	WDR54	chr2	+	74649279	74649502	74648884	74648943	74649996	74650059	12629	286	31	222	5	250	125	0.000212258610506	0.00662891755125	0.822	0.957	-0.135
23155	TMCO3	TMCO3	chr13	+	114202617	114202767	114193671	114193822	114203739	114204544	23155	175	10	403	2	250	125	0.000212811459426	0.00663950365323	0.897	0.99	-0.093
29170	CENPI	CENPI	chrX	+	100381697	100381787	100375726	100375773	100382126	100382255	29170	5	3	100	0	214	125	0.000214035430668	0.0066709858175	0.493	1.0	-0.507
4009	FLOT2	FLOT2	chr17	-	27211242	27211333	27210125	27210249	27215962	27216044	4009	275	13	751	6	215	125	0.000214398766822	0.00667560774168	0.925	0.986	-0.061
17271	LMF2	LMF2	chr22	-	50945066	50945095	50944713	50944931	50945210	50945464	17271	37	6	116	0	153	125	0.00021492901849	0.00668541234568	0.834	1.0	-0.166
32166	EXOSC9	EXOSC9	chr4	+	122737523	122737602	122735020	122735202	122737926	122738176	32166	184	13	399	4	203	125	0.000216801639065	0.00673691019169	0.897	0.984	-0.087
19620	DNAJC13	DNAJC13	chr3	+	132207141	132207296	132203431	132203516	132207819	132207865	19620	64	11	266	7	250	125	0.000218503524712	0.00678300491763	0.744	0.95	-0.206
24203	COL27A1	COL27A1	chr9	+	117037940	117038048	117033007	117033061	117044556	117044610	24203	18	4	133	0	232	125	0.000219153362487	0.00679638145023	0.708	1.0	-0.292
14310	AUTS2	AUTS2	chr7	+	70233009	70233054	70231099	70231320	70236534	70236630	14310	33	15	76	5	169	125	0.000219600600716	0.00680345453895	0.619	0.918	-0.299
4620	POLR3F	POLR3F	chr20	+	18451947	18452009	18449587	18449705	18453485	18453553	4620	0	56	11	47	186	125	0.000220225360764	0.00681600785064	0.0	0.136	-0.136
5444	CD44	CD44	chr11	+	35219667	35219793	35211381	35211612	35236398	35236461	5444	0	7	556	255	250	125	0.000220739597981	0.00682511886467	0.0	0.522	-0.522
20482	TBC1D31	TBC1D31	chr8	+	124154501	124154696	124153000	124153141	124156956	124157095	20482	62	5	37	19	250	125	0.000224167551416	0.00692139653848	0.861	0.493	0.368
22169	RBL2	RBL2	chr16	+	53513065	53513137	53504657	53504834	53513797	53513903	22169	91	7	223	0	196	125	0.000224299356303	0.00692139653848	0.892	1.0	-0.108
23599	DTNB	DTNB	chr2	-	25606704	25606758	25602158	25602192	25610157	25610247	23599	25	57	28	15	178	125	0.000225642042148	0.00695591451281	0.235	0.567	-0.332
24775	PHTF1	PHTF1	chr1	-	114255900	114256060	114254561	114254735	114267380	114267515	24775	75	6	231	0	250	125	0.000228538878236	0.0070382265844	0.862	1.0	-0.138
4739	NDUFA11	NDUFA11	chr19	-	5901345	5901465	5896915	5897008	5903622	5904024	4739	92	1229	33	920	244	125	0.000230419035805	0.00708909626214	0.037	0.018	0.019
7630	LMAN2L	LMAN2L	chr2	-	97399255	97399338	97377600	97377762	97400145	97400263	7630	91	14	157	3	207	125	0.000232609821447	0.00714941256156	0.797	0.969	-0.172
34824	ERAP2	ERAP2	chr5	+	96245283	96245468	96244664	96244821	96248340	96248502	34824	41	0	16	7	250	125	0.000234230437914	0.00719210235822	1.0	0.533	0.467
36055	PPP1R37	PPP1R37	chr19	+	45643493	45643539	45596430	45596785	45643763	45643864	36055	45	8	81	0	170	125	0.000237299910953	0.00727915131988	0.805	1.0	-0.195
21297	GGCT	GGCT	chr7	-	30537356	30537512	30536236	30536851	30540151	30540297	21297	5	12	10	0	250	125	0.000239784262099	0.0073480975798	0.172	1.0	-0.828
1043	DDX3X	DDX3X	chrX	+	41206567	41206704	41206111	41206265	41206892	41209540	1043	663	1	1272	27	250	125	0.00024024902417	0.00735507934646	0.997	0.959	0.038
30998	SCAMP3	SCAMP3	chr1	-	155231447	155231525	155230120	155230241	155231876	155232176	30998	51	7	113	0	202	125	0.000241544957255	0.00738746808677	0.818	1.0	-0.182
28397	CCDC84	CCDC84	chr11	+	118883941	118883972	118882858	118882964	118885703	118885793	28397	29	13	91	6	155	125	0.000243443036026	0.00743087725404	0.643	0.924	-0.281
8069	BRD2	BRD2	chr6	+	32942797	32942889	32942238	32942542	32943160	32943298	8069	78	383	144	399	216	125	0.000243402320674	0.00743087725404	0.105	0.173	-0.068
20778	AARS2	AARS2	chr6	-	44274985	44275131	44274659	44274768	44278730	44278898	20778	20	6	62	0	250	125	0.000243713345918	0.00743182062606	0.625	1.0	-0.375
17124	RFWD3	RFWD3	chr16	-	74664678	74664855	74662349	74662564	74666420	74666571	17124	170	0	343	20	250	125	0.000246104086096	0.00749735931764	1.0	0.896	0.104
7771	SERAC1	SERAC1	chr6	-	158576346	158576383	158571484	158571621	158579304	158579396	7771	9	7	26	0	161	125	0.000248738378745	0.0075701818543	0.5	1.0	-0.5
23302	ZDHHC20	ZDHHC20	chr13	-	21952799	21952877	21946709	21950794	21955572	21955688	23302	6	109	48	208	202	125	0.000250105880355	0.00760434558654	0.033	0.125	-0.092
36635	CCDC112	CCDC112	chr5	-	114605399	114605495	114604578	114604697	114606909	114607323	36635	76	28	87	7	220	125	0.000251759311893	0.00764712751379	0.607	0.876	-0.269
25847	TAB3	TAB3	chrX	-	30852167	30852269	30845558	30849692	30864667	30864761	25847	22	4	156	0	226	125	0.000253727661589	0.00769938201242	0.753	1.0	-0.247
17162	SPRY4	SPRY4	chr5	-	141699308	141699359	141689991	141694720	141704408	141704620	17162	1	62	11	37	175	125	0.00025721049861	0.00778983952034	0.011	0.175	-0.164
2491	UBXN11	UBXN11	chr1	-	26627416	26627515	26624452	26624553	26628184	26628213	2491	28	35	59	20	223	125	0.000257151315714	0.00778983952034	0.31	0.623	-0.313
27702	ABCC5	ABCC5	chr3	-	183703091	183703166	183701540	183702682	183705557	183705705	27702	11	7	30	0	199	125	0.000257785895213	0.00779773328408	0.497	1.0	-0.503
34468	KLF7	KLF7	chr2	-	207988497	207989128	207953181	207953305	208030190	208030740	34468	49	5	208	0	250	125	0.000257973523266	0.00779773328408	0.831	1.0	-0.169
5138	PANK4	PANK4	chr1	-	2444326	2444478	2443066	2443122	2445440	2445528	5138	110	0	145	14	250	125	0.000263114832156	0.00794540246558	1.0	0.838	0.162
18163	SPIDR	SPIDR	chr8	+	48641973	48642027	48641494	48641609	48647868	48648563	18163	98	9	146	0	178	125	0.000263482145262	0.0079487621335	0.884	1.0	-0.116
36023	PICK1	PICK1	chr22	+	38463710	38463777	38461008	38461137	38465039	38465129	36023	56	5	274	0	191	125	0.000267783041495	0.00807066889042	0.88	1.0	-0.12
30944	REXO2	REXO2	chr11	+	114318547	114318601	114311377	114311461	114320567	114321000	30944	33	4	299	0	178	125	0.000268773015876	0.00809264862448	0.853	1.0	-0.147
32932	MYEF2	MYEF2	chr15	-	48444430	48444481	48444070	48444139	48445988	48446090	32932	119	32	359	36	175	125	0.000269933833429	0.00811972479761	0.726	0.877	-0.151
14026	SNHG16	SNHG16	chr17	+	74555026	74555125	74553845	74553939	74557369	74557484	14026	122	90	328	128	223	125	0.000270576618936	0.00813118100835	0.432	0.59	-0.158
36911	PPP1R8	PPP1R8	chr1	+	28167524	28167745	28165209	28165363	28169696	28169841	36911	311	0	588	20	250	125	0.000270944215632	0.00813435327453	1.0	0.936	0.064
15054	NUDT22	NUDT22	chr11	+	63996718	63996816	63995039	63995138	63996949	63997043	15054	59	5	270	0	222	125	0.000273441152101	0.00820138520258	0.869	1.0	-0.131
28348	FKBP7	FKBP7	chr2	-	179334378	179334512	179328390	179330658	179343005	179343355	28348	171	0	25	4	250	125	0.000274791047001	0.00823391744407	1.0	0.758	0.242
17141	AKIP1	AKIP1	chr11	+	8938833	8938914	8936372	8936477	8940883	8941626	17141	115	2	244	33	205	125	0.000275168481986	0.00823727597521	0.972	0.818	0.154
14887	TSPYL2	TSPYL2	chrX	+	53114135	53114281	53113936	53114048	53114408	53114503	14887	182	4	64	11	250	125	0.000279796783727	0.00836775679888	0.958	0.744	0.214
18126	SLC25A19	SLC25A19	chr17	-	73284582	73284672	73282713	73282883	73285434	73285530	18126	3	15	20	8	214	125	0.000281971095372	0.00842466671187	0.105	0.594	-0.489
25312	ABHD16A	ABHD16A	chr6	-	31669850	31669907	31668718	31668805	31670926	31671137	25312	44	21	33	1	181	125	0.000282754067059	0.0084399370228	0.591	0.958	-0.367
33833	DCAF6	DCAF6	chr1	+	167985018	167985189	167973770	167974031	167992225	167992285	33833	29	20	26	68	250	125	0.00028338398971	0.00845061401784	0.42	0.16	0.26
5654	MAZ	MAZ	chr16	+	29820860	29821085	29819890	29820062	29821397	29822504	5654	156	156	310	182	250	125	0.000286600690152	0.00853833514817	0.333	0.46	-0.127
34069	PXMP2	PXMP2	chr12	+	133272469	133272632	133266848	133266962	133281204	133281577	34069	225	26	139	2	250	125	0.000287158297373	0.00854674499075	0.812	0.972	-0.16
34467	KLF7	KLF7	chr2	-	207988699	207989128	207953181	207953305	208030190	208030430	34467	27	5	108	0	250	125	0.000287664605039	0.00855361334696	0.73	1.0	-0.27
9970	ZDHHC16	ZDHHC16	chr10	+	99213555	99213603	99213286	99213420	99214470	99214556	9970	30	29	220	72	172	125	0.00028870588057	0.00857636043113	0.429	0.689	-0.26
2670	CLCN6	CLCN6	chr1	+	11888514	11888681	11888162	11888276	11889252	11889379	2670	52	8	31	24	250	125	0.000290821803024	0.00863095720007	0.765	0.392	0.373
35187	CEP170	CEP170	chr1	-	243349080	243349374	243335998	243336148	243349560	243349724	35187	66	2	120	30	250	125	0.000291204306312	0.0086340547095	0.943	0.667	0.276
21579	TCERG1	TCERG1	chr5	+	145883386	145883569	145882937	145883102	145886590	145886770	21579	365	0	467	15	250	125	0.000292323619225	0.00865897148054	1.0	0.94	0.06
11215	RFT1	RFT1	chr3	-	53159924	53160010	53157739	53157856	53164353	53164470	11215	41	5	169	0	210	125	0.000293768441744	0.00868519403529	0.83	1.0	-0.17
7060	GALNT7	GALNT7	chr4	+	174216914	174216994	174216546	174216677	174219265	174219448	7060	55	6	521	5	204	125	0.000293556971398	0.00868519403529	0.849	0.985	-0.136
15952	TRAF3IP2	TRAF3IP2	chr6	-	111922398	111922509	111912460	111913297	111926978	111927154	15952	10	15	17	162	235	125	0.000294342105656	0.00869387439189	0.262	0.053	0.209
30686	SAMD4B	SAMD4B	chr19	+	39838927	39839029	39833098	39833216	39844645	39844706	30686	0	16	22	29	226	125	0.000295903896037	0.0087316964303	0.0	0.296	-0.296
18770	INPPL1	INPPL1	chr11	+	71949085	71949219	71948167	71948840	71949306	71950188	18770	154	0	264	17	250	125	0.000300223345245	0.00884234659055	1.0	0.886	0.114
24989	MGST3	MGST3	chr1	+	165620250	165620324	165619077	165619201	165623515	165623588	24989	410	11	766	0	198	125	0.000300136208003	0.00884234659055	0.959	1.0	-0.041
22723	COMMD4	COMMD4	chr15	+	75632042	75632219	75631604	75631685	75632305	75632561	22723	665	43	961	25	250	125	0.000302176885928	0.00888532649173	0.885	0.951	-0.066
23975	SMPD4	SMPD4	chr2	-	130918758	130918845	130914823	130914969	130921946	130922018	23975	132	37	211	127	211	125	0.000302673569625	0.00888532649173	0.679	0.496	0.183
28409	EWSR1	EWSR1	chr22	+	29687553	29687588	29684594	29684775	29688125	29688158	28409	384	12	647	0	159	125	0.000302301471856	0.00888532649173	0.962	1.0	-0.038
37184	ARMC8	ARMC8	chr3	+	137907242	137907372	137906089	137906441	137928658	137928735	37184	46	9	50	41	250	125	0.000302827543351	0.00888532649173	0.719	0.379	0.34
36216	RNF121	RNF121	chr11	+	71693806	71693961	71671795	71671937	71701642	71701763	36216	16	9	94	6	250	125	0.000303597738401	0.00889951330801	0.471	0.887	-0.416
16575	EPB41L4A-AS1	EPB41L4A-AS1	chr5	+	111497399	111497472	111496222	111496992	111497847	111498198	16575	590	3	187	9	197	125	0.000304064237122	0.00890477935187	0.992	0.929	0.063
19498	AP2A1	AP2A1	chr19	+	50305790	50305856	50305237	50305398	50306205	50306262	19498	20	112	7	183	190	125	0.000305670891437	0.00892656771673	0.105	0.025	0.08
4464	RTKN	RTKN	chr2	-	74655757	74655864	74655394	74655523	74655974	74656069	4464	117	6	539	1	231	125	0.000305388232292	0.00892656771673	0.913	0.997	-0.084
5526	HMGN3	HMGN3	chr6	-	79918263	79918293	79913296	79913347	79924688	79924739	5526	1120	28	808	3	154	125	0.000305481877777	0.00892656771673	0.97	0.995	-0.025
261	G2E3	G2E3	chr14	+	31074710	31075018	31071204	31071337	31077093	31077275	261	22	4	144	0	250	125	0.000306447252081	0.00894082899093	0.733	1.0	-0.267
22945	RAI14	RAI14	chr5	+	34813678	34813765	34812284	34812313	34814687	34814774	22945	149	50	774	128	211	125	0.00030731445513	0.00895771139024	0.638	0.782	-0.144
34675	LRRFIP1	LRRFIP1	chr2	+	238617186	238617273	238536223	238536383	238657006	238657042	34675	12	4	137	1	211	125	0.000307954050093	0.00896793393718	0.64	0.988	-0.348
17285	KIF1A	KIF1A	chr2	-	241696735	241697011	241689845	241689964	241697776	241697914	17285	8	64	36	69	250	125	0.000309648155912	0.00900881696718	0.059	0.207	-0.148
25473	CANX	CANX	chr5	+	179135978	179136060	179135239	179135381	179136873	179137066	25473	1236	8	3764	5	206	125	0.000311252548927	0.00904701580182	0.989	0.998	-0.009
893	HAGLR	HAGLR	chr2	-	177042438	177042584	177042059	177042222	177053146	177053300	893	28	15	4	18	250	125	0.000312182617123	0.00906556125664	0.483	0.1	0.383
13750	MTA1	MTA1	chr14	+	105915695	105915746	105911754	105911848	105916394	105916521	13750	142	39	169	101	175	125	0.000312861050943	0.00907677159292	0.722	0.544	0.178
34452	TMBIM1	TMBIM1	chr2	-	219142657	219142697	219142355	219142393	219143237	219143288	34452	131	2	1508	0	164	125	0.00031508654645	0.00913280267175	0.98	1.0	-0.02
24135	TMEM135	TMEM135	chr11	+	86947679	86947726	86868382	86868448	87006823	87006865	24135	14	4	95	0	171	125	0.00031648473662	0.00916477208852	0.719	1.0	-0.281
28756	SLC9A3R1	SLC9A3R1	chr17	+	72763074	72763115	72759505	72759659	72764285	72764375	28756	340	14	313	0	165	125	0.000317176121942	0.00917623332101	0.948	1.0	-0.052
14008	FAM120B	FAM120B	chr6	+	170667313	170667406	170657238	170657411	170697374	170697581	14008	52	7	107	0	217	125	0.000324424357286	0.0093759205911	0.811	1.0	-0.189
24389	SIL1	SIL1	chr5	-	138532129	138532217	138463427	138463542	138533957	138534065	24389	4	98	20	81	212	125	0.000324682364315	0.0093759205911	0.024	0.127	-0.103
13401	BRD7	BRD7	chr16	-	50360194	50360302	50359658	50359794	50362579	50362655	13401	421	26	778	15	232	125	0.0003257642716	0.00939842033762	0.897	0.965	-0.068
21864	CHCHD7	CHCHD7	chr8	+	57125320	57125468	57124314	57124396	57127156	57127226	21864	154	42	160	94	250	125	0.000327000124014	0.00942531555224	0.647	0.46	0.187
19801	TSPAN1	TSPAN1	chr1	+	46650265	46650340	46649862	46650069	46650456	46650555	19801	4	0	2245	3	199	125	0.00033086813519	0.00951912837878	1.0	0.998	0.002
34156	FAM13B	FAM13B	chr5	-	137292165	137292231	137289854	137290065	137295304	137295452	34156	10	37	27	20	190	125	0.000330629231719	0.00951912837878	0.151	0.47	-0.319
15412	KIF23	KIF23	chr15	+	69714330	69714467	69713985	69714091	69714664	69714774	15412	154	0	687	38	250	125	0.000332724171901	0.00956019257075	1.0	0.9	0.1
25165	WDR11	WDR11	chr10	+	122626577	122626681	122626080	122626276	122630681	122630858	25165	82	7	247	1	228	125	0.000332911386431	0.00956019257075	0.865	0.993	-0.128
8856	USP14	USP14	chr18	+	192841	192900	180235	180339	196636	196767	8856	221	8	718	0	183	125	0.000335552142406	0.00962712121692	0.95	1.0	-0.05
12301	DDX11	DDX11	chr12	+	31256250	31256329	31255869	31255954	31256510	31256665	12301	241	0	160	9	203	125	0.00033779806267	0.0096826087345	1.0	0.916	0.084
16268	SMCHD1	SMCHD1	chr18	+	2778166	2778237	2777803	2777913	2784447	2784619	16268	86	9	272	3	195	125	0.000339041775462	0.00970929320633	0.86	0.983	-0.123
28645	NDE1	NDE1	chr16	+	15790565	15790717	15788021	15788113	15818047	15820208	28645	224	0	158	9	250	125	0.000339804588181	0.0097221694294	1.0	0.898	0.102
17088	KIAA0556	KIAA0556	chr16	+	27710854	27710920	27709648	27709821	27712909	27713016	17088	24	0	30	15	190	125	0.000341590135499	0.00976327533021	1.0	0.568	0.432
24378	FAM3C	FAM3C	chr7	-	121002950	121003001	121000096	121000181	121004183	121004242	24378	243	6	4011	4	175	125	0.000341870318073	0.00976327533021	0.967	0.999	-0.032
16392	MFF	MFF	chr2	+	228211941	228212100	228205007	228205096	228217229	228217289	16392	209	29	342	15	250	125	0.000342605407237	0.00977527541991	0.783	0.919	-0.136
33902	INTS8	INTS8	chr8	+	95886779	95886830	95885601	95885705	95888448	95888513	33902	32	14	49	2	175	125	0.00034950075524	0.009962857617	0.62	0.946	-0.326
21457	HAGHL	HAGHL	chr16	+	779008	779088	778793	778895	779287	779715	21457	28	7	59	0	204	125	0.000353450984905	0.0100662191967	0.71	1.0	-0.29
13785	C7orf49	C7orf49	chr7	-	134852483	134852559	134850531	134851623	134853537	134853812	13785	48	5	195	0	200	125	0.00035514545221	0.010105206483	0.857	1.0	-0.143
22971	TBRG1	TBRG1	chr11	+	124496368	124496505	124495566	124495799	124496799	124496946	22971	7	20	84	48	250	125	0.00035734246496	0.0101584085529	0.149	0.467	-0.318
27464	NONO	NONO	chrX	+	70504246	70504303	70503041	70503571	70510478	70510641	27464	1067	182	1418	160	181	125	0.000361744561163	0.0102741412737	0.802	0.86	-0.058
23445	MTMR14	MTMR14	chr3	+	9731647	9731827	9730627	9730766	9743473	9744078	23445	111	54	101	17	250	125	0.000363464784566	0.0103135624381	0.507	0.748	-0.241
8939	POLL	POLL	chr10	-	103345072	103345235	103343264	103343438	103347002	103347163	8939	0	7	6	0	250	125	0.000364413703696	0.0103310453003	0.0	1.0	-1.0
16717	SNX16	SNX16	chr8	-	82727559	82727629	82715326	82715463	82736026	82736175	16717	25	11	76	4	194	125	0.000365060865686	0.0103399493189	0.594	0.924	-0.33
28350	FKBP7	FKBP7	chr2	-	179341788	179341940	179328390	179330658	179343005	179343355	28350	189	0	30	4	250	125	0.000365840359407	0.0103525818387	1.0	0.789	0.211
11313	CSDE1	CSDE1	chr1	-	115280091	115280184	115279378	115279476	115280583	115280693	11313	136	813	283	1132	217	125	0.000367469380952	0.0103797561355	0.088	0.126	-0.038
20781	AARS2	AARS2	chr6	-	44278035	44278180	44274659	44274768	44278730	44278898	20781	25	6	68	0	250	125	0.000367417337319	0.0103797561355	0.676	1.0	-0.324
19905	SUCO	SUCO	chr1	+	172522399	172522510	172520651	172520766	172525008	172525163	19905	95	2	287	44	235	125	0.000372906312252	0.0105237551375	0.962	0.776	0.186
27244	MYOF	MYOF	chr10	-	95137079	95137186	95134519	95134712	95139619	95139744	27244	4	0	1790	1	231	125	0.000375526784906	0.0105880817292	1.0	0.999	0.001
16503	IFT80	IFT80	chr3	-	160037547	160037727	160025450	160025569	160073800	160073938	16503	221	2	119	11	250	125	0.000377108270995	0.010613392617	0.982	0.844	0.138
4703	FAM53B	FAM53B	chr10	-	126384726	126384781	126370175	126370948	126395204	126395456	4703	47	15	49	1	179	125	0.000376992276559	0.010613392617	0.686	0.972	-0.286
9126	SCAND2P	SCAND2P	chr15	+	85177054	85177612	85174690	85175529	85180577	85180651	9126	12	1	1	7	250	125	0.000377605588619	0.0106177629416	0.857	0.067	0.79
20767	LRRC40	LRRC40	chr1	-	70654774	70654956	70650467	70650597	70671072	70671361	20767	87	10	189	2	250	125	0.000378056205365	0.0106208133784	0.813	0.979	-0.166
16609	NAPB	NAPB	chr20	-	23375775	23375822	23375558	23375636	23383629	23383709	16609	1	7	12	1	171	125	0.000381189992861	0.0106991690311	0.095	0.898	-0.803
24427	EIF3I	EIF3I	chr1	+	32692003	32692131	32690010	32690076	32694099	32694210	24427	633	27	2094	34	250	125	0.000381663108629	0.010702771347	0.921	0.969	-0.048
11180	FAM49B	FAM49B	chr8	-	130916744	130916831	130915557	130915596	130983188	130983241	11180	94	12	231	87	211	125	0.000387886506719	0.0108674736716	0.823	0.611	0.212
36302	PROSER1	PROSER1	chr13	-	39608267	39608333	39605699	39605768	39611334	39612213	36302	107	11	154	1	190	125	0.000388769481571	0.0108823904566	0.865	0.99	-0.125
26839	DGUOK	DGUOK	chr2	+	74173845	74174033	74153952	74154179	74185272	74185372	26839	357	68	449	41	250	125	0.000392605353379	0.0109798630495	0.724	0.846	-0.122
24508	RANBP2	RANBP2	chr2	+	109378556	109378651	109374868	109375004	109379692	109384844	24508	48	7	191	2	219	125	0.000393756158146	0.0110021353891	0.796	0.982	-0.186
21942	ANAPC11	ANAPC11	chr17	+	79850979	79851063	79849588	79849717	79851427	79851490	21942	12	109	1	148	208	125	0.000394705118606	0.0110187329109	0.062	0.004	0.058
16611	TMEM189	TMEM189	chr20	-	48767748	48767852	48760038	48760158	48770053	48770335	16611	7	41	45	60	228	125	0.000399053317012	0.0111301097215	0.086	0.291	-0.205
13257	B3GALNT2	B3GALNT2	chr1	-	235652472	235652573	235647637	235647831	235657990	235658138	13257	102	10	168	1	225	125	0.000399732082083	0.0111390332353	0.85	0.989	-0.139
25048	DNAJA1	DNAJA1	chr9	+	33026810	33026988	33026472	33026614	33029882	33029987	25048	2251	18	2700	54	250	125	0.000400907548202	0.0111617695236	0.984	0.962	0.022
32217	FBLIM1	FBLIM1	chr1	+	16093870	16094058	16091458	16091728	16095022	16095125	32217	40	5	306	2	250	125	0.000401656656559	0.011172605367	0.8	0.987	-0.187
24399	SLC39A13	SLC39A13	chr11	+	47434950	47435058	47433896	47434018	47435147	47435237	24399	117	0	212	17	232	125	0.000403198731305	0.0112054594592	1.0	0.87	0.13
2117	ENAH	ENAH	chr1	-	225704897	225705008	225702297	225702602	225706899	225707267	2117	370	2	350	16	235	125	0.000408260860723	0.0113359945433	0.99	0.921	0.069
18354	CDC16	CDC16	chr13	+	115027361	115027423	115024809	115024873	115028353	115028489	18354	384	21	496	6	186	125	0.0004095509546	0.0113616535153	0.925	0.982	-0.057
5008	KIAA1217	KIAA1217	chr10	+	24783428	24783533	24762156	24762989	24784075	24784125	5008	0	15	51	76	229	125	0.000417142057598	0.0115619115125	0.0	0.268	-0.268
11393	ASL	ASL	chr7	+	65552715	65552778	65548063	65548161	65553793	65553908	11393	26	4	164	0	187	125	0.000419491872544	0.0115959805872	0.813	1.0	-0.187
11564	RBM10	RBM10	chrX	+	47030426	47030657	47028713	47028897	47032526	47032596	11564	101	6	162	40	250	125	0.000419061283769	0.0115959805872	0.894	0.669	0.225
34470	KLF7	KLF7	chr2	-	207989067	207989128	207953181	207953305	208030190	208030430	34470	9	5	39	0	185	125	0.000419145099886	0.0115959805872	0.549	1.0	-0.451
5725	ARID3A	ARID3A	chr19	+	932417	932742	929261	929896	960091	960164	5725	31	8	147	4	250	125	0.000420056494292	0.0116012577867	0.66	0.948	-0.288
21295	GGCT	GGCT	chr7	-	30538418	30538554	30536236	30536851	30540151	30540297	21295	599	12	868	0	250	125	0.000422577241203	0.0116605024877	0.961	1.0	-0.039
14028	SLC35A3	SLC35A3	chr1	+	100464816	100464971	100459092	100459297	100472589	100472712	14028	58	0	196	29	250	125	0.000429698699673	0.0118464802255	1.0	0.772	0.228
33417	ARHGEF7	ARHGEF7	chr13	+	111932618	111932697	111929933	111930020	111932884	111933024	33417	82	13	215	6	203	125	0.000432305372577	0.0119077690159	0.795	0.957	-0.162
2734	NEMF	NEMF	chr14	-	50251809	50251853	50251642	50251722	50251937	50252038	2734	58	6	223	1	168	125	0.000436229883371	0.0120036911975	0.878	0.994	-0.116
5638	NSUN2	NSUN2	chr5	-	6622128	6622213	6620218	6620411	6623326	6623398	5638	136	6	557	0	209	125	0.000436561136552	0.0120036911975	0.931	1.0	-0.069
9493	OPTN	OPTN	chr10	+	13150961	13151015	13150137	13150289	13151111	13151288	9493	3	20	40	35	178	125	0.000436999708706	0.0120051167764	0.095	0.445	-0.35
35627	POC1A	POC1A	chr3	-	52156394	52156493	52109248	52110001	52159128	52159197	35627	59	10	156	3	223	125	0.00043764660938	0.0120122579089	0.768	0.967	-0.199
19449	NBEAL2	NBEAL2	chr3	+	47048555	47048645	47047822	47047939	47048730	47048840	19449	78	8	392	5	214	125	0.00043833304533	0.0120204706062	0.851	0.979	-0.128
11379	METTL3	METTL3	chr14	-	21967449	21967515	21967168	21967281	21967635	21967744	11379	208	14	317	3	190	125	0.000440853020368	0.0120682542428	0.907	0.986	-0.079
5011	KIAA1217	KIAA1217	chr10	+	24831811	24833410	24831621	24831699	24833909	24834032	5011	2	2	187	0	250	125	0.000440583407537	0.0120682542428	0.333	1.0	-0.667
26176	TADA2A	TADA2A	chr17	+	35831197	35831241	35830503	35830636	35834660	35834734	26176	41	7	80	0	168	125	0.000442313082184	0.0120878756344	0.813	1.0	-0.187
36646	PCBP2	PCBP2	chr12	+	53859715	53859757	53856276	53856351	53861004	53861077	36646	2077	265	2144	193	166	125	0.000442348572003	0.0120878756344	0.855	0.893	-0.038
24206	LSM2	LSM2	chr6	-	31766253	31766284	31765766	31765826	31773851	31773919	24206	245	9	644	0	155	125	0.00044392198571	0.0121095520232	0.956	1.0	-0.044
42	FOXM1	FOXM1	chr12	-	2975558	2975687	2973848	2973918	2977728	2977920	42	170	9	502	3	250	125	0.000443871210089	0.0121095520232	0.904	0.988	-0.084
24574	CMC2	CMC2	chr16	-	81030918	81031034	81009698	81010076	81040338	81040502	24574	158	9	381	2	240	125	0.000453690258105	0.0123651507308	0.901	0.99	-0.089
11302	CLTB	CLTB	chr5	-	175833157	175833709	175824930	175825048	175837257	175837304	11302	9	79	8	447	250	125	0.000455564956015	0.0123953636962	0.054	0.009	0.045
23261	TMEM39A	TMEM39A	chr3	-	119176864	119177087	119171293	119171377	119180808	119180995	23261	196	13	150	0	250	125	0.00045559739643	0.0123953636962	0.883	1.0	-0.117
28478	SPPL2A	SPPL2A	chr15	-	51024799	51024881	51023161	51023236	51028297	51028399	28478	109	8	321	2	206	125	0.000456619405045	0.0124122908851	0.892	0.99	-0.098
20184	TRAIP	TRAIP	chr3	-	49879885	49879980	49877716	49877806	49881233	49881361	20184	38	8	60	0	219	125	0.000457578632562	0.0124274833689	0.731	1.0	-0.269
24442	MAP7D2	MAP7D2	chrX	-	20068941	20069064	20062481	20062642	20070995	20071106	24442	69	17	40	0	247	125	0.000458929190898	0.0124430599363	0.673	1.0	-0.327
29667	MINOS1	MINOS1	chr1	+	19927280	19927465	19923470	19923603	19948593	19948641	29667	29	665	6	1291	250	125	0.000458953826211	0.0124430599363	0.021	0.002	0.019
2338	ECE1	ECE1	chr1	-	21564626	21564737	21563238	21563337	21571481	21571596	2338	151	1	1620	0	235	125	0.000463391208698	0.0125414588419	0.988	1.0	-0.012
4883	HDAC3	HDAC3	chr5	-	141005251	141005331	141004774	141004932	141005760	141005850	4883	344	15	239	0	204	125	0.000463300313415	0.0125414588419	0.934	1.0	-0.066
8515	PIK3C2A	PIK3C2A	chr11	-	17150846	17151014	17144248	17144360	17153462	17153585	8515	37	5	203	1	250	125	0.000464610647464	0.0125635089976	0.787	0.99	-0.203
15961	AIDA	AIDA	chr1	-	222867130	222867185	222860936	222861000	222867551	222867605	15961	175	7	684	0	179	125	0.000466957804058	0.0126159887827	0.946	1.0	-0.054
13773	FAM3A	FAM3A	chrX	-	153740637	153740735	153740180	153740204	153741146	153741260	13773	37	32	48	117	222	125	0.000467579911513	0.0126218114723	0.394	0.188	0.206
16015	RNF167	RNF167	chr17	+	4846145	4846236	4845871	4845959	4847852	4847933	16015	75	6	370	2	215	125	0.000469215249627	0.0126549513416	0.879	0.991	-0.112
6910	NCAPD3	NCAPD3	chr11	-	134038811	134038949	134038363	134038497	134046201	134046281	6910	43	4	270	0	250	125	0.000471697299335	0.0127108500549	0.843	1.0	-0.157
17359	CDK20	CDK20	chr9	-	90584710	90584834	90584108	90584264	90585690	90585812	17359	40	26	23	1	248	125	0.000475518292134	0.0128027010778	0.437	0.921	-0.484
25337	BTBD10	BTBD10	chr11	-	13466570	13466728	13443188	13443385	13484638	13484844	25337	61	24	187	179	250	125	0.000476249060981	0.0128112648181	0.56	0.343	0.217
23017	SLC25A23	SLC25A23	chr19	-	6452322	6452490	6444161	6444312	6454333	6454486	23017	162	0	256	15	250	125	0.000482131961123	0.0129582878521	1.0	0.895	0.105
13940	CAMSAP1	CAMSAP1	chr9	-	138754312	138754454	138742167	138742307	138758301	138758382	13940	58	11	218	7	250	125	0.000483511076795	0.0129841127655	0.725	0.94	-0.215
322	TMX2	TMX2	chr11	+	57505384	57505498	57505079	57505140	57505825	57505902	322	399	27	730	104	238	125	0.000487399985706	0.0130772322872	0.886	0.787	0.099
654	NUP50	NUP50	chr22	+	45566868	45567058	45564048	45564127	45567480	45567564	654	19	36	33	214	250	125	0.00049172747308	0.0131819481406	0.209	0.072	0.137
3548	TMTC3	TMTC3	chr12	+	88547067	88547286	88542064	88542281	88548064	88548164	3548	31	5	106	0	250	125	0.000494299725441	0.0132394705581	0.756	1.0	-0.244
22605	PSME1	PSME1	chr14	+	24606193	24606226	24605366	24605510	24606529	24606640	22605	0	2	65	0	157	125	0.000498579618031	0.0133425923125	0.0	1.0	-1.0
5350	HOXB-AS3	HOXB-AS3	chr17	+	46677808	46677907	46667781	46667951	46679436	46679703	5350	538	14	62	9	223	125	0.000500030812745	0.0133699022567	0.956	0.794	0.162
12486	YTHDF2	YTHDF2	chr1	+	29064169	29064194	29063135	29063659	29064770	29064850	12486	127	8	233	0	149	125	0.000502815602989	0.0134327923955	0.93	1.0	-0.07
8447	SIVA1	SIVA1	chr14	+	105221966	105222161	105219469	105219656	105222940	105223097	8447	468	0	711	17	250	125	0.00051095993393	0.0136386321831	1.0	0.954	0.046
23895	UBE2D1	UBE2D1	chr10	+	60121254	60121286	60121097	60121161	60123368	60123446	23895	73	17	183	10	156	125	0.000511676856529	0.0136460349289	0.775	0.936	-0.161
26292	NCAPG	NCAPG	chr4	+	17816896	17816981	17816475	17816621	17818883	17819076	26292	107	7	387	2	209	125	0.000512335185861	0.0136518636693	0.901	0.991	-0.09
31268	CCNB1	CCNB1	chr5	+	68470077	68470236	68467096	68467279	68470703	68470940	31268	666	12	2506	8	250	125	0.000514458380852	0.0136966822614	0.965	0.994	-0.029
23010	PRMT2	PRMT2	chr21	+	48083294	48083466	48069486	48069651	48084206	48085036	23010	117	0	64	7	250	125	0.000516033220732	0.0137268374218	1.0	0.821	0.179
11513	MECP2	MECP2	chrX	-	153357641	153357765	153297657	153298008	153363060	153363188	11513	53	1	74	19	248	125	0.000522750646397	0.0138936201336	0.964	0.663	0.301
18615	PPP2CA	PPP2CA	chr5	-	133536025	133536187	133534776	133534895	133536675	133536765	18615	1039	3	1919	32	250	125	0.000524404912713	0.0139256644186	0.994	0.968	0.026
8601	TERF1	TERF1	chr8	+	73942570	73942630	73939174	73939287	73944276	73944368	8601	92	35	93	83	184	125	0.000525267205207	0.0139366408985	0.641	0.432	0.209
15341	NENF	NENF	chr1	+	212615906	212615967	212606228	212606462	212617680	212617784	15341	233	32	277	12	185	125	0.000525934199197	0.0139424213029	0.831	0.94	-0.109
24428	EIF3I	EIF3I	chr1	+	32692003	32692131	32691771	32691921	32694099	32694210	24428	1216	8	3857	2	250	125	0.00053337807291	0.0141276924209	0.987	0.999	-0.012
25351	CTC1	CTC1	chr17	-	8134593	8134787	8133880	8133969	8135043	8135133	25351	9	6	148	9	250	125	0.000534011418661	0.0141324096074	0.429	0.892	-0.463
21583	SNX24	SNX24	chr5	+	122337634	122337699	122337099	122337132	122343376	122344902	21583	17	4	273	3	189	125	0.000534783055523	0.0141407754622	0.738	0.984	-0.246
18358	CDC16	CDC16	chr13	+	115002119	115002174	115000361	115000607	115002273	115002371	18358	69	27	190	25	179	125	0.000536530488886	0.0141749072055	0.641	0.841	-0.2
16434	PBDC1	PBDC1	chrX	+	75396715	75396827	75395307	75395448	75397450	75398033	16434	229	2	447	28	236	125	0.000539411975656	0.0142268189977	0.984	0.894	0.09
34534	GRIK5	GRIK5	chr19	-	42526392	42526506	42526098	42526208	42546703	42546907	34534	13	3	156	0	238	125	0.000539072237497	0.0142268189977	0.695	1.0	-0.305
28070	TAF6	TAF6	chr7	-	99710971	99711028	99710420	99710540	99711238	99711392	28070	302	12	386	1	181	125	0.000540523137385	0.0142440235601	0.946	0.996	-0.05
12151	ZNF706	ZNF706	chr8	-	102214560	102214675	102213834	102213971	102217662	102217960	12151	61	327	56	597	239	125	0.000541068043908	0.0142462894716	0.089	0.047	0.042
28062	SEC31A	SEC31A	chr4	-	83783686	83783725	83782783	83782861	83784470	83784545	28062	100	22	87	3	163	125	0.000542765839769	0.0142751112757	0.777	0.957	-0.18
3789	STRIP2	STRIP2	chr7	+	129122682	129122887	129120625	129120730	129125419	129128239	3789	17	6	45	0	250	125	0.000543082383035	0.0142751112757	0.586	1.0	-0.414
13338	PPM1J	PPM1J	chr1	-	113253629	113253693	113253365	113253473	113253887	113254006	13338	15	4	84	0	188	125	0.00054372979495	0.0142800372459	0.714	1.0	-0.286
1040	DDX3X	DDX3X	chrX	+	41206564	41206704	41206111	41206265	41206892	41209540	1040	848	1	1653	27	250	125	0.000552056458765	0.0144761507071	0.998	0.968	0.03
16029	FUBP1	FUBP1	chr1	-	78434705	78434768	78433848	78433887	78435608	78435699	16029	30	224	25	499	187	125	0.000552129705156	0.0144761507071	0.082	0.032	0.05
30728	ME3	ME3	chr11	-	86219833	86219909	86209004	86209166	86267594	86267744	30728	13	3	161	0	200	125	0.000554229062871	0.0145189306318	0.73	1.0	-0.27
3909	APLP1	APLP1	chr19	+	36365405	36365564	36364540	36364615	36365642	36365771	3909	108	0	1	2	250	125	0.000555178521879	0.0145192981084	1.0	0.2	0.8
4566	PATL1	PATL1	chr11	-	59423428	59423518	59422995	59423213	59423971	59424073	4566	124	41	322	46	214	125	0.000554914493566	0.0145192981084	0.639	0.803	-0.164
1210	ANKHD1	ANKHD1	chr5	+	139892412	139892508	139889603	139889766	139892947	139893064	1210	102	7	195	0	220	125	0.000555988242307	0.0145282348535	0.892	1.0	-0.108
17475	SENP5	SENP5	chr3	+	196650284	196650422	196630403	196630481	196654666	196654750	17475	63	2	51	15	250	125	0.000561002480624	0.0146423963724	0.94	0.63	0.31
31616	U2AF1L4	U2AF1L4	chr19	-	36235526	36235639	36234970	36235322	36236025	36236088	31616	13	27	26	10	237	125	0.00056130050843	0.0146423963724	0.203	0.578	-0.375
4301	CEP57	CEP57	chr11	+	95555662	95555740	95555034	95555142	95560949	95561191	4301	25	10	217	16	202	125	0.000562034896753	0.0146492437447	0.607	0.894	-0.287
3357	STK26	STK26	chrX	+	131197460	131197517	131188658	131188889	131202242	131202351	3357	84	6	229	0	181	125	0.000564459172764	0.0147000890102	0.906	1.0	-0.094
12387	YWHAE	YWHAE	chr17	-	1273002	1273035	1268152	1268352	1303340	1303556	12387	24	1671	124	4176	157	125	0.00056925874376	0.0148126564816	0.011	0.023	-0.012
232	MPHOSPH9	MPHOSPH9	chr12	-	123646661	123646765	123645682	123645930	123647560	123647681	232	49	8	72	0	228	125	0.000572232424182	0.0148775637721	0.771	1.0	-0.229
21819	ZNF605	ZNF605	chr12	-	133524733	133524856	133522206	133522383	133532828	133532868	21819	3	13	16	5	247	125	0.000575194426553	0.0149420590657	0.105	0.618	-0.513
24789	MAGI2-AS3	MAGI2-AS3	chr7	+	79099909	79099995	79088162	79088315	79100098	79100524	24789	6	9	23	2	210	125	0.000577497757635	0.0149893502427	0.284	0.873	-0.589
25999	PHF6	PHF6	chrX	+	133512034	133512136	133511601	133511785	133527530	133527664	25999	97	9	175	1	226	125	0.000580396746187	0.0150520101854	0.856	0.99	-0.134
22138	VTA1	VTA1	chr6	+	142510562	142510671	142491482	142491558	142519575	142519752	22138	356	10	506	0	233	125	0.000583709678774	0.0151252917848	0.95	1.0	-0.05
4467	RTKN	RTKN	chr2	-	74666677	74667104	74659593	74659793	74667479	74667710	4467	47	3	21	12	250	125	0.0005842847068	0.015127564765	0.887	0.467	0.42
5811	PRMT5	PRMT5	chr14	-	23396734	23396869	23394087	23394249	23397334	23397420	5811	387	14	464	2	250	125	0.000586836468554	0.0151809704111	0.933	0.991	-0.058
17421	NUP98	NUP98	chr11	-	3700783	3700938	3697738	3697850	3704429	3704671	17421	205	8	346	0	250	125	0.00059030303534	0.0152579326612	0.928	1.0	-0.072
34067	PXMP2	PXMP2	chr12	+	133277835	133277955	133266848	133266962	133281204	133281577	34067	373	26	207	2	244	125	0.000592364042551	0.0152984666996	0.88	0.981	-0.101
11407	STX3	STX3	chr11	+	59564755	59564869	59560852	59560987	59568327	59573355	11407	24	3	355	0	238	125	0.000598096072981	0.0154336628375	0.808	1.0	-0.192
33344	RBM6	RBM6	chr3	+	50036872	50036946	50012755	50012825	50085677	50085752	33344	126	64	230	56	198	125	0.000600584332163	0.015472148899	0.554	0.722	-0.168
7045	THOC5	THOC5	chr22	-	29946716	29946832	29945040	29945147	29949659	29949736	7045	86	15	104	53	240	125	0.000600194100253	0.015472148899	0.749	0.505	0.244
28433	LETMD1	LETMD1	chr12	+	51445874	51445990	51442816	51442968	51450132	51450285	28433	22	27	35	9	240	125	0.000602794685586	0.0155162151116	0.298	0.669	-0.371
6560	PIGN	PIGN	chr18	-	59830763	59830889	59828365	59828618	59854076	59854289	6560	13	0	47	38	250	125	0.000604434240161	0.015545527852	1.0	0.382	0.618
21049	YME1L1	YME1L1	chr10	-	27436426	27436597	27434356	27434519	27437834	27437969	21049	22	194	15	431	250	125	0.000615670036549	0.0158213948217	0.054	0.017	0.037
25849	TAB3	TAB3	chrX	-	30861082	30861166	30845558	30849692	30864667	30864761	25849	17	4	90	0	208	125	0.000616683257471	0.0158343245341	0.719	1.0	-0.281
13688	IMMP1L	IMMP1L	chr11	-	31484718	31484852	31477806	31477933	31531065	31531175	13688	17	8	29	0	250	125	0.0006205994571	0.0158710935642	0.515	1.0	-0.485
24785	CCDC14	CCDC14	chr3	-	123674689	123674812	123667742	123667979	123674892	123674962	24785	129	3	191	26	247	125	0.000620671571271	0.0158710935642	0.956	0.788	0.168
2756	HNRNPA1	HNRNPA1	chr12	+	54676862	54677018	54676583	54676658	54677595	54677751	2756	1144	6275	1714	8144	250	125	0.000619031600076	0.0158710935642	0.084	0.095	-0.011
29010	C1orf43	C1orf43	chr1	-	154186368	154186422	154184933	154185100	154186932	154187050	29010	662	102	842	75	178	125	0.000620508846367	0.0158710935642	0.82	0.887	-0.067
30965	PCNT	PCNT	chr21	+	47845744	47845885	47841883	47842038	47847535	47847709	30965	50	7	88	0	250	125	0.000619269371277	0.0158710935642	0.781	1.0	-0.219
1014	KRBOX4	KRBOX4	chrX	+	46330576	46330620	46322632	46322743	46332184	46334074	1014	3	16	18	9	168	125	0.00062250021934	0.0159047525177	0.122	0.598	-0.476
27896	ZNF250	ZNF250	chr8	-	146112224	146112287	146102335	146108221	146115317	146115459	27896	11	9	18	0	187	125	0.00062319719213	0.0159094658185	0.45	1.0	-0.55
8968	POLL	POLL	chr10	-	103345618	103345913	103340004	103340173	103347002	103347163	8968	16	13	34	3	250	125	0.000624108689071	0.015919643414	0.381	0.85	-0.469
11189	FAM49B	FAM49B	chr8	-	130915557	130915596	130891634	130891717	130951853	130952118	11189	98	8	150	0	163	125	0.000626806323925	0.0159753273511	0.904	1.0	-0.096
19517	HNRNPUL2	HNRNPUL2	chr11	-	62483335	62483409	62482971	62483079	62484460	62484661	19517	482	27	1114	23	198	125	0.000635460100561	0.0161702756271	0.919	0.968	-0.049
5949	PAICS	PAICS	chr4	+	57318037	57318218	57316784	57316868	57325537	57327534	5949	310	2	1955	0	250	125	0.000635497093227	0.0161702756271	0.987	1.0	-0.013
31481	KCTD17	KCTD17	chr22	+	37457578	37457669	37455352	37455478	37458564	37459430	31481	26	14	30	1	215	125	0.000637704374401	0.0162054625481	0.519	0.946	-0.427
8988	ARHGAP23	ARHGAP23	chr17	+	36654655	36654752	36654026	36654068	36656838	36656870	8988	36	14	417	44	221	125	0.000637924016163	0.0162054625481	0.593	0.843	-0.25
17153	PACRGL	PACRGL	chr4	+	20726430	20726511	20715054	20715162	20728907	20729980	17153	121	78	54	76	205	125	0.000639751311671	0.0162385935962	0.486	0.302	0.184
29963	BPTF	BPTF	chr17	+	65871671	65871860	65870932	65871136	65882243	65882432	29963	28	4	40	34	250	125	0.000640604775211	0.0162469722523	0.778	0.37	0.408
25341	WBP2	WBP2	chr17	-	73843876	73844011	73843567	73843690	73844650	73844743	25341	263	7	1109	0	250	125	0.000650531453471	0.0164723735578	0.949	1.0	-0.051
5914	EPB41L2	EPB41L2	chr6	-	131199243	131199390	131190702	131191266	131206235	131206408	5914	68	28	285	260	250	125	0.000650553425309	0.0164723735578	0.548	0.354	0.194
33111	SARNP	SARNP	chr12	-	56194637	56194684	56194345	56194413	56197412	56197512	33111	915	18	1513	4	171	125	0.000651835589304	0.0164913872851	0.974	0.996	-0.022
29130	FOSB	FOSB	chr19	+	45974451	45974559	45973886	45974207	45975808	45978437	29130	635	23	2037	152	232	125	0.000652726929585	0.0165004902892	0.937	0.878	0.059
15415	KIF23	KIF23	chr15	+	69733106	69733418	69732242	69732416	69737128	69737380	15415	78	0	143	16	250	125	0.000654262020667	0.0165148251731	1.0	0.817	0.183
2470	ADCK2	ADCK2	chr7	+	140390559	140390613	140389396	140389525	140394462	140394908	2470	114	9	141	0	178	125	0.000654357986115	0.0165148251731	0.899	1.0	-0.101
14540	MORC3	MORC3	chr21	+	37721608	37721706	37717209	37717329	37728917	37729022	14540	63	8	136	1	222	125	0.000659720568132	0.0166366414269	0.816	0.987	-0.171
3059	TINAGL1	TINAGL1	chr1	+	32051353	32051477	32051040	32051086	32052310	32052356	3059	0	2	1961	38	248	125	0.000662265242564	0.0166872564326	0.0	0.963	-0.963
11892	C3orf18	C3orf18	chr3	-	50602896	50603292	50599152	50599178	50604893	50605223	11892	48	0	8	4	250	125	0.000664965221487	0.0167338867502	1.0	0.5	0.5
33011	GAPVD1	GAPVD1	chr9	+	128097450	128097531	128094788	128094908	128099296	128099374	33011	18	36	6	63	205	125	0.000665193964813	0.0167338867502	0.234	0.055	0.179
17137	PHF12	PHF12	chr17	-	27234607	27234690	27233873	27234012	27235800	27235899	17137	118	9	142	0	207	125	0.000670504067528	0.0168538119581	0.888	1.0	-0.112
16124	IDS	IDS	chrX	-	148573068	148573198	148571844	148571971	148577876	148578047	16124	20	142	138	430	250	125	0.00067599172561	0.0169642773954	0.066	0.138	-0.072
20276	COPE	COPE	chr19	-	19017768	19017921	19016384	19016438	19021779	19021880	20276	1853	27	1415	4	250	125	0.000675848767291	0.0169642773954	0.972	0.994	-0.022
30684	SAMD4B	SAMD4B	chr19	+	39842456	39843014	39838927	39839029	39844645	39844706	30684	10	0	15	20	250	125	0.000676655439348	0.0169672171274	1.0	0.273	0.727
29728	KGFLP1	KGFLP1	chr9	+	46698074	46698184	46687556	46688114	46744176	46744280	29728	25	2	12	12	234	125	0.000678077043984	0.0169891409818	0.87	0.348	0.522
24435	MYO5C	MYO5C	chr15	-	52534244	52534410	52531929	52532076	52536552	52536764	24435	47	6	221	2	250	125	0.00068027007307	0.0170187407272	0.797	0.982	-0.185
27567	EPB41	EPB41	chr1	+	29386933	29386996	29379615	29379824	29391493	29391670	27567	57	19	88	6	187	125	0.000680354902634	0.0170187407272	0.667	0.907	-0.24
26049	TESC	TESC	chr12	-	117479751	117479799	117476727	117477015	117484363	117484471	26049	74	0	23	5	172	125	0.000683744590101	0.0170897611196	1.0	0.77	0.23
17373	SMPDL3A	SMPDL3A	chr6	+	123127377	123127502	123126053	123126234	123130235	123130864	17373	26	9	96	4	249	125	0.000689197014005	0.0172121825469	0.592	0.923	-0.331
14353	PCNX	PCNX	chr14	+	71524225	71524441	71522220	71522279	71540261	71540515	14353	35	4	178	0	250	125	0.00069117929852	0.0172352714209	0.814	1.0	-0.186
28779	ABCD4	ABCD4	chr14	-	74756729	74756821	74756185	74756222	74756993	74757202	28779	77	16	202	10	216	125	0.000691231933738	0.0172352714209	0.736	0.921	-0.185
19025	CDIPT	CDIPT	chr16	-	29870762	29870844	29869676	29870655	29871901	29871983	19025	251	8	554	0	206	125	0.000695277496172	0.0173222305888	0.95	1.0	-0.05
21713	GALE	GALE	chr1	-	24122998	24123076	24122640	24122755	24123186	24123272	21713	115	12	642	16	202	125	0.000699421494874	0.0174115007742	0.856	0.961	-0.105
19218	ADA	ADA	chr20	-	43251647	43251719	43251469	43251571	43252842	43252970	19218	94	19	43	0	196	125	0.000700101967046	0.0174144754511	0.759	1.0	-0.241
12911	BRE	BRE	chr2	+	28550140	28550314	28521204	28521358	28561316	28561767	12911	42	83	25	130	250	125	0.000707712295515	0.0175816702785	0.202	0.088	0.114
19382	CEP162	CEP162	chr6	-	84879046	84879152	84872862	84872989	84881324	84881437	19382	19	6	46	0	230	125	0.000708639012959	0.0175816702785	0.632	1.0	-0.368
24446	MTHFD2	MTHFD2	chr2	+	74432831	74433016	74425689	74425869	74434830	74434953	24446	393	35	918	35	250	125	0.000709089043866	0.0175816702785	0.849	0.929	-0.08
25707	PPP3CB	PPP3CB	chr10	-	75199629	75199659	75196185	75198178	75204482	75204580	25707	42	44	143	61	154	125	0.000708504499483	0.0175816702785	0.437	0.656	-0.219
27139	ANAPC16	ANAPC16	chr10	+	73979811	73980137	73975757	73975896	73990123	73990198	27139	49	32	112	25	250	125	0.000713934698418	0.0176876894198	0.434	0.691	-0.257
3245	LOC103091866	LOC103091866	chr1	+	149577607	149577662	149576261	149576700	149670208	149670452	3245	7	9	13	0	179	125	0.000719838952802	0.0178058825067	0.352	1.0	-0.648
8950	POLL	POLL	chr10	-	103344358	103344676	103340004	103340173	103347002	103347163	8950	3	13	12	3	250	125	0.000719852544727	0.0178058825067	0.103	0.667	-0.564
34204	PHF5A	PHF5A	chr22	-	41864127	41864151	41863451	41863618	41864605	41864708	34204	246	11	352	1	148	125	0.000720805920899	0.0178152692695	0.95	0.997	-0.047
20178	BTF3L4	BTF3L4	chr1	+	52549011	52549213	52530496	52530610	52551783	52551843	20178	709	44	1131	127	250	125	0.000723929743562	0.0178782426646	0.89	0.817	0.073
5059	RBFOX2	RBFOX2	chr22	-	36152151	36152191	36142519	36142608	36155934	36156067	5059	136	18	204	68	164	125	0.00072851613843	0.017977207063	0.852	0.696	0.156
11378	SMC5	SMC5	chr9	+	72961520	72961565	72959059	72959185	72961981	72962077	11378	106	17	124	54	169	125	0.000730722477416	0.0180115437546	0.822	0.629	0.193
19971	RWDD3	RWDD3	chr1	+	95709766	95710271	95699710	95699871	95712097	95712213	19971	35	11	16	24	250	125	0.000731068038874	0.0180115437546	0.614	0.25	0.364
28597	DGCR6L	DGCR6L	chr22	-	20303641	20303742	20302858	20302999	20307161	20307322	28597	240	24	250	6	225	125	0.000732181724348	0.0180246766605	0.847	0.959	-0.112
18699	DAPK1	DAPK1	chr9	+	90311921	90312119	90301465	90301654	90313570	90313709	18699	76	5	1095	7	250	125	0.000742610553722	0.0182669250548	0.884	0.987	-0.103
8785	ETV4	ETV4	chr17	-	41610041	41610307	41607474	41607549	41610554	41610716	8785	742	26	470	3	250	125	0.000743865503751	0.0182833070728	0.935	0.987	-0.052
17151	PACRGL	PACRGL	chr4	+	20711305	20711396	20709425	20709493	20714410	20714545	17151	164	4	86	13	215	125	0.000746119171352	0.0183097054832	0.96	0.794	0.166
29098	ERAL1	ERAL1	chr17	+	27185163	27185225	27183522	27183600	27185391	27185504	29098	118	9	141	0	186	125	0.000745848411117	0.0183097054832	0.898	1.0	-0.102
11166	IFT172	IFT172	chr2	-	27668611	27668710	27668162	27668316	27668795	27668855	11166	135	6	18	7	223	125	0.000748762743341	0.0183311055533	0.927	0.59	0.337
27759	TCEA1	TCEA1	chr8	-	54915451	54915652	54912504	54912610	54922989	54923052	27759	18	348	5	771	250	125	0.000748215638466	0.0183311055533	0.025	0.003	0.022
36831	TOM1L1	TOM1L1	chr17	+	52981068	52981153	52978051	52978284	52982849	52982928	36831	104	5	569	0	209	125	0.000747848453958	0.0183311055533	0.926	1.0	-0.074
13164	EFHD2	EFHD2	chr1	+	15753645	15753780	15752366	15752514	15755088	15756839	13164	385	33	1150	43	250	125	0.000754479497239	0.018456506724	0.854	0.93	-0.076
32805	BDH2	BDH2	chr4	-	104006505	104006619	104004027	104004086	104007636	104007697	32805	255	17	410	6	238	125	0.000756504050371	0.0184914608155	0.887	0.973	-0.086
23871	SRBD1	SRBD1	chr2	-	45704131	45704214	45646926	45647033	45715378	45715470	23871	27	7	100	2	207	125	0.000758490697414	0.0185254340833	0.7	0.968	-0.268
8128	NNAT	NNAT	chr20	+	36150759	36150840	36149606	36149805	36151068	36152090	8128	645	447	33	6	205	125	0.000760074721205	0.0185495279641	0.468	0.77	-0.302
20082	MBNL1	MBNL1	chr3	+	152164492	152164546	152163070	152163328	152165408	152165562	20082	60	3	155	43	178	125	0.000763119470602	0.0186070320045	0.934	0.717	0.217
25414	SNX9	SNX9	chr6	+	158349630	158349734	158342562	158342693	158353226	158353304	25414	62	4	450	0	228	125	0.000764208842771	0.0186070320045	0.895	1.0	-0.105
2716	BLOC1S6	BLOC1S6	chr15	+	45895297	45895385	45884332	45884474	45897625	45897712	2716	116	12	311	6	212	125	0.000764229159737	0.0186070320045	0.851	0.968	-0.117
10730	TXNRD1	TXNRD1	chr12	+	104725311	104725419	104721292	104721449	104728014	104728110	10730	171	2	1981	0	232	125	0.000767338058946	0.0186534654376	0.979	1.0	-0.021
5353	HOXB-AS3	HOXB-AS3	chr17	+	46678789	46679025	46667781	46667951	46679436	46679703	5353	73	14	6	9	250	125	0.000767102309756	0.0186534654376	0.723	0.25	0.473
3893	TXNDC11	TXNDC11	chr16	-	11794307	11794420	11791980	11792181	11815432	11815526	3893	41	9	243	9	237	125	0.000777512785695	0.0188860167499	0.706	0.934	-0.228
18418	SNHG15	SNHG15	chr7	-	45023955	45024025	45023420	45023645	45025619	45025696	18418	305	55	187	12	194	125	0.000783488434428	0.0190014308359	0.781	0.909	-0.128
5007	FBL	FBL	chr19	-	40331256	40331427	40331053	40331155	40336930	40337054	5007	116	0	153	12	250	125	0.000782919493373	0.0190014308359	1.0	0.864	0.136
19229	BRCA2	BRCA2	chr13	+	32918694	32918790	32910401	32915333	32920963	32921033	19229	20	0	21	12	220	125	0.000789598298223	0.0191346603995	1.0	0.499	0.501
23853	DNAJC19	DNAJC19	chr3	-	180704785	180704810	180703713	180703784	180705810	180705884	23853	119	220	37	27	149	125	0.000791456770301	0.0191647367554	0.312	0.535	-0.223
27418	PTPRS	PTPRS	chr19	-	5218797	5218809	5218430	5218543	5219320	5219478	27418	41	94	6	0	136	125	0.000798877429175	0.0193293468697	0.286	1.0	-0.714
30392	TCF4	TCF4	chr18	-	53254275	53254367	53252510	53252583	53255268	53255860	30392	49	0	9	4	216	125	0.000799724891215	0.0193347817741	1.0	0.566	0.434
13247	TEAD4	TEAD4	chr12	+	3126563	3126692	3121335	3121398	3127710	3127754	13247	47	7	202	3	250	125	0.000802729912205	0.0193923304783	0.77	0.971	-0.201
13115	CTTN	CTTN	chr11	+	70253403	70253490	70251370	70251467	70253623	70253697	13115	147	1	1343	0	211	125	0.000811542226479	0.0195899730456	0.989	1.0	-0.011
15042	SUGT1	SUGT1	chr13	+	53235609	53235705	53233313	53233384	53236783	53236837	15042	72	137	286	313	220	125	0.000816605805294	0.0196936502671	0.23	0.342	-0.112
23019	SLC25A23	SLC25A23	chr19	-	6453991	6454099	6444161	6444312	6454333	6454486	23019	114	0	201	15	232	125	0.000817105999549	0.0196936502671	1.0	0.878	0.122
12302	RFX7	RFX7	chr15	-	56471467	56471501	56436598	56436681	56535322	56535483	12302	19	7	35	0	158	125	0.000819516382287	0.0197364212997	0.682	1.0	-0.318
4564	C17orf62	C17orf62	chr17	-	80405455	80405497	80404498	80404572	80408575	80408707	4564	47	6	103	0	166	125	0.000820592922028	0.0197470279678	0.855	1.0	-0.145
8711	DNM2	DNM2	chr19	+	10919244	10919256	10916591	10916643	10922939	10923053	8711	131	153	376	272	136	125	0.000821985035733	0.0197652064014	0.44	0.56	-0.12
2868	GPBP1L1	GPBP1L1	chr1	-	46108098	46108171	46105881	46106075	46120214	46120501	2868	212	8	383	0	197	125	0.000824768257399	0.0198167809709	0.944	1.0	-0.056
14068	INO80C	INO80C	chr18	-	33060416	33060527	33058245	33058313	33077682	33077955	14068	79	8	105	0	235	125	0.000826846937366	0.0198403437011	0.84	1.0	-0.16
29913	ATRX	ATRX	chrX	-	76949312	76949426	76944310	76944420	76952064	76952192	29913	47	0	73	14	238	125	0.000827027180016	0.0198403437011	1.0	0.733	0.267
25412	SNX9	SNX9	chr6	+	158348142	158348246	158342562	158342693	158353226	158353304	25412	65	4	482	0	228	125	0.000837662248074	0.0200799607467	0.899	1.0	-0.101
33716	DMKN	DMKN	chr19	-	35988548	35988583	35988118	35988440	35989617	35989665	33716	2	18	191	226	159	125	0.000844658679428	0.020232051995	0.08	0.399	-0.319
30389	RBM38	RBM38	chr20	+	55968334	55968389	55967709	55967833	55982598	55984386	30389	235	27	167	4	179	125	0.000846120207258	0.0202514337655	0.859	0.967	-0.108
7109	MKS1	MKS1	chr17	-	56292101	56292199	56291619	56291748	56293448	56293604	7109	71	8	94	0	222	125	0.000851276554758	0.0203506249705	0.833	1.0	-0.167
919	VPS51	VPS51	chr11	+	64864469	64864599	64863586	64863950	64875052	64875199	919	155	6	428	0	250	125	0.000851575615653	0.0203506249705	0.928	1.0	-0.072
2234	APEH	APEH	chr3	+	49712615	49712742	49711921	49712054	49713126	49713220	2234	241	10	912	7	250	125	0.000858191448385	0.0204929516402	0.923	0.985	-0.062
19938	FAM122B	FAM122B	chrX	-	133923609	133923666	133923252	133923296	133927844	133927923	19938	56	29	102	126	181	125	0.000861492631271	0.0205559690642	0.571	0.359	0.212
26761	MRPL47	MRPL47	chr3	-	179320439	179320585	179319517	179319578	179322314	179322434	26761	961	37	786	10	250	125	0.000862601843398	0.0205666275151	0.929	0.975	-0.046
26869	TBRG4	TBRG4	chr7	-	45143697	45143855	45142931	45143042	45144136	45144308	26869	227	9	487	2	250	125	0.000865706515697	0.0206248099515	0.927	0.992	-0.065
16399	MFF	MFF	chr2	+	228207460	228207535	228205007	228205096	228220392	228220477	16399	31	181	57	147	199	125	0.00087693362564	0.0208762657521	0.097	0.196	-0.099
19308	MLF1	MLF1	chr3	+	158306640	158306713	158288952	158289180	158310222	158310370	19308	10	107	9	15	197	125	0.000880439870154	0.020911625776	0.056	0.276	-0.22
24357	GRIPAP1	GRIPAP1	chrX	-	48854565	48854592	48853661	48853769	48855649	48855711	24357	91	10	171	2	151	125	0.000880288539718	0.020911625776	0.883	0.986	-0.103
33566	PPP2R2A	PPP2R2A	chr8	+	26196405	26196503	26151181	26151256	26211983	26212149	33566	188	7	406	0	222	125	0.000879215599869	0.020911625776	0.938	1.0	-0.062
30832	STAT1	STAT1	chr2	-	191878250	191878404	191874601	191874730	191878743	191878976	30832	121	5	533	0	250	125	0.00088166686814	0.0209247588591	0.924	1.0	-0.076
12281	EDC3	EDC3	chr15	-	74985226	74985359	74967301	74967483	74988220	74988386	12281	8	52	0	85	250	125	0.000883679031254	0.0209305903993	0.071	0.0	0.071
26583	ACP1	ACP1	chr2	+	275139	275201	272036	272150	276979	277085	26583	400	12	714	3	186	125	0.000883476725749	0.0209305903993	0.957	0.994	-0.037
336	FMR1	FMR1	chrX	+	147019617	147019680	147018984	147019119	147022094	147022181	336	9	67	54	121	187	125	0.000883935315966	0.0209305903993	0.082	0.23	-0.148
27449	MT1E	MT1E	chr16	+	56660377	56660443	56659584	56659791	56660791	56661024	27449	54	2	4539	10	190	125	0.000886891289765	0.0209845779788	0.947	0.997	-0.05
34966	CD59	CD59	chr11	-	33752969	33753014	33743924	33744009	33757927	33758025	34966	109	227	840	1161	169	125	0.000890865483143	0.0210465275443	0.262	0.349	-0.087
3970	SYT14	SYT14	chr1	+	210126399	210126604	210126053	210126101	210186977	210187142	3970	1	7	28	8	250	125	0.00089043065685	0.0210465275443	0.067	0.636	-0.569
18971	ENOSF1	ENOSF1	chr18	-	678695	678737	675320	675402	683245	683380	18971	12	17	41	11	166	125	0.0008954926841	0.021139756192	0.347	0.737	-0.39
22125	FDPS	FDPS	chr1	+	155279579	155279756	155278538	155278756	155279833	155279996	22125	29	177	286	898	250	125	0.000897883745321	0.0211800950653	0.076	0.137	-0.061
25405	STK38	STK38	chr6	-	36467649	36467767	36466139	36466263	36474359	36474421	25405	168	7	317	0	242	125	0.000901086627188	0.0212395081001	0.925	1.0	-0.075
20929	ACTR1A	ACTR1A	chr10	-	104241757	104241932	104240888	104240929	104242767	104242860	20929	355	11	914	5	250	125	0.000903331125844	0.0212735093435	0.942	0.989	-0.047
36133	SEPT6	SEPT6	chrX	-	118759297	118759342	118749687	118750705	118763280	118763471	36133	9	36	16	11	169	125	0.000903899714075	0.0212735093435	0.156	0.518	-0.362
17202	CASP9	CASP9	chr1	-	15834367	15834402	15833393	15833570	15844604	15844890	17202	29	6	62	0	159	125	0.000907322054795	0.0213378776871	0.792	1.0	-0.208
34756	DPAGT1	DPAGT1	chr11	-	118968564	118968753	118967851	118968007	118969112	118969197	34756	20	5	135	2	250	125	0.000909441739265	0.021371536648	0.667	0.971	-0.304
2125	ZNF138	ZNF138	chr7	+	64280597	64280701	64275953	64276031	64291828	64294059	2125	5	3	0	15	228	125	0.000910781376687	0.0213868277432	0.477	0.0	0.477
21416	SOAT1	SOAT1	chr1	+	179314081	179314211	179312724	179312770	179316734	179316832	21416	93	5	1128	6	250	125	0.000913533181951	0.021419041214	0.903	0.989	-0.086
3992	ZFAND1	ZFAND1	chr8	-	82629483	82629523	82627221	82627349	82630416	82630459	3992	144	46	167	106	164	125	0.000913294122842	0.021419041214	0.705	0.546	0.159
14359	TNFSF9	TNFSF9	chr19	+	6532796	6532827	6531009	6531314	6534610	6535939	14359	30	5	89	0	155	125	0.000917101624477	0.0214864797952	0.829	1.0	-0.171
30085	HINFP	HINFP	chr11	+	118994277	118994394	118992232	118992349	118997644	118997835	30085	12	6	2	15	241	125	0.000917871316854	0.0214882950898	0.509	0.065	0.444
18590	CDK17	CDK17	chr12	-	96691047	96691110	96688776	96688900	96691404	96691499	18590	36	5	226	2	187	125	0.000924239274191	0.0216210699237	0.828	0.987	-0.159
35908	PI4KA	PI4KA	chr22	-	21065628	21065749	21064986	21065146	21066773	21066899	35908	143	1	8	3	245	125	0.000928489518559	0.0216878104775	0.986	0.576	0.41
36106	NDEL1	NDEL1	chr17	+	8366637	8366672	8363326	8363478	8370247	8371495	36106	19	29	115	58	159	125	0.00092820842218	0.0216878104775	0.34	0.609	-0.269
8310	ZDHHC3	ZDHHC3	chr3	-	44974398	44974482	44970797	44970928	44974609	44974691	8310	31	127	124	244	208	125	0.000930086260801	0.0217087727775	0.128	0.234	-0.106
21115	C12orf49	C12orf49	chr12	-	117158100	117158252	117157567	117157681	117175594	117175875	21115	120	11	276	4	250	125	0.000934721545303	0.021784204903	0.845	0.972	-0.127
22794	LRCH4	LRCH4	chr7	-	100175781	100175881	100175444	100175535	100176021	100176134	22794	226	0	346	14	224	125	0.000934642556126	0.021784204903	1.0	0.932	0.068
12904	SMARCA2	SMARCA2	chr9	+	2170418	2170472	2161685	2161903	2181570	2181676	12904	6	73	31	91	178	125	0.000937703661493	0.0218373104004	0.055	0.193	-0.138
11725	QDPR	QDPR	chr4	-	17493854	17493963	17492284	17492368	17503341	17503482	11725	271	21	420	9	233	125	0.00093935907886	0.0218594631822	0.874	0.962	-0.088
7832	TMX3	TMX3	chr18	-	66367641	66367722	66365168	66365268	66377257	66377381	7832	31	4	144	0	205	125	0.000940773111682	0.0218759698172	0.825	1.0	-0.175
5775	BHLHE40	BHLHE40	chr3	+	5023076	5023200	5021985	5022093	5024520	5026865	5775	326	4	3232	155	248	125	0.000943163537	0.0219151389814	0.976	0.913	0.063
2337	ECE1	ECE1	chr1	-	21573713	21573856	21571481	21571596	21582439	21582631	2337	132	1	1616	0	250	125	0.000945821213135	0.0219604546891	0.985	1.0	-0.015
32975	C10orf76	C10orf76	chr10	-	103699619	103699695	103649168	103649247	103716353	103716480	32975	67	8	87	0	200	125	0.000948344592056	0.0220025868245	0.84	1.0	-0.16
14191	TTC27	TTC27	chr2	+	32903922	32903989	32897338	32897451	32927873	32927987	14191	78	6	172	0	191	125	0.000949522061064	0.0220134528317	0.895	1.0	-0.105
23719	C9orf89	C9orf89	chr9	+	95874160	95874220	95872849	95873003	95874499	95874571	23719	77	12	182	5	184	125	0.00095677184665	0.0221649764444	0.813	0.961	-0.148
10416	PLEKHM2	PLEKHM2	chr1	+	16047823	16047883	16046228	16046415	16051811	16052040	10416	38	72	139	122	184	125	0.000959090976786	0.0222021336259	0.264	0.436	-0.172
17858	HLA-DMB	HLA-DMB	chr6	-	32903118	32903154	32902405	32902764	32903312	32903429	17858	14	3	46	70	160	125	0.000962756462997	0.0222703791958	0.785	0.339	0.446
15179	PDCD2	PDCD2	chr6	-	170889089	170889193	170887944	170888058	170892144	170892276	15179	212	9	547	3	228	125	0.000966269062636	0.0223017773319	0.928	0.99	-0.062
17860	HLA-DMB	HLA-DMB	chr6	-	32903312	32903429	32903118	32903154	32904948	32905233	17860	30	5	85	0	241	125	0.000965950707448	0.0223017773319	0.757	1.0	-0.243
29624	DEDD2	DEDD2	chr19	-	42706202	42706224	42702744	42703981	42713851	42713992	29624	6	10	0	25	146	125	0.000965546388282	0.0223017773319	0.339	0.0	0.339
17476	SENP5	SENP5	chr3	+	196654666	196654750	196650284	196650422	196656503	196656554	17476	68	9	74	0	208	125	0.000967830468715	0.0223033229963	0.82	1.0	-0.18
20646	SYNE4	SYNE4	chr19	-	36497324	36497573	36496234	36496339	36499455	36499695	20646	14	10	60	6	250	125	0.000968491427987	0.0223033229963	0.412	0.833	-0.421
22830	SLC7A6	SLC7A6	chr16	+	68324298	68324443	68321648	68321774	68325111	68325235	22830	34	4	152	0	250	125	0.0009673470262	0.0223033229963	0.81	1.0	-0.19
9198	GPHN	GPHN	chr14	+	67291191	67291284	67243181	67243239	67346656	67346751	9198	13	3	120	0	217	125	0.000981640642991	0.0225893776726	0.714	1.0	-0.286
24839	MYLIP	MYLIP	chr6	+	16130787	16130978	16129316	16129640	16141855	16142041	24839	117	1	82	10	250	125	0.00098853668937	0.0227143926337	0.983	0.804	0.179
26783	SENP7	SENP7	chr3	-	101117704	101117899	101090851	101090970	101136436	101136634	26783	88	3	42	11	250	125	0.00098836538231	0.0227143926337	0.936	0.656	0.28
36107	TMEM150A	TMEM150A	chr2	-	85827467	85827535	85827013	85827141	85828143	85828230	36107	37	24	40	5	192	125	0.000995566043061	0.0228589916233	0.501	0.839	-0.338
27501	ARMC6	ARMC6	chr19	+	19144939	19145047	19144386	19144739	19153519	19153686	27501	31	61	60	45	232	125	0.00100257573073	0.0230029256534	0.215	0.418	-0.203
12468	DFFA	DFFA	chr1	-	10523487	10523677	10523114	10523266	10527246	10527389	12468	287	12	642	5	250	125	0.00100654384971	0.0230769133874	0.923	0.985	-0.062
16881	RBM39	RBM39	chr20	-	34317233	34317287	34312959	34313077	34317383	34317449	16881	912	17	1152	1	178	125	0.00101993591246	0.0233666941184	0.974	0.999	-0.025
31822	WRNIP1	WRNIP1	chr6	+	2770353	2770595	2765665	2766678	2779496	2779726	31822	301	3	288	17	250	125	0.00102301219743	0.0234198876437	0.98	0.894	0.086
18364	HCFC1R1	HCFC1R1	chr16	-	3073847	3073969	3073474	3073531	3074181	3074287	18364	18	4	80	0	246	125	0.00102513452123	0.0234339108561	0.696	1.0	-0.304
2526	UBE2R2	UBE2R2	chr9	+	33886878	33886965	33817181	33817932	33900171	33900269	2526	470	28	571	11	211	125	0.00102439711285	0.0234339108561	0.909	0.969	-0.06
8345	SCAF8	SCAF8	chr6	+	155063089	155063152	155054980	155055064	155095122	155095206	8345	0	18	19	37	187	125	0.00102784393056	0.0234785571276	0.0	0.256	-0.256
12116	LSR	LSR	chr19	+	35753448	35753595	35749847	35749967	35757261	35757435	12116	346	52	1175	295	250	125	0.0010304389073	0.0235158211813	0.769	0.666	0.103
27571	FAM168A	FAM168A	chr11	-	73136066	73136093	73130918	73131044	73141734	73141815	27571	14	48	2	59	151	125	0.00103250537223	0.0235158211813	0.194	0.027	0.167
28482	MTCH2	MTCH2	chr11	-	47647225	47647293	47644252	47644328	47648631	47648679	28482	576	35	1238	33	192	125	0.00103242831222	0.0235158211813	0.915	0.961	-0.046
33806	WDFY2	WDFY2	chr13	+	52249305	52249379	52234731	52234799	52277731	52277786	33806	37	7	59	0	198	125	0.00103102782615	0.0235158211813	0.769	1.0	-0.231
10602	ZMYND8	ZMYND8	chr20	-	45841286	45841370	45837858	45839542	45848908	45848975	10602	86	37	122	19	208	125	0.00103577770023	0.023573055094	0.583	0.794	-0.211
13666	ARVCF	ARVCF	chr22	-	19958738	19958858	19957401	19958266	19959408	19959494	13666	25	30	88	35	244	125	0.00104001299146	0.0236521049772	0.299	0.563	-0.264
29054	DNAJC11	DNAJC11	chr1	-	6699961	6700117	6698354	6698424	6704617	6704734	29054	273	13	609	6	250	125	0.00104465754085	0.0237403397076	0.913	0.981	-0.068
33426	ARID1B	ARID1B	chr6	+	157431605	157431695	157405795	157406039	157454161	157454341	33426	64	5	189	0	214	125	0.00105828230374	0.0240323756803	0.882	1.0	-0.118
3221	MTF2	MTF2	chr1	+	93594834	93595005	93592788	93592856	93599259	93599365	3221	162	2	143	14	250	125	0.00105983064283	0.0240499434542	0.976	0.836	0.14
6947	ZNF213-AS1	ZNF213-AS1	chr16	-	3182850	3182943	3182019	3182104	3184630	3184883	6947	25	28	2	20	217	125	0.00106253447465	0.0240936871414	0.34	0.054	0.286
11826	BCCIP	BCCIP	chr10	+	127519130	127519220	127516126	127516207	127519988	127520176	11826	585	12	755	0	214	125	0.00106389308836	0.0241068855051	0.966	1.0	-0.034
30903	SACM1L	SACM1L	chr3	+	45776726	45776865	45773544	45773643	45779074	45779144	30903	115	9	242	2	250	125	0.00107092273296	0.0242484714801	0.865	0.984	-0.119
33267	RABL2A	RABL2A	chr2	+	114392627	114392707	114391729	114391809	114398929	114399027	33267	23	15	16	0	204	125	0.00107371794924	0.0242940424914	0.484	1.0	-0.516
8752	ZFYVE16	ZFYVE16	chr5	+	79729927	79730036	79703831	79703972	79732574	79734826	8752	33	4	143	0	233	125	0.00107851813087	0.0243848786137	0.816	1.0	-0.184
23271	KLHL12	KLHL12	chr1	-	202862366	202862553	202860223	202861787	202863311	202863410	23271	126	3	108	16	250	125	0.00109073836811	0.0246432250082	0.955	0.771	0.184
11386	ASL	ASL	chr7	+	65552320	65552373	65551571	65551649	65552715	65552778	11386	45	4	241	0	177	125	0.00110018161832	0.0248385003473	0.888	1.0	-0.112
6922	TNNT1	TNNT1	chr19	-	55657801	55657834	55656911	55656933	55658048	55658075	6922	88	194	27	21	157	125	0.00110157182273	0.0248518125676	0.265	0.506	-0.241
12361	MITF	MITF	chr3	+	69928284	69928534	69788585	69788852	69986972	69987200	12361	6	2	268	0	250	125	0.00110650556137	0.024944990662	0.6	1.0	-0.4
19738	MTL5	MTL5	chr11	-	68509785	68509862	68506167	68506256	68514675	68514834	19738	4	0	3	22	201	125	0.00111135058254	0.0250026003139	1.0	0.078	0.922
26185	TADA2A	TADA2A	chr17	+	35783608	35783715	35771355	35771477	35797838	35797930	26185	38	6	75	0	231	125	0.0011114772552	0.0250026003139	0.774	1.0	-0.226
5002	SLC35B3	SLC35B3	chr6	-	8417634	8417727	8417116	8417228	8419812	8419910	5002	64	5	185	0	217	125	0.00111077491739	0.0250026003139	0.881	1.0	-0.119
24174	THAP5	THAP5	chr7	-	108206273	108206466	108202587	108205549	108209933	108210212	24174	49	3	38	16	250	125	0.00112113963642	0.0251652478188	0.891	0.543	0.348
25390	ASNS	ASNS	chr7	-	97501030	97501308	97499089	97499125	97501662	97501854	25390	9	41	4	131	250	125	0.00112068337951	0.0251652478188	0.099	0.015	0.084
9257	PTGES3	PTGES3	chr12	-	57059987	57060050	57058559	57058584	57065532	57065631	9257	524	12	1320	5	187	125	0.00112010914858	0.0251652478188	0.967	0.994	-0.027
16400	MFF	MFF	chr2	+	228212058	228212100	228205007	228205096	228217229	228217289	16400	38	29	66	15	166	125	0.00112298223014	0.0251883940536	0.497	0.768	-0.271
21807	ZNF542P	ZNF542P	chr19	+	56886054	56886126	56884899	56884992	56888235	56891196	21807	7	23	40	28	196	125	0.0011294601348	0.0253154014185	0.163	0.477	-0.314
21680	EDRF1	EDRF1	chr10	+	127417571	127417673	127414250	127414407	127417926	127418048	21680	29	18	69	10	226	125	0.0011304059677	0.0253183206748	0.471	0.792	-0.321
21159	ODF2	ODF2	chr9	+	131231461	131231632	131223220	131223289	131233586	131233747	21159	210	15	212	2	250	125	0.00114027065078	0.0255208520636	0.875	0.981	-0.106
23006	PRMT2	PRMT2	chr21	+	48056350	48056459	48055506	48055675	48056807	48056902	23006	93	82	274	132	233	125	0.00114310527626	0.0255658624574	0.378	0.527	-0.149
28500	MYO18A	MYO18A	chr17	-	27443461	27443473	27442681	27442858	27445062	27445207	28500	13	11	43	5	136	125	0.00114431470931	0.0255744863363	0.521	0.888	-0.367
11528	PHYHD1	PHYHD1	chr9	+	131700035	131700057	131698861	131698924	131702647	131702776	11528	24	23	138	43	146	125	0.00114784240419	0.0256348717649	0.472	0.733	-0.261
34700	GSTK1	GSTK1	chr7	+	142962353	142962389	142962084	142962185	142964709	142964826	34700	241	13	703	9	160	125	0.00115754835938	0.0258330508413	0.935	0.984	-0.049
22502	GAS8	GAS8	chr16	+	90102040	90102095	90099125	90099332	90102788	90102994	22502	51	15	111	7	179	125	0.00116358163161	0.0259157314872	0.704	0.917	-0.213
3332	ARHGAP12	ARHGAP12	chr10	-	32142993	32143134	32141444	32141525	32150322	32150586	3332	50	7	110	56	250	125	0.00116315228773	0.0259157314872	0.781	0.495	0.286
5947	PAICS	PAICS	chr4	+	57319768	57319927	57318037	57318218	57325537	57327534	5947	599	5	2532	75	250	125	0.00116375768106	0.0259157314872	0.984	0.944	0.04
16956	NUPL2	NUPL2	chr7	+	23236298	23236385	23226670	23226765	23239076	23239161	16956	54	6	105	0	211	125	0.00116494207412	0.0259235102558	0.842	1.0	-0.158
20094	TCEAL8	TCEAL8	chrX	-	102509532	102509605	102507922	102508945	102510005	102510121	20094	62	33	314	72	197	125	0.00116614661754	0.0259317259658	0.544	0.735	-0.191
36401	MOSPD1	MOSPD1	chrX	-	134025508	134025670	134021655	134023222	134030846	134031064	36401	26	17	72	11	250	125	0.00117934101322	0.0262063586782	0.433	0.766	-0.333
13909	DENND1A	DENND1A	chr9	-	126217017	126217058	126214554	126214626	126219626	126219714	13909	143	12	103	0	165	125	0.00118236837755	0.0262526292987	0.9	1.0	-0.1
5804	ANKRD1	ANKRD1	chr10	-	92675927	92676026	92675538	92675637	92677488	92677587	5804	3	2	337	2	223	125	0.00118311465995	0.0262526292987	0.457	0.99	-0.533
17906	CEP95	CEP95	chr17	+	62512840	62512946	62510365	62510476	62515438	62515554	17906	44	25	48	6	230	125	0.00118759366036	0.0263331928561	0.489	0.813	-0.324
8460	PRKAA2	PRKAA2	chr1	+	57157066	57157160	57140053	57140195	57158030	57158175	8460	9	3	79	0	218	125	0.00118932286944	0.0263527122313	0.632	1.0	-0.368
376	PPP2R4	PPP2R4	chr9	+	131890242	131890347	131885330	131885417	131891263	131891389	376	141	272	180	539	229	125	0.00119028486574	0.026355216182	0.221	0.154	0.067
11403	AKAP2	AKAP2	chr9	+	112918598	112918777	112898406	112900819	112930678	112934791	11403	36	28	575	184	250	125	0.00120703921293	0.026707140618	0.391	0.61	-0.219
33297	TRIM25	TRIM25	chr17	-	54985828	54985924	54981615	54981849	54990752	54991409	33297	68	4	576	1	220	125	0.00120890054214	0.0267292731693	0.906	0.997	-0.091
29176	KIF22	KIF22	chr16	+	29803786	29803835	29802033	29802150	29808213	29808409	29176	7	59	0	104	173	125	0.00121038966192	0.0267431503737	0.079	0.0	0.079
1908	TMED5	TMED5	chr1	-	93624371	93624442	93621856	93622040	93625685	93625783	1908	21	98	37	470	195	125	0.0012177440658	0.0268858798149	0.121	0.048	0.073
30291	LTBP1	LTBP1	chr2	+	33498722	33498848	33488360	33488459	33500031	33500157	30291	279	2	69	6	250	125	0.00121858173822	0.0268858798149	0.986	0.852	0.134
10911	APTX	APTX	chr9	-	32988080	32988127	32987541	32987729	32989756	32989893	10911	30	31	62	20	171	125	0.00122763815259	0.0270664567975	0.414	0.694	-0.28
28516	NOB1	NOB1	chr16	-	69786143	69786274	69783461	69783533	69788496	69788629	28516	317	13	537	4	250	125	0.00123078528164	0.0271165844556	0.924	0.985	-0.061
881	SCARB1	SCARB1	chr12	-	125267228	125267357	125262173	125263132	125270902	125271049	881	117	18	96	2	250	125	0.00123567541546	0.0272050155476	0.765	0.96	-0.195
20162	MND1	MND1	chr4	+	154330122	154330167	154318370	154318485	154335902	154336247	20162	51	0	167	24	169	125	0.00124173005688	0.0273189412868	1.0	0.837	0.163
10249	NT5C3B	NT5C3B	chr17	-	39985041	39985204	39983677	39983878	39987052	39987142	10249	567	10	599	32	250	125	0.00124366957609	0.0273422341718	0.966	0.903	0.063
34475	LOC100630923	LOC100630923	chr7	+	102038066	102038145	102016658	102016769	102039994	102040095	34475	95	29	117	11	203	125	0.00124530638723	0.0273588437217	0.669	0.868	-0.199
1445	MORF4L2	MORF4L2	chrX	-	102939608	102939657	102933426	102933548	102940098	102940188	1445	51	25	239	44	173	125	0.00125532834181	0.0275595174786	0.596	0.797	-0.201
17024	GFM1	GFM1	chr3	+	158366829	158366946	158364531	158364736	158369884	158370035	17024	160	16	266	6	241	125	0.00126165077039	0.0276787454878	0.838	0.958	-0.12
4098	FAM171A1	FAM171A1	chr10	-	15257994	15258109	15253643	15256600	15262942	15263059	4098	75	25	105	10	239	125	0.00126794150364	0.0277971102383	0.611	0.846	-0.235
1880	CORO1C	CORO1C	chr12	-	109072047	109072170	109055804	109055934	109094899	109095099	1880	208	6	2473	6	247	125	0.00127186223151	0.0278633869109	0.946	0.995	-0.049
13508	ZNF551	ZNF551	chr19	+	58196629	58196753	58193336	58193612	58197848	58201169	13508	2	8	18	4	248	125	0.00127622152304	0.0279391711846	0.112	0.694	-0.582
6536	KHSRP	KHSRP	chr19	-	6420083	6420155	6419213	6419271	6420432	6420482	6536	1018	7	1972	0	196	125	0.00128215837413	0.0280493604004	0.989	1.0	-0.011
14199	ZMYND11	ZMYND11	chr10	+	267134	267296	255828	255988	282777	282855	14199	110	27	472	48	250	125	0.00128440924323	0.0280704250981	0.671	0.831	-0.16
1949	UBE2J1	UBE2J1	chr6	-	90047923	90048029	90045020	90045150	90048177	90048262	1949	311	2	1979	1	230	125	0.00128492974469	0.0280704250981	0.988	0.999	-0.011
2453	FRG1B	FRG1B	chr20	+	29625872	29625984	29623128	29623254	29628226	29628331	2453	58	36	101	23	236	125	0.00128852177941	0.0281291009833	0.46	0.699	-0.239
24953	BLVRA	BLVRA	chr7	+	43799615	43799709	43798271	43798333	43810736	43810769	24953	41	94	30	165	218	125	0.00129492420109	0.0282490034957	0.2	0.094	0.106
6005	WDR31	WDR31	chr9	-	116093263	116093393	116091160	116091235	116094186	116094330	6005	6	12	8	0	250	125	0.00129888932017	0.0283156047514	0.2	1.0	-0.8
15271	IL4R	IL4R	chr16	+	27356189	27356341	27353441	27353580	27357787	27357939	15271	34	3	364	0	250	125	0.00130938938076	0.0285126458916	0.85	1.0	-0.15
4630	SIX5	SIX5	chr19	-	46269607	46270413	46268042	46269369	46271299	46272497	4630	85	0	33	5	250	125	0.00130976494029	0.0285126458916	1.0	0.767	0.233
35315	VASP	VASP	chr19	+	46027098	46027135	46026901	46026953	46027354	46027400	35315	244	2	1103	0	161	125	0.00131094083088	0.0285182454191	0.99	1.0	-0.01
4044	TRMT2B	TRMT2B	chrX	-	100292905	100293040	100291962	100292062	100306239	100306722	4044	20	6	89	2	250	125	0.00131238617515	0.0285296947025	0.625	0.957	-0.332
24723	LTBP4	LTBP4	chr19	+	41128854	41128926	41125251	41125398	41129508	41129637	24723	192	23	54	20	196	125	0.00132210796699	0.0287017203808	0.842	0.633	0.209
33713	DMKN	DMKN	chr19	-	36000812	36000863	35996619	35996667	36001085	36001154	33713	8	4	347	13	175	125	0.0013221486372	0.0287017203808	0.588	0.95	-0.362
33810	FYN	FYN	chr6	-	112020717	112020873	112017479	112017659	112024087	112024237	33810	2	2	172	1	250	125	0.00132570332356	0.0287587758723	0.333	0.989	-0.656
30733	PLXND1	PLXND1	chr3	-	129278462	129278626	129277270	129277418	129279172	129279277	30733	211	0	167	8	250	125	0.00132668250398	0.0287599196725	1.0	0.913	0.087
24715	C19orf43	C19orf43	chr19	-	12842157	12842235	12841453	12841882	12845126	12845529	24715	521	11	818	0	202	125	0.00134174751778	0.02904593319	0.967	1.0	-0.033
9367	FTSJ1	FTSJ1	chrX	+	48334950	48335056	48334408	48334784	48336348	48336556	9367	14	63	16	266	230	125	0.00134113912441	0.02904593319	0.108	0.032	0.076
14673	E2F6	E2F6	chr2	-	11598406	11598477	11597304	11597359	11605897	11606303	14673	4	49	18	39	195	125	0.00134517389123	0.0290998140108	0.05	0.228	-0.178
12236	ORC1	ORC1	chr1	-	52849501	52849609	52849091	52849241	52850221	52850393	12236	81	10	143	2	232	125	0.00134772833732	0.0291028770105	0.814	0.975	-0.161
4139	IFT52	IFT52	chr20	+	42233641	42233713	42232822	42232898	42242489	42242616	4139	308	17	256	2	196	125	0.00134656050103	0.0291028770105	0.92	0.988	-0.068
5766	SLC25A33	SLC25A33	chr1	+	9630315	9630416	9627341	9627419	9633403	9633470	5766	240	7	188	21	225	125	0.00134812798831	0.0291028770105	0.95	0.833	0.117
5785	MTMR10	MTMR10	chr15	-	31251236	31251324	31251065	31251154	31253083	31253276	5785	94	5	302	0	212	125	0.00135592944591	0.0292509505138	0.917	1.0	-0.083
17267	TRIM33	TRIM33	chr1	-	114940561	114940612	114935398	114940482	114942078	114942231	17267	54	58	93	43	175	125	0.00135893539315	0.0292954384789	0.399	0.607	-0.208
31773	SUPV3L1	SUPV3L1	chr10	+	70942275	70942410	70939959	70940318	70945742	70945820	31773	11	20	2	36	250	125	0.00136270824014	0.0293563857728	0.216	0.027	0.189
27305	PAPOLA	PAPOLA	chr14	+	97026985	97027048	97022511	97022750	97031291	97033453	27305	72	35	326	71	187	125	0.00137748432076	0.0296541232797	0.579	0.754	-0.175
7501	PHB	PHB	chr17	-	47491603	47491695	47490538	47490653	47492196	47492267	7501	64	174	52	277	216	125	0.00138102071063	0.0297096506723	0.176	0.098	0.078
4146	ZSCAN9	ZSCAN9	chr6	+	28198113	28198266	28195467	28195615	28200339	28201264	4146	13	28	1	30	250	125	0.00138596718157	0.0297954149706	0.188	0.016	0.172
15538	SLC30A6	SLC30A6	chr2	+	32399131	32399216	32396355	32396442	32409341	32409407	15538	37	6	69	0	209	125	0.00139027171462	0.0298672697834	0.787	1.0	-0.213
36226	COPS7B	COPS7B	chr2	+	232656442	232656518	232653264	232653442	232658972	232659061	36226	174	10	225	1	200	125	0.00139721671173	0.029995711191	0.916	0.993	-0.077
33899	INTS8	INTS8	chr8	+	95888301	95888375	95885601	95885705	95888448	95888513	33899	86	14	96	2	198	125	0.00140467342452	0.0301349530873	0.795	0.968	-0.173
8992	TBC1D23	TBC1D23	chr3	+	100030676	100030721	100029246	100029386	100034942	100035031	8992	54	18	99	86	169	125	0.00140574126041	0.0301370344937	0.689	0.46	0.229
6556	C16orf13	C16orf13	chr16	-	684888	684956	684718	684797	685280	685340	6556	243	72	294	45	192	125	0.00142076823201	0.0304381699284	0.687	0.81	-0.123
3537	PITPNM2	PITPNM2	chr12	-	123474333	123474495	123473270	123473419	123475091	123475256	3537	4	5	44	3	250	125	0.00142760784589	0.0305636071448	0.286	0.88	-0.594
22466	HLA-DPA1	HLA-DPA1	chr6	-	33041247	33041446	33037417	33037663	33048456	33048555	22466	30	14	20	0	250	125	0.00142971058596	0.030582199425	0.517	1.0	-0.483
6369	ECHDC1	ECHDC1	chr6	-	127637594	127637647	127635960	127636041	127648146	127648289	6369	217	98	430	116	177	125	0.00143044659231	0.030582199425	0.61	0.724	-0.114
4669	NUDT1	NUDT1	chr7	+	2282559	2282610	2281856	2281891	2284197	2284361	4669	18	62	40	47	175	125	0.0014351788087	0.0306622544793	0.172	0.378	-0.206
24572	CMC2	CMC2	chr16	-	81015410	81015482	81009698	81010076	81040338	81040502	24572	59	9	122	2	196	125	0.00143776815826	0.0306964490625	0.807	0.975	-0.168
6442	UBQLN4	UBQLN4	chr1	-	156013788	156014014	156012564	156012704	156018291	156018450	6442	173	10	292	2	250	125	0.00144024735439	0.0307282464758	0.896	0.986	-0.09
35319	TMEM98	TMEM98	chr17	+	31258344	31258420	31254927	31255255	31260191	31260323	35319	18	14	25	2	200	125	0.00144517659248	0.0308122369233	0.446	0.887	-0.441
16302	MED23	MED23	chr6	-	131936463	131936481	131931185	131931386	131937046	131937142	16302	8	14	2	41	142	125	0.00145144329278	0.0309246081934	0.335	0.041	0.294
23927	ACIN1	ACIN1	chr14	-	23559190	23559310	23550956	23551045	23559730	23559842	23927	125	70	145	148	244	125	0.00145394193349	0.0309565976964	0.478	0.334	0.144
36917	C16orf93	C16orf93	chr16	-	30770332	30770422	30768743	30768975	30770498	30770568	36917	8	23	20	10	214	125	0.00146525933175	0.0311761791882	0.169	0.539	-0.37
36939	GPX8	GPX8	chr5	+	54456821	54457083	54456157	54456224	54459882	54463129	36939	233	17	701	16	250	125	0.00147159781386	0.0312895965313	0.873	0.956	-0.083
11482	PAX2	PAX2	chr10	+	102509502	102509671	102505949	102506060	102510450	102510648	11482	395	1	61	4	250	125	0.00147399990875	0.0312977969681	0.995	0.884	0.111
25402	FBXL4	FBXL4	chr6	-	99365249	99365595	99353301	99353546	99374352	99374936	25402	12	6	84	4	250	125	0.00147326698112	0.0312977969681	0.5	0.913	-0.413
1666	ILF3	ILF3	chr19	+	10789288	10789380	10787838	10787986	10789772	10789868	1666	1511	37	1798	18	216	125	0.00148112768556	0.0314276464408	0.959	0.983	-0.024
13202	SCLT1	SCLT1	chr4	-	129886381	129886473	129880754	129880932	129891532	129891623	13202	27	4	104	0	216	125	0.00148268385684	0.0314339861792	0.796	1.0	-0.204
6709	TMEM14C	TMEM14C	chr6	+	10726139	10726241	10723147	10723474	10728872	10728960	6709	215	7	942	4	226	125	0.00148345165585	0.0314339861792	0.944	0.992	-0.048
22124	FDPS	FDPS	chr1	+	155279579	155279756	155278704	155278867	155279833	155279996	22124	38	42	316	160	250	125	0.00149367175235	0.0316289578501	0.311	0.497	-0.186
15511	CHD1L	CHD1L	chr1	+	146742592	146742666	146740440	146740537	146743831	146743942	15511	162	31	229	16	198	125	0.00149740211351	0.0316863352486	0.767	0.9	-0.133
14214	GUK1	GUK1	chr1	+	228328824	228328989	228327928	228328064	228333211	228333325	14214	213	33	223	71	250	125	0.0015023170779	0.0317686846385	0.763	0.611	0.152
35005	SLC9A8	SLC9A8	chr20	+	48497460	48497572	48481275	48481381	48500382	48500603	35005	11	4	47	0	236	125	0.00151059408493	0.0319219688077	0.593	1.0	-0.407
10260	RWDD1	RWDD1	chr6	+	116895220	116895334	116892529	116892818	116901457	116901523	10260	157	124	129	173	238	125	0.00152233581848	0.0320175276511	0.399	0.281	0.118
22176	RAB21	RAB21	chr12	+	72175810	72175865	72164371	72164479	72176349	72176438	22176	41	4	176	0	179	125	0.00152167944261	0.0320175276511	0.877	1.0	-0.123
28008	ZNF586	ZNF586	chr19	+	58287910	58288037	58281019	58281246	58290118	58291984	28008	19	10	30	1	250	125	0.00151969342531	0.0320175276511	0.487	0.938	-0.451
34372	TSC22D2	TSC22D2	chr3	+	150140835	150140907	150126121	150129095	150174862	150174914	34372	13	117	35	108	196	125	0.00151665374754	0.0320175276511	0.066	0.171	-0.105
35749	TRIT1	TRIT1	chr1	-	40318402	40318548	40315790	40315933	40319641	40319738	35749	119	18	114	3	250	125	0.00152066771138	0.0320175276511	0.768	0.95	-0.182
36645	PCBP2	PCBP2	chr12	+	53859715	53859757	53858543	53858636	53861004	53861077	36645	2537	246	2955	210	166	125	0.00151769156948	0.0320175276511	0.886	0.914	-0.028
3930	NSMF	NSMF	chr9	-	140349690	140349759	140348842	140348895	140350862	140350938	3930	181	65	131	20	193	125	0.00152110554598	0.0320175276511	0.643	0.809	-0.166
15297	DNAJC10	DNAJC10	chr2	+	183600975	183601113	183597225	183597269	183605025	183605115	15297	271	35	1012	63	250	125	0.00153056243339	0.0321469889173	0.795	0.889	-0.094
23350	ARHGEF40	ARHGEF40	chr14	+	21555478	21555622	21553847	21554025	21556126	21556257	23350	55	8	64	0	250	125	0.00152974403369	0.0321469889173	0.775	1.0	-0.225
1244	CLIP2	CLIP2	chr7	+	73778584	73778645	73774504	73774608	73790216	73791152	1244	37	4	151	0	185	125	0.00153170016466	0.0321491333411	0.862	1.0	-0.138
5930	ZNF33A	ZNF33A	chr10	+	38314275	38314339	38306218	38306314	38343302	38348995	5930	1	50	14	57	188	125	0.0015337035701	0.0321694323828	0.013	0.14	-0.127
7909	TK1	TK1	chr17	-	76178669	76178763	76171609	76171699	76181135	76181246	7909	180	6	1267	0	218	125	0.00154224139347	0.0323266708828	0.945	1.0	-0.055
24729	LTBP4	LTBP4	chr19	+	41128305	41128572	41125251	41125398	41129508	41129637	24729	94	23	24	20	250	125	0.00154517458892	0.032366298761	0.671	0.375	0.296
1728	THUMPD2	THUMPD2	chr2	-	39984387	39984508	39983028	39983100	39988470	39988558	1728	66	24	33	35	245	125	0.00154997889125	0.0324450402704	0.584	0.325	0.259
12607	IKBKE	IKBKE	chr1	+	206666598	206666711	206666355	206666452	206667252	206667324	12607	38	10	115	5	237	125	0.00155273596953	0.0324589782506	0.667	0.924	-0.257
37149	ATG4B	ATG4B	chr2	+	242594685	242594758	242593960	242594062	242598522	242598602	37149	295	16	469	6	197	125	0.00155185233611	0.0324589782506	0.921	0.98	-0.059
8060	TSR3	TSR3	chr16	-	1399889	1399953	1399240	1399609	1400058	1400235	8060	221	1	503	23	188	125	0.00155388437318	0.0324611255697	0.993	0.936	0.057
35050	MLXIP	MLXIP	chr12	+	122617894	122618534	122615390	122615480	122619770	122619892	35050	73	5	186	0	250	125	0.00155637580486	0.0324913074044	0.88	1.0	-0.12
15857	SLCO4A1	SLCO4A1	chr20	+	61296285	61296440	61292415	61292527	61299096	61299262	15857	30	3	251	0	250	125	0.00155906033331	0.0325254771014	0.833	1.0	-0.167
31292	PRRC2B	PRRC2B	chr9	+	134357757	134357949	134357112	134357195	134358096	134358294	31292	225	0	250	10	250	125	0.00156132817126	0.0325290673963	1.0	0.926	0.074
36422	TMEM62	TMEM62	chr15	+	43430771	43430817	43427709	43427847	43438690	43438832	36422	17	3	220	1	170	125	0.00156036448158	0.0325290673963	0.806	0.994	-0.188
2950	CTNND1	CTNND1	chr11	+	57573932	57573950	57573353	57573507	57574386	57574455	2950	7	133	0	457	142	125	0.00156682194095	0.0326078175915	0.044	0.0	0.044
3935	ATXN2	ATXN2	chr12	-	111891480	111891649	111890017	111890644	111893832	111894060	3935	134	56	142	26	250	125	0.00156720883441	0.0326078175915	0.545	0.732	-0.187
8753	ZFYVE16	ZFYVE16	chr5	+	79723310	79723364	79703831	79703972	79729927	79730036	8753	21	12	23	52	178	125	0.00157080187658	0.0326606849663	0.551	0.237	0.314
3790	STRIP2	STRIP2	chr7	+	129094261	129094368	129093982	129094051	129095084	129095212	3790	10	4	43	0	231	125	0.00157623788104	0.0327517754626	0.575	1.0	-0.425
19512	GTPBP10	GTPBP10	chr7	+	89984399	89984544	89983771	89983863	90001468	90001542	19512	24	6	100	2	250	125	0.00157975839556	0.032802969815	0.667	0.962	-0.295
14454	EXOSC2	EXOSC2	chr9	+	133573548	133573638	133572968	133573014	133574715	133574781	14454	251	13	351	3	214	125	0.00158619989354	0.0328707632144	0.919	0.986	-0.067
16333	RPS6KL1	RPS6KL1	chr14	-	75374137	75374233	75370656	75373827	75375552	75375635	16333	3	3	33	0	220	125	0.00158454606056	0.0328707632144	0.362	1.0	-0.638
35158	ACY1	ACY1	chr3	+	52019416	52019481	52018062	52018174	52019867	52019962	35158	39	4	158	0	189	125	0.00158538330873	0.0328707632144	0.866	1.0	-0.134
37043	HIATL1	HIATL1	chr9	+	97218521	97218619	97216239	97216352	97220603	97220746	37043	250	7	488	44	222	125	0.00159060839998	0.0329401311278	0.953	0.862	0.091
24445	MTHFD2	MTHFD2	chr2	+	74428508	74428606	74425689	74425869	74432831	74433016	24445	11	151	72	372	222	125	0.00162163053328	0.0335601844297	0.039	0.098	-0.059
32358	MCFD2	MCFD2	chr2	-	47137918	47138012	47136161	47136316	47142861	47143007	32358	2	109	23	190	218	125	0.0016257231438	0.0336116314335	0.01	0.065	-0.055
33032	MBIP	MBIP	chr14	-	36777297	36777395	36769990	36770029	36780778	36780931	33032	88	7	123	0	222	125	0.00162628194482	0.0336116314335	0.876	1.0	-0.124
32732	SLC35F5	SLC35F5	chr2	-	114475329	114475427	114472734	114472772	114476730	114476885	32732	80	8	738	15	222	125	0.00163025009561	0.0336488389083	0.849	0.965	-0.116
7981	SMARCD1	SMARCD1	chr12	+	50482303	50482420	50480538	50480661	50483666	50483768	7981	179	10	224	1	241	125	0.00163024548456	0.0336488389083	0.903	0.991	-0.088
30169	VEZT	VEZT	chr12	+	95650325	95650398	95645715	95645847	95656681	95656857	30169	37	8	135	4	197	125	0.00163209522061	0.0336645394906	0.746	0.955	-0.209
23255	SEMA3F	SEMA3F	chr3	+	50212528	50212621	50211663	50211783	50214200	50214294	23255	81	121	137	112	217	125	0.00163672606869	0.0337376410029	0.278	0.413	-0.135
14151	GRB7	GRB7	chr17	+	37902165	37902253	37901980	37902041	37902361	37902455	14151	20	16	172	40	212	125	0.00164245530954	0.0338332715156	0.424	0.717	-0.293
15570	INSR	INSR	chr19	-	7150507	7150543	7142826	7143101	7152736	7152938	15570	0	14	7	7	160	125	0.00164595191264	0.0338603613148	0.0	0.439	-0.439
24110	EPN3	EPN3	chr17	+	48616244	48616325	48615439	48615558	48616547	48616676	24110	18	17	11	0	205	125	0.00164539145344	0.0338603613148	0.392	1.0	-0.608
2931	FANCE	FANCE	chr6	+	35425692	35425761	35425332	35425377	35426073	35426217	2931	22	16	52	8	193	125	0.00164839243212	0.0338881101128	0.471	0.808	-0.337
29923	KNTC1	KNTC1	chr12	+	123067251	123067532	123065149	123065217	123068824	123068997	29923	49	6	189	2	250	125	0.0016539213866	0.033979273067	0.803	0.979	-0.176
4950	POLQ	POLQ	chr3	-	121178896	121179081	121168161	121168273	121186365	121186487	4950	27	16	92	14	250	125	0.00166427623041	0.0341693961777	0.458	0.767	-0.309
11181	FAM49B	FAM49B	chr8	-	130891634	130891717	130883620	130883742	130915557	130915596	11181	316	12	618	60	207	125	0.00168247763461	0.0345202598884	0.941	0.861	0.08
15852	SLCO4A1	SLCO4A1	chr20	+	61297731	61297927	61296285	61296440	61299096	61299262	15852	16	7	274	20	250	125	0.00168862261805	0.0346234557015	0.533	0.873	-0.34
2809	PPP2R5C	PPP2R5C	chr14	+	102285328	102285422	102229241	102229307	102323022	102323222	2809	3	0	0	11	218	125	0.00172100951277	0.0352642233036	1.0	0.0	1.0
22320	CBLB	CBLB	chr3	-	105400322	105400454	105397274	105397415	105400567	105400662	22320	51	0	28	6	250	125	0.00172425463847	0.0352841376019	1.0	0.7	0.3
24425	EIF3I	EIF3I	chr1	+	32691771	32691921	32690010	32690076	32694099	32694210	24425	707	27	2076	34	250	125	0.00172384041068	0.0352841376019	0.929	0.968	-0.039
10303	MATR3	MATR3	chr5	+	138642927	138644016	138629438	138629717	138650363	138650425	10303	517	23	711	10	250	125	0.00173038546431	0.0353629729879	0.918	0.973	-0.055
9090	INIP	INIP	chr9	-	115451806	115451897	115448790	115449913	115456410	115456513	9090	97	18	165	8	215	125	0.00172939201405	0.0353629729879	0.758	0.923	-0.165
387	TTC26	TTC26	chr7	+	138845693	138845768	138832951	138833123	138849877	138849980	387	21	5	52	0	199	125	0.00173778774251	0.0354908847965	0.725	1.0	-0.275
15174	GMPPB	GMPPB	chr3	-	49759663	49759791	49759397	49759580	49760028	49760187	15174	31	4	189	1	250	125	0.00174603093009	0.035635791034	0.795	0.99	-0.195
22860	NT5E	NT5E	chr6	+	86180954	86181143	86176777	86177000	86194952	86195150	22860	2	0	2043	2	250	125	0.00174904164536	0.0356737843607	1.0	0.998	0.002
19186	MED27	MED27	chr9	-	134769271	134769379	134759444	134759486	134814767	134814861	19186	477	23	317	3	232	125	0.00175033699355	0.0356767638153	0.918	0.983	-0.065
15928	AXL	AXL	chr19	+	41745598	41745625	41745068	41745219	41748787	41748920	15928	34	9	673	535	151	125	0.0017525691366	0.0356988213304	0.758	0.51	0.248
17623	PCED1A	PCED1A	chr20	-	2816684	2816960	2815960	2816355	2818877	2819124	17623	397	41	180	5	250	125	0.00175375065611	0.0356994633558	0.829	0.947	-0.118
15037	CALD1	CALD1	chr7	+	134620438	134620516	134617738	134618141	134625842	134625988	15037	40	140	109	746	202	125	0.00177133955857	0.0360338754369	0.15	0.083	0.067
33212	ZDHHC17	ZDHHC17	chr12	+	77191213	77191317	77157853	77158109	77199096	77199219	33212	109	12	108	1	228	125	0.00177261403824	0.0360361870263	0.833	0.983	-0.15
27685	ZMIZ1	ZMIZ1	chr10	+	81070680	81070941	81067161	81067328	81072398	81076285	27685	117	39	122	15	250	125	0.00178028687995	0.0361457095384	0.6	0.803	-0.203
3301	RPH3AL	RPH3AL	chr17	-	96901	97076	69413	69527	131558	131645	3301	23	4	83	0	250	125	0.00178033018343	0.0361457095384	0.742	1.0	-0.258
26770	EXO1	EXO1	chr1	+	242015593	242015713	242013710	242013888	242016659	242016783	26770	73	10	94	1	244	125	0.0017894658964	0.0363074443281	0.789	0.98	-0.191
20278	COPE	COPE	chr19	-	19014076	19014232	19011189	19011258	19015579	19015661	20278	852	46	744	17	250	125	0.00180571747769	0.0366132512475	0.903	0.956	-0.053
5927	ZNF33A	ZNF33A	chr10	+	38323253	38323328	38306218	38306314	38343302	38348995	5927	2	50	17	57	199	125	0.00181178617289	0.036712322562	0.025	0.158	-0.133
18720	ZDHHC8P1	ZDHHC8P1	chr22	-	23734913	23735020	23732791	23733911	23741946	23742770	18720	11	38	6	1	231	125	0.00181967523595	0.0368481267773	0.135	0.765	-0.63
30160	VEZT	VEZT	chr12	+	95650925	95651015	95650325	95650398	95656681	95656857	30160	46	6	303	5	214	125	0.00182239986937	0.0368792432496	0.817	0.973	-0.156
26746	ZNF266	ZNF266	chr19	-	9529437	9529571	9529180	9529307	9529726	9529975	26746	23	0	31	12	250	125	0.00182769837696	0.0369386633822	1.0	0.564	0.436
35148	CSGALNACT1	CSGALNACT1	chr8	-	19315040	19315327	19297340	19297442	19315936	19316153	35148	2	1	0	53	250	125	0.00182771597317	0.0369386633822	0.5	0.0	0.5
10948	LINC00888	LINC00888	chr3	+	183169865	183170300	183165395	183165553	183171799	183171881	10948	115	1	18	4	250	125	0.00183098707444	0.0369566526345	0.983	0.692	0.291
27619	CHD3	CHD3	chr17	+	7810918	7811020	7810670	7810806	7811211	7811337	27619	86	33	222	36	226	125	0.00183074728541	0.0369566526345	0.59	0.773	-0.183
16637	RFXANK	RFXANK	chr19	+	19307994	19308060	19307771	19307855	19308329	19308430	16637	306	68	290	32	190	125	0.00183243410354	0.03696182708	0.748	0.856	-0.108
31399	ABLIM1	ABLIM1	chr10	-	116207638	116207779	116205070	116205162	116211382	116211430	31399	156	16	377	11	250	125	0.00183785345284	0.037023027084	0.83	0.945	-0.115
44	FOXM1	FOXM1	chr12	-	2970464	2970578	2966846	2968829	2973485	2973661	44	2	107	30	259	238	125	0.00183667726485	0.037023027084	0.01	0.057	-0.047
9975	ZDHHC16	ZDHHC16	chr10	+	99211846	99212041	99211427	99211675	99212171	99212260	9975	186	8	416	2	250	125	0.00184111236523	0.0370646246134	0.921	0.99	-0.069
30461	LRRFIP2	LRRFIP2	chr3	-	37107300	37107433	37105232	37105282	37116514	37116607	30461	168	7	464	2	250	125	0.00186071046375	0.0374348897772	0.923	0.991	-0.068
4767	APH1A	APH1A	chr1	-	150240356	150240527	150240115	150240189	150241097	150241609	4767	956	3	1548	25	250	125	0.00186960238158	0.0375894214582	0.994	0.969	0.025
19970	RWDD3	RWDD3	chr1	+	95712097	95712213	95709766	95710271	95712311	95712781	19970	74	7	98	0	240	125	0.00187483254625	0.0376701791154	0.846	1.0	-0.154
34823	ERAP2	ERAP2	chr5	+	96235824	96235893	96232435	96232567	96237209	96237385	34823	28	0	10	5	193	125	0.00187783348999	0.0377060705238	1.0	0.564	0.436
2355	COG1	COG1	chr17	+	71201691	71201819	71199770	71199932	71202292	71202401	2355	118	11	169	2	250	125	0.00188881635384	0.037853147884	0.843	0.977	-0.134
30224	HNRNPA3	HNRNPA3	chr2	+	178082432	178082573	178081587	178081668	178083764	178083887	30224	1773	67	3602	80	250	125	0.00188715944136	0.037853147884	0.93	0.957	-0.027
3719	ARMCX2	ARMCX2	chrX	-	100914416	100914487	100914061	100914134	100914742	100914876	3719	40	12	28	0	195	125	0.0018887233147	0.037853147884	0.681	1.0	-0.319
22800	PSAP	PSAP	chr10	-	73578787	73578868	73578373	73578481	73579221	73579379	22800	2570	30	3220	7	205	125	0.00189570549626	0.0379667004648	0.981	0.996	-0.015
19234	TBC1D22B	TBC1D22B	chr6	+	37259018	37259133	37254782	37254848	37280693	37280800	19234	37	8	111	3	239	125	0.00189739079197	0.0379759525178	0.708	0.951	-0.243
35994	RELL2	RELL2	chr5	+	141018521	141018588	141018361	141018427	141019030	141019216	35994	47	12	64	2	191	125	0.00189939633197	0.0379915981529	0.719	0.954	-0.235
10705	MTSS1	MTSS1	chr8	-	125569921	125570116	125568472	125568646	125575022	125575233	10705	16	22	125	55	250	125	0.00191707340344	0.038295823464	0.267	0.532	-0.265
453	CRAMP1L	CRAMP1L	chr16	+	1717335	1717401	1716422	1716601	1717962	1718194	453	19	8	73	4	190	125	0.00191699522549	0.038295823464	0.61	0.923	-0.313
33698	DMKN	DMKN	chr19	-	35996840	35996888	35996619	35996667	36000812	36000863	33698	37	4	1033	11	172	125	0.00191947341156	0.0383191081126	0.871	0.986	-0.115
26834	DGUOK	DGUOK	chr2	+	74166036	74166149	74153952	74154179	74173845	74174033	26834	260	198	188	219	237	125	0.00192120133797	0.0383289544567	0.409	0.312	0.097
34182	HLA-H	HLA-H	chr6	+	29857483	29857600	29857104	29857381	29858040	29858073	34182	16	8	92	7	241	125	0.0019234126463	0.038348425677	0.509	0.872	-0.363
3873	POGZ	POGZ	chr1	-	151384100	151384247	151381169	151381304	151384771	151384872	3873	122	0	194	12	250	125	0.00192751614717	0.0384055736564	1.0	0.89	0.11
37045	HIATL1	HIATL1	chr9	+	97203266	97203381	97200682	97200810	97207245	97207464	37045	247	12	693	8	239	125	0.00193992393324	0.0386280042717	0.915	0.978	-0.063
5737	PTBP3	PTBP3	chr9	-	115038123	115038293	115030328	115030475	115060111	115060196	5737	89	29	499	73	250	125	0.00195756388099	0.0389542663831	0.605	0.774	-0.169
29451	C19orf70	C19orf70	chr19	-	5680065	5680261	5679596	5679774	5680468	5680907	29451	13	119	7	276	250	125	0.00197861408082	0.0393479288347	0.052	0.013	0.039
20370	FBXL3	FBXL3	chr13	-	77595647	77595996	77592734	77592857	77600961	77601331	20370	80	0	129	12	250	125	0.00199008689834	0.0395507474937	1.0	0.843	0.157
1938	DPP4	DPP4	chr2	-	162875732	162875786	162875238	162875360	162876738	162876806	1938	1	0	1434	2	178	125	0.00200797615758	0.039855155827	1.0	0.998	0.002
24836	ZNF329	ZNF329	chr19	-	58654471	58654565	58653923	58654028	58662118	58662148	24836	0	4	7	0	218	125	0.00200860842235	0.039855155827	0.0	1.0	-1.0
29767	MAP3K4	MAP3K4	chr6	+	161529982	161530073	161529774	161529891	161530786	161530946	29767	23	34	14	70	215	125	0.00200925551233	0.039855155827	0.282	0.104	0.178
7914	RNF214	RNF214	chr11	+	117153461	117153566	117153119	117153252	117153830	117153926	7914	27	5	144	2	229	125	0.00201096687929	0.0398636301621	0.747	0.975	-0.228
29842	MEIS1	MEIS1	chr2	+	66739280	66739426	66691240	66691352	66775074	66775151	29842	590	22	0	2	250	125	0.00201245905169	0.0398677513348	0.931	0.0	0.931
4240	WNK1	WNK1	chr12	+	977031	978270	971248	971436	980430	980514	4240	11	35	9	133	250	125	0.00202065594842	0.0399791093734	0.136	0.033	0.103
5281	XPNPEP3	XPNPEP3	chr22	+	41256681	41256797	41253084	41253249	41257621	41258785	5281	5	10	42	12	240	125	0.00202037727986	0.0399791093734	0.207	0.646	-0.439
871	STEAP3	STEAP3	chr2	+	119988195	119988610	119981383	119981464	120003064	120003564	871	13	1	26	27	250	125	0.00202524685224	0.04004441913	0.867	0.325	0.542
2641	PCK2	PCK2	chr14	+	24572368	24572464	24571961	24572099	24572718	24573341	2641	28	9	270	19	220	125	0.00204435526283	0.0403965120459	0.639	0.89	-0.251
28162	CPSF3L	CPSF3L	chr1	-	1247819	1247881	1247605	1247748	1247972	1248080	28162	343	17	379	4	186	125	0.00204754740351	0.0404081462474	0.931	0.985	-0.054
36423	TMEM62	TMEM62	chr15	+	43430771	43430817	43427709	43427847	43440952	43441077	36423	3	7	55	13	170	125	0.0020474254212	0.0404081462474	0.24	0.757	-0.517
5211	ALDH5A1	ALDH5A1	chr6	+	24512057	24512096	24505096	24505213	24515394	24515538	5211	1	39	4	5	163	125	0.00204919696653	0.040415007263	0.019	0.38	-0.361
16752	FBXL12	FBXL12	chr19	-	9929220	9929293	9920942	9922393	9929403	9929731	16752	115	11	80	0	197	125	0.0020524451741	0.0404533685966	0.869	1.0	-0.131
19934	METTL13	METTL13	chr1	+	171759591	171759756	171756874	171757070	171761156	171761375	19934	93	10	349	8	250	125	0.00205955372741	0.0405677197716	0.823	0.956	-0.133
22064	ELP6	ELP6	chr3	-	47539775	47539922	47537129	47537687	47543139	47543341	22064	212	8	252	0	250	125	0.00206274110823	0.0405790064783	0.93	1.0	-0.07
6473	KLHDC3	KLHDC3	chr6	+	42985256	42985433	42984871	42985084	42985590	42985706	6473	696	0	609	11	250	125	0.0020621534159	0.0405790064783	1.0	0.965	0.035
8315	SH3TC1	SH3TC1	chr4	+	8218683	8218894	8217837	8217984	8219997	8220074	8315	13	8	18	0	250	125	0.00206412009733	0.040580418101	0.448	1.0	-0.552
16404	MFF	MFF	chr2	+	228217229	228217289	228205007	228205096	228220392	228220477	16404	101	181	139	147	184	125	0.00207011759424	0.0406725699228	0.275	0.391	-0.116
5651	VPS36	VPS36	chr13	-	52992126	52992191	52991191	52991276	52997708	52997774	5651	116	13	268	7	189	125	0.00207191989864	0.0406822323931	0.855	0.962	-0.107
13711	WIPF1	WIPF1	chr2	-	175439931	175440108	175436403	175437174	175446037	175446167	13711	98	0	29	4	250	125	0.00207628887218	0.0407177538653	1.0	0.784	0.216
20820	FLAD1	FLAD1	chr1	+	154962035	154962183	154960580	154961325	154962634	154962733	20820	203	40	243	20	250	125	0.00207635229742	0.0407177538653	0.717	0.859	-0.142
9123	SIPA1L1	SIPA1L1	chr14	+	72054287	72056087	71996028	71996087	72085473	72085604	9123	42	4	144	0	250	125	0.00208298863189	0.0408221061236	0.84	1.0	-0.16
12997	TXNL4A	TXNL4A	chr18	-	77746601	77746750	77737597	77737701	77748239	77748592	12997	101	251	130	520	250	125	0.00208868960221	0.0409080071428	0.167	0.111	0.056
33093	USP6NL	USP6NL	chr10	-	11639629	11639716	11569498	11569566	11653441	11653788	33093	64	6	106	0	211	125	0.00209004560563	0.0409087551927	0.863	1.0	-0.137
16090	SOD1	SOD1	chr21	+	33038761	33038831	33031934	33032154	33039570	33039688	16090	869	17	797	2	194	125	0.00209581567568	0.0409958450032	0.971	0.996	-0.025
28495	FAM120C	FAM120C	chrX	-	54106664	54106722	54094756	54099720	54107754	54107893	28495	2	4	14	0	182	125	0.00210126030484	0.0410589198133	0.256	1.0	-0.744
3616	SLC35D2	SLC35D2	chr9	-	99122435	99122503	99086372	99086451	99126745	99126832	3616	21	4	125	1	192	125	0.00210168551955	0.0410589198133	0.774	0.988	-0.214
904	RNF115	RNF115	chr1	+	145683574	145683647	145682022	145682094	145684584	145684678	904	128	9	292	3	197	125	0.00211394098406	0.0412723710492	0.9	0.984	-0.084
15096	TNFRSF21	TNFRSF21	chr6	-	47253679	47254331	47220991	47221257	47277151	47277683	15096	10	2	315	0	250	125	0.00212433249963	0.0414231493631	0.714	1.0	-0.286
30126	LRRC42	LRRC42	chr1	+	54423821	54423953	54417658	54418145	54426028	54426147	30126	365	0	697	16	250	125	0.00212422263776	0.0414231493631	1.0	0.956	0.044
18970	ENOSF1	ENOSF1	chr18	-	691203	691276	691067	691106	693881	693908	18970	22	3	152	0	197	125	0.00213030688024	0.0415135696694	0.823	1.0	-0.177
23199	ABCA7	ABCA7	chr19	+	1057913	1058058	1057312	1057428	1058144	1058268	23199	29	4	97	0	250	125	0.00213724823266	0.0416227082098	0.784	1.0	-0.216
35469	ZFAND6	ZFAND6	chr15	+	80390757	80390920	80351909	80352151	80412669	80412840	35469	99	46	143	128	250	125	0.00214997495063	0.04184430871	0.518	0.358	0.16
19771	PSTK	PSTK	chr10	+	124746849	124747020	124746384	124746478	124749689	124749907	19771	18	74	24	31	250	125	0.00215369080989	0.0418903657966	0.108	0.279	-0.171
5303	IL6R	IL6R	chr1	+	154422386	154422456	154420600	154420647	154426963	154427057	5303	0	2	28	0	194	125	0.00216020947453	0.0419908470368	0.0	1.0	-1.0
19743	TAF15	TAF15	chr17	+	34147167	34147243	34147027	34147079	34147335	34147441	19743	265	9	917	6	200	125	0.00216406942282	0.0420132627221	0.948	0.99	-0.042
29314	HMGCR	HMGCR	chr5	+	74655222	74655381	74654994	74655135	74655809	74655964	29314	232	0	1936	54	250	125	0.0021629324292	0.0420132627221	1.0	0.947	0.053
1349	NDUFB6	NDUFB6	chr9	-	32558907	32558952	32553523	32553942	32570957	32571050	1349	630	48	678	24	169	125	0.00216968767855	0.0420960091283	0.907	0.954	-0.047
16045	BTRC	BTRC	chr10	+	103190101	103190209	103113789	103113985	103221737	103221815	16045	19	4	27	32	232	125	0.00217777142656	0.0421436436497	0.719	0.313	0.406
1940	DPP4	DPP4	chr2	-	162862254	162862319	162851809	162851882	162865750	162865805	1940	3	0	1187	1	189	125	0.00217703083673	0.0421436436497	1.0	0.999	0.001
27232	FER1L4	FER1L4	chr20	-	34173045	34173198	34171861	34172015	34183398	34183515	27232	4	0	2	14	250	125	0.00217599750587	0.0421436436497	1.0	0.067	0.933
27367	PCGF5	PCGF5	chr10	+	93031394	93031454	93024187	93024277	93038025	93044088	27367	11	13	119	34	184	125	0.00217987502739	0.0421436436497	0.365	0.704	-0.339
7700	CARS	CARS	chr11	-	3068982	3069231	3063394	3063486	3078572	3078681	7700	8	41	62	96	250	125	0.00217421684175	0.0421436436497	0.089	0.244	-0.155
7979	SMARCD1	SMARCD1	chr12	+	50481145	50481268	50480538	50480661	50483666	50483768	7979	247	10	292	1	247	125	0.00218028836457	0.0421436436497	0.926	0.993	-0.067
22840	AFTPH	AFTPH	chr2	+	64806619	64806680	64800079	64800202	64812555	64812679	22840	56	14	168	11	185	125	0.00218916330388	0.0422888590183	0.73	0.912	-0.182
9705	VPRBP	VPRBP	chr3	-	51530749	51530796	51517734	51517852	51533888	51534018	9705	2	6	20	3	171	125	0.00219302992335	0.042337206412	0.196	0.83	-0.634
12500	CASC4	CASC4	chr15	+	44695084	44695252	44673003	44673174	44705533	44707959	12500	340	106	262	131	250	125	0.00219925006606	0.042430901057	0.616	0.5	0.116
20112	TONSL	TONSL	chr8	-	145666348	145666494	145666100	145666253	145667419	145667534	20112	139	8	226	1	250	125	0.00221187607637	0.0426479931918	0.897	0.991	-0.094
3632	ZNF280D	ZNF280D	chr15	-	56974451	56974675	56970861	56971019	56981238	56981348	3632	19	5	45	0	250	125	0.00221389723374	0.0426604666834	0.655	1.0	-0.345
33591	MBNL2	MBNL2	chr13	+	98018712	98018807	98009735	98009889	98043575	98046374	33591	57	0	192	22	219	125	0.00221658310767	0.0426857254413	1.0	0.833	0.167
3298	MBTD1	MBTD1	chr17	-	49336503	49336567	49302368	49302570	49337195	49337427	3298	21	7	30	0	188	125	0.00222153494456	0.0427545624823	0.666	1.0	-0.334
13050	C11orf30	C11orf30	chr11	+	76255302	76255866	76253259	76253411	76260995	76263943	13050	7	3	51	0	250	125	0.00223817445253	0.043046888637	0.538	1.0	-0.462
25799	TEX261	TEX261	chr2	-	71218959	71219113	71216878	71216946	71220825	71220905	25799	289	24	552	17	250	125	0.00224088432295	0.043046888637	0.858	0.942	-0.084
5318	RC3H2	RC3H2	chr9	-	125613601	125613715	125613359	125613508	125616230	125616365	5318	79	10	213	5	238	125	0.00224022413741	0.043046888637	0.806	0.957	-0.151
30334	GAK	GAK	chr4	-	862326	862473	860743	861220	864498	864692	30334	485	3	446	15	250	125	0.00225704053606	0.0433304325052	0.988	0.937	0.051
12709	AS3MT	AS3MT	chr10	+	104629840	104629968	104629561	104629602	104632204	104632355	12709	131	18	118	3	250	125	0.00226750202444	0.0434523961652	0.784	0.952	-0.168
29190	ZC3H7A	ZC3H7A	chr16	-	11876142	11876244	11873021	11873219	11890979	11891114	29190	3	4	17	0	226	125	0.00226818849802	0.0434523961652	0.293	1.0	-0.707
3081	RIF1	RIF1	chr2	+	152279463	152279556	152276703	152276893	152285297	152285436	3081	5	2	119	0	217	125	0.00226793337674	0.0434523961652	0.59	1.0	-0.41
31443	WSB1	WSB1	chr17	+	25628813	25628982	25621105	25621461	25630392	25630661	31443	1128	8	778	19	250	125	0.0022689925002	0.0434523961652	0.986	0.953	0.033
15176	GMPPB	GMPPB	chr3	-	49759864	49759943	49759397	49759580	49760028	49760187	15176	27	4	153	1	203	125	0.00227348190145	0.0435001083959	0.806	0.989	-0.183
37186	ARMC8	ARMC8	chr3	+	137907296	137907372	137906089	137906441	137928658	137928735	37186	48	9	66	41	200	125	0.00227428650345	0.0435001083959	0.769	0.502	0.267
1064	U2AF1	U2AF1	chr21	-	44520562	44520629	44515803	44515853	44521475	44521542	1064	728	230	665	288	191	125	0.00228667733026	0.0436832765312	0.674	0.602	0.072
2953	CTNND1	CTNND1	chr11	+	57561481	57561553	57558965	57559145	57563048	57563201	2953	186	10	420	4	196	125	0.00228629004434	0.0436832765312	0.922	0.985	-0.063
14612	RPUSD3	RPUSD3	chr3	-	9883666	9883766	9882381	9882489	9885148	9885285	14612	92	6	153	0	224	125	0.00229139637063	0.0437465052481	0.895	1.0	-0.105
4805	GTF2H2C_2	GTF2H2C_2	chr5	+	68863553	68863604	68862793	68862880	68863979	68864034	4805	18	4	61	0	175	125	0.00229876087183	0.0438601313732	0.763	1.0	-0.237
34386	ITGB6	ITGB6	chr2	-	161030484	161030650	161029079	161029241	161051879	161052126	34386	2	0	1560	1	250	125	0.00230181674792	0.0438914602615	1.0	0.999	0.001
20351	IWS1	IWS1	chr2	-	128255715	128255813	128253573	128253724	128260390	128260448	20351	141	9	432	5	222	125	0.00230855081778	0.0439928440984	0.898	0.98	-0.082
23943	WDR19	WDR19	chr4	+	39226503	39226653	39219602	39219725	39229829	39229977	23943	165	0	49	4	250	125	0.00231484763689	0.0440857761914	1.0	0.86	0.14
14570	TNC	TNC	chr9	-	117840221	117840491	117838668	117838854	117844050	117844207	14570	70	1	1562	0	250	125	0.00231918512253	0.0441279231786	0.972	1.0	-0.028
24817	HSPA14	HSPA14	chr10	+	14884132	14884845	14882073	14882156	14885369	14888998	24817	56	5	49	20	250	125	0.0023199037022	0.0441279231786	0.848	0.551	0.297
8079	BRD2	BRD2	chr6	+	32945902	32946165	32945218	32945347	32947604	32947909	8079	618	0	515	10	250	125	0.00232328911663	0.0441652566121	1.0	0.963	0.037
15245	PTPRA	PTPRA	chr20	+	2928627	2928670	2903852	2903931	2944917	2944996	15245	38	24	106	23	167	125	0.00233281397346	0.0443191824835	0.542	0.775	-0.233
18463	ANXA4	ANXA4	chr2	+	70015185	70015273	70008651	70008706	70031664	70031759	18463	304	2	1359	0	212	125	0.00233758335371	0.0443826299995	0.989	1.0	-0.011
36625	IPO11	IPO11	chr5	+	61821968	61822084	61811214	61811328	61826535	61826612	36625	103	6	171	0	240	125	0.00234466547912	0.0444898841493	0.899	1.0	-0.101
25232	FAAP20	FAAP20	chr1	-	2118276	2118645	2115898	2116952	2125077	2125349	25232	10	6	0	8	250	125	0.00235181355633	0.0445982579286	0.455	0.0	0.455
36289	LOC81691	LOC81691	chr16	+	20855255	20855348	20851652	20851790	20855950	20856167	36289	9	11	22	3	217	125	0.00235672104397	0.0446640362442	0.32	0.809	-0.489
35082	TMPO	TMPO	chr12	+	98938219	98938315	98931252	98931350	98938728	98938839	35082	262	12	649	7	220	125	0.0023706359377	0.0448729581793	0.925	0.981	-0.056
950	ST7L	ST7L	chr1	-	113159434	113159517	113153462	113153625	113161530	113162040	950	50	8	113	2	207	125	0.00236950940877	0.0448729581793	0.791	0.972	-0.181
30977	TUFT1	TUFT1	chr1	+	151538638	151538704	151537000	151537090	151546745	151546874	30977	6	2	145	0	190	125	0.00237708523554	0.0449676154582	0.664	1.0	-0.336
26183	TADA2A	TADA2A	chr17	+	35787048	35787108	35771355	35771477	35797838	35797930	26183	16	6	29	0	184	125	0.00237899224496	0.0449762827407	0.644	1.0	-0.356
27787	FNDC4	FNDC4	chr2	-	27715532	27715657	27714749	27715345	27716255	27716345	27787	228	29	250	11	249	125	0.00238359830909	0.045035935672	0.798	0.919	-0.121
28021	SBDSP1	SBDSP1	chr7	+	72301271	72301393	72299951	72300362	72302181	72302378	28021	48	18	107	100	246	125	0.00239020330176	0.0451332610076	0.575	0.352	0.223
25260	UPF3A	UPF3A	chr13	+	115048311	115048418	115047495	115047602	115051993	115052104	25260	281	1	143	7	231	125	0.00239702384577	0.0452345357108	0.993	0.917	0.076
6372	SDR39U1	SDR39U1	chr14	-	24910879	24911001	24909988	24910132	24911383	24911466	6372	109	29	248	27	246	125	0.0023995315535	0.0452543487335	0.656	0.824	-0.168
29982	BIN3	BIN3	chr8	-	22494434	22494475	22487954	22488091	22502267	22502316	29982	49	7	62	0	165	125	0.00241408018998	0.0455010876366	0.841	1.0	-0.159
29977	FAM13A	FAM13A	chr4	-	89658622	89658706	89653152	89653349	89660180	89660276	29977	23	12	17	0	208	125	0.00241580531326	0.045505973507	0.535	1.0	-0.465
22650	NEXN	NEXN	chr1	+	78383250	78383442	78381739	78381818	78383644	78383723	22650	5	5	15	144	250	125	0.00242201936019	0.0455953590045	0.333	0.05	0.283
13485	ETFA	ETFA	chr15	-	76587931	76588078	76584959	76585041	76603690	76603810	13485	247	35	754	52	250	125	0.00242763277045	0.0456180412186	0.779	0.879	-0.1
19974	RWDD3	RWDD3	chr1	+	95709766	95710207	95699710	95699871	95712097	95712213	19974	36	11	20	24	250	125	0.00242668682774	0.0456180412186	0.621	0.294	0.327
7583	PPP1R1A	PPP1R1A	chr12	-	54976515	54976579	54975759	54975915	54976994	54977032	7583	88	9	77	0	188	125	0.00242639568879	0.0456180412186	0.867	1.0	-0.133
20474	ATP6V1G2-DDX39B	ATP6V1G2-DDX39B	chr6	-	31506923	31507051	31506539	31506632	31508098	31508441	20474	2508	19	2929	49	250	125	0.00243894704137	0.0458029237781	0.985	0.968	0.017
4357	TTC31	TTC31	chr2	+	74717151	74717254	74710448	74710537	74717370	74717600	4357	103	17	180	8	227	125	0.00244082840726	0.0458105418661	0.769	0.925	-0.156
10703	MTSS1	MTSS1	chr8	-	125570953	125571073	125568472	125568646	125575022	125575233	10703	5	22	0	55	244	125	0.00244699936268	0.0458986110065	0.104	0.0	0.104
11389	ASL	ASL	chr7	+	65551571	65551649	65548063	65548161	65553793	65553908	11389	46	4	158	0	202	125	0.0024675185879	0.0462555431909	0.877	1.0	-0.123
21533	NT5C2	NT5C2	chr10	-	104899162	104899236	104865462	104865558	104934614	104934739	21533	44	4	150	0	198	125	0.00247947332519	0.04642357686	0.874	1.0	-0.126
30596	THNSL2	THNSL2	chr2	+	88484846	88484998	88482466	88482592	88485416	88486156	30596	8	20	20	9	250	125	0.00247892663385	0.04642357686	0.167	0.526	-0.359
30946	REXO2	REXO2	chr11	+	114314577	114314655	114311377	114311461	114315262	114315374	30946	154	1	1425	1	202	125	0.00248879006403	0.0465699276418	0.99	0.999	-0.009
33423	ARHGEF7	ARHGEF7	chr13	+	111811373	111811436	111806251	111806338	111857635	111857720	33423	6	41	0	73	187	125	0.00249589305827	0.0466747037397	0.089	0.0	0.089
16223	TBC1D32	TBC1D32	chr6	-	121460919	121460982	121452772	121452898	121481155	121481249	16223	2	79	3	4	187	125	0.00251275903094	0.0469618173374	0.017	0.334	-0.317
35454	SMAD3	SMAD3	chr15	+	67457590	67457722	67457232	67457426	67459116	67459191	35454	132	6	1211	9	250	125	0.00252264484587	0.0471182093564	0.917	0.985	-0.068
26480	UBAC2	UBAC2	chr13	+	99970275	99970323	99890680	99890808	99992573	99992819	26480	103	8	108	0	172	125	0.00255529461789	0.047699345053	0.903	1.0	-0.097
24136	TMEM135	TMEM135	chr11	+	86868382	86868448	86802403	86802437	86947679	86947726	24136	8	3	96	1	190	125	0.00256694886023	0.0478880970361	0.637	0.984	-0.347
23182	SRM	SRM	chr1	-	11115837	11115983	11115018	11115141	11116067	11116151	23182	931	25	1410	14	250	125	0.00257412917739	0.0479932084407	0.949	0.981	-0.032
11781	SMARCA4	SMARCA4	chr19	+	11150133	11150229	11145589	11145808	11151982	11152236	11781	12	265	37	307	220	125	0.00258213530777	0.048113581248	0.025	0.064	-0.039
17787	DCLRE1C	DCLRE1C	chr10	-	14968841	14968896	14964979	14965068	14970014	14970151	17787	9	3	57	0	179	125	0.00259063998151	0.0482430935489	0.677	1.0	-0.323
24281	DLG1	DLG1	chr3	-	196876613	196876667	196869588	196869639	196921295	196921460	24281	177	21	268	10	178	125	0.00260596527605	0.0484980768186	0.855	0.95	-0.095
34617	DLST	DLST	chr14	+	75355977	75356052	75355797	75355850	75356599	75356655	34617	186	2	1400	0	199	125	0.00260745708244	0.0484980768186	0.983	1.0	-0.017
14535	ATG10	ATG10	chr5	+	81460217	81460356	81354313	81354421	81474308	81474406	14535	36	4	112	0	250	125	0.00261514332221	0.0486119126655	0.818	1.0	-0.182
25325	C21orf58	C21orf58	chr21	-	47734629	47734794	47731369	47731481	47735387	47735461	25325	17	4	56	0	250	125	0.00261792063577	0.0486344166943	0.68	1.0	-0.32
11013	PABPC4	PABPC4	chr1	-	40029507	40029594	40029285	40029413	40030094	40030214	11013	306	50	724	64	211	125	0.00263944283585	0.0489756269894	0.784	0.87	-0.086
28632	MX1	MX1	chr21	+	42799132	42799231	42797957	42798190	42799681	42799793	28632	11	4	39	0	223	125	0.00263854679716	0.0489756269894	0.607	1.0	-0.393
12073	GPS2	GPS2	chr17	-	7216698	7216788	7216530	7216610	7217224	7217307	12073	125	8	263	2	214	125	0.00264999960159	0.0491421371757	0.901	0.987	-0.086
29709	RTTN	RTTN	chr18	-	67807335	67807424	67806834	67806952	67809523	67809623	29709	5	3	37	0	213	125	0.00265348504072	0.049177394698	0.494	1.0	-0.506
20072	ADPGK	ADPGK	chr15	-	73047896	73047995	73043707	73045236	73052747	73052868	20072	67	17	109	7	223	125	0.00266112626783	0.0492895839691	0.688	0.897	-0.209
7898	STARD4	STARD4	chr5	-	110843026	110843140	110842027	110842077	110848082	110848295	7898	139	3	489	47	238	125	0.00266968196127	0.0494185671578	0.961	0.845	0.116
9802	PSMA2	PSMA2	chr7	-	42966981	42967058	42964273	42964396	42971716	42971805	9802	28	0	25	8	201	125	0.00267490167791	0.0494856810413	1.0	0.66	0.34
10559	THAP4	THAP4	chr2	-	242541310	242541414	242523819	242524140	242542384	242542494	10559	384	11	509	2	228	125	0.00267688134629	0.0494928097873	0.95	0.993	-0.043
19698	SCHIP1	SCHIP1	chr3	+	159605496	159605694	159603995	159604113	159606608	159606732	19698	1246	4	301	7	250	125	0.00268037207999	0.0495278514757	0.994	0.956	0.038
23123	TEX9	TEX9	chr15	+	56676149	56676229	56665638	56665702	56704499	56704634	23123	33	0	9	4	204	125	0.00269597095125	0.049769369803	1.0	0.58	0.42
24205	LSM2	LSM2	chr6	-	31773851	31773919	31766253	31766284	31774531	31774761	24205	220	9	562	4	192	125	0.00269892316115	0.049769369803	0.941	0.989	-0.048
34506	ZNF142	ZNF142	chr2	-	219520872	219521186	219515081	219515249	219523423	219523524	34506	11	3	67	0	250	125	0.00269757305453	0.049769369803	0.647	1.0	-0.353
8164	GNPDA2	GNPDA2	chr4	-	44724100	44724259	44712969	44713154	44728490	44728651	8164	103	0	68	6	250	125	0.00269985564373	0.049769369803	1.0	0.85	0.15
34180	ANXA11	ANXA11	chr10	-	81917396	81917519	81914879	81915668	81917722	81917781	34180	537	10	3627	5	247	125	0.002703049114	0.0497986668522	0.965	0.997	-0.032
15751	TFCP2	TFCP2	chr12	-	51497937	51497986	51497452	51497546	51500307	51500396	15751	77	8	281	5	173	125	0.00270559800102	0.0498160609405	0.874	0.976	-0.102
3687	SENP6	SENP6	chr6	+	76350399	76350420	76344422	76344527	76357446	76357517	3687	35	34	103	40	145	125	0.00272041138269	0.0500591171031	0.47	0.689	-0.219
21333	STRAP	STRAP	chr12	+	16036474	16036610	16035287	16035753	16042861	16042943	21333	1489	63	2286	55	250	125	0.00273103804427	0.0501951533501	0.922	0.954	-0.032
36763	TCF12	TCF12	chr15	+	57355947	57356021	57213223	57213296	57383986	57384089	36763	267	9	281	0	198	125	0.00273005048003	0.0501951533501	0.949	1.0	-0.051
35581	VDAC3	VDAC3	chr8	+	42252601	42252654	42251727	42251796	42256229	42256382	35581	176	12	299	4	177	125	0.00274395856195	0.0504027844015	0.912	0.981	-0.069
907	MICALL2	MICALL2	chr7	-	1481827	1482120	1480226	1480320	1484287	1485064	907	26	4	80	0	250	125	0.0027489013668	0.0504637168123	0.765	1.0	-0.235
19113	ELF2	ELF2	chr4	-	139988837	139988924	139983018	139983211	139993019	139993193	19113	54	8	146	3	211	125	0.00275059034658	0.0504648795088	0.8	0.966	-0.166
29883	PRELID2	PRELID2	chr5	-	145205560	145205763	145202639	145202697	145214739	145214932	29883	11	0	27	21	250	125	0.00275343729528	0.0504872734539	1.0	0.391	0.609
20411	HIRA	HIRA	chr22	-	19365391	19365589	19363153	19363315	19371142	19371228	20411	111	0	273	16	250	125	0.00275837351978	0.0505259710026	1.0	0.895	0.105
20704	ACACB	ACACB	chr12	+	109683983	109684253	109683430	109683553	109687788	109687909	20704	42	0	1	2	250	125	0.00275880297811	0.0505259710026	1.0	0.2	0.8
28960	MAP2K7	MAP2K7	chr19	+	7970692	7970740	7968664	7968953	7974639	7974781	28960	11	17	0	14	172	125	0.00276622441678	0.0506320192041	0.32	0.0	0.32
13550	VPS33B	VPS33B	chr15	-	91549881	91549959	91549601	91549675	91550179	91550276	13550	101	8	101	0	202	125	0.00277292674645	0.0506949145996	0.887	1.0	-0.113
18472	TSPAN9	TSPAN9	chr12	+	3310342	3310422	3192818	3192885	3387586	3387778	18472	96	5	234	0	204	125	0.00277230170562	0.0506949145996	0.922	1.0	-0.078
31917	ABHD14A-ACY1	ABHD14A-ACY1	chr3	+	52019376	52019481	52018062	52018174	52019867	52019962	31917	62	4	213	0	229	125	0.00278385073255	0.0508646723311	0.894	1.0	-0.106
2911	BCL2L11	BCL2L11	chr2	+	111911356	111911481	111907620	111907724	111921709	111926022	2911	30	28	14	43	249	125	0.0027938098328	0.0510166109645	0.35	0.14	0.21
30958	WDR20	WDR20	chr14	+	102674939	102676199	102661274	102661457	102689166	102690010	30958	9	4	33	0	250	125	0.00279713367155	0.0510472784044	0.529	1.0	-0.471
24947	ZCCHC4	ZCCHC4	chr4	+	25347169	25347242	25335529	25335610	25351113	25351264	24947	35	6	54	0	197	125	0.00280242634135	0.0511138195738	0.787	1.0	-0.213
22223	PI4KB	PI4KB	chr1	-	151298647	151298849	151288048	151288985	151299746	151300133	22223	64	3	100	24	250	125	0.0028075289769	0.0511167871143	0.914	0.676	0.238
3083	RIF1	RIF1	chr2	+	152330477	152330586	152326224	152326378	152331370	152333860	3083	40	4	123	0	233	125	0.00280742168913	0.0511167871143	0.843	1.0	-0.157
31710	SH3D21	SH3D21	chr1	+	36785042	36785137	36784860	36784913	36785275	36786399	31710	33	4	101	0	219	125	0.00280745242475	0.0511167871143	0.825	1.0	-0.175
2880	CPVL	CPVL	chr7	-	29105638	29105737	29070192	29070375	29111388	29111520	2880	34	4	318	3	223	125	0.00281948613038	0.0512743456036	0.827	0.983	-0.156
35360	LRRC75A-AS1	LRRC75A-AS1	chr17	+	16344387	16344444	16343498	16343567	16344681	16345340	35360	2040	262	3813	379	181	125	0.00281914687739	0.0512743456036	0.843	0.874	-0.031
2040	MSRB3	MSRB3	chr12	+	65702308	65702435	65672422	65672645	65720605	65720714	2040	25	5	4	8	250	125	0.00282377784637	0.0513088588734	0.714	0.2	0.514
22026	ANLN	ANLN	chr7	+	36456688	36456799	36455366	36455493	36458852	36459088	22026	166	12	1734	286	235	125	0.0028246896181	0.0513088588734	0.88	0.763	0.117
13449	C8orf59	C8orf59	chr8	-	86127149	86127266	86126287	86126860	86129614	86129731	13449	658	4	581	16	241	125	0.00282891270395	0.0513145758229	0.988	0.95	0.038
243	MICAL1	MICAL1	chr6	-	109769077	109769166	109768883	109768925	109769405	109769596	243	88	10	197	4	213	125	0.00282996339944	0.0513145758229	0.838	0.967	-0.129
36941	GPX8	GPX8	chr5	+	54456879	54457083	54456157	54456224	54459882	54463129	36941	139	17	395	16	250	125	0.00282850681011	0.0513145758229	0.803	0.925	-0.122
9179	RFC5	RFC5	chr12	+	118467575	118467630	118465757	118465835	118468986	118470042	9179	195	7	333	0	179	125	0.00283472183499	0.0513708522613	0.951	1.0	-0.049
24158	NHLRC3	NHLRC3	chr13	+	39616241	39616442	39613700	39613848	39618226	39618318	24158	129	5	118	19	250	125	0.00284081473955	0.0514512321819	0.928	0.756	0.172
27397	CTDP1	CTDP1	chr18	+	77488906	77489069	77477809	77478016	77496354	77496521	27397	29	24	100	29	250	125	0.00284450339054	0.0514879992726	0.377	0.633	-0.256
35761	ICA1L	ICA1L	chr2	-	203735252	203735379	203693570	203693739	203736341	203736708	35761	4	0	0	6	250	125	0.00285791817024	0.0517006723536	1.0	0.0	1.0
17786	DCLRE1C	DCLRE1C	chr10	-	14989523	14989608	14987103	14987188	14991034	14991086	17786	16	3	28	33	209	125	0.00287663787936	0.0520090097198	0.761	0.337	0.424
15169	TIPIN	TIPIN	chr15	-	66643862	66643938	66641652	66641775	66644466	66644545	15169	81	9	276	6	200	125	0.00288329377368	0.0520990038512	0.849	0.966	-0.117
11732	R3HCC1L	R3HCC1L	chr10	+	99946223	99946320	99923049	99923154	99967857	99969656	11732	3	16	29	24	221	125	0.00288988572333	0.0521877385162	0.096	0.406	-0.31
21019	STAG2	STAG2	chrX	+	123155216	123155281	123094409	123094716	123156380	123156521	21019	43	12	28	27	189	125	0.00289354427699	0.0522234273201	0.703	0.407	0.296
11562	RBM10	RBM10	chrX	+	47034417	47034491	47032526	47032596	47035898	47035985	11562	198	12	382	5	198	125	0.00289677678363	0.0522513897119	0.912	0.98	-0.068
24866	SNRPD2	SNRPD2	chr19	-	46192490	46192605	46191644	46191824	46195144	46195443	24866	77	1690	45	1737	239	125	0.00290114830884	0.0522694991012	0.023	0.013	0.01
26784	SENP7	SENP7	chr3	-	101117704	101117899	101090851	101090970	101177798	101177896	26784	56	2	19	7	250	125	0.0029000132838	0.0522694991012	0.933	0.576	0.357
22346	XRRA1	XRRA1	chr11	-	74651829	74651927	74647928	74648113	74656062	74656130	22346	4	0	0	6	222	125	0.00291250555803	0.0524132811814	1.0	0.0	1.0
29466	SLC25A1	SLC25A1	chr22	-	19165239	19165378	19164632	19164717	19165454	19165554	29466	88	6	508	5	250	125	0.00291237746273	0.0524132811814	0.88	0.981	-0.101
13572	SDHD	SDHD	chr11	+	111959590	111959735	111958580	111958697	111965528	111966525	13572	339	7	1106	1	250	125	0.00291659483794	0.0524260877557	0.96	0.998	-0.038
16941	SLC37A3	SLC37A3	chr7	-	140058439	140058585	140055467	140055564	140064207	140064291	16941	152	7	284	1	250	125	0.00291588285631	0.0524260877557	0.916	0.993	-0.077
30239	ACYP1	ACYP1	chr14	-	75530172	75530264	75519927	75520362	75530656	75530752	30239	79	5	356	2	216	125	0.00291869716252	0.052433516213	0.901	0.99	-0.089
21931	ZNF185	ZNF185	chrX	+	152106617	152106707	152101416	152101515	152113810	152114008	21931	36	4	259	2	214	125	0.00292210238682	0.0524643287415	0.84	0.987	-0.147
28434	LETMD1	LETMD1	chr12	+	51449926	51450028	51442816	51442968	51450132	51450285	28434	63	27	70	9	226	125	0.00293002704015	0.0525762019696	0.563	0.811	-0.248
25791	OSBPL1A	OSBPL1A	chr18	-	21761108	21761243	21759701	21759799	21776088	21776164	25791	248	2	120	8	250	125	0.00293578357173	0.0526490637881	0.984	0.882	0.102
27108	FLOT1	FLOT1	chr6	-	30709568	30709644	30708966	30709110	30709923	30709980	27108	83	44	93	20	200	125	0.00294379540256	0.0527016467513	0.541	0.744	-0.203
7800	YEATS2	YEATS2	chr3	+	183521043	183521123	183519242	183519316	183521774	183521976	7800	180	25	122	4	204	125	0.00294058846778	0.0527016467513	0.815	0.949	-0.134
9546	IP6K2	IP6K2	chr3	-	48731891	48731958	48730883	48731673	48732522	48732854	9546	31	58	11	64	191	125	0.00294380876419	0.0527016467513	0.259	0.101	0.158
19481	PDDC1	PDDC1	chr11	-	773521	773629	772426	772521	774007	774113	19481	202	20	296	9	232	125	0.00295037661485	0.0527887845849	0.845	0.947	-0.102
28974	KIAA1191	KIAA1191	chr5	-	175782573	175782752	175775252	175775359	175786483	175786570	28974	115	6	216	38	250	125	0.00295486817611	0.0528082744911	0.906	0.74	0.166
7233	NUMB	NUMB	chr14	-	73833604	73833689	73822333	73822474	73876644	73876776	7233	42	0	239	34	209	125	0.00295365111437	0.0528082744911	1.0	0.808	0.192
3894	TXNDC11	TXNDC11	chr16	-	11785145	11785938	11782158	11782301	11791980	11792181	3894	79	4	285	0	250	125	0.00295881408013	0.0528483690964	0.908	1.0	-0.092
7354	CTSZ	CTSZ	chr20	-	57571693	57571856	57570241	57570814	57572657	57572808	7354	2	0	1506	1	250	125	0.00297333484336	0.0530771900761	1.0	0.999	0.001
16335	WISP3	WISP3	chr6	+	112388171	112388235	112385957	112386200	112389407	112389601	16335	4	0	0	6	188	125	0.00297970245294	0.0531297548803	1.0	0.0	1.0
27782	PRDM2	PRDM2	chr1	+	14104912	14109326	14099572	14099683	14142921	14143065	27782	20	5	43	0	250	125	0.00297888120999	0.0531297548803	0.667	1.0	-0.333
5643	NSUN2	NSUN2	chr5	-	6602573	6602613	6599351	6600345	6604250	6604389	5643	207	7	428	0	164	125	0.00298534152969	0.0531997457555	0.958	1.0	-0.042
28280	TNIP1	TNIP1	chr5	-	150425421	150425511	150422456	150422522	150429384	150429508	28280	244	2	2589	4	214	125	0.00299104447384	0.0532707938046	0.986	0.997	-0.011
14463	HDAC11	HDAC11	chr3	+	13542212	13542289	13524963	13525064	13543370	13543433	14463	48	1	28	8	201	125	0.00299601110221	0.0533286540401	0.968	0.685	0.283
33483	TPRA1	TPRA1	chr3	-	127295832	127295919	127295459	127295539	127298582	127298715	33483	81	9	143	2	211	125	0.00300429547112	0.0534454695186	0.842	0.977	-0.135
23854	CCND3	CCND3	chr6	-	41997746	41997928	41904972	41905132	42016238	42016632	23854	0	35	2	1	250	125	0.00301359871331	0.0535802662413	0.0	0.5	-0.5
36936	GPX8	GPX8	chr5	+	54456831	54457083	54455945	54456224	54459882	54463129	36936	139	17	392	16	250	125	0.00302064641755	0.053674829273	0.803	0.925	-0.122
36648	PCBP2	PCBP2	chr12	+	53858543	53858636	53856276	53856351	53859715	53859757	36648	2741	997	3043	947	217	125	0.00302814653192	0.0537465710637	0.613	0.649	-0.036
4954	POLQ	POLQ	chr3	-	121192196	121192334	121190836	121191011	121195386	121195580	4954	22	8	76	4	250	125	0.00302672298224	0.0537465710637	0.579	0.905	-0.326
6006	WDR31	WDR31	chr9	-	116093263	116093396	116091160	116091235	116094186	116094330	6006	10	12	9	0	250	125	0.00303547935825	0.0538459346961	0.294	1.0	-0.706
30509	SMIM7	SMIM7	chr19	-	16764845	16764936	16756958	16758072	16770769	16770811	30509	211	8	330	1	215	125	0.00303725655105	0.0538466905278	0.939	0.995	-0.056
2966	UBE2F	UBE2F	chr2	+	238925207	238925275	238896604	238896634	238933982	238934053	2966	68	8	143	2	192	125	0.00303928415475	0.0538518824292	0.847	0.979	-0.132
12972	CALU	CALU	chr7	+	128387606	128388421	128379345	128379486	128388626	128388858	12972	21	226	25	686	250	125	0.00304248235214	0.0538777978651	0.044	0.018	0.026
8655	WDR90	WDR90	chr16	+	716904	716989	716672	716792	717431	717829	8655	169	13	134	1	209	125	0.00306189549625	0.0541906624231	0.886	0.988	-0.102
12252	MRPS15	MRPS15	chr1	-	36926292	36926377	36923523	36923582	36926864	36926913	12252	812	19	1909	16	209	125	0.00307209312075	0.0542783077675	0.962	0.986	-0.024
31556	UBE2Q2	UBE2Q2	chr15	+	76189335	76189402	76175706	76175765	76191767	76193388	31556	52	0	91	12	191	125	0.00307083556743	0.0542783077675	1.0	0.832	0.168
6895	ME2	ME2	chr18	+	48465939	48466010	48458627	48458730	48466657	48466756	6895	145	7	451	3	195	125	0.00307167885084	0.0542783077675	0.93	0.99	-0.06
14292	UBE2D3	UBE2D3	chr4	-	103747641	103747793	103730948	103731012	103789871	103790050	14292	472	3	1810	0	250	125	0.00307834862953	0.0543269906234	0.987	1.0	-0.013
33691	DMKN	DMKN	chr19	-	35999106	35999142	35996840	35996888	36000812	36000863	33691	0	24	148	610	160	125	0.00307726127693	0.0543269906234	0.0	0.159	-0.159
140	CRIM1	CRIM1	chr2	+	36764494	36764689	36749234	36749456	36771518	36771641	140	147	0	713	29	250	125	0.00308541952571	0.0544017468014	1.0	0.925	0.075
30514	ANAPC5	ANAPC5	chr12	-	121769149	121769231	121768385	121768475	121773335	121773526	30514	483	17	644	6	206	125	0.00308608949255	0.0544017468014	0.945	0.985	-0.04
6859	PAPD7	PAPD7	chr5	+	6743824	6743953	6742602	6742710	6746326	6746540	6859	39	5	131	1	250	125	0.00309648706174	0.0545540566729	0.796	0.985	-0.189
18964	TMEM141	TMEM141	chr9	+	139686398	139686482	139686162	139686229	139686702	139686810	18964	275	12	720	8	208	125	0.00310285515567	0.0546352425397	0.932	0.982	-0.05
3996	MLH1	MLH1	chr3	+	37083758	37083822	37081676	37081785	37089009	37089174	3996	106	5	279	0	188	125	0.00311454834056	0.0548100476961	0.934	1.0	-0.066
19211	BAX	BAX	chr19	+	49458943	49459090	49458116	49458219	49459454	49459590	19211	517	10	1454	6	250	125	0.00311773553104	0.054835050476	0.963	0.992	-0.029
17258	STRA13	STRA13	chr17	-	79977516	79977570	79977168	79977257	79977733	79977785	17258	104	98	216	119	178	125	0.00312413415589	0.0549164759917	0.427	0.56	-0.133
15858	CMIP	CMIP	chr16	+	81739103	81739209	81737543	81737690	81740618	81740689	15858	99	4	617	0	230	125	0.003127120383	0.0549378596771	0.931	1.0	-0.069
9622	YAP1	YAP1	chr11	+	102080247	102080295	102076623	102076805	102100432	102104154	9622	5	2	98	0	172	125	0.00313163057861	0.0549859774049	0.645	1.0	-0.355
34988	IFRD2	IFRD2	chr3	-	50326877	50327059	50326230	50326368	50327142	50327193	34988	69	7	263	4	250	125	0.00313542572328	0.05502149278	0.831	0.97	-0.139
5711	SLX4	SLX4	chr16	-	3652118	3652308	3650979	3651192	3656474	3656699	5711	5	3	35	0	250	125	0.00314375729343	0.0551365297514	0.455	1.0	-0.545
23292	WHSC1L1	WHSC1L1	chr8	-	38156961	38157108	38153313	38153470	38162104	38162275	23292	27	4	79	0	250	125	0.00314706841246	0.0551634357583	0.771	1.0	-0.229
24483	CCDC125	CCDC125	chr5	-	68609811	68609870	68606944	68607031	68616063	68616407	24483	20	12	74	10	183	125	0.0031491279993	0.0551683862767	0.532	0.835	-0.303
37131	CCT4	CCT4	chr2	-	62096574	62096688	62095261	62095841	62099216	62099451	37131	2467	13	2915	38	238	125	0.00315171223747	0.0551825171956	0.99	0.976	0.014
12547	NIN	NIN	chr14	-	51219235	51219451	51214709	51214823	51221280	51221350	12547	25	3	237	1	250	125	0.0031643483552	0.0553393049617	0.806	0.992	-0.186
20653	SYNE4	SYNE4	chr19	-	36499118	36499269	36496234	36496339	36499455	36499695	20653	15	10	52	6	250	125	0.00316866236573	0.0553393049617	0.429	0.813	-0.384
28925	SCMH1	SCMH1	chr1	-	41617285	41617356	41608549	41608784	41626546	41626570	28925	41	20	46	5	195	125	0.00316958039564	0.0553393049617	0.568	0.855	-0.287
35687	LRRC23	LRRC23	chr12	+	7015008	7015118	7014748	7014923	7015572	7015826	35687	49	46	23	5	234	125	0.00316727419824	0.0553393049617	0.363	0.711	-0.348
8251	CKLF	CKLF	chr16	+	66592092	66592251	66586465	66586696	66597024	66597120	8251	148	68	395	294	250	125	0.00316269242669	0.0553393049617	0.521	0.402	0.119
5645	SLC2A4	SLC2A4	chr17	+	7186791	7186964	7186563	7186680	7187056	7187181	5645	53	0	2	2	250	125	0.00317466224178	0.0553968746327	1.0	0.333	0.667
11145	TET3	TET3	chr2	+	74273404	74275538	74230236	74230293	74300675	74300766	11145	10	8	75	10	250	125	0.00319580834428	0.0557345384447	0.385	0.789	-0.404
14229	KIF9	KIF9	chr3	-	47323629	47323875	47318771	47318869	47323984	47324337	14229	31	45	11	51	250	125	0.00319960294825	0.0557693847965	0.256	0.097	0.159
19538	ARMC10	ARMC10	chr7	+	102732923	102733100	102727076	102727211	102737723	102737795	19538	255	19	349	57	250	125	0.00321286069818	0.0559690430155	0.87	0.754	0.116
30249	GNB2	GNB2	chr7	+	100274157	100274196	100273799	100273945	100274315	100274422	30249	779	15	1501	0	163	125	0.00322938636394	0.0562253734693	0.976	1.0	-0.024
19181	ADAM9	ADAM9	chr8	+	38948777	38948865	38940486	38940592	38959381	38959449	19181	92	4	1380	5	212	125	0.00324621819181	0.0564867440181	0.931	0.994	-0.063
5642	NSUN2	NSUN2	chr5	-	6631985	6632090	6625676	6625782	6632711	6632869	5642	101	0	390	23	229	125	0.00324827386951	0.0564908491491	1.0	0.902	0.098
16391	MFF	MFF	chr2	+	228211941	228212100	228205007	228205096	228220392	228220477	16391	140	181	181	147	250	125	0.00325833017298	0.0566340109517	0.279	0.381	-0.102
12605	IKBKE	IKBKE	chr1	+	206646538	206646657	206644498	206644588	206647673	206647814	12605	59	6	141	1	243	125	0.00326047465704	0.0566395717843	0.835	0.986	-0.151
2004	SF3B3	SF3B3	chr16	+	70595532	70595687	70594371	70594494	70597778	70597953	2004	384	10	931	5	250	125	0.00326529590575	0.0566916000012	0.95	0.989	-0.039
31044	OSBPL10	OSBPL10	chr3	-	31871531	31871723	31789401	31789612	31917924	31918004	31044	80	8	282	5	250	125	0.00327049752024	0.0567501702185	0.833	0.966	-0.133
27027	NOP2	NOP2	chr12	-	6673315	6673414	6673056	6673112	6675266	6675502	27027	8	112	1	239	223	125	0.0032891770446	0.0570424150813	0.038	0.002	0.036
12466	KDM1B	KDM1B	chr6	+	18186002	18186041	18171593	18171710	18197287	18197464	12466	7	5	41	2	163	125	0.00330040147996	0.0570776396336	0.518	0.94	-0.422
2936	TPD52L2	TPD52L2	chr20	+	62514102	62514173	62505020	62505169	62520542	62520591	2936	158	6	417	1	195	125	0.00330030009513	0.0570776396336	0.944	0.996	-0.052
30838	SUZ12	SUZ12	chr17	+	30302500	30302732	30300164	30300250	30303539	30303633	30838	267	1	382	14	250	125	0.00329979094297	0.0570776396336	0.993	0.932	0.061
32988	RUNX2	RUNX2	chr6	+	45512953	45513019	45479982	45480144	45514563	45518819	32988	0	10	15	17	190	125	0.00329614266151	0.0570776396336	0.0	0.367	-0.367
35455	TRERF1	TRERF1	chr6	-	42330734	42330817	42268375	42268487	42418914	42418999	35455	11	4	36	0	207	125	0.00330037901817	0.0570776396336	0.624	1.0	-0.376
10291	POLR1B	POLR1B	chr2	+	113315486	113315658	113310221	113310393	113316869	113317151	10291	49	4	143	0	250	125	0.00330408268023	0.057107682587	0.86	1.0	-0.14
15222	FOXJ3	FOXJ3	chr1	-	42671432	42671534	42664772	42664901	42693553	42693637	15222	71	6	83	26	226	125	0.00330581791737	0.057107682587	0.867	0.638	0.229
35823	SERPINE1	SERPINE1	chr7	+	100771673	100771945	100770369	100770525	100776975	100777174	35823	12	2	244	0	250	125	0.00331439059755	0.0572239306561	0.75	1.0	-0.25
29961	BPTF	BPTF	chr17	+	65882243	65882432	65871671	65871860	65887959	65888150	29961	17	13	58	10	250	125	0.00331910442259	0.0572734622515	0.395	0.744	-0.349
12729	USP4	USP4	chr3	-	49316246	49316335	49314576	49315884	49318176	49318280	12729	142	10	256	3	213	125	0.0033267161888	0.0573729170272	0.893	0.98	-0.087
15535	PFKFB4	PFKFB4	chr3	-	48562997	48563102	48561133	48561263	48572944	48573091	15535	47	5	90	0	229	125	0.00333735082434	0.0574307189588	0.837	1.0	-0.163
18804	FBXO22	FBXO22	chr15	+	76196831	76196970	76196199	76196444	76205543	76205631	18804	167	27	258	16	250	125	0.00333706227975	0.0574307189588	0.756	0.89	-0.134
24104	TIMM9	TIMM9	chr14	-	58893771	58893960	58890725	58890813	58894109	58894332	24104	77	4	257	0	250	125	0.00333746793163	0.0574307189588	0.906	1.0	-0.094
8799	THTPA	THTPA	chr14	+	24025951	24026248	24025190	24025552	24027903	24028790	8799	1	18	13	18	250	125	0.00333719136362	0.0574307189588	0.027	0.265	-0.238
11384	ASL	ASL	chr7	+	65548063	65548161	65547866	65547923	65551571	65551649	11384	95	4	481	0	222	125	0.00335336921651	0.057646240263	0.93	1.0	-0.07
4332	ZZZ3	ZZZ3	chr1	-	78105133	78105287	78097534	78099090	78107206	78107340	4332	37	4	105	0	250	125	0.00335370646893	0.057646240263	0.822	1.0	-0.178
35726	FOXP1	FOXP1	chr3	-	71050122	71050210	71037144	71037228	71064699	71064804	35726	29	3	165	0	212	125	0.00335793725813	0.0576870206442	0.851	1.0	-0.149
23925	ACIN1	ACIN1	chr14	-	23540333	23540395	23538684	23538826	23540635	23540779	23925	79	90	162	103	186	125	0.00340367276548	0.0584403836608	0.371	0.514	-0.143
5823	NAA25	NAA25	chr12	-	112525486	112525605	112518863	112518938	112528529	112528668	5823	50	6	163	2	243	125	0.00340682404559	0.05846215525	0.811	0.977	-0.166
17035	APITD1-CORT	APITD1-CORT	chr1	+	10502321	10502498	10500403	10500470	10511433	10512060	17035	162	10	176	1	250	125	0.0034260390725	0.0587594093523	0.89	0.989	-0.099
26255	MFSD11	MFSD11	chr17	+	74739479	74739538	74738258	74738355	74740403	74740548	26255	40	5	77	0	183	125	0.00343294694594	0.0588453738503	0.845	1.0	-0.155
9649	PGM2	PGM2	chr4	+	37857228	37857362	37851804	37851994	37863130	37864559	9649	202	8	398	2	250	125	0.00344408967938	0.0590037946562	0.927	0.99	-0.063
7370	PRC1	PRC1	chr15	-	91512308	91512350	91509267	91510432	91512676	91512853	7370	84	104	119	253	166	125	0.00345946380722	0.0592344925359	0.378	0.262	0.116
34127	DARS	DARS	chr2	-	136670055	136670136	136668951	136669063	136672038	136672081	34127	363	8	790	0	205	125	0.00346514062287	0.0592989858631	0.965	1.0	-0.035
19536	ARMC10	ARMC10	chr7	+	102737723	102737795	102732923	102733100	102738745	102740210	19536	326	0	451	12	196	125	0.00347299594005	0.0594006683014	1.0	0.96	0.04
10852	PICALM	PICALM	chr11	-	85685750	85685855	85668213	85670103	85692171	85692271	10852	103	7	976	14	229	125	0.00349151676392	0.0596845566643	0.889	0.974	-0.085
30980	N6AMT2	N6AMT2	chr13	-	21305979	21306260	21303072	21303355	21331593	21331756	30980	101	0	72	6	250	125	0.00349781725381	0.0597593511338	1.0	0.857	0.143
23169	TMCO3	TMCO3	chr13	+	114201614	114201694	114193671	114193822	114202617	114202767	23169	306	25	699	109	204	125	0.00351237026631	0.0599124491095	0.882	0.797	0.085
25716	LSS	LSS	chr21	-	47616115	47616181	47615589	47615670	47625749	47625855	25716	118	13	596	21	190	125	0.00351256828848	0.0599124491095	0.857	0.949	-0.092
25831	PIP5K1A	PIP5K1A	chr1	+	151214598	151214745	151212430	151212515	151214913	151215043	25831	324	2	620	22	250	125	0.00350993250652	0.0599124491095	0.988	0.934	0.054
17451	NUFIP2	NUFIP2	chr17	-	27613009	27614734	27594515	27594548	27620800	27621166	17451	174	0	369	14	250	125	0.00353330645565	0.0602330764979	1.0	0.929	0.071
20924	FASTK	FASTK	chr7	-	150776009	150776108	150775648	150775788	150776586	150777009	20924	99	5	211	0	223	125	0.00354457631668	0.0603920321617	0.917	1.0	-0.083
16718	SNX16	SNX16	chr8	-	82741664	82741751	82736026	82736175	82751846	82752317	16718	34	7	66	1	211	125	0.00355482368167	0.0605002146656	0.742	0.975	-0.233
9831	MYO1B	MYO1B	chr2	+	192267357	192267444	192265474	192265561	192272840	192272915	9831	133	1	89	8	211	125	0.00355407772241	0.0605002146656	0.987	0.868	0.119
34353	UXT	UXT	chrX	-	47516970	47517038	47516581	47516689	47517180	47517262	34353	701	19	964	8	192	125	0.00356272246849	0.0606014211448	0.96	0.987	-0.027
21863	CHCHD7	CHCHD7	chr8	+	57125320	57125448	57124314	57124396	57127156	57127226	21863	139	42	166	94	250	125	0.00357378438595	0.0607443386024	0.623	0.469	0.154
27350	FLNB	FLNB	chr3	+	58117653	58117746	58116467	58116635	58118534	58118658	27350	1	35	128	529	217	125	0.00357503806419	0.0607443386024	0.016	0.122	-0.106
20738	TBCE	TBCE	chr1	+	235564817	235564902	235543333	235543464	235577747	235577933	20738	138	16	201	6	209	125	0.00359837506987	0.0611074164628	0.838	0.952	-0.114
24254	CAMK2G	CAMK2G	chr10	-	75612949	75613004	75612011	75612077	75620587	75620647	24254	163	16	128	2	179	125	0.00361877291558	0.0614202119291	0.877	0.978	-0.101
9190	MYO19	MYO19	chr17	-	34854109	34854403	34851598	34852250	34854918	34855004	9190	191	1	626	28	250	125	0.00362597880301	0.061508885236	0.99	0.918	0.072
13123	ZNF267	ZNF267	chr16	+	31901527	31901571	31896481	31896577	31925796	31928629	13123	7	21	36	26	168	125	0.00362921511418	0.0615301609992	0.199	0.507	-0.308
19546	SETD1A	SETD1A	chr16	+	30974753	30974875	30972587	30972858	30975414	30975644	19546	58	5	108	0	246	125	0.00363259445105	0.0615538370873	0.855	1.0	-0.145
10491	TMEM134	TMEM134	chr11	-	67232526	67232738	67232273	67232327	67234782	67234859	10491	47	10	121	5	250	125	0.00364553752685	0.061679408811	0.701	0.924	-0.223
15406	KIF23	KIF23	chr15	+	69738621	69738703	69738347	69738430	69739209	69739280	15406	276	15	658	11	206	125	0.00365192646956	0.061679408811	0.918	0.973	-0.055
15425	FANCL	FANCL	chr2	-	58390163	58390209	58388656	58388773	58390568	58390652	15425	29	16	27	2	170	125	0.0036514294311	0.061679408811	0.571	0.908	-0.337
20652	SYNE4	SYNE4	chr19	-	36494514	36494573	36494208	36494422	36496234	36496339	20652	42	7	107	2	183	125	0.00364324823193	0.061679408811	0.804	0.973	-0.169
31493	XPR1	XPR1	chr1	+	180651495	180651547	180601145	180601406	180756888	180756990	31493	158	8	162	0	176	125	0.00365182349059	0.061679408811	0.933	1.0	-0.067
7234	NUMB	NUMB	chr14	-	73745988	73746132	73741917	73744001	73749066	73749213	7234	27	21	304	92	250	125	0.00364844341697	0.061679408811	0.391	0.623	-0.232
4678	TATDN3	TATDN3	chr1	+	212985589	212985670	212981077	212981190	212988354	212990167	4678	35	6	50	0	205	125	0.00366942450514	0.0619412424758	0.781	1.0	-0.219
4559	C17orf62	C17orf62	chr17	-	80407045	80407168	80404498	80404572	80408575	80408707	4559	45	6	63	0	247	125	0.00367779581413	0.0620488127489	0.791	1.0	-0.209
26022	RFWD2	RFWD2	chr1	-	176118141	176118210	176085759	176085817	176153768	176153828	26022	1	7	9	2	193	125	0.00370971015656	0.0625532495329	0.085	0.745	-0.66
35306	CLK4	CLK4	chr5	-	178044344	178044435	178043882	178043949	178045556	178045779	35306	99	5	21	7	215	125	0.00371855147262	0.0626682917289	0.92	0.636	0.284
11886	IAH1	IAH1	chr2	+	9616115	9616168	9614669	9614776	9618350	9618499	11886	114	6	187	33	177	125	0.00373315706061	0.0628803009401	0.931	0.8	0.131
28001	SLC24A1	SLC24A1	chr15	+	65944007	65944097	65942719	65943280	65944979	65945146	28001	7	15	18	6	214	125	0.00373825920513	0.0629320935493	0.214	0.637	-0.423
36649	PCBP2	PCBP2	chr12	+	53858543	53858636	53856276	53856351	53861004	53861077	36649	1531	265	1495	193	217	125	0.00375559149703	0.0631826595235	0.769	0.817	-0.048
37181	ARMC8	ARMC8	chr3	+	137928658	137928735	137907296	137907372	137940767	137940839	37181	76	20	114	9	201	125	0.0037572138479	0.0631826595235	0.703	0.887	-0.184
13769	PIP4K2C	PIP4K2C	chr12	+	57993182	57993221	57992847	57992994	57994106	57994220	13769	76	23	331	42	163	125	0.00377400767725	0.0634307094341	0.717	0.858	-0.141
699	CCM2	CCM2	chr7	+	45108041	45108178	45104061	45104245	45109424	45109560	699	116	10	608	14	250	125	0.00377714034296	0.0634490084775	0.853	0.956	-0.103
25753	NSUN5P2	NSUN5P2	chr7	-	72424897	72425018	72420596	72420735	72425163	72425302	25753	14	25	1	21	245	125	0.00379912545255	0.063783802825	0.222	0.024	0.198
19112	SPAG16	SPAG16	chr2	+	214174782	214174901	214161985	214162081	214181942	214182080	19112	322	2	166	8	243	125	0.00380247596689	0.0638055467244	0.988	0.914	0.074
33477	TPRA1	TPRA1	chr3	-	127295663	127295736	127295459	127295539	127298582	127298715	33477	77	9	130	2	197	125	0.00381794548529	0.0640305141544	0.844	0.976	-0.132
33790	PIEZO1	PIEZO1	chr16	-	88803046	88803147	88802555	88802816	88803966	88804054	33790	9	2	147	0	225	125	0.00384945496649	0.0645240985555	0.714	1.0	-0.286
4761	APH1A	APH1A	chr1	-	150240356	150240391	150240115	150240189	150241097	150241609	4761	188	3	344	25	159	125	0.00386598161618	0.0647661453379	0.98	0.915	0.065
30730	ME3	ME3	chr11	-	86158106	86158249	86157355	86157529	86159191	86159297	30730	39	3	213	0	250	125	0.00387513855112	0.0648676032024	0.867	1.0	-0.133
33479	TPRA1	TPRA1	chr3	-	127294782	127294893	127294591	127294652	127295459	127295539	33479	250	7	363	0	235	125	0.00387621698742	0.0648676032024	0.95	1.0	-0.05
20413	HIRA	HIRA	chr22	-	19338880	19338969	19318223	19319079	19340878	19341042	20413	114	6	255	1	213	125	0.00388059097674	0.0649058112559	0.918	0.993	-0.075
34221	PARP2	PARP2	chr14	+	20824748	20824848	20824465	20824593	20825209	20825308	34221	255	2	310	15	224	125	0.00388892817802	0.0649920195639	0.986	0.92	0.066
9628	BPNT1	BPNT1	chr1	-	220253068	220253196	220247308	220247413	220263027	220263195	9628	184	2	448	27	250	125	0.00388993242759	0.0649920195639	0.979	0.892	0.087
14686	RND3	RND3	chr2	-	151343207	151343295	151331388	151331498	151343781	151344209	14686	22	3	1108	12	212	125	0.00389257856225	0.0650012459967	0.812	0.982	-0.17
3295	MBTD1	MBTD1	chr17	-	49279382	49279438	49278952	49279057	49280500	49280589	3295	24	0	7	4	180	125	0.00389888436438	0.0650715415717	1.0	0.549	0.451
6784	TSEN15	TSEN15	chr1	+	184041290	184041432	184023861	184023997	184041960	184043344	6784	172	50	195	27	250	125	0.00390823218428	0.0651925049418	0.632	0.783	-0.151
12870	TRPT1	TRPT1	chr11	-	63992970	63993052	63992014	63992189	63993257	63993341	12870	37	4	101	0	206	125	0.00392157502531	0.0653440693285	0.849	1.0	-0.151
19460	TOR1AIP2	TOR1AIP2	chr1	-	179846373	179846508	179834570	179834989	179846827	179846941	19460	37	6	180	4	250	125	0.00392186639404	0.0653440693285	0.755	0.957	-0.202
29991	DCTN3	DCTN3	chr9	-	34616026	34616110	34614706	34614765	34617881	34617968	29991	880	16	640	1	208	125	0.00392573814701	0.0653440693285	0.971	0.997	-0.026
3542	EXOSC8	EXOSC8	chr13	+	37580251	37580297	37580056	37580162	37581111	37581208	3542	360	9	556	0	170	125	0.00392410440212	0.0653440693285	0.967	1.0	-0.033
23038	VTI1A	VTI1A	chr10	+	114286845	114286923	114224305	114224416	114298004	114298089	23038	49	5	209	2	202	125	0.00393875429494	0.06552558927	0.858	0.985	-0.127
16398	MFF	MFF	chr2	+	228207460	228207535	228205007	228205096	228211941	228212100	16398	38	122	98	166	199	125	0.00395449103011	0.0657111072231	0.164	0.271	-0.107
1911	TOPBP1	TOPBP1	chr3	-	133337056	133337277	133336003	133336170	133338998	133339191	1911	334	0	352	9	250	125	0.00395259350914	0.0657111072231	1.0	0.951	0.049
803	BTBD19	BTBD19	chr1	+	45277710	45277770	45276225	45276279	45278667	45278736	803	7	7	18	1	184	125	0.00395625614148	0.0657111072231	0.405	0.924	-0.519
22542	PAX8	PAX8	chr2	-	113992970	113993159	113984731	113984833	113994177	113994298	22542	702	55	1838	85	250	125	0.003964031472	0.065769871184	0.865	0.915	-0.05
25122	KLHL7	KLHL7	chr7	+	23157452	23157583	23145352	23145765	23163395	23163498	25122	37	81	29	144	250	125	0.00396197137269	0.065769871184	0.186	0.091	0.095
26830	DGUOK	DGUOK	chr2	+	74184251	74184367	74177711	74177859	74185272	74185372	26830	582	48	375	13	240	125	0.00398183903417	0.0660300369326	0.863	0.938	-0.075
5159	MARK2	MARK2	chr11	+	63673559	63673586	63672257	63672515	63675731	63675776	5159	0	18	42	125	151	125	0.0040017211828	0.0663243089576	0.0	0.218	-0.218
6899	OLA1	OLA1	chr2	-	175111442	175111543	175094035	175094179	175113179	175113365	6899	437	23	1284	29	225	125	0.00400677319916	0.0663726042804	0.913	0.961	-0.048
3279	CRBN	CRBN	chr3	-	3195643	3195759	3195107	3195172	3196430	3196515	3279	132	4	89	13	240	125	0.0040127244068	0.0664357353388	0.945	0.781	0.164
17949	IFT88	IFT88	chr13	+	21163949	21164006	21157095	21157158	21165105	21165159	17949	63	20	57	4	181	125	0.00404323010221	0.066869468334	0.685	0.908	-0.223
33950	FCHSD2	FCHSD2	chr11	-	72613587	72613683	72600873	72600990	72632872	72632995	33950	32	3	167	0	220	125	0.00404175265095	0.066869468334	0.858	1.0	-0.142
13618	RPRD2	RPRD2	chr1	+	150437002	150437203	150432535	150432793	150443036	150449041	13618	58	7	177	3	250	125	0.00405319513931	0.0669647223737	0.806	0.967	-0.161
7994	RHPN2	RHPN2	chr19	-	33498919	33499086	33493718	33493906	33502584	33502709	7994	56	3	469	0	250	125	0.004053303912	0.0669647223737	0.903	1.0	-0.097
17560	TTC13	TTC13	chr1	-	231079551	231079644	231076185	231076302	231081134	231081200	17560	12	7	69	6	217	125	0.00405820902756	0.0670072157693	0.497	0.869	-0.372
32228	RBP7	RBP7	chr1	+	10067627	10067806	10057254	10057389	10068230	10068332	32228	283	9	242	0	250	125	0.00406019305035	0.0670072157693	0.94	1.0	-0.06
14971	SRPR	SRPR	chr11	-	126137897	126137981	126137443	126137607	126138582	126138877	14971	224	6	673	0	208	125	0.00407156547088	0.0671591960215	0.957	1.0	-0.043
15427	FANCL	FANCL	chr2	-	58390000	58390082	58388656	58388773	58390568	58390652	15427	70	16	57	2	206	125	0.00408151606088	0.0672875746563	0.726	0.945	-0.219
18033	ZNF285	ZNF285	chr19	-	44898682	44898703	44896369	44896630	44901363	44901421	18033	1	5	10	1	145	125	0.00408835952627	0.0673646203684	0.147	0.896	-0.749
159	IDH1	IDH1	chr2	-	209110042	209110148	209108150	209108328	209113092	209113384	159	312	2	1377	0	230	125	0.00409954947234	0.067488556672	0.988	1.0	-0.012
18062	LRRC27	LRRC27	chr10	+	134162466	134162561	134161487	134161860	134165110	134165257	18062	6	35	9	8	219	125	0.00410022929109	0.067488556672	0.089	0.391	-0.302
10181	RBMS2	RBMS2	chr12	+	56962758	56962817	56956200	56956367	56963682	56963774	10181	45	4	449	4	183	125	0.0041105455404	0.0676225040862	0.885	0.987	-0.102
12447	STAG3L2	STAG3L2	chr7	-	74299833	74299941	74299454	74299569	74300249	74300329	12447	11	15	41	13	232	125	0.00411484677088	0.067636438524	0.283	0.63	-0.347
22217	PI4KB	PI4KB	chr1	-	151297220	151297393	151288048	151288985	151299746	151300133	22217	17	3	22	24	250	125	0.00411997011575	0.067636438524	0.739	0.314	0.425
24873	WDR35	WDR35	chr2	-	20160314	20160375	20153594	20153739	20166484	20166670	24873	52	15	36	1	185	125	0.00411833906758	0.067636438524	0.701	0.961	-0.26
29114	SFXN2	SFXN2	chr10	+	104489075	104489151	104488187	104488286	104489479	104489565	29114	62	10	112	3	200	125	0.00412010776178	0.067636438524	0.795	0.959	-0.164
27239	MYOF	MYOF	chr10	-	95157144	95157213	95157003	95157047	95159148	95159252	27239	5	0	1421	2	193	125	0.00412597669793	0.0676969844788	1.0	0.998	0.002
13412	YIPF3	YIPF3	chr6	-	43483332	43483439	43481325	43481371	43483626	43483833	13412	910	13	1195	1	231	125	0.00413255791434	0.0677333660691	0.974	0.998	-0.024
31298	HMGXB3	HMGXB3	chr5	+	149416198	149416500	149412016	149412166	149420310	149420442	31298	119	13	224	6	250	125	0.00413137130887	0.0677333660691	0.821	0.949	-0.128
14175	PRCC	PRCC	chr1	+	156761488	156761584	156756399	156756966	156764456	156764600	14175	312	15	420	5	220	125	0.00413930240771	0.0678081079908	0.922	0.979	-0.057
24979	ADD3	ADD3	chr10	+	111892062	111892158	111890120	111890244	111893083	111895323	24979	434	85	268	86	220	125	0.0041670676552	0.0682269415719	0.744	0.639	0.105
31750	NAT1	NAT1	chr8	+	18069899	18070283	18067611	18067689	18076919	18076998	31750	16	7	10	23	250	125	0.0041710831457	0.068242602554	0.533	0.179	0.354
9251	PTGES3	PTGES3	chr12	-	57064058	57064148	57058559	57058584	57065532	57065631	9251	765	12	1918	5	214	125	0.00417242082426	0.068242602554	0.974	0.996	-0.022
454	CRAMP1L	CRAMP1L	chr16	+	1716073	1716178	1715057	1715139	1716422	1716601	454	48	5	45	20	229	125	0.00417826545666	0.0683022088315	0.84	0.551	0.289
7192	LRP12	LRP12	chr8	-	105544134	105544191	105521166	105521302	105601046	105601252	7192	20	19	107	34	181	125	0.00420226200109	0.0686583259473	0.421	0.685	-0.264
10115	LZTFL1	LZTFL1	chr3	-	45879418	45879543	45877081	45877276	45883480	45883650	10115	96	14	89	2	249	125	0.00420924670687	0.0687362680281	0.775	0.957	-0.182
1405	NOL10	NOL10	chr2	-	10815919	10815997	10813645	10813683	10822096	10822195	1405	56	4	161	0	202	125	0.00422482695404	0.0688819869403	0.897	1.0	-0.103
17179	ARRB2	ARRB2	chr17	+	4621555	4621640	4621182	4621318	4621906	4621979	17179	196	15	266	5	209	125	0.00422447298541	0.0688819869403	0.887	0.97	-0.083
35198	RAB1A	RAB1A	chr2	-	65318116	65318212	65313987	65315824	65325104	65325200	35198	384	9	1056	5	220	125	0.00422369272267	0.0688819869403	0.96	0.992	-0.032
8277	OXCT1	OXCT1	chr5	-	41794778	41794851	41794104	41794180	41801123	41801172	8277	44	4	279	2	197	125	0.00423399970442	0.0689953033198	0.875	0.989	-0.114
29070	SAP30BP	SAP30BP	chr17	+	73667895	73667943	73664595	73664705	73689519	73689562	29070	283	8	535	1	172	125	0.00423639247307	0.0689980753103	0.963	0.997	-0.034
19158	PRKD2	PRKD2	chr19	-	47217119	47217258	47214163	47214295	47219387	47220384	19158	119	8	169	1	250	125	0.00424266977563	0.0690322342422	0.881	0.988	-0.107
26748	ZNF266	ZNF266	chr19	-	9529441	9529571	9529180	9529307	9529726	9529975	26748	14	0	21	12	250	125	0.00424293731064	0.0690322342422	1.0	0.467	0.533
24875	WDR35	WDR35	chr2	-	20113797	20114038	20110028	20113469	20130156	20130313	24875	174	0	63	4	250	125	0.00424582034895	0.0690429549987	1.0	0.887	0.113
14943	NCKAP1	NCKAP1	chr2	-	183806797	183806891	183800020	183800103	183817132	183817230	14943	493	3	1411	0	218	125	0.00427020427587	0.0694031158826	0.989	1.0	-0.011
26324	HAUS1	HAUS1	chr18	+	43702432	43702556	43685159	43685334	43703264	43703330	26324	383	17	381	4	248	125	0.00427396892369	0.0694279525369	0.919	0.98	-0.061
32948	TMEM161B	TMEM161B	chr5	-	87517490	87517577	87516379	87516536	87521585	87521683	32948	5	37	0	82	211	125	0.00428440808496	0.0695247674759	0.074	0.0	0.074
4073	PPP1R7	PPP1R7	chr2	+	242098627	242098758	242097898	242097964	242099746	242099909	4073	333	7	932	2	250	125	0.00428420366605	0.0695247674759	0.96	0.996	-0.036
29572	RPS6KB2	RPS6KB2	chr11	+	67196452	67196493	67195934	67196094	67196590	67196711	29572	52	4	158	0	165	125	0.00429008763612	0.0695805592937	0.908	1.0	-0.092
17410	CYB561D2	CYB561D2	chr3	+	50389439	50389477	50388839	50388991	50390671	50391496	17410	37	11	125	9	162	125	0.0043042183402	0.0697732897832	0.722	0.915	-0.193
12667	WDR1	WDR1	chr4	-	10105519	10105610	10090287	10090365	10117736	10117858	12667	399	26	1932	61	215	125	0.00430917081152	0.0698171135188	0.899	0.948	-0.049
22806	SLC38A2	SLC38A2	chr12	-	46764294	46764410	46761049	46761123	46764558	46764640	22806	152	17	1122	51	240	125	0.00433553406061	0.0702076076388	0.823	0.92	-0.097
1056	ADSL	ADSL	chr22	+	40749076	40749121	40745835	40746039	40754867	40755039	1056	86	5	181	0	169	125	0.00434301130286	0.0702811558191	0.927	1.0	-0.073
18434	HACL1	HACL1	chr3	-	15631046	15631119	15624383	15624496	15633106	15633187	18434	34	8	32	0	197	125	0.00434753047494	0.0702811558191	0.729	1.0	-0.271
34561	RNF19A	RNF19A	chr8	-	101276261	101276423	101272081	101272225	101276898	101277013	34561	120	0	373	18	250	125	0.00434913185995	0.0702811558191	1.0	0.912	0.088
6525	MYO9A	MYO9A	chr15	-	72244117	72244237	72231192	72231268	72252241	72252437	6525	9	0	22	20	244	125	0.004348645703	0.0702811558191	1.0	0.36	0.64
12419	NDUFV3	NDUFV3	chr21	+	44323291	44324386	44313377	44313491	44328973	44329773	12419	24	13	74	10	250	125	0.00438101681283	0.0705831825201	0.48	0.787	-0.307
13450	GTF2H2B	GTF2H2B	chr5	+	69719125	69719180	69717939	69718026	69723411	69723517	13450	18	0	0	2	179	125	0.00438448158732	0.0705831825201	1.0	0.0	1.0
19123	SSX2IP	SSX2IP	chr1	-	85146020	85146070	85136859	85136991	85156053	85156240	19123	0	11	16	23	174	125	0.00437828678376	0.0705831825201	0.0	0.333	-0.333
25621	PDIA5	PDIA5	chr3	+	122849326	122849463	122843118	122843190	122864368	122864439	25621	229	18	245	5	250	125	0.004390391747	0.0705831825201	0.864	0.961	-0.097
32721	SLC4A3	SLC4A3	chr2	+	220501401	220501596	220501023	220501172	220502302	220502533	32721	119	0	90	6	250	125	0.00439055907761	0.0705831825201	1.0	0.882	0.118
32940	LARP4	LARP4	chr12	+	50847242	50847455	50835372	50835426	50848096	50848200	32940	63	13	254	16	250	125	0.00438925309276	0.0705831825201	0.708	0.888	-0.18
3854	RHPN1	RHPN1	chr8	+	144463437	144463514	144462758	144462953	144463741	144463888	3854	427	6	161	10	201	125	0.00437274822069	0.0705831825201	0.978	0.909	0.069
441	RALGDS	RALGDS	chr9	-	135982471	135982687	135982031	135982135	135983374	135983793	441	433	0	228	6	250	125	0.00438680148133	0.0705831825201	1.0	0.95	0.05
5926	ZNF33A	ZNF33A	chr10	+	38323205	38323328	38306218	38306314	38343302	38348995	5926	2	50	15	57	247	125	0.00438229337437	0.0705831825201	0.02	0.118	-0.098
8376	TCF7L2	TCF7L2	chr10	+	114920377	114920450	114917779	114917828	114925313	114927436	8376	5	9	42	12	197	125	0.00438063487274	0.0705831825201	0.261	0.69	-0.429
27559	EPB41	EPB41	chr1	+	29319841	29320054	29313942	29314417	29323726	29323831	27559	155	7	171	0	250	125	0.00439333295829	0.0705912189566	0.917	1.0	-0.083
25768	RPL5	RPL5	chr1	+	93298945	93299015	93297593	93297674	93299101	93299217	25768	10262	82	8845	8	194	125	0.00439909006208	0.0706471561289	0.988	0.999	-0.011
26734	RBM23	RBM23	chr14	-	23377541	23377589	23375403	23375577	23378691	23378804	26734	106	140	135	106	172	125	0.00441195526728	0.070817128936	0.355	0.481	-0.126
35759	ICA1L	ICA1L	chr2	-	203653552	203653810	203650640	203650730	203661612	203661687	35759	56	0	21	4	250	125	0.00441824060113	0.0708813658816	1.0	0.724	0.276
7253	DTNBP1	DTNBP1	chr6	-	15651543	15651594	15637974	15638035	15652317	15652371	7253	32	9	170	11	175	125	0.00442960427336	0.0710269656291	0.717	0.917	-0.2
27610	PEX11A	PEX11A	chr15	-	90229661	90229777	90224761	90227179	90233807	90234015	27610	15	8	43	3	240	125	0.00443398436575	0.0710604938905	0.494	0.882	-0.388
13316	P3H3	P3H3	chr12	+	6942905	6942973	6942755	6942808	6943088	6943213	13316	139	6	221	0	192	125	0.00443746865047	0.0710796384502	0.938	1.0	-0.062
33677	APOBEC3F	APOBEC3F	chr22	+	39438941	39439095	39436672	39436982	39440945	39441225	33677	20	5	38	0	250	125	0.00445108806701	0.071261024685	0.667	1.0	-0.333
1741	POMT2	POMT2	chr14	-	77765031	77765114	77762506	77762616	77771034	77771143	1741	33	0	67	13	207	125	0.00446416202357	0.0714334957205	1.0	0.757	0.243
13229	PNPLA2	PNPLA2	chr11	+	819573	819905	818900	818958	821627	821860	13229	33	0	54	11	250	125	0.00447348074295	0.0715457303985	1.0	0.711	0.289
13669	CMTM7	CMTM7	chr3	+	32490945	32491044	32483331	32483505	32495732	32496333	13669	134	8	496	6	223	125	0.00448249444738	0.0716529738054	0.904	0.979	-0.075
31406	SRC	SRC	chr20	+	36011021	36011189	35993606	35993680	36012552	36012806	31406	66	4	180	0	250	125	0.00449661460002	0.0718288305149	0.892	1.0	-0.108
6955	TBCD	TBCD	chr17	+	80881527	80881609	80879376	80879453	80882814	80882933	6955	152	5	473	0	206	125	0.00449812345846	0.0718288305149	0.949	1.0	-0.051
3	NFU1	NFU1	chr2	-	69650713	69650849	69646669	69646736	69659033	69659137	3	408	38	455	19	250	125	0.00450135962491	0.0718435510725	0.843	0.923	-0.08
12460	PHF7	PHF7	chr3	+	52454326	52454451	52453848	52453950	52454918	52455078	12460	9	4	28	0	249	125	0.00450721155649	0.0718999837349	0.53	1.0	-0.47
32495	STK36	STK36	chr2	+	219543890	219543984	219540751	219541001	219544282	219544452	32495	52	9	40	0	218	125	0.00451286849271	0.0719163124329	0.768	1.0	-0.232
494	KIN	KIN	chr10	-	7825043	7825138	7822226	7822270	7829782	7829990	494	84	18	150	10	219	125	0.00451275897685	0.0719163124329	0.727	0.895	-0.168
11	NEDD9	NEDD9	chr6	-	11192577	11192679	11190196	11191438	11193823	11193925	11	12	2	189	0	226	125	0.00452193166542	0.07202376844	0.768	1.0	-0.232
24857	CTDSP2	CTDSP2	chr12	-	58220778	58220880	58218009	58218102	58221334	58221373	24857	207	7	257	0	226	125	0.00456253139921	0.0726331601157	0.942	1.0	-0.058
2652	LAMB3	LAMB3	chr1	-	209789815	209789969	209788217	209788752	209790754	209790931	2652	4	0	1818	2	250	125	0.00458577816651	0.0729658183613	1.0	0.998	0.002
13521	PLTP	PLTP	chr20	-	44538154	44538310	44536479	44536543	44538580	44538709	13521	299	3	202	11	250	125	0.00459188160155	0.0730255023345	0.98	0.902	0.078
16843	TBC1D15	TBC1D15	chr12	+	72288104	72288155	72287001	72287104	72288465	72288663	16843	0	47	10	69	175	125	0.00460390163364	0.0731661096293	0.0	0.094	-0.094
20588	SFT2D1	SFT2D1	chr6	-	166744872	166744895	166743648	166743735	166755906	166756094	20588	7	117	3	345	147	125	0.00460948111756	0.0731661096293	0.048	0.007	0.041
25501	LGMN	LGMN	chr14	-	93170984	93171052	93170151	93170706	93176016	93176217	25501	46	9	184	8	192	125	0.00461250770043	0.0731661096293	0.769	0.937	-0.168
2557	PCGF6	PCGF6	chr10	-	105093681	105093709	105086290	105086389	105104780	105104889	2557	88	8	78	0	152	125	0.0046098831732	0.0731661096293	0.9	1.0	-0.1
674	HDAC10	HDAC10	chr22	-	50687090	50687180	50686794	50686901	50687531	50687597	674	15	6	23	0	214	125	0.00461205789041	0.0731661096293	0.594	1.0	-0.406
16683	PSMD4	PSMD4	chr1	+	151237641	151237710	151237307	151237394	151237869	151238085	16683	865	19	1451	11	193	125	0.00462627387154	0.0733469968305	0.967	0.988	-0.021
27830	FAM228B	FAM228B	chr2	+	24387067	24387204	24369799	24369956	24392224	24392507	27830	18	0	0	2	250	125	0.0046316420027	0.073394621077	1.0	0.0	1.0
9393	ABI1	ABI1	chr10	-	27044583	27044670	27040526	27040712	27054146	27054247	9393	81	2	221	30	211	125	0.00463885434234	0.0734714057904	0.96	0.814	0.146
12691	SH3YL1	SH3YL1	chr2	-	224867	224920	218135	219001	229965	230044	12691	1	22	68	169	177	125	0.00464611747085	0.0735489161895	0.031	0.221	-0.19
28996	LDLR	LDLR	chr19	+	11233849	11234020	11231045	11231198	11240188	11240346	28996	59	1	1453	0	250	125	0.00465944809501	0.0737056367466	0.967	1.0	-0.033
4321	DCUN1D4	DCUN1D4	chr4	+	52729835	52729875	52729602	52729673	52740436	52740551	4321	90	6	127	0	164	125	0.00466076619314	0.0737056367466	0.92	1.0	-0.08
3110	NUPL1	NUPL1	chr13	+	25883384	25883420	25881943	25882086	25887020	25887170	3110	126	16	292	12	160	125	0.00466754392743	0.0737752373418	0.86	0.95	-0.09
11290	CDK11B	CDK11B	chr1	-	1654026	1654073	1653034	1653150	1654146	1654271	11290	44	131	38	228	171	125	0.0047025522105	0.0742907523005	0.197	0.109	0.088
18050	ST7	ST7	chr7	+	116861976	116862116	116859137	116859230	116869815	116870075	18050	75	5	130	0	250	125	0.00471470680583	0.0744448847271	0.882	1.0	-0.118
17036	APITD1-CORT	APITD1-CORT	chr1	+	10493898	10494022	10490158	10490625	10494713	10494747	17036	166	11	199	2	248	125	0.00472086018755	0.074504149874	0.884	0.98	-0.096
11572	STRN3	STRN3	chr14	-	31398406	31398517	31382729	31382863	31404368	31404510	11572	15	4	47	60	235	125	0.00472681180053	0.0745601721158	0.666	0.294	0.372
18883	MARK3	MARK3	chr14	+	103958113	103958371	103946723	103946827	103969218	103970166	18883	165	0	538	19	250	125	0.00474833043875	0.0748449960317	1.0	0.934	0.066
36581	PTRH2	PTRH2	chr17	-	57776231	57777550	57774666	57775339	57784731	57784959	36581	24	33	23	87	250	125	0.00474969049971	0.0748449960317	0.267	0.117	0.15
29141	CPNE1	CPNE1	chr20	-	34246851	34246904	34220716	34220845	34252681	34252878	29141	14	104	21	53	177	125	0.00477108904129	0.0751440472394	0.087	0.219	-0.132
20240	TRAF3IP1	TRAF3IP1	chr2	+	239241464	239241536	239237566	239237983	239242600	239242676	20240	105	0	100	7	196	125	0.00477770376733	0.0752100700047	1.0	0.901	0.099
3556	TIMP1	TIMP1	chrX	+	47442806	47442935	47441689	47441873	47444334	47444414	3556	1085	14	1853	5	250	125	0.00478050138521	0.0752159678161	0.975	0.995	-0.02
23592	PNISR	PNISR	chr6	-	99851704	99851758	99850415	99850586	99852478	99852578	23592	303	12	465	4	178	125	0.00479481073077	0.0754028923583	0.947	0.988	-0.041
18272	LINC00673	LINC00673	chr17	-	70427268	70427365	70424376	70424439	70588341	70588943	18272	8	16	88	48	221	125	0.0048021259677	0.0754796943875	0.22	0.509	-0.289
16359	SAYSD1	SAYSD1	chr6	-	39077089	39081496	39071838	39073552	39082658	39082962	16359	26	36	14	58	250	125	0.00481676871044	0.0756332580062	0.265	0.108	0.157
18789	ZNF195	ZNF195	chr11	-	3383026	3383119	3379156	3381795	3392204	3392300	18789	8	49	18	29	217	125	0.00481546710379	0.0756332580062	0.086	0.263	-0.177
17435	USP53	USP53	chr4	+	120180974	120181080	120177595	120177678	120181661	120181808	17435	8	2	317	2	230	125	0.00483390444724	0.0757542702198	0.685	0.989	-0.304
29519	COQ2	COQ2	chr4	-	84191012	84191146	84188738	84188927	84193239	84193325	29519	53	3	313	0	250	125	0.00483376161087	0.0757542702198	0.898	1.0	-0.102
31775	KDELR2	KDELR2	chr7	-	6513814	6513915	6509226	6509385	6523597	6523849	31775	690	4	1550	0	225	125	0.00483423668155	0.0757542702198	0.99	1.0	-0.01
35381	COG2	COG2	chr1	+	230796503	230796569	230795209	230795371	230798886	230798967	35381	71	4	223	0	190	125	0.00483010153239	0.0757542702198	0.921	1.0	-0.079
6073	UBR2	UBR2	chr6	+	42633146	42633250	42630995	42631157	42633904	42633983	6073	41	6	91	1	228	125	0.00483753124051	0.0757676499996	0.789	0.98	-0.191
16056	CSNK1G3	CSNK1G3	chr5	+	122881110	122881535	122847792	122848264	122893188	122893258	16056	1	4	13	1	250	125	0.00484674202025	0.0758353893824	0.111	0.867	-0.756
29518	TMED3	TMED3	chr15	+	79606882	79606997	79606098	79606347	79614319	79615189	29518	8	417	23	395	239	125	0.00484447269812	0.0758353893824	0.01	0.03	-0.02
25310	RNF146	RNF146	chr6	+	127603431	127603540	127601375	127601485	127607194	127607322	25310	13	7	6	20	233	125	0.00485154006733	0.0758694912849	0.499	0.139	0.36
6635	MAPKAPK5	MAPKAPK5	chr12	+	112308074	112308164	112305375	112305473	112308888	112308984	6635	71	23	148	18	214	125	0.00485380954456	0.0758694912849	0.643	0.828	-0.185
35773	KLK6	KLK6	chr19	-	51466557	51466805	51461887	51462572	51470424	51470581	35773	61	5	631	8	250	125	0.00486565356323	0.076016348044	0.859	0.975	-0.116
25916	ADGRL1	ADGRL1	chr19	-	14271404	14271508	14270923	14271109	14272123	14272438	25916	71	9	52	0	228	125	0.00486872646704	0.0760260944247	0.812	1.0	-0.188
31000	SCAMP3	SCAMP3	chr1	-	155230327	155230450	155230120	155230241	155231876	155232176	31000	292	7	421	0	247	125	0.00487923321649	0.0761518535644	0.955	1.0	-0.045
29392	OFD1	OFD1	chrX	+	13769367	13769487	13767545	13767652	13771486	13771560	29392	81	2	139	20	244	125	0.00488981737453	0.076278693848	0.954	0.781	0.173
32568	ABI2	ABI2	chr2	+	204276007	204276094	204267298	204267457	204281630	204281804	32568	139	88	141	49	211	125	0.00489858684469	0.0763771127171	0.483	0.63	-0.147
964	TMEM245	TMEM245	chr9	-	111868787	111868889	111855754	111855871	111881614	111882225	964	80	4	238	0	226	125	0.00491185493943	0.0765455385967	0.917	1.0	-0.083
21215	MET	MET	chr7	+	116423357	116423523	116422041	116422151	116435708	116435845	21215	3	0	1398	1	250	125	0.00491953480926	0.0766267531781	1.0	0.999	0.001
10129	PDCD11	PDCD11	chr10	+	105169455	105169563	105166365	105166547	105172872	105173079	10129	83	4	248	0	232	125	0.0049240315146	0.0766583301443	0.918	1.0	-0.082
23266	DDX42	DDX42	chr17	+	61876948	61876985	61875397	61875459	61877827	61877977	23266	163	18	380	15	161	125	0.00493251033509	0.076751838763	0.875	0.952	-0.077
16395	MFF	MFF	chr2	+	228195341	228195562	228189866	228190143	228197134	228197304	16395	392	9	416	27	250	125	0.00493758432848	0.076792299754	0.956	0.885	0.071
21259	GFM2	GFM2	chr5	-	74026084	74026223	74021765	74021951	74028846	74028923	21259	215	5	161	15	250	125	0.0049423482072	0.0768278995474	0.956	0.843	0.113
12278	EDC3	EDC3	chr15	-	74979431	74979520	74967301	74967483	74985226	74985359	12278	6	4	20	0	213	125	0.00495152135396	0.0768979134808	0.468	1.0	-0.532
27059	SLC29A2	SLC29A2	chr11	-	66133901	66134035	66133596	66133662	66134934	66135019	27059	26	3	207	1	250	125	0.00495180649577	0.0768979134808	0.813	0.99	-0.177
[truncated: 29,044 more rows]
