# Supplementary material for: Characterization of alternative mRNA splicing in cultured cell populations representing progressive stages of human fetal kidney development
Source: Sci Rep. 2022 Nov 15;12:19548. doi: 10.1038/s41598-022-24147-z (PMC9666651; doi:10.1038/s41598-022-24147-z)
Supplement: Supplementary file 13 — Supplementary Information 13. [file 41598_2022_24147_MOESM13_ESM.zip › _Program/Data/rMATS/W014-NPS3/MATS_output/SE.MATS.ReadsOnTargetAndJunctionCounts.txt]

ID	GeneID	geneSymbol	chr	strand	exonStart_0base	exonEnd	upstreamES	upstreamEE	downstreamES	downstreamEE	ID	IC_SAMPLE_1	SC_SAMPLE_1	IC_SAMPLE_2	SC_SAMPLE_2	IncFormLen	SkipFormLen	PValue	FDR	IncLevel1	IncLevel2	IncLevelDifference
10856	PICALM	PICALM	chr11	-	85689112	85689136	85687665	85687725	85692171	85692271	10856	15	68	1217	69	149	125	0.0	0.0	0.156	0.937	-0.781
11133	RPL17	RPL17	chr18	-	47017774	47017815	47017162	47017297	47017901	47017954	11133	12916	279	17176	6	166	125	0.0	0.0	0.972	1.0	-0.028
11232	USMG5	USMG5	chr10	-	105153955	105154151	105152127	105152223	105156165	105156270	11232	97	679	10	968	321	125	0.0	0.0	0.053	0.004	0.049
11354	MYL6	MYL6	chr12	+	56553370	56553514	56552467	56552495	56553758	56553932	11354	7936	202	28662	236	269	125	0.0	0.0	0.948	0.983	-0.035
11356	MYL6	MYL6	chr12	+	56554409	56554454	56554026	56554104	56555170	56555366	11356	1672	1097	2098	6738	170	125	0.0	0.0	0.528	0.186	0.342
12067	ATP5J2	ATP5J2	chr7	-	99056769	99056886	99055783	99055978	99057708	99057816	12067	3172	376	4169	139	242	125	0.0	0.0	0.813	0.939	-0.126
12077	NUBP2	NUBP2	chr16	+	1836757	1836956	1836537	1836656	1837677	1837832	12077	87	72	367	24	324	125	0.0	0.0	0.318	0.855	-0.537
12154	TFDP1	TFDP1	chr13	+	114292132	114292199	114290848	114291015	114294434	114295788	12154	257	208	432	27	192	125	0.0	0.0	0.446	0.912	-0.466
12159	TFDP1	TFDP1	chr13	+	114292132	114292211	114290848	114291015	114294434	114295788	12159	576	208	909	27	204	125	0.0	0.0	0.629	0.954	-0.325
12484	PRKAR1A	PRKAR1A	chr17	+	66511127	66511260	66508519	66508689	66511534	66511717	12484	134	46	31	89	258	125	0.0	0.0	0.585	0.144	0.441
13043	CLSTN1	CLSTN1	chr1	-	9797555	9797612	9795942	9796100	9801151	9801314	13043	429	70	422	517	182	125	0.0	0.0	0.808	0.359	0.449
13112	CCDC50	CCDC50	chr3	+	191092850	191093378	191087707	191087825	191097947	191098063	13112	25	179	633	470	653	125	0.0	0.0	0.026	0.205	-0.179
13306	DNM1L	DNM1L	chr12	+	32891197	32891230	32890038	32890095	32892997	32893174	13306	22	86	165	50	158	125	0.0	0.0	0.168	0.723	-0.555
13560	RALGPS2	RALGPS2	chr1	+	178861364	178861442	178858776	178858831	178863053	178863159	13560	11	39	100	7	203	125	0.0	0.0	0.148	0.898	-0.75
1361	SNHG6	SNHG6	chr8	-	67834558	67834627	67834164	67834349	67834848	67834960	1361	2025	690	934	19	194	125	0.0	0.0	0.654	0.969	-0.315
1362	SNHG6	SNHG6	chr8	-	67834848	67834960	67834558	67834627	67837671	67837777	1362	2830	23	937	97	237	125	0.0	0.0	0.985	0.836	0.149
13670	CMTM7	CMTM7	chr3	+	32490945	32491044	32483331	32483505	32493883	32493965	13670	292	121	971	73	224	125	0.0	0.0	0.574	0.881	-0.307
13817	TJP1	TJP1	chr15	-	30011980	30012220	30010469	30011342	30012561	30012912	13817	20	105	560	157	365	125	0.0	0.0	0.061	0.55	-0.489
14157	HNRNPD	HNRNPD	chr4	-	83292680	83292737	83280623	83280792	83294598	83295149	14157	693	236	2429	255	182	125	0.0	0.0	0.669	0.867	-0.198
14324	AK2	AK2	chr1	-	33497144	33497262	33490042	33490168	33502336	33502512	14324	115	422	29	786	243	125	0.0	0.0	0.123	0.019	0.104
14994	ACLY	ACLY	chr17	-	40052872	40052902	40049285	40049427	40054001	40054092	14994	115	116	991	242	155	125	0.0	0.0	0.444	0.768	-0.324
15414	KIF23	KIF23	chr15	+	69733106	69733418	69732646	69732826	69737128	69737380	15414	343	36	556	272	437	125	0.0	0.0	0.732	0.369	0.363
15935	MRPL33	MRPL33	chr2	+	27997290	27997397	27995540	27995559	28002299	28002608	15935	651	578	2149	571	232	125	0.0	0.0	0.378	0.67	-0.292
15944	FN1	FN1	chr2	-	216245533	216245803	216243852	216244040	216246934	216247048	15944	1058	22	10186	1436	395	125	0.0	0.0	0.938	0.692	0.246
15948	FN1	FN1	chr2	-	216257653	216257926	216256354	216256537	216259250	216259442	15948	867	24	6484	2702	398	125	0.0	0.0	0.919	0.43	0.489
16242	NFE2L1	NFE2L1	chr17	+	46134393	46134483	46133747	46133960	46134705	46134864	16242	107	336	443	433	215	125	0.0	0.0	0.156	0.373	-0.217
16464	OCIAD2	OCIAD2	chr4	-	48894788	48894906	48887396	48887582	48896022	48896070	16464	1270	231	3580	270	243	125	0.0	0.0	0.739	0.872	-0.133
16542	SPTAN1	SPTAN1	chr9	+	131355261	131355321	131353755	131353904	131356453	131356652	16542	32	151	1017	58	185	125	0.0	0.0	0.125	0.922	-0.797
167	ATP5C1	ATP5C1	chr10	+	7848936	7848973	7844720	7844817	7849621	7849762	167	807	215	1548	40	162	125	0.0	0.0	0.743	0.968	-0.225
17450	WBP5	WBP5	chrX	+	102612010	102612089	102611379	102611534	102612542	102613397	17450	812	440	995	221	204	125	0.0	0.0	0.531	0.734	-0.203
18512	VPS29	VPS29	chr12	-	110937339	110937351	110933816	110934008	110939853	110939945	18512	78	94	22	527	137	125	0.0	0.0	0.431	0.037	0.394
18714	SEP15	SEP15	chr1	-	87333735	87333785	87328127	87329288	87346344	87346408	18714	983	164	1738	73	175	125	0.0	0.0	0.811	0.944	-0.133
20606	CD151	CD151	chr11	+	834529	834591	832951	833026	836062	836153	20606	191	101	1642	247	187	125	0.0	0.0	0.558	0.816	-0.258
20660	FXR1	FXR1	chr3	+	180693100	180693192	180687945	180688146	180693909	180700539	20660	229	709	353	358	217	125	0.0	0.0	0.157	0.362	-0.205
20972	MCUR1	MCUR1	chr6	-	13799064	13799136	13794125	13794179	13800572	13800614	20972	3	46	635	0	197	125	0.0	0.0	0.04	1.0	-0.96
2119	ENAH	ENAH	chr1	-	225692692	225692755	225688693	225688772	225695652	225695719	2119	72	276	464	64	188	125	0.0	0.0	0.148	0.828	-0.68
2296	RNH1	RNH1	chr11	-	504823	504996	502061	502249	507112	507283	2296	143	28	25	223	298	125	0.0	0.0	0.682	0.045	0.637
22972	ZNHIT3	ZNHIT3	chr17	+	34842778	34842810	34842470	34842629	34848656	34848743	22972	304	103	429	13	157	125	0.0	0.0	0.701	0.963	-0.262
22975	OSBPL9	OSBPL9	chr1	+	52221991	52222030	52215816	52215867	52226361	52226452	22975	66	168	362	42	164	125	0.0	0.0	0.23	0.868	-0.638
2297	RNH1	RNH1	chr11	-	504823	504996	502061	502181	506608	506821	2297	147	7	51	60	298	125	0.0	0.0	0.898	0.263	0.635
2298	RNH1	RNH1	chr11	-	504823	504996	502061	502181	507112	507283	2298	146	69	46	337	298	125	0.0	0.0	0.47	0.054	0.416
23416	HOTAIRM1	HOTAIRM1	chr7	+	27138716	27138985	27135712	27136007	27139397	27139877	23416	1028	73	93	48	394	125	0.0	0.0	0.817	0.381	0.436
23783	RBM4	RBM4	chr11	+	66410920	66411611	66407170	66407594	66413497	66413944	23783	2831	4	2357	102	816	125	0.0	0.0	0.991	0.78	0.211
2431	FLNA	FLNA	chrX	-	153585618	153585642	153583192	153583440	153585801	153585991	2431	330	31	2140	1395	149	125	0.0	0.0	0.899	0.563	0.336
24768	RPL10	RPL10	chrX	+	153628804	153628967	153628143	153628282	153629042	153630680	24768	16027	566	25763	125	288	125	0.0	0.0	0.925	0.989	-0.064
24770	RPL10	RPL10	chrX	+	153628815	153628967	153628143	153628282	153629042	153630680	24770	8561	566	13024	125	277	125	0.0	0.0	0.872	0.979	-0.107
25200	HNRNPA2B1	HNRNPA2B1	chr7	-	26237450	26237486	26237241	26237352	26240191	26240413	25200	357	3339	1522	5605	161	125	0.0	0.0	0.077	0.174	-0.097
25490	INF2	INF2	chr14	+	105181620	105181677	105180539	105181193	105185131	105185947	25490	9	63	313	9	182	125	0.0	0.0	0.089	0.96	-0.871
26032	CAST	CAST	chr5	+	96064856	96064913	96063192	96063234	96065315	96065429	26032	111	52	1874	147	182	125	0.0	0.0	0.594	0.897	-0.303
26041	CAST	CAST	chr5	+	96076448	96076487	96075741	96075822	96076969	96077062	26041	142	1	18	1031	164	125	0.0	0.0	0.991	0.013	0.978
26737	RBM23	RBM23	chr14	-	23374814	23374868	23374544	23374662	23375403	23375577	26737	116	107	243	29	179	125	0.0	0.0	0.431	0.854	-0.423
26932	FGFR2	FGFR2	chr10	-	123276832	123276977	123274630	123274833	123278195	123278343	26932	194	3	0	36	270	125	0.0	0.0	0.968	0.0	0.968
26935	FGFR2	FGFR2	chr10	-	123278195	123278343	123276832	123276977	123279492	123279683	26935	10	103	35	0	273	125	0.0	0.0	0.043	1.0	-0.957
27351	FLNB	FLNB	chr3	+	58127584	58127623	58124008	58124256	58128376	58128479	27351	8	91	591	26	164	125	0.0	0.0	0.063	0.945	-0.882
27354	FLNB	FLNB	chr3	+	58127584	58127656	58124008	58124256	58128376	58128479	27354	15	91	1379	26	197	125	0.0	0.0	0.095	0.971	-0.876
27404	SRSF6	SRSF6	chr20	+	42087792	42088060	42087000	42087149	42088410	42088535	27404	557	68	324	174	393	125	0.0	0.0	0.723	0.372	0.351
2781	RPS24	RPS24	chr10	+	79799961	79799983	79796951	79797062	79800372	79800473	2781	7975	709	1285	4168	147	125	0.0	0.0	0.905	0.208	0.697
2783	RPS24	RPS24	chr10	+	79797722	79797740	79796951	79797062	79799961	79799983	2783	2	7974	19	1285	143	125	0.0	0.0	0.0	0.013	-0.013
2784	RPS24	RPS24	chr10	+	79799958	79799983	79796951	79797062	79800372	79800473	2784	85	709	1509	4168	150	125	0.0	0.0	0.091	0.232	-0.141
28059	SEC31A	SEC31A	chr4	-	83782783	83782861	83778841	83778917	83783686	83783725	28059	139	7	75	91	203	125	0.0	0.0	0.924	0.337	0.587
28060	SEC31A	SEC31A	chr4	-	83782783	83782861	83778841	83778917	83784470	83784545	28060	76	34	22	238	203	125	0.0	0.0	0.579	0.054	0.525
28838	EMP3	EMP3	chr19	+	48830777	48830880	48830086	48830179	48832608	48832749	28838	905	78	1707	5	228	125	0.0	0.0	0.864	0.995	-0.131
29005	C1orf43	C1orf43	chr1	-	154192311	154192413	154186932	154187050	154192817	154193273	29005	309	261	557	167	227	125	0.0	0.0	0.395	0.647	-0.252
29080	EPB41L3	EPB41L3	chr18	-	5394675	5394792	5392379	5393477	5395065	5395146	29080	205	46	78	146	242	125	0.0	0.0	0.697	0.216	0.481
29104	STXBP2	STXBP2	chr19	+	7708050	7708131	7707868	7707934	7709499	7709638	29104	229	37	813	5	206	125	0.0	0.0	0.79	0.99	-0.2
29292	HNRNPC	HNRNPC	chr14	-	21731469	21731495	21702111	21702388	21737456	21737638	29292	1765	2317	5188	1591	151	125	0.0	0.0	0.387	0.73	-0.343
2940	TPD52L2	TPD52L2	chr20	+	62507168	62507228	62505020	62505169	62514071	62514173	2940	195	160	960	220	185	125	0.0	0.0	0.452	0.747	-0.295
29435	NET1	NET1	chr10	+	5493792	5493900	5488513	5488821	5494320	5494488	29435	869	2	1568	108	233	125	0.0	0.0	0.996	0.886	0.11
2946	CTNND1	CTNND1	chr11	+	57558856	57559145	57529233	57529591	57561481	57561553	2946	185	3	118	110	414	125	0.0	0.0	0.949	0.245	0.704
2948	CTNND1	CTNND1	chr11	+	57558856	57559145	57529233	57529518	57561481	57561553	2948	191	22	127	375	414	125	0.0	0.0	0.724	0.093	0.631
2949	CTNND1	CTNND1	chr11	+	57558856	57559145	57529233	57529518	57563048	57563201	2949	111	7	63	79	414	125	0.0	0.0	0.827	0.194	0.633
2957	CTNND1	CTNND1	chr11	+	57558965	57559145	57529233	57529518	57561481	57561553	2957	121	22	98	375	305	125	0.0	0.0	0.693	0.097	0.596
29591	SNX19	SNX19	chr11	-	130750516	130750701	130749518	130749606	130773149	130773279	29591	26	20	372	0	310	125	0.0	0.0	0.344	1.0	-0.656
30125	SNHG8	SNHG8	chr4	+	119200098	119200292	119199916	119199947	119200543	119200586	30125	107	155	531	62	319	125	0.0	0.0	0.213	0.77	-0.557
3017	SKA2	SKA2	chr17	-	57196679	57196856	57187307	57189706	57208641	57208728	3017	634	68	1228	495	302	125	0.0	0.0	0.794	0.507	0.287
30828	KARS	KARS	chr16	-	75678180	75678360	75675461	75675621	75681475	75681585	30828	372	148	251	583	305	125	0.0	0.0	0.507	0.15	0.357
31129	ISOC2	ISOC2	chr19	-	55967002	55967212	55966626	55966697	55967715	55967856	31129	234	3	236	76	335	125	0.0	0.0	0.967	0.537	0.43
31208	FGFR1	FGFR1	chr8	-	38287199	38287466	38285863	38285953	38314873	38315052	31208	819	43	223	74	392	125	0.0	0.0	0.859	0.49	0.369
3126	RPL41	RPL41	chr12	+	56510972	56510995	56510558	56510583	56511265	56511616	3126	21164	189	27032	17	148	125	0.0	0.0	0.99	0.999	-0.009
31835	ARHGEF11	ARHGEF11	chr1	-	156908209	156908305	156907040	156907288	156909339	156909702	31835	87	16	7	61	221	125	0.0	0.0	0.755	0.061	0.694
32004	RPLP1	RPLP1	chr15	+	69745985	69746060	69745158	69745359	69747508	69747626	32004	19027	549	18816	96	200	125	0.0	0.0	0.956	0.992	-0.036
3204	SPATS2L	SPATS2L	chr2	+	201303844	201304051	201283972	201284219	201305371	201305507	3204	1025	236	1372	761	332	125	0.0	0.0	0.621	0.404	0.217
32071	SULF2	SULF2	chr20	-	46288142	46288196	46286149	46287136	46288440	46288474	32071	507	23	276	91	179	125	0.0	0.0	0.939	0.679	0.26
32534	TCP1	TCP1	chr6	-	160209089	160209175	160208774	160208903	160210436	160210735	32534	876	43	2890	0	211	125	0.0	0.0	0.923	1.0	-0.077
32634	CD46	CD46	chr1	+	207963597	207963690	207958963	207959027	207966863	207968861	32634	277	103	767	1240	218	125	0.0	0.0	0.607	0.262	0.345
33459	PPHLN1	PPHLN1	chr12	+	42778741	42778798	42768664	42768876	42781257	42781337	33459	108	133	354	67	182	125	0.0	0.0	0.358	0.784	-0.426
33913	RNPS1	RNPS1	chr16	-	2314573	2314761	2314176	2314332	2318055	2318413	33913	1402	65	1286	258	313	125	0.0	0.0	0.896	0.666	0.23
34358	HNRNPK	HNRNPK	chr9	-	86588816	86588888	86588200	86588314	86589431	86589504	34358	3212	461	6187	339	197	125	0.0	0.0	0.816	0.921	-0.105
35288	BAIAP2	BAIAP2	chr17	+	79084713	79084759	79082274	79082309	79089569	79091232	35288	5	73	96	36	171	125	0.0	0.0	0.048	0.661	-0.613
35355	LRRC75A-AS1	LRRC75A-AS1	chr17	+	16342973	16343017	16342640	16342728	16343498	16343567	35355	244	1567	714	2078	169	125	0.0	0.0	0.103	0.203	-0.1
35357	LRRC75A-AS1	LRRC75A-AS1	chr17	+	16342841	16343017	16342300	16342728	16343498	16343567	35357	867	1567	3083	2078	301	125	0.0	0.0	0.187	0.381	-0.194
35362	LRRC75A-AS1	LRRC75A-AS1	chr17	+	16342894	16343017	16342640	16342728	16343498	16343567	35362	544	1567	1838	2078	248	125	0.0	0.0	0.149	0.308	-0.159
35708	CEP63	CEP63	chr3	+	134277991	134278271	134270767	134270854	134280218	134283870	35708	112	60	10	79	405	125	0.0	0.0	0.366	0.038	0.328
35752	RPS21	RPS21	chr20	+	60962898	60962970	60962666	60962730	60963364	60963420	35752	11733	268	9367	32	197	125	0.0	0.0	0.965	0.995	-0.03
36642	PCBP2	PCBP2	chr12	+	53861588	53861627	53861004	53861077	53862560	53862616	36642	2712	946	3230	622	164	125	0.0	0.0	0.686	0.798	-0.112
36856	PSMG1	PSMG1	chr21	-	40551849	40551912	40550374	40550573	40552210	40552362	36856	127	120	492	20	188	125	0.0	0.0	0.413	0.942	-0.529
36857	PSMG1	PSMG1	chr21	-	40551849	40551897	40550374	40550573	40552210	40552362	36857	47	120	136	20	173	125	0.0	0.0	0.221	0.831	-0.61
3830	CLK1	CLK1	chr2	-	201724847	201724938	201724402	201724469	201725960	201726189	3830	444	35	41	133	216	125	0.0	0.0	0.88	0.151	0.729
4110	ZNF207	ZNF207	chr17	+	30693683	30693776	30692348	30692506	30694790	30695033	4110	965	147	651	482	218	125	0.0	0.0	0.79	0.436	0.354
4240	WNK1	WNK1	chr12	+	977031	978270	971248	971436	980430	980514	4240	126	35	56	133	1364	125	0.0	0.0	0.248	0.037	0.211
5464	KRT7	KRT7	chr12	+	52635255	52635420	52632463	52632559	52636795	52636921	5464	6	0	23996	2	290	125	0.0	0.0	1.0	1.0	0.0
5466	KRT7	KRT7	chr12	+	52639195	52639416	52636795	52636921	52641960	52641995	5466	2	0	18360	4	346	125	0.0	0.0	1.0	0.999	0.001
549	TRA2A	TRA2A	chr7	-	23561750	23562051	23561325	23561459	23571407	23571660	549	444	88	195	379	426	125	0.0	0.0	0.597	0.131	0.466
6652	OS9	OS9	chr12	+	58113881	58114046	58112775	58112965	58114188	58114301	6652	570	192	405	347	290	125	0.0	0.0	0.561	0.335	0.226
6672	SLK	SLK	chr10	+	105770573	105770666	105767934	105768114	105777917	105778047	6672	7	169	392	32	218	125	0.0	0.0	0.023	0.875	-0.852
7177	GNAS	GNAS	chr20	+	57473995	57474040	57470666	57470739	57478585	57478640	7177	3664	355	2842	891	170	125	0.0	0.0	0.884	0.701	0.183
7178	GNAS	GNAS	chr20	+	57473995	57474040	57470666	57470739	57478582	57478640	7178	1683	801	1340	1503	170	125	0.0	0.0	0.607	0.396	0.211
7666	ECT2	ECT2	chr3	+	172473272	172473365	172473084	172473164	172474772	172474955	7666	31	79	434	140	218	125	0.0	0.0	0.184	0.64	-0.456
7750	RAC1	RAC1	chr7	+	6438292	6438349	6431554	6431672	6439756	6439819	7750	24	910	915	2068	182	125	0.0	0.0	0.018	0.233	-0.215
7896	LEPROT	LEPROT	chr1	+	65895544	65895731	65890985	65891061	65897485	65901690	7896	248	30	2348	21	312	125	0.0	0.0	0.768	0.978	-0.21
8242	YBX3	YBX3	chr12	-	10862506	10862713	10856649	10856747	10865809	10865932	8242	2127	216	1791	569	332	125	0.0	0.0	0.788	0.542	0.246
8487	ADAM15	ADAM15	chr1	+	155033238	155033308	155032680	155032819	155034720	155034845	8487	57	27	435	2	195	125	0.0	0.0	0.575	0.993	-0.418
8827	RPLP0	RPLP0	chr12	-	120636356	120636542	120635124	120635265	120636656	120636803	8827	31367	542	38314	244	311	125	0.0	0.0	0.959	0.984	-0.025
936	DHPS	DHPS	chr19	-	12787921	12788025	12786830	12786956	12788104	12788210	936	280	72	654	14	229	125	0.0	0.0	0.68	0.962	-0.282
10472	ARPC3	ARPC3	chr12	-	110874361	110874488	110873914	110874009	110874888	110874957	10472	1850	47	8170	21	252	125	1.11022302463e-16	2.83498179396e-14	0.951	0.995	-0.044
1447	MORF4L2	MORF4L2	chrX	-	102939608	102939657	102933426	102933579	102940098	102940188	1447	94	303	354	372	174	125	1.11022302463e-16	2.83498179396e-14	0.182	0.406	-0.224
16263	PIGQ	PIGQ	chr16	+	632247	632309	630857	630972	632882	634136	16263	12	38	94	10	187	125	1.11022302463e-16	2.83498179396e-14	0.174	0.863	-0.689
2501	BIN1	BIN1	chr2	-	127825738	127825831	127821508	127821594	127826499	127826607	2501	52	294	12	714	218	125	1.11022302463e-16	2.83498179396e-14	0.092	0.01	0.082
32165	EXOSC9	EXOSC9	chr4	+	122737298	122737349	122735020	122735202	122737523	122737602	32165	16	126	190	203	176	125	1.11022302463e-16	2.83498179396e-14	0.083	0.399	-0.316
35432	CRYZ	CRYZ	chr1	-	75172786	75172888	75172582	75172678	75175781	75175931	35432	70	40	1123	81	227	125	1.11022302463e-16	2.83498179396e-14	0.491	0.884	-0.393
3610	TXN	TXN	chr9	-	113013099	113013159	113007057	113007123	113013637	113013742	3610	3008	70	5993	3	185	125	1.11022302463e-16	2.83498179396e-14	0.967	0.999	-0.032
6946	COX20	COX20	chr1	+	245005245	245005360	244998638	244999058	245005496	245005560	6946	209	108	553	68	240	125	1.11022302463e-16	2.83498179396e-14	0.502	0.809	-0.307
15569	OAZ1	OAZ1	chr19	+	2271389	2271529	2269484	2269743	2271780	2271953	15569	2485	64	4827	16	265	125	2.22044604925e-16	5.57851256228e-14	0.948	0.993	-0.045
9398	ABI1	ABI1	chr10	-	27060003	27060018	27059173	27059274	27065993	27066170	9398	22	49	4	394	140	125	2.22044604925e-16	5.57851256228e-14	0.286	0.009	0.277
12399	HEXA	HEXA	chr15	-	72646031	72646078	72645408	72645519	72647899	72647965	12399	220	47	508	8	172	125	3.33066907388e-16	8.23494711576e-14	0.773	0.979	-0.206
7830	TMX3	TMX3	chr18	-	66368981	66369027	66367641	66367722	66377257	66377381	7830	29	17	414	3	171	125	3.33066907388e-16	8.23494711576e-14	0.555	0.99	-0.435
35346	APP	APP	chr21	-	27369674	27369731	27354656	27354790	27394155	27394358	35346	336	109	1093	102	182	125	4.4408920985e-16	1.07245822903e-13	0.679	0.88	-0.201
35347	APP	APP	chr21	-	27369674	27369731	27354656	27354790	27372329	27372497	35347	897	841	2834	1669	182	125	4.4408920985e-16	1.07245822903e-13	0.423	0.538	-0.115
4814	ODC1	ODC1	chr2	-	10584220	10584393	10583827	10583962	10584599	10584773	4814	2982	3	2909	70	298	125	4.4408920985e-16	1.07245822903e-13	0.998	0.946	0.052
13878	PRKDC	PRKDC	chr8	-	48694722	48694815	48691564	48691654	48694938	48695159	13878	293	45	504	3	218	125	5.55111512313e-16	1.32010602619e-13	0.789	0.99	-0.201
29146	CPNE1	CPNE1	chr20	-	34220084	34220156	34219866	34219947	34220232	34220307	29146	846	90	1023	17	197	125	5.55111512313e-16	1.32010602619e-13	0.856	0.974	-0.118
5684	EXOC7	EXOC7	chr17	-	74087223	74087316	74086409	74086478	74090494	74090662	5684	61	2	23	46	218	125	6.66133814775e-16	1.5603057693e-13	0.946	0.223	0.723
6622	MAP3K7	MAP3K7	chr6	-	91254270	91254351	91246055	91246120	91256976	91257106	6622	21	92	135	74	206	125	6.66133814775e-16	1.5603057693e-13	0.122	0.525	-0.403
2792	DTYMK	DTYMK	chr2	-	242619643	242619734	242617866	242618064	242625183	242625292	2792	175	58	732	41	216	125	9.99200722163e-16	2.30578519241e-13	0.636	0.912	-0.276
30262	MKNK1	MKNK1	chr1	-	47025905	47025949	47023078	47024472	47027149	47027314	30262	5	54	95	45	169	125	9.99200722163e-16	2.30578519241e-13	0.064	0.61	-0.546
11408	STX3	STX3	chr11	+	59564755	59564869	59562844	59562955	59568327	59573355	11408	34	16	669	6	239	125	1.11022302463e-15	2.52458232747e-13	0.526	0.983	-0.457
20381	LAMC2	LAMC2	chr1	+	183195832	183196051	183194742	183194855	183196649	183196832	20381	6	0	10568	1	344	125	1.11022302463e-15	2.52458232747e-13	1.0	1.0	0.0
36748	NEDD4L	NEDD4L	chr18	+	56002709	56002769	56001049	56001124	56008269	56008401	36748	3	38	464	209	185	125	1.22124532709e-15	2.75691707789e-13	0.051	0.6	-0.549
20379	LAMC2	LAMC2	chr1	+	183192269	183192459	183191223	183191346	183194742	183194855	20379	7	0	11496	4	315	125	1.33226762955e-15	2.98590888226e-13	1.0	0.999	0.001
4386	ERP29	ERP29	chr12	+	112457559	112457698	112451151	112451413	112459953	112461024	4386	1294	87	3211	54	264	125	1.66533453694e-15	3.70572620209e-13	0.876	0.966	-0.09
25961	CCT6A	CCT6A	chr7	+	56129439	56129542	56128499	56128633	56130375	56130448	25961	1398	48	3473	12	228	125	1.7763568394e-15	3.92474075304e-13	0.941	0.994	-0.053
23180	MRPL22	MRPL22	chr5	+	154330380	154330498	154320776	154320825	154335930	154335996	23180	283	63	566	17	243	125	2.44249065418e-15	5.35851488378e-13	0.698	0.945	-0.247
8142	TPT1	TPT1	chr13	-	45914846	45914920	45914128	45914319	45915176	45915419	8142	26099	294	32313	157	199	125	2.77555756156e-15	6.04663949058e-13	0.982	0.992	-0.01
1446	MORF4L2	MORF4L2	chrX	-	102939608	102939657	102930425	102931979	102940098	102940188	1446	49	61	240	42	174	125	2.88657986403e-15	6.20176706925e-13	0.366	0.804	-0.438
36268	USO1	USO1	chr4	+	76716488	76716509	76714842	76715054	76720774	76720885	36268	1	52	184	157	146	125	2.88657986403e-15	6.20176706925e-13	0.016	0.501	-0.485
33795	GK5	GK5	chr3	-	141903552	141904635	141901764	141901891	141904770	141904831	33795	371	18	47	31	1208	125	3.44169137634e-15	7.34376790734e-13	0.681	0.136	0.545
26854	ITGA6	ITGA6	chr2	+	173366499	173366629	173362702	173362828	173368818	173371181	26854	8	23	978	126	255	125	3.66373598126e-15	7.76437870913e-13	0.146	0.792	-0.646
10057	CDK5RAP2	CDK5RAP2	chr9	-	123169289	123169526	123166313	123166391	123170624	123170746	10057	443	7	272	54	362	125	3.99680288865e-15	8.41300002636e-13	0.956	0.635	0.321
13735	SRSF7	SRSF7	chr2	-	38973285	38973321	38970740	38972329	38973835	38973889	13735	900	210	1276	115	161	125	4.10782519111e-15	8.53140521191e-13	0.769	0.896	-0.127
15568	OAZ1	OAZ1	chr19	+	2271383	2271529	2269484	2269743	2271780	2271953	15568	3549	64	7116	16	271	125	4.10782519111e-15	8.53140521191e-13	0.962	0.995	-0.033
10264	CSNK1D	CSNK1D	chr17	-	80203851	80203915	80200536	80202707	80206750	80206890	10264	303	59	666	18	189	125	5.3290705182e-15	1.09944724406e-12	0.773	0.961	-0.188
399	RBM5	RBM5	chr3	+	50141680	50141741	50140515	50140599	50142509	50142575	399	123	52	215	6	186	125	5.99520433298e-15	1.22874079332e-12	0.614	0.96	-0.346
34208	MTX2	MTX2	chr2	+	177188119	177188192	177162576	177162623	177191552	177191629	34208	165	28	722	6	198	125	6.2172489379e-15	1.26592128211e-12	0.788	0.987	-0.199
23351	ARHGEF40	ARHGEF40	chr14	+	21555478	21555622	21555159	21555264	21556126	21556257	23351	75	40	115	0	269	125	7.66053886991e-15	1.54966732087e-12	0.466	1.0	-0.534
31291	PRRC2B	PRRC2B	chr9	+	134349840	134351922	134348894	134349111	134353130	134353336	31291	1262	103	2681	63	2207	125	1.02140518266e-14	2.05289262293e-12	0.41	0.707	-0.297
9832	MYO1B	MYO1B	chr2	+	192267357	192267444	192265107	192265194	192272840	192272915	9832	60	14	86	187	212	125	1.18793863635e-14	2.37229822681e-12	0.716	0.213	0.503
27138	ANAPC16	ANAPC16	chr10	+	73979811	73980137	73975757	73975896	73983645	73983814	27138	143	153	370	120	451	125	1.31006316906e-14	2.59951579017e-12	0.206	0.461	-0.255
10063	CDK5RAP2	CDK5RAP2	chr9	-	123169289	123169524	123166313	123166391	123170624	123170746	10063	303	7	187	54	360	125	1.35447209004e-14	2.67062462158e-12	0.938	0.546	0.392
9828	MYO1B	MYO1B	chr2	+	192265474	192265561	192265107	192265194	192272840	192272915	9828	52	14	69	187	212	125	1.64313007645e-14	3.21939819319e-12	0.687	0.179	0.508
28134	GTF2I	GTF2I	chr7	+	74133197	74133260	74131213	74131270	74143123	74143234	28134	459	161	335	294	188	125	1.88737914186e-14	3.6748451504e-12	0.655	0.431	0.224
30948	REXO2	REXO2	chr11	+	114315262	114315374	114311377	114311461	114316700	114316809	30948	48	23	590	17	237	125	1.97619698383e-14	3.82387979113e-12	0.524	0.948	-0.424
5748	YPEL5	YPEL5	chr2	+	30371110	30371407	30369749	30369928	30378715	30378776	5748	154	9	196	105	422	125	3.06421554797e-14	5.89256215839e-12	0.835	0.356	0.479
26581	ACP1	ACP1	chr2	+	272036	272065	271865	271939	272191	272305	26581	185	167	329	91	154	125	3.63042929052e-14	6.93857445936e-12	0.473	0.746	-0.273
5752	YPEL5	YPEL5	chr2	+	30378715	30378776	30369749	30369928	30379493	30379658	5752	24	167	233	339	186	125	4.40758540776e-14	8.37253098829e-12	0.088	0.316	-0.228
1317	CA12	CA12	chr15	-	63620296	63620329	63619347	63619432	63631017	63631144	1317	9	127	14	0	158	125	4.45199432875e-14	8.40563511052e-12	0.053	1.0	-0.947
36003	NCALD	NCALD	chr8	-	102899368	102899455	102731479	102731876	102928036	102928086	36003	17	6	0	70	212	125	4.48530101949e-14	8.41750497953e-12	0.626	0.0	0.626
11899	SSBP3	SSBP3	chr1	-	54723741	54723822	54722799	54722859	54747110	54747200	11899	164	329	134	75	206	125	4.71844785466e-14	8.80202431235e-12	0.232	0.52	-0.288
24283	DLG1	DLG1	chr3	-	196888510	196888609	196876613	196876667	196921295	196921460	24283	77	107	356	129	224	125	6.45039577307e-14	1.19612606856e-11	0.287	0.606	-0.319
1363	PIN4	PIN4	chrX	+	71406310	71406384	71401525	71401678	71416634	71416754	1363	486	2	527	57	199	125	6.76125821997e-14	1.24635193684e-11	0.993	0.853	0.14
13044	CLSTN1	CLSTN1	chr1	-	9816538	9816568	9815171	9815367	9833329	9833452	13044	48	189	24	639	155	125	6.90558721317e-14	1.26546916736e-11	0.17	0.029	0.141
30660	BCLAF1	BCLAF1	chr6	-	136588166	136588313	136582402	136582615	136589299	136589477	30660	553	37	717	174	272	125	7.51620987671e-14	1.36931278532e-11	0.873	0.654	0.219
855	CAMTA1	CAMTA1	chr1	+	6880240	6880310	6845383	6845635	6885151	6885270	855	478	141	456	34	195	125	9.63673585375e-14	1.74542576774e-11	0.685	0.896	-0.211
1167	MMP7	MMP7	chr11	-	102395666	102395795	102391238	102391535	102398254	102398403	1167	4	0	6808	1	254	125	9.81437153769e-14	1.76732437291e-11	1.0	1.0	0.0
28893	TP53	TP53	chr17	-	7576524	7576657	7573926	7574033	7576852	7576926	28893	35	62	12	258	258	125	1.08246744901e-13	1.93805220914e-11	0.215	0.022	0.193
23857	CCND3	CCND3	chr6	-	41908107	41908323	41904972	41905132	42016238	42016632	23857	247	35	401	1	341	125	1.1768364061e-13	2.0830673045e-11	0.721	0.993	-0.272
5677	EXOC7	EXOC7	chr17	-	74086409	74086562	74085255	74085401	74087223	74087316	5677	22	35	58	1	278	125	1.172395514e-13	2.0830673045e-11	0.22	0.963	-0.743
31878	NEK3	NEK3	chr13	-	52715155	52715206	52710935	52711038	52718050	52718122	31878	105	0	58	33	176	125	1.22568621919e-13	2.15727699358e-11	1.0	0.555	0.445
22548	PAX8	PAX8	chr2	-	113977668	113977755	113973573	113976186	113999127	113999303	22548	317	27	760	0	212	125	1.33781874467e-13	2.34140827824e-11	0.874	1.0	-0.126
9548	IP6K2	IP6K2	chr3	-	48732126	48732257	48730883	48731673	48732522	48732854	9548	6	58	99	64	256	125	1.76525460915e-13	3.07223334295e-11	0.048	0.43	-0.382
22137	PPP4R1	PPP4R1	chr18	-	9562919	9563044	9561977	9562073	9563375	9563548	22137	96	86	102	356	250	125	2.00062189037e-13	3.46252076393e-11	0.358	0.125	0.233
10762	ATP5SL	ATP5SL	chr19	-	41942296	41942377	41939441	41939578	41944122	41944319	10762	146	86	381	53	206	125	2.10498285469e-13	3.62301275537e-11	0.507	0.814	-0.307
2565	RPE	RPE	chr2	+	210874380	210874460	210867288	210867507	210880696	210880836	2565	131	24	492	3	205	125	2.79554157601e-13	4.78513773173e-11	0.769	0.99	-0.221
34174	MAPK1IP1L	MAPK1IP1L	chr14	+	55528397	55528419	55518361	55518521	55529335	55530043	34174	91	37	529	28	147	125	2.84217094304e-13	4.83836892833e-11	0.677	0.941	-0.264
11302	CLTB	CLTB	chr5	-	175833157	175833709	175824930	175825048	175837257	175837304	11302	46	79	42	447	677	125	2.885469641e-13	4.88538237642e-11	0.097	0.017	0.08
17458	HNRNPH3	HNRNPH3	chr10	+	70097614	70097753	70096955	70097090	70098259	70098444	17458	1079	106	2453	79	264	125	3.04978264865e-13	5.13566912721e-11	0.828	0.936	-0.108
31743	NSA2	NSA2	chr5	+	74068137	74068246	74066455	74066635	74069692	74069885	31743	59	487	11	713	234	125	3.33288951992e-13	5.58223157065e-11	0.061	0.008	0.053
23850	DNAJC19	DNAJC19	chr3	-	180704730	180704810	180703713	180703784	180705810	180705884	23850	717	220	346	27	205	125	3.43947093029e-13	5.72993785515e-11	0.665	0.887	-0.222
5683	EXOC7	EXOC7	chr17	-	74087223	74087316	74085255	74085401	74090494	74090662	5683	65	125	13	197	218	125	4.16999768049e-13	6.90999668831e-11	0.23	0.036	0.194
7240	MXRA7	MXRA7	chr17	-	74679928	74680009	74675650	74676961	74681153	74681247	7240	88	86	145	519	206	125	4.92161866816e-13	8.11233790313e-11	0.383	0.145	0.238
29704	PDLIM2	PDLIM2	chr8	+	22449063	22449181	22447108	22447254	22451245	22451345	29704	150	44	303	8	243	125	5.38125100036e-13	8.82326907443e-11	0.637	0.951	-0.314
551	TRA2A	TRA2A	chr7	-	23570799	23570889	23561325	23561459	23571407	23571660	551	34	88	15	379	215	125	7.06545932871e-13	1.15240970925e-10	0.183	0.022	0.161
34847	RPS3	RPS3	chr11	+	75113347	75113490	75112683	75112777	75115063	75115251	34847	3604	73	7872	40	268	125	7.79487585589e-13	1.26475920593e-10	0.958	0.989	-0.031
2521	KTN1	KTN1	chr14	+	56130672	56130759	56128239	56128330	56133958	56134048	2521	60	76	750	247	212	125	8.84736728324e-13	1.4280934351e-10	0.318	0.642	-0.324
33179	TCTN3	TCTN3	chr10	-	97445312	97445393	97444255	97444381	97446251	97446287	33179	104	55	272	22	206	125	9.07496300329e-13	1.45728001259e-10	0.534	0.882	-0.348
41	FOXM1	FOXM1	chr12	-	2974520	2974565	2973848	2973918	2975558	2975687	41	96	65	427	64	170	125	9.18265463667e-13	1.46701148665e-10	0.521	0.831	-0.31
5751	YPEL5	YPEL5	chr2	+	30378715	30378776	30371110	30371407	30379493	30379658	5751	21	37	160	27	186	125	1.34636746196e-12	2.13996865012e-10	0.276	0.799	-0.523
31880	NEK3	NEK3	chr13	-	52715155	52715205	52710935	52711038	52718050	52718122	31880	44	0	20	33	175	125	1.37112543541e-12	2.1682573954e-10	1.0	0.302	0.698
34325	SNHG5	SNHG5	chr6	-	86387512	86387593	86387141	86387210	86387671	86387750	34325	1603	221	737	29	206	125	1.52866608261e-12	2.40517850866e-10	0.815	0.939	-0.124
36084	EIF6	EIF6	chr20	-	33868456	33868632	33867744	33867921	33871978	33872064	36084	997	115	4361	204	301	125	1.55320201145e-12	2.43150262627e-10	0.783	0.899	-0.116
11130	RPL17	RPL17	chr18	-	47018105	47018203	47017901	47017954	47018827	47018935	11130	90	1360	175	1042	223	125	2.17859064122e-12	3.3934817123e-10	0.036	0.086	-0.05
16705	RPS25	RPS25	chr11	-	118888667	118888763	118888071	118888255	118888991	118889057	16705	6398	45	15811	11	221	125	2.20345963697e-12	3.41514318759e-10	0.988	0.999	-0.011
2519	KTN1	KTN1	chr14	+	56139889	56139973	56139646	56139730	56142552	56142636	2519	73	123	676	375	209	125	2.28816965375e-12	3.52887867442e-10	0.262	0.519	-0.257
10154	C6orf48	C6orf48	chr6	+	31804200	31804294	31803187	31803228	31805012	31805212	10154	94	550	142	291	219	125	2.43938202971e-12	3.74355016609e-10	0.089	0.218	-0.129
27289	EIF4G1	EIF4G1	chr3	+	184033276	184033333	184032282	184032462	184035504	184035604	27289	62	28	210	5	182	125	2.60236276972e-12	3.97408859633e-10	0.603	0.966	-0.363
11852	SREK1	SREK1	chr5	+	65454636	65454760	65449290	65449424	65455046	65455162	11852	88	39	29	87	249	125	2.73514544347e-12	4.15648712197e-10	0.531	0.143	0.388
28125	LAMTOR3	LAMTOR3	chr4	-	100815111	100815157	100813156	100813191	100815491	100815703	28125	30	24	277	16	171	125	2.82329715162e-12	4.26962020216e-10	0.477	0.927	-0.45
13098	UTP6	UTP6	chr17	-	30205720	30205800	30205268	30205346	30207591	30207773	13098	158	25	376	1	205	125	3.05511171916e-12	4.59786934237e-10	0.794	0.996	-0.202
12505	MAP2	MAP2	chr2	+	210588318	210588411	210574637	210574978	210590432	210590514	12505	49	77	67	10	218	125	3.20832249656e-12	4.80523416997e-10	0.267	0.793	-0.526
31661	PDS5A	PDS5A	chr4	-	39928394	39928481	39927455	39927553	39929580	39929784	31661	93	28	270	4	212	125	3.28304050612e-12	4.89361535345e-10	0.662	0.975	-0.313
35343	APP	APP	chr21	-	27372329	27372497	27354656	27354790	27394155	27394358	35343	2555	109	6397	102	293	125	4.09272615798e-12	6.0714618095e-10	0.909	0.964	-0.055
6023	SSR4	SSR4	chrX	+	153061117	153061311	153060128	153060209	153061888	153062007	6023	95	464	56	912	319	125	5.41555689182e-12	7.99577459009e-10	0.074	0.023	0.051
1168	MMP7	MMP7	chr11	-	102393970	102394132	102391238	102391535	102398254	102398403	1168	8	0	6663	1	287	125	5.78592729283e-12	8.50231098837e-10	1.0	1.0	0.0
23193	ANKRD10	ANKRD10	chr13	-	111552876	111553008	111545038	111545610	111558379	111558471	23193	238	77	66	88	257	125	6.08268990732e-12	8.89643374097e-10	0.601	0.267	0.334
36082	EIF6	EIF6	chr20	-	33868456	33868625	33867744	33867921	33871978	33872064	36082	576	115	2503	204	294	125	7.01494418109e-12	1.02119886016e-09	0.68	0.839	-0.159
1660	ILF3	ILF3	chr19	+	10799225	10799354	10798021	10798384	10799854	10803095	1660	898	41	1166	3	254	125	8.27260482339e-12	1.19868120029e-09	0.915	0.995	-0.08
10300	MATR3	MATR3	chr5	+	138651385	138651427	138650363	138650425	138651764	138651877	10300	803	49	1130	8	167	125	8.72479866132e-12	1.25835024396e-09	0.925	0.991	-0.066
6984	SNF8	SNF8	chr17	-	47009004	47009079	47007458	47007974	47010566	47010708	6984	712	47	1059	8	200	125	9.87920856232e-12	1.41828103383e-09	0.904	0.988	-0.084
3341	FLNC	FLNC	chr7	+	128490029	128490128	128489384	128489632	128490437	128490537	3341	24	20	132	3	224	125	1.01038066802e-11	1.43727803428e-09	0.401	0.961	-0.56
7863	TRA2B	TRA2B	chr3	-	185644388	185644522	185643251	185643414	185655612	185655924	7863	1755	83	2106	23	259	125	1.00703889672e-11	1.43727803428e-09	0.911	0.978	-0.067
31075	ATP5H	ATP5H	chr17	-	73036186	73036258	73035303	73035366	73038275	73038372	31075	1408	46	2375	9	197	125	1.07561737295e-11	1.5231230918e-09	0.951	0.994	-0.043
23864	RSRC2	RSRC2	chr12	-	123005050	123005128	123003385	123003576	123005931	123005975	23864	34	280	100	202	203	125	1.11152198556e-11	1.56684363874e-09	0.07	0.234	-0.164
27480	OXR1	OXR1	chr8	+	107749747	107749828	107738334	107738537	107751685	107751811	27480	33	68	27	0	206	125	1.52309276302e-11	2.13733823632e-09	0.227	1.0	-0.773
35408	SPINT2	SPINT2	chr19	+	38778515	38778575	38774266	38774437	38779777	38779831	35408	591	6	6837	5	185	125	2.01878513906e-11	2.82023378642e-09	0.985	0.999	-0.014
9014	BEX4	BEX4	chrX	+	102470609	102470692	102470019	102470166	102471076	102472128	9014	492	133	362	25	208	125	3.12255776791e-11	4.3427250957e-09	0.69	0.897	-0.207
1444	MORF4L2	MORF4L2	chrX	-	102939608	102939657	102933426	102933528	102940098	102940188	1444	60	265	337	549	174	125	3.14004378055e-11	4.3476348398e-09	0.14	0.306	-0.166
25949	YWHAB	YWHAB	chr20	+	43516288	43516383	43514239	43514527	43530171	43530474	25949	66	364	476	1068	220	125	3.25345306251e-11	4.48472669276e-09	0.093	0.202	-0.109
27310	LSM14A	LSM14A	chr19	+	34710295	34710478	34706500	34706566	34710610	34710782	27310	454	1	797	61	308	125	3.41908723556e-11	4.6922830242e-09	0.995	0.841	0.154
18506	VPS29	VPS29	chr12	-	110937261	110937351	110933816	110934008	110939853	110939945	18506	21	94	8	527	215	125	3.51311202351e-11	4.80017451177e-09	0.115	0.009	0.106
15920	MEGF8	MEGF8	chr19	+	42862938	42863106	42862295	42862459	42863249	42863394	15920	33	7	24	82	293	125	3.68912678184e-11	5.01866229846e-09	0.668	0.111	0.557
11657	UBQLN1	UBQLN1	chr9	-	86281264	86281348	86279944	86280060	86284099	86284242	11657	861	91	1364	43	209	125	3.7680303322e-11	5.10371517126e-09	0.85	0.95	-0.1
27286	EIF4G1	EIF4G1	chr3	+	184035108	184035285	184032282	184032462	184035504	184035604	27286	535	28	1327	5	302	125	3.98601152085e-11	5.35242314263e-09	0.888	0.991	-0.103
30706	MYH10	MYH10	chr17	-	8479960	8479990	8473037	8473130	8480553	8480656	30706	38	15	62	202	155	125	3.97201160851e-11	5.35242314263e-09	0.671	0.198	0.473
1048	DDX3X	DDX3X	chrX	+	41198288	41198336	41196660	41196718	41200736	41200869	1048	799	34	1821	7	173	125	4.08281186637e-11	5.45887717052e-09	0.944	0.995	-0.051
13545	PLEKHA1	PLEKHA1	chr10	+	124187791	124187936	124186457	124186547	124189139	124191871	13545	27	26	25	239	270	125	4.21782608839e-11	5.61529641588e-09	0.325	0.046	0.279
2958	CTNND1	CTNND1	chr11	+	57558965	57559145	57529233	57529518	57563048	57563201	2958	41	7	34	79	305	125	4.5390802228e-11	6.01727515663e-09	0.706	0.15	0.556
34383	TBC1D13	TBC1D13	chr9	+	131553013	131553054	131550612	131550686	131553658	131553720	34383	118	11	41	39	166	125	5.03167507659e-11	6.64202430767e-09	0.89	0.442	0.448
24838	MYLIP	MYLIP	chr6	+	16143929	16144094	16143250	16143448	16145127	16145548	24838	125	0	61	23	290	125	5.27766719216e-11	6.93734877795e-09	1.0	0.533	0.467
26832	DGUOK	DGUOK	chr2	+	74184251	74184367	74173845	74174033	74185272	74185372	26832	298	159	173	230	241	125	5.34949862185e-11	7.00222397338e-09	0.493	0.281	0.212
1415	NCS1	NCS1	chr9	+	132982003	132982082	132980110	132980249	132984928	132985017	1415	232	22	715	3	204	125	6.51350084979e-11	8.49017121228e-09	0.866	0.993	-0.127
30945	REXO2	REXO2	chr11	+	114314577	114314655	114311377	114311461	114316700	114316809	30945	73	23	542	17	203	125	6.68113342428e-11	8.67238956527e-09	0.662	0.952	-0.29
19977	ZFAS1	ZFAS1	chr20	+	47897021	47897107	47895640	47895745	47905581	47905795	19977	1416	299	1594	175	211	125	7.52855555675e-11	9.73182951284e-09	0.737	0.844	-0.107
7038	SIGIRR	SIGIRR	chr11	-	406842	406993	406348	406538	407061	407164	7038	83	51	116	7	276	125	9.48269240908e-11	1.22072031661e-08	0.424	0.882	-0.458
10829	EIF3H	EIF3H	chr8	-	117738254	117738411	117671051	117671219	117767904	117768062	10829	2558	49	3073	5	282	125	9.62550039674e-11	1.22393148514e-08	0.959	0.996	-0.037
15644	TMEM107	TMEM107	chr17	-	8079276	8079344	8076296	8077590	8079517	8079714	15644	4	25	47	8	193	125	9.58801926743e-11	1.22393148514e-08	0.094	0.792	-0.698
5991	CENPH	CENPH	chr5	+	68498745	68498797	68498332	68498396	68504022	68504186	5991	220	29	378	2	177	125	9.58296775266e-11	1.22393148514e-08	0.843	0.993	-0.15
29438	NET1	NET1	chr10	+	5494820	5494883	5494320	5494488	5495212	5495309	29438	1022	12	1499	93	188	125	9.72802949306e-11	1.23194025527e-08	0.983	0.915	0.068
36804	PER1	PER1	chr17	-	8049275	8049455	8048068	8048311	8049689	8049820	36804	67	4	56	53	305	125	9.817424651e-11	1.23822765244e-08	0.873	0.302	0.571
10760	ATP5SL	ATP5SL	chr19	-	41939176	41939339	41937222	41938313	41939441	41939578	10760	284	3	373	56	288	125	1.50491952233e-10	1.89043378545e-08	0.976	0.743	0.233
62	AP1B1	AP1B1	chr22	-	29725700	29725709	29723668	29724884	29726366	29726521	62	35	102	16	338	134	125	1.53594026386e-10	1.92165249157e-08	0.242	0.042	0.2
22727	VAPA	VAPA	chr18	+	9944920	9945055	9936982	9937063	9950391	9950565	22727	141	306	163	836	260	125	1.57818091928e-10	1.96660280713e-08	0.181	0.086	0.095
1087	IQCB1	IQCB1	chr3	-	121507130	121507279	121500589	121500721	121508919	121509062	1087	769	7	216	24	274	125	1.61045732305e-10	1.99882776833e-08	0.98	0.804	0.176
12383	MEMO1	MEMO1	chr2	-	32108454	32108531	32094916	32095021	32142994	32143106	12383	54	28	173	7	202	125	1.76755055037e-10	2.18509929745e-08	0.544	0.939	-0.395
27238	SAT1	SAT1	chrX	+	23802410	23802520	23801916	23802000	23803444	23803546	27238	10	187	832	3025	235	125	1.94937288533e-10	2.40034835955e-08	0.028	0.128	-0.1
12450	RNF10	RNF10	chr12	+	121008993	121009094	121004627	121004783	121013433	121013491	12450	397	48	911	22	226	125	1.98741245683e-10	2.43755355384e-08	0.821	0.958	-0.137
13615	SLC4A7	SLC4A7	chr3	-	27472788	27473160	27465527	27465643	27475406	27475595	13615	11	10	1	181	497	125	2.02133976224e-10	2.46944304365e-08	0.217	0.001	0.216
22357	LIMCH1	LIMCH1	chr4	+	41640948	41640984	41621204	41621457	41646516	41646643	22357	31	1	47	75	161	125	2.44757769607e-10	2.97849171741e-08	0.96	0.327	0.633
662	SRSF10	SRSF10	chr1	-	24298062	24298113	24290836	24294213	24298339	24298502	662	99	35	220	8	176	125	2.49494314097e-10	3.02431765255e-08	0.668	0.951	-0.283
5226	MSI2	MSI2	chr17	+	55754347	55754420	55752332	55752487	55756909	55757299	5226	184	4	189	50	198	125	3.17875725742e-10	3.83828778451e-08	0.967	0.705	0.262
27800	ANXA2	ANXA2	chr15	-	60689456	60689537	60678226	60678285	60690141	60690185	27800	43	416	2230	8716	206	125	3.6543834625e-10	4.38864574215e-08	0.059	0.134	-0.075
32807	SRSF3	SRSF3	chr6	+	36567597	36568053	36566625	36566760	36568928	36568967	32807	1136	1068	1437	1909	581	125	3.66272234764e-10	4.38864574215e-08	0.186	0.139	0.047
5993	SIRT2	SIRT2	chr19	-	39389018	39389065	39384458	39384507	39390145	39390463	5993	5	56	47	36	172	125	3.7701619604e-10	4.50007109396e-08	0.061	0.487	-0.426
12524	TEAD2	TEAD2	chr19	-	49859215	49859227	49858559	49858676	49860508	49860571	12524	109	344	122	137	137	125	4.09242972843e-10	4.84758415703e-08	0.224	0.448	-0.224
26673	COMMD9	COMMD9	chr11	-	36298638	36298673	36297686	36297790	36300026	36300166	26673	160	26	263	1	160	125	4.08554634568e-10	4.84758415703e-08	0.828	0.995	-0.167
29152	CPNE1	CPNE1	chr20	-	34243123	34243266	34220716	34220845	34252681	34252859	29152	49	104	108	53	268	125	4.12090361834e-10	4.86282236448e-08	0.18	0.487	-0.307
22762	NTAN1	NTAN1	chr16	-	15141853	15141956	15141711	15141777	15149747	15149936	22762	38	14	276	3	228	125	4.16197853959e-10	4.8878775654e-08	0.598	0.981	-0.383
6149	ATP7B	ATP7B	chr13	-	52523797	52523932	52520419	52520614	52524142	52524297	6149	11	19	41	0	260	125	4.17351597726e-10	4.8878775654e-08	0.218	1.0	-0.782
31341	ZFAND3	ZFAND3	chr6	+	37897734	37897775	37787306	37787792	38029368	38029551	31341	100	21	271	2	166	125	4.3180736764e-10	5.03823779928e-08	0.782	0.99	-0.208
11741	C21orf59	C21orf59	chr21	-	33974581	33974677	33973983	33974283	33975470	33975602	11741	423	32	817	6	221	125	4.45452119635e-10	5.1780484638e-08	0.882	0.987	-0.105
23037	IMPDH2	IMPDH2	chr3	-	49065680	49065755	49065142	49065349	49065863	49065965	23037	634	25	1997	6	200	125	4.91430118821e-10	5.69127230172e-08	0.941	0.995	-0.054
1006	PTS	PTS	chr11	+	112100930	112100953	112099316	112099396	112101348	112101405	1006	74	17	452	6	148	125	5.13203368691e-10	5.92141649809e-08	0.786	0.985	-0.199
33531	SYNCRIP	SYNCRIP	chr6	-	86351009	86351169	86350163	86350282	86352514	86352608	33531	591	92	1812	109	285	125	5.29722377074e-10	6.08946170221e-08	0.738	0.879	-0.141
25721	WASF1	WASF1	chr6	-	110481837	110481935	110448671	110448832	110500641	110501207	25721	3	47	22	9	223	125	5.49025269692e-10	6.2881559657e-08	0.035	0.578	-0.543
17513	TRMT1	TRMT1	chr19	-	13220728	13220815	13220582	13220652	13220971	13221120	17513	162	46	228	8	212	125	5.61847679492e-10	6.41144350154e-08	0.675	0.944	-0.269
2838	VPS26A	VPS26A	chr10	+	70915567	70915643	70892653	70892803	70916762	70916919	2838	249	18	900	2	201	125	5.64721380769e-10	6.42071721719e-08	0.896	0.996	-0.1
1126	EIF2D	EIF2D	chr1	-	206772816	206772966	206772356	206772446	206773086	206773190	1126	148	21	528	5	275	125	6.48795683844e-10	7.34979343229e-08	0.762	0.98	-0.218
12693	SH3YL1	SH3YL1	chr2	-	242797	242871	234159	234272	247537	247602	12693	8	8	1	232	199	125	6.85256407174e-10	7.73470755532e-08	0.386	0.003	0.383
29437	NET1	NET1	chr10	+	5494787	5494883	5494320	5494488	5495212	5495309	29437	383	12	579	93	221	125	6.95229207537e-10	7.81894422469e-08	0.948	0.779	0.169
7184	EMC10	EMC10	chr19	+	50985117	50985204	50984140	50984234	50985405	50986783	7184	55	311	26	638	212	125	7.52506612578e-10	8.43267572002e-08	0.094	0.023	0.071
10386	BAZ2B	BAZ2B	chr2	-	160287373	160287667	160285710	160285771	160289267	160289874	10386	109	0	70	24	419	125	8.50652548401e-10	9.49834367037e-08	1.0	0.465	0.535
665	SRSF10	SRSF10	chr1	-	24298062	24298116	24290836	24294213	24298339	24298502	665	228	35	440	8	179	125	8.85136630657e-10	9.84809337673e-08	0.82	0.975	-0.155
20516	RTN4	RTN4	chr2	-	55200956	55201003	55200698	55200757	55209650	55209789	20516	165	18	1293	13	172	125	9.02389163393e-10	1.00043165862e-07	0.869	0.986	-0.117
25644	TMEM63B	TMEM63B	chr6	+	44103064	44103103	44102753	44102833	44104085	44104176	25644	95	16	289	0	164	125	9.064263784e-10	1.0013440059e-07	0.819	1.0	-0.181
4910	SCOC	SCOC	chr4	+	141300722	141300806	141300274	141300346	141302115	141303710	4910	281	2	1079	117	209	125	1.03789843386e-09	1.14253179894e-07	0.988	0.847	0.141
29668	MINOS1	MINOS1	chr1	+	19927280	19927465	19923470	19923603	19949967	19950077	29668	35	18	3	39	310	125	1.10861575475e-09	1.21608121858e-07	0.439	0.03	0.409
31400	ABLIM1	ABLIM1	chr10	-	116233637	116233715	116232735	116232891	116247716	116247775	31400	146	22	242	0	203	125	1.11781295331e-09	1.22186761174e-07	0.803	1.0	-0.197
16286	ALG5	ALG5	chr13	-	37569125	37569172	37567740	37567809	37569561	37569733	16286	311	35	429	4	172	125	1.29319299713e-09	1.40863081957e-07	0.866	0.987	-0.121
21020	STAG2	STAG2	chrX	+	123155216	123155281	123095555	123095706	123156380	123156521	21020	55	21	26	72	190	125	1.30642252572e-09	1.41808295971e-07	0.633	0.192	0.441
19981	ZFAS1	ZFAS1	chr20	+	47897439	47897501	47895640	47895745	47905581	47905795	19981	155	299	213	175	187	125	1.39731859417e-09	1.51148146403e-07	0.257	0.449	-0.192
3324	TCEB1	TCEB1	chr8	-	74876721	74876860	74871999	74872053	74884479	74884522	3324	108	14	131	93	264	125	1.49392453963e-09	1.61038862225e-07	0.785	0.4	0.385
329	TMX2	TMX2	chr11	+	57505307	57505498	57505079	57505140	57505825	57505902	329	343	27	368	104	316	125	1.50103285357e-09	1.61247160301e-07	0.834	0.583	0.251
27508	DHX9	DHX9	chr1	+	182824711	182824848	182823164	182823313	182825666	182825713	27508	71	262	71	803	262	125	1.5191465863e-09	1.62075252065e-07	0.114	0.04	0.074
28790	ABCD4	ABCD4	chr14	-	74759856	74759951	74759450	74759572	74761850	74761901	28790	72	20	228	3	220	125	1.51615597854e-09	1.62075252065e-07	0.672	0.977	-0.305
30510	SMIM7	SMIM7	chr19	-	16764845	16764936	16756958	16758072	16770205	16770258	30510	502	89	767	44	216	125	1.60033764018e-09	1.70154670664e-07	0.765	0.91	-0.145
11652	PRPF40A	PRPF40A	chr2	-	153535569	153535623	153533964	153533989	153535865	153535986	11652	119	39	631	46	179	125	1.62768232226e-09	1.72473426481e-07	0.681	0.905	-0.224
20952	GLMN	GLMN	chr1	-	92732256	92732298	92731975	92732049	92733469	92733559	20952	45	39	69	4	167	125	1.66510005783e-09	1.75840210514e-07	0.463	0.928	-0.465
7826	GOLGA2	GOLGA2	chr9	-	131029472	131029553	131028565	131028604	131029736	131029796	7826	74	109	178	79	206	125	1.70506675445e-09	1.79452515545e-07	0.292	0.578	-0.286
22152	PAM	PAM	chr5	+	102309819	102310140	102296861	102296933	102325975	102326105	22152	240	23	637	211	446	125	1.93297466922e-09	2.02754073637e-07	0.745	0.458	0.287
8379	TCF7L2	TCF7L2	chr10	+	114724314	114724383	114711241	114711366	114799783	114799885	8379	6	40	89	54	194	125	1.98649630079e-09	2.07668856572e-07	0.088	0.515	-0.427
12420	NDUFV3	NDUFV3	chr21	+	44323291	44324386	44317036	44317157	44328973	44329773	12420	345	244	899	337	1220	125	1.99922778332e-09	2.08300813156e-07	0.127	0.215	-0.088
13146	RPRD1A	RPRD1A	chr18	-	33620769	33620828	33613670	33613800	33647216	33647557	13146	9	207	65	233	184	125	2.20010076823e-09	2.28465797442e-07	0.029	0.159	-0.13
9114	GOLGB1	GOLGB1	chr3	-	121438492	121438600	121437234	121437348	121441108	121441225	9114	23	16	73	0	233	125	2.25963703304e-09	2.3386867937e-07	0.435	1.0	-0.565
2944	CTNND1	CTNND1	chr11	+	57556508	57556627	57529233	57529518	57558856	57559145	2944	226	6	24	14	244	125	2.27625829297e-09	2.34808856294e-07	0.951	0.468	0.483
22974	OSBPL9	OSBPL9	chr1	+	52135105	52135184	52117662	52117713	52179674	52179751	22974	79	29	223	9	204	125	2.28494856369e-09	2.34927401335e-07	0.625	0.938	-0.313
9463	MPZL1	MPZL1	chr1	+	167745300	167745403	167742472	167742605	167757056	167761156	9463	167	29	766	22	228	125	2.29942753727e-09	2.35638375226e-07	0.759	0.95	-0.191
22888	DNMT3B	DNMT3B	chr20	+	31394014	31394133	31390190	31390276	31395567	31397162	22888	9	26	104	25	244	125	2.35890362799e-09	2.40940736796e-07	0.151	0.681	-0.53
25032	SCRIB	SCRIB	chr8	-	144889721	144889784	144889093	144889183	144890778	144891195	25032	80	36	76	142	188	125	2.37739783415e-09	2.42036191919e-07	0.596	0.262	0.334
15572	ADD1	ADD1	chr4	+	2928368	2928402	2927740	2927839	2929897	2931802	15572	30	497	101	500	159	125	2.4922217623e-09	2.52899623977e-07	0.045	0.137	-0.092
19637	EPB41L1	EPB41L1	chr20	+	34797409	34797820	34785780	34785963	34800193	34800298	19637	194	9	116	41	536	125	2.55453203035e-09	2.58380962148e-07	0.834	0.398	0.436
7938	TSSC4	TSSC4	chr11	+	2423068	2423377	2421717	2422028	2423523	2423680	7938	127	43	52	76	434	125	2.66261468429e-09	2.68441538057e-07	0.46	0.165	0.295
13296	VEGFA	VEGFA	chr6	+	43748468	43748540	43746625	43746655	43749692	43749824	13296	9	52	364	324	197	125	2.80936729435e-09	2.82323288132e-07	0.099	0.416	-0.317
17064	SEPT2	SEPT2	chr2	+	242255836	242255955	242255275	242255397	242263630	242263656	17064	0	300	45	412	244	125	2.97022084705e-09	2.9752826382e-07	0.0	0.053	-0.053
9113	GOLGB1	GOLGB1	chr3	-	121438492	121438615	121437234	121437348	121441108	121441225	9113	30	16	87	0	248	125	3.07083714013e-09	3.06621119957e-07	0.486	1.0	-0.514
21472	IKBKG	IKBKG	chrX	+	153788621	153788774	153786746	153786865	153789902	153789999	21472	10	12	82	1	278	125	3.1310253279e-09	3.11632051246e-07	0.273	0.974	-0.701
18191	INSIG1	INSIG1	chr7	+	155094456	155094556	155093960	155094127	155095534	155095605	18191	124	1	3836	0	225	125	3.29799965115e-09	3.27205678765e-07	0.986	1.0	-0.014
5680	EXOC7	EXOC7	chr17	-	74086409	74086478	74085255	74085401	74087223	74087316	5680	48	35	56	1	194	125	3.37954308982e-09	3.34231447229e-07	0.469	0.973	-0.504
28139	GTF2I	GTF2I	chr7	+	74129176	74129236	74125362	74125440	74131213	74131270	28139	72	355	27	497	185	125	3.58168295023e-09	3.5310180047e-07	0.121	0.035	0.086
27225	ARHGEF10L	ARHGEF10L	chr1	+	17961042	17961057	17958815	17958961	17961329	17961511	27225	4	20	95	23	140	125	3.59642882142e-09	3.53437057015e-07	0.152	0.787	-0.635
487	ATP6V1H	ATP6V1H	chr8	-	54723723	54723777	54714358	54714456	54727221	54727326	487	136	23	375	5	179	125	3.60878105177e-09	3.53535711024e-07	0.805	0.981	-0.176
31995	CD164	CD164	chr6	-	109691613	109691670	109687716	109690220	109697276	109697315	31995	770	121	1874	133	182	125	3.73957065314e-09	3.65200139678e-07	0.814	0.906	-0.092
4571	UHRF2	UHRF2	chr9	+	6492302	6492401	6486820	6486925	6493825	6493932	4571	48	29	34	118	224	125	3.79611564405e-09	3.6956372081e-07	0.48	0.139	0.341
30635	GPR107	GPR107	chr9	+	132872648	132872705	132869774	132869818	132887193	132887243	30635	22	117	86	100	182	125	3.84677401044e-09	3.73328818527e-07	0.114	0.371	-0.257
19746	TAF15	TAF15	chr17	+	34160910	34160945	34151081	34151202	34161569	34161602	19746	313	19	1152	4	160	125	4.1511658555e-09	4.0161885061e-07	0.928	0.996	-0.068
20512	RTN4	RTN4	chr2	-	55201830	55201900	55200698	55200757	55209650	55209789	20512	337	18	2332	13	195	125	4.33111968512e-09	4.17731800466e-07	0.923	0.991	-0.068
9394	ABI1	ABI1	chr10	-	27044583	27044670	27040526	27040712	27047990	27048167	9394	151	11	446	161	212	125	4.4829265855e-09	4.31038925673e-07	0.89	0.62	0.27
35081	TMPO	TMPO	chr12	+	98938728	98938839	98931252	98931350	98940136	98940225	35081	212	29	494	8	236	125	4.62769056409e-09	4.43589058902e-07	0.795	0.97	-0.175
1515	MTIF3	MTIF3	chr13	-	28015153	28015214	28014125	28014586	28019224	28019293	1515	61	79	21	136	186	125	4.65714800058e-09	4.45043348657e-07	0.342	0.094	0.248
9782	STYXL1	STYXL1	chr7	-	75630207	75630320	75625654	75625917	75633075	75633173	9782	96	39	438	39	238	125	4.72023453657e-09	4.49692558158e-07	0.564	0.855	-0.291
26829	DGUOK	DGUOK	chr2	+	74177711	74177859	74173845	74174033	74185272	74185372	26829	330	159	218	230	273	125	5.08165542978e-09	4.82648815866e-07	0.487	0.303	0.184
22642	BIRC5	BIRC5	chr17	+	76212046	76212115	76210760	76210870	76212744	76212862	22642	4	233	61	367	194	125	5.33213373455e-09	5.04899581254e-07	0.011	0.097	-0.086
24075	MEAF6	MEAF6	chr1	-	37962147	37962205	37961485	37961519	37967404	37967597	24075	13	371	48	249	183	125	5.4047674114e-09	5.10226421719e-07	0.023	0.116	-0.093
9623	YAP1	YAP1	chr11	+	102080247	102080295	102076623	102076805	102094352	102094483	9623	38	56	386	149	173	125	5.43208511505e-09	5.11256035013e-07	0.329	0.652	-0.323
27823	LMBR1L	LMBR1L	chr12	-	49500327	49500529	49499706	49499740	49500743	49500828	27823	62	52	2	37	327	125	5.46363099208e-09	5.12676193663e-07	0.313	0.02	0.293
26080	BCL2L12	BCL2L12	chr19	+	50170275	50170418	50169941	50170056	50172107	50172194	26080	409	68	660	31	268	125	5.54116552642e-09	5.18390179113e-07	0.737	0.909	-0.172
3449	MYO6	MYO6	chr6	+	76608089	76608128	76602246	76602407	76617321	76617425	3449	2	81	57	130	164	125	6.08979677796e-09	5.68010296478e-07	0.018	0.25	-0.232
32282	HSF2	HSF2	chr6	+	122749047	122749101	122744725	122744831	122752574	122752659	32282	30	103	57	37	179	125	6.26388951819e-09	5.82504328836e-07	0.169	0.518	-0.349
7118	CKAP2	CKAP2	chr13	+	53035033	53035109	53030657	53030742	53035192	53036061	7118	229	29	451	6	201	125	6.68732258458e-09	6.20030239516e-07	0.831	0.979	-0.148
2967	UBE2F	UBE2F	chr2	+	238925207	238925275	238903385	238903451	238933982	238934053	2967	185	47	434	25	193	125	6.71106470396e-09	6.20385159414e-07	0.718	0.918	-0.2
35196	RAB1A	RAB1A	chr2	-	65318116	65318212	65316072	65316204	65325104	65325200	35196	1055	33	2492	13	221	125	7.26880922119e-09	6.69956253455e-07	0.948	0.991	-0.043
16820	PLEC	PLEC	chr8	-	144996671	145000052	144989314	144996563	145000951	145001050	16820	113	19	3161	82	3506	125	7.40004124644e-09	6.80039778615e-07	0.175	0.579	-0.404
13486	ETFA	ETFA	chr15	-	76587931	76588078	76584771	76584854	76603690	76603810	13486	79	23	295	9	272	125	7.48947071028e-09	6.86233767757e-07	0.612	0.938	-0.326
17080	SEPT2	SEPT2	chr2	+	242255836	242255970	242255275	242255397	242263630	242263656	17080	4	300	54	412	259	125	7.8239654755e-09	7.14780048265e-07	0.006	0.059	-0.053
661	SRSF10	SRSF10	chr1	-	24297827	24297929	24290836	24294213	24298062	24298116	661	251	117	263	274	227	125	8.08095912408e-09	7.3609976489e-07	0.542	0.346	0.196
24782	CCDC14	CCDC14	chr3	-	123675586	123675642	123675201	123675274	123679990	123680255	24782	61	19	211	4	181	125	8.39159153276e-09	7.62166912595e-07	0.689	0.973	-0.284
6330	SNRPA1	SNRPA1	chr15	-	101826418	101826498	101825930	101826006	101827112	101827215	6330	502	41	1107	19	205	125	8.59577675705e-09	7.78442538699e-07	0.882	0.973	-0.091
27968	ZFAND2B	ZFAND2B	chr2	+	220073698	220073771	220073293	220073361	220073983	220074373	27968	88	17	186	0	198	125	8.7860820841e-09	7.93370478742e-07	0.766	1.0	-0.234
19902	SUCO	SUCO	chr1	+	172546678	172546699	172544657	172544763	172546903	172546959	19902	63	12	131	141	146	125	8.91725826513e-09	8.02888285357e-07	0.818	0.443	0.375
22883	DNMT3B	DNMT3B	chr20	+	31381341	31381401	31380431	31380576	31383214	31383340	22883	0	24	57	40	185	125	9.72510894037e-09	8.73101783341e-07	0.0	0.491	-0.491
20624	IGFBP3	IGFBP3	chr7	-	45956146	45956266	45954403	45954544	45956811	45957038	20624	293	2	4270	0	245	125	9.85725978619e-09	8.82423029078e-07	0.987	1.0	-0.013
4478	TARBP1	TARBP1	chr1	-	234563062	234563134	234561418	234561539	234563321	234563512	4478	59	18	145	1	197	125	9.92089865814e-09	8.85575231797e-07	0.675	0.989	-0.314
5352	HOXB-AS3	HOXB-AS3	chr17	+	46678789	46679025	46677808	46677907	46679436	46679703	5352	222	274	75	24	361	125	1.04021399272e-08	9.2587961472e-07	0.219	0.52	-0.301
31223	FLVCR1	FLVCR1	chr1	+	213061232	213061343	213058634	213058738	213061830	213061936	31223	16	21	57	3	236	125	1.07525214288e-08	9.54339886243e-07	0.288	0.91	-0.622
7117	CKAP2	CKAP2	chr13	+	53035030	53035109	53030657	53030742	53035192	53036061	7117	136	29	269	6	204	125	1.14693748943e-08	1.0150722616e-06	0.742	0.965	-0.223
4157	ROGDI	ROGDI	chr16	-	4851267	4851322	4850498	4850579	4851503	4851586	4157	65	19	143	1	180	125	1.19750264149e-08	1.05682152381e-06	0.704	0.99	-0.286
4911	SCOC	SCOC	chr4	+	141300725	141300806	141300274	141300346	141302115	141303710	4911	96	2	383	117	206	125	1.28467400051e-08	1.13054941067e-06	0.967	0.665	0.302
13659	SLC36A4	SLC36A4	chr11	-	92917595	92917686	92915971	92916060	92918856	92918980	13659	26	10	153	0	216	125	1.38445270803e-08	1.21492549897e-06	0.601	1.0	-0.399
17290	GLYR1	GLYR1	chr16	-	4871547	4871598	4871380	4871454	4872875	4872932	17290	138	44	506	41	176	125	1.43952789688e-08	1.2597082183e-06	0.69	0.898	-0.208
12930	LRCH3	LRCH3	chr3	+	197585704	197585776	197581262	197581316	197592293	197592342	12930	113	8	76	42	197	125	1.53806628544e-08	1.34216747872e-06	0.9	0.534	0.366
892	HAGLR	HAGLR	chr2	-	177042438	177042554	177042059	177042222	177043756	177043826	892	27	5	4	25	241	125	1.61607563998e-08	1.40630179923e-06	0.737	0.077	0.66
32760	LBR	LBR	chr1	-	225597992	225598118	225594365	225594534	225599038	225599142	32760	313	31	1058	20	251	125	1.66003751856e-08	1.44053339319e-06	0.834	0.963	-0.129
30174	NFYA	NFYA	chr6	+	41048549	41048636	41046767	41046903	41051784	41051931	30174	27	40	9	124	212	125	1.71112868319e-08	1.48074421854e-06	0.285	0.041	0.244
12767	NAGK	NAGK	chr2	+	71302684	71302772	71300611	71300724	71303733	71303831	12767	200	24	368	3	213	125	1.84923100166e-08	1.59581976163e-06	0.83	0.986	-0.156
5457	ZNF419	ZNF419	chr19	+	58003480	58003579	58002838	58002965	58004223	58006048	5457	2	21	19	2	224	125	1.93014878525e-08	1.66104765489e-06	0.05	0.841	-0.791
18473	TSPAN9	TSPAN9	chr12	+	3192818	3192885	3186520	3186619	3310342	3310422	18473	41	19	140	4	192	125	2.19528292211e-08	1.87883650749e-06	0.584	0.958	-0.374
31368	TRAPPC1	TRAPPC1	chr17	-	7834823	7834894	7834328	7834467	7835048	7835267	31368	439	22	1584	10	196	125	2.19377023214e-08	1.87883650749e-06	0.927	0.99	-0.063
8787	ETV4	ETV4	chr17	-	41610554	41610716	41610041	41610307	41611226	41611353	8787	1023	88	642	13	287	125	2.52880468787e-08	2.15835212168e-06	0.835	0.956	-0.121
16522	PAK1	PAK1	chr11	-	77036372	77036421	77033059	77034405	77043774	77043912	16522	2	120	42	153	174	125	2.58568499945e-08	2.20087007617e-06	0.012	0.165	-0.153
25823	DDR1	DDR1	chr6	+	30863180	30863291	30862282	30862448	30864397	30864642	25823	83	96	514	231	236	125	2.62449912913e-08	2.22782074577e-06	0.314	0.541	-0.227
6712	CTPS1	CTPS1	chr1	+	41473120	41473217	41471722	41471766	41474330	41474562	6712	304	24	1062	12	222	125	2.68333697484e-08	2.27157599938e-06	0.877	0.98	-0.103
26078	BCL2L12	BCL2L12	chr19	+	50170278	50170418	50169941	50170056	50172107	50172194	26078	215	68	343	31	265	125	2.71453262091e-08	2.291757039e-06	0.599	0.839	-0.24
14067	INO80C	INO80C	chr18	-	33058245	33058313	33048290	33048706	33077682	33077955	14067	84	23	249	7	193	125	2.74695451941e-08	2.31286146333e-06	0.703	0.958	-0.255
37121	HHLA3	HHLA3	chr1	+	70832615	70832667	70832126	70832220	70833299	70833705	37121	7	66	29	24	177	125	2.766247853e-08	2.32282801522e-06	0.07	0.46	-0.39
21294	GGCT	GGCT	chr7	-	30540151	30540297	30538418	30538554	30544184	30544457	21294	631	40	722	124	271	125	2.7868260144e-08	2.3338169577e-06	0.879	0.729	0.15
34477	LOC100134868	LOC100134868	chr20	+	25999467	25999548	25990434	25990525	25999711	25999838	34477	23	5	0	16	206	125	2.99545752647e-08	2.50180933839e-06	0.736	0.0	0.736
9503	HMGCS1	HMGCS1	chr5	-	43298110	43298236	43297103	43297268	43298619	43299077	9503	267	31	4958	157	251	125	3.11668575392e-08	2.5960992324e-06	0.811	0.94	-0.129
35812	PPP2R5D	PPP2R5D	chr6	+	42976430	42976484	42976104	42976213	42976794	42976965	35812	262	34	403	7	179	125	3.24135960295e-08	2.69274868562e-06	0.843	0.976	-0.133
22547	PAX8	PAX8	chr2	-	113977668	113977755	113973573	113976186	113984731	113984833	22547	561	20	1423	2	212	125	3.31668116305e-08	2.74799383703e-06	0.943	0.998	-0.055
29410	SUPT20H	SUPT20H	chr13	-	37584688	37584792	37583450	37583946	37586328	37586434	29410	275	125	156	166	229	125	3.34419886228e-08	2.76344369116e-06	0.546	0.339	0.207
18319	ARFIP1	ARFIP1	chr4	+	153791904	153792000	153784757	153784866	153793603	153793716	18319	10	20	181	36	221	125	3.43305622819e-08	2.82936509727e-06	0.22	0.74	-0.52
8858	RPAIN	RPAIN	chr17	+	5331390	5331531	5329290	5329402	5335861	5336340	8858	83	32	174	9	266	125	3.51380181618e-08	2.88827092294e-06	0.549	0.901	-0.352
24791	ZNF140	ZNF140	chr12	+	133677572	133677639	133660051	133660147	133682095	133684258	24791	27	30	43	2	192	125	3.59889417156e-08	2.95043026649e-06	0.369	0.933	-0.564
18	AARSD1	AARSD1	chr17	-	41105740	41105795	41103816	41103911	41106892	41106984	18	245	53	283	12	180	125	3.70075320388e-08	3.02597282311e-06	0.762	0.942	-0.18
12380	MEMO1	MEMO1	chr2	-	32117060	32117203	32094916	32095021	32142994	32143106	12380	154	28	318	7	268	125	3.7624519833e-08	3.06836823654e-06	0.72	0.955	-0.235
894	HAGLR	HAGLR	chr2	-	177042438	177042584	177042059	177042222	177043756	177043826	894	32	5	7	25	271	125	3.89886624097e-08	3.17131540483e-06	0.747	0.114	0.633
21532	NT5C2	NT5C2	chr10	-	104899162	104899236	104866345	104866463	104934614	104934739	21532	121	29	407	17	199	125	4.15886743932e-08	3.37398951399e-06	0.724	0.938	-0.214
14964	EIF3K	EIF3K	chr19	+	39123240	39123318	39123069	39123136	39125632	39125758	14964	1757	89	2504	48	203	125	4.19550699737e-08	3.39487349322e-06	0.924	0.97	-0.046
9545	IP6K2	IP6K2	chr3	-	48752747	48752960	48730883	48732854	48754589	48754711	9545	51	120	6	110	338	125	4.26083386351e-08	3.43880200388e-06	0.136	0.02	0.116
35976	ZBTB8OS	ZBTB8OS	chr1	-	33100368	33100393	33093108	33093145	33116033	33116191	35976	18	23	37	1	150	125	4.74757788638e-08	3.82173886032e-06	0.395	0.969	-0.574
33186	REPS1	REPS1	chr6	-	139247537	139247618	139242173	139242261	139251113	139251235	33186	146	32	189	133	206	125	5.17114187026e-08	4.15197378052e-06	0.735	0.463	0.272
9829	MYO1B	MYO1B	chr2	+	192265474	192265561	192265107	192265194	192267357	192267444	9829	132	8	109	45	212	125	5.56569883514e-08	4.45728061211e-06	0.907	0.588	0.319
24285	DLG1	DLG1	chr3	-	196888510	196888609	196869588	196869639	196921295	196921460	24285	32	21	147	10	224	125	5.60781344694e-08	4.4794926234e-06	0.46	0.891	-0.431
22055	NUP85	NUP85	chr17	+	73214279	73214401	73211848	73211918	73221197	73221332	22055	189	16	448	1	247	125	5.62392225012e-08	4.48087084036e-06	0.857	0.996	-0.139
9085	IFFO2	IFFO2	chr1	-	19244855	19244996	19243396	19243536	19246171	19246267	9085	81	12	393	2	266	125	5.98151717046e-08	4.75362766355e-06	0.76	0.989	-0.229
20530	HM13	HM13	chr20	+	30154012	30154098	30149436	30149539	30156922	30157370	20530	896	62	3747	101	211	125	5.99760807685e-08	4.75428713532e-06	0.895	0.956	-0.061
25717	WASF1	WASF1	chr6	-	110499800	110499945	110481837	110481935	110500641	110501207	25717	46	1	8	13	270	125	6.1066714685e-08	4.82845523498e-06	0.955	0.222	0.733
22879	NAV2	NAV2	chr11	+	20072834	20072879	20070273	20070741	20075625	20075786	22879	9	32	94	41	170	125	6.33269353623e-08	4.99449118314e-06	0.171	0.628	-0.457
15736	STRADB	STRADB	chr2	+	202344211	202344254	202343079	202343324	202344754	202345574	15736	95	16	184	0	168	125	6.61074288644e-08	5.20061800862e-06	0.815	1.0	-0.185
2440	CLDND1	CLDND1	chr3	-	98240496	98240547	98239976	98240286	98241692	98241910	2440	8	131	64	173	176	125	6.68631920941e-08	5.24682373629e-06	0.042	0.208	-0.166
23648	MTMR2	MTMR2	chr11	-	95620775	95620848	95598764	95598840	95621319	95621425	23648	1	42	71	106	198	125	6.76344938944e-08	5.29401353842e-06	0.015	0.297	-0.282
18189	INSIG1	INSIG1	chr7	+	155095534	155095605	155094456	155094556	155099950	155101945	18189	22	76	1513	1548	196	125	6.81338726549e-08	5.31973567624e-06	0.156	0.384	-0.228
13295	VEGFA	VEGFA	chr6	+	43748468	43748540	43746625	43746655	43752277	43754223	13295	1	51	131	270	197	125	7.04168532373e-08	5.48424057225e-06	0.012	0.235	-0.223
21012	KLF6	KLF6	chr10	-	3822297	3822421	3818187	3821782	3823832	3824406	21012	537	20	4636	506	249	125	7.24832897037e-08	5.63110205521e-06	0.931	0.821	0.11
22304	NDUFA5	NDUFA5	chr7	-	123186711	123186871	123185664	123185730	123190523	123190640	22304	40	419	3	404	285	125	7.3311107518e-08	5.68124610077e-06	0.04	0.003	0.037
8795	ANXA6	ANXA6	chr5	-	150490187	150490205	150489313	150489407	150496687	150496741	8795	533	91	120	60	143	125	7.38032277514e-08	5.7051909532e-06	0.837	0.636	0.201
29667	MINOS1	MINOS1	chr1	+	19927280	19927465	19923470	19923603	19948593	19948641	29667	44	665	9	1291	310	125	7.52134561299e-08	5.79981385845e-06	0.026	0.003	0.023
15165	SNHG1	SNHG1	chr11	-	62622359	62622410	62621990	62622023	62622604	62622688	15165	433	91	356	22	176	125	8.01162091113e-08	6.16261793196e-06	0.772	0.92	-0.148
6520	RNPEP	RNPEP	chr1	+	201958510	201958659	201958031	201958172	201965274	201965391	6520	324	15	1161	3	274	125	8.10948221908e-08	6.22252954608e-06	0.908	0.994	-0.086
6091	INO80E	INO80E	chr16	+	30012734	30012851	30012249	30012361	30016541	30017111	6091	113	44	310	30	242	125	8.13889355911e-08	6.22975309698e-06	0.57	0.842	-0.272
9324	KRAS	KRAS	chr12	-	25368370	25368494	25357722	25362845	25378547	25378707	9324	4	61	101	171	249	125	8.7700931295e-08	6.69643900155e-06	0.032	0.229	-0.197
1095	CBWD1	CBWD1	chr9	-	177722	177820	175697	175784	178815	179075	1095	41	85	90	48	223	125	1.00115083113e-07	7.62563614724e-06	0.213	0.512	-0.299
28132	GTF2I	GTF2I	chr7	+	74129179	74129236	74125362	74125440	74131213	74131270	28132	31	355	5	497	182	125	1.03120957884e-07	7.83543219746e-06	0.057	0.007	0.05
3966	UFC1	UFC1	chr1	+	161127910	161128001	161127406	161127483	161128201	161128646	3966	777	71	1329	43	216	125	1.03813786789e-07	7.86888296797e-06	0.864	0.947	-0.083
15429	FANCL	FANCL	chr2	-	58453862	58453919	58449076	58449177	58456948	58457009	15429	127	19	176	0	182	125	1.1053584259e-07	8.35806578691e-06	0.821	1.0	-0.179
21547	DST	DST	chr6	-	56333779	56333797	56330875	56330993	56334680	56334755	21547	12	8	231	4	143	125	1.19006608346e-07	8.97678660969e-06	0.567	0.981	-0.414
35678	BOLA3	BOLA3	chr2	-	74369398	74369487	74362527	74362785	74372315	74372430	35678	115	56	587	98	214	125	1.24137768398e-07	9.34121714711e-06	0.545	0.778	-0.233
34076	EHBP1	EHBP1	chr2	+	63215065	63215173	63206322	63206470	63217850	63217975	34076	71	8	83	62	233	125	1.2514056813e-07	9.3939858288e-06	0.826	0.418	0.408
1125	EIF2D	EIF2D	chr1	-	206773086	206773190	206772356	206772446	206773616	206773662	1125	107	15	262	1	229	125	1.28218922701e-07	9.60193293006e-06	0.796	0.993	-0.197
8866	RPAIN	RPAIN	chr17	+	5329555	5329619	5329290	5329402	5335861	5336340	8866	66	32	132	9	189	125	1.34176839306e-07	1.00240073739e-05	0.577	0.907	-0.33
19488	GGT1	GGT1	chr22	+	25004956	25005198	25003920	25003990	25005931	25006000	19488	11	0	17	70	367	125	1.42156943772e-07	1.05947733716e-05	1.0	0.076	0.924
32416	FIS1	FIS1	chr7	-	100887287	100887420	100884110	100884187	100888240	100888371	32416	675	3	1301	55	258	125	1.44087295206e-07	1.07130107579e-05	0.991	0.92	0.071
15705	RPP30	RPP30	chr10	+	92655210	92655240	92654531	92654648	92655636	92655674	15705	192	43	233	9	155	125	1.45506288241e-07	1.07927557085e-05	0.783	0.954	-0.171
29558	APIP	APIP	chr11	-	34916556	34916657	34912050	34912099	34937774	34937958	29558	249	0	263	24	226	125	1.6174973394e-07	1.19690961079e-05	1.0	0.858	0.142
21058	RALY	RALY	chr20	+	32661624	32661672	32661368	32661441	32663679	32663846	21058	485	172	826	152	173	125	1.63383108154e-07	1.20613127211e-05	0.671	0.797	-0.126
13000	TXNL4A	TXNL4A	chr18	-	77736717	77736787	77732866	77733856	77737597	77737701	13000	13	426	102	859	195	125	1.67262874995e-07	1.23185350939e-05	0.019	0.071	-0.052
331	TMX2	TMX2	chr11	+	57505825	57505902	57505079	57505140	57506602	57506732	331	18	15	68	2	202	125	1.76142389563e-07	1.29418959011e-05	0.426	0.955	-0.529
11858	MLX	MLX	chr17	+	40720487	40720577	40719636	40719673	40720854	40720961	11858	130	58	330	46	215	125	1.81660331999e-07	1.33159160536e-05	0.566	0.807	-0.241
14317	PPFIBP1	PPFIBP1	chr12	+	27829996	27830029	27829360	27829532	27832421	27832572	14317	7	26	254	120	158	125	1.87323619283e-07	1.3698809182e-05	0.176	0.626	-0.45
30505	TSTD1	TSTD1	chr1	-	161008340	161008463	161007702	161007865	161008669	161008774	30505	22	22	305	49	248	125	1.91881862288e-07	1.39992872503e-05	0.335	0.758	-0.423
9833	LOC100505666	LOC100505666	chr1	-	155018435	155018631	155017667	155018329	155021744	155021837	9833	14	10	66	0	321	125	2.24736987131e-07	1.63580171965e-05	0.353	1.0	-0.647
13298	VEGFA	VEGFA	chr6	+	43748468	43748522	43746625	43746655	43749692	43749824	13298	1	52	140	324	179	125	2.32349423923e-07	1.68726843904e-05	0.013	0.232	-0.219
34158	FAM13B	FAM13B	chr5	-	137281916	137282000	137281590	137281686	137284643	137284873	34158	39	23	67	2	209	125	2.33935280924e-07	1.69483390852e-05	0.504	0.952	-0.448
14963	EIF3K	EIF3K	chr19	+	39123069	39123136	39116667	39116742	39125632	39125758	14963	576	31	735	5	192	125	2.44228388291e-07	1.76530092353e-05	0.924	0.99	-0.066
12972	CALU	CALU	chr7	+	128387606	128388421	128379345	128379486	128388626	128388858	12972	157	226	245	686	940	125	2.51888679803e-07	1.81645556526e-05	0.085	0.045	0.04
22254	PLOD2	PLOD2	chr3	-	145795648	145795711	145794568	145794682	145796902	145797044	22254	134	78	120	179	188	125	2.6196166858e-07	1.88473253147e-05	0.533	0.308	0.225
20480	MYNN	MYNN	chr3	+	169491818	169491885	169490852	169491250	169492052	169492349	20480	13	61	28	15	192	125	2.63025280667e-07	1.88802455498e-05	0.122	0.549	-0.427
3289	PPIA	PPIA	chr7	+	44838346	44838503	44836234	44836392	44838845	44838876	3289	140	7950	527	17076	282	125	2.70263940005e-07	1.93552471793e-05	0.008	0.013	-0.005
16837	SEMA7A	SEMA7A	chr15	-	74710608	74710650	74710217	74710310	74711141	74711293	16837	15	9	929	35	167	125	2.71352905257e-07	1.93886629759e-05	0.555	0.952	-0.397
16497	RPL3	RPL3	chr22	-	39709638	39709734	39709195	39709315	39710111	39710213	16497	17402	72	20759	189	221	125	2.77820345063e-07	1.98053483061e-05	0.993	0.984	0.009
32757	LBR	LBR	chr1	-	225592327	225592408	225592105	225592228	225594365	225594534	32757	217	21	540	6	206	125	2.78792181785e-07	1.98292530574e-05	0.862	0.982	-0.12
27529	UBN1	UBN1	chr16	+	4927385	4927475	4926871	4927112	4930083	4932402	27529	35	16	172	7	215	125	2.9748522079e-07	2.11106083901e-05	0.56	0.935	-0.375
30756	PUF60	PUF60	chr8	-	144902835	144902886	144900542	144900704	144903766	144903856	30756	372	82	396	186	176	125	3.05894733321e-07	2.16580423344e-05	0.763	0.602	0.161
20074	ADPGK	ADPGK	chr15	-	73047896	73047995	73043707	73045233	73052747	73052868	20074	80	15	142	0	224	125	3.10689567407e-07	2.19476464704e-05	0.749	1.0	-0.251
7279	ANKS6	ANKS6	chr9	-	101552385	101552888	101547113	101547158	101558414	101558794	7279	152	1	262	40	628	125	3.12887243559e-07	2.20528875534e-05	0.968	0.566	0.402
2723	CSNK1A1	CSNK1A1	chr5	-	148897356	148897440	148892632	148892772	148899852	148899951	2723	27	261	185	642	209	125	3.20190591263e-07	2.25166986222e-05	0.058	0.147	-0.089
1067	U2AF1	U2AF1	chr21	-	44521475	44521542	44520562	44520629	44524424	44524512	1067	140	1236	199	963	192	125	3.25493148545e-07	2.28380361636e-05	0.069	0.119	-0.05
11035	EFCAB14	EFCAB14	chr1	-	47154024	47154216	47152455	47152542	47155258	47155363	11035	181	30	267	130	317	125	3.47260163069e-07	2.43105524946e-05	0.704	0.447	0.257
13983	PDGFA	PDGFA	chr7	-	540067	540136	536896	538211	540752	540879	13983	3	120	15	34	194	125	3.4846452357e-07	2.43401688403e-05	0.016	0.221	-0.205
18788	ZNF195	ZNF195	chr11	-	3398846	3399130	3394806	3394886	3400267	3400452	18788	52	9	30	40	409	125	3.53704925127e-07	2.46509385514e-05	0.638	0.186	0.452
7467	SSFA2	SSFA2	chr2	+	182785323	182785389	182784022	182784173	182786674	182787139	7467	75	47	558	114	191	125	3.57098637882e-07	2.48319059508e-05	0.511	0.762	-0.251
23863	RSRC2	RSRC2	chr12	-	123005050	123005128	123003385	123003598	123005931	123005975	23863	32	14	127	3	203	125	3.93976287261e-07	2.7335285695e-05	0.585	0.963	-0.378
35981	ZBTB8OS	ZBTB8OS	chr1	-	33099245	33099328	33093108	33093145	33116033	33116191	35981	36	23	51	1	208	125	3.94887622379e-07	2.73376313333e-05	0.485	0.968	-0.483
35568	PLAA	PLAA	chr9	-	26917094	26917163	26913876	26913945	26919307	26919527	35568	129	1	184	34	194	125	4.01117925208e-07	2.77073763282e-05	0.988	0.777	0.211
10395	UCKL1	UCKL1	chr20	-	62575005	62575022	62572462	62572561	62575749	62575811	10395	14	9	72	0	142	125	4.06048982327e-07	2.79859379346e-05	0.578	1.0	-0.422
1449	MORF4L2	MORF4L2	chrX	-	102933426	102933528	102930425	102931979	102940098	102940188	1449	893	61	1721	42	227	125	4.15262761511e-07	2.85577942811e-05	0.89	0.958	-0.068
15483	UBR4	UBR4	chr1	-	19467281	19467386	19465576	19465714	19467840	19468018	15483	85	18	250	5	230	125	4.46400214682e-07	3.06315107665e-05	0.72	0.965	-0.245
26386	MRPS28	MRPS28	chr8	-	80915233	80915415	80831094	80831383	80942270	80942506	26386	382	21	739	4	307	125	4.51028981607e-07	3.0881111789e-05	0.881	0.987	-0.106
17795	PCYT2	PCYT2	chr17	-	79865079	79865133	79864635	79864774	79865429	79865474	17795	4	92	87	260	179	125	4.74182876742e-07	3.23952174543e-05	0.029	0.189	-0.16
9834	LOC100505666	LOC100505666	chr1	-	155018435	155018722	155017667	155018329	155021744	155021837	9834	13	10	57	0	412	125	4.80669234637e-07	3.27664959883e-05	0.283	1.0	-0.717
28362	OTUD6B	OTUD6B	chr8	+	92088819	92088959	92086058	92086139	92090583	92090896	28362	31	36	17	114	265	125	4.83344471669e-07	3.2876922109e-05	0.289	0.066	0.223
5699	CHMP3	CHMP3	chr2	-	86769374	86769435	86756340	86756520	86790426	86790620	5699	348	38	962	29	186	125	4.96467340239e-07	3.36959630729e-05	0.86	0.957	-0.097
33761	RPN2	RPN2	chr20	+	35866804	35866852	35864982	35865112	35869705	35870025	33761	14	902	64	1077	173	125	5.05605037282e-07	3.42415515792e-05	0.011	0.041	-0.03
28483	MTCH2	MTCH2	chr11	-	47657096	47657123	47656223	47656286	47660250	47660357	28483	387	65	855	54	152	125	5.24503297794e-07	3.54443627683e-05	0.83	0.929	-0.099
21581	SGSM2	SGSM2	chr17	+	2270564	2270699	2268508	2268635	2274555	2274709	21581	3	30	52	39	260	125	5.48486975394e-07	3.69848803992e-05	0.046	0.391	-0.345
24884	PTK2	PTK2	chr8	-	141679825	141679834	141678367	141678523	141684396	141684503	24884	5	279	50	414	134	125	5.56310888356e-07	3.74314321921e-05	0.016	0.101	-0.085
23381	RAB29	RAB29	chr1	-	205741623	205741695	205740599	205740781	205743960	205744214	23381	32	9	137	0	197	125	5.69290937169e-07	3.82222425983e-05	0.693	1.0	-0.307
31016	RCOR3	RCOR3	chr1	+	211486061	211486303	211477424	211477482	211486765	211489725	31016	259	7	126	25	367	125	5.72120492981e-07	3.83296122964e-05	0.926	0.632	0.294
3832	CLK1	CLK1	chr2	-	201722440	201722607	201721613	201721708	201722695	201722812	3832	935	0	351	13	292	125	5.83370952323e-07	3.89994748449e-05	1.0	0.92	0.08
20515	RTN4	RTN4	chr2	-	55200956	55201003	55200698	55200757	55201830	55201900	20515	666	20	5128	28	172	125	6.29425110477e-07	4.19410578967e-05	0.96	0.993	-0.033
21479	CERS5	CERS5	chr12	-	50535835	50535893	50532349	50532400	50536856	50536987	21479	82	23	180	6	183	125	6.30065004836e-07	4.19410578967e-05	0.709	0.953	-0.244
13292	VEGFA	VEGFA	chr6	+	43748468	43748591	43746625	43746655	43749692	43749824	13292	1	52	130	324	248	125	6.350328835e-07	4.21816192317e-05	0.01	0.168	-0.158
25502	LGMN	LGMN	chr14	-	93170984	93171052	93170151	93170706	93172827	93172998	25502	106	10	397	0	193	125	6.78325513981e-07	4.49614356107e-05	0.873	1.0	-0.127
18531	PKP4	PKP4	chr2	+	159533250	159533379	159530394	159530512	159535092	159535166	18531	53	54	73	240	254	125	7.0449557843e-07	4.65969230463e-05	0.326	0.13	0.196
9495	OPTN	OPTN	chr10	+	13150137	13150289	13142081	13142302	13151111	13151288	9495	42	43	88	314	277	125	7.1705339777e-07	4.73270434337e-05	0.306	0.112	0.194
3109	NUPL1	NUPL1	chr13	+	25893463	25893488	25889494	25889605	25894667	25894733	3109	91	23	355	16	150	125	7.38373437725e-07	4.86311790813e-05	0.767	0.949	-0.182
25829	PIP5K1A	PIP5K1A	chr1	+	151210657	151210741	151209033	151209239	151211605	151211654	25829	218	16	477	2	209	125	7.40420524337e-07	4.86631236174e-05	0.891	0.993	-0.102
12836	VLDLR	VLDLR	chr9	+	2651414	2651498	2650369	2650516	2651873	2651954	12836	5	34	75	59	209	125	7.47233276033e-07	4.9007491049e-05	0.081	0.432	-0.351
7810	CEP44	CEP44	chr4	+	175237680	175237718	175237316	175237441	175238485	175241482	7810	3	8	32	0	163	125	7.7841439694e-07	5.09452598905e-05	0.223	1.0	-0.777
23565	R3HDM1	R3HDM1	chr2	+	136399105	136399360	136396465	136396692	136402948	136403097	23565	23	12	23	92	380	125	8.10527195028e-07	5.29357520057e-05	0.387	0.076	0.311
16105	LOXL2	LOXL2	chr8	-	23156348	23156460	23154409	23155635	23159539	23159676	16105	237	16	1208	11	237	125	8.3200392853e-07	5.41154793076e-05	0.887	0.983	-0.096
25221	UBE2J2	UBE2J2	chr1	-	1191424	1191505	1189291	1190867	1192371	1192510	25221	311	16	612	1	206	125	8.32064795953e-07	5.41154793076e-05	0.922	0.997	-0.075
224	IFI27L1	IFI27L1	chr14	+	94567084	94567117	94563232	94563311	94568159	94568321	224	45	14	110	1	158	125	8.45917238923e-07	5.48443706851e-05	0.718	0.989	-0.271
32870	DHRS1	DHRS1	chr14	-	24760761	24760831	24760344	24760425	24761389	24761536	32870	85	0	132	29	195	125	8.46792999054e-07	5.48443706851e-05	1.0	0.745	0.255
31865	CDK2	CDK2	chr12	+	56361640	56361718	56360552	56360908	56361832	56361953	31865	292	17	582	2	203	125	8.50188265011e-07	5.49500311616e-05	0.914	0.994	-0.08
2672	CTDSPL	CTDSPL	chr3	+	37998601	37998634	37988547	37988702	38006061	38006163	2672	56	12	157	152	158	125	8.57578306812e-07	5.53129130272e-05	0.787	0.45	0.337
33078	TPM1	TPM1	chr15	+	63354774	63354844	63353067	63353138	63363288	63364113	33078	308	2	4200	5	195	125	8.734180732e-07	5.62181678397e-05	0.99	0.998	-0.008
6690	WHSC1	WHSC1	chr4	+	1940177	1940259	1936870	1936989	1941380	1941505	6690	213	27	821	24	207	125	9.05917425742e-07	5.80700526011e-05	0.827	0.954	-0.127
9505	HMGCS1	HMGCS1	chr5	-	43307867	43307926	43298619	43299077	43313457	43313614	9505	66	63	2007	773	184	125	9.04821009451e-07	5.80700526011e-05	0.416	0.638	-0.222
24141	CDC7	CDC7	chr1	+	91979504	91979600	91978614	91978864	91980375	91980554	24141	46	11	122	0	221	125	9.48936851541e-07	6.07027304642e-05	0.703	1.0	-0.297
3092	MPRIP	MPRIP	chr17	+	17083920	17083983	17083316	17083402	17088136	17095962	3092	38	45	548	203	188	125	9.82684082773e-07	6.27326992431e-05	0.36	0.642	-0.282
22448	ATP11C	ATP11C	chrX	-	138813809	138813914	138808504	138811121	138820074	138820228	22448	26	11	74	0	230	125	9.89386515604e-07	6.30314071996e-05	0.562	1.0	-0.438
12982	SAR1A	SAR1A	chr10	-	71922445	71922515	71921613	71921687	71930168	71930285	12982	55	132	21	187	195	125	9.91941080275e-07	6.30651846404e-05	0.211	0.067	0.144
33419	ARHGEF7	ARHGEF7	chr13	+	111862218	111862349	111806251	111806338	111870025	111870227	33419	53	15	113	1	256	125	1.00865592012e-06	6.3997266557e-05	0.633	0.982	-0.349
5381	SFSWAP	SFSWAP	chr12	+	132249000	132249231	132241017	132241189	132250662	132250853	5381	401	0	345	18	356	125	1.08893576667e-06	6.89504389005e-05	1.0	0.871	0.129
4280	MSL1	MSL1	chr17	+	38287789	38287837	38285497	38285880	38288286	38288351	4280	116	61	180	28	173	125	1.09793763237e-06	6.93794139173e-05	0.579	0.823	-0.244
33250	NASP	NASP	chr1	+	46072992	46074009	46072153	46072263	46078840	46078920	33250	2634	342	3947	346	1142	125	1.10216800997e-06	6.95057490174e-05	0.457	0.555	-0.098
2742	APOPT1	APOPT1	chr14	+	104040443	104040507	104037959	104038157	104053610	104053701	2742	127	1	286	46	189	125	1.11259299751e-06	7.00214336393e-05	0.988	0.804	0.184
1451	MORF4L2	MORF4L2	chrX	-	102933426	102933548	102930425	102931979	102940098	102940188	1451	746	61	1387	42	247	125	1.13702970006e-06	7.14150932378e-05	0.861	0.944	-0.083
5465	KRT7	KRT7	chr12	+	52641960	52641995	52636795	52636921	52642374	52642709	5465	1	0	2031	1	160	125	1.14150389474e-06	7.15182434502e-05	1.0	0.999	0.001
6092	INO80E	INO80E	chr16	+	30012532	30012851	30012249	30012361	30016541	30017111	6092	68	44	176	30	444	125	1.14326341727e-06	7.15182434502e-05	0.303	0.623	-0.32
318	PITRM1	PITRM1	chr10	-	3190362	3190483	3189763	3189929	3191812	3191945	318	128	22	460	14	246	125	1.14838220799e-06	7.16944908327e-05	0.747	0.943	-0.196
35422	AFAP1	AFAP1	chr4	-	7783102	7783354	7780488	7780603	7787920	7788038	35422	13	38	0	95	377	125	1.1831026907e-06	7.37143962468e-05	0.102	0.0	0.102
29962	BPTF	BPTF	chr17	+	65871671	65871860	65870932	65871136	65887959	65888150	29962	51	6	47	43	314	125	1.21523719354e-06	7.55654377053e-05	0.772	0.303	0.469
11473	SERPINB1	SERPINB1	chr6	-	2839568	2839700	2838782	2838920	2840652	2840828	11473	17	73	18	491	257	125	1.24500069409e-06	7.72619653844e-05	0.102	0.018	0.084
20077	ADPGK	ADPGK	chr15	-	73048591	73048788	73043707	73045233	73052747	73052868	20077	238	15	358	0	322	125	1.25732013634e-06	7.78713602533e-05	0.86	1.0	-0.14
27885	CCDC138	CCDC138	chr2	+	109404487	109404545	109403205	109403371	109405307	109405422	27885	24	18	54	2	183	125	1.29052076836e-06	7.97690347157e-05	0.477	0.949	-0.472
29669	MINOS1	MINOS1	chr1	+	19951885	19952126	19949967	19950077	19952880	19956315	29669	57	679	37	1247	366	125	1.29832101636e-06	8.00922665795e-05	0.028	0.01	0.018
35488	TRIM65	TRIM65	chr17	-	73887893	73887959	73885040	73887428	73888091	73888266	35488	34	33	80	13	191	125	1.33942009672e-06	8.24643365081e-05	0.403	0.801	-0.398
13179	STK39	STK39	chr2	-	168921828	168921891	168920009	168920080	168931491	168931521	13179	242	21	581	148	188	125	1.35853448602e-06	8.34761831223e-05	0.885	0.723	0.162
28026	USPL1	USPL1	chr13	+	31195209	31195376	31191829	31192193	31195900	31196029	28026	13	34	27	6	292	125	1.36836514153e-06	8.39147229411e-05	0.141	0.658	-0.517
359	AKAP8L	AKAP8L	chr19	-	15509440	15509577	15508524	15508666	15510112	15510221	359	86	210	27	200	262	125	1.37878978457e-06	8.43878942214e-05	0.163	0.061	0.102
29409	SUPT20H	SUPT20H	chr13	-	37622700	37622736	37622014	37622073	37625624	37625720	29409	75	44	175	27	161	125	1.40200484178e-06	8.56405035999e-05	0.57	0.834	-0.264
11651	UPF3B	UPF3B	chrX	-	118974608	118974647	118972329	118972490	118975038	118975221	11651	34	130	41	38	164	125	1.42081822896e-06	8.66198635749e-05	0.166	0.451	-0.285
13309	DNM1L	DNM1L	chr12	+	32890798	32890876	32890038	32890095	32892997	32893174	13309	53	86	99	50	203	125	1.45057332535e-06	8.82611539153e-05	0.275	0.549	-0.274
7476	DBR1	DBR1	chr3	-	137882619	137882700	137882190	137882336	137885922	137886147	7476	78	13	144	0	206	125	1.53287031168e-06	9.30867618319e-05	0.785	1.0	-0.215
33745	EPN1	EPN1	chr19	+	56200662	56200737	56200235	56200360	56201232	56201316	33745	162	22	364	7	200	125	1.54424994969e-06	9.3595367087e-05	0.822	0.97	-0.148
31088	U2SURP	U2SURP	chr3	+	142742816	142742860	142741694	142741906	142745990	142746095	31088	224	18	381	2	169	125	1.56832014819e-06	9.48696651972e-05	0.902	0.993	-0.091
21291	NBN	NBN	chr8	-	90994180	90994230	90993602	90993751	90994949	90995083	21291	3	58	51	100	175	125	1.69267008077e-06	0.000102115525886	0.036	0.267	-0.231
3859	EIF4B	EIF4B	chr12	+	53421565	53421703	53416276	53416411	53421798	53421972	3859	1790	2	2569	41	263	125	1.6946594833e-06	0.000102115525886	0.998	0.968	0.03
5984	MRPS18B	MRPS18B	chr6	+	30590608	30590675	30587697	30587766	30592659	30592719	5984	259	27	677	15	192	125	1.71190930554e-06	0.00010295581196	0.862	0.967	-0.105
5411	CD44	CD44	chr11	+	35229651	35229753	35211381	35211612	35236398	35236461	5411	0	7	1434	255	227	125	1.7230653071e-06	0.000103427078058	0.0	0.756	-0.756
8248	CKLF	CKLF	chr16	+	66597024	66597120	66586465	66586696	66599985	66600190	8248	68	9	242	0	221	125	1.78412123131e-06	0.000106886016767	0.81	1.0	-0.19
5749	YPEL5	YPEL5	chr2	+	30371110	30371407	30369749	30369928	30379493	30379658	5749	185	167	193	339	422	125	1.78848586352e-06	0.000106941842814	0.247	0.144	0.103
12820	GRAMD1A	GRAMD1A	chr19	+	35504159	35504272	35502377	35502458	35504444	35504595	12820	342	31	387	5	238	125	1.80659390636e-06	0.000107817662768	0.853	0.976	-0.123
8564	SREK1IP1	SREK1IP1	chr5	-	64050141	64050189	64036883	64037027	64064331	64064496	8564	166	16	333	2	173	125	1.85253234108e-06	0.00011034787767	0.882	0.992	-0.11
12265	ACAA1	ACAA1	chr3	-	38173086	38173129	38170780	38170879	38173416	38173496	12265	133	32	322	18	168	125	1.8688735377e-06	0.000111108811679	0.756	0.93	-0.174
24726	LTBP4	LTBP4	chr19	+	41129840	41129987	41129508	41129637	41131761	41131914	24726	652	0	192	10	272	125	1.87315214861e-06	0.000111151064544	1.0	0.898	0.102
17147	PACRGL	PACRGL	chr4	+	20714410	20714545	20706282	20706437	20715054	20715162	17147	144	2	95	20	260	125	1.88288752623e-06	0.000111516340503	0.972	0.695	0.277
34908	TRIM37	TRIM37	chr17	-	57078958	57079075	57075560	57076820	57089688	57089807	34908	147	2	134	25	242	125	1.89217981961e-06	0.000111854037799	0.974	0.735	0.239
16524	TEX30	TEX30	chr13	-	103419622	103419828	103418237	103418930	103420609	103420661	16524	539	12	593	53	331	125	1.8982340193e-06	0.000111999402279	0.944	0.809	0.135
27744	VARS2	VARS2	chr6	+	30891129	30891282	30890880	30891008	30892130	30892337	27744	122	0	268	35	278	125	1.90416165535e-06	0.000112136763798	1.0	0.775	0.225
35704	CEP63	CEP63	chr3	+	134276983	134277189	134270767	134270854	134280218	134283870	35704	92	60	36	79	331	125	2.0131007058e-06	0.000118328540166	0.367	0.147	0.22
15022	ACOT9	ACOT9	chrX	-	23752457	23752484	23751288	23751334	23754035	23754133	15022	40	20	164	313	152	125	2.04151866046e-06	0.000119772939415	0.622	0.301	0.321
8451	ERLEC1	ERLEC1	chr2	+	54035435	54035597	54028849	54028979	54036350	54036410	8451	351	12	445	60	287	125	2.14957469968e-06	0.000125875377104	0.927	0.764	0.163
8939	POLL	POLL	chr10	-	103345072	103345235	103343264	103343438	103347002	103347163	8939	4	7	40	0	288	125	2.15395430092e-06	0.000125895193877	0.199	1.0	-0.801
5654	MAZ	MAZ	chr16	+	29820860	29821085	29819890	29820062	29821397	29822504	5654	167	156	384	182	350	125	2.16157940525e-06	0.000126104275677	0.277	0.43	-0.153
15029	HSD17B4	HSD17B4	chr5	+	118807330	118807395	118792009	118792063	118809602	118809710	15029	26	147	11	334	190	125	2.20298499232e-06	0.000128040282585	0.104	0.021	0.083
26165	PPAPDC1B	PPAPDC1B	chr8	-	38125888	38125979	38125414	38125478	38126399	38126508	26165	132	13	236	0	216	125	2.20293170727e-06	0.000128040282585	0.855	1.0	-0.145
24602	IGF2BP2	IGF2BP2	chr3	-	185390328	185390457	185376128	185376197	185393083	185393219	24602	375	168	468	108	254	125	2.26203305675e-06	0.000131227403756	0.523	0.681	-0.158
22000	SAT2	SAT2	chr17	-	7530260	7530362	7530070	7530111	7530460	7530544	22000	163	9	215	56	227	125	2.27442838918e-06	0.000131701240907	0.909	0.679	0.23
28690	CALM1	CALM1	chr14	+	90866408	90866439	90863326	90863577	90867602	90867746	28690	165	2	2026	0	156	125	2.32064947936e-06	0.00013412837334	0.985	1.0	-0.015
13453	EBPL	EBPL	chr13	-	50243912	50243982	50237192	50237331	50265389	50265623	13453	126	42	131	8	195	125	2.32777495568e-06	0.000134291061471	0.658	0.913	-0.255
1300	RGL3	RGL3	chr19	-	11513130	11513217	11512890	11512923	11513325	11513382	1300	34	8	146	0	212	125	2.34460279025e-06	0.000135011849768	0.715	1.0	-0.285
31688	NF2	NF2	chr22	+	30079008	30079053	30077427	30077590	30090740	30094589	31688	10	12	386	48	170	125	2.38903867678e-06	0.00013731683007	0.38	0.855	-0.475
4250	TSFM	TSFM	chr12	+	58186768	58186856	58180822	58180945	58189959	58191370	4250	215	26	364	7	213	125	2.42622116431e-06	0.000139197178512	0.829	0.968	-0.139
25818	DDR1	DDR1	chr6	+	30853401	30853457	30852314	30852487	30856464	30856591	25818	30	39	206	72	181	125	2.45506109775e-06	0.000140592864666	0.347	0.664	-0.317
32933	MYEF2	MYEF2	chr15	-	48443296	48443368	48441359	48441568	48443669	48443768	32933	172	78	256	247	197	125	2.53115562721e-06	0.000144684571109	0.583	0.397	0.186
22613	CBY1	CBY1	chr22	+	39067074	39067193	39066888	39066994	39069163	39069855	22613	188	15	330	1	244	125	2.547148099e-06	0.000145332059942	0.865	0.994	-0.129
15512	P4HA2	P4HA2	chr5	-	131562778	131562914	131554237	131554337	131563482	131563556	15512	14	23	124	33	261	125	2.56698915235e-06	0.000146196367574	0.226	0.643	-0.417
33510	XPA	XPA	chr9	-	100444481	100444712	100437190	100437869	100447204	100447322	33510	69	84	10	61	356	125	2.5905521065e-06	0.000147269105427	0.224	0.054	0.17
20610	PAPD4	PAPD4	chr5	+	78952780	78952824	78944884	78945013	78964714	78964851	20610	107	19	193	3	169	125	2.66867527943e-06	0.000151433954426	0.806	0.979	-0.173
225	IFI27L1	IFI27L1	chr14	+	94567084	94567117	94563232	94563311	94568822	94569060	225	13	17	35	2	158	125	2.68275802928e-06	0.00015195629252	0.377	0.933	-0.556
13307	DNM1L	DNM1L	chr12	+	32891197	32891230	32890798	32890876	32892997	32893174	13307	24	28	109	24	158	125	2.7265400856e-06	0.000154155904332	0.404	0.782	-0.378
22545	PAX8	PAX8	chr2	-	113984731	113984833	113973573	113976186	113999127	113999303	22545	22	27	20	0	227	125	2.7489459693e-06	0.000155141148155	0.31	1.0	-0.69
1015	KRBOX4	KRBOX4	chrX	+	46330576	46330620	46322632	46322728	46332184	46334074	1015	3	23	23	9	169	125	2.75891698343e-06	0.000155422316067	0.088	0.654	-0.566
31944	DNM1	DNM1	chr9	+	131010202	131010214	131009653	131009765	131010861	131011032	31944	192	43	21	24	137	125	2.84968860909e-06	0.000159974064938	0.803	0.444	0.359
36692	ENC1	ENC1	chr5	-	73933389	73933526	73930508	73932323	73936131	73937249	36692	89	117	294	175	262	125	2.84998574906e-06	0.000159974064938	0.266	0.445	-0.179
31228	TESK1	TESK1	chr9	+	35607323	35607406	35606833	35606980	35607578	35607669	31228	122	18	200	2	208	125	3.02421858156e-06	0.000169448707682	0.803	0.984	-0.181
25390	ASNS	ASNS	chr7	-	97501030	97501308	97499089	97499125	97501662	97501854	25390	23	41	12	131	403	125	3.05683371615e-06	0.000170968654864	0.148	0.028	0.12
15355	ZNF146	ZNF146	chr19	+	36709023	36709097	36705503	36706098	36719649	36719721	15355	98	43	241	31	199	125	3.18509001407e-06	0.000177822776359	0.589	0.83	-0.241
11019	CDK10	CDK10	chr16	+	89755659	89755732	89753075	89753205	89756960	89757032	11019	78	32	215	21	198	125	3.22504265671e-06	0.000179731223407	0.606	0.866	-0.26
223	IFI27L1	IFI27L1	chr14	+	94568159	94568321	94563186	94563311	94568822	94569060	223	64	17	120	2	287	125	3.27243867571e-06	0.000182046932258	0.621	0.963	-0.342
2945	CTNND1	CTNND1	chr11	+	57556508	57556627	57529233	57529591	57558856	57559145	2945	117	0	8	5	244	125	3.36566198e-06	0.000186899229346	1.0	0.45	0.55
11591	MLLT1	MLLT1	chr19	-	6226987	6227113	6222131	6222695	6230580	6230724	11591	190	26	413	11	251	125	3.42275287846e-06	0.000189731353065	0.784	0.949	-0.165
11755	PTPN3	PTPN3	chr9	-	112184997	112185132	112182703	112182880	112189229	112189402	11755	27	35	420	152	260	125	3.44081871495e-06	0.000190394006087	0.271	0.571	-0.3
24388	SIL1	SIL1	chr5	-	138378308	138378408	138362489	138362681	138386626	138386735	24388	971	34	489	0	225	125	3.51142510158e-06	0.000193956429414	0.941	1.0	-0.059
2993	MFAP2	MFAP2	chr1	-	17303603	17303690	17303391	17303418	17304731	17304809	2993	1054	72	202	0	212	125	3.56697444259e-06	0.000196676026212	0.896	1.0	-0.104
19245	IPO5P1	IPO5P1	chr19	-	23453019	23453094	23444421	23444546	23456877	23457053	19245	51	4	23	21	200	125	3.58604532325e-06	0.000197378215469	0.889	0.406	0.483
35286	TRMU	TRMU	chr22	+	46751886	46751969	46751340	46751485	46752738	46753237	35286	57	17	107	2	208	125	3.6107079282e-06	0.00019838515712	0.668	0.97	-0.302
8424	TCTN1	TCTN1	chr12	+	111072474	111072584	111070276	111070364	111074285	111074306	8424	47	12	90	0	235	125	3.68166088838e-06	0.000201927432492	0.676	1.0	-0.324
35624	POC1A	POC1A	chr3	-	52130584	52130728	52109248	52110001	52159128	52159197	35624	36	10	195	3	269	125	3.77225795234e-06	0.000206532780297	0.626	0.968	-0.342
10146	C6orf48	C6orf48	chr6	+	31804203	31804294	31803187	31803228	31805012	31805212	10146	56	550	72	291	216	125	3.82789763254e-06	0.000209211394643	0.056	0.125	-0.069
17095	GPR108	GPR108	chr19	-	6735632	6735715	6734193	6734318	6736602	6736722	17095	36	9	113	0	208	125	3.84032581069e-06	0.000209523064764	0.706	1.0	-0.294
8926	EFNA1	EFNA1	chr1	+	155105978	155106044	155103814	155104110	155106205	155106256	8926	147	45	730	83	191	125	4.02410156153e-06	0.000219165797109	0.681	0.852	-0.171
4694	MPV17	MPV17	chr2	-	27535360	27535456	27535081	27535114	27535546	27535639	4694	196	14	368	1	221	125	4.04898210749e-06	0.000220136020235	0.888	0.995	-0.107
28474	CADM1	CADM1	chr11	-	115061607	115061661	115049363	115049495	115069125	115069158	28474	65	38	2	19	179	125	4.06025423028e-06	0.000220364285777	0.544	0.068	0.476
19837	ERRFI1	ERRFI1	chr1	-	8075367	8075444	8071778	8074456	8075554	8075752	19837	68	8	532	3	202	125	4.07236575695e-06	0.000220637235524	0.84	0.991	-0.151
1269	SON	SON	chr21	+	34944856	34944936	34941276	34941393	34945613	34945761	1269	61	222	44	428	205	125	4.08664108942e-06	0.000221026267116	0.144	0.059	0.085
20715	MDM4	MDM4	chr1	+	204506557	204506625	204501318	204501374	204507336	204507436	20715	7	25	22	5	193	125	4.1110906901e-06	0.000221963272563	0.154	0.74	-0.586
12042	PDIA6	PDIA6	chr2	-	10925059	10925156	10923516	10924452	10927406	10927565	12042	1779	33	4802	26	222	125	4.14935789794e-06	0.000222870597577	0.968	0.99	-0.022
16957	NUPL2	NUPL2	chr7	+	23235457	23235534	23226670	23226765	23236298	23236385	16957	65	16	232	7	202	125	4.14158876294e-06	0.000222870597577	0.715	0.954	-0.239
32742	LOC374443	LOC374443	chr12	+	9809163	9809245	9808468	9808575	9809516	9811010	32742	1	26	13	7	207	125	4.14777591529e-06	0.000222870597577	0.023	0.529	-0.506
3738	ETHE1	ETHE1	chr19	-	44030352	44030501	44015588	44015718	44030666	44030811	3738	142	22	664	23	274	125	4.29917411315e-06	0.000230520088033	0.746	0.929	-0.183
1922	PKIG	PKIG	chr20	+	43211225	43211372	43160421	43160619	43218437	43218507	1922	157	57	26	37	272	125	4.3170462749e-06	0.000230684292628	0.559	0.244	0.315
35441	ANGEL2	ANGEL2	chr1	-	213174127	213174254	213173667	213173725	213178374	213178796	35441	38	13	89	1	252	125	4.31651164989e-06	0.000230684292628	0.592	0.978	-0.386
26210	DENND5A	DENND5A	chr11	-	9168576	9168698	9167216	9167362	9171627	9171756	26210	183	19	347	4	247	125	4.3856091595e-06	0.000233946716003	0.83	0.978	-0.148
19831	IFT122	IFT122	chr3	+	129180070	129180147	129170756	129170841	129182402	129182469	19831	38	41	45	7	202	125	4.40065183827e-06	0.000234347874731	0.364	0.799	-0.435
14441	LAMTOR2	LAMTOR2	chr1	+	156027768	156027858	156025053	156025216	156028105	156028301	14441	363	22	667	6	215	125	4.48629669458e-06	0.000238501025471	0.906	0.985	-0.079
15548	SLC30A6	SLC30A6	chr2	+	32422412	32422461	32418957	32419052	32422775	32422895	15548	21	15	114	9	174	125	4.56709842189e-06	0.000242382993419	0.501	0.901	-0.4
15571	ADD1	ADD1	chr4	+	2911065	2911158	2910241	2910331	2916610	2916767	15571	28	403	4	486	218	125	4.64702735337e-06	0.000246205515543	0.038	0.005	0.033
20124	ECHDC2	ECHDC2	chr1	-	53372190	53372283	53370705	53370762	53373539	53373626	20124	46	118	66	54	218	125	4.73676972734e-06	0.000250534104102	0.183	0.412	-0.229
32740	LOC374443	LOC374443	chr12	+	9809163	9809293	9808468	9808575	9809516	9811010	32740	4	26	19	7	255	125	4.7575004426e-06	0.000251204086929	0.07	0.571	-0.501
24102	TIMM9	TIMM9	chr14	-	58878624	58878689	58877560	58877656	58890725	58890813	24102	85	9	346	1	190	125	4.80103803158e-06	0.000253074006426	0.861	0.996	-0.135
24718	LTBP4	LTBP4	chr19	+	41122794	41122926	41120220	41120352	41125251	41125398	24718	236	21	69	27	257	125	4.8661186377e-06	0.000256071273514	0.845	0.554	0.291
13464	UBA3	UBA3	chr3	-	69129262	69129304	69126948	69127069	69129484	69129524	13464	82	33	289	32	167	125	4.9446534518e-06	0.000259765242806	0.65	0.871	-0.221
32931	MYEF2	MYEF2	chr15	-	48459545	48459598	48458317	48458325	48460827	48461036	32931	125	16	381	6	178	125	5.01356359062e-06	0.00026294199754	0.846	0.978	-0.132
20024	TMEM106C	TMEM106C	chr12	+	48359064	48359128	48357991	48358206	48361915	48362661	20024	256	20	276	1	189	125	5.10075681837e-06	0.000267065339769	0.894	0.995	-0.101
40	FOXM1	FOXM1	chr12	-	2974520	2974565	2973848	2973918	2977728	2977920	40	12	9	92	3	170	125	5.31342868393e-06	0.000277733630521	0.495	0.958	-0.463
25386	LPCAT3	LPCAT3	chr12	-	7092592	7092700	7091836	7091943	7125577	7125842	25386	171	14	241	0	233	125	5.35122620293e-06	0.000279240787102	0.868	1.0	-0.132
5035	FAM73A	FAM73A	chr1	+	78325724	78325811	78324998	78325071	78326908	78327007	5035	19	6	137	0	212	125	5.38860401544e-06	0.000280721038283	0.651	1.0	-0.349
13617	SLC4A7	SLC4A7	chr3	-	27450846	27451021	27446320	27446454	27453132	27453239	13617	16	5	363	2	300	125	5.46739587393e-06	0.000284350223139	0.571	0.987	-0.416
10156	C6orf48	C6orf48	chr6	+	31804189	31804294	31803187	31803228	31805012	31805212	10156	56	550	71	291	230	125	5.83282595701e-06	0.00030234613484	0.052	0.117	-0.065
3993	MLH1	MLH1	chr3	+	37055922	37056035	37053501	37053590	37058996	37059090	3993	122	9	386	0	238	125	5.82937434557e-06	0.00030234613484	0.877	1.0	-0.123
31076	ATP5H	ATP5H	chr17	-	73038623	73038754	73038275	73038372	73043019	73043074	31076	1592	28	2514	8	256	125	5.85827831356e-06	0.000303161037047	0.965	0.994	-0.029
27568	EPB41	EPB41	chr1	+	29386933	29386996	29385100	29385157	29391493	29391670	27568	18	20	48	5	188	125	5.93955297123e-06	0.000306857203504	0.374	0.865	-0.491
16569	IMPA2	IMPA2	chr18	+	12012168	12012214	12009881	12009986	12014263	12014372	16569	46	7	388	2	171	125	6.00965936337e-06	0.00030996509627	0.828	0.993	-0.165
33416	ARHGEF7	ARHGEF7	chr13	+	111857635	111857720	111806251	111806338	111870025	111870227	33416	31	15	59	1	210	125	6.06360453548e-06	0.000312230532386	0.552	0.972	-0.42
2439	CLDND1	CLDND1	chr3	-	98240496	98240540	98239976	98240286	98241692	98241910	2439	8	131	51	173	169	125	6.35932463078e-06	0.000326917558123	0.043	0.179	-0.136
30162	VEZT	VEZT	chr12	+	95650929	95651015	95645715	95645847	95656681	95656857	30162	15	8	155	4	211	125	6.44863660415e-06	0.000330962728384	0.526	0.958	-0.432
36770	TCF12	TCF12	chr15	+	57544618	57544690	57543547	57543621	57545459	57545666	36770	54	165	18	191	197	125	6.64245541238e-06	0.000340349364247	0.172	0.056	0.116
37069	LPIN1	LPIN1	chr2	+	11916211	11916319	11913745	11913871	11919644	11919771	37069	7	19	139	51	233	125	7.00355987093e-06	0.000358262562659	0.165	0.594	-0.429
18785	ZNF195	ZNF195	chr11	-	3381949	3382018	3379156	3381795	3392204	3392300	18785	5	49	26	29	194	125	7.09738574911e-06	0.000362466980725	0.062	0.366	-0.304
21003	GAS5	GAS5	chr1	-	173833621	173833644	173833394	173833442	173833812	173833842	21003	1237	131	976	49	148	125	7.15147572472e-06	0.000364631625617	0.889	0.944	-0.055
20971	GOLT1B	GOLT1B	chr12	+	21661316	21661495	21659818	21659910	21665228	21665310	20971	153	13	435	3	304	125	7.2448720364e-06	0.00036879003031	0.829	0.984	-0.155
21339	FMNL2	FMNL2	chr2	+	153486169	153486238	153484812	153485047	153486338	153486419	21339	31	7	481	6	194	125	7.27070716844e-06	0.000369501370993	0.74	0.981	-0.241
34062	TNIK	TNIK	chr3	-	170824971	170824995	170819237	170819422	170825853	170825951	34062	26	20	10	54	149	125	7.37729652633e-06	0.000374307685154	0.522	0.134	0.388
29173	ITM2C	ITM2C	chr2	+	231738131	231738272	231729664	231729860	231740334	231740523	29173	3310	25	877	25	266	125	7.41858159525e-06	0.000375790361686	0.984	0.943	0.041
12627	WDR54	WDR54	chr2	+	74650604	74650658	74650445	74650512	74650981	74651109	12627	331	20	289	0	179	125	7.49871039929e-06	0.000379232670567	0.92	1.0	-0.08
658	EXOSC3	EXOSC3	chr9	-	37781982	37782134	37779710	37780877	37783910	37784060	658	362	63	508	33	277	125	7.60600100636e-06	0.000384035250164	0.722	0.874	-0.152
10704	MTSS1	MTSS1	chr8	-	125592791	125592803	125580619	125580777	125597327	125597402	10704	0	34	47	106	137	125	7.91306366466e-06	0.000398892673698	0.0	0.288	-0.288
22759	NTAN1	NTAN1	chr16	-	15141711	15141777	15141298	15141407	15149747	15149936	22759	51	15	159	5	191	125	8.4174755357e-06	0.000423634273609	0.69	0.954	-0.264
15929	AXL	AXL	chr19	+	41727050	41727151	41726540	41726763	41727784	41727961	15929	40	5	1577	2	226	125	8.45844126274e-06	0.000425009388158	0.816	0.998	-0.182
5419	CD44	CD44	chr11	+	35232792	35232996	35211381	35211612	35236398	35236461	5419	7	7	4040	255	329	125	8.4764668733e-06	0.000425229263291	0.275	0.858	-0.583
4785	ANXA5	ANXA5	chr4	-	122617735	122617779	122607442	122607527	122618017	122618147	4785	267	2	2743	3	169	125	8.82562144289e-06	0.00044203309455	0.99	0.999	-0.009
21262	GFM2	GFM2	chr5	-	74034326	74034467	74034142	74034242	74035813	74035962	21262	166	25	181	3	266	125	9.00239827928e-06	0.000450163264196	0.757	0.966	-0.209
13072	PPT1	PPT1	chr1	-	40542513	40542585	40538381	40539855	40544231	40544330	13072	1108	7	364	16	197	125	9.02823695625e-06	0.000450731836375	0.99	0.935	0.055
8857	RPAIN	RPAIN	chr17	+	5331390	5331531	5326088	5326149	5335861	5336340	8857	82	108	173	97	266	125	9.17811053391e-06	0.000457481083941	0.263	0.456	-0.193
19712	FRS2	FRS2	chr12	+	69931695	69931763	69925793	69925836	69955959	69956054	19712	1	22	23	17	193	125	9.21017039668e-06	0.000457614734239	0.029	0.467	-0.438
35710	CEP63	CEP63	chr3	+	134266176	134266314	134264990	134265130	134267903	134268018	35710	87	63	43	92	263	125	9.19739881677e-06	0.000457614734239	0.396	0.182	0.214
34206	MTX2	MTX2	chr2	+	177134943	177135147	177134122	177134397	177161587	177161635	34206	36	43	46	192	329	125	9.22814541793e-06	0.000457777729625	0.241	0.083	0.158
18790	ZNF195	ZNF195	chr11	-	3398846	3399032	3392806	3392933	3400267	3400452	18790	19	41	4	83	311	125	9.24908513456e-06	0.000458087041649	0.157	0.019	0.138
3153	NUMA1	NUMA1	chr11	-	71723446	71723488	71721831	71721900	71723940	71727306	3153	23	122	134	250	167	125	9.43226848882e-06	0.000466418190845	0.124	0.286	-0.162
16236	ZNF608	ZNF608	chr5	-	123976944	123977098	123974825	123974907	123979203	123979376	16236	118	0	256	30	279	125	9.63063035531e-06	0.000475472309761	1.0	0.793	0.207
17809	SMAD7	SMAD7	chr18	-	46468850	46468925	46446222	46448280	46476181	46477081	17809	60	9	160	0	200	125	9.75274842374e-06	0.000480739512096	0.806	1.0	-0.194
26251	RBBP7	RBBP7	chrX	-	16870673	16870751	16870168	16870245	16870871	16870998	26251	508	19	1369	9	203	125	9.85387825814e-06	0.000484957139614	0.943	0.989	-0.046
288	TAF11	TAF11	chr6	-	34847743	34847840	34845554	34846497	34848065	34848153	288	291	53	274	14	222	125	1.00110583362e-05	0.00049191561569	0.756	0.917	-0.161
23727	NPHP3-ACAD11	NPHP3-ACAD11	chr3	-	132415574	132415657	132413670	132413809	132416103	132416206	23727	35	16	42	0	208	125	1.00565960917e-05	0.000493375020543	0.568	1.0	-0.432
25594	HNRNPAB	HNRNPAB	chr5	+	177637132	177637273	177636330	177636448	177637553	177638184	25594	830	242	2101	408	266	125	1.0242201413e-05	0.000501690724244	0.617	0.708	-0.091
27139	ANAPC16	ANAPC16	chr10	+	73979811	73980137	73975757	73975896	73990123	73990198	27139	124	32	346	25	451	125	1.03524548951e-05	0.000506295176369	0.518	0.793	-0.275
15834	AZIN1	AZIN1	chr8	-	103862226	103862372	103855778	103855975	103870240	103870378	15834	227	131	417	424	271	125	1.04296056603e-05	0.000509268816827	0.444	0.312	0.132
21933	ZNF185	ZNF185	chrX	+	152088871	152088955	152087526	152087625	152089250	152089292	21933	28	6	242	1	209	125	1.06620280352e-05	0.000519803066323	0.736	0.993	-0.257
29703	PDLIM2	PDLIM2	chr8	+	22446810	22446887	22442833	22442912	22447108	22447254	29703	49	0	55	19	202	125	1.11896769924e-05	0.000544675011475	1.0	0.642	0.358
12625	FAHD2A	FAHD2A	chr2	+	96076611	96076774	96076274	96076334	96078181	96078290	12625	193	18	317	3	288	125	1.12850429531e-05	0.000548460129669	0.823	0.979	-0.156
9038	CUX1	CUX1	chr7	+	101842081	101842147	101839913	101840585	101843350	101843452	9038	89	21	66	0	191	125	1.13487101961e-05	0.00055069527841	0.735	1.0	-0.265
2295	RNH1	RNH1	chr11	-	504823	504996	502061	502249	506608	506821	2295	144	3	30	10	298	125	1.15991865336e-05	0.000561974273843	0.953	0.557	0.396
18338	DENND1B	DENND1B	chr1	-	197704715	197704926	197684160	197684204	197741997	197742062	18338	15	2	12	33	336	125	1.16359021221e-05	0.000562005052418	0.736	0.119	0.617
22648	LMNA	LMNA	chr1	+	156108278	156108548	156107444	156107534	156109560	156109880	22648	116	6	857	0	395	125	1.16223224219e-05	0.000562005052418	0.86	1.0	-0.14
2432	FLNA	FLNA	chrX	-	153596008	153596106	153595764	153595912	153596209	153596458	2432	245	2	3338	2	223	125	1.18835316478e-05	0.000572814980341	0.986	0.999	-0.013
33457	PPHLN1	PPHLN1	chr12	+	42726461	42726504	42719946	42720031	42729684	42729776	33457	7	95	60	166	168	125	1.18964880519e-05	0.000572814980341	0.052	0.212	-0.16
18667	FUS	FUS	chr16	+	31198122	31198157	31196259	31196500	31199645	31199678	18667	1756	35	2283	7	160	125	1.21235768891e-05	0.000582848442633	0.975	0.996	-0.021
12841	SSH1	SSH1	chr12	-	109196097	109196144	109194555	109194702	109198831	109198960	12841	25	19	73	7	172	125	1.2312064735e-05	0.000590998078104	0.489	0.883	-0.394
18158	SPIDR	SPIDR	chr8	+	48614517	48614577	48614282	48614426	48625223	48625434	18158	107	23	164	5	185	125	1.2567522936e-05	0.000602332372346	0.759	0.957	-0.198
24420	KIFC3	KIFC3	chr16	-	57793036	57793065	57792128	57792821	57793639	57793748	24420	30	13	298	19	154	125	1.25974494767e-05	0.0006028392374	0.652	0.927	-0.275
14498	GK	GK	chrX	+	30715848	30715866	30714733	30714800	30718530	30718566	14498	8	2	0	17	143	125	1.28116545645e-05	0.000612149500994	0.778	0.0	0.778
3637	AFG3L1P	AFG3L1P	chr16	+	90045217	90045286	90044046	90044210	90046649	90046744	3637	35	16	67	2	194	125	1.29745629257e-05	0.000618984010451	0.585	0.956	-0.371
34093	GIPC1	GIPC1	chr19	-	14593500	14593818	14591404	14591590	14602467	14602555	34093	458	49	2288	107	443	125	1.30519270848e-05	0.000621722759133	0.725	0.858	-0.133
22671	SCP2	SCP2	chr1	+	53504588	53504718	53493640	53493743	53513529	53513609	22671	944	38	1144	12	255	125	1.31530826266e-05	0.000625584706972	0.924	0.979	-0.055
31578	PTMA	PTMA	chr2	+	232576596	232576693	232576057	232576129	232577152	232577226	31578	8274	31	10584	104	222	125	1.38184083467e-05	0.00065622694394	0.993	0.983	0.01
26479	UBAC2	UBAC2	chr13	+	99970275	99970323	99966350	99966474	99992573	99992819	26479	340	20	277	0	173	125	1.38923745066e-05	0.00065873537748	0.925	1.0	-0.075
1443	MORF4L2	MORF4L2	chrX	-	102933426	102933579	102930425	102931979	102940098	102940188	1443	1097	61	1820	42	278	125	1.42036077557e-05	0.000667398178602	0.89	0.951	-0.061
18792	ZNF195	ZNF195	chr11	-	3394806	3394886	3392806	3392933	3398846	3399130	18792	18	12	47	1	205	125	1.41770135553e-05	0.000667398178602	0.478	0.966	-0.488
2564	RPE	RPE	chr2	+	210868161	210868192	210867288	210867507	210874380	210874460	2564	9	73	1	287	156	125	1.41789881867e-05	0.000667398178602	0.09	0.003	0.087
31157	TRAPPC2	TRAPPC2	chrX	-	13752162	13752304	13737989	13738101	13752643	13752754	31157	70	8	57	36	267	125	1.41936533913e-05	0.000667398178602	0.804	0.426	0.378
32018	CTSL	CTSL	chr9	+	90345295	90345413	90344487	90344650	90345922	90346384	32018	615	35	403	3	243	125	1.4178095332e-05	0.000667398178602	0.9	0.986	-0.086
8788	ETV4	ETV4	chr17	-	41610554	41610716	41607474	41607549	41611226	41611353	8788	667	25	391	0	287	125	1.41546264175e-05	0.000667398178602	0.921	1.0	-0.079
6912	NCAPD3	NCAPD3	chr11	-	134079038	134079100	134078757	134078845	134079206	134079371	6912	19	7	186	3	187	125	1.42318299921e-05	0.000667717168289	0.645	0.976	-0.331
12443	NADK2	NADK2	chr5	-	36208726	36208792	36207271	36207367	36211945	36212024	12443	5	45	40	51	191	125	1.47780684737e-05	0.000692302507009	0.068	0.339	-0.271
15078	CLIP1	CLIP1	chr12	-	122831921	122832026	122825299	122826244	122837272	122837333	15078	10	26	6	178	230	125	1.48439359906e-05	0.000694344050924	0.173	0.018	0.155
2991	MFAP2	MFAP2	chr1	-	17303603	17303693	17303391	17303418	17304731	17304809	2991	2162	72	393	0	215	125	1.4983522079e-05	0.000699822583699	0.946	1.0	-0.054
7070	ITGB4	ITGB4	chr17	+	73749845	73750055	73748526	73748658	73750656	73750896	7070	5	8	4	364	335	125	1.5438036705e-05	0.000719971792621	0.189	0.004	0.185
20533	HM13	HM13	chr20	+	30155880	30156083	30149436	30149539	30156922	30157370	20533	9	62	67	101	328	125	1.56579444213e-05	0.000729135938052	0.052	0.202	-0.15
18973	ENOSF1	ENOSF1	chr18	-	697239	697355	694247	694334	706469	706578	18973	35	8	237	3	241	125	1.58600548431e-05	0.000737445206757	0.694	0.976	-0.282
21889	ACTR2	ACTR2	chr2	+	65488380	65488526	65482678	65482828	65492176	65492309	21889	1470	7	4694	2	271	125	1.59937161841e-05	0.000742551773895	0.99	0.999	-0.009
26086	BTBD3	BTBD3	chr20	+	11899733	11899824	11898512	11899249	11900365	11900484	26086	232	1	196	17	216	125	1.62161060867e-05	0.000751756477558	0.993	0.87	0.123
26929	FGFR2	FGFR2	chr10	-	123324951	123325218	123324015	123324093	123353222	123353481	26929	517	19	66	14	392	125	1.64293697994e-05	0.000760511377951	0.897	0.601	0.296
30684	SAMD4B	SAMD4B	chr19	+	39842456	39843014	39838927	39839029	39844645	39844706	30684	34	0	39	20	683	125	1.66522982016e-05	0.000769687011683	1.0	0.263	0.737
32008	TIA1	TIA1	chr2	-	70456190	70456223	70454866	70454954	70456395	70456450	32008	216	67	242	27	158	125	1.66956586308e-05	0.000770547930852	0.718	0.876	-0.158
9943	AMBRA1	AMBRA1	chr11	-	46534276	46534363	46529740	46529920	46563494	46564948	9943	23	24	69	12	212	125	1.68064060631e-05	0.000774511787106	0.361	0.772	-0.411
10186	RBMS2	RBMS2	chr12	+	56975842	56975936	56975616	56975663	56980632	56980710	10186	71	6	518	0	219	125	1.70471490298e-05	0.000784445840067	0.871	1.0	-0.129
14713	EGLN1	EGLN1	chr1	-	231503314	231503382	231499496	231502221	231506307	231506444	14713	90	26	330	25	193	125	1.71425288251e-05	0.000787671387151	0.692	0.895	-0.203
35318	TMEM98	TMEM98	chr17	+	31258344	31258420	31254927	31255255	31258492	31258677	35318	475	42	311	5	201	125	1.74225498299e-05	0.000799358902579	0.876	0.975	-0.099
12114	PPP3CC	PPP3CC	chr8	+	22396981	22397011	22390433	22390531	22398127	22398657	12114	13	66	59	73	155	125	1.7834223309e-05	0.000817043468743	0.137	0.395	-0.258
17811	SMAD7	SMAD7	chr18	-	46474753	46474807	46446222	46448280	46476181	46477081	17811	46	9	111	0	179	125	1.80976542904e-05	0.000827894602216	0.781	1.0	-0.219
28894	TP53	TP53	chr17	-	7576524	7576584	7573926	7574033	7576852	7576926	28894	10	62	3	258	185	125	1.81498487557e-05	0.000828254542611	0.098	0.008	0.09
5884	FRAS1	FRAS1	chr4	+	79387361	79387589	79385596	79385737	79391131	79391245	5884	5	9	90	10	353	125	1.81586958753e-05	0.000828254542611	0.164	0.761	-0.597
5679	EXOC7	EXOC7	chr17	-	74086409	74086478	74085255	74085401	74090494	74090662	5679	19	125	91	197	194	125	1.82372508422e-05	0.00083062145539	0.089	0.229	-0.14
37100	SLTM	SLTM	chr15	-	59186631	59186781	59186288	59186392	59189313	59189432	37100	361	0	605	24	275	125	1.83369502673e-05	0.00083394308274	1.0	0.92	0.08
8246	CKLF	CKLF	chr16	+	66597024	66597120	66592092	66592251	66599985	66600190	8246	60	8	177	0	221	125	1.84719133288e-05	0.000838856437219	0.809	1.0	-0.191
20987	RNASET2	RNASET2	chr6	-	167362057	167362113	167360169	167360227	167365975	167366036	20987	76	8	390	2	181	125	1.86950865627e-05	0.00084775550464	0.868	0.993	-0.125
1254	DHRS4	DHRS4	chr14	+	24435491	24435626	24429110	24429212	24436419	24436475	1254	42	59	133	64	260	125	1.93769836134e-05	0.000877399957134	0.255	0.5	-0.245
27123	FLOT1	FLOT1	chr6	-	30709390	30709481	30708966	30709110	30709923	30709980	27123	186	44	275	20	216	125	1.94195556275e-05	0.000878051402705	0.71	0.888	-0.178
32643	CD46	CD46	chr1	+	207940951	207940996	207940357	207940540	207941123	207941168	32643	9	120	278	1031	170	125	1.96461958438e-05	0.000887011505974	0.052	0.165	-0.113
5048	CREB1	CREB1	chr2	+	208425842	208425884	208424949	208425096	208432186	208432287	5048	13	61	83	101	167	125	1.97918021992e-05	0.000892292350089	0.138	0.381	-0.243
9438	CD47	CD47	chr3	-	107768465	107768498	107761940	107766139	107769424	107769449	9438	61	22	166	181	158	125	2.01893627696e-05	0.000908900604568	0.687	0.42	0.267
15481	ZFYVE19	ZFYVE19	chr15	+	41104896	41105100	41102846	41102955	41105535	41105615	15481	143	46	247	26	329	125	2.04816411411e-05	0.000920728090142	0.542	0.783	-0.241
29821	TMC6	TMC6	chr17	-	76116733	76116913	76115377	76115473	76117093	76117245	29821	181	8	323	60	305	125	2.05311587186e-05	0.000921624189569	0.903	0.688	0.215
4104	ITPA	ITPA	chr20	+	3193964	3194029	3193814	3193872	3194630	3194704	4104	279	16	647	5	190	125	2.09778583022e-05	0.000940321179408	0.92	0.988	-0.068
8679	BCAR1	BCAR1	chr16	-	75270725	75270896	75268786	75269884	75271080	75271242	8679	22	6	279	3	296	125	2.10265850458e-05	0.000941151155074	0.608	0.975	-0.367
16733	NF1	NF1	chr17	+	29579955	29580018	29576001	29576137	29585361	29585520	16733	27	11	135	5	188	125	2.11217014352e-05	0.00094405217333	0.62	0.947	-0.327
20503	GEN1	GEN1	chr2	+	17952462	17952554	17950004	17950078	17953900	17954051	20503	34	14	60	1	217	125	2.1433626145e-05	0.000956621425924	0.583	0.972	-0.389
3544	EXOSC8	EXOSC8	chr13	+	37576409	37576446	37574677	37574959	37576624	37576688	3544	167	22	401	11	162	125	2.14736030626e-05	0.000957034558239	0.854	0.966	-0.112
21961	SETD3	SETD3	chr14	-	99927528	99927677	99925449	99925522	99929822	99929915	21961	56	6	642	3	274	125	2.15684770203e-05	0.000959889663733	0.81	0.99	-0.18
25467	SRP9	SRP9	chr1	+	225974563	225974687	225971001	225971070	225976941	225978168	25467	324	1289	326	1875	249	125	2.17903302421e-05	0.000968379683355	0.112	0.08	0.032
30500	LIG1	LIG1	chr19	-	48665518	48665608	48664628	48664764	48668806	48668880	30500	179	21	372	8	215	125	2.21712441539e-05	0.000983904229525	0.832	0.964	-0.132
8784	ETV4	ETV4	chr17	-	41610041	41610307	41607474	41607549	41611226	41611353	8784	812	25	437	0	391	125	2.26269874127e-05	0.00100270062428	0.912	1.0	-0.088
22876	NAV2	NAV2	chr11	+	20071381	20071447	20070273	20070741	20075625	20075786	22876	1	32	27	41	191	125	2.26812165698e-05	0.00100332233265	0.02	0.301	-0.281
33831	DCAF6	DCAF6	chr1	+	168007608	168007726	167973770	167974031	168012262	168012378	33831	92	11	451	6	243	125	2.27054294777e-05	0.00100332233265	0.811	0.975	-0.164
16603	RWDD2B	RWDD2B	chr21	-	30380560	30380628	30380081	30380444	30380715	30380942	16603	33	17	100	7	193	125	2.27463896004e-05	0.00100370860513	0.557	0.902	-0.345
6634	MAPKAPK5	MAPKAPK5	chr12	+	112308074	112308164	112306556	112306665	112308888	112308984	6634	126	37	302	28	215	125	2.30213615107e-05	0.00101440519822	0.664	0.862	-0.198
15210	TMEM230	TMEM230	chr20	-	5092145	5092251	5089977	5090091	5093388	5093733	15210	11	16	0	32	231	125	2.40630600098e-05	0.0010588086278	0.271	0.0	0.271
12778	C11orf1	C11orf1	chr11	+	111753859	111753926	111753091	111753322	111754494	111754797	12778	152	1	143	18	192	125	2.45643136346e-05	0.00107934000375	0.99	0.838	0.152
17724	ADAMTS9	ADAMTS9	chr3	-	64641467	64641551	64641251	64641367	64644177	64644467	17724	1	4	411	17	209	125	2.52372447173e-05	0.00110734631645	0.13	0.935	-0.805
31104	PGD	PGD	chr1	+	10463127	10463193	10460449	10460629	10464217	10464336	31104	926	28	1778	14	191	125	2.52780517898e-05	0.00110757685993	0.956	0.988	-0.032
29754	METTL22	METTL22	chr16	+	8728895	8728936	8722586	8722967	8729024	8729169	29754	22	29	35	6	166	125	2.53781402808e-05	0.0011088432036	0.364	0.815	-0.451
30158	VEZT	VEZT	chr12	+	95650925	95651015	95645715	95645847	95656681	95656857	30158	38	8	277	4	215	125	2.53605732906e-05	0.0011088432036	0.734	0.976	-0.242
26959	BAG6	BAG6	chr6	-	31608161	31608305	31607975	31608083	31608421	31608481	26959	1210	24	1574	5	269	125	2.54419360924e-05	0.00111007371861	0.959	0.993	-0.034
9775	PFKM	PFKM	chr12	+	48536564	48536729	48535696	48535849	48537535	48537597	9775	605	24	342	0	290	125	2.54980870315e-05	0.00111096769971	0.916	1.0	-0.084
17931	PLEKHA4	PLEKHA4	chr19	-	49342461	49342520	49341273	49341386	49344405	49344567	17931	43	44	68	17	184	125	2.56325478187e-05	0.00111526642765	0.399	0.731	-0.332
15721	KXD1	KXD1	chr19	+	18671229	18671360	18668571	18668724	18672845	18672967	15721	25	47	19	154	256	125	2.6005177422e-05	0.00112990138386	0.206	0.057	0.149
4413	SMG5	SMG5	chr1	-	156236331	156236469	156235571	156236171	156237260	156237469	4413	328	21	658	8	263	125	2.60760159655e-05	0.00113140128882	0.881	0.975	-0.094
3099	KIF13A	KIF13A	chr6	-	17790102	17790141	17788006	17788106	17794479	17794626	3099	3	9	60	9	164	125	2.6252952951e-05	0.00113749407967	0.203	0.836	-0.633
8677	BCAR1	BCAR1	chr16	-	75270779	75270896	75268786	75269884	75271080	75271242	8677	46	6	514	3	242	125	2.63130019189e-05	0.00113851242886	0.798	0.989	-0.191
29148	CPNE1	CPNE1	chr20	-	34246851	34246936	34220716	34220845	34252681	34252878	29148	23	104	42	53	210	125	2.65282185719e-05	0.00114464486589	0.116	0.321	-0.205
33620	SORBS1	SORBS1	chr10	-	97110965	97111133	97106162	97106209	97114638	97114724	33620	26	2	49	46	293	125	2.65167588998e-05	0.00114464486589	0.847	0.312	0.535
652	NUP50	NUP50	chr22	+	45571774	45571961	45567480	45567564	45574118	45574781	652	111	9	512	3	312	125	2.65870433566e-05	0.00114559635088	0.832	0.986	-0.154
1280	RANGRF	RANGRF	chr17	+	8192820	8192906	8192575	8192732	8193130	8193409	1280	102	20	248	9	211	125	2.73639489536e-05	0.00117744351071	0.751	0.942	-0.191
11874	OSBPL3	OSBPL3	chr7	-	24902818	24902911	24901231	24901388	24903114	24903218	11874	19	1	138	138	218	125	2.75368990461e-05	0.00118325105653	0.916	0.364	0.552
30705	MYH10	MYH10	chr17	-	8479960	8479987	8473037	8473130	8480553	8480656	30705	10	15	15	202	152	125	2.76585934876e-05	0.00118684319961	0.354	0.058	0.296
11615	RHOC	RHOC	chr1	-	113247721	113247790	113246265	113246428	113249699	113250025	11615	127	84	1980	695	194	125	2.78076718778e-05	0.00119159890235	0.493	0.647	-0.154
24721	LTBP4	LTBP4	chr19	+	41123005	41123130	41120220	41120352	41125251	41125398	24721	79	21	21	27	250	125	2.8184470112e-05	0.00120608626016	0.653	0.28	0.373
12133	SETD5	SETD5	chr3	+	9478533	9478572	9477411	9477590	9482139	9482382	12133	2	88	29	122	164	125	2.86597759217e-05	0.00122474348325	0.017	0.153	-0.136
14158	HNRNPD	HNRNPD	chr4	-	83277689	83277836	83276456	83276554	83277948	83278048	14158	1220	537	2413	1374	272	125	2.87450254276e-05	0.00122670380431	0.511	0.447	0.064
26676	ZNF655	ZNF655	chr7	+	99159990	99160117	99158155	99158318	99161485	99162328	26676	9	12	118	18	252	125	2.88103631095e-05	0.00122781018051	0.271	0.765	-0.494
3456	MYO6	MYO6	chr6	+	76621388	76621415	76618212	76618344	76623779	76623998	3456	5	103	95	390	152	125	2.90315984592e-05	0.00123483517428	0.038	0.167	-0.129
35513	PREPL	PREPL	chr2	-	44548965	44549039	44544747	44548584	44549869	44549993	35513	107	12	148	0	199	125	2.90544789506e-05	0.00123483517428	0.849	1.0	-0.151
11033	MPPE1	MPPE1	chr18	-	11906201	11906308	11896982	11897355	11908199	11908796	11033	64	12	124	1	232	125	2.93506497498e-05	0.00124572314939	0.742	0.985	-0.243
7779	DCAF8	DCAF8	chr1	-	160194851	160194909	160194231	160194339	160195380	160195453	7779	224	26	286	6	183	125	2.94700799727e-05	0.00124909034203	0.855	0.97	-0.115
21736	HSPH1	HSPH1	chr13	-	31717928	31718060	31715258	31715396	31719699	31719905	21736	854	27	1358	10	257	125	2.98939522728e-05	0.00126533464016	0.939	0.985	-0.046
34240	HSPD1	HSPD1	chr2	-	198354920	198355020	198353725	198353971	198358047	198358216	34240	2813	25	7113	0	225	125	3.06958908298e-05	0.00129751572187	0.984	1.0	-0.016
416	CENPU	CENPU	chr4	-	185621973	185622035	185618800	185618957	185623242	185623290	416	214	12	753	5	187	125	3.13312585105e-05	0.00132257817937	0.923	0.99	-0.067
20230	ELP2	ELP2	chr18	+	33718757	33718835	33718232	33718389	33721099	33721164	20230	112	13	272	3	203	125	3.15667615145e-05	0.0013307162672	0.841	0.982	-0.141
27422	GPR180	GPR180	chr13	+	95271403	95271584	95264443	95264644	95271721	95271771	27422	46	20	299	31	306	125	3.20156436532e-05	0.00134781533342	0.484	0.798	-0.314
5427	CD44	CD44	chr11	+	35243200	35243279	35236398	35236461	35250675	35253949	5427	3	0	2392	2	204	125	3.26889799984e-05	0.0013743047151	1.0	0.999	0.001
2852	DSE	DSE	chr6	+	116754505	116754713	116752116	116752356	116756749	116759442	2852	129	0	405	36	333	125	3.35908580831e-05	0.00141031806181	1.0	0.809	0.191
21049	YME1L1	YME1L1	chr10	-	27436426	27436597	27434356	27434519	27437834	27437969	21049	30	194	19	431	296	125	3.39487687007e-05	0.00142342663706	0.061	0.018	0.043
34218	PARP2	PARP2	chr14	+	20825554	20825679	20825209	20825308	20825796	20826063	34218	158	39	293	23	250	125	3.42822576922e-05	0.00143547738425	0.669	0.864	-0.195
34231	FAM32A	FAM32A	chr19	+	16301330	16301384	16296434	16296576	16301697	16302857	34231	515	24	894	9	179	125	3.45575734454e-05	0.00144506320207	0.937	0.986	-0.049
13477	ETFA	ETFA	chr15	-	76584959	76585041	76584771	76584854	76603690	76603810	13477	317	23	588	9	207	125	3.56524556371e-05	0.00148884845907	0.893	0.975	-0.082
12076	NUBP2	NUBP2	chr16	+	1833877	1834067	1832923	1833037	1836537	1836656	12076	12	45	0	72	315	125	3.57592717294e-05	0.0014913100297	0.096	0.0	0.096
7489	UPP1	UPP1	chr7	+	48142893	48143008	48141420	48141579	48146469	48146679	7489	2	4	654	23	240	125	3.58654954119e-05	0.00149374034568	0.207	0.937	-0.73
6791	PANX1	PANX1	chr11	+	93886656	93886796	93862093	93862659	93911534	93911758	6791	59	10	225	3	265	125	3.59382283306e-05	0.00149477119784	0.736	0.973	-0.237
36085	DSCC1	DSCC1	chr8	-	120855015	120855068	120854033	120854188	120855848	120855987	36085	112	9	263	0	178	125	3.60972899608e-05	0.00149938516553	0.897	1.0	-0.103
4770	SREBF1	SREBF1	chr17	-	17726831	17726921	17723403	17723835	17740040	17740325	4770	13	7	13	67	215	125	3.61724234673e-05	0.00150050533725	0.519	0.101	0.418
8252	CKLF	CKLF	chr16	+	66592092	66592251	66586465	66586696	66599985	66600190	8252	119	9	251	0	284	125	3.6407416947e-05	0.0015082450268	0.853	1.0	-0.147
9209	XPO7	XPO7	chr8	+	21829386	21829452	21827654	21827821	21832180	21832285	9209	164	10	335	0	191	125	3.66011879016e-05	0.00151425870743	0.915	1.0	-0.085
27876	MFSD1	MFSD1	chr3	+	158523150	158523263	158522107	158522160	158524828	158524871	27876	218	17	341	3	238	125	3.72011785386e-05	0.0015360709531	0.871	0.984	-0.113
28919	SCMH1	SCMH1	chr1	-	41618270	41618413	41608549	41608784	41626546	41626570	28919	2	20	13	5	268	125	3.72270269184e-05	0.0015360709531	0.045	0.548	-0.503
36581	PTRH2	PTRH2	chr17	-	57776231	57777550	57774666	57775339	57784731	57784959	36581	127	33	128	87	1444	125	3.79481700314e-05	0.00156169001452	0.25	0.113	0.137
7274	CAMK1	CAMK1	chr3	-	9802339	9802452	9801355	9801434	9803144	9803220	7274	180	1	153	16	238	125	3.79227257904e-05	0.00156169001452	0.99	0.834	0.156
18794	ZNF195	ZNF195	chr11	-	3382972	3383119	3379156	3381795	3392204	3392300	18794	45	49	89	29	272	125	3.8450322983e-05	0.00158026769379	0.297	0.585	-0.288
17066	SEPT2	SEPT2	chr2	+	242256913	242257014	242254601	242255025	242263630	242263656	17066	24	42	17	132	226	125	3.85300285817e-05	0.00158145715468	0.24	0.066	0.174
2494	UBXN11	UBXN11	chr1	-	26628184	26628213	26624452	26624553	26629303	26629409	2494	50	24	30	0	154	125	3.92010488234e-05	0.00160688193947	0.628	1.0	-0.372
12135	ADNP	ADNP	chr20	-	49521302	49521386	49520425	49520538	49545187	49545362	12135	12	104	52	120	209	125	3.93923085776e-05	0.0016125999857	0.065	0.206	-0.141
1613	UBR7	UBR7	chr14	+	93678377	93678473	93676993	93677054	93681274	93681328	1613	81	14	278	7	221	125	3.97851156131e-05	0.00162322669202	0.766	0.957	-0.191
28956	TRIM26	TRIM26	chr6	-	30172432	30172542	30168811	30168915	30181081	30181271	28956	33	16	138	11	235	125	3.9808210853e-05	0.00162322669202	0.523	0.87	-0.347
4985	ZNF638	ZNF638	chr2	+	71575556	71577401	71558884	71558995	71582848	71582910	4985	857	10	1418	0	1970	125	3.97653191327e-05	0.00162322669202	0.845	1.0	-0.155
30494	ZNF227	ZNF227	chr19	+	44721943	44722005	44717221	44717397	44732598	44732725	30494	22	24	30	3	187	125	3.99068794265e-05	0.00162512289513	0.38	0.87	-0.49
17285	KIF1A	KIF1A	chr2	-	241696735	241697011	241689845	241689964	241697776	241697914	17285	8	64	42	69	401	125	4.02245513502e-05	0.00163592095067	0.038	0.159	-0.121
23446	MTMR14	MTMR14	chr3	+	9731647	9731827	9730627	9730766	9739394	9739550	23446	133	12	169	0	305	125	4.11153853161e-05	0.00166820296651	0.82	1.0	-0.18
27873	FAM92A1	FAM92A1	chr8	+	94736737	94736823	94730902	94731016	94738621	94738741	27873	28	199	2	139	211	125	4.11254093756e-05	0.00166820296651	0.077	0.008	0.069
26355	ELOVL1	ELOVL1	chr1	-	43830856	43831047	43830598	43830679	43831234	43831294	26355	368	3	2503	123	316	125	4.12976053851e-05	0.00167300949358	0.98	0.889	0.091
18340	DENND1B	DENND1B	chr1	-	197616184	197616244	197614819	197614873	197621364	197621445	18340	0	10	31	14	185	125	4.17164950468e-05	0.00168778437687	0.0	0.599	-0.599
1669	ILF3	ILF3	chr19	+	10791021	10791119	10790491	10790603	10791694	10791806	1669	1233	40	1574	16	223	125	4.19335761819e-05	0.0016943666651	0.945	0.982	-0.037
17346	CDC45	CDC45	chr22	+	19502487	19502571	19496052	19496214	19504049	19504168	17346	100	10	174	0	209	125	4.23794716561e-05	0.00171016538925	0.857	1.0	-0.143
21072	ZSCAN16-AS1	ZSCAN16-AS1	chr6	-	28093400	28093597	28089572	28090989	28104522	28105094	21072	31	217	26	50	322	125	4.33420551428e-05	0.00174674649918	0.053	0.168	-0.115
31159	MBD1	MBD1	chr18	-	47797838	47797910	47793251	47794033	47799046	47799108	31159	41	19	63	3	197	125	4.34935344095e-05	0.00175058666338	0.578	0.93	-0.352
724	ATP6AP2	ATP6AP2	chrX	+	40456500	40456596	40450485	40450617	40456778	40456916	724	431	16	815	4	221	125	4.50391617466e-05	0.00181045807212	0.938	0.991	-0.053
13161	PRH1-PRR4	PRH1-PRR4	chr12	-	11187380	11187484	11126253	11126320	11199618	11199787	13161	16	20	0	22	229	125	4.52181119617e-05	0.00181530907467	0.304	0.0	0.304
18486	NAP1L1	NAP1L1	chr12	-	76461150	76461253	76453917	76454059	76467982	76468019	18486	1632	40	2601	130	228	125	4.60419641398e-05	0.00184600425849	0.957	0.916	0.041
19581	PTPRF	PTPRF	chr1	+	44067741	44067768	44064390	44064584	44069086	44069204	19581	2	158	66	626	152	125	4.62973482338e-05	0.00185152418399	0.01	0.08	-0.07
6558	PIGN	PIGN	chr18	-	59829485	59829562	59828365	59828618	59854076	59854289	6558	12	0	25	38	202	125	4.62985054193e-05	0.00185152418399	1.0	0.289	0.711
14958	RBPMS	RBPMS	chr8	+	30423773	30423877	30416403	30416473	30428153	30429778	14958	79	6	662	2	229	125	4.68048734952e-05	0.00186937464615	0.878	0.994	-0.116
21042	PRKAG1	PRKAG1	chr12	-	49397539	49397705	49396926	49397073	49398289	49398416	21042	172	11	424	2	291	125	4.73769166724e-05	0.00188979908463	0.87	0.989	-0.119
5570	FDFT1	FDFT1	chr8	+	11660267	11660440	11653081	11653520	11666302	11666400	5570	747	13	3989	9	298	125	4.76416060899e-05	0.00189792705181	0.96	0.995	-0.035
3454	MYO6	MYO6	chr6	+	76604947	76604977	76602246	76602407	76617321	76617425	3454	3	81	36	130	155	125	4.7724669334e-05	0.00189880794861	0.029	0.183	-0.154
13324	UBE2B	UBE2B	chr5	+	133716409	133716499	133710073	133710154	133724015	133724104	13324	144	10	257	0	215	125	4.80157576054e-05	0.00190313988668	0.893	1.0	-0.107
20638	AKAP9	AKAP9	chr7	+	91671359	91671500	91669987	91670212	91671981	91672085	20638	14	10	10	61	266	125	4.80142375285e-05	0.00190313988668	0.397	0.072	0.325
2626	AP3M1	AP3M1	chr10	-	75898563	75898689	75897864	75898140	75910512	75910826	2626	98	54	217	46	251	125	4.80168186348e-05	0.00190313988668	0.475	0.701	-0.226
31577	ENSA	ENSA	chr1	-	150598954	150599002	150598117	150598284	150599942	150600068	31577	1	462	52	1303	173	125	4.85897961882e-05	0.0019234026946	0.002	0.028	-0.026
4989	ZNF638	ZNF638	chr2	+	71575882	71577401	71558884	71558995	71582848	71582910	4989	896	10	1472	0	1644	125	4.91160941086e-05	0.00194176862914	0.872	1.0	-0.128
13662	P2RX5-TAX1BP3	P2RX5-TAX1BP3	chr17	-	3567488	3567566	3566186	3567179	3567972	3568092	13662	232	10	2175	14	203	125	4.93219238132e-05	0.00194496948424	0.935	0.99	-0.055
13996	ZMIZ2	ZMIZ2	chr7	+	44799749	44799827	44798879	44799059	44800023	44800192	13996	18	37	135	78	203	125	4.92986632558e-05	0.00194496948424	0.231	0.516	-0.285
15886	FBRS	FBRS	chr16	+	30672500	30672536	30671583	30671763	30673740	30673789	15886	5	15	22	4	161	125	4.9777005402e-05	0.00196043369063	0.206	0.81	-0.604
30521	LOC389906	LOC389906	chrX	-	3736482	3736541	3735575	3735819	3746546	3747433	30521	47	10	80	0	184	125	5.00391866356e-05	0.00196827118846	0.762	1.0	-0.238
4652	ARL16	ARL16	chr17	-	79650042	79650156	79649063	79649179	79650565	79650624	4652	263	40	404	20	239	125	5.06979589362e-05	0.00199166899715	0.775	0.914	-0.139
21117	C12orf49	C12orf49	chr12	-	117160871	117161028	117157567	117157681	117175594	117175875	21117	67	11	239	4	282	125	5.15053267953e-05	0.00202083809276	0.73	0.964	-0.234
23003	KIAA0101	KIAA0101	chr15	-	64668941	64669104	64657210	64658274	64673156	64673237	23003	850	115	1920	152	288	125	5.16456645133e-05	0.00202125299822	0.762	0.846	-0.084
29837	LOXL3	LOXL3	chr2	-	74763835	74764055	74763417	74763598	74776495	74776710	29837	105	13	12	12	345	125	5.16288442155e-05	0.00202125299822	0.745	0.266	0.479
9641	MCRS1	MCRS1	chr12	-	49960504	49960624	49959859	49959998	49961830	49961928	9641	335	20	458	4	245	125	5.17357263558e-05	0.00202223724362	0.895	0.983	-0.088
30620	AURKB	AURKB	chr17	-	8113494	8113567	8111055	8111158	8113847	8113944	30620	105	27	469	38	198	125	5.23736462411e-05	0.0020429217539	0.711	0.886	-0.175
324	TMX2	TMX2	chr11	+	57506445	57506511	57505079	57505140	57506602	57506732	324	166	15	254	2	191	125	5.23960607763e-05	0.0020429217539	0.879	0.988	-0.109
13438	GPBP1	GPBP1	chr5	+	56517202	56517223	56509900	56510020	56526672	56526796	13438	15	170	66	240	146	125	5.24757170652e-05	0.00204347001717	0.07	0.191	-0.121
16091	SOD1	SOD1	chr21	+	33036102	33036199	33031934	33032154	33038761	33038831	16091	3454	67	3387	27	222	125	5.26406597748e-05	0.00204425649809	0.967	0.986	-0.019
18509	VPS29	VPS29	chr12	-	110936624	110936664	110933816	110934008	110937339	110937351	18509	14	79	21	22	165	125	5.26051632023e-05	0.00204425649809	0.118	0.42	-0.302
545	ARHGAP29	ARHGAP29	chr1	-	94655481	94655639	94654771	94654908	94667275	94667413	545	6	0	2657	1	283	125	5.26927733433e-05	0.00204425649809	1.0	0.999	0.001
17515	TRMT1	TRMT1	chr19	-	13226810	13226866	13226092	13226280	13226959	13227245	17515	69	13	109	1	181	125	5.31587681115e-05	0.00205246750136	0.786	0.987	-0.201
20616	IL17RA	IL17RA	chr22	+	17581244	17581371	17579664	17579777	17582885	17582933	20616	24	7	182	3	252	125	5.30312793987e-05	0.00205246750136	0.63	0.968	-0.338
33463	PPHLN1	PPHLN1	chr12	+	42745686	42745851	42729684	42729776	42748962	42749024	33463	236	91	321	226	290	125	5.30451265527e-05	0.00205246750136	0.528	0.38	0.148
3461	RERE	RERE	chr1	-	8674619	8674745	8617476	8617582	8684368	8684439	3461	74	36	148	21	251	125	5.31679540845e-05	0.00205246750136	0.506	0.778	-0.272
12690	SH3YL1	SH3YL1	chr2	-	224863	224920	218135	219001	229965	230044	12690	3	22	184	169	182	125	5.38558555293e-05	0.00207644983577	0.086	0.428	-0.342
31763	CUEDC1	CUEDC1	chr17	-	55946482	55946554	55943834	55943905	55948646	55948730	31763	54	8	130	0	197	125	5.43065385853e-05	0.00209123806743	0.811	1.0	-0.189
33856	PLSCR1	PLSCR1	chr3	-	146246400	146246618	146243391	146243434	146251256	146251337	33856	91	15	1538	62	343	125	5.43876354929e-05	0.00209177531915	0.689	0.9	-0.211
16561	SOS1	SOS1	chr2	-	39216410	39216455	39214613	39214732	39222263	39222528	16561	49	17	117	6	170	125	5.49027823862e-05	0.00210742370939	0.679	0.935	-0.256
30647	ARL5A	ARL5A	chr2	-	152668870	152668954	152663334	152663486	152670682	152670830	30647	110	9	376	2	209	125	5.49974473e-05	0.00210742370939	0.88	0.991	-0.111
36520	KIF21A	KIF21A	chr12	-	39727013	39727082	39726694	39726909	39730897	39731005	36520	15	6	103	1	194	125	5.49751673998e-05	0.00210742370939	0.617	0.985	-0.368
25029	LAS1L	LAS1L	chrX	-	64748139	64748249	64744844	64744930	64749091	64749138	25029	183	9	419	0	235	125	5.53998945415e-05	0.00211829524012	0.915	1.0	-0.085
31527	NDUFAF5	NDUFAF5	chr20	+	13795063	13795161	13789487	13789548	13797108	13797192	31527	54	30	23	49	223	125	5.54171547106e-05	0.00211829524012	0.502	0.208	0.294
21906	ZFAND5	ZFAND5	chr9	-	74978385	74978522	74975543	74975703	74979611	74980163	21906	288	47	517	170	262	125	5.60241423097e-05	0.00213887267815	0.745	0.592	0.153
10304	MATR3	MATR3	chr5	+	138642927	138644016	138629332	138629494	138650363	138650425	10304	3793	34	5538	15	1214	125	5.61826104204e-05	0.00214229726123	0.92	0.974	-0.054
17343	CDC45	CDC45	chr22	+	19502271	19502410	19496052	19496214	19504049	19504168	17343	147	10	244	0	264	125	5.6632849349e-05	0.0021568253738	0.874	1.0	-0.126
32063	ACTN1	ACTN1	chr14	-	69349589	69349772	69349174	69349309	69350884	69351025	32063	231	2	6936	8	308	125	5.7314964708e-05	0.0021801380898	0.979	0.997	-0.018
35153	ZFYVE21	ZFYVE21	chr14	+	104196129	104196183	104195427	104195519	104198956	104199099	35153	12	45	17	376	179	125	5.86024219199e-05	0.00222639176838	0.157	0.031	0.126
18088	DCUN1D5	DCUN1D5	chr11	-	102953476	102953568	102937187	102937296	102953984	102954055	18088	97	9	599	6	217	125	5.91464317264e-05	0.00224432251836	0.861	0.983	-0.122
2928	SNAPC5	SNAPC5	chr15	-	66787667	66787757	66786752	66786890	66789979	66790146	2928	122	23	194	7	215	125	5.98562024775e-05	0.00226849181969	0.755	0.942	-0.187
36018	ING3	ING3	chr7	+	120604795	120604892	120595612	120595678	120606679	120606751	36018	67	20	87	3	222	125	6.16937184283e-05	0.00233529089939	0.654	0.942	-0.288
1777	DDX19B	DDX19B	chr16	+	70346511	70346560	70333061	70333257	70348804	70348858	1777	40	6	171	0	174	125	6.17783031917e-05	0.00233565470793	0.827	1.0	-0.173
4752	SHMT2	SHMT2	chr12	+	57625263	57625343	57624585	57624783	57625495	57625696	4752	847	37	906	11	205	125	6.20845199868e-05	0.00234438672867	0.933	0.98	-0.047
2670	CLCN6	CLCN6	chr1	+	11888514	11888681	11888162	11888276	11889252	11889379	2670	71	8	38	24	292	125	6.2731445055e-05	0.00236107767173	0.792	0.404	0.388
34028	DUSP6	DUSP6	chr12	-	89744364	89744802	89741601	89743338	89745416	89746636	34028	685	3	752	24	563	125	6.27539021023e-05	0.00236107767173	0.981	0.874	0.107
34290	MUM1	MUM1	chr19	+	1358586	1358699	1358392	1358463	1360134	1361031	34290	10	40	68	62	238	125	6.2686864351e-05	0.00236107767173	0.116	0.365	-0.249
4588	FNIP1	FNIP1	chr5	-	131066596	131066731	131055009	131055110	131080256	131080383	4588	15	5	95	0	260	125	6.29909264043e-05	0.00236713670721	0.591	1.0	-0.409
20482	TBC1D31	TBC1D31	chr8	+	124154501	124154696	124153000	124153141	124156956	124157095	20482	87	5	47	19	320	125	6.3439923524e-05	0.00237884185064	0.872	0.491	0.381
20992	CARM1	CARM1	chr19	+	11032050	11032119	11031725	11031803	11032290	11033448	20992	149	128	145	236	194	125	6.34551272072e-05	0.00237884185064	0.429	0.284	0.145
4562	C17orf62	C17orf62	chr17	-	80405455	80405497	80404498	80404572	80407045	80407168	4562	123	18	270	7	167	125	6.40964640823e-05	0.00239999656918	0.836	0.967	-0.131
28228	RFC1	RFC1	chr4	-	39308211	39308321	39306433	39306548	39310255	39310652	28228	271	14	278	0	235	125	6.43656548368e-05	0.00240718276726	0.911	1.0	-0.089
23851	DNAJC19	DNAJC19	chr3	-	180704730	180704810	180703713	180703784	180707387	180707562	23851	248	23	126	0	205	125	6.47774122868e-05	0.00241967712826	0.868	1.0	-0.132
29364	HNRNPDL	HNRNPDL	chr4	-	83347615	83347786	83347189	83347282	83348342	83348457	29364	2539	13	5053	76	296	125	6.54750651293e-05	0.00243988600954	0.988	0.966	0.022
35883	NRM	NRM	chr6	-	30657052	30657247	30655823	30656719	30657823	30658020	35883	134	2	138	21	320	125	6.54006445369e-05	0.00243988600954	0.963	0.72	0.243
13322	UBE2B	UBE2B	chr5	+	133724015	133724104	133710073	133710154	133725915	133727799	13322	241	10	495	0	214	125	6.58453312695e-05	0.00245075221629	0.934	1.0	-0.066
13092	UTP6	UTP6	chr17	-	30216303	30216422	30214254	30214332	30219278	30219342	13092	146	8	384	0	244	125	6.61304748359e-05	0.00245842802215	0.903	1.0	-0.097
26172	LOC100130691	LOC100130691	chr2	-	178196869	178196979	178187966	178188124	178199120	178199257	26172	0	4	21	0	235	125	6.75335947153e-05	0.00250759723023	0.0	1.0	-1.0
3671	SLC33A1	SLC33A1	chr3	-	155560220	155560408	155551645	155551830	155571011	155572248	3671	147	10	230	0	313	125	6.78140715137e-05	0.00251501401175	0.854	1.0	-0.146
36683	CRYBB2P1	CRYBB2P1	chr22	+	25849282	25849401	25844053	25844251	25851678	25851807	36683	23	43	70	36	244	125	6.83958704075e-05	0.00253357497123	0.215	0.499	-0.284
25417	UBE2A	UBE2A	chrX	+	118715469	118715559	118709337	118709363	118716550	118716639	25417	181	26	519	22	215	125	6.87506092171e-05	0.00254369088948	0.802	0.932	-0.13
27573	GGCX	GGCX	chr2	-	85787937	85788108	85786039	85786198	85788508	85788657	27573	77	27	231	23	296	125	6.90718540767e-05	0.00254952069911	0.546	0.809	-0.263
29910	UBTF	UBTF	chr17	-	42289711	42289822	42289240	42289374	42290186	42290307	29910	102	112	239	131	236	125	6.90536312098e-05	0.00254952069911	0.325	0.491	-0.166
17157	PACRGL	PACRGL	chr4	+	20709425	20709493	20706282	20706437	20715054	20715162	17157	51	2	44	20	193	125	6.9356136011e-05	0.00255698426645	0.943	0.588	0.355
6964	NGLY1	NGLY1	chr3	-	25773809	25773974	25770623	25770809	25775362	25775473	6964	221	2	192	18	290	125	6.97460606677e-05	0.00256832036404	0.979	0.821	0.158
10584	UPRT	UPRT	chrX	+	74514397	74514455	74513306	74513349	74516176	74516246	10584	24	25	9	54	183	125	7.00722383716e-05	0.00257424580423	0.396	0.102	0.294
27742	VARS2	VARS2	chr6	+	30893050	30893162	30892130	30892337	30893320	30893496	27742	93	0	176	22	237	125	7.00394687017e-05	0.00257424580423	1.0	0.808	0.192
396	RBM5	RBM5	chr3	+	50147811	50147896	50147035	50147121	50148111	50148203	396	227	29	256	7	210	125	7.0320926021e-05	0.00258033899686	0.823	0.956	-0.133
36952	SDCCAG3	SDCCAG3	chr9	-	139303450	139303519	139302277	139302390	139304541	139304691	36952	13	46	71	65	194	125	7.04569254417e-05	0.00258228776269	0.154	0.413	-0.259
8492	ADAM15	ADAM15	chr1	+	155034379	155034451	155033238	155033308	155034720	155034845	8492	0	27	65	154	197	125	7.06375021072e-05	0.00258586381098	0.0	0.211	-0.211
13790	KCTD9	KCTD9	chr8	-	25301807	25301851	25298092	25298189	25303644	25303766	13790	65	6	324	0	169	125	7.21956567205e-05	0.00263980198804	0.889	1.0	-0.111
29592	DNAAF2	DNAAF2	chr14	-	50094729	50094873	50091891	50092766	50100004	50101948	29592	52	46	127	38	269	125	7.32211058199e-05	0.00267415839344	0.344	0.608	-0.264
12993	ASAP1	ASAP1	chr8	-	131104218	131104389	131092147	131092217	131124339	131124568	12993	202	49	344	32	296	125	7.34535218475e-05	0.00267950534674	0.635	0.819	-0.184
21787	FGFR1OP	FGFR1OP	chr6	+	167417210	167417299	167416680	167416735	167417751	167417889	21787	38	7	109	0	214	125	7.45394424259e-05	0.00271593830397	0.76	1.0	-0.24
26577	SLC27A5	SLC27A5	chr19	-	59010151	59010282	59009699	59010058	59010489	59010587	26577	45	6	173	0	256	125	7.46673073867e-05	0.0027174189568	0.786	1.0	-0.214
12382	MEMO1	MEMO1	chr2	-	32108454	32108531	32094916	32095021	32117060	32117203	12382	141	29	413	27	202	125	7.58712892828e-05	0.00275801432325	0.751	0.904	-0.153
13010	TBC1D14	TBC1D14	chr4	+	7011603	7011675	7008358	7008453	7012379	7012508	13010	166	14	368	4	197	125	7.62418152461e-05	0.00276825322886	0.883	0.983	-0.1
29407	SUPT20H	SUPT20H	chr13	-	37599456	37599574	37598476	37598579	37600340	37600373	29407	351	17	575	4	243	125	7.7010907217e-05	0.00279292292495	0.914	0.987	-0.073
12269	ACAA1	ACAA1	chr3	-	38167652	38167832	38167316	38167372	38168000	38168191	12269	360	4	597	37	305	125	7.71650432311e-05	0.00279525882765	0.974	0.869	0.105
28227	RFC1	RFC1	chr4	-	39308211	39308324	39306433	39306548	39310255	39310652	28227	209	14	199	0	238	125	7.85232816423e-05	0.00284115655401	0.887	1.0	-0.113
26596	FAM208B	FAM208B	chr10	+	5759621	5759713	5754785	5754881	5762506	5762631	26596	3	6	22	0	217	125	7.91973597263e-05	0.00286222198092	0.224	1.0	-0.776
24503	NGFRAP1	NGFRAP1	chrX	+	102631955	102632034	102631250	102631541	102632390	102633092	24503	770	36	418	3	204	125	7.99801991757e-05	0.00288716471022	0.929	0.988	-0.059
13325	UBE2B	UBE2B	chr5	+	133716409	133716499	133710073	133710154	133725915	133727799	13325	0	10	6	0	215	125	8.07003570129e-05	0.00290306954044	0.0	1.0	-1.0
7222	UBE2C	UBE2C	chr20	+	44444028	44444179	44443022	44443109	44444492	44444552	7222	1	6	44	5	276	125	8.06154551924e-05	0.00290306954044	0.07	0.799	-0.729
7462	BLOC1S2	BLOC1S2	chr10	-	102042662	102042770	102040690	102040810	102045853	102045970	7462	0	140	25	255	233	125	8.05161345278e-05	0.00290306954044	0.0	0.05	-0.05
25962	CCT6A	CCT6A	chr7	+	56122061	56122196	56120114	56120178	56123316	56123490	25962	1717	2	4397	53	260	125	8.10920873459e-05	0.00291379676711	0.998	0.976	0.022
10660	NDFIP1	NDFIP1	chr5	+	141517298	141517423	141515294	141515382	141520127	141520194	10660	598	14	1688	6	250	125	8.15394355227e-05	0.00291641565423	0.955	0.993	-0.038
17929	PLEKHA4	PLEKHA4	chr19	-	49360678	49360753	49357473	49357521	49362116	49362396	17929	47	54	65	22	200	125	8.14760100635e-05	0.00291641565423	0.352	0.649	-0.297
19980	ZFAS1	ZFAS1	chr20	+	47897439	47897501	47897021	47897107	47905581	47905795	19980	508	425	730	429	187	125	8.13566522568e-05	0.00291641565423	0.444	0.532	-0.088
25286	DNAAF5	DNAAF5	chr7	+	813684	813835	810107	810255	814642	814799	25286	33	4	381	0	276	125	8.14592623454e-05	0.00291641565423	0.789	1.0	-0.211
29575	NPY	NPY	chr7	+	24329117	24329198	24324859	24325047	24331281	24331484	29575	2250	2	2	0	206	125	8.19331301264e-05	0.00292713624177	0.999	1.0	-0.001
25317	ABHD16A	ABHD16A	chr6	-	31669050	31669117	31668718	31668805	31670926	31671137	25317	67	21	55	1	192	125	8.27525856968e-05	0.00295302554664	0.675	0.973	-0.298
11623	MPP7	MPP7	chr10	-	28491081	28491200	28438910	28438988	28527496	28527664	11623	4	4	56	0	244	125	8.29672189715e-05	0.00295524009643	0.339	1.0	-0.661
5010	KIAA1217	KIAA1217	chr10	+	24825702	24825822	24821998	24822166	24833909	24834032	5010	17	7	103	2	245	125	8.3004368259e-05	0.00295524009643	0.553	0.963	-0.41
29885	RNGTT	RNGTT	chr6	-	89511282	89511351	89479492	89479593	89554075	89554240	29885	27	6	103	0	194	125	8.54455245213e-05	0.00303868085093	0.744	1.0	-0.256
19353	ZNF83	ZNF83	chr19	-	53119970	53120068	53115617	53118050	53122188	53122315	19353	48	8	24	24	223	125	8.57930843673e-05	0.00304756209498	0.771	0.359	0.412
34623	MRPL55	MRPL55	chr1	-	228296655	228296722	228295935	228296019	228296849	228297013	34623	77	16	107	2	192	125	8.59250266546e-05	0.00304877261432	0.758	0.972	-0.214
2014	QARS	QARS	chr3	-	49135424	49135550	49133364	49133512	49135624	49135691	2014	1748	2	1179	19	251	125	8.63905951108e-05	0.00306180456142	0.998	0.969	0.029
2873	ILK	ILK	chr11	+	6629275	6629441	6625455	6625590	6629623	6629719	2873	472	22	1456	19	291	125	8.65855337762e-05	0.00306522628833	0.902	0.971	-0.069
30483	APLP2	APLP2	chr11	+	130007150	130007186	130005457	130005610	130010292	130010378	30483	22	476	242	2319	161	125	8.67697534712e-05	0.0030682612144	0.035	0.075	-0.04
12087	RBX1	RBX1	chr22	+	41349558	41349637	41347350	41347480	41360050	41360121	12087	1149	31	1931	16	204	125	9.00030888989e-05	0.00317179437609	0.958	0.987	-0.029
31156	TRAPPC2	TRAPPC2	chrX	-	13752168	13752304	13737989	13738101	13752643	13752754	31156	33	8	26	36	261	125	8.99455979146e-05	0.00317179437609	0.664	0.257	0.407
37183	ARMC8	ARMC8	chr3	+	137956150	137956226	137953875	137953956	137956323	137956414	37183	157	10	257	0	201	125	8.99089038868e-05	0.00317179437609	0.907	1.0	-0.093
23562	R3HDM1	R3HDM1	chr2	+	136374237	136374327	136362375	136362586	136379063	136379178	23562	2	38	39	76	215	125	9.0705568728e-05	0.00319293851139	0.03	0.23	-0.2
7103	PHLDB2	PHLDB2	chr3	+	111651115	111651244	111639128	111639266	111658321	111658477	7103	105	15	294	122	254	125	9.15088090999e-05	0.0032171311543	0.775	0.543	0.232
8285	SLMO2	SLMO2	chr20	-	57612245	57612335	57611744	57611815	57613520	57613689	8285	383	28	814	18	215	125	9.15993751442e-05	0.0032171311543	0.888	0.963	-0.075
6889	MAN2B1	MAN2B1	chr19	-	12769241	12769321	12769037	12769158	12772073	12772190	6889	148	12	172	0	205	125	9.19731677312e-05	0.00322662172785	0.883	1.0	-0.117
29963	BPTF	BPTF	chr17	+	65871671	65871860	65870932	65871136	65882243	65882432	29963	40	4	49	34	314	125	9.22845858946e-05	0.00323390517927	0.799	0.365	0.434
2267	TSPAN17	TSPAN17	chr5	+	176081895	176082021	176079743	176079914	176083078	176083135	2267	122	6	698	0	251	125	9.30757067997e-05	0.00325796347633	0.91	1.0	-0.09
18787	ZNF195	ZNF195	chr11	-	3383775	3383832	3379156	3381795	3392204	3392300	18787	2	49	15	29	182	125	9.44968609234e-05	0.00330399630566	0.027	0.262	-0.235
5914	EPB41L2	EPB41L2	chr6	-	131199243	131199390	131190702	131191266	131206235	131206408	5914	87	28	339	260	272	125	9.46297590677e-05	0.00330493372672	0.588	0.375	0.213
16276	MPND	MPND	chr19	+	4358079	4358169	4357511	4357582	4359159	4359252	16276	146	25	164	5	215	125	9.52190777654e-05	0.00332179163452	0.772	0.95	-0.178
11764	NUP93	NUP93	chr16	+	56873432	56873516	56872863	56872981	56875616	56875745	11764	212	10	569	2	209	125	9.66388776918e-05	0.00336755140574	0.927	0.994	-0.067
35625	POC1A	POC1A	chr3	-	52130584	52130728	52109248	52110001	52156394	52156493	35625	46	24	290	45	269	125	9.7796234358e-05	0.00340407384241	0.471	0.75	-0.279
1682	HNRNPM	HNRNPM	chr19	+	8538547	8538592	8536209	8536311	8539050	8539128	1682	1285	46	2095	30	170	125	9.79558774248e-05	0.00340582527836	0.954	0.981	-0.027
34754	DPAGT1	DPAGT1	chr11	-	118968173	118968261	118967851	118968007	118969112	118969197	34754	16	5	188	2	213	125	9.85433066568e-05	0.00342242991335	0.653	0.982	-0.329
31012	SPPL3	SPPL3	chr12	-	121204065	121204175	121200312	121202873	121205196	121205396	31012	286	1	352	19	235	125	9.88251634211e-05	0.00342839678848	0.993	0.908	0.085
13608	NEIL1	NEIL1	chr15	+	75646079	75646207	75644942	75645042	75646590	75646618	13608	6	6	31	0	253	125	0.00010193017903	0.00353074358439	0.331	1.0	-0.669
2437	TRIM59	TRIM59	chr3	-	160166513	160166583	160153290	160156974	160167504	160167626	2437	3	4	44	0	195	125	0.00010200202953	0.00353074358439	0.325	1.0	-0.675
13117	CTTN	CTTN	chr11	+	70267575	70267686	70266505	70266616	70269045	70269101	13117	149	8	1377	250	236	125	0.000102300168143	0.00353539926741	0.908	0.745	0.163
21864	CHCHD7	CHCHD7	chr8	+	57125320	57125468	57124314	57124396	57127156	57127226	21864	174	42	172	94	273	125	0.000102363500761	0.00353539926741	0.655	0.456	0.199
4668	NUDT1	NUDT1	chr7	+	2282559	2282683	2281856	2281891	2284197	2284361	4668	2	62	17	47	249	125	0.00010369460668	0.00357740651373	0.016	0.154	-0.138
35187	CEP170	CEP170	chr1	-	243349080	243349374	243335998	243336148	243349560	243349724	35187	122	2	207	30	419	125	0.000104922806982	0.00361577456406	0.948	0.673	0.275
578	SLC35C2	SLC35C2	chr20	-	44984440	44984513	44983711	44983880	44985212	44985276	578	136	15	193	2	198	125	0.000105369343771	0.00362715046022	0.851	0.984	-0.133
8423	TCTN1	TCTN1	chr12	+	111072200	111072268	111070276	111070364	111074285	111074306	8423	0	12	5	0	193	125	0.00010652369985	0.00366283975875	0.0	1.0	-1.0
1672	NDRG2	NDRG2	chr14	-	21491022	21491064	21490550	21490656	21491399	21491480	1672	97	163	17	4	167	125	0.000108474803668	0.00372581649247	0.308	0.761	-0.453
9528	SPTBN1	SPTBN1	chr2	+	54870119	54870266	54864849	54864940	54871459	54871723	9528	432	2	2441	0	272	125	0.00010906895427	0.00374209816341	0.99	1.0	-0.01
6888	MAN2B1	MAN2B1	chr19	-	12769241	12769324	12769037	12769158	12772073	12772190	6888	325	12	455	0	208	125	0.000109362818057	0.00374805266329	0.942	1.0	-0.058
32130	TYW3	TYW3	chr1	+	75204373	75204472	75202225	75202306	75214434	75214506	32130	141	1	231	24	224	125	0.000109901047717	0.00376235971377	0.987	0.843	0.144
5949	PAICS	PAICS	chr4	+	57318037	57318218	57316784	57316868	57325537	57327534	5949	448	2	2783	0	306	125	0.000110077220411	0.00376425427823	0.989	1.0	-0.011
21500	PDE9A	PDE9A	chr21	+	44151879	44152059	44119077	44119121	44152179	44152234	21500	88	20	15	18	305	125	0.00011097376766	0.00379075195604	0.643	0.255	0.388
14576	TTF2	TTF2	chr1	+	117639972	117640055	117638770	117638921	117641454	117641529	14576	51	8	244	3	208	125	0.000111928656801	0.00381918230594	0.793	0.98	-0.187
18128	SLC25A19	SLC25A19	chr17	-	73284468	73284542	73282713	73282883	73285434	73285530	18128	7	15	35	8	199	125	0.000113211337585	0.0038587229757	0.227	0.733	-0.506
5951	LZTR1	LZTR1	chr22	+	21341792	21341872	21340129	21340186	21342298	21342407	5951	61	8	126	0	205	125	0.000114763895493	0.00390736572273	0.823	1.0	-0.177
1433	PTK2B	PTK2B	chr8	+	27180783	27180943	27179918	27180016	27183080	27183198	1433	12	0	0	5	285	125	0.000116299952382	0.00395534106611	1.0	0.0	1.0
17779	DCLRE1C	DCLRE1C	chr10	-	14978536	14978592	14977461	14977563	14981808	14981868	17779	11	14	51	8	181	125	0.000116560858033	0.00395989139619	0.352	0.815	-0.463
34906	PSMF1	PSMF1	chr20	+	1108068	1108151	1106140	1106293	1115763	1115949	34906	547	13	1071	0	208	125	0.000117091630152	0.00397358992824	0.962	1.0	-0.038
27248	MYOF	MYOF	chr10	-	95083026	95083115	95082834	95082930	95085582	95085722	27248	5	0	2265	2	214	125	0.00011752970877	0.00398411644974	1.0	0.998	0.002
29815	TBC1D5	TBC1D5	chr3	-	17469941	17470011	17447909	17448018	17549965	17550097	29815	47	16	135	8	195	125	0.000118145392033	0.00400063412827	0.653	0.915	-0.262
11428	SNHG21	SNHG21	chr15	+	83425481	83425537	83423380	83423536	83425655	83425691	11428	22	21	39	5	181	125	0.00011991788918	0.00405624538721	0.42	0.843	-0.423
30029	TNFRSF1A	TNFRSF1A	chr12	-	6440018	6440092	6439763	6439877	6442234	6442313	30029	199	0	607	32	199	125	0.000121032056257	0.00408949202665	1.0	0.923	0.077
1083	TXNRD3	TXNRD3	chr3	-	126334197	126334305	126329879	126329975	126340584	126340741	1083	67	0	12	5	233	125	0.000122707971978	0.00413267183895	1.0	0.563	0.437
6588	SNX5	SNX5	chr20	-	17949017	17949100	17937576	17937681	17949342	17949634	6588	52	0	287	54	208	125	0.000122588455621	0.00413267183895	1.0	0.762	0.238
7870	NQO2	NQO2	chr6	+	3015763	3015877	3012777	3012908	3017117	3017219	7870	137	35	279	24	239	125	0.000122701376352	0.00413267183895	0.672	0.859	-0.187
12629	WDR54	WDR54	chr2	+	74649279	74649502	74648884	74648943	74649996	74650059	12629	370	31	299	5	348	125	0.000123560372331	0.0041568858307	0.811	0.956	-0.145
30140	TMEM237	TMEM237	chr2	-	202492043	202492137	202490748	202490870	202492798	202492872	30140	342	18	224	0	219	125	0.000123730701317	0.00415812571535	0.916	1.0	-0.084
12617	SCRN2	SCRN2	chr17	-	45917556	45917738	45916809	45917009	45918035	45918209	12617	115	13	310	5	307	125	0.000124165118929	0.00416378457452	0.783	0.962	-0.179
18108	RBL1	RBL1	chr20	-	35695635	35695700	35695395	35695524	35696388	35696589	18108	7	4	71	0	190	125	0.000124166400338	0.00416378457452	0.535	1.0	-0.465
23413	ACD	ACD	chr16	-	67692457	67692544	67691888	67692265	67692622	67692719	23413	108	8	313	1	212	125	0.000126226522906	0.00422831706246	0.888	0.995	-0.107
25199	HNRNPA2B1	HNRNPA2B1	chr7	-	26233194	26233314	26232870	26232993	26235466	26235529	25199	6067	133	10592	145	245	125	0.000128265765441	0.004292012235	0.959	0.974	-0.015
19344	ZNF83	ZNF83	chr19	-	53119970	53120088	53115617	53118050	53122188	53122315	19344	52	8	28	24	243	125	0.000128409583463	0.00429221432792	0.77	0.375	0.395
5856	GANAB	GANAB	chr11	-	62401781	62401847	62400916	62400986	62402292	62402472	5856	101	584	442	1632	191	125	0.000128808170785	0.00430092277006	0.102	0.151	-0.049
3270	AKR1A1	AKR1A1	chr1	+	46034156	46034356	46033653	46033849	46034598	46034671	3270	1498	159	1136	69	325	125	0.000129141887089	0.00430744883135	0.784	0.864	-0.08
4812	ODC1	ODC1	chr2	-	10584599	10584773	10583827	10583962	10585056	10585175	4812	1484	1	1428	20	299	125	0.000130026866734	0.00433232832018	0.998	0.968	0.03
15209	TMEM230	TMEM230	chr20	-	5092145	5092251	5089977	5090091	5093606	5093733	15209	13	125	0	162	231	125	0.000130904663055	0.00435691556427	0.053	0.0	0.053
23447	MTMR14	MTMR14	chr3	+	9739394	9739550	9731647	9731827	9743473	9744078	23447	99	45	134	20	281	125	0.000132276975366	0.00439789179677	0.495	0.749	-0.254
22139	VTA1	VTA1	chr6	+	142525121	142525202	142519575	142519752	142539634	142542085	22139	269	21	542	10	206	125	0.000133405585468	0.00442596826846	0.886	0.97	-0.084
8040	NR2C2AP	NR2C2AP	chr19	-	19313278	19313384	19313139	19313207	19313599	19313690	8040	81	18	287	15	231	125	0.000133404177319	0.00442596826846	0.709	0.912	-0.203
13125	ATL3	ATL3	chr11	-	63419407	63419458	63413978	63414035	63419942	63420047	13125	23	4	232	0	176	125	0.000134434901636	0.00445448170123	0.803	1.0	-0.197
31229	TMEM97	TMEM97	chr17	+	26652528	26652673	26646120	26646391	26653559	26655711	31229	442	21	820	9	270	125	0.000134627787685	0.00445448170123	0.907	0.977	-0.07
31689	NF2	NF2	chr22	+	30079008	30079068	30077427	30077590	30090740	30094589	31689	2	12	99	48	185	125	0.000134693986536	0.00445448170123	0.101	0.582	-0.481
20260	RRBP1	RRBP1	chr20	-	17660643	17660720	17640624	17641173	17662672	17662928	20260	64	24	119	122	202	125	0.000135337229446	0.0044710081749	0.623	0.376	0.247
26348	SLC35A1	SLC35A1	chr6	+	88210225	88210385	88187079	88187257	88210875	88211028	26348	95	9	153	0	285	125	0.000135622164006	0.00447567507974	0.822	1.0	-0.178
3720	ARMCX2	ARMCX2	chrX	-	100914404	100914487	100914061	100914134	100914742	100914876	3720	65	12	70	0	208	125	0.000139394244671	0.00459528984575	0.765	1.0	-0.235
35730	MRPL9	MRPL9	chr1	-	151733926	151734028	151733291	151733375	151734580	151734631	35730	414	49	674	33	227	125	0.000139984671683	0.0046050078954	0.823	0.918	-0.095
35843	NRM	NRM	chr6	-	30657052	30657229	30655823	30656719	30657823	30658020	35843	191	2	220	21	302	125	0.000139849884237	0.0046050078954	0.975	0.813	0.162
30221	CTBS	CTBS	chr1	-	85035613	85035822	85031523	85031695	85036264	85036403	30221	54	26	162	22	334	125	0.000140587608749	0.00461996389806	0.437	0.734	-0.297
394	RBM5	RBM5	chr3	+	50137964	50138038	50137414	50137484	50140515	50140599	394	118	23	203	9	199	125	0.000142523024525	0.00467862990835	0.763	0.934	-0.171
9149	AHCYL1	AHCYL1	chr1	+	110558046	110558153	110557384	110557479	110558965	110559082	9149	249	8	961	0	232	125	0.000144527504204	0.00473943719839	0.944	1.0	-0.056
13082	ST6GALNAC4	ST6GALNAC4	chr9	-	130678686	130678773	130676934	130677120	130679104	130679305	13082	85	20	98	3	212	125	0.000146152412558	0.00478768255354	0.715	0.951	-0.236
22720	COMMD4	COMMD4	chr15	+	75630695	75630761	75630402	75630474	75630986	75631026	22720	685	14	1267	72	191	125	0.000147255946557	0.00481876523434	0.97	0.92	0.05
13895	FAR1	FAR1	chr11	+	13733310	13733355	13732239	13732417	13733474	13733593	13895	92	6	513	0	170	125	0.000148993396496	0.00487050501683	0.919	1.0	-0.081
17338	CDC45	CDC45	chr22	+	19486623	19486674	19484908	19484970	19492884	19493004	17338	150	10	368	2	176	125	0.000149647107963	0.0048867467027	0.914	0.992	-0.078
34069	PXMP2	PXMP2	chr12	+	133272469	133272632	133266848	133266962	133281204	133281577	34069	275	26	181	2	288	125	0.000150678674406	0.00491528035997	0.821	0.975	-0.154
4887	HDAC3	HDAC3	chr5	-	141005579	141005638	141004774	141004932	141005760	141005850	4887	147	15	114	0	184	125	0.000152055776012	0.00495501421559	0.869	1.0	-0.131
7829	TMX3	TMX3	chr18	-	66368981	66369027	66365168	66365268	66377257	66377381	7829	14	4	122	0	171	125	0.000152580963675	0.00496693287499	0.719	1.0	-0.281
21041	PRKAG1	PRKAG1	chr12	-	49397539	49397705	49397340	49397378	49398289	49398416	21041	274	11	682	3	291	125	0.000153865683934	0.00499202178481	0.915	0.99	-0.075
2941	TPD52L2	TPD52L2	chr20	+	62507168	62507228	62505020	62505169	62520542	62520591	2941	61	6	300	1	185	125	0.000153773245006	0.00499202178481	0.873	0.995	-0.122
34451	TMBIM1	TMBIM1	chr2	-	219142088	219142176	219141726	219141822	219142355	219142393	34451	150	1	1647	0	213	125	0.000153898008657	0.00499202178481	0.989	1.0	-0.011
4467	RTKN	RTKN	chr2	-	74666677	74667104	74659593	74659793	74667479	74667710	4467	118	3	49	12	552	125	0.000153992647103	0.00499202178481	0.899	0.48	0.419
2515	KTN1	KTN1	chr14	+	56133958	56134048	56128239	56128330	56137446	56137527	2515	175	7	837	0	215	125	0.000155898113337	0.00504853838336	0.936	1.0	-0.064
35396	CRCP	CRCP	chr7	+	65592690	65592727	65579804	65579957	65610429	65610487	35396	3	9	31	5	162	125	0.000157115213945	0.00508266901353	0.205	0.827	-0.622
18067	ARNT	ARNT	chr1	-	150814899	150814944	150811916	150812130	150818738	150818783	18067	43	24	83	10	170	125	0.000157307055565	0.00508359616392	0.568	0.859	-0.291
7517	TRIM35	TRIM35	chr8	-	27147672	27147695	27146678	27146797	27151596	27151827	7517	36	27	78	14	148	125	0.000157547694036	0.00508609669669	0.53	0.825	-0.295
1314	ARID3B	ARID3B	chr15	+	74865472	74865545	74865202	74865274	74882160	74882344	1314	159	10	233	0	198	125	0.000157847310701	0.0050904940686	0.909	1.0	-0.091
26664	IFRD1	IFRD1	chr7	+	112102324	112102433	112102055	112102234	112108035	112108170	26664	228	13	268	48	234	125	0.000158469700586	0.00510528085042	0.904	0.749	0.155
31886	TATDN1	TATDN1	chr8	-	125516080	125516192	125507712	125507783	125516511	125516588	31886	21	104	7	171	237	125	0.000161118236187	0.0051852442272	0.096	0.021	0.075
19834	IFT122	IFT122	chr3	+	129177441	129177520	129170756	129170841	129182402	129182469	19834	38	41	34	7	204	125	0.000162421266565	0.00522178505397	0.362	0.749	-0.387
21345	METTL5	METTL5	chr2	-	170671986	170672038	170668966	170669016	170676070	170676153	21345	278	21	549	10	177	125	0.000164050002071	0.00526430937733	0.903	0.975	-0.072
29093	ERAL1	ERAL1	chr17	+	27184956	27185003	27183522	27183600	27185391	27185504	29093	53	9	85	0	172	125	0.000164081931287	0.00526430937733	0.811	1.0	-0.189
1270	HRASLS	HRASLS	chr3	+	192973439	192973578	192958916	192959322	192980758	192981024	1270	128	0	6	3	264	125	0.000164504723804	0.00527244409534	1.0	0.486	0.514
12411	RNF181	RNF181	chr2	+	85823944	85824054	85823641	85823772	85824226	85824301	12411	1162	86	1741	69	235	125	0.000167854852497	0.00537428799572	0.878	0.931	-0.053
16854	PET100	PET100	chr19	+	7696117	7696207	7695708	7695732	7696358	7696510	16854	24	845	57	816	215	125	0.000168716623431	0.0053963336445	0.016	0.039	-0.023
25119	KIAA1522	KIAA1522	chr1	+	33233662	33233718	33233387	33233558	33234252	33234376	25119	98	7	637	4	181	125	0.00016921922049	0.00540685782146	0.906	0.991	-0.085
13245	APRT	APRT	chr16	-	88876830	88876964	88876477	88876556	88877957	88878064	13245	515	11	1813	4	259	125	0.00017043768838	0.0054346420738	0.958	0.995	-0.037
18567	NR1D2	NR1D2	chr3	+	24009303	24009514	24006467	24006653	24018713	24022109	18567	148	3	236	31	336	125	0.000170411984889	0.0054346420738	0.948	0.739	0.209
5202	XPO4	XPO4	chr13	-	21429765	21429904	21417908	21418025	21436855	21436997	5202	81	10	156	1	264	125	0.000170654372837	0.00543598739979	0.793	0.987	-0.194
18779	HIPK3	HIPK3	chr11	+	33369711	33369774	33369397	33369559	33370067	33370364	18779	8	37	72	77	188	125	0.000171535215441	0.00545225796753	0.126	0.383	-0.257
31826	EIF5	EIF5	chr14	+	103802372	103802454	103801989	103802269	103803013	103803186	31826	317	1	1178	46	207	125	0.000171690208524	0.00545225796753	0.995	0.939	0.056
3596	DPY19L1	DPY19L1	chr7	-	34997595	34997682	34994919	34994979	35006505	35006583	3596	67	8	345	4	212	125	0.000171385497245	0.00545225796753	0.832	0.981	-0.149
10679	SLC38A10	SLC38A10	chr17	-	79246315	79246427	79244717	79244824	79249768	79249951	10679	145	10	559	5	237	125	0.000176928360416	0.00561288107132	0.884	0.983	-0.099
8689	PATZ1	PATZ1	chr22	-	31724772	31724845	31721789	31723295	31731677	31731849	8689	20	97	42	64	198	125	0.000177161838182	0.0056145704424	0.115	0.293	-0.178
6419	NVL	NVL	chr1	-	224514092	224514166	224505579	224505632	224517772	224517891	6419	42	12	116	4	199	125	0.000177521964251	0.00562026600845	0.687	0.948	-0.261
4312	NDUFAF7	NDUFAF7	chr2	+	37469777	37469836	37468720	37468934	37471005	37471116	4312	34	8	66	0	184	125	0.000177999097579	0.00562965064658	0.743	1.0	-0.257
24987	MGST3	MGST3	chr1	+	165621214	165621272	165619077	165619201	165623515	165623588	24987	316	11	540	0	183	125	0.000179214000492	0.00566232632589	0.952	1.0	-0.048
17895	DCXR	DCXR	chr17	-	79994259	79994324	79994066	79994184	79994419	79994519	17895	354	14	349	0	190	125	0.000180406916336	0.00568847840548	0.943	1.0	-0.057
8950	POLL	POLL	chr10	-	103344358	103344676	103340004	103340173	103347002	103347163	8950	48	13	101	3	443	125	0.000180385382047	0.00568847840548	0.51	0.905	-0.395
34070	PXMP2	PXMP2	chr12	+	133272469	133272632	133266848	133266962	133277835	133277955	34070	461	19	344	1	288	125	0.000183633485146	0.00578436194414	0.913	0.993	-0.08
20764	LRRC40	LRRC40	chr1	-	70652947	70653021	70650467	70650597	70671072	70671361	20764	35	10	92	2	199	125	0.000184392835834	0.0058024141563	0.687	0.967	-0.28
19345	ZNF83	ZNF83	chr19	-	53119970	53120094	53115617	53118050	53122188	53122315	19345	53	8	30	24	249	125	0.000184666085098	0.00580514888906	0.769	0.386	0.383
1253	DHRS4	DHRS4	chr14	+	24435491	24435626	24435140	24435192	24436419	24436475	1253	85	8	228	1	260	125	0.00018576674637	0.00583386234845	0.836	0.991	-0.155
25629	ASAH2B	ASAH2B	chr10	+	52504961	52505034	52502674	52502770	52509102	52509162	25629	6	9	28	2	198	125	0.000186744610849	0.00585866552042	0.296	0.898	-0.602
3954	C2CD5	C2CD5	chr12	-	22625219	22625281	22624900	22624999	22625677	22625741	3954	38	9	90	1	187	125	0.000186978429139	0.00586009960057	0.738	0.984	-0.246
3567	FUZ	FUZ	chr19	-	50312634	50312832	50312419	50312515	50314619	50314724	3567	32	9	53	0	323	125	0.00018814158314	0.00589062787896	0.579	1.0	-0.421
14138	NARR	NARR	chr17	-	27043920	27044012	27043010	27043079	27044230	27044908	14138	109	10	260	2	217	125	0.000190068587197	0.00594498664352	0.863	0.987	-0.124
9387	MBOAT7	MBOAT7	chr19	-	54691042	54691169	54687403	54687563	54692070	54692200	9387	339	16	963	10	252	125	0.000192880784151	0.00602689575592	0.913	0.979	-0.066
16406	PLP2	PLP2	chrX	+	49029734	49029830	49029475	49029628	49030681	49030772	16406	500	5	2884	0	221	125	0.000194940163926	0.00607904997676	0.983	1.0	-0.017
37086	PRPF6	PRPF6	chr20	+	62657291	62657411	62655907	62656046	62658334	62658511	37086	305	11	405	0	245	125	0.000194932875547	0.00607904997676	0.934	1.0	-0.066
22359	WDR3	WDR3	chr1	+	118497937	118497981	118497202	118497250	118499690	118499819	22359	75	8	144	0	169	125	0.000196289670571	0.0061150121073	0.874	1.0	-0.126
36969	AP2B1	AP2B1	chr17	+	33997875	33997917	33984617	33984810	33998772	33998919	36969	139	96	564	665	167	125	0.000196898774194	0.00612785965281	0.52	0.388	0.132
32221	TM2D1	TM2D1	chr1	-	62160368	62160442	62149088	62149218	62166605	62166697	32221	241	11	317	0	199	125	0.000198179981724	0.00616157781502	0.932	1.0	-0.068
35941	GSN	GSN	chr9	+	124062333	124062404	124043747	124043840	124064240	124064445	35941	19	120	49	988	196	125	0.000198406632408	0.00616247439622	0.092	0.031	0.061
4838	RASAL2	RASAL2	chr1	+	178359234	178359341	178269126	178269253	178389645	178389755	4838	19	4	145	0	232	125	0.000199157411178	0.00617963230122	0.719	1.0	-0.281
11403	AKAP2	AKAP2	chr9	+	112918598	112918777	112898406	112900819	112930678	112934791	11403	40	28	721	184	304	125	0.000199620820831	0.00618345689071	0.37	0.617	-0.247
21045	PRKAG1	PRKAG1	chr12	-	49397340	49397378	49396926	49397073	49398289	49398416	21045	53	11	114	2	163	125	0.000200074617078	0.00618345689071	0.787	0.978	-0.191
23155	TMCO3	TMCO3	chr13	+	114202617	114202767	114193671	114193822	114203739	114204544	23155	235	10	544	2	275	125	0.000199985769888	0.00618345689071	0.914	0.992	-0.078
28456	FHL2	FHL2	chr2	-	106013103	106013154	106002817	106002997	106015298	106015681	28456	72	49	741	235	176	125	0.000199855728509	0.00618345689071	0.511	0.691	-0.18
12410	HEXA	HEXA	chr15	-	72640026	72640099	72638867	72639051	72640388	72640475	12410	305	18	471	5	198	125	0.000201164035205	0.00621096450817	0.915	0.983	-0.068
28411	EWSR1	EWSR1	chr22	+	29687550	29687588	29684594	29684775	29688125	29688158	28411	373	12	658	0	163	125	0.000201868769462	0.00622655225252	0.96	1.0	-0.04
21370	EAPP	EAPP	chr14	-	34998563	34998681	34993902	34994013	35002649	35002745	21370	109	7	268	0	243	125	0.000205783885703	0.00634103401712	0.889	1.0	-0.111
34236	ST3GAL1	ST3GAL1	chr8	-	134511377	134511432	134488520	134488843	134558016	134558169	34236	10	3	211	0	180	125	0.000208804476582	0.00642775282506	0.698	1.0	-0.302
17271	LMF2	LMF2	chr22	-	50945066	50945095	50944713	50944931	50945210	50945464	17271	37	6	116	0	154	125	0.000213988236983	0.00657541942825	0.833	1.0	-0.167
29170	CENPI	CENPI	chrX	+	100381697	100381787	100375726	100375773	100382126	100382255	29170	5	3	100	0	215	125	0.000214023538672	0.00657541942825	0.492	1.0	-0.508
4009	FLOT2	FLOT2	chr17	-	27211242	27211333	27210125	27210249	27215962	27216044	4009	275	13	751	6	216	125	0.000214407077297	0.00658071298427	0.924	0.986	-0.062
32166	EXOSC9	EXOSC9	chr4	+	122737523	122737602	122735020	122735202	122737926	122738176	32166	184	13	399	4	204	125	0.00021683036323	0.00664794298203	0.897	0.984	-0.087
5444	CD44	CD44	chr11	+	35219667	35219793	35211381	35211612	35236398	35236461	5444	0	7	558	255	251	125	0.000217024299834	0.00664794298203	0.0	0.521	-0.521
24203	COL27A1	COL27A1	chr9	+	117037940	117038048	117033007	117033061	117044556	117044610	24203	18	4	133	0	233	125	0.00021886705341	0.00669780482798	0.707	1.0	-0.293
14310	AUTS2	AUTS2	chr7	+	70233009	70233054	70231099	70231320	70236534	70236630	14310	33	15	76	5	170	125	0.000219667186094	0.00671569366868	0.618	0.918	-0.3
4620	POLR3F	POLR3F	chr20	+	18451947	18452009	18449587	18449705	18453485	18453553	4620	0	56	11	47	187	125	0.000220922467256	0.00674744864944	0.0	0.135	-0.135
19620	DNAJC13	DNAJC13	chr3	+	132207141	132207296	132203431	132203516	132207819	132207865	19620	69	11	285	7	280	125	0.000221299747695	0.00675235165518	0.737	0.948	-0.211
34824	ERAP2	ERAP2	chr5	+	96245283	96245468	96244664	96244821	96248340	96248502	34824	54	0	22	7	310	125	0.000222364546784	0.00677820227589	1.0	0.559	0.441
22169	RBL2	RBL2	chr16	+	53513065	53513137	53504657	53504834	53513797	53513903	22169	91	7	223	0	197	125	0.000222863611779	0.0067867742891	0.892	1.0	-0.108
28285	TNIP1	TNIP1	chr5	-	150444520	150444692	150443173	150443308	150466645	150466747	28285	126	0	1203	80	297	125	0.000223524280456	0.00680024600493	1.0	0.864	0.136
11564	RBM10	RBM10	chrX	+	47030426	47030657	47028713	47028897	47032526	47032596	11564	108	6	164	40	356	125	0.000225093598383	0.00684130816627	0.863	0.59	0.273
23599	DTNB	DTNB	chr2	-	25606704	25606758	25602158	25602192	25610157	25610247	23599	25	57	28	15	179	125	0.00022561603882	0.00685050336975	0.234	0.566	-0.332
14264	PHF14	PHF14	chr7	+	11021998	11022786	11014461	11014572	11030329	11030474	14264	518	30	617	10	913	125	0.000230098511767	0.00697301453023	0.703	0.894	-0.191
7084	PSMD6	PSMD6	chr3	-	64008318	64008477	64007993	64008199	64008950	64009282	7084	10	121	77	289	284	125	0.000229964097034	0.00697301453023	0.035	0.105	-0.07
4739	NDUFA11	NDUFA11	chr19	-	5901345	5901465	5896915	5897008	5903622	5904024	4739	92	1229	33	920	245	125	0.00023047970832	0.00697777876899	0.037	0.018	0.019
7630	LMAN2L	LMAN2L	chr2	-	97399255	97399338	97377600	97377762	97400145	97400263	7630	91	14	157	3	208	125	0.000232667536083	0.00703717645786	0.796	0.969	-0.173
5725	ARID3A	ARID3A	chr19	+	932417	932742	929261	929896	960091	960164	5725	33	8	173	4	450	125	0.00023334983452	0.00705096740524	0.534	0.923	-0.389
36055	PPP1R37	PPP1R37	chr19	+	45643493	45643539	45596430	45596785	45643763	45643864	36055	45	8	81	0	171	125	0.000236930080777	0.00715221202175	0.804	1.0	-0.196
21297	GGCT	GGCT	chr7	-	30537356	30537512	30536236	30536851	30540151	30540297	21297	7	12	12	0	281	125	0.000237750482789	0.0071700298067	0.206	1.0	-0.794
5138	PANK4	PANK4	chr1	-	2444326	2444478	2443066	2443122	2445440	2445528	5138	113	0	147	14	277	125	0.000238017699933	0.00717114642748	1.0	0.826	0.174
30998	SCAMP3	SCAMP3	chr1	-	155231447	155231525	155230120	155230241	155231876	155232176	30998	51	7	113	0	203	125	0.0002410775347	0.00725631733189	0.818	1.0	-0.182
8949	POLL	POLL	chr10	-	103344358	103344676	103343264	103343438	103347002	103347163	8949	61	7	131	0	443	125	0.000241513973188	0.00726243707213	0.711	1.0	-0.289
28397	CCDC84	CCDC84	chr11	+	118883941	118883972	118882858	118882964	118885703	118885793	28397	29	13	91	6	156	125	0.000243527850167	0.00730888546845	0.641	0.924	-0.283
8069	BRD2	BRD2	chr6	+	32942797	32942889	32942238	32942542	32943160	32943298	8069	78	383	144	399	217	125	0.000243413915268	0.00730888546845	0.105	0.172	-0.067
23436	HNRNPUL1	HNRNPUL1	chr19	+	41811580	41811772	41809876	41810166	41812353	41813597	23436	1022	29	1577	14	317	125	0.000244323038863	0.00732569358008	0.933	0.978	-0.045
7771	SERAC1	SERAC1	chr6	-	158576346	158576383	158571484	158571621	158579304	158579396	7771	9	7	26	0	162	125	0.000249034650349	0.00745978505993	0.498	1.0	-0.502
23302	ZDHHC20	ZDHHC20	chr13	-	21952799	21952877	21946709	21950794	21955572	21955688	23302	6	109	48	208	203	125	0.000250090511831	0.00748421682524	0.033	0.124	-0.091
36635	CCDC112	CCDC112	chr5	-	114605399	114605495	114604578	114604697	114606909	114607323	36635	76	28	87	7	221	125	0.000251788521518	0.00752780020235	0.606	0.875	-0.269
25847	TAB3	TAB3	chrX	-	30852167	30852269	30845558	30849692	30864667	30864761	25847	22	4	156	0	227	125	0.000253166192529	0.00756173192316	0.752	1.0	-0.248
28350	FKBP7	FKBP7	chr2	-	179341788	179341940	179328390	179330658	179343005	179343355	28350	227	0	32	4	277	125	0.000255983318946	0.00763855204514	1.0	0.783	0.217
17162	SPRY4	SPRY4	chr5	-	141699308	141699359	141689991	141694720	141704408	141704620	17162	1	62	11	37	176	125	0.000257091813282	0.00765862845074	0.011	0.174	-0.163
2491	UBXN11	UBXN11	chr1	-	26627416	26627515	26624452	26624553	26628184	26628213	2491	28	35	59	20	224	125	0.000257147798269	0.00765862845074	0.309	0.622	-0.313
27702	ABCC5	ABCC5	chr3	-	183703091	183703166	183701540	183702682	183705557	183705705	27702	11	7	30	0	200	125	0.000258028393978	0.00767751533677	0.495	1.0	-0.505
18163	SPIDR	SPIDR	chr8	+	48641973	48642027	48641494	48641609	48647868	48648563	18163	98	9	146	0	179	125	0.000262267577297	0.00779620404154	0.884	1.0	-0.116
36023	PICK1	PICK1	chr22	+	38463710	38463777	38461008	38461137	38465039	38465129	36023	56	5	274	0	192	125	0.000265493672319	0.00788457995591	0.879	1.0	-0.121
30944	REXO2	REXO2	chr11	+	114318547	114318601	114311377	114311461	114320567	114321000	30944	33	4	299	0	179	125	0.000265871498214	0.00788828074653	0.852	1.0	-0.148
893	HAGLR	HAGLR	chr2	-	177042438	177042584	177042059	177042222	177053146	177053300	893	32	15	5	18	271	125	0.000267925595393	0.0079416613447	0.496	0.114	0.382
32932	MYEF2	MYEF2	chr15	-	48444430	48444481	48444070	48444139	48445988	48446090	32932	119	32	359	36	176	125	0.000269953724207	0.00799417145458	0.725	0.876	-0.151
14026	SNHG16	SNHG16	chr17	+	74555026	74555125	74553845	74553939	74557369	74557484	14026	122	90	328	128	224	125	0.000270580614429	0.00800512619307	0.431	0.588	-0.157
15054	NUDT22	NUDT22	chr11	+	63996718	63996816	63995039	63995138	63996949	63997043	15054	59	5	270	0	223	125	0.00027180144332	0.00803361514587	0.869	1.0	-0.131
14887	TSPYL2	TSPYL2	chrX	+	53114135	53114281	53113936	53114048	53114408	53114503	14887	201	4	71	11	271	125	0.000274996048621	0.00811935420651	0.959	0.749	0.21
17141	AKIP1	AKIP1	chr11	+	8938833	8938914	8936372	8936477	8940883	8941626	17141	115	2	244	33	206	125	0.000275223511125	0.00811935420651	0.972	0.818	0.154
1043	DDX3X	DDX3X	chrX	+	41206567	41206704	41206111	41206265	41206892	41209540	1043	711	1	1381	27	262	125	0.000281711111546	0.0083007039849	0.997	0.961	0.036
18126	SLC25A19	SLC25A19	chr17	-	73284582	73284672	73282713	73282883	73285434	73285530	18126	3	15	20	8	215	125	0.000281903663083	0.0083007039849	0.104	0.592	-0.488
25312	ABHD16A	ABHD16A	chr6	-	31669850	31669907	31668718	31668805	31670926	31671137	25312	44	21	33	1	182	125	0.000282870754822	0.00832131503774	0.59	0.958	-0.368
37184	ARMC8	ARMC8	chr3	+	137907242	137907372	137906089	137906441	137928658	137928735	37184	47	9	51	41	255	125	0.000284119863935	0.00835017558601	0.719	0.379	0.34
23445	MTMR14	MTMR14	chr3	+	9731647	9731827	9730627	9730766	9743473	9744078	23445	142	54	128	17	305	125	0.000286907202414	0.00842414710349	0.519	0.755	-0.236
9970	ZDHHC16	ZDHHC16	chr10	+	99213555	99213603	99213286	99213420	99214470	99214556	9970	30	29	220	72	173	125	0.000288730809615	0.00846970895663	0.428	0.688	-0.26
11215	RFT1	RFT1	chr3	-	53159924	53160010	53157739	53157856	53164353	53164470	11215	41	5	169	0	211	125	0.000292743290518	0.00856322228123	0.829	1.0	-0.171
24989	MGST3	MGST3	chr1	+	165620250	165620324	165619077	165619201	165623515	165623588	24989	410	11	766	0	199	125	0.000292564990607	0.00856322228123	0.959	1.0	-0.041
28409	EWSR1	EWSR1	chr22	+	29687553	29687588	29684594	29684775	29688125	29688158	28409	384	12	647	0	160	125	0.000292353813494	0.00856322228123	0.962	1.0	-0.038
7060	GALNT7	GALNT7	chr4	+	174216914	174216994	174216546	174216677	174219265	174219448	7060	55	6	521	5	205	125	0.000293642783885	0.00858147621611	0.848	0.985	-0.137
15952	TRAF3IP2	TRAF3IP2	chr6	-	111922398	111922509	111912460	111913297	111926978	111927154	15952	10	15	17	162	236	125	0.000294275931119	0.00858868162019	0.261	0.053	0.208
18770	INPPL1	INPPL1	chr11	+	71949085	71949219	71948167	71948840	71949306	71950188	18770	154	0	264	17	259	125	0.000294512757591	0.00858868162019	1.0	0.882	0.118
23448	MTMR14	MTMR14	chr3	+	9739394	9739550	9730627	9730766	9743473	9744078	23448	75	54	73	17	281	125	0.000294716420633	0.00858868162019	0.382	0.656	-0.274
30686	SAMD4B	SAMD4B	chr19	+	39838927	39839029	39833098	39833216	39844645	39844706	30686	0	16	22	29	227	125	0.000295706073619	0.0086028038769	0.0	0.295	-0.295
36911	PPP1R8	PPP1R8	chr1	+	28167524	28167745	28165209	28165363	28169696	28169841	36911	445	0	850	20	346	125	0.000295753312752	0.0086028038769	1.0	0.939	0.061
36216	RNF121	RNF121	chr11	+	71693806	71693961	71671795	71671937	71701642	71701763	36216	25	9	137	6	280	125	0.000296975811069	0.00863030544984	0.554	0.911	-0.357
20781	AARS2	AARS2	chr6	-	44278035	44278180	44274659	44274768	44278730	44278898	20781	28	6	79	0	270	125	0.000298062951359	0.00864837172371	0.684	1.0	-0.316
5526	HMGN3	HMGN3	chr6	-	79918263	79918293	79913296	79913347	79924688	79924739	5526	1120	28	808	3	155	125	0.000298152705398	0.00864837172371	0.97	0.995	-0.025
4950	POLQ	POLQ	chr3	-	121178896	121179081	121168161	121168273	121186365	121186487	4950	35	16	140	14	310	125	0.000299222556988	0.00867133052823	0.469	0.801	-0.332
16575	EPB41L4A-AS1	EPB41L4A-AS1	chr5	+	111497399	111497472	111496222	111496992	111497847	111498198	16575	590	3	187	9	198	125	0.000303088522346	0.00875892090598	0.992	0.929	0.063
23975	SMPD4	SMPD4	chr2	-	130918758	130918845	130914823	130914969	130921946	130922018	23975	132	37	211	127	212	125	0.000302670255794	0.00875892090598	0.678	0.495	0.183
4464	RTKN	RTKN	chr2	-	74655757	74655864	74655394	74655523	74655974	74656069	4464	117	6	539	1	232	125	0.000302962535086	0.00875892090598	0.913	0.997	-0.084
19498	AP2A1	AP2A1	chr19	+	50305790	50305856	50305237	50305398	50306205	50306262	19498	20	112	7	183	191	125	0.000305649018079	0.00882473017629	0.105	0.024	0.081
22945	RAI14	RAI14	chr5	+	34813678	34813765	34812284	34812313	34814687	34814774	22945	149	50	774	128	212	125	0.000307325515296	0.00886491831298	0.637	0.781	-0.144
34675	LRRFIP1	LRRFIP1	chr2	+	238617186	238617273	238536223	238536383	238657006	238657042	34675	12	4	137	1	212	125	0.000308192708543	0.00888170901872	0.639	0.988	-0.349
13750	MTA1	MTA1	chr14	+	105915695	105915746	105911754	105911848	105916394	105916521	13750	142	39	169	101	176	125	0.000312862015162	0.00899962175285	0.721	0.543	0.178
28756	SLC9A3R1	SLC9A3R1	chr17	+	72763074	72763115	72759505	72759659	72764285	72764375	28756	340	14	313	0	166	125	0.000312638204064	0.00899962175285	0.948	1.0	-0.052
24427	EIF3I	EIF3I	chr1	+	32692003	32692131	32690010	32690076	32694099	32694210	24427	662	27	2220	34	253	125	0.000315532278215	0.00906806002143	0.924	0.97	-0.046
24135	TMEM135	TMEM135	chr11	+	86947679	86947726	86868382	86868448	87006823	87006865	24135	14	4	95	0	172	125	0.000315949994923	0.00907169602934	0.718	1.0	-0.282
24775	PHTF1	PHTF1	chr1	-	114255900	114256060	114254561	114254735	114267380	114267515	24775	90	6	253	0	285	125	0.000321964847798	0.00923588480981	0.868	1.0	-0.132
14008	FAM120B	FAM120B	chr6	+	170667313	170667406	170657238	170657411	170697374	170697581	14008	52	7	107	0	218	125	0.000323983093749	0.00928523028479	0.81	1.0	-0.19
24389	SIL1	SIL1	chr5	-	138532129	138532217	138463427	138463542	138533957	138534065	24389	4	98	20	81	213	125	0.000324639743828	0.00929549810613	0.023	0.127	-0.104
13401	BRD7	BRD7	chr16	-	50360194	50360302	50359658	50359794	50362579	50362655	13401	421	26	778	15	233	125	0.000325764380292	0.00931913474677	0.897	0.965	-0.068
8856	USP14	USP14	chr18	+	192841	192900	180235	180339	196636	196767	8856	221	8	718	0	184	125	0.000326313634275	0.00932628316382	0.949	1.0	-0.051
34156	FAM13B	FAM13B	chr5	-	137292165	137292231	137289854	137290065	137295304	137295452	34156	10	37	27	20	191	125	0.000330579643869	0.0094395487126	0.15	0.469	-0.319
25165	WDR11	WDR11	chr10	+	122626577	122626681	122626080	122626276	122630681	122630858	25165	82	7	247	1	229	125	0.000332777445912	0.00949360418727	0.865	0.993	-0.128
22650	NEXN	NEXN	chr1	+	78383250	78383442	78381739	78381818	78383644	78383723	22650	7	5	19	144	317	125	0.000333994170604	0.00951959780131	0.356	0.049	0.307
12301	DDX11	DDX11	chr12	+	31256250	31256329	31255869	31255954	31256510	31256665	12301	241	0	160	9	204	125	0.000335528855754	0.00955459821143	1.0	0.916	0.084
16268	SMCHD1	SMCHD1	chr18	+	2778166	2778237	2777803	2777913	2784447	2784619	16268	86	9	272	3	196	125	0.00033912852844	0.00964828406072	0.859	0.983	-0.124
34452	TMBIM1	TMBIM1	chr2	-	219142657	219142697	219142355	219142393	219143237	219143288	34452	131	2	1508	0	165	125	0.000339558562103	0.00965170427481	0.98	1.0	-0.02
17088	KIAA0556	KIAA0556	chr16	+	27710854	27710920	27709648	27709821	27712909	27713016	17088	24	0	30	15	191	125	0.000341858417535	0.00969937639478	1.0	0.567	0.433
25473	CANX	CANX	chr5	+	179135978	179136060	179135239	179135381	179136873	179137066	25473	1236	8	3764	5	207	125	0.000341585583759	0.00969937639478	0.989	0.998	-0.009
34468	KLF7	KLF7	chr2	-	207988497	207989128	207953181	207953305	208030190	208030740	34468	157	5	592	0	756	125	0.000342366794564	0.00970496155692	0.838	1.0	-0.162
3789	STRIP2	STRIP2	chr7	+	129122682	129122887	129120625	129120730	129125419	129128239	3789	23	6	65	0	330	125	0.000346371325687	0.00980955082648	0.592	1.0	-0.408
33902	INTS8	INTS8	chr8	+	95886779	95886830	95885601	95885705	95888448	95888513	33902	32	14	49	2	176	125	0.000349636850596	0.00989303978803	0.619	0.946	-0.327
34467	KLF7	KLF7	chr2	-	207988699	207989128	207953181	207953305	208030190	208030430	34467	97	5	356	0	554	125	0.000350600551212	0.00991130578213	0.814	1.0	-0.186
15412	KIF23	KIF23	chr15	+	69714330	69714467	69713985	69714091	69714664	69714774	15412	157	0	708	38	262	125	0.00035130460728	0.00991321778133	1.0	0.899	0.101
19801	TSPAN1	TSPAN1	chr1	+	46650265	46650340	46649862	46650069	46650456	46650555	19801	4	0	2245	3	200	125	0.000351120378834	0.00991321778133	1.0	0.998	0.002
13785	C7orf49	C7orf49	chr7	-	134852483	134852559	134850531	134851623	134853537	134853812	13785	48	5	195	0	201	125	0.000353380257993	0.00995940187729	0.857	1.0	-0.143
21457	HAGHL	HAGHL	chr16	+	779008	779088	778793	778895	779287	779715	21457	28	7	59	0	205	125	0.000353580665627	0.00995940187729	0.709	1.0	-0.291
27464	NONO	NONO	chrX	+	70504246	70504303	70503041	70503571	70510478	70510641	27464	1067	182	1418	160	182	125	0.000361719352455	0.010179442626	0.801	0.859	-0.058
16717	SNX16	SNX16	chr8	-	82727559	82727629	82715326	82715463	82736026	82736175	16717	25	11	76	4	195	125	0.000365179015787	0.0102675287715	0.593	0.924	-0.331
11313	CSDE1	CSDE1	chr1	-	115280091	115280184	115279378	115279476	115280583	115280693	11313	136	813	283	1132	218	125	0.000367512393865	0.0103238174987	0.088	0.125	-0.037
19905	SUCO	SUCO	chr1	+	172522399	172522510	172520651	172520766	172525008	172525163	19905	95	2	287	44	236	125	0.000372968653904	0.0104676508784	0.962	0.776	0.186
17124	RFWD3	RFWD3	chr16	-	74664678	74664855	74662349	74662564	74666420	74666571	17124	196	0	426	20	302	125	0.000374667291708	0.0105058597107	1.0	0.898	0.102
20767	LRRC40	LRRC40	chr1	-	70654774	70654956	70650467	70650597	70671072	70671361	20767	119	10	255	2	307	125	0.000376217321968	0.0105398365389	0.829	0.981	-0.152
4703	FAM53B	FAM53B	chr10	-	126384726	126384781	126370175	126370948	126395204	126395456	4703	47	15	49	1	180	125	0.000377165232311	0.0105568989058	0.685	0.971	-0.286
16609	NAPB	NAPB	chr20	-	23375775	23375822	23375558	23375636	23383629	23383709	16609	1	7	12	1	172	125	0.000381195045843	0.0106601160351	0.094	0.897	-0.803
24428	EIF3I	EIF3I	chr1	+	32692003	32692131	32691771	32691921	32694099	32694210	24428	1245	8	3983	2	253	125	0.000382507165235	0.0106872158911	0.987	0.999	-0.012
13940	CAMSAP1	CAMSAP1	chr9	-	138754312	138754454	138742167	138742307	138758301	138758382	13940	65	11	250	7	267	125	0.000386131528866	0.0107788131889	0.734	0.944	-0.21
11180	FAM49B	FAM49B	chr8	-	130916744	130916831	130915557	130915596	130983188	130983241	11180	94	12	231	87	212	125	0.00038789481574	0.0108141480182	0.822	0.61	0.212
12911	BRE	BRE	chr2	+	28550140	28550314	28521204	28521358	28561316	28561767	12911	53	83	33	130	299	125	0.000388417331627	0.0108141480182	0.211	0.096	0.115
547	ARHGAP29	ARHGAP29	chr1	-	94645280	94645513	94643407	94643723	94649706	94649844	547	5	0	3408	2	358	125	0.000388438726042	0.0108141480182	1.0	0.998	0.002
36302	PROSER1	PROSER1	chr13	-	39608267	39608333	39605699	39605768	39611334	39612213	36302	107	11	154	1	191	125	0.000388903214278	0.0108174123521	0.864	0.99	-0.126
27244	MYOF	MYOF	chr10	-	95137079	95137186	95134519	95134712	95139619	95139744	27244	4	0	1790	1	232	125	0.00039086149671	0.0108621839492	1.0	0.999	0.001
24508	RANBP2	RANBP2	chr2	+	109378556	109378651	109374868	109375004	109379692	109384844	24508	48	7	191	2	220	125	0.000393900205278	0.0109368744162	0.796	0.982	-0.186
21942	ANAPC11	ANAPC11	chr17	+	79850979	79851063	79849588	79849717	79851427	79851490	21942	12	109	1	148	209	125	0.000397366251992	0.0110158464643	0.062	0.004	0.058
24378	FAM3C	FAM3C	chr7	-	121002950	121003001	121000096	121000181	121004183	121004242	24378	243	6	4011	4	176	125	0.000397451655568	0.0110158464643	0.966	0.999	-0.033
16611	TMEM189	TMEM189	chr20	-	48767748	48767852	48760038	48760158	48770053	48770335	16611	7	41	45	60	229	125	0.000399011667359	0.0110394409176	0.085	0.29	-0.205
21579	TCERG1	TCERG1	chr5	+	145883386	145883569	145882937	145883102	145886590	145886770	21579	444	0	599	15	308	125	0.000398796412911	0.0110394409176	1.0	0.942	0.058
13257	B3GALNT2	B3GALNT2	chr1	-	235652472	235652573	235647637	235647831	235657990	235658138	13257	102	10	168	1	226	125	0.000399858422356	0.0110530518471	0.849	0.989	-0.14
8968	POLL	POLL	chr10	-	103345618	103345913	103340004	103340173	103347002	103347163	8968	53	13	99	3	420	125	0.000400376494098	0.0110575610999	0.548	0.908	-0.36
24399	SLC39A13	SLC39A13	chr11	+	47434950	47435058	47433896	47434018	47435147	47435237	24399	117	0	212	17	233	125	0.000402527709497	0.0111071264251	1.0	0.87	0.13
2117	ENAH	ENAH	chr1	-	225704897	225705008	225702297	225702602	225706899	225707267	2117	370	2	350	16	236	125	0.000408305638256	0.0112564889905	0.99	0.921	0.069
31268	CCNB1	CCNB1	chr5	+	68470077	68470236	68467096	68467279	68470703	68470940	31268	727	12	2765	8	284	125	0.000408663340554	0.0112564889905	0.964	0.993	-0.029
18354	CDC16	CDC16	chr13	+	115027361	115027423	115024809	115024873	115028353	115028489	18354	384	21	496	6	187	125	0.000409558828418	0.0112711892065	0.924	0.982	-0.058
11892	C3orf18	C3orf18	chr3	-	50602896	50603292	50599152	50599178	50604893	50605223	11892	95	0	15	4	521	125	0.000411676820927	0.0113194774954	1.0	0.474	0.526
28348	FKBP7	FKBP7	chr2	-	179334378	179334512	179328390	179330658	179343005	179343355	28348	193	0	32	4	259	125	0.000413264048062	0.0113530995496	1.0	0.794	0.206
5008	KIAA1217	KIAA1217	chr10	+	24783428	24783533	24762156	24762989	24784075	24784125	5008	0	15	51	76	230	125	0.000416896390058	0.0114427958057	0.0	0.267	-0.267
11393	ASL	ASL	chr7	+	65552715	65552778	65548063	65548161	65553793	65553908	11393	26	4	164	0	188	125	0.000417669956373	0.0114539367525	0.812	1.0	-0.188
34470	KLF7	KLF7	chr2	-	207989067	207989128	207953181	207953305	208030190	208030430	34470	9	5	39	0	186	125	0.000419612220958	0.0114970796126	0.547	1.0	-0.453
42	FOXM1	FOXM1	chr12	-	2975558	2975687	2973848	2973918	2977728	2977920	42	174	9	518	3	254	125	0.000420688420697	0.011516437935	0.905	0.988	-0.083
24206	LSM2	LSM2	chr6	-	31766253	31766284	31765766	31765826	31773851	31773919	24206	245	9	644	0	156	125	0.000428620417346	0.0117232764369	0.956	1.0	-0.044
5638	NSUN2	NSUN2	chr5	-	6622128	6622213	6620218	6620411	6623326	6623398	5638	136	6	557	0	210	125	0.000429533529157	0.0117379456437	0.931	1.0	-0.069
33417	ARHGEF7	ARHGEF7	chr13	+	111932618	111932697	111929933	111930020	111932884	111933024	33417	82	13	215	6	204	125	0.000432388727798	0.0118056144059	0.794	0.956	-0.162
3548	TMTC3	TMTC3	chr12	+	88547067	88547286	88542064	88542281	88548064	88548164	3548	43	5	149	0	344	125	0.000434520747897	0.0118534368295	0.758	1.0	-0.242
2734	NEMF	NEMF	chr14	-	50251809	50251853	50251642	50251722	50251937	50252038	2734	58	6	223	1	169	125	0.000435103346389	0.0118589453631	0.877	0.994	-0.117
21295	GGCT	GGCT	chr7	-	30538418	30538554	30536236	30536851	30540151	30540297	21295	624	12	891	0	261	125	0.000435652375053	0.0118635301049	0.961	1.0	-0.039
9493	OPTN	OPTN	chr10	+	13150961	13151015	13150137	13150289	13151111	13151288	9493	3	20	40	35	179	125	0.000436911080064	0.0118874156133	0.095	0.444	-0.349
35627	POC1A	POC1A	chr3	-	52156394	52156493	52109248	52110001	52159128	52159197	35627	59	10	156	3	224	125	0.000437766880889	0.0119003068415	0.767	0.967	-0.2
19449	NBEAL2	NBEAL2	chr3	+	47048555	47048645	47047822	47047939	47048730	47048840	19449	78	8	392	5	215	125	0.000438427996905	0.0119078878706	0.85	0.979	-0.129
23261	TMEM39A	TMEM39A	chr3	-	119176864	119177087	119171293	119171377	119180808	119180995	23261	274	13	209	0	348	125	0.000440508520899	0.0119539738254	0.883	1.0	-0.117
11379	METTL3	METTL3	chr14	-	21967449	21967515	21967168	21967281	21967635	21967744	11379	208	14	317	3	191	125	0.000440911967573	0.0119545087257	0.907	0.986	-0.079
26176	TADA2A	TADA2A	chr17	+	35831197	35831241	35830503	35830636	35834660	35834734	26176	41	7	80	0	169	125	0.000441589262431	0.0119624611239	0.812	1.0	-0.188
36646	PCBP2	PCBP2	chr12	+	53859715	53859757	53856276	53856351	53861004	53861077	36646	2077	265	2144	193	167	125	0.000442284845901	0.011970894704	0.854	0.893	-0.039
13688	IMMP1L	IMMP1L	chr11	-	31484718	31484852	31477806	31477933	31531065	31531175	13688	19	8	34	0	259	125	0.000445056983352	0.0120354689257	0.534	1.0	-0.466
5729	KANK1	KANK1	chr9	+	549106	549721	504694	504754	676889	677009	5729	93	3	12	6	740	125	0.0004454624564	0.0120359860401	0.84	0.253	0.587
15961	AIDA	AIDA	chr1	-	222867130	222867185	222860936	222861000	222867551	222867605	15961	175	7	684	0	180	125	0.000454156168387	0.0122496338647	0.946	1.0	-0.054
24574	CMC2	CMC2	chr16	-	81030918	81031034	81009698	81010076	81040338	81040502	24574	158	9	381	2	241	125	0.000453769627319	0.0122496338647	0.901	0.99	-0.089
20778	AARS2	AARS2	chr6	-	44274985	44275131	44274659	44274768	44278730	44278898	20778	26	6	67	0	271	125	0.000455834976731	0.0122842794378	0.667	1.0	-0.333
28478	SPPL2A	SPPL2A	chr15	-	51024799	51024881	51023161	51023236	51028297	51028399	28478	109	8	321	2	207	125	0.000456726627585	0.0122976703796	0.892	0.99	-0.098
20184	TRAIP	TRAIP	chr3	-	49879885	49879980	49877716	49877806	49881233	49881361	20184	38	8	60	0	220	125	0.00045773825716	0.0123142659113	0.73	1.0	-0.27
24442	MAP7D2	MAP7D2	chrX	-	20068941	20069064	20062481	20062642	20070995	20071106	24442	69	17	40	0	248	125	0.000459191507698	0.0123427032263	0.672	1.0	-0.328
4883	HDAC3	HDAC3	chr5	-	141005251	141005331	141004774	141004932	141005760	141005850	4883	344	15	239	0	205	125	0.000460169330175	0.0123583233991	0.933	1.0	-0.067
16124	IDS	IDS	chrX	-	148573068	148573198	148571844	148571971	148577876	148578047	16124	20	142	141	430	255	125	0.000466044193363	0.0125053184805	0.065	0.138	-0.073
13773	FAM3A	FAM3A	chrX	-	153740637	153740735	153740180	153740204	153741146	153741260	13773	37	32	48	117	223	125	0.000467544690843	0.0125244735416	0.393	0.187	0.206
32217	FBLIM1	FBLIM1	chr1	+	16093870	16094058	16091458	16091728	16095022	16095125	32217	49	5	358	2	313	125	0.000467562120145	0.0125244735416	0.796	0.986	-0.19
16015	RNF167	RNF167	chr17	+	4846145	4846236	4845871	4845959	4847852	4847933	16015	75	6	370	2	216	125	0.000469348958433	0.0125615361702	0.879	0.991	-0.112
6910	NCAPD3	NCAPD3	chr11	-	134038811	134038949	134038363	134038497	134046201	134046281	6910	46	4	290	0	263	125	0.000471692697197	0.0126134271208	0.845	1.0	-0.155
17359	CDK20	CDK20	chr9	-	90584710	90584834	90584108	90584264	90585690	90585812	17359	40	26	23	1	249	125	0.000475601955972	0.012707056376	0.436	0.92	-0.484
18615	PPP2CA	PPP2CA	chr5	-	133536025	133536187	133534776	133534895	133536675	133536765	18615	1184	3	2173	32	287	125	0.000480862518353	0.0128365981442	0.994	0.967	0.027
16392	MFF	MFF	chr2	+	228211941	228212100	228205007	228205096	228217229	228217289	16392	252	29	398	15	284	125	0.000481597877772	0.0128452214779	0.793	0.921	-0.128
2338	ECE1	ECE1	chr1	-	21564626	21564737	21563238	21563337	21571481	21571596	2338	151	1	1620	0	236	125	0.000482037425472	0.0128459468911	0.988	1.0	-0.012
23017	SLC25A23	SLC25A23	chr19	-	6452322	6452490	6444161	6444312	6454333	6454486	23017	202	0	319	15	293	125	0.00048352842605	0.0128746675699	1.0	0.901	0.099
24446	MTHFD2	MTHFD2	chr2	+	74432831	74433016	74425689	74425869	74434830	74434953	24446	487	35	1162	35	310	125	0.000486765500007	0.012949791308	0.849	0.93	-0.081
322	TMX2	TMX2	chr11	+	57505384	57505498	57505079	57505140	57505825	57505902	322	399	27	730	104	239	125	0.000487396007959	0.0129555015665	0.885	0.786	0.099
27759	TCEA1	TCEA1	chr8	-	54915451	54915652	54912504	54912610	54922989	54923052	27759	22	348	7	771	326	125	0.000490970028412	0.0130393770632	0.024	0.003	0.021
15415	KIF23	KIF23	chr15	+	69733106	69733418	69732242	69732416	69737128	69737380	15415	235	0	415	16	437	125	0.000491669009803	0.0130468182814	1.0	0.881	0.119
12486	YTHDF2	YTHDF2	chr1	+	29064169	29064194	29063135	29063659	29064770	29064850	12486	127	8	233	0	150	125	0.000496453323594	0.013162562034	0.93	1.0	-0.07
22605	PSME1	PSME1	chr14	+	24606193	24606226	24605366	24605510	24606529	24606640	22605	0	2	65	0	158	125	0.00049934037122	0.0132278491366	0.0	1.0	-1.0
5350	HOXB-AS3	HOXB-AS3	chr17	+	46677808	46677907	46667781	46667951	46679436	46679703	5350	538	14	62	9	224	125	0.00050012459271	0.0132373674059	0.955	0.794	0.161
4815	ODC1	ODC1	chr2	-	10584220	10584393	10583827	10583962	10585056	10585175	4815	1891	1	1783	20	298	125	0.000507178078458	0.0134126644127	0.999	0.974	0.025
23895	UBE2D1	UBE2D1	chr10	+	60121254	60121286	60121097	60121161	60123368	60123446	23895	73	17	183	10	157	125	0.000511770751213	0.0135187564976	0.774	0.936	-0.162
26292	NCAPG	NCAPG	chr4	+	17816896	17816981	17816475	17816621	17818883	17819076	26292	107	7	387	2	210	125	0.000512057672364	0.0135187564976	0.901	0.991	-0.09
16503	IFT80	IFT80	chr3	-	160037547	160037727	160025450	160025569	160073800	160073938	16503	275	2	157	11	305	125	0.000515706353186	0.0136035563258	0.983	0.854	0.129
22723	COMMD4	COMMD4	chr15	+	75632042	75632219	75631604	75631685	75632305	75632561	22723	834	43	1159	25	302	125	0.000519969076662	0.013704396485	0.889	0.95	-0.061
3909	APLP1	APLP1	chr19	+	36365405	36365564	36364540	36364615	36365642	36365771	3909	114	0	1	2	284	125	0.000521632839686	0.0137353029366	1.0	0.18	0.82
5811	PRMT5	PRMT5	chr14	-	23396734	23396869	23394087	23394249	23397334	23397420	5811	406	14	495	2	260	125	0.000522023518663	0.0137353029366	0.933	0.992	-0.059
11513	MECP2	MECP2	chrX	-	153357641	153357765	153297657	153298008	153363060	153363188	11513	53	1	74	19	249	125	0.000522900237175	0.0137467604124	0.964	0.662	0.302
8601	TERF1	TERF1	chr8	+	73942570	73942630	73939174	73939287	73944276	73944368	8601	92	35	93	83	185	125	0.000525263191633	0.0137972379502	0.64	0.431	0.209
15341	NENF	NENF	chr1	+	212615906	212615967	212606228	212606462	212617680	212617784	15341	233	32	277	12	186	125	0.000525964428363	0.0138040183966	0.83	0.939	-0.109
21583	SNX24	SNX24	chr5	+	122337634	122337699	122337099	122337132	122343376	122344902	21583	17	4	273	3	190	125	0.000535108938526	0.0140229154699	0.737	0.984	-0.247
28070	TAF6	TAF6	chr7	-	99710971	99711028	99710420	99710540	99711238	99711392	28070	302	12	386	1	182	125	0.000535655295131	0.0140229154699	0.945	0.996	-0.051
36401	MOSPD1	MOSPD1	chrX	-	134025508	134025670	134021655	134023222	134030846	134031064	36401	28	17	84	11	287	125	0.000535555334166	0.0140229154699	0.418	0.769	-0.351
18358	CDC16	CDC16	chr13	+	115002119	115002174	115000361	115000607	115002273	115002371	18358	69	27	190	25	180	125	0.000536583336686	0.0140236415166	0.64	0.841	-0.201
28645	NDE1	NDE1	chr16	+	15790565	15790717	15788021	15788113	15818047	15820208	28645	250	0	193	9	277	125	0.00053615952798	0.0140236415166	1.0	0.906	0.094
34534	GRIK5	GRIK5	chr19	-	42526392	42526506	42526098	42526208	42546703	42546907	34534	13	3	156	0	239	125	0.00053814336854	0.0140526239398	0.694	1.0	-0.306
16434	PBDC1	PBDC1	chrX	+	75396715	75396827	75395307	75395448	75397450	75398033	16434	229	2	447	28	237	125	0.000539476187518	0.0140756295392	0.984	0.894	0.09
12151	ZNF706	ZNF706	chr8	-	102214560	102214675	102213834	102213971	102217662	102217960	12151	61	327	56	597	240	125	0.000541114898517	0.0141065710741	0.089	0.047	0.042
13338	PPM1J	PPM1J	chr1	-	113253629	113253693	113253365	113253473	113253887	113254006	13338	15	4	84	0	189	125	0.000543321893794	0.0141404402317	0.713	1.0	-0.287
28062	SEC31A	SEC31A	chr4	-	83783686	83783725	83782783	83782861	83784470	83784545	28062	100	22	87	3	164	125	0.000542897207046	0.0141404402317	0.776	0.957	-0.181
16029	FUBP1	FUBP1	chr1	-	78434705	78434768	78433848	78433887	78435608	78435699	16029	30	224	25	499	188	125	0.00055216470569	0.0143540997331	0.082	0.032	0.05
30728	ME3	ME3	chr11	-	86219833	86219909	86209004	86209166	86267594	86267744	30728	13	3	161	0	201	125	0.000552452912398	0.0143540997331	0.729	1.0	-0.271
1210	ANKHD1	ANKHD1	chr5	+	139892412	139892508	139889603	139889766	139892947	139893064	1210	102	7	195	0	221	125	0.00055364077908	0.0143729759922	0.892	1.0	-0.108
4566	PATL1	PATL1	chr11	-	59423428	59423518	59422995	59423213	59423971	59424073	4566	124	41	322	46	215	125	0.000554938764364	0.0143946772075	0.637	0.803	-0.166
3357	STK26	STK26	chrX	+	131197460	131197517	131188658	131188889	131202242	131202351	3357	84	6	229	0	182	125	0.000559922759747	0.014511874987	0.906	1.0	-0.094
31616	U2AF1L4	U2AF1L4	chr19	-	36235526	36235639	36234970	36235322	36236025	36236088	31616	13	27	26	10	238	125	0.000561244939488	0.0145340512052	0.202	0.577	-0.375
4301	CEP57	CEP57	chr11	+	95555662	95555740	95555034	95555142	95560949	95561191	4301	25	10	217	16	203	125	0.000562172849826	0.0145459890288	0.606	0.893	-0.287
12387	YWHAE	YWHAE	chr17	-	1273002	1273035	1268152	1268352	1303340	1303556	12387	24	1671	124	4176	158	125	0.000569588834328	0.0147256439467	0.011	0.023	-0.012
232	MPHOSPH9	MPHOSPH9	chr12	-	123646661	123646765	123645682	123645930	123647560	123647681	232	49	8	72	0	229	125	0.000572187643731	0.0147805652282	0.77	1.0	-0.23
21819	ZNF605	ZNF605	chr12	-	133524733	133524856	133522206	133522383	133532828	133532868	21819	3	13	16	5	248	125	0.000575063594624	0.0148425486026	0.104	0.617	-0.513
22138	VTA1	VTA1	chr6	+	142510562	142510671	142491482	142491558	142519575	142519752	22138	356	10	506	0	234	125	0.000576795371073	0.0148749223469	0.95	1.0	-0.05
24789	MAGI2-AS3	MAGI2-AS3	chr7	+	79099909	79099995	79088162	79088315	79100098	79100524	24789	6	9	23	2	211	125	0.000577610805142	0.0148826601083	0.283	0.872	-0.589
25048	DNAJA1	DNAJA1	chr9	+	33026810	33026988	33026472	33026614	33029882	33029987	25048	2559	18	3147	54	303	125	0.000578050869292	0.0148826601083	0.983	0.96	0.023
25999	PHF6	PHF6	chrX	+	133512034	133512136	133511601	133511785	133527530	133527664	25999	97	9	175	1	227	125	0.000580575786135	0.0149353240838	0.856	0.99	-0.134
34067	PXMP2	PXMP2	chr12	+	133277835	133277955	133266848	133266962	133281204	133281577	34067	373	26	207	2	245	125	0.000592440336942	0.0152279651953	0.88	0.981	-0.101
1040	DDX3X	DDX3X	chrX	+	41206564	41206704	41206111	41206265	41206892	41209540	1040	898	1	1766	27	265	125	0.000593086514126	0.0152320067391	0.998	0.969	0.029
11407	STX3	STX3	chr11	+	59564755	59564869	59560852	59560987	59568327	59573355	11407	24	3	355	0	239	125	0.000593968408605	0.0152420904722	0.807	1.0	-0.193
20276	COPE	COPE	chr19	-	19017768	19017921	19016384	19016438	19021779	19021880	20276	1980	27	1510	4	278	125	0.00059938004515	0.0153683016844	0.971	0.994	-0.023
33344	RBM6	RBM6	chr3	+	50036872	50036946	50012755	50012825	50085677	50085752	33344	126	64	230	56	199	125	0.000600597970355	0.0153742223258	0.553	0.721	-0.168
7045	THOC5	THOC5	chr22	-	29946716	29946832	29945040	29945147	29949659	29949736	7045	86	15	104	53	241	125	0.000600202605557	0.0153742223258	0.748	0.504	0.244
8515	PIK3C2A	PIK3C2A	chr11	-	17150846	17151014	17144248	17144360	17153462	17153585	8515	48	5	243	1	293	125	0.000601372375658	0.015381406912	0.804	0.99	-0.186
28433	LETMD1	LETMD1	chr12	+	51445874	51445990	51442816	51442968	51450132	51450285	28433	22	27	35	9	241	125	0.000602777274399	0.015404692723	0.297	0.669	-0.372
15734	KLHL5	KLHL5	chr4	+	39064178	39064655	39046450	39046716	39077584	39077767	15734	140	8	223	44	602	125	0.0006135508914	0.0156543414576	0.784	0.513	0.271
17421	NUP98	NUP98	chr11	-	3700783	3700938	3697738	3697850	3704429	3704671	17421	227	8	376	0	280	125	0.000613250231249	0.0156543414576	0.927	1.0	-0.073
25849	TAB3	TAB3	chrX	-	30861082	30861166	30845558	30849692	30864667	30864761	25849	17	4	90	0	209	125	0.000616306820704	0.0157117891861	0.718	1.0	-0.282
24785	CCDC14	CCDC14	chr3	-	123674689	123674812	123667742	123667979	123674892	123674962	24785	129	3	191	26	248	125	0.000620757074633	0.0157993832892	0.956	0.787	0.169
29010	C1orf43	C1orf43	chr1	-	154186368	154186422	154184933	154185100	154186932	154187050	29010	662	102	842	75	179	125	0.000620480446999	0.0157993832892	0.819	0.887	-0.068
1014	KRBOX4	KRBOX4	chrX	+	46330576	46330620	46322632	46322743	46332184	46334074	1014	3	16	18	9	169	125	0.000622347889116	0.0158226620099	0.122	0.597	-0.475
11189	FAM49B	FAM49B	chr8	-	130915557	130915596	130891634	130891717	130951853	130952118	11189	98	8	150	0	164	125	0.000623005787185	0.0158226620099	0.903	1.0	-0.097
27896	ZNF250	ZNF250	chr8	-	146112224	146112287	146102335	146108221	146115317	146115459	27896	11	9	18	0	188	125	0.000623703301387	0.0158226620099	0.448	1.0	-0.552
33111	SARNP	SARNP	chr12	-	56194637	56194684	56194345	56194413	56197412	56197512	33111	915	18	1513	4	172	125	0.000623604028828	0.0158226620099	0.974	0.996	-0.022
14028	SLC35A3	SLC35A3	chr1	+	100464816	100464971	100459092	100459297	100472589	100472712	14028	64	0	233	29	280	125	0.000635703690171	0.0161008756585	1.0	0.782	0.218
19517	HNRNPUL2	HNRNPUL2	chr11	-	62483335	62483409	62482971	62483079	62484460	62484661	19517	482	27	1114	23	199	125	0.000635425161252	0.0161008756585	0.918	0.968	-0.05
7041	SIGIRR	SIGIRR	chr11	-	409867	410027	408072	408206	414822	414999	7041	6	4	40	0	285	125	0.000636846412763	0.0161167151071	0.397	1.0	-0.603
31481	KCTD17	KCTD17	chr22	+	37457578	37457669	37455352	37455478	37458564	37459430	31481	26	14	30	1	216	125	0.000637920534989	0.0161201557519	0.518	0.946	-0.428
8988	ARHGAP23	ARHGAP23	chr17	+	36654655	36654752	36654026	36654068	36656838	36656870	8988	36	14	417	44	222	125	0.000638017270955	0.0161201557519	0.591	0.842	-0.251
17153	PACRGL	PACRGL	chr4	+	20726430	20726511	20715054	20715162	20728907	20729980	17153	121	78	54	76	206	125	0.000639748649818	0.016150802016	0.485	0.301	0.184
23010	PRMT2	PRMT2	chr21	+	48083294	48083466	48069486	48069651	48084206	48085036	23010	166	0	96	7	297	125	0.000649503884596	0.0163838012282	1.0	0.852	0.148
2470	ADCK2	ADCK2	chr7	+	140390559	140390613	140389396	140389525	140394462	140394908	2470	114	9	141	0	179	125	0.000651375705731	0.0164177244018	0.898	1.0	-0.102
29130	FOSB	FOSB	chr19	+	45974451	45974559	45973886	45974207	45975808	45978437	29130	635	23	2037	152	233	125	0.000652697885315	0.0164377503809	0.937	0.878	0.059
25341	WBP2	WBP2	chr17	-	73843876	73844011	73843567	73843690	73844650	73844743	25341	274	7	1138	0	260	125	0.000656507735559	0.0165070100774	0.95	1.0	-0.05
30965	PCNT	PCNT	chr21	+	47845744	47845885	47841883	47842038	47847535	47847709	30965	52	7	90	0	266	125	0.000656280185643	0.0165070100774	0.777	1.0	-0.223
3970	SYT14	SYT14	chr1	+	210126399	210126604	210126053	210126101	210186977	210187142	3970	2	7	39	8	330	125	0.000658812649626	0.0165516052208	0.098	0.649	-0.551
14540	MORC3	MORC3	chr21	+	37721608	37721706	37717209	37717329	37728917	37729022	14540	63	8	136	1	223	125	0.000659963726453	0.0165671635537	0.815	0.987	-0.172
3059	TINAGL1	TINAGL1	chr1	+	32051353	32051477	32051040	32051086	32052310	32052356	3059	0	2	1961	38	249	125	0.000662767037018	0.0166241396974	0.0	0.963	-0.963
33011	GAPVD1	GAPVD1	chr9	+	128097450	128097531	128094788	128094908	128099296	128099374	33011	18	36	6	63	206	125	0.000665076375497	0.0166686438663	0.233	0.055	0.178
23399	RRNAD1	RRNAD1	chr1	+	156703800	156704285	156703168	156703312	156705516	156705701	23399	115	32	140	12	610	125	0.00066571436851	0.0166712216416	0.424	0.705	-0.281
6560	PIGN	PIGN	chr18	-	59830763	59830889	59828365	59828618	59854076	59854289	6560	13	0	48	38	251	125	0.000666752967999	0.0166838194474	1.0	0.386	0.614
17137	PHF12	PHF12	chr17	-	27234607	27234690	27233873	27234012	27235800	27235899	17137	118	9	142	0	208	125	0.000668384909764	0.0167112320176	0.887	1.0	-0.113
29728	KGFLP1	KGFLP1	chr9	+	46698074	46698184	46687556	46688114	46744176	46744280	29728	25	2	12	12	235	125	0.000678180373084	0.0169425446373	0.869	0.347	0.522
27567	EPB41	EPB41	chr1	+	29386933	29386996	29379615	29379824	29391493	29391670	27567	57	19	88	6	188	125	0.000680477022215	0.0169862986162	0.666	0.907	-0.241
26049	TESC	TESC	chr12	-	117479751	117479799	117476727	117477015	117484363	117484471	26049	74	0	23	5	173	125	0.00068307050541	0.017037386273	1.0	0.769	0.231
19025	CDIPT	CDIPT	chr16	-	29870762	29870844	29869676	29870655	29871901	29871983	19025	251	8	554	0	207	125	0.000683635790332	0.017037844621	0.95	1.0	-0.05
261	G2E3	G2E3	chr14	+	31074710	31075018	31071204	31071337	31077093	31077275	261	54	4	263	0	433	125	0.000685227700254	0.0170638677426	0.796	1.0	-0.204
17373	SMPDL3A	SMPDL3A	chr6	+	123127377	123127502	123126053	123126234	123130235	123130864	17373	26	9	96	4	250	125	0.000689376032122	0.0171534596875	0.591	0.923	-0.332
28779	ABCD4	ABCD4	chr14	-	74756729	74756821	74756185	74756222	74756993	74757202	28779	77	16	202	10	217	125	0.00069132922622	0.0171883315119	0.735	0.921	-0.186
21713	GALE	GALE	chr1	-	24122998	24123076	24122640	24122755	24123186	24123272	21713	115	12	642	16	203	125	0.000699492966505	0.0173774357141	0.855	0.961	-0.106
19218	ADA	ADA	chr20	-	43251647	43251719	43251469	43251571	43252842	43252970	19218	94	19	43	0	197	125	0.000700528943106	0.0173893053104	0.758	1.0	-0.242
34756	DPAGT1	DPAGT1	chr11	-	118968564	118968753	118967851	118968007	118969112	118969197	34756	41	5	275	2	314	125	0.000706047073839	0.0175123284166	0.765	0.982	-0.217
25707	PPP3CB	PPP3CB	chr10	-	75199629	75199659	75196185	75198178	75204482	75204580	25707	42	44	143	61	155	125	0.000708539087623	0.0175601576744	0.435	0.654	-0.219
19382	CEP162	CEP162	chr6	-	84879046	84879152	84872862	84872989	84881324	84881437	19382	19	6	46	0	231	125	0.000709186789137	0.0175622385071	0.631	1.0	-0.369
34204	PHF5A	PHF5A	chr22	-	41864127	41864151	41863451	41863618	41864605	41864708	34204	246	11	352	1	149	125	0.000711243537755	0.0175991818361	0.949	0.997	-0.048
6005	WDR31	WDR31	chr9	-	116093263	116093393	116091160	116091235	116094186	116094330	6005	6	12	9	0	255	125	0.000718156184259	0.0177561266732	0.197	1.0	-0.803
3245	LOC103091866	LOC103091866	chr1	+	149577607	149577662	149576261	149576700	149670208	149670452	3245	7	9	13	0	180	125	0.00072036553419	0.0177966276658	0.351	1.0	-0.649
8447	SIVA1	SIVA1	chr14	+	105221966	105222161	105219469	105219656	105222940	105223097	8447	687	0	1046	17	320	125	0.000721463437111	0.0178096279369	1.0	0.96	0.04
26783	SENP7	SENP7	chr3	-	101117704	101117899	101090851	101090970	101136436	101136634	26783	118	3	55	11	320	125	0.000728846555467	0.0179634151444	0.939	0.661	0.278
5059	RBFOX2	RBFOX2	chr22	-	36152151	36152191	36142519	36142608	36155934	36156067	5059	136	18	204	68	165	125	0.00072853954133	0.0179634151444	0.851	0.694	0.157
11378	SMC5	SMC5	chr9	+	72961520	72961565	72959059	72959185	72961981	72962077	11378	106	17	124	54	170	125	0.000730754811471	0.017996209203	0.821	0.628	0.193
28597	DGCR6L	DGCR6L	chr22	-	20303641	20303742	20302858	20302999	20307161	20307322	28597	240	24	250	6	226	125	0.000732242840951	0.0180186107616	0.847	0.958	-0.111
36831	TOM1L1	TOM1L1	chr17	+	52981068	52981153	52978051	52978284	52982849	52982928	36831	104	5	569	0	210	125	0.000735511063131	0.0180847483423	0.925	1.0	-0.075
29098	ERAL1	ERAL1	chr17	+	27185163	27185225	27183522	27183600	27185391	27185504	29098	118	9	141	0	187	125	0.000742777362021	0.0182490088005	0.898	1.0	-0.102
17151	PACRGL	PACRGL	chr4	+	20711305	20711396	20709425	20709493	20714410	20714545	17151	164	4	86	13	216	125	0.000746265069695	0.0183202487913	0.96	0.793	0.167
11166	IFT172	IFT172	chr2	-	27668611	27668710	27668162	27668316	27668795	27668855	11166	135	6	18	7	224	125	0.000749010831911	0.0183731767295	0.926	0.589	0.337
13164	EFHD2	EFHD2	chr1	+	15753645	15753780	15752366	15752514	15755088	15756839	13164	394	33	1176	43	260	125	0.000756986113857	0.0185250498075	0.852	0.929	-0.077
25414	SNX9	SNX9	chr6	+	158349630	158349734	158342562	158342693	158353226	158353304	25414	62	4	450	0	229	125	0.000756162924935	0.0185250498075	0.894	1.0	-0.106
32805	BDH2	BDH2	chr4	-	104006505	104006619	104004027	104004086	104007636	104007697	32805	255	17	410	6	239	125	0.000756556852599	0.0185250498075	0.887	0.973	-0.086
23871	SRBD1	SRBD1	chr2	-	45704131	45704214	45646926	45647033	45715378	45715470	23871	27	7	100	2	208	125	0.000758810468355	0.0185551197179	0.699	0.968	-0.269
8128	NNAT	NNAT	chr20	+	36150759	36150840	36149606	36149805	36151068	36152090	8128	645	447	33	6	206	125	0.000760049594767	0.0185708431575	0.467	0.769	-0.302
20082	MBNL1	MBNL1	chr3	+	152164492	152164546	152163070	152163328	152165408	152165562	20082	60	3	155	43	179	125	0.000763246729874	0.0186343459058	0.933	0.716	0.217
2716	BLOC1S6	BLOC1S6	chr15	+	45895297	45895385	45884332	45884474	45897625	45897712	2716	116	12	311	6	213	125	0.000764338769143	0.0186463944206	0.85	0.968	-0.118
28974	KIAA1191	KIAA1191	chr5	-	175782573	175782752	175775252	175775359	175786483	175786570	28974	209	6	350	38	304	125	0.000766648049151	0.01868809599	0.935	0.791	0.144
23350	ARHGEF40	ARHGEF40	chr14	+	21555478	21555622	21553847	21554025	21556126	21556257	23350	59	8	80	0	269	125	0.000773479719175	0.0188398856071	0.774	1.0	-0.226
3893	TXNDC11	TXNDC11	chr16	-	11794307	11794420	11791980	11792181	11815432	11815526	3893	41	9	243	9	238	125	0.000777681637942	0.0189274344272	0.705	0.934	-0.229
18418	SNHG15	SNHG15	chr7	-	45023955	45024025	45023420	45023645	45025619	45025696	18418	305	55	187	12	195	125	0.000783518775922	0.0190546139159	0.78	0.909	-0.129
8941	POLL	POLL	chr10	-	103345072	103345235	103342519	103342648	103347002	103347163	8941	4	14	38	18	288	125	0.00078596246625	0.01909913316	0.11	0.478	-0.368
21156	ODF2	ODF2	chr9	+	131219476	131219716	131218284	131218534	131221845	131221936	21156	42	128	88	127	365	125	0.000787189137375	0.0191140321096	0.101	0.192	-0.091
19229	BRCA2	BRCA2	chr13	+	32918694	32918790	32910401	32915333	32920963	32921033	19229	20	0	21	12	221	125	0.000790092479531	0.0191695880178	1.0	0.497	0.503
23853	DNAJC19	DNAJC19	chr3	-	180704785	180704810	180703713	180703784	180705810	180705884	23853	119	220	37	27	150	125	0.000791383873072	0.0191859780528	0.311	0.533	-0.222
22830	SLC7A6	SLC7A6	chr16	+	68324298	68324443	68321648	68321774	68325111	68325235	22830	37	4	177	0	270	125	0.000796237497541	0.0192886366725	0.811	1.0	-0.189
5007	FBL	FBL	chr19	-	40331256	40331427	40331053	40331155	40336930	40337054	5007	116	0	155	12	296	125	0.000798156994159	0.01932011254	1.0	0.845	0.155
27418	PTPRS	PTPRS	chr19	-	5218797	5218809	5218430	5218543	5219320	5219478	27418	41	94	6	0	137	125	0.000799170497523	0.0193296261718	0.285	1.0	-0.715
30392	TCF4	TCF4	chr18	-	53254275	53254367	53252510	53252583	53255268	53255860	30392	49	0	9	4	217	125	0.000800500289638	0.0193467692188	1.0	0.564	0.436
7466	BLCAP	BLCAP	chr20	-	36149720	36149853	36145818	36147752	36156194	36156333	7466	24	33	8	49	258	125	0.000802871657413	0.019389039336	0.261	0.073	0.188
10730	TXNRD1	TXNRD1	chr12	+	104725311	104725419	104721292	104721449	104728014	104728110	10730	171	2	1981	0	233	125	0.000806401263496	0.0194591933088	0.979	1.0	-0.021
18699	DAPK1	DAPK1	chr9	+	90311921	90312119	90301465	90301654	90313570	90313709	18699	91	5	1280	7	323	125	0.000810060247437	0.0195323582728	0.876	0.986	-0.11
2868	GPBP1L1	GPBP1L1	chr1	-	46108098	46108171	46105881	46106075	46120214	46120501	2868	212	8	383	0	198	125	0.000814541867719	0.019625230321	0.944	1.0	-0.056
23019	SLC25A23	SLC25A23	chr19	-	6453991	6454099	6444161	6444312	6454333	6454486	23019	114	0	201	15	233	125	0.000815761253237	0.0196394206508	1.0	0.878	0.122
15042	SUGT1	SUGT1	chr13	+	53235609	53235705	53233313	53233384	53236783	53236837	15042	72	137	286	313	221	125	0.000816619612383	0.0196449040807	0.229	0.341	-0.112
4564	C17orf62	C17orf62	chr17	-	80405455	80405497	80404498	80404572	80408575	80408707	4564	47	6	103	0	167	125	0.000818022508821	0.0196634685319	0.854	1.0	-0.146
12302	RFX7	RFX7	chr15	-	56471467	56471501	56436598	56436681	56535322	56535483	12302	19	7	35	0	159	125	0.000820379121166	0.0197049119211	0.681	1.0	-0.319
13247	TEAD4	TEAD4	chr12	+	3126563	3126692	3121335	3121398	3127710	3127754	13247	49	7	209	3	254	125	0.000822487670493	0.0197251411847	0.775	0.972	-0.197
8711	DNM2	DNM2	chr19	+	10919244	10919256	10916591	10916643	10922939	10923053	8711	131	153	376	272	137	125	0.000822002182493	0.0197251411847	0.439	0.558	-0.119
14068	INO80C	INO80C	chr18	-	33060416	33060527	33058245	33058313	33077682	33077955	14068	79	8	105	0	236	125	0.000825894057706	0.0197915981382	0.839	1.0	-0.161
25412	SNX9	SNX9	chr6	+	158348142	158348246	158342562	158342693	158353226	158353304	25412	65	4	482	0	229	125	0.000828117126239	0.0198143877371	0.899	1.0	-0.101
29913	ATRX	ATRX	chrX	-	76949312	76949426	76944310	76944420	76952064	76952192	29913	47	0	73	14	239	125	0.000827499900942	0.0198143877371	1.0	0.732	0.268
20514	RTN4	RTN4	chr2	-	55252221	55254621	55214626	55214834	55255299	55255356	20514	146	9	240	47	2525	125	0.000834180461787	0.0199441472955	0.445	0.202	0.243
919	VPS51	VPS51	chr11	+	64864469	64864599	64863586	64863950	64875052	64875199	919	157	6	433	0	255	125	0.000840668297542	0.0200838492894	0.928	1.0	-0.072
26869	TBRG4	TBRG4	chr7	-	45143697	45143855	45142931	45143042	45144136	45144308	26869	262	9	564	2	283	125	0.000843943252048	0.020144482319	0.928	0.992	-0.064
33716	DMKN	DMKN	chr19	-	35988548	35988583	35988118	35988440	35989617	35989665	33716	2	18	191	226	160	125	0.000844499531622	0.020144482319	0.08	0.398	-0.318
13115	CTTN	CTTN	chr11	+	70253403	70253490	70251370	70251467	70253623	70253697	13115	147	1	1343	0	212	125	0.000845296635396	0.0201480689231	0.989	1.0	-0.011
30389	RBM38	RBM38	chr20	+	55968334	55968389	55967709	55967833	55982598	55984386	30389	235	27	167	4	180	125	0.00084622202856	0.0201547055472	0.858	0.967	-0.109
7109	MKS1	MKS1	chr17	-	56292101	56292199	56291619	56291748	56293448	56293604	7109	71	8	94	0	223	125	0.000850390937911	0.0202385247431	0.833	1.0	-0.167
21416	SOAT1	SOAT1	chr1	+	179314081	179314211	179312724	179312770	179316734	179316832	21416	95	5	1170	6	255	125	0.000853315901377	0.0202926337982	0.903	0.99	-0.087
10705	MTSS1	MTSS1	chr8	-	125569921	125570116	125568472	125568646	125575022	125575233	10705	22	22	174	55	320	125	0.000860128483951	0.020439040931	0.281	0.553	-0.272
19938	FAM122B	FAM122B	chrX	-	133923609	133923666	133923252	133923296	133927844	133927923	19938	56	29	102	126	182	125	0.000861453479781	0.0204549239753	0.57	0.357	0.213
30596	THNSL2	THNSL2	chr2	+	88484846	88484998	88482466	88482592	88485416	88486156	30596	8	20	23	9	277	125	0.000864992335503	0.0205233101507	0.153	0.536	-0.383
25337	BTBD10	BTBD10	chr11	-	13466570	13466728	13443188	13443385	13484638	13484844	25337	65	24	210	179	283	125	0.000866747883538	0.0205242949894	0.545	0.341	0.204
2756	HNRNPA1	HNRNPA1	chr12	+	54676862	54677018	54676583	54676658	54677595	54677751	2756	1315	6275	1948	8144	281	125	0.000867010310596	0.0205242949894	0.085	0.096	-0.011
3332	ARHGAP12	ARHGAP12	chr10	-	32142993	32143134	32141444	32141525	32150322	32150586	3332	53	7	114	56	266	125	0.000866193390929	0.0205242949894	0.781	0.489	0.292
14214	GUK1	GUK1	chr1	+	228328824	228328989	228327928	228328064	228333211	228333325	14214	258	33	264	71	290	125	0.000869446291144	0.0205663328079	0.771	0.616	0.155
33566	PPP2R2A	PPP2R2A	chr8	+	26196405	26196503	26151181	26151256	26211983	26212149	33566	188	7	406	0	223	125	0.000870177893816	0.0205680211882	0.938	1.0	-0.062
26583	ACP1	ACP1	chr2	+	275139	275201	272036	272150	276979	277085	26583	400	12	714	3	187	125	0.000874774472193	0.0206453402517	0.957	0.994	-0.037
26761	MRPL47	MRPL47	chr3	-	179320439	179320585	179319517	179319578	179322314	179322434	26761	1008	37	823	10	271	125	0.000874148205597	0.0206453402517	0.926	0.974	-0.048
16399	MFF	MFF	chr2	+	228207460	228207535	228205007	228205096	228220392	228220477	16399	31	181	57	147	200	125	0.000876923962316	0.0206804028751	0.097	0.195	-0.098
33833	DCAF6	DCAF6	chr1	+	167985018	167985189	167973770	167974031	167992225	167992285	33833	30	20	31	68	296	125	0.000877816112757	0.0206857831775	0.388	0.161	0.227
19308	MLF1	MLF1	chr3	+	158306640	158306713	158288952	158289180	158310222	158310370	19308	10	107	9	15	198	125	0.000880195215605	0.0207176854267	0.056	0.275	-0.219
24357	GRIPAP1	GRIPAP1	chrX	-	48854565	48854592	48853661	48853769	48855649	48855711	24357	91	10	171	2	152	125	0.000880544842715	0.0207176854267	0.882	0.986	-0.104
6442	UBQLN4	UBQLN4	chr1	-	156013788	156014014	156012564	156012704	156018291	156018450	6442	206	10	377	2	351	125	0.000881164998247	0.0207176854267	0.88	0.985	-0.105
3301	RPH3AL	RPH3AL	chr17	-	96901	97076	69413	69527	131558	131645	3301	24	4	109	0	300	125	0.000882473638011	0.0207328063687	0.714	1.0	-0.286
336	FMR1	FMR1	chrX	+	147019617	147019680	147018984	147019119	147022094	147022181	336	9	67	54	121	188	125	0.000883874103968	0.0207500602569	0.082	0.229	-0.147
34966	CD59	CD59	chr11	-	33752969	33753014	33743924	33744009	33757927	33758025	34966	109	227	840	1161	170	125	0.000890901368894	0.0208992848985	0.261	0.347	-0.086
18971	ENOSF1	ENOSF1	chr18	-	678695	678737	675320	675402	683245	683380	18971	12	17	41	11	167	125	0.000895565640944	0.0209771100845	0.346	0.736	-0.39
25405	STK38	STK38	chr6	-	36467649	36467767	36466139	36466263	36474359	36474421	25405	168	7	317	0	243	125	0.000895272585384	0.0209771100845	0.925	1.0	-0.075
2234	APEH	APEH	chr3	+	49712615	49712742	49711921	49712054	49713126	49713220	2234	243	10	913	7	252	125	0.000899835625629	0.021051632951	0.923	0.985	-0.062
8315	SH3TC1	SH3TC1	chr4	+	8218683	8218894	8217837	8217984	8219997	8220074	8315	17	8	27	0	336	125	0.000900098709297	0.021051632951	0.442	1.0	-0.558
17475	SENP5	SENP5	chr3	+	196650284	196650422	196630403	196630481	196654666	196654750	17475	68	2	60	15	263	125	0.000900941783796	0.0210555434288	0.942	0.655	0.287
36133	SEPT6	SEPT6	chrX	-	118759297	118759342	118749687	118750705	118763280	118763471	36133	9	36	16	11	170	125	0.000903703637765	0.0211042574417	0.155	0.517	-0.362
17202	CASP9	CASP9	chr1	-	15834367	15834402	15833393	15833570	15844604	15844890	17202	29	6	62	0	160	125	0.000906535723443	0.0211545373726	0.791	1.0	-0.209
2125	ZNF138	ZNF138	chr7	+	64280597	64280701	64275953	64276031	64291828	64294059	2125	5	3	0	15	229	125	0.000909940754749	0.0212181020454	0.476	0.0	0.476
3992	ZFAND1	ZFAND1	chr8	-	82629483	82629523	82627221	82627349	82630416	82630459	3992	144	46	167	106	165	125	0.000913293682526	0.0212803575854	0.703	0.544	0.159
14359	TNFSF9	TNFSF9	chr19	+	6532796	6532827	6531009	6531314	6534610	6535939	14359	30	5	89	0	156	125	0.000914581066086	0.0212944274677	0.828	1.0	-0.172
30085	HINFP	HINFP	chr11	+	118994277	118994394	118992232	118992349	118997644	118997835	30085	12	6	2	15	242	125	0.00091756459222	0.0213479385672	0.508	0.064	0.444
7869	NQO2	NQO2	chr6	+	3002283	3002520	3000049	3000319	3006701	3006793	7869	11	71	2	124	362	125	0.000921341335995	0.0214198109256	0.051	0.006	0.045
12361	MITF	MITF	chr3	+	69928284	69928534	69788585	69788852	69986972	69987200	12361	9	2	467	0	375	125	0.000922303426113	0.021426188392	0.6	1.0	-0.4
18590	CDK17	CDK17	chr12	-	96691047	96691110	96688776	96688900	96691404	96691499	18590	36	5	226	2	188	125	0.000924637770043	0.0214644116618	0.827	0.987	-0.16
20929	ACTR1A	ACTR1A	chr10	-	104241757	104241932	104240888	104240929	104242767	104242860	20929	438	11	1121	5	300	125	0.000925534440582	0.021469228911	0.943	0.989	-0.046
12468	DFFA	DFFA	chr1	-	10523487	10523677	10523114	10523266	10527246	10527389	12468	352	12	794	5	315	125	0.00092842133904	0.0214948820084	0.921	0.984	-0.063
22794	LRCH4	LRCH4	chr7	-	100175781	100175881	100175444	100175535	100176021	100176134	22794	226	0	346	14	225	125	0.000929768351144	0.0214948820084	1.0	0.932	0.068
35908	PI4KA	PI4KA	chr22	-	21065628	21065749	21064986	21065146	21066773	21066899	35908	143	1	8	3	246	125	0.000929168010314	0.0214948820084	0.986	0.575	0.411
36106	NDEL1	NDEL1	chr17	+	8366637	8366672	8363326	8363478	8370247	8371495	36106	19	29	115	58	160	125	0.000928254524905	0.0214948820084	0.339	0.608	-0.269
8310	ZDHHC3	ZDHHC3	chr3	-	44974398	44974482	44970797	44970928	44974609	44974691	8310	31	127	124	244	209	125	0.000930090230389	0.0214948820084	0.127	0.233	-0.106
12281	EDC3	EDC3	chr15	-	74985226	74985359	74967301	74967483	74988220	74988386	12281	8	52	0	85	258	125	0.000930857609572	0.021496669467	0.069	0.0	0.069
12904	SMARCA2	SMARCA2	chr9	+	2170418	2170472	2161685	2161903	2181570	2181676	12904	6	73	31	91	179	125	0.000937592232433	0.0216301461902	0.054	0.192	-0.138
7832	TMX3	TMX3	chr18	-	66367641	66367722	66365168	66365268	66377257	66377381	7832	31	4	144	0	206	125	0.00093802611315	0.0216301461902	0.825	1.0	-0.175
11725	QDPR	QDPR	chr4	-	17493854	17493963	17492284	17492368	17503341	17503482	11725	271	21	420	9	234	125	0.000939405625361	0.0216459345021	0.873	0.961	-0.088
9123	SIPA1L1	SIPA1L1	chr14	+	72054287	72056087	71996028	71996087	72085473	72085604	9123	339	4	1520	0	1925	125	0.00094161927169	0.0216809055218	0.846	1.0	-0.154
5775	BHLHE40	BHLHE40	chr3	+	5023076	5023200	5021985	5022093	5024520	5026865	5775	326	4	3232	155	249	125	0.000943178922463	0.0217007776747	0.976	0.913	0.063
14191	TTC27	TTC27	chr2	+	32903922	32903989	32897338	32897451	32927873	32927987	14191	78	6	172	0	192	125	0.000944775457447	0.0217139543347	0.894	1.0	-0.106
8785	ETV4	ETV4	chr17	-	41610041	41610307	41607474	41607549	41610554	41610716	8785	1106	26	678	3	391	125	0.000945145638552	0.0217139543347	0.932	0.986	-0.054
32975	C10orf76	C10orf76	chr10	-	103699619	103699695	103649168	103649247	103716353	103716480	32975	67	8	87	0	201	125	0.000947140760248	0.0217437554193	0.839	1.0	-0.161
12116	LSR	LSR	chr19	+	35753448	35753595	35749847	35749967	35757261	35757435	12116	374	52	1270	295	272	125	0.000953564539264	0.0218751075786	0.768	0.664	0.104
23719	C9orf89	C9orf89	chr9	+	95874160	95874220	95872849	95873003	95874499	95874571	23719	77	12	182	5	185	125	0.000956967816021	0.0219370260283	0.813	0.961	-0.148
10416	PLEKHM2	PLEKHM2	chr1	+	16047823	16047883	16046228	16046415	16051811	16052040	10416	38	72	139	122	185	125	0.000959094050107	0.0219696006934	0.263	0.435	-0.172
17858	HLA-DMB	HLA-DMB	chr6	-	32903118	32903154	32902405	32902764	32903312	32903429	17858	14	3	46	70	161	125	0.0009626957349	0.022035900242	0.784	0.338	0.446
29624	DEDD2	DEDD2	chr19	-	42706202	42706224	42702744	42703981	42713851	42713992	29624	6	10	0	25	147	125	0.000964373190244	0.022058089571	0.338	0.0	0.338
15179	PDCD2	PDCD2	chr6	-	170889089	170889193	170887944	170888058	170892144	170892276	15179	212	9	547	3	229	125	0.000966355949606	0.0220710314502	0.928	0.99	-0.062
17860	HLA-DMB	HLA-DMB	chr6	-	32903312	32903429	32903118	32903154	32904948	32905233	17860	30	5	85	0	242	125	0.000965731409675	0.0220710314502	0.756	1.0	-0.244
17476	SENP5	SENP5	chr3	+	196654666	196654750	196650284	196650422	196656503	196656554	17476	68	9	74	0	209	125	0.000967252534766	0.0220753247	0.819	1.0	-0.181
98	CPPED1	CPPED1	chr16	-	12798480	12798906	12753655	12758972	12875041	12875260	98	149	11	862	15	551	125	0.000974596049201	0.0222266403519	0.754	0.929	-0.175
16881	RBM39	RBM39	chr20	-	34317233	34317287	34312959	34313077	34317383	34317449	16881	912	17	1152	1	179	125	0.00097721603324	0.0222700885761	0.974	0.999	-0.025
9198	GPHN	GPHN	chr14	+	67291191	67291284	67243181	67243239	67346656	67346751	9198	13	3	120	0	218	125	0.000980325901699	0.0223246292512	0.713	1.0	-0.287
27449	MT1E	MT1E	chr16	+	56660377	56660443	56659584	56659791	56660791	56661024	27449	54	2	4539	10	191	125	0.000992368849961	0.0225823716456	0.946	0.997	-0.051
36107	TMEM150A	TMEM150A	chr2	-	85827467	85827535	85827013	85827141	85828143	85828230	36107	37	24	40	5	193	125	0.000995674511093	0.0226410569665	0.5	0.838	-0.338
10249	NT5C3B	NT5C3B	chr17	-	39985041	39985204	39983677	39983878	39987052	39987142	10249	680	10	706	32	288	125	0.000998380604798	0.0226860328091	0.967	0.905	0.062
27501	ARMC6	ARMC6	chr19	+	19144939	19145047	19144386	19144739	19153519	19153686	27501	31	61	60	45	233	125	0.00100253944375	0.0227639295125	0.214	0.417	-0.203
15271	IL4R	IL4R	chr16	+	27356189	27356341	27353441	27353580	27357787	27357939	15271	34	3	399	0	277	125	0.00100415222709	0.0227839434308	0.836	1.0	-0.164
26746	ZNF266	ZNF266	chr19	-	9529437	9529571	9529180	9529307	9529726	9529975	26746	28	0	34	12	259	125	0.0010201770086	0.0231306945771	1.0	0.578	0.422
20178	BTF3L4	BTF3L4	chr1	+	52549011	52549213	52530496	52530610	52551783	52551843	20178	954	44	1556	127	327	125	0.00102172140844	0.0231327925222	0.892	0.824	0.068
30958	WDR20	WDR20	chr14	+	102674939	102676199	102661274	102661457	102689166	102690010	30958	198	4	825	0	1385	125	0.00102175464676	0.0231327925222	0.817	1.0	-0.183
21115	C12orf49	C12orf49	chr12	-	117158100	117158252	117157567	117157681	117175594	117175875	21115	135	11	305	4	277	125	0.00102330835295	0.0231511438776	0.847	0.972	-0.125
2526	UBE2R2	UBE2R2	chr9	+	33886878	33886965	33817181	33817932	33900171	33900269	2526	470	28	571	11	212	125	0.00102439259788	0.0231588552988	0.908	0.968	-0.06
18364	HCFC1R1	HCFC1R1	chr16	-	3073847	3073969	3073474	3073531	3074181	3074287	18364	18	4	80	0	247	125	0.00102528608368	0.0231622460949	0.695	1.0	-0.305
8345	SCAF8	SCAF8	chr6	+	155063089	155063152	155054980	155055064	155095122	155095206	8345	0	18	19	37	188	125	0.00102710503365	0.0231865239951	0.0	0.255	-0.255
12742	C11orf49	C11orf49	chr11	+	47158866	47159111	47073938	47074069	47159195	47159280	12742	14	123	2	162	370	125	0.00103149915693	0.0232376639498	0.037	0.004	0.033
27571	FAM168A	FAM168A	chr11	-	73136066	73136093	73130918	73131044	73141734	73141815	27571	14	48	2	59	152	125	0.00103214881254	0.0232376639498	0.193	0.027	0.166
28482	MTCH2	MTCH2	chr11	-	47647225	47647293	47644252	47644328	47648631	47648679	28482	576	35	1238	33	193	125	0.0010323540881	0.0232376639498	0.914	0.96	-0.046
33806	WDFY2	WDFY2	chr13	+	52249305	52249379	52234731	52234799	52277731	52277786	33806	37	7	59	0	199	125	0.00103106521037	0.0232376639498	0.769	1.0	-0.231
10602	ZMYND8	ZMYND8	chr20	-	45841286	45841370	45837858	45839542	45848908	45848975	10602	86	37	122	19	209	125	0.00103582757853	0.0232990155624	0.582	0.793	-0.211
13666	ARVCF	ARVCF	chr22	-	19958738	19958858	19957401	19958266	19959408	19959494	13666	25	30	88	35	245	125	0.0010400146699	0.02337631819	0.298	0.562	-0.264
11826	BCCIP	BCCIP	chr10	+	127519130	127519220	127516126	127516207	127519988	127520176	11826	585	12	755	0	215	125	0.00104088056426	0.0233789129188	0.966	1.0	-0.034
24839	MYLIP	MYLIP	chr6	+	16130787	16130978	16129316	16129640	16141855	16142041	24839	140	1	100	10	316	125	0.00104288143459	0.0234069779047	0.982	0.798	0.184
14353	PCNX	PCNX	chr14	+	71524225	71524441	71522220	71522279	71540261	71540515	14353	54	4	235	0	341	125	0.00104968254358	0.0235426639886	0.832	1.0	-0.168
30832	STAT1	STAT1	chr2	-	191878250	191878404	191874601	191874730	191878743	191878976	30832	143	5	617	0	279	125	0.00105099124923	0.0235550578326	0.928	1.0	-0.072
10303	MATR3	MATR3	chr5	+	138642927	138644016	138629438	138629717	138650363	138650425	10303	3660	23	5227	10	1214	125	0.00105479683149	0.0235917267515	0.942	0.982	-0.04
33426	ARID1B	ARID1B	chr6	+	157431605	157431695	157405795	157406039	157454161	157454341	33426	64	5	189	0	215	125	0.0010537545585	0.0235917267515	0.882	1.0	-0.118
5947	PAICS	PAICS	chr4	+	57319768	57319927	57318037	57318218	57325537	57327534	5947	676	5	2835	75	284	125	0.00105489921885	0.0235917267515	0.983	0.943	0.04
15852	SLCO4A1	SLCO4A1	chr20	+	61297731	61297927	61296285	61296440	61299096	61299262	15852	18	7	331	20	321	125	0.00106190373208	0.0237225886328	0.5	0.866	-0.366
6947	ZNF213-AS1	ZNF213-AS1	chr16	-	3182850	3182943	3182019	3182104	3184630	3184883	6947	25	28	2	20	218	125	0.00106227365399	0.0237225886328	0.339	0.054	0.285
2337	ECE1	ECE1	chr1	-	21573713	21573856	21571481	21571596	21582439	21582631	2337	135	1	1716	0	268	125	0.00106584875504	0.0237853769812	0.984	1.0	-0.016
33267	RABL2A	RABL2A	chr2	+	114392627	114392707	114391729	114391809	114398929	114399027	33267	23	15	16	0	205	125	0.00107437251404	0.0239584301574	0.483	1.0	-0.517
8752	ZFYVE16	ZFYVE16	chr5	+	79729927	79730036	79703831	79703972	79732574	79734826	8752	33	4	143	0	234	125	0.00107634389191	0.02398522265	0.815	1.0	-0.185
11386	ASL	ASL	chr7	+	65552320	65552373	65551571	65551649	65552715	65552778	11386	45	4	241	0	178	125	0.00109044115383	0.0242819966156	0.888	1.0	-0.112
9257	PTGES3	PTGES3	chr12	-	57059987	57060050	57058559	57058584	57065532	57065631	9257	524	12	1320	5	188	125	0.00109586401568	0.0243853226289	0.967	0.994	-0.027
6922	TNNT1	TNNT1	chr19	-	55657801	55657834	55656911	55656933	55658048	55658075	6922	88	194	27	21	158	125	0.00110144142004	0.0244919375864	0.264	0.504	-0.24
5002	SLC35B3	SLC35B3	chr6	-	8417634	8417727	8417116	8417228	8419812	8419910	5002	64	5	185	0	218	125	0.00110630746607	0.0245825937878	0.88	1.0	-0.12
24435	MYO5C	MYO5C	chr15	-	52534244	52534410	52531929	52532076	52536552	52536764	24435	63	6	262	2	291	125	0.0011088347928	0.0246211905204	0.819	0.983	-0.164
19738	MTL5	MTL5	chr11	-	68509785	68509862	68506167	68506256	68514675	68514834	19738	4	0	3	22	202	125	0.00111081673929	0.0246411159646	1.0	0.078	0.922
26185	TADA2A	TADA2A	chr17	+	35783608	35783715	35771355	35771477	35797838	35797930	26185	38	6	75	0	232	125	0.00111131409271	0.0246411159646	0.773	1.0	-0.227
24425	EIF3I	EIF3I	chr1	+	32691771	32691921	32690010	32690076	32694099	32694210	24425	829	27	2518	34	275	125	0.00111404790622	0.0246841638851	0.933	0.971	-0.038
16400	MFF	MFF	chr2	+	228212058	228212100	228205007	228205096	228217229	228217289	16400	38	29	66	15	167	125	0.00112306485955	0.0248662683508	0.495	0.767	-0.272
21807	ZNF542P	ZNF542P	chr19	+	56886054	56886126	56884899	56884992	56888235	56891196	21807	7	23	40	28	197	125	0.00112936055131	0.0249879043004	0.162	0.475	-0.313
21680	EDRF1	EDRF1	chr10	+	127417571	127417673	127414250	127414407	127417926	127418048	21680	29	18	69	10	227	125	0.0011305074001	0.0249955266397	0.47	0.792	-0.322
4044	TRMT2B	TRMT2B	chrX	-	100292905	100293040	100291962	100292062	100306239	100306722	4044	21	6	96	2	260	125	0.00113325033386	0.0250384025892	0.627	0.958	-0.331
23006	PRMT2	PRMT2	chr21	+	48056350	48056459	48055506	48055675	48056807	48056902	23006	93	82	274	132	234	125	0.00114311982747	0.025238562711	0.377	0.526	-0.149
28500	MYO18A	MYO18A	chr17	-	27443461	27443473	27442681	27442858	27445062	27445207	28500	13	11	43	5	137	125	0.00114474583904	0.0252565631187	0.519	0.887	-0.368
11528	PHYHD1	PHYHD1	chr9	+	131700035	131700057	131698861	131698924	131702647	131702776	11528	24	23	138	43	147	125	0.00114798085175	0.025310012367	0.47	0.732	-0.262
30903	SACM1L	SACM1L	chr3	+	45776726	45776865	45773544	45773643	45779074	45779144	30903	121	9	251	2	264	125	0.00114987536649	0.0253338523991	0.864	0.983	-0.119
34700	GSTK1	GSTK1	chr7	+	142962353	142962389	142962084	142962185	142964709	142964826	34700	241	13	703	9	161	125	0.00115753046202	0.0254844851472	0.935	0.984	-0.049
16956	NUPL2	NUPL2	chr7	+	23236298	23236385	23226670	23226765	23239076	23239161	16956	54	6	105	0	212	125	0.00116305266893	0.0255865214548	0.841	1.0	-0.159
22502	GAS8	GAS8	chr16	+	90102040	90102095	90099125	90099332	90102788	90102994	22502	51	15	111	7	180	125	0.00116380768791	0.0255865214548	0.702	0.917	-0.215
20094	TCEAL8	TCEAL8	chrX	-	102509532	102509605	102507922	102508945	102510005	102510121	20094	62	33	314	72	198	125	0.00116621751685	0.0256214205236	0.543	0.734	-0.191
13909	DENND1A	DENND1A	chr9	-	126217017	126217058	126214554	126214626	126219626	126219714	13909	143	12	103	0	166	125	0.00117812939847	0.0258648803034	0.9	1.0	-0.1
30291	LTBP1	LTBP1	chr2	+	33498722	33498848	33488360	33488459	33500031	33500157	30291	281	2	69	6	251	125	0.00117999587412	0.0258876137088	0.986	0.851	0.135
5804	ANKRD1	ANKRD1	chr10	-	92675927	92676026	92675538	92675637	92677488	92677587	5804	3	2	337	2	224	125	0.00118435019936	0.0259648569744	0.456	0.989	-0.533
17906	CEP95	CEP95	chr17	+	62512840	62512946	62510365	62510476	62515438	62515554	17906	44	25	48	6	231	125	0.00118767282288	0.0260193892062	0.488	0.812	-0.324
376	PPP2R4	PPP2R4	chr9	+	131890242	131890347	131885330	131885417	131891263	131891389	376	141	272	180	539	230	125	0.00119032024168	0.0260407629839	0.22	0.154	0.066
8460	PRKAA2	PRKAA2	chr1	+	57157066	57157160	57140053	57140195	57158030	57158175	8460	9	3	79	0	219	125	0.00118949772292	0.0260407629839	0.631	1.0	-0.369
24174	THAP5	THAP5	chr7	-	108206273	108206466	108202587	108205549	108209933	108210212	24174	65	3	53	16	318	125	0.00119212453396	0.0260619337589	0.895	0.566	0.329
33297	TRIM25	TRIM25	chr17	-	54985828	54985924	54981615	54981849	54990752	54991409	33297	68	4	576	1	221	125	0.0011966473179	0.0261424641617	0.906	0.997	-0.091
12500	CASC4	CASC4	chr15	+	44695084	44695252	44673003	44673174	44705533	44707959	12500	416	106	316	131	293	125	0.00120637862795	0.0263365896262	0.626	0.507	0.119
1908	TMED5	TMED5	chr1	-	93624371	93624442	93621856	93622040	93625685	93625783	1908	21	98	37	470	196	125	0.00121773353621	0.0265658633428	0.12	0.048	0.072
29176	KIF22	KIF22	chr16	+	29803786	29803835	29802033	29802150	29808213	29808409	29176	7	59	0	104	174	125	0.00121981221819	0.0265925892465	0.079	0.0	0.079
31822	WRNIP1	WRNIP1	chr6	+	2770353	2770595	2765665	2766678	2779496	2779726	31822	619	3	615	17	367	125	0.00122228509394	0.0266278654067	0.986	0.925	0.061
28516	NOB1	NOB1	chr16	-	69786143	69786274	69783461	69783533	69788496	69788629	28516	324	13	549	4	256	125	0.00122551383739	0.0266795475725	0.924	0.985	-0.061
10911	APTX	APTX	chr9	-	32988080	32988127	32987541	32987729	32989756	32989893	10911	30	31	62	20	172	125	0.00122768375257	0.0267081228658	0.413	0.693	-0.28
1880	CORO1C	CORO1C	chr12	-	109072047	109072170	109055804	109055934	109094899	109095099	1880	208	6	2473	6	248	125	0.00123635782051	0.026878056652	0.946	0.995	-0.049
20278	COPE	COPE	chr19	-	19014076	19014232	19011189	19011258	19015579	19015661	20278	866	46	778	17	281	125	0.00123859215821	0.0269078532111	0.893	0.953	-0.06
20162	MND1	MND1	chr4	+	154330122	154330167	154318370	154318485	154335902	154336247	20162	51	0	167	24	170	125	0.00124118671246	0.0269454283298	1.0	0.837	0.163
15857	SLCO4A1	SLCO4A1	chr20	+	61296285	61296440	61292415	61292527	61299096	61299262	15857	32	3	298	0	280	125	0.00124310649328	0.0269683123852	0.826	1.0	-0.174
34475	LOC100630923	LOC100630923	chr7	+	102038066	102038145	102016658	102016769	102039994	102040095	34475	95	29	117	11	204	125	0.00124540720364	0.0269994228358	0.667	0.867	-0.2
29054	DNAJC11	DNAJC11	chr1	-	6699961	6700117	6698354	6698424	6704617	6704734	29054	327	13	710	6	281	125	0.00124689749465	0.0270129329978	0.918	0.981	-0.063
4238	WNK1	WNK1	chr12	+	988738	989197	987377	987527	990857	990955	4238	41	40	48	116	584	125	0.00124805904693	0.0270193074976	0.18	0.081	0.099
22971	TBRG1	TBRG1	chr11	+	124496368	124496505	124495566	124495799	124496799	124496946	22971	9	20	86	48	262	125	0.00124905369966	0.0270220624344	0.177	0.461	-0.284
1445	MORF4L2	MORF4L2	chrX	-	102939608	102939657	102933426	102933548	102940098	102940188	1445	51	25	239	44	174	125	0.00125544908517	0.0271415720682	0.594	0.796	-0.202
15297	DNAJC10	DNAJC10	chr2	+	183600975	183601113	183597225	183597269	183605025	183605115	15297	279	35	1055	63	263	125	0.00125999497938	0.0272209594956	0.791	0.888	-0.097
17024	GFM1	GFM1	chr3	+	158366829	158366946	158364531	158364736	158369884	158370035	17024	160	16	266	6	242	125	0.00126177814308	0.0272405921631	0.838	0.958	-0.12
4098	FAM171A1	FAM171A1	chr10	-	15257994	15258109	15253643	15256600	15262942	15263059	4098	75	25	105	10	240	125	0.00126803819096	0.0273567823843	0.61	0.845	-0.235
13508	ZNF551	ZNF551	chr19	+	58196629	58196753	58193336	58193612	58197848	58201169	13508	2	8	18	4	249	125	0.00127602379714	0.0275100133926	0.112	0.693	-0.581
10491	TMEM134	TMEM134	chr11	-	67232526	67232738	67232273	67232327	67234782	67234859	10491	48	10	147	5	337	125	0.00128046613466	0.0275866953617	0.64	0.916	-0.276
2453	FRG1B	FRG1B	chr20	+	29625872	29625984	29623128	29623254	29628226	29628331	2453	58	36	101	23	237	125	0.00128855258354	0.0277417267692	0.459	0.698	-0.239
24953	BLVRA	BLVRA	chr7	+	43799615	43799709	43798271	43798333	43810736	43810769	24953	41	94	30	165	219	125	0.00129488990124	0.0278589123573	0.199	0.094	0.105
30733	PLXND1	PLXND1	chr3	-	129278462	129278626	129277270	129277418	129279172	129279277	30733	252	0	198	8	289	125	0.00130069062364	0.0279643995847	1.0	0.915	0.085
24715	C19orf43	C19orf43	chr19	-	12842157	12842235	12841453	12841882	12845126	12845529	24715	521	11	818	0	203	125	0.00130632711528	0.028066212843	0.967	1.0	-0.033
24723	LTBP4	LTBP4	chr19	+	41128854	41128926	41125251	41125398	41129508	41129637	24723	192	23	54	20	197	125	0.00132224976792	0.028384178644	0.841	0.631	0.21
33713	DMKN	DMKN	chr19	-	36000812	36000863	35996619	35996667	36001085	36001154	33713	8	4	347	13	176	125	0.00132294890993	0.028384178644	0.587	0.95	-0.363
9367	FTSJ1	FTSJ1	chrX	+	48334950	48335056	48334408	48334784	48336348	48336556	9367	14	63	16	266	231	125	0.00134108458928	0.0287534812181	0.107	0.032	0.075
12236	ORC1	ORC1	chr1	-	52849501	52849609	52849091	52849241	52850221	52850393	12236	81	10	143	2	233	125	0.00134804613578	0.0287683035498	0.813	0.975	-0.162
14673	E2F6	E2F6	chr2	-	11598406	11598477	11597304	11597359	11605897	11606303	14673	4	49	18	39	196	125	0.00134491403529	0.0287683035498	0.049	0.227	-0.178
1949	UBE2J1	UBE2J1	chr6	-	90047923	90048029	90045020	90045150	90048177	90048262	1949	311	2	1979	1	231	125	0.00134552297099	0.0287683035498	0.988	0.999	-0.011
35300	HCG18	HCG18	chr6	-	30282045	30282259	30263908	30264014	30294130	30294933	35300	35	23	79	15	339	125	0.00134658070059	0.0287683035498	0.359	0.66	-0.301
4139	IFT52	IFT52	chr20	+	42233641	42233713	42232822	42232898	42242489	42242616	4139	308	17	256	2	197	125	0.00134671665125	0.0287683035498	0.92	0.988	-0.068
5766	SLC25A33	SLC25A33	chr1	+	9630315	9630416	9627341	9627419	9633403	9633470	5766	240	7	188	21	226	125	0.00134824007905	0.0287683035498	0.95	0.832	0.118
5785	MTMR10	MTMR10	chr15	-	31251236	31251324	31251065	31251154	31253083	31253276	5785	94	5	302	0	213	125	0.00134501522087	0.0287683035498	0.917	1.0	-0.083
17267	TRIM33	TRIM33	chr1	-	114940561	114940612	114935398	114940482	114942078	114942231	17267	54	58	93	43	176	125	0.00135894281619	0.0289659028031	0.398	0.606	-0.208
31773	SUPV3L1	SUPV3L1	chr10	+	70942275	70942410	70939959	70940318	70945742	70945820	31773	11	20	2	36	260	125	0.00135936025096	0.0289659028031	0.209	0.026	0.183
12508	MAP2	MAP2	chr2	+	210569173	210569344	210565000	210565062	210570303	210570451	12508	73	60	71	23	296	125	0.00137344770212	0.0292460808367	0.339	0.566	-0.227
6536	KHSRP	KHSRP	chr19	-	6420083	6420155	6419213	6419271	6420432	6420482	6536	1018	7	1972	0	197	125	0.00137496995358	0.02925849656	0.989	1.0	-0.011
27305	PAPOLA	PAPOLA	chr14	+	97026985	97027048	97022511	97022750	97031291	97033453	27305	72	35	326	71	188	125	0.00137756568214	0.0292937226592	0.578	0.753	-0.175
7501	PHB	PHB	chr17	-	47491603	47491695	47490538	47490653	47492196	47492267	7501	64	174	52	277	217	125	0.00138103723027	0.0293475121655	0.175	0.098	0.077
35315	VASP	VASP	chr19	+	46027098	46027135	46026901	46026953	46027354	46027400	35315	244	2	1103	0	162	125	0.00138880003949	0.0294923569395	0.989	1.0	-0.011
15538	SLC30A6	SLC30A6	chr2	+	32399131	32399216	32396355	32396442	32409341	32409407	15538	37	6	69	0	210	125	0.0013899111083	0.0294958452022	0.786	1.0	-0.214
36226	COPS7B	COPS7B	chr2	+	232656442	232656518	232653264	232653442	232658972	232659061	36226	174	10	225	1	201	125	0.00139563842702	0.0295972252668	0.915	0.993	-0.078
33899	INTS8	INTS8	chr8	+	95888301	95888375	95885601	95885705	95888448	95888513	33899	86	14	96	2	199	125	0.00140501905154	0.0297703461988	0.794	0.968	-0.174
8992	TBC1D23	TBC1D23	chr3	+	100030676	100030721	100029246	100029386	100034942	100035031	8992	54	18	99	86	170	125	0.00140571306964	0.0297703461988	0.688	0.458	0.23
9975	ZDHHC16	ZDHHC16	chr10	+	99211846	99212041	99211427	99211675	99212171	99212260	9975	224	8	526	2	320	125	0.00140863702018	0.0298120034577	0.916	0.99	-0.074
11482	PAX2	PAX2	chr10	+	102509502	102509671	102505949	102506060	102510450	102510648	11482	423	1	66	4	294	125	0.00141759464914	0.0299812125626	0.994	0.875	0.119
6556	C16orf13	C16orf13	chr16	-	684888	684956	684718	684797	685280	685340	6556	243	72	294	45	193	125	0.00142078181054	0.0300282332047	0.686	0.809	-0.123
22466	HLA-DPA1	HLA-DPA1	chr6	-	33041247	33041446	33037417	33037663	33048456	33048555	22466	43	14	27	0	324	125	0.00142720357086	0.0301435070122	0.542	1.0	-0.458
6369	ECHDC1	ECHDC1	chr6	-	127637594	127637647	127635960	127636041	127648146	127648289	6369	217	98	430	116	178	125	0.00143045765236	0.0301917664255	0.609	0.722	-0.113
3221	MTF2	MTF2	chr1	+	93594834	93595005	93592788	93592856	93599259	93599365	3221	193	2	180	14	296	125	0.00143400057149	0.0302460526768	0.976	0.844	0.132
4669	NUDT1	NUDT1	chr7	+	2282559	2282610	2281856	2281891	2284197	2284361	4669	18	62	40	47	176	125	0.00143507539764	0.0302482434795	0.171	0.377	-0.206
24572	CMC2	CMC2	chr16	-	81015410	81015482	81009698	81010076	81040338	81040502	24572	59	9	122	2	197	125	0.00143819844677	0.03029357418	0.806	0.975	-0.169
3537	PITPNM2	PITPNM2	chr12	-	123474333	123474495	123473270	123473419	123475091	123475256	3537	4	5	44	3	287	125	0.00144004309264	0.030311934098	0.258	0.865	-0.607
35319	TMEM98	TMEM98	chr17	+	31258344	31258420	31254927	31255255	31260191	31260323	35319	18	14	25	2	201	125	0.00144546931457	0.0304056080735	0.444	0.886	-0.442
16302	MED23	MED23	chr6	-	131936463	131936481	131931185	131931386	131937046	131937142	16302	8	14	2	41	143	125	0.00145061754437	0.0304933119836	0.333	0.041	0.292
23927	ACIN1	ACIN1	chr14	-	23559190	23559310	23550956	23551045	23559730	23559842	23927	125	70	145	148	245	125	0.00145392345803	0.0305421965529	0.477	0.333	0.144
881	SCARB1	SCARB1	chr12	-	125267228	125267357	125262173	125263132	125270902	125271049	881	124	18	99	2	254	125	0.00145547582214	0.0305542036975	0.772	0.961	-0.189
36917	C16orf93	C16orf93	chr16	-	30770332	30770422	30768743	30768975	30770498	30770568	36917	8	23	20	10	215	125	0.00146505802161	0.0307346481799	0.168	0.538	-0.37
26839	DGUOK	DGUOK	chr2	+	74173845	74174033	74153952	74154179	74185272	74185372	26839	587	68	675	41	313	125	0.00147607614225	0.030924142609	0.775	0.868	-0.093
6709	TMEM14C	TMEM14C	chr6	+	10726139	10726241	10723147	10723474	10728872	10728960	6709	215	7	942	4	227	125	0.00147563679269	0.030924142609	0.944	0.992	-0.048
13202	SCLT1	SCLT1	chr4	-	129886381	129886473	129880754	129880932	129891532	129891623	13202	27	4	104	0	217	125	0.00148082715516	0.0309831372513	0.795	1.0	-0.205
1666	ILF3	ILF3	chr19	+	10789288	10789380	10787838	10787986	10789772	10789868	1666	1511	37	1798	18	217	125	0.00148088117893	0.0309831372513	0.959	0.983	-0.024
7909	TK1	TK1	chr17	-	76178669	76178763	76171609	76171699	76181135	76181246	7909	180	6	1267	0	219	125	0.00148819960993	0.0311153573478	0.945	1.0	-0.055
15511	CHD1L	CHD1L	chr1	+	146742592	146742666	146740440	146740537	146743831	146743942	15511	162	31	229	16	199	125	0.00149748597128	0.0312675472274	0.766	0.9	-0.134
35749	TRIT1	TRIT1	chr1	-	40318402	40318548	40315790	40315933	40319641	40319738	35749	132	18	126	3	271	125	0.00149677848394	0.0312675472274	0.772	0.951	-0.179
11894	C3orf18	C3orf18	chr3	-	50602956	50603131	50599152	50599178	50604893	50605223	11894	16	0	2	4	300	125	0.00150455936012	0.0313941980883	1.0	0.172	0.828
14570	TNC	TNC	chr9	-	117840221	117840491	117838668	117838854	117844050	117844207	14570	113	1	2600	0	395	125	0.00150672010896	0.0314182406656	0.973	1.0	-0.027
22176	RAB21	RAB21	chr12	+	72175810	72175865	72164371	72164479	72176349	72176438	22176	41	4	176	0	180	125	0.00151278367658	0.0315025066019	0.877	1.0	-0.123
35005	SLC9A8	SLC9A8	chr20	+	48497460	48497572	48481275	48481381	48500382	48500603	35005	11	4	47	0	237	125	0.00151182999007	0.0315025066019	0.592	1.0	-0.408
20704	ACACB	ACACB	chr12	+	109683983	109684253	109683430	109683553	109687788	109687909	20704	64	0	1	2	395	125	0.00151757759498	0.0315390892705	1.0	0.137	0.863
34372	TSC22D2	TSC22D2	chr3	+	150140835	150140907	150126121	150129095	150174862	150174914	34372	13	117	35	108	197	125	0.00151658259181	0.0315390892705	0.066	0.171	-0.105
36645	PCBP2	PCBP2	chr12	+	53859715	53859757	53858543	53858636	53861004	53861077	36645	2537	246	2955	210	167	125	0.00151741891102	0.0315390892705	0.885	0.913	-0.028
28008	ZNF586	ZNF586	chr19	+	58287910	58288037	58281019	58281246	58290118	58291984	28008	19	10	30	1	252	125	0.00152055640127	0.031570899804	0.485	0.937	-0.452
3930	NSMF	NSMF	chr9	-	140349690	140349759	140348842	140348895	140350862	140350938	3930	181	65	131	20	194	125	0.00152113506262	0.031570899804	0.642	0.808	-0.166
10260	RWDD1	RWDD1	chr6	+	116895220	116895334	116892529	116892818	116901457	116901523	10260	157	124	129	173	239	125	0.00152233278634	0.0315747225651	0.398	0.281	0.117
1244	CLIP2	CLIP2	chr7	+	73778584	73778645	73774504	73774608	73790216	73791152	1244	37	4	151	0	186	125	0.00152507488477	0.0316105508218	0.861	1.0	-0.139
21159	ODF2	ODF2	chr9	+	131231461	131231632	131223220	131223289	131233586	131233747	21159	268	15	257	2	296	125	0.00153293526769	0.0317376692657	0.883	0.982	-0.099
5930	ZNF33A	ZNF33A	chr10	+	38314275	38314339	38306218	38306314	38343302	38348995	5930	1	50	14	57	189	125	0.00153324534539	0.0317376692657	0.013	0.14	-0.127
32426	LRTOMT	LRTOMT	chr11	+	71800462	71800642	71800074	71800211	71804541	71804747	32426	4	5	0	25	305	125	0.00154214545072	0.0319007020095	0.247	0.0	0.247
1728	THUMPD2	THUMPD2	chr2	-	39984387	39984508	39983028	39983100	39988470	39988558	1728	66	24	33	35	246	125	0.00154996493579	0.0319963420938	0.583	0.324	0.259
24158	NHLRC3	NHLRC3	chr13	+	39616241	39616442	39613700	39613848	39618226	39618318	24158	184	5	158	19	326	125	0.00155124623661	0.0319963420938	0.934	0.761	0.173
29961	BPTF	BPTF	chr17	+	65882243	65882432	65871671	65871860	65887959	65888150	29961	23	13	83	10	314	125	0.00154792915459	0.0319963420938	0.413	0.768	-0.355
37149	ATG4B	ATG4B	chr2	+	242594685	242594758	242593960	242594062	242598522	242598602	37149	295	16	469	6	198	125	0.00155190424369	0.0319963420938	0.921	0.98	-0.059
8060	TSR3	TSR3	chr16	-	1399889	1399953	1399240	1399609	1400058	1400235	8060	221	1	503	23	189	125	0.00155113536464	0.0319963420938	0.993	0.935	0.058
12607	IKBKE	IKBKE	chr1	+	206666598	206666711	206666355	206666452	206667252	206667324	12607	38	10	115	5	238	125	0.00155305925444	0.0319989781439	0.666	0.924	-0.258
36422	TMEM62	TMEM62	chr15	+	43430771	43430817	43427709	43427847	43438690	43438832	36422	17	3	220	1	171	125	0.00155751485708	0.0320695706164	0.806	0.994	-0.188
29451	C19orf70	C19orf70	chr19	-	5680065	5680261	5679596	5679774	5680468	5680907	29451	16	119	10	276	321	125	0.00156618589045	0.0322268091448	0.05	0.014	0.036
8753	ZFYVE16	ZFYVE16	chr5	+	79723310	79723364	79703831	79703972	79729927	79730036	8753	21	12	23	52	179	125	0.00157061133325	0.0322965378645	0.55	0.236	0.314
35158	ACY1	ACY1	chr3	+	52019416	52019481	52018062	52018174	52019867	52019962	35158	39	4	158	0	190	125	0.00157840018726	0.0324139097124	0.865	1.0	-0.135
3790	STRIP2	STRIP2	chr7	+	129094261	129094368	129093982	129094051	129095084	129095212	3790	10	4	43	0	232	125	0.00157755658548	0.0324139097124	0.574	1.0	-0.426
14454	EXOSC2	EXOSC2	chr9	+	133573548	133573638	133572968	133573014	133574715	133574781	14454	251	13	351	3	215	125	0.00158634165733	0.0325341024693	0.918	0.986	-0.068
16333	RPS6KL1	RPS6KL1	chr14	-	75374137	75374233	75370656	75373827	75375552	75375635	16333	3	3	33	0	221	125	0.00158613165336	0.0325341024693	0.361	1.0	-0.639
37043	HIATL1	HIATL1	chr9	+	97218521	97218619	97216239	97216352	97220603	97220746	37043	250	7	488	44	223	125	0.00159066424905	0.0326012916781	0.952	0.861	0.091
15555	C15orf57	C15orf57	chr15	-	40854970	40855226	40849414	40849571	40857174	40857256	15555	141	0	267	14	381	125	0.00159538524995	0.032676552723	1.0	0.862	0.138
22320	CBLB	CBLB	chr3	-	105400322	105400454	105397274	105397415	105400567	105400662	22320	52	0	28	6	257	125	0.00160877919597	0.0329292367228	1.0	0.694	0.306
36939	GPX8	GPX8	chr5	+	54456821	54457083	54456157	54456224	54459882	54463129	36939	341	17	1008	16	387	125	0.00161324002768	0.03299886184	0.866	0.953	-0.087
24445	MTHFD2	MTHFD2	chr2	+	74428508	74428606	74425689	74425869	74432831	74433016	24445	11	151	72	372	223	125	0.00162165600392	0.0331492450723	0.039	0.098	-0.059
33032	MBIP	MBIP	chr14	-	36777297	36777395	36769990	36770029	36780778	36780931	33032	88	7	123	0	223	125	0.00162287299533	0.0331523688023	0.876	1.0	-0.124
32358	MCFD2	MCFD2	chr2	-	47137918	47138012	47136161	47136316	47142861	47143007	32358	2	109	23	190	219	125	0.00162560804127	0.0331864792331	0.01	0.065	-0.055
29314	HMGCR	HMGCR	chr5	+	74655222	74655381	74654994	74655135	74655809	74655964	29314	264	0	2106	54	284	125	0.00163008956185	0.0332006611201	1.0	0.945	0.055
2950	CTNND1	CTNND1	chr11	+	57573932	57573950	57573353	57573507	57574386	57574455	2950	7	133	0	457	143	125	0.00162901421901	0.0332006611201	0.044	0.0	0.044
32732	SLC35F5	SLC35F5	chr2	-	114475329	114475427	114472734	114472772	114476730	114476885	32732	80	8	738	15	223	125	0.00163047106503	0.0332006611201	0.849	0.965	-0.116
7981	SMARCD1	SMARCD1	chr12	+	50482303	50482420	50480538	50480661	50483666	50483768	7981	179	10	224	1	242	125	0.0016305656442	0.0332006611201	0.902	0.991	-0.089
20977	SLC25A14	SLC25A14	chrX	+	129474080	129474318	129473861	129473950	129479155	129479249	20977	19	30	2	26	363	125	0.00163294604863	0.0332057234027	0.179	0.026	0.153
30169	VEZT	VEZT	chr12	+	95650325	95650398	95645715	95645847	95656681	95656857	30169	37	8	135	4	198	125	0.00163256972743	0.0332057234027	0.745	0.955	-0.21
23255	SEMA3F	SEMA3F	chr3	+	50212528	50212621	50211663	50211783	50214200	50214294	23255	81	121	137	112	218	125	0.00163672166561	0.0332607893338	0.277	0.412	-0.135
14151	GRB7	GRB7	chr17	+	37902165	37902253	37901980	37902041	37902361	37902455	14151	20	16	172	40	213	125	0.00164261096439	0.0333587088485	0.423	0.716	-0.293
15570	INSR	INSR	chr19	-	7150507	7150543	7142826	7143101	7152736	7152938	15570	0	14	7	7	161	125	0.00164421320368	0.0333694944197	0.0	0.437	-0.437
24110	EPN3	EPN3	chr17	+	48616244	48616325	48615439	48615558	48616547	48616676	24110	18	17	11	0	206	125	0.00164615221209	0.0333870962651	0.391	1.0	-0.609
16391	MFF	MFF	chr2	+	228211941	228212100	228205007	228205096	228220392	228220477	16391	183	181	237	147	284	125	0.00164727538569	0.0333881392911	0.308	0.415	-0.107
2931	FANCE	FANCE	chr6	+	35425692	35425761	35425332	35425377	35426073	35426217	2931	22	16	52	8	194	125	0.0016485937732	0.0333931351213	0.47	0.807	-0.337
19512	GTPBP10	GTPBP10	chr7	+	89984399	89984544	89983771	89983863	90001468	90001542	19512	29	6	117	2	270	125	0.00166736823064	0.0337514766011	0.691	0.964	-0.273
11181	FAM49B	FAM49B	chr8	-	130891634	130891717	130883620	130883742	130915557	130915596	11181	316	12	618	60	208	125	0.00168248401296	0.0340353405557	0.941	0.861	0.08
23127	TEX9	TEX9	chr15	+	56683440	56683616	56665638	56665702	56704499	56704634	23127	19	0	3	4	301	125	0.00169481593702	0.0342625573563	1.0	0.237	0.763
22860	NT5E	NT5E	chr6	+	86180954	86181143	86176777	86177000	86194952	86195150	22860	2	0	2574	2	314	125	0.00169956877176	0.0343363592391	1.0	0.998	0.002
23199	ABCA7	ABCA7	chr19	+	1057913	1058058	1057312	1057428	1058144	1058268	23199	30	4	108	0	270	125	0.00171262280285	0.0345776657014	0.776	1.0	-0.224
2809	PPP2R5C	PPP2R5C	chr14	+	102285328	102285422	102229241	102229307	102323022	102323222	2809	3	0	0	11	219	125	0.00171918883596	0.0346877524655	1.0	0.0	1.0
17623	PCED1A	PCED1A	chr20	-	2816684	2816960	2815960	2816355	2818877	2819124	17623	597	41	268	5	401	125	0.0017223881521	0.0347298110695	0.819	0.944	-0.125
9090	INIP	INIP	chr9	-	115451806	115451897	115448790	115449913	115456410	115456513	9090	97	18	165	8	216	125	0.00172958883677	0.0348524456869	0.757	0.923	-0.166
387	TTC26	TTC26	chr7	+	138845693	138845768	138832951	138833123	138849877	138849980	387	21	5	52	0	200	125	0.00173864207572	0.0350122279153	0.724	1.0	-0.276
19186	MED27	MED27	chr9	-	134769271	134769379	134759444	134759486	134814767	134814861	19186	477	23	317	3	233	125	0.00175044028909	0.0352270454302	0.918	0.983	-0.065
15928	AXL	AXL	chr19	+	41745598	41745625	41745068	41745219	41748787	41748920	15928	34	9	673	535	152	125	0.00175249238353	0.0352455747089	0.756	0.508	0.248
9126	SCAND2P	SCAND2P	chr15	+	85177054	85177612	85174690	85175529	85180577	85180651	9126	13	1	3	7	683	125	0.00175806419073	0.0353348217637	0.704	0.073	0.631
15037	CALD1	CALD1	chr7	+	134620438	134620516	134617738	134618141	134625842	134625988	15037	40	140	109	746	203	125	0.0017713726423	0.0355661552014	0.15	0.083	0.067
22800	PSAP	PSAP	chr10	-	73578787	73578868	73578373	73578481	73579221	73579379	22800	2570	30	3220	7	206	125	0.00177185737722	0.0355661552014	0.981	0.996	-0.015
33212	ZDHHC17	ZDHHC17	chr12	+	77191213	77191317	77157853	77158109	77199096	77199219	33212	109	12	108	1	229	125	0.00177308015899	0.035567782481	0.832	0.983	-0.151
26770	EXO1	EXO1	chr1	+	242015593	242015713	242013710	242013888	242016659	242016783	26770	73	10	94	1	245	125	0.00178998014388	0.0358832174178	0.788	0.98	-0.192
27685	ZMIZ1	ZMIZ1	chr10	+	81070680	81070941	81067161	81067328	81072398	81076285	27685	202	39	203	15	386	125	0.00179110849949	0.0358832174178	0.626	0.814	-0.188
23182	SRM	SRM	chr1	-	11115837	11115983	11115018	11115141	11116067	11116151	23182	999	25	1565	14	271	125	0.00180792212598	0.036196785341	0.949	0.981	-0.032
5927	ZNF33A	ZNF33A	chr10	+	38323253	38323328	38306218	38306314	38343302	38348995	5927	2	50	17	57	200	125	0.00181141092463	0.0362433426686	0.024	0.157	-0.133
29842	MEIS1	MEIS1	chr2	+	66739280	66739426	66691240	66691352	66775074	66775151	29842	632	22	0	2	271	125	0.00181758417551	0.0363435172142	0.93	0.0	0.93
18720	ZDHHC8P1	ZDHHC8P1	chr22	-	23734913	23735020	23732791	23733911	23741946	23742770	18720	11	38	6	1	232	125	0.0018190923054	0.0363503416229	0.135	0.764	-0.629
30160	VEZT	VEZT	chr12	+	95650925	95651015	95650325	95650398	95656681	95656857	30160	46	6	303	5	215	125	0.00182286953477	0.0364024709081	0.817	0.972	-0.155
27619	CHD3	CHD3	chr17	+	7810918	7811020	7810670	7810806	7811211	7811337	27619	86	33	222	36	227	125	0.00183083046659	0.0365380278832	0.589	0.773	-0.184
16637	RFXANK	RFXANK	chr19	+	19307994	19308060	19307771	19307855	19308329	19308430	16637	306	68	290	32	191	125	0.00183244548992	0.0365468465733	0.747	0.856	-0.109
44	FOXM1	FOXM1	chr12	-	2970464	2970578	2966846	2968829	2973485	2973661	44	2	107	30	259	239	125	0.00183659502871	0.0366061707802	0.01	0.057	-0.047
19970	RWDD3	RWDD3	chr1	+	95712097	95712213	95709766	95710271	95712311	95712781	19970	74	7	98	0	241	125	0.00187304281548	0.0373087614007	0.846	1.0	-0.154
34823	ERAP2	ERAP2	chr5	+	96235824	96235893	96232435	96232567	96237209	96237385	34823	28	0	10	5	194	125	0.00187953739341	0.0374142034613	1.0	0.563	0.437
6006	WDR31	WDR31	chr9	-	116093263	116093396	116091160	116091235	116094186	116094330	6006	10	12	10	0	258	125	0.00188677983791	0.0375343884358	0.288	1.0	-0.712
25325	C21orf58	C21orf58	chr21	-	47734629	47734794	47731369	47731481	47735387	47735461	25325	18	4	66	0	290	125	0.00188847968424	0.0375381156569	0.66	1.0	-0.34
3719	ARMCX2	ARMCX2	chrX	-	100914416	100914487	100914061	100914134	100914742	100914876	3719	40	12	28	0	196	125	0.00189002795283	0.0375381156569	0.68	1.0	-0.32
5737	PTBP3	PTBP3	chr9	-	115038123	115038293	115030328	115030475	115060111	115060196	5737	120	29	662	73	295	125	0.00189058207767	0.0375381156569	0.637	0.793	-0.156
19234	TBC1D22B	TBC1D22B	chr6	+	37259018	37259133	37254782	37254848	37280693	37280800	19234	37	8	111	3	240	125	0.00189788421256	0.0376590999197	0.707	0.951	-0.244
35994	RELL2	RELL2	chr5	+	141018521	141018588	141018361	141018427	141019030	141019216	35994	47	12	64	2	192	125	0.00189994971437	0.0376760874932	0.718	0.954	-0.236
453	CRAMP1L	CRAMP1L	chr16	+	1717335	1717401	1716422	1716601	1717962	1718194	453	19	8	73	4	191	125	0.00191762107628	0.0379885825748	0.609	0.923	-0.314
4954	POLQ	POLQ	chr3	-	121192196	121192334	121190836	121191011	121195386	121195580	4954	22	8	83	4	263	125	0.00191814722146	0.0379885825748	0.567	0.908	-0.341
26834	DGUOK	DGUOK	chr2	+	74166036	74166149	74153952	74154179	74173845	74174033	26834	260	198	188	219	238	125	0.00192121355879	0.0380009942838	0.408	0.311	0.097
33698	DMKN	DMKN	chr19	-	35996840	35996888	35996619	35996667	36000812	36000863	33698	37	4	1033	11	173	125	0.00192003837915	0.0380009942838	0.87	0.985	-0.115
34182	HLA-H	HLA-H	chr6	+	29857483	29857600	29857104	29857381	29858040	29858073	34182	16	8	92	7	242	125	0.00192382462296	0.0380284952278	0.508	0.872	-0.364
16359	SAYSD1	SAYSD1	chr6	-	39077089	39081496	39071838	39073552	39082658	39082962	16359	426	36	345	58	4532	125	0.00192705775899	0.0380682500734	0.246	0.141	0.105
37045	HIATL1	HIATL1	chr9	+	97203266	97203381	97200682	97200810	97207245	97207464	37045	247	12	693	8	240	125	0.00193999425772	0.0382995190816	0.915	0.978	-0.063
25351	CTC1	CTC1	chr17	-	8134593	8134787	8133880	8133969	8135043	8135133	25351	17	6	190	9	319	125	0.00195124629764	0.0384972615012	0.526	0.892	-0.366
8164	GNPDA2	GNPDA2	chr4	-	44724100	44724259	44712969	44713154	44728490	44728651	8164	136	0	82	6	284	125	0.00196659236336	0.0387754758834	1.0	0.857	0.143
20411	HIRA	HIRA	chr22	-	19365391	19365589	19363153	19363315	19371142	19371228	20411	144	0	332	16	323	125	0.00197299687658	0.0388771484479	1.0	0.889	0.111
4239	WNK1	WNK1	chr12	+	988738	989197	987377	987527	989886	990165	4239	46	35	49	90	584	125	0.00197821226237	0.0389552759858	0.22	0.104	0.116
11683	PRR13	PRR13	chr12	+	53837324	53837557	53836478	53836517	53839798	53840427	11683	966	4	2944	0	358	125	0.00198258922204	0.0390168048226	0.988	1.0	-0.012
2355	COG1	COG1	chr17	+	71201691	71201819	71199770	71199932	71202292	71202401	2355	122	11	173	2	253	125	0.0019842740695	0.0390253093984	0.846	0.977	-0.131
24836	ZNF329	ZNF329	chr19	-	58654471	58654565	58653923	58654028	58662118	58662148	24836	0	4	7	0	219	125	0.00200824172954	0.0394628142978	0.0	1.0	-1.0
29767	MAP3K4	MAP3K4	chr6	+	161529982	161530073	161529774	161529891	161530786	161530946	29767	23	34	14	70	216	125	0.00200905285129	0.0394628142978	0.281	0.104	0.177
7914	RNF214	RNF214	chr11	+	117153461	117153566	117153119	117153252	117153830	117153926	7914	27	5	144	2	230	125	0.00201173739624	0.0394906459389	0.746	0.975	-0.229
654	NUP50	NUP50	chr22	+	45566868	45567058	45564048	45564127	45567480	45567564	654	21	36	45	214	315	125	0.0020162183149	0.0395536833527	0.188	0.077	0.111
34386	ITGB6	ITGB6	chr2	-	161030484	161030650	161029079	161029241	161051879	161052126	34386	2	0	1848	1	291	125	0.00201833265062	0.0395702435902	1.0	0.999	0.001
23943	WDR19	WDR19	chr4	+	39226503	39226653	39219602	39219725	39229829	39229977	23943	187	0	53	4	275	125	0.00202136865521	0.0395799482814	1.0	0.858	0.142
5281	XPNPEP3	XPNPEP3	chr22	+	41256681	41256797	41253084	41253249	41257621	41258785	5281	5	10	42	12	241	125	0.00202035263285	0.0395799482814	0.206	0.645	-0.439
30461	LRRFIP2	LRRFIP2	chr3	-	37107300	37107433	37105232	37105282	37116514	37116607	30461	173	7	469	2	258	125	0.00202283990386	0.039583876586	0.923	0.991	-0.068
13711	WIPF1	WIPF1	chr2	-	175439931	175440108	175436403	175437174	175446037	175446167	13711	98	0	29	4	302	125	0.00204699737417	0.0399209074867	1.0	0.75	0.25
2641	PCK2	PCK2	chr14	+	24572368	24572464	24571961	24572099	24572718	24573341	2641	28	9	270	19	221	125	0.00204475507894	0.0399209074867	0.638	0.889	-0.251
28162	CPSF3L	CPSF3L	chr1	-	1247819	1247881	1247605	1247748	1247972	1248080	28162	343	17	379	4	187	125	0.00204762631285	0.0399209074867	0.931	0.984	-0.053
36423	TMEM62	TMEM62	chr15	+	43430771	43430817	43427709	43427847	43440952	43441077	36423	3	7	55	13	171	125	0.00204775174666	0.0399209074867	0.239	0.756	-0.517
5211	ALDH5A1	ALDH5A1	chr6	+	24512057	24512096	24505096	24505213	24515394	24515538	5211	1	39	4	5	164	125	0.00204745476424	0.0399209074867	0.019	0.379	-0.36
9190	MYO19	MYO19	chr17	-	34854109	34854403	34851598	34852250	34854918	34855004	9190	324	1	976	28	419	125	0.00204490444207	0.0399209074867	0.99	0.912	0.078
16752	FBXL12	FBXL12	chr19	-	9929220	9929293	9920942	9922393	9929403	9929731	16752	115	11	80	0	198	125	0.00204978365545	0.0399355285918	0.868	1.0	-0.132
16090	SOD1	SOD1	chr21	+	33038761	33038831	33031934	33032154	33039570	33039688	16090	869	17	797	2	195	125	0.00205990111169	0.0401075620828	0.97	0.996	-0.026
16404	MFF	MFF	chr2	+	228217229	228217289	228205007	228205096	228220392	228220477	16404	101	181	139	147	185	125	0.00207011629429	0.0402796787255	0.274	0.39	-0.116
31399	ABLIM1	ABLIM1	chr10	-	116207638	116207779	116205070	116205162	116211382	116211430	31399	164	16	390	11	266	125	0.0020726198118	0.0402796787255	0.828	0.943	-0.115
5651	VPS36	VPS36	chr13	-	52992126	52992191	52991191	52991276	52997708	52997774	5651	116	13	268	7	190	125	0.00207216886131	0.0402796787255	0.854	0.962	-0.108
27397	CTDP1	CTDP1	chr18	+	77488906	77489069	77477809	77478016	77496354	77496521	27397	35	24	121	29	288	125	0.00207877276012	0.0403707497605	0.388	0.644	-0.256
30224	HNRNPA3	HNRNPA3	chr2	+	178082432	178082573	178081587	178081668	178083764	178083887	30224	1911	67	3861	80	266	125	0.00207989771019	0.0403707497605	0.931	0.958	-0.027
18883	MARK3	MARK3	chr14	+	103958113	103958371	103946723	103946827	103969218	103970166	18883	293	0	796	19	383	125	0.00208243464726	0.0403948235156	1.0	0.932	0.068
33093	USP6NL	USP6NL	chr10	-	11639629	11639716	11569498	11569566	11653441	11653788	33093	64	6	106	0	212	125	0.0020862950762	0.0404445242743	0.863	1.0	-0.137
28495	FAM120C	FAM120C	chrX	-	54106664	54106722	54094756	54099720	54107754	54107893	28495	2	4	14	0	183	125	0.00210306667608	0.0407189783467	0.255	1.0	-0.745
3616	SLC35D2	SLC35D2	chr9	-	99122435	99122503	99086372	99086451	99126745	99126832	3616	21	4	125	1	193	125	0.00210288106603	0.0407189783467	0.773	0.988	-0.215
1938	DPP4	DPP4	chr2	-	162875732	162875786	162875238	162875360	162876738	162876806	1938	1	0	1434	2	179	125	0.0021087379168	0.0408034238025	1.0	0.998	0.002
904	RNF115	RNF115	chr1	+	145683574	145683647	145682022	145682094	145684584	145684678	904	128	9	292	3	198	125	0.00211426168111	0.0408849125708	0.9	0.984	-0.084
12709	AS3MT	AS3MT	chr10	+	104629840	104629968	104629561	104629602	104632204	104632355	12709	132	18	120	3	253	125	0.00211971182354	0.0409648774434	0.784	0.952	-0.168
18970	ENOSF1	ENOSF1	chr18	-	691203	691276	691067	691106	693881	693908	18970	22	3	152	0	198	125	0.00212275054623	0.0409981697252	0.822	1.0	-0.178
36941	GPX8	GPX8	chr5	+	54456879	54457083	54456157	54456224	54459882	54463129	36941	195	17	566	16	329	125	0.00213112572123	0.0411344235399	0.813	0.931	-0.118
30126	LRRC42	LRRC42	chr1	+	54423821	54423953	54417658	54418145	54426028	54426147	30126	374	0	716	16	257	125	0.002139234614	0.0412653720928	1.0	0.956	0.044
27232	FER1L4	FER1L4	chr20	-	34173045	34173198	34171861	34172015	34183398	34183515	27232	4	0	2	14	278	125	0.00214925374689	0.0414329838966	1.0	0.06	0.94
19743	TAF15	TAF15	chr17	+	34147167	34147243	34147027	34147079	34147335	34147441	19743	265	9	917	6	201	125	0.00216403879231	0.0416664403565	0.948	0.99	-0.042
5303	IL6R	IL6R	chr1	+	154422386	154422456	154420600	154420647	154426963	154427057	5303	0	2	28	0	195	125	0.00216271070318	0.0416664403565	0.0	1.0	-1.0
1349	NDUFB6	NDUFB6	chr9	-	32558907	32558952	32553523	32553942	32570957	32571050	1349	630	48	678	24	170	125	0.00216955493665	0.0417240782763	0.906	0.954	-0.048
25799	TEX261	TEX261	chr2	-	71218959	71219113	71216878	71216946	71220825	71220905	25799	325	24	621	17	279	125	0.00216971100079	0.0417240782763	0.858	0.942	-0.084
16045	BTRC	BTRC	chr10	+	103190101	103190209	103113789	103113985	103221737	103221815	16045	19	4	27	32	233	125	0.00217765342588	0.0418251770508	0.718	0.312	0.406
7979	SMARCD1	SMARCD1	chr12	+	50481145	50481268	50480538	50480661	50483666	50483768	7979	247	10	292	1	248	125	0.00217741884527	0.0418251770508	0.926	0.993	-0.067
27367	PCGF5	PCGF5	chr10	+	93031394	93031454	93024187	93024277	93038025	93044088	27367	11	13	119	34	185	125	0.00218012162553	0.0418467831178	0.364	0.703	-0.339
22840	AFTPH	AFTPH	chr2	+	64806619	64806680	64800079	64800202	64812555	64812679	22840	56	14	168	11	186	125	0.00218949987053	0.0420009171592	0.729	0.911	-0.182
9705	VPRBP	VPRBP	chr3	-	51530749	51530796	51517734	51517852	51533888	51534018	9705	2	6	20	3	172	125	0.0021933933985	0.0420497135652	0.195	0.829	-0.634
22217	PI4KB	PI4KB	chr1	-	151297220	151297393	151288048	151288985	151299746	151300133	22217	23	3	29	24	298	125	0.00220237067847	0.0421958510125	0.763	0.336	0.427
33591	MBNL2	MBNL2	chr13	+	98018712	98018807	98009735	98009889	98043575	98046374	33591	57	0	192	22	220	125	0.00221644446791	0.0424133258654	1.0	0.832	0.168
5571	FDFT1	FDFT1	chr8	+	11660830	11661027	11660119	11660440	11666302	11666400	5571	28	539	73	2995	322	125	0.00221594759981	0.0424133258654	0.02	0.009	0.011
31292	PRRC2B	PRRC2B	chr9	+	134357757	134357949	134357112	134357195	134358096	134358294	31292	307	0	363	10	317	125	0.00221871047152	0.0424306245054	1.0	0.935	0.065
3298	MBTD1	MBTD1	chr17	-	49336503	49336567	49302368	49302570	49337195	49337427	3298	21	7	30	0	189	125	0.00222331999959	0.0424926919922	0.665	1.0	-0.335
5318	RC3H2	RC3H2	chr9	-	125613601	125613715	125613359	125613508	125616230	125616365	5318	79	10	213	5	239	125	0.00224058189286	0.0427963505262	0.805	0.957	-0.152
24817	HSPA14	HSPA14	chr10	+	14884132	14884845	14882073	14882156	14885369	14888998	24817	242	5	235	20	838	125	0.00225455853187	0.0430369252104	0.878	0.637	0.241
1940	DPP4	DPP4	chr2	-	162862254	162862319	162851809	162851882	162865750	162865805	1940	3	0	1187	1	190	125	0.00226405728652	0.043191779943	1.0	0.999	0.001
3081	RIF1	RIF1	chr2	+	152279463	152279556	152276703	152276893	152285297	152285436	3081	5	2	119	0	218	125	0.0022657651813	0.0431979086249	0.589	1.0	-0.411
29190	ZC3H7A	ZC3H7A	chr16	-	11876142	11876244	11873021	11873219	11890979	11891114	29190	3	4	17	0	227	125	0.00226974796228	0.043247375088	0.292	1.0	-0.708
15176	GMPPB	GMPPB	chr3	-	49759864	49759943	49759397	49759580	49760028	49760187	15176	27	4	153	1	204	125	0.00227460687156	0.0432870054183	0.805	0.989	-0.184
37186	ARMC8	ARMC8	chr3	+	137907296	137907372	137906089	137906441	137928658	137928735	37186	48	9	66	41	201	125	0.0022743394965	0.0432870054183	0.768	0.5	0.268
1064	U2AF1	U2AF1	chr21	-	44520562	44520629	44515803	44515853	44521475	44521542	1064	728	230	665	288	192	125	0.00228664154116	0.0434364292267	0.673	0.601	0.072
14612	RPUSD3	RPUSD3	chr3	-	9883666	9883766	9882381	9882489	9885148	9885285	14612	92	6	153	0	225	125	0.00228452587454	0.0434364292267	0.895	1.0	-0.105
2953	CTNND1	CTNND1	chr11	+	57561481	57561553	57558965	57559145	57563048	57563201	2953	186	10	420	4	197	125	0.00228647925142	0.0434364292267	0.922	0.985	-0.063
12997	TXNL4A	TXNL4A	chr18	-	77746601	77746750	77737597	77737701	77748239	77748592	12997	109	251	143	520	274	125	0.00229358745532	0.043541822057	0.165	0.111	0.054
4805	GTF2H2C_2	GTF2H2C_2	chr5	+	68863553	68863604	68862793	68862880	68863979	68864034	4805	18	4	61	0	176	125	0.00229801461489	0.0435992992069	0.762	1.0	-0.238
3873	POGZ	POGZ	chr1	-	151384100	151384247	151381169	151381304	151384771	151384872	3873	132	0	219	12	272	125	0.00230481085534	0.0437016266442	1.0	0.893	0.107
20351	IWS1	IWS1	chr2	-	128255715	128255813	128253573	128253724	128260390	128260448	20351	141	9	432	5	223	125	0.00230879427136	0.0437505279414	0.898	0.98	-0.082
35454	SMAD3	SMAD3	chr15	+	67457590	67457722	67457232	67457426	67459116	67459191	35454	136	6	1269	9	257	125	0.00231998400946	0.0439358430679	0.917	0.986	-0.069
4767	APH1A	APH1A	chr1	-	150240356	150240527	150240115	150240189	150241097	150241609	4767	1175	3	1939	25	296	125	0.00232759540179	0.0440532075042	0.994	0.97	0.024
15245	PTPRA	PTPRA	chr20	+	2928627	2928670	2903852	2903931	2944917	2944996	15245	38	24	106	23	168	125	0.00233302524667	0.0441291654581	0.541	0.774	-0.233
2040	MSRB3	MSRB3	chr12	+	65702308	65702435	65672422	65672645	65720605	65720714	2040	26	5	4	8	252	125	0.0023352892596	0.0441451858643	0.721	0.199	0.522
36625	IPO11	IPO11	chr5	+	61821968	61822084	61811214	61811328	61826535	61826612	36625	103	6	171	0	241	125	0.00233764044803	0.0441628337644	0.899	1.0	-0.101
22223	PI4KB	PI4KB	chr1	-	151298647	151298849	151288048	151288985	151299746	151300133	22223	89	3	139	24	327	125	0.00234405587048	0.0442571954746	0.919	0.689	0.23
36289	LOC81691	LOC81691	chr16	+	20855255	20855348	20851652	20851790	20855950	20856167	36289	9	11	22	3	218	125	0.00235691355398	0.0444730029964	0.319	0.808	-0.489
22064	ELP6	ELP6	chr3	-	47539775	47539922	47537129	47537687	47543139	47543341	22064	247	8	288	0	272	125	0.00236191802323	0.0445404553134	0.934	1.0	-0.066
35050	MLXIP	MLXIP	chr12	+	122617894	122618534	122615390	122615480	122619770	122619892	35050	375	5	976	0	765	125	0.00236532216405	0.0445776656846	0.925	1.0	-0.075
30977	TUFT1	TUFT1	chr1	+	151538638	151538704	151537000	151537090	151546745	151546874	30977	6	2	145	0	191	125	0.00237015861028	0.0445980699799	0.663	1.0	-0.337
35082	TMPO	TMPO	chr12	+	98938219	98938315	98931252	98931350	98938728	98938839	35082	262	12	649	7	221	125	0.00237069957586	0.0445980699799	0.925	0.981	-0.056
950	ST7L	ST7L	chr1	-	113159434	113159517	113153462	113153625	113161530	113162040	950	50	8	113	2	208	125	0.00237019845504	0.0445980699799	0.79	0.971	-0.181
6784	TSEN15	TSEN15	chr1	+	184041290	184041432	184023861	184023997	184041960	184043344	6784	187	50	219	27	267	125	0.00237655469175	0.044681236157	0.636	0.792	-0.156
26183	TADA2A	TADA2A	chr17	+	35787048	35787108	35771355	35771477	35797838	35797930	26183	16	6	29	0	185	125	0.0023810373476	0.0447385141675	0.643	1.0	-0.357
27787	FNDC4	FNDC4	chr2	-	27715532	27715657	27714749	27715345	27716255	27716345	27787	228	29	250	11	250	125	0.0023837061207	0.0447616617108	0.797	0.919	-0.122
28021	SBDSP1	SBDSP1	chr7	+	72301271	72301393	72299951	72300362	72302181	72302378	28021	48	18	107	100	247	125	0.00239010309204	0.0448547479677	0.574	0.351	0.223
25260	UPF3A	UPF3A	chr13	+	115048311	115048418	115047495	115047602	115051993	115052104	25260	281	1	143	7	232	125	0.00239333700692	0.0448883972165	0.993	0.917	0.076
15174	GMPPB	GMPPB	chr3	-	49759663	49759791	49759397	49759580	49760028	49760187	15174	36	4	197	1	253	125	0.00239494811893	0.044891587695	0.816	0.99	-0.174
11574	STRN3	STRN3	chr14	-	31388171	31388312	31382729	31382863	31404368	31404510	11574	14	4	38	60	266	125	0.00239853577528	0.0449255237225	0.622	0.229	0.393
6372	SDR39U1	SDR39U1	chr14	-	24910879	24911001	24909988	24910132	24911383	24911466	6372	109	29	248	27	247	125	0.00239964277836	0.0449255237225	0.655	0.823	-0.168
20820	FLAD1	FLAD1	chr1	+	154962035	154962183	154960580	154961325	154962634	154962733	20820	218	40	257	20	273	125	0.00240270381655	0.0449558150132	0.714	0.855	-0.141
29982	BIN3	BIN3	chr8	-	22494434	22494475	22487954	22488091	22502267	22502316	29982	49	7	62	0	166	125	0.00241148207703	0.0450929778786	0.841	1.0	-0.159
14535	ATG10	ATG10	chr5	+	81460217	81460356	81354313	81354421	81474308	81474406	14535	37	4	118	0	264	125	0.00241797029748	0.0451600891351	0.814	1.0	-0.186
29977	FAM13A	FAM13A	chr4	-	89658622	89658706	89653152	89653349	89660180	89660276	29977	23	12	17	0	209	125	0.00241726305217	0.0451600891351	0.534	1.0	-0.466
7583	PPP1R1A	PPP1R1A	chr12	-	54976515	54976579	54975759	54975915	54976994	54977032	7583	88	9	77	0	189	125	0.00242307771312	0.0452283642881	0.866	1.0	-0.134
31443	WSB1	WSB1	chr17	+	25628813	25628982	25621105	25621461	25630392	25630661	31443	1324	8	922	19	294	125	0.00243398432689	0.0454047387638	0.986	0.954	0.032
18463	ANXA4	ANXA4	chr2	+	70015185	70015273	70008651	70008706	70031664	70031759	18463	304	2	1359	0	213	125	0.0024364456414	0.0454234536604	0.989	1.0	-0.011
14292	UBE2D3	UBE2D3	chr4	-	103747641	103747793	103730948	103731012	103789871	103790050	14292	524	3	2066	0	277	125	0.00244243833593	0.0454807420677	0.987	1.0	-0.013
4357	TTC31	TTC31	chr2	+	74717151	74717254	74710448	74710537	74717370	74717600	4357	103	17	180	8	228	125	0.00244108021886	0.0454807420677	0.769	0.925	-0.156
10703	MTSS1	MTSS1	chr8	-	125570953	125571073	125568472	125568646	125575022	125575233	10703	5	22	0	55	245	125	0.0024560928336	0.0456883900843	0.104	0.0	0.104
11389	ASL	ASL	chr7	+	65551571	65551649	65548063	65548161	65553793	65553908	11389	46	4	158	0	203	125	0.0024579893359	0.0456883900843	0.876	1.0	-0.124
6473	KLHDC3	KLHDC3	chr6	+	42985256	42985433	42984871	42985084	42985590	42985706	6473	891	0	775	11	302	125	0.00245737850579	0.0456883900843	1.0	0.967	0.033
20370	FBXL3	FBXL3	chr13	-	77595647	77595996	77592734	77592857	77600961	77601331	20370	176	0	304	12	474	125	0.0024614685737	0.0457257784594	1.0	0.87	0.13
21533	NT5C2	NT5C2	chr10	-	104899162	104899236	104865462	104865558	104934614	104934739	21533	44	4	150	0	199	125	0.00247017379636	0.0458601455769	0.874	1.0	-0.126
36936	GPX8	GPX8	chr5	+	54456831	54457083	54455945	54456224	54459882	54463129	36936	245	17	695	16	377	125	0.00247886194338	0.0459940358083	0.827	0.935	-0.108
20474	ATP6V1G2-DDX39B	ATP6V1G2-DDX39B	chr6	-	31506923	31507051	31506539	31506632	31508098	31508441	20474	2545	19	2978	49	253	125	0.00250053930954	0.0463410476562	0.985	0.968	0.017
28122	NAGLU	NAGLU	chr17	+	40692967	40693224	40690687	40690773	40695045	40696466	28122	236	16	277	4	382	125	0.00249931922391	0.0463410476562	0.828	0.958	-0.13
25831	PIP5K1A	PIP5K1A	chr1	+	151214598	151214745	151212430	151212515	151214913	151215043	25831	365	2	665	22	272	125	0.00250641701212	0.046422359797	0.988	0.933	0.055
33423	ARHGEF7	ARHGEF7	chr13	+	111811373	111811436	111806251	111806338	111857635	111857720	33423	6	41	0	73	188	125	0.00250867201817	0.0464365177552	0.089	0.0	0.089
16223	TBC1D32	TBC1D32	chr6	-	121460919	121460982	121452772	121452898	121481155	121481249	16223	2	79	3	4	188	125	0.00251089224081	0.0464500154263	0.017	0.333	-0.316
6185	POP5	POP5	chr12	-	121017576	121017726	121017316	121017400	121018917	121019060	6185	225	22	544	20	275	125	0.00252621935181	0.046705822829	0.823	0.925	-0.102
4332	ZZZ3	ZZZ3	chr1	-	78105133	78105287	78097534	78099090	78107206	78107340	4332	40	4	125	0	279	125	0.00253842690362	0.0469036852482	0.818	1.0	-0.182
26480	UBAC2	UBAC2	chr13	+	99970275	99970323	99890680	99890808	99992573	99992819	26480	103	8	108	0	173	125	0.00254627052442	0.0469859302489	0.903	1.0	-0.097
34180	ANXA11	ANXA11	chr10	-	81917396	81917519	81914879	81915668	81917722	81917781	34180	537	10	3627	5	248	125	0.00254740269606	0.0469859302489	0.964	0.997	-0.033
3894	TXNDC11	TXNDC11	chr16	-	11785145	11785938	11782158	11782301	11791980	11792181	3894	285	4	1066	0	918	125	0.0025459189038	0.0469859302489	0.907	1.0	-0.093
24104	TIMM9	TIMM9	chr14	-	58893771	58893960	58890725	58890813	58894109	58894332	24104	77	4	261	0	314	125	0.00256124115433	0.0471853019993	0.885	1.0	-0.115
29923	KNTC1	KNTC1	chr12	+	123067251	123067532	123065149	123065217	123068824	123068997	29923	102	6	345	2	406	125	0.00256108527244	0.0471853019993	0.84	0.982	-0.142
21333	STRAP	STRAP	chr12	+	16036474	16036610	16035287	16035753	16042861	16042943	21333	1568	63	2415	55	261	125	0.002563161819	0.0471927778648	0.923	0.955	-0.032
24136	TMEM135	TMEM135	chr11	+	86868382	86868448	86802403	86802437	86947679	86947726	24136	8	3	96	1	191	125	0.00256897254699	0.0472718261999	0.636	0.984	-0.348
11781	SMARCA4	SMARCA4	chr19	+	11150133	11150229	11145589	11145808	11151982	11152236	11781	12	265	37	307	221	125	0.00258227269078	0.0474885130672	0.025	0.064	-0.039
17787	DCLRE1C	DCLRE1C	chr10	-	14968841	14968896	14964979	14965068	14970014	14970151	17787	9	3	57	0	180	125	0.0025914457372	0.0476290908855	0.676	1.0	-0.324
5711	SLX4	SLX4	chr16	-	3652118	3652308	3650979	3651192	3656474	3656699	5711	7	3	49	0	315	125	0.00259455249265	0.0476580741766	0.481	1.0	-0.519
30946	REXO2	REXO2	chr11	+	114314577	114314655	114311377	114311461	114315262	114315374	30946	154	1	1425	1	203	125	0.00259626326012	0.0476613961948	0.99	0.999	-0.009
24281	DLG1	DLG1	chr3	-	196876613	196876667	196869588	196869639	196921295	196921460	24281	177	21	268	10	179	125	0.00260613358888	0.0478144167811	0.855	0.949	-0.094
11013	PABPC4	PABPC4	chr1	-	40029507	40029594	40029285	40029413	40030094	40030214	11013	306	50	724	64	212	125	0.00263944774852	0.0483912376863	0.783	0.87	-0.087
28632	MX1	MX1	chr21	+	42799132	42799231	42797957	42798190	42799681	42799793	28632	11	4	39	0	224	125	0.00264068000086	0.0483912376863	0.605	1.0	-0.395
7234	NUMB	NUMB	chr14	-	73745988	73746132	73741917	73744001	73749066	73749213	7234	28	21	324	92	269	125	0.00264857862465	0.0485074484972	0.383	0.621	-0.238
12073	GPS2	GPS2	chr17	-	7216698	7216788	7216530	7216610	7217224	7217307	12073	125	8	263	2	215	125	0.00265045709747	0.0485133313499	0.901	0.987	-0.086
29709	RTTN	RTTN	chr18	-	67807335	67807424	67806834	67806952	67809523	67809623	29709	5	3	37	0	214	125	0.0026560945845	0.048587970987	0.493	1.0	-0.507
20072	ADPGK	ADPGK	chr15	-	73047896	73047995	73043707	73045236	73052747	73052868	20072	67	17	109	7	224	125	0.00266144131573	0.0486329726658	0.687	0.897	-0.21
30334	GAK	GAK	chr4	-	862326	862473	860743	861220	864498	864692	30334	514	3	485	15	272	125	0.00266167683354	0.0486329726658	0.987	0.937	0.05
10559	THAP4	THAP4	chr2	-	242541310	242541414	242523819	242524140	242542384	242542494	10559	384	11	509	2	229	125	0.00266828361391	0.0486965667394	0.95	0.993	-0.043
23271	KLHL12	KLHL12	chr1	-	202862366	202862553	202860223	202861787	202863311	202863410	23271	162	3	161	16	312	125	0.00266754063976	0.0486965667394	0.956	0.801	0.155
7898	STARD4	STARD4	chr5	-	110843026	110843140	110842027	110842077	110848082	110848295	7898	139	3	489	47	239	125	0.00266989205884	0.0486973930381	0.96	0.845	0.115
12547	NIN	NIN	chr14	-	51219235	51219451	51214709	51214823	51221280	51221350	12547	39	3	386	1	341	125	0.00267464452251	0.0487555300233	0.827	0.993	-0.166
9802	PSMA2	PSMA2	chr7	-	42966981	42967058	42964273	42964396	42971716	42971805	9802	28	0	25	8	202	125	0.00267680035668	0.0487662932817	1.0	0.659	0.341
23123	TEX9	TEX9	chr15	+	56676149	56676229	56665638	56665702	56704499	56704634	23123	33	0	9	4	205	125	0.00269837436424	0.0491139260917	1.0	0.578	0.422
24205	LSM2	LSM2	chr6	-	31773851	31773919	31766253	31766284	31774531	31774761	24205	220	9	562	4	193	125	0.00269903513206	0.0491139260917	0.941	0.989	-0.048
15751	TFCP2	TFCP2	chr12	-	51497937	51497986	51497452	51497546	51500307	51500396	15751	77	8	281	5	174	125	0.00270609688476	0.0491849686411	0.874	0.976	-0.102
36763	TCF12	TCF12	chr15	+	57355947	57356021	57213223	57213296	57383986	57384089	36763	267	9	281	0	199	125	0.00270554995368	0.0491849686411	0.949	1.0	-0.051
19199	NCSTN	NCSTN	chr1	+	160326389	160326544	160323907	160324080	160327938	160328742	19199	62	5	126	0	280	125	0.00271934157914	0.0493904857658	0.847	1.0	-0.153
3687	SENP6	SENP6	chr6	+	76350399	76350420	76344422	76344527	76357446	76357517	3687	35	34	103	40	146	125	0.00272057501923	0.0493904857658	0.468	0.688	-0.22
10291	POLR1B	POLR1B	chr2	+	113315486	113315658	113310221	113310393	113316869	113317151	10291	56	4	174	0	297	125	0.00272864739969	0.0494793669631	0.855	1.0	-0.145
21478	CERS5	CERS5	chr12	-	50526744	50527851	50523088	50524477	50528328	50528485	21478	35	137	33	288	1232	125	0.0027278104266	0.0494793669631	0.025	0.011	0.014
34617	DLST	DLST	chr14	+	75355977	75356052	75355797	75355850	75356599	75356655	34617	186	2	1400	0	200	125	0.00273666290676	0.0495958461514	0.983	1.0	-0.017
34103	SH3GL3	SH3GL3	chr15	+	84278021	84278218	84257413	84257523	84286833	84287493	34103	20	71	8	4	322	125	0.00274058035909	0.0496379650737	0.099	0.437	-0.338
35581	VDAC3	VDAC3	chr8	+	42252601	42252654	42251727	42251796	42256229	42256382	35581	176	12	299	4	178	125	0.00274422411131	0.0496462332983	0.912	0.981	-0.069
4146	ZSCAN9	ZSCAN9	chr6	+	28198113	28198266	28195467	28195615	28200339	28201264	4146	20	28	4	30	278	125	0.00274287410107	0.0496462332983	0.243	0.057	0.186
19113	ELF2	ELF2	chr4	-	139988837	139988924	139983018	139983211	139993019	139993193	19113	54	8	146	3	212	125	0.00275125409588	0.0497445263198	0.799	0.966	-0.167
18472	TSPAN9	TSPAN9	chr12	+	3310342	3310422	3192818	3192885	3387586	3387778	18472	96	5	234	0	205	125	0.00275394650627	0.0497643245417	0.921	1.0	-0.079
5645	SLC2A4	SLC2A4	chr17	+	7186791	7186964	7186563	7186680	7187056	7187181	5645	59	0	2	2	298	125	0.00276078262036	0.0498589338969	1.0	0.296	0.704
28960	MAP2K7	MAP2K7	chr19	+	7970692	7970740	7968664	7968953	7974639	7974781	28960	11	17	0	14	173	125	0.00276397673507	0.0498876982779	0.319	0.0	0.319
13550	VPS33B	VPS33B	chr15	-	91549881	91549959	91549601	91549675	91550179	91550276	13550	101	8	101	0	203	125	0.00276730934913	0.049918927709	0.886	1.0	-0.114
31917	ABHD14A-ACY1	ABHD14A-ACY1	chr3	+	52019376	52019481	52018062	52018174	52019867	52019962	31917	62	4	213	0	230	125	0.00277155736959	0.0499666242678	0.894	1.0	-0.106
26748	ZNF266	ZNF266	chr19	-	9529441	9529571	9529180	9529307	9529726	9529975	26748	16	0	22	12	255	125	0.00278666728606	0.0502099745301	1.0	0.473	0.527
2911	BCL2L11	BCL2L11	chr2	+	111911356	111911481	111907620	111907724	111921709	111926022	2911	30	28	14	43	250	125	0.00279360160419	0.0503058212574	0.349	0.14	0.209
9179	RFC5	RFC5	chr12	+	118467575	118467630	118465757	118465835	118468986	118470042	9179	195	7	333	0	180	125	0.00279705228927	0.0503388619108	0.951	1.0	-0.049
3632	ZNF280D	ZNF280D	chr15	-	56974451	56974675	56970861	56971019	56981238	56981348	3632	30	5	63	0	349	125	0.00279894681405	0.0503438741906	0.682	1.0	-0.318
24947	ZCCHC4	ZCCHC4	chr4	+	25347169	25347242	25335529	25335610	25351113	25351264	24947	35	6	54	0	198	125	0.00280271640178	0.0503456850326	0.786	1.0	-0.214
3083	RIF1	RIF1	chr2	+	152330477	152330586	152326224	152326378	152331370	152333860	3083	40	4	123	0	234	125	0.0028027159958	0.0503456850326	0.842	1.0	-0.158
31710	SH3D21	SH3D21	chr1	+	36785042	36785137	36784860	36784913	36785275	36786399	31710	33	4	101	0	220	125	0.00280389572534	0.0503456850326	0.824	1.0	-0.176
19934	METTL13	METTL13	chr1	+	171759591	171759756	171756874	171757070	171761156	171761375	19934	113	10	401	8	290	125	0.00280670253918	0.0503670531124	0.83	0.956	-0.126
2880	CPVL	CPVL	chr7	-	29105638	29105737	29070192	29070375	29111388	29111520	2880	34	4	318	3	224	125	0.00282041884322	0.0505549529475	0.826	0.983	-0.157
35360	LRRC75A-AS1	LRRC75A-AS1	chr17	+	16344387	16344444	16343498	16343567	16344681	16345340	35360	2040	262	3813	379	182	125	0.00281881351182	0.0505549529475	0.842	0.874	-0.032
22026	ANLN	ANLN	chr7	+	36456688	36456799	36455366	36455493	36458852	36459088	22026	166	12	1734	286	236	125	0.00282467628532	0.0506021508433	0.88	0.763	0.117
13449	C8orf59	C8orf59	chr8	-	86127149	86127266	86126287	86126860	86129614	86129731	13449	658	4	581	16	242	125	0.00282888952754	0.0506470612621	0.988	0.949	0.039
243	MICAL1	MICAL1	chr6	-	109769077	109769166	109768883	109768925	109769405	109769596	243	88	10	197	4	214	125	0.00283043474649	0.0506470612621	0.837	0.966	-0.129
3935	ATXN2	ATXN2	chr12	-	111891480	111891649	111890017	111890644	111893832	111894060	3935	161	56	161	26	294	125	0.00284667835454	0.0509084792072	0.55	0.725	-0.175
13572	SDHD	SDHD	chr11	+	111959590	111959735	111958580	111958697	111965528	111966525	13572	365	7	1197	1	270	125	0.00285536696539	0.0510053022206	0.96	0.998	-0.038
35761	ICA1L	ICA1L	chr2	-	203735252	203735379	203693570	203693739	203736341	203736708	35761	4	0	0	6	252	125	0.00285408266571	0.0510053022206	1.0	0.0	1.0
17786	DCLRE1C	DCLRE1C	chr10	-	14989523	14989608	14987103	14987188	14991034	14991086	17786	16	3	28	33	210	125	0.0028765232176	0.0513537695117	0.76	0.336	0.424
15169	TIPIN	TIPIN	chr15	-	66643862	66643938	66641652	66641775	66644466	66644545	15169	81	9	276	6	201	125	0.0028837500893	0.0514533027102	0.848	0.966	-0.118
11732	R3HCC1L	R3HCC1L	chr10	+	99946223	99946320	99923049	99923154	99967857	99969656	11732	3	16	29	24	222	125	0.00288944080041	0.0515253287093	0.095	0.405	-0.31
21019	STAG2	STAG2	chrX	+	123155216	123155281	123094409	123094716	123156380	123156521	21019	43	12	28	27	190	125	0.00289360515325	0.0515405839561	0.702	0.406	0.296
29466	SLC25A1	SLC25A1	chr22	-	19165239	19165378	19164632	19164717	19165454	19165554	29466	88	6	509	5	264	125	0.00289219309571	0.0515405839561	0.874	0.98	-0.106
11562	RBM10	RBM10	chrX	+	47034417	47034491	47032526	47032596	47035898	47035985	11562	198	12	382	5	199	125	0.00289698237804	0.0515712525846	0.912	0.98	-0.068
24866	SNRPD2	SNRPD2	chr19	-	46192490	46192605	46191644	46191824	46195144	46195443	24866	77	1690	45	1737	240	125	0.00290226603223	0.0516358045129	0.023	0.013	0.01
22346	XRRA1	XRRA1	chr11	-	74651829	74651927	74647928	74648113	74656062	74656130	22346	4	0	0	6	223	125	0.00291053330611	0.0517533356651	1.0	0.0	1.0
14199	ZMYND11	ZMYND11	chr10	+	267134	267296	255828	255988	282777	282855	14199	144	27	569	48	287	125	0.00292216705054	0.0518334901124	0.699	0.838	-0.139
21931	ZNF185	ZNF185	chrX	+	152106617	152106707	152101416	152101515	152113810	152114008	21931	36	4	259	2	215	125	0.00292313672799	0.0518334901124	0.84	0.987	-0.147
30239	ACYP1	ACYP1	chr14	-	75530172	75530264	75519927	75520362	75530656	75530752	30239	79	5	356	2	217	125	0.00291933291163	0.0518334901124	0.901	0.99	-0.089
5643	NSUN2	NSUN2	chr5	-	6602573	6602613	6599351	6600345	6604250	6604389	5643	207	7	428	0	165	125	0.00292336025832	0.0518334901124	0.957	1.0	-0.043
7057	RDH13	RDH13	chr19	-	55559413	55559625	55558472	55558856	55559696	55559909	7057	7	7	6	48	337	125	0.00291829098833	0.0518334901124	0.271	0.044	0.227
19698	SCHIP1	SCHIP1	chr3	+	159605496	159605694	159603995	159604113	159606608	159606732	19698	1606	4	396	7	323	125	0.00292844359025	0.0518940859881	0.994	0.956	0.038
28434	LETMD1	LETMD1	chr12	+	51449926	51450028	51442816	51442968	51450132	51450285	28434	63	27	70	9	227	125	0.00293019141035	0.0518955389464	0.562	0.811	-0.249
19460	TOR1AIP2	TOR1AIP2	chr1	-	179846373	179846508	179834570	179834989	179846827	179846941	19460	38	6	197	4	260	125	0.00293778091781	0.0520003914389	0.753	0.959	-0.206
27108	FLOT1	FLOT1	chr6	-	30709568	30709644	30708966	30709110	30709923	30709980	27108	83	44	93	20	201	125	0.00294386418304	0.0520193992594	0.54	0.743	-0.203
7800	YEATS2	YEATS2	chr3	+	183521043	183521123	183519242	183519316	183521774	183521976	7800	180	25	122	4	205	125	0.0029409030374	0.0520193992594	0.814	0.949	-0.135
9546	IP6K2	IP6K2	chr3	-	48731891	48731958	48730883	48731673	48732522	48732854	9546	31	58	11	64	192	125	0.00294357242865	0.0520193992594	0.258	0.101	0.157
19481	PDDC1	PDDC1	chr11	-	773521	773629	772426	772521	774007	774113	19481	202	20	296	9	233	125	0.00295054856557	0.0521079588794	0.844	0.946	-0.102
7233	NUMB	NUMB	chr14	-	73833604	73833689	73822333	73822474	73876644	73876776	7233	42	0	239	34	210	125	0.00295499344393	0.0521568899483	1.0	0.807	0.193
35148	CSGALNACT1	CSGALNACT1	chr8	-	19315040	19315327	19297340	19297442	19315936	19316153	35148	2	1	0	53	412	125	0.00296100735737	0.0522334440567	0.378	0.0	0.378
16335	WISP3	WISP3	chr6	+	112388171	112388235	112385957	112386200	112389407	112389601	16335	4	0	0	6	189	125	0.00297774119089	0.0524989085002	1.0	0.0	1.0
8251	CKLF	CKLF	chr16	+	66592092	66592251	66586465	66586696	66597024	66597120	8251	169	68	455	294	284	125	0.00298262478644	0.0525552658212	0.522	0.405	0.117
30249	GNB2	GNB2	chr7	+	100274157	100274196	100273799	100273945	100274315	100274422	30249	779	15	1501	0	164	125	0.00298922973453	0.0526418733295	0.975	1.0	-0.025
20112	TONSL	TONSL	chr8	-	145666348	145666494	145666100	145666253	145667419	145667534	20112	156	8	237	1	271	125	0.00299398323669	0.0526957964817	0.9	0.991	-0.091
14463	HDAC11	HDAC11	chr3	+	13542212	13542289	13524963	13525064	13543370	13543433	14463	48	1	28	8	202	125	0.00299721594024	0.0527229069375	0.967	0.684	0.283
33483	TPRA1	TPRA1	chr3	-	127295832	127295919	127295459	127295539	127298582	127298715	33483	81	9	143	2	212	125	0.00300497021987	0.0528294792661	0.841	0.977	-0.136
22423	BPHL	BPHL	chr6	+	3119518	3119746	3118609	3119081	3123890	3123994	22423	26	7	21	25	353	125	0.00300961075311	0.0528812204127	0.568	0.229	0.339
15069	SGIP1	SGIP1	chr1	+	67147551	67148052	67145360	67145435	67154830	67154958	15069	4	2	3	33	626	125	0.00301477224549	0.052942051727	0.285	0.018	0.267
30509	SMIM7	SMIM7	chr19	-	16764845	16764936	16756958	16758072	16770769	16770811	30509	211	8	330	1	216	125	0.00302546655586	0.0530999209097	0.939	0.995	-0.056
36648	PCBP2	PCBP2	chr12	+	53858543	53858636	53856276	53856351	53859715	53859757	36648	2741	997	3043	947	218	125	0.00302805326169	0.0531153959805	0.612	0.648	-0.036
13485	ETFA	ETFA	chr15	-	76587931	76588078	76584959	76585041	76603690	76603810	13485	284	35	849	52	272	125	0.00304163852657	0.0532936811126	0.789	0.882	-0.093
2966	UBE2F	UBE2F	chr2	+	238925207	238925275	238896604	238896634	238933982	238934053	2966	68	8	143	2	193	125	0.00304006924722	0.0532936811126	0.846	0.979	-0.133
25791	OSBPL1A	OSBPL1A	chr18	-	21761108	21761243	21759701	21759799	21776088	21776164	25791	252	2	123	8	260	125	0.00305585255838	0.0535126333621	0.984	0.881	0.103
18359	MARCH8	MARCH8	chr10	-	45958598	45959444	45956678	45956859	45959686	45959775	18359	44	38	13	35	971	125	0.00305786654672	0.0535178182753	0.13	0.046	0.084
8655	WDR90	WDR90	chr16	+	716904	716989	716672	716792	717431	717829	8655	169	13	134	1	210	125	0.0030625526713	0.053569737995	0.886	0.988	-0.102
12252	MRPS15	MRPS15	chr1	-	36926292	36926377	36923523	36923582	36926864	36926913	12252	812	19	1909	16	210	125	0.00307162384813	0.0536147423623	0.962	0.986	-0.024
2004	SF3B3	SF3B3	chr16	+	70595532	70595687	70594371	70594494	70597778	70597953	2004	425	10	1040	5	280	125	0.0030698387886	0.0536147423623	0.95	0.989	-0.039
31556	UBE2Q2	UBE2Q2	chr15	+	76189335	76189402	76175706	76175765	76191767	76193388	31556	52	0	91	12	192	125	0.00307038722226	0.0536147423623	1.0	0.832	0.168
6895	ME2	ME2	chr18	+	48465939	48466010	48458627	48458730	48466657	48466756	6895	145	7	451	3	196	125	0.00307200960154	0.0536147423623	0.93	0.99	-0.06
33691	DMKN	DMKN	chr19	-	35999106	35999142	35996840	35996888	36000812	36000863	33691	0	24	148	610	161	125	0.00307736092987	0.0536780655365	0.0	0.159	-0.159
15858	CMIP	CMIP	chr16	+	81739103	81739209	81737543	81737690	81740618	81740689	15858	99	4	617	0	231	125	0.00307989620524	0.0536922252277	0.931	1.0	-0.069
3996	MLH1	MLH1	chr3	+	37083758	37083822	37081676	37081785	37089009	37089174	3996	106	5	279	0	189	125	0.00308415902151	0.0537364686785	0.933	1.0	-0.067
30514	ANAPC5	ANAPC5	chr12	-	121769149	121769231	121768385	121768475	121773335	121773526	30514	483	17	644	6	207	125	0.00308601692535	0.053738784391	0.945	0.985	-0.04
18964	TMEM141	TMEM141	chr9	+	139686398	139686482	139686162	139686229	139686702	139686810	18964	275	12	720	8	209	125	0.00310287620368	0.0540021800968	0.932	0.982	-0.05
29002	LDLR	LDLR	chr19	+	11215895	11216276	11213339	11213462	11217240	11217363	29002	141	1	3630	205	506	125	0.00311808289519	0.0542365362556	0.972	0.814	0.158
140	CRIM1	CRIM1	chr2	+	36764494	36764689	36749234	36749456	36771518	36771641	140	182	0	892	29	320	125	0.00312626162397	0.0542631370107	1.0	0.923	0.077
17258	STRA13	STRA13	chr17	-	79977516	79977570	79977168	79977257	79977733	79977785	17258	104	98	216	119	179	125	0.00312416815407	0.0542631370107	0.426	0.559	-0.133
28924	SCMH1	SCMH1	chr1	-	41625396	41625605	41608549	41608784	41626546	41626570	28924	45	20	50	5	334	125	0.00312645049836	0.0542631370107	0.457	0.789	-0.332
9622	YAP1	YAP1	chr11	+	102080247	102080295	102076623	102076805	102100432	102104154	9622	5	2	98	0	173	125	0.00312657949264	0.0542631370107	0.644	1.0	-0.356
16941	SLC37A3	SLC37A3	chr7	-	140058439	140058585	140055467	140055564	140064207	140064291	16941	165	7	302	1	271	125	0.00315240635778	0.0545897249938	0.916	0.993	-0.077
22124	FDPS	FDPS	chr1	+	155279579	155279756	155278704	155278867	155279833	155279996	22124	51	42	386	160	302	125	0.00314992379455	0.0545897249938	0.334	0.5	-0.166
24483	CCDC125	CCDC125	chr5	-	68609811	68609870	68606944	68607031	68616063	68616407	24483	20	12	74	10	184	125	0.00314967414379	0.0545897249938	0.531	0.834	-0.303
37131	CCT4	CCT4	chr2	-	62096574	62096688	62095261	62095841	62099216	62099451	37131	2467	13	2915	38	239	125	0.00315097554874	0.0545897249938	0.99	0.976	0.014
28280	TNIP1	TNIP1	chr5	-	150425421	150425511	150422456	150422522	150429384	150429508	28280	244	2	2589	4	215	125	0.00316657936764	0.0547839053383	0.986	0.997	-0.011
35687	LRRC23	LRRC23	chr12	+	7015008	7015118	7014748	7014923	7015572	7015826	35687	49	46	23	5	235	125	0.00316713682516	0.0547839053383	0.362	0.71	-0.348
28925	SCMH1	SCMH1	chr1	-	41617285	41617356	41608549	41608784	41626546	41626570	28925	41	20	46	5	196	125	0.00316994871219	0.0548021155554	0.567	0.854	-0.287
27559	EPB41	EPB41	chr1	+	29319841	29320054	29313942	29314417	29323726	29323831	27559	199	7	239	0	338	125	0.00317610573821	0.0548781043053	0.913	1.0	-0.087
19181	ADAM9	ADAM9	chr8	+	38948777	38948865	38940486	38940592	38959381	38959449	19181	92	4	1380	5	213	125	0.00319601331024	0.0551914648858	0.931	0.994	-0.063
23854	CCND3	CCND3	chr6	-	41997746	41997928	41904972	41905132	42016238	42016632	23854	0	35	2	1	307	125	0.00320547075737	0.0553241166229	0.0	0.449	-0.449
7354	CTSZ	CTSZ	chr20	-	57571693	57571856	57570241	57570814	57572657	57572808	7354	2	0	1716	1	288	125	0.0032133505099	0.0554294066639	1.0	0.999	0.001
17035	APITD1-CORT	APITD1-CORT	chr1	+	10502321	10502498	10500403	10500470	10511433	10512060	17035	220	10	240	1	302	125	0.00322049909188	0.0555219746593	0.901	0.99	-0.089
5642	NSUN2	NSUN2	chr5	-	6631985	6632090	6625676	6625782	6632711	6632869	5642	101	0	390	23	230	125	0.00324322210327	0.0558827976677	1.0	0.902	0.098
26076	BCL2L12	BCL2L12	chr19	+	50173472	50173745	50172280	50172372	50176954	50177173	26076	301	21	374	8	398	125	0.00325759517026	0.0560994263898	0.818	0.936	-0.118
12605	IKBKE	IKBKE	chr1	+	206646538	206646657	206644498	206644588	206647673	206647814	12605	59	6	141	1	244	125	0.00326144438908	0.0561346834547	0.834	0.986	-0.152
13186	H2AFV	H2AFV	chr7	-	44875127	44875257	44873212	44874161	44882875	44882953	13186	379	2	1541	0	255	125	0.00326867796391	0.0562281196078	0.989	1.0	-0.011
2936	TPD52L2	TPD52L2	chr20	+	62514102	62514173	62505020	62505169	62520542	62520591	2936	158	6	417	1	196	125	0.00327201066618	0.0562543864699	0.944	0.996	-0.052
6859	PAPD7	PAPD7	chr5	+	6743824	6743953	6742602	6742710	6746326	6746540	6859	40	5	132	1	254	125	0.00328495489629	0.0564457804104	0.797	0.985	-0.188
31044	OSBPL10	OSBPL10	chr3	-	31871531	31871723	31789401	31789612	31917924	31918004	31044	113	8	393	5	317	125	0.00329095710592	0.0565177435065	0.848	0.969	-0.121
32988	RUNX2	RUNX2	chr6	+	45512953	45513019	45479982	45480144	45514563	45518819	32988	0	10	15	17	191	125	0.00329382228741	0.0565357827657	0.0	0.366	-0.366
21863	CHCHD7	CHCHD7	chr8	+	57125320	57125448	57124314	57124396	57127156	57127226	21863	142	42	169	94	253	125	0.00329854506149	0.0565856686677	0.626	0.47	0.156
12466	KDM1B	KDM1B	chr6	+	18186002	18186041	18171593	18171710	18197287	18197464	12466	7	5	41	2	164	125	0.00330231573849	0.0566025863341	0.516	0.94	-0.424
35455	TRERF1	TRERF1	chr6	-	42330734	42330817	42268375	42268487	42418914	42418999	35455	11	4	36	0	208	125	0.003303165087	0.0566025863341	0.623	1.0	-0.377
15222	FOXJ3	FOXJ3	chr1	-	42671432	42671534	42664772	42664901	42693553	42693637	15222	71	6	83	26	227	125	0.0033060781414	0.0566213591748	0.867	0.637	0.23
27782	PRDM2	PRDM2	chr1	+	14104912	14109326	14099572	14099683	14142921	14143065	27782	1052	5	1927	0	4539	125	0.00330919477498	0.0566435960577	0.853	1.0	-0.147
11384	ASL	ASL	chr7	+	65548063	65548161	65547866	65547923	65551571	65551649	11384	95	4	481	0	223	125	0.00331152641793	0.056652379186	0.93	1.0	-0.07
26784	SENP7	SENP7	chr3	-	101117704	101117899	101090851	101090970	101177798	101177896	26784	86	2	32	7	320	125	0.00332292901364	0.056816250034	0.944	0.641	0.303
12729	USP4	USP4	chr3	-	49316246	49316335	49314576	49315884	49318176	49318280	12729	142	10	256	3	214	125	0.0033271553341	0.056857306705	0.892	0.98	-0.088
15535	PFKFB4	PFKFB4	chr3	-	48562997	48563102	48561133	48561263	48572944	48573091	15535	47	5	90	0	230	125	0.00333445600334	0.0569508266842	0.836	1.0	-0.164
27027	NOP2	NOP2	chr12	-	6673315	6673414	6673056	6673112	6675266	6675502	27027	8	112	1	239	224	125	0.00334062362999	0.0570249029836	0.038	0.002	0.036
35726	FOXP1	FOXP1	chr3	-	71050122	71050210	71037144	71037228	71064699	71064804	35726	29	3	165	0	213	125	0.00334611243565	0.0570873169265	0.85	1.0	-0.15
9649	PGM2	PGM2	chr4	+	37857228	37857362	37851804	37851994	37863130	37864559	9649	208	8	412	2	259	125	0.00334815480775	0.0570908958543	0.926	0.99	-0.064
34127	DARS	DARS	chr2	-	136670055	136670136	136668951	136669063	136672038	136672081	34127	363	8	790	0	206	125	0.0033783259563	0.0575738449216	0.965	1.0	-0.035
25184	SEC11A	SEC11A	chr15	-	85230855	85231005	85213955	85214013	85259255	85259691	25184	191	7	346	1	275	125	0.00338997644083	0.0577408070318	0.925	0.994	-0.069
23925	ACIN1	ACIN1	chr14	-	23540333	23540395	23538684	23538826	23540635	23540779	23925	79	90	162	103	187	125	0.00340369559479	0.0579428026582	0.37	0.513	-0.143
2652	LAMB3	LAMB3	chr1	-	209789815	209789969	209788217	209788752	209790754	209790931	2652	4	0	2106	2	279	125	0.00340587513277	0.0579478713908	1.0	0.998	0.002
5823	NAA25	NAA25	chr12	-	112525486	112525605	112518863	112518938	112528529	112528668	5823	50	6	163	2	244	125	0.00340771355529	0.0579478713908	0.81	0.977	-0.167
19211	BAX	BAX	chr19	+	49458943	49459090	49458116	49458219	49459454	49459590	19211	570	10	1577	6	272	125	0.00342234571411	0.0581649405519	0.963	0.992	-0.029
26255	MFSD11	MFSD11	chr17	+	74739479	74739538	74738258	74738355	74740403	74740548	26255	40	5	77	0	184	125	0.00342833438766	0.0582349515697	0.845	1.0	-0.155
19536	ARMC10	ARMC10	chr7	+	102737723	102737795	102732923	102733100	102738745	102740210	19536	326	0	451	12	197	125	0.00343501588289	0.0583166483922	1.0	0.96	0.04
6825	SERPINB6	SERPINB6	chr6	-	2969012	2969147	2959401	2959576	2971766	2972399	6825	14	23	16	96	260	125	0.00345982524333	0.0586738899322	0.226	0.074	0.152
7370	PRC1	PRC1	chr15	-	91512308	91512350	91509267	91510432	91512676	91512853	7370	84	104	119	253	167	125	0.00345940090183	0.0586738899322	0.377	0.26	0.117
9293	LAG3	LAG3	chr12	+	6886429	6886672	6884438	6884714	6886956	6887087	9293	60	2	0	2	368	125	0.00346566615912	0.058740967277	0.911	0.0	0.911
2866	SENP3-EIF4A1	SENP3-EIF4A1	chr17	+	7475601	7476182	7474690	7474797	7477577	7477626	2866	632	6	2597	3	706	125	0.0034816493755	0.0589797841191	0.949	0.994	-0.045
10852	PICALM	PICALM	chr11	-	85685750	85685855	85668213	85670103	85692171	85692271	10852	103	7	976	14	230	125	0.00349184296407	0.059120317315	0.889	0.974	-0.085
19771	PSTK	PSTK	chr10	+	124746849	124747020	124746384	124746478	124749689	124749907	19771	24	74	28	31	296	125	0.00351279743433	0.0593464108281	0.12	0.276	-0.156
23169	TMCO3	TMCO3	chr13	+	114201614	114201694	114193671	114193822	114202617	114202767	23169	306	25	699	109	205	125	0.00351232026688	0.0593464108281	0.882	0.796	0.086
25716	LSS	LSS	chr21	-	47616115	47616181	47615589	47615670	47625749	47625855	25716	118	13	596	21	191	125	0.00351281679347	0.0593464108281	0.856	0.949	-0.093
4630	SIX5	SIX5	chr19	-	46269607	46270413	46268042	46269369	46271299	46272497	4630	178	0	97	5	931	125	0.00351170340138	0.0593464108281	1.0	0.723	0.277
20924	FASTK	FASTK	chr7	-	150776009	150776108	150775648	150775788	150776586	150777009	20924	99	5	211	0	224	125	0.0035275055846	0.0595300008001	0.917	1.0	-0.083
29883	PRELID2	PRELID2	chr5	-	145205560	145205763	145202639	145202697	145214739	145214932	29883	13	0	36	21	328	125	0.00352744775838	0.0595300008001	1.0	0.395	0.605
16718	SNX16	SNX16	chr8	-	82741664	82741751	82736026	82736175	82751846	82752317	16718	34	7	66	1	212	125	0.00355616727708	0.0599045318079	0.741	0.975	-0.234
18174	SPIDR	SPIDR	chr8	+	48308935	48309186	48203621	48203726	48352884	48353104	18174	107	6	147	0	376	125	0.0035573904229	0.0599045318079	0.856	1.0	-0.144
3952	C2CD5	C2CD5	chr12	-	22670919	22671071	22666227	22666313	22676359	22676558	3952	67	4	197	0	277	125	0.00355187035995	0.0599045318079	0.883	1.0	-0.117
9831	MYO1B	MYO1B	chr2	+	192267357	192267444	192265474	192265561	192272840	192272915	9831	133	1	89	8	212	125	0.0035550295608	0.0599045318079	0.987	0.868	0.119
34353	UXT	UXT	chrX	-	47516970	47517038	47516581	47516689	47517180	47517262	34353	701	19	964	8	193	125	0.00356235433013	0.059955712829	0.96	0.987	-0.027
27350	FLNB	FLNB	chr3	+	58117653	58117746	58116467	58116635	58118534	58118658	27350	1	35	128	529	218	125	0.00357446592316	0.0601270717625	0.016	0.122	-0.106
6783	TSEN15	TSEN15	chr1	+	184041290	184041444	184023861	184023997	184041960	184043344	6783	126	50	147	27	279	125	0.00358979037593	0.0603522609721	0.53	0.709	-0.179
20738	TBCE	TBCE	chr1	+	235564817	235564902	235543333	235543464	235577747	235577933	20738	138	16	201	6	210	125	0.00359872998142	0.0604699218507	0.837	0.952	-0.115
24254	CAMK2G	CAMK2G	chr10	-	75612949	75613004	75612011	75612077	75620587	75620647	24254	163	16	128	2	180	125	0.0036193907464	0.0607843018451	0.876	0.978	-0.102
13123	ZNF267	ZNF267	chr16	+	31901527	31901571	31896481	31896577	31925796	31928629	13123	7	21	36	26	169	125	0.00362899216673	0.0608347750705	0.198	0.506	-0.308
19546	SETD1A	SETD1A	chr16	+	30974753	30974875	30972587	30972858	30975414	30975644	19546	58	5	108	0	247	125	0.00362838600136	0.0608347750705	0.854	1.0	-0.146
31493	XPR1	XPR1	chr1	+	180651495	180651547	180601145	180601406	180756888	180756990	31493	158	8	162	0	177	125	0.00362972455807	0.0608347750705	0.933	1.0	-0.067
31782	MYB	MYB	chr6	+	135518098	135518461	135516885	135517140	135520045	135520188	31782	1	12	9	6	488	125	0.00363216003695	0.0608347750705	0.021	0.278	-0.257
8685	MIS12	MIS12	chr17	+	5391515	5391909	5389693	5390004	5392142	5394130	8685	39	4	145	60	519	125	0.00363119750128	0.0608347750705	0.701	0.368	0.333
20652	SYNE4	SYNE4	chr19	-	36494514	36494573	36494208	36494422	36496234	36496339	20652	42	7	107	2	184	125	0.003644426329	0.0610074225832	0.803	0.973	-0.17
15406	KIF23	KIF23	chr15	+	69738621	69738703	69738347	69738430	69739209	69739280	15406	276	15	658	11	207	125	0.00365195722589	0.0610725246745	0.917	0.973	-0.056
15425	FANCL	FANCL	chr2	-	58390163	58390209	58388656	58388773	58390568	58390652	15425	29	16	27	2	171	125	0.00365230569463	0.0610725246745	0.57	0.908	-0.338
20224	ELP2	ELP2	chr18	+	33719381	33719576	33718757	33718835	33721099	33721164	20224	30	68	30	162	320	125	0.00365419657796	0.0610725246745	0.147	0.067	0.08
4678	TATDN3	TATDN3	chr1	+	212985589	212985670	212981077	212981190	212988354	212990167	4678	35	6	50	0	206	125	0.00367064752503	0.0613145749851	0.78	1.0	-0.22
22125	FDPS	FDPS	chr1	+	155279579	155279756	155278538	155278756	155279833	155279996	22125	42	177	356	898	302	125	0.00367850644831	0.0613471688352	0.089	0.141	-0.052
32228	RBP7	RBP7	chr1	+	10067627	10067806	10057254	10057389	10068230	10068332	32228	343	9	301	0	304	125	0.00367688202993	0.0613471688352	0.94	1.0	-0.06
4559	C17orf62	C17orf62	chr17	-	80407045	80407168	80404498	80404572	80408575	80408707	4559	45	6	63	0	248	125	0.00367841098996	0.0613471688352	0.791	1.0	-0.209
26022	RFWD2	RFWD2	chr1	-	176118141	176118210	176085759	176085817	176153768	176153828	26022	1	7	9	2	194	125	0.00370868614352	0.0617890703723	0.084	0.744	-0.66
28996	LDLR	LDLR	chr19	+	11233849	11234020	11231045	11231198	11240188	11240346	28996	73	1	1765	0	296	125	0.00370897061587	0.0617890703723	0.969	1.0	-0.031
32721	SLC4A3	SLC4A3	chr2	+	220501401	220501596	220501023	220501172	220502302	220502533	32721	173	0	124	6	320	125	0.00371558898887	0.0618662446661	1.0	0.89	0.11
35306	CLK4	CLK4	chr5	-	178044344	178044435	178043882	178043949	178045556	178045779	35306	99	5	21	7	216	125	0.00371954242957	0.0618989878784	0.92	0.635	0.285
11886	IAH1	IAH1	chr2	+	9616115	9616168	9614669	9614776	9618350	9618499	11886	114	6	187	33	178	125	0.00373345601806	0.062097360027	0.93	0.799	0.131
28001	SLC24A1	SLC24A1	chr15	+	65944007	65944097	65942719	65943280	65944979	65945146	28001	7	15	18	6	215	125	0.00373793978549	0.0621387610125	0.213	0.636	-0.423
30838	SUZ12	SUZ12	chr17	+	30302500	30302732	30300164	30300250	30303539	30303633	30838	400	1	588	14	357	125	0.00374213189605	0.0621752719774	0.993	0.936	0.057
33810	FYN	FYN	chr6	-	112020717	112020873	112017479	112017659	112024087	112024237	33810	6	2	199	1	281	125	0.00375037311383	0.0622789838034	0.572	0.989	-0.417
36649	PCBP2	PCBP2	chr12	+	53858543	53858636	53856276	53856351	53861004	53861077	36649	1531	265	1495	193	218	125	0.00375541873749	0.0623295471119	0.768	0.816	-0.048
37181	ARMC8	ARMC8	chr3	+	137928658	137928735	137907296	137907372	137940767	137940839	37181	76	20	114	9	202	125	0.0037575843149	0.0623322812365	0.702	0.887	-0.185
30730	ME3	ME3	chr11	-	86158106	86158249	86157355	86157529	86159191	86159297	30730	41	3	225	0	268	125	0.00376189114045	0.0623705134106	0.864	1.0	-0.136
13769	PIP4K2C	PIP4K2C	chr12	+	57993182	57993221	57992847	57992994	57994106	57994220	13769	76	23	331	42	164	125	0.0037743121899	0.0625431636447	0.716	0.857	-0.141
25753	NSUN5P2	NSUN5P2	chr7	-	72424897	72425018	72420596	72420735	72425163	72425302	25753	14	25	1	21	246	125	0.0037981261892	0.0629043196024	0.222	0.024	0.198
19112	SPAG16	SPAG16	chr2	+	214174782	214174901	214161985	214162081	214181942	214182080	19112	322	2	166	8	244	125	0.00380295670564	0.0629508556062	0.988	0.914	0.074
7107	INTS12	INTS12	chr4	-	106624804	106624966	106621006	106621171	106629794	106629881	7107	0	6	34	22	287	125	0.00380596185428	0.0629671426693	0.0	0.402	-0.402
19158	PRKD2	PRKD2	chr19	-	47217119	47217258	47214163	47214295	47219387	47220384	19158	121	8	176	1	264	125	0.00381003093251	0.0629675828331	0.877	0.988	-0.111
4593	C18orf25	C18orf25	chr18	+	43819970	43820153	43795776	43796561	43833662	43833786	4593	5	13	57	30	308	125	0.00380882923207	0.0629675828331	0.135	0.435	-0.3
33477	TPRA1	TPRA1	chr3	-	127295663	127295736	127295459	127295539	127298582	127298715	33477	77	9	130	2	198	125	0.00381882508412	0.0630794580305	0.844	0.976	-0.132
3542	EXOSC8	EXOSC8	chr13	+	37580251	37580297	37580056	37580162	37581111	37581208	3542	360	9	556	0	171	125	0.00382386327236	0.0631292064249	0.967	1.0	-0.033
33479	TPRA1	TPRA1	chr3	-	127294782	127294893	127294591	127294652	127295459	127295539	33479	250	7	363	0	236	125	0.00384379409491	0.0633910626992	0.95	1.0	-0.05
33790	PIEZO1	PIEZO1	chr16	-	88803046	88803147	88802555	88802816	88803966	88804054	33790	9	2	147	0	226	125	0.00384180359011	0.0633910626992	0.713	1.0	-0.287
4761	APH1A	APH1A	chr1	-	150240356	150240391	150240115	150240189	150241097	150241609	4761	188	3	344	25	160	125	0.00386628446098	0.0637282327052	0.98	0.915	0.065
29991	DCTN3	DCTN3	chr9	-	34616026	34616110	34614706	34614765	34617881	34617968	29991	880	16	640	1	209	125	0.00386848119497	0.0637307216641	0.97	0.997	-0.027
20413	HIRA	HIRA	chr22	-	19338880	19338969	19318223	19319079	19340878	19341042	20413	114	6	255	1	214	125	0.00387455071854	0.0637969759697	0.917	0.993	-0.076
10948	LINC00888	LINC00888	chr3	+	183169865	183170300	183165395	183165553	183171799	183171881	10948	301	1	65	4	560	125	0.00388938847095	0.0639736636935	0.985	0.784	0.201
34221	PARP2	PARP2	chr14	+	20824748	20824848	20824465	20824593	20825209	20825308	34221	255	2	310	15	225	125	0.00388929048381	0.0639736636935	0.986	0.92	0.066
14686	RND3	RND3	chr2	-	151343207	151343295	151331388	151331498	151343781	151344209	14686	22	3	1108	12	213	125	0.00389401470853	0.064015957897	0.811	0.982	-0.171
18804	FBXO22	FBXO22	chr15	+	76196831	76196970	76196199	76196444	76205543	76205631	18804	178	27	270	16	264	125	0.00390393787527	0.064111426794	0.757	0.889	-0.132
3295	MBTD1	MBTD1	chr17	-	49279382	49279438	49278952	49279057	49280500	49280589	3295	24	0	7	4	181	125	0.0039026736005	0.064111426794	1.0	0.547	0.453
12870	TRPT1	TRPT1	chr11	-	63992970	63993052	63992014	63992189	63993257	63993341	12870	37	4	101	0	207	125	0.00391495729578	0.0642585166678	0.848	1.0	-0.152
23038	VTI1A	VTI1A	chr10	+	114286845	114286923	114224305	114224416	114298004	114298089	23038	49	5	209	2	203	125	0.00393990492162	0.0646339431402	0.858	0.985	-0.127
25324	C21orf58	C21orf58	chr21	-	47734629	47734963	47731369	47731481	47735387	47735461	25324	25	4	70	0	459	125	0.00394894350638	0.0647481247654	0.63	1.0	-0.37
16398	MFF	MFF	chr2	+	228207460	228207535	228205007	228205096	228211941	228212100	16398	38	122	98	166	200	125	0.00395449124668	0.0648049793834	0.163	0.27	-0.107
803	BTBD19	BTBD19	chr1	+	45277710	45277770	45276225	45276279	45278667	45278736	803	7	7	18	1	185	125	0.00395774710375	0.0648242352908	0.403	0.924	-0.521
14971	SRPR	SRPR	chr11	-	126137897	126137981	126137443	126137607	126138582	126138877	14971	224	6	673	0	209	125	0.00398754334224	0.0651410266077	0.957	1.0	-0.043
20653	SYNE4	SYNE4	chr19	-	36499118	36499269	36496234	36496339	36499455	36499695	20653	18	10	58	6	276	125	0.00398360184488	0.0651410266077	0.449	0.814	-0.365
26830	DGUOK	DGUOK	chr2	+	74184251	74184367	74177711	74177859	74185272	74185372	26830	582	48	375	13	241	125	0.00398184635028	0.0651410266077	0.863	0.937	-0.074
3573	SLC38A9	SLC38A9	chr5	-	54948356	54948551	54945034	54945142	54952542	54952602	3573	70	10	150	4	320	125	0.00398049018944	0.0651410266077	0.732	0.936	-0.204
4073	PPP1R7	PPP1R7	chr2	+	242098627	242098758	242097898	242097964	242099746	242099909	4073	337	7	960	2	256	125	0.00398718207656	0.0651410266077	0.959	0.996	-0.037
5159	MARK2	MARK2	chr11	+	63673559	63673586	63672257	63672515	63675731	63675776	5159	0	18	42	125	152	125	0.00399887466792	0.0652918986005	0.0	0.216	-0.216
6899	OLA1	OLA1	chr2	-	175111442	175111543	175094035	175094179	175113179	175113365	6899	437	23	1284	29	226	125	0.00400663844917	0.0653843937176	0.913	0.961	-0.048
3279	CRBN	CRBN	chr3	-	3195643	3195759	3195107	3195172	3196430	3196515	3279	132	4	89	13	241	125	0.00401327090282	0.0654583394951	0.945	0.78	0.165
13412	YIPF3	YIPF3	chr6	-	43483332	43483439	43481325	43481371	43483626	43483833	13412	910	13	1195	1	232	125	0.00402684912606	0.0655660893015	0.974	0.998	-0.024
31298	HMGXB3	HMGXB3	chr5	+	149416198	149416500	149412016	149412166	149420310	149420442	31298	221	13	410	6	427	125	0.00402489920552	0.0655660893015	0.833	0.952	-0.119
33950	FCHSD2	FCHSD2	chr11	-	72613587	72613683	72600873	72600990	72632872	72632995	33950	32	3	167	0	221	125	0.00402829566729	0.0655660893015	0.858	1.0	-0.142
5948	PAICS	PAICS	chr4	+	57312860	57313039	57302427	57302494	57314583	57314763	5948	329	2	1940	0	304	125	0.00402391285271	0.0655660893015	0.985	1.0	-0.015
9251	PTGES3	PTGES3	chr12	-	57064058	57064148	57058559	57058584	57065532	57065631	9251	765	12	1918	5	215	125	0.00404125823492	0.0657427246958	0.974	0.996	-0.022
17949	IFT88	IFT88	chr13	+	21163949	21164006	21157095	21157158	21165105	21165159	17949	63	20	57	4	182	125	0.00404383877284	0.0657503701933	0.684	0.907	-0.223
14229	KIF9	KIF9	chr3	-	47323629	47323875	47318771	47318869	47323984	47324337	14229	51	45	23	51	371	125	0.00405865731985	0.0659105570502	0.276	0.132	0.144
17560	TTC13	TTC13	chr1	-	231079551	231079644	231076185	231076302	231081134	231081200	17560	12	7	69	6	218	125	0.00405917490686	0.0659105570502	0.496	0.868	-0.372
34561	RNF19A	RNF19A	chr8	-	101276261	101276423	101272081	101272225	101276898	101277013	34561	142	0	435	18	287	125	0.00406125827082	0.0659105570502	1.0	0.913	0.087
9628	BPNT1	BPNT1	chr1	-	220253068	220253196	220247308	220247413	220263027	220263195	9628	186	2	456	27	253	125	0.00406215354978	0.0659105570502	0.979	0.893	0.086
15427	FANCL	FANCL	chr2	-	58390000	58390082	58388656	58388773	58390568	58390652	15427	70	16	57	2	207	125	0.00408234008401	0.0662036130334	0.725	0.945	-0.22
14716	SCN8A	SCN8A	chr12	+	52145138	52145377	52139686	52139819	52156286	52156460	14716	20	0	0	2	364	125	0.00408766401068	0.0662484889746	1.0	0.0	1.0
18033	ZNF285	ZNF285	chr19	-	44898682	44898703	44896369	44896630	44901363	44901421	18033	1	5	10	1	146	125	0.0040893603922	0.0662484889746	0.146	0.895	-0.749
18062	LRRC27	LRRC27	chr10	+	134162466	134162561	134161487	134161860	134165110	134165257	18062	6	35	9	8	220	125	0.00409919307039	0.0663732649282	0.089	0.39	-0.301
10181	RBMS2	RBMS2	chr12	+	56962758	56962817	56956200	56956367	56963682	56963774	10181	45	4	449	4	184	125	0.00411164960154	0.0665403740451	0.884	0.987	-0.103
12447	STAG3L2	STAG3L2	chr7	-	74299833	74299941	74299454	74299569	74300249	74300329	12447	11	15	41	13	233	125	0.00411485117385	0.0665529664295	0.282	0.629	-0.347
24873	WDR35	WDR35	chr2	-	20160314	20160375	20153594	20153739	20166484	20166670	24873	52	15	36	1	186	125	0.00411964552835	0.0665529664295	0.7	0.96	-0.26
29114	SFXN2	SFXN2	chr10	+	104489075	104489151	104488187	104488286	104489479	104489565	29114	62	10	112	3	201	125	0.00412097301199	0.0665529664295	0.794	0.959	-0.165
32373	AMPD2	AMPD2	chr1	+	110163535	110163888	110162434	110162900	110167924	110168055	32373	34	22	20	39	478	125	0.00411737422811	0.0665529664295	0.288	0.118	0.17
34506	ZNF142	ZNF142	chr2	-	219520872	219521186	219515081	219515249	219523423	219523524	34506	34	3	156	0	439	125	0.00412883765142	0.0666454297175	0.763	1.0	-0.237
14175	PRCC	PRCC	chr1	+	156761488	156761584	156756399	156756966	156764456	156764600	14175	312	15	420	5	221	125	0.00413945038802	0.0667821325417	0.922	0.979	-0.057
16401	MFF	MFF	chr2	+	228194321	228194499	228193393	228193505	228195341	228195562	16401	12	157	41	210	303	125	0.00415927335982	0.0670663445161	0.031	0.075	-0.044
29070	SAP30BP	SAP30BP	chr17	+	73667895	73667943	73664595	73664705	73689519	73689562	29070	283	8	535	1	173	125	0.00416137270727	0.0670663445161	0.962	0.997	-0.035
24979	ADD3	ADD3	chr10	+	111892062	111892158	111890120	111890244	111893083	111895323	24979	434	85	268	86	221	125	0.00416708177523	0.0671236290299	0.743	0.638	0.105
454	CRAMP1L	CRAMP1L	chr16	+	1716073	1716178	1715057	1715139	1716422	1716601	454	48	5	45	20	230	125	0.00417861459483	0.0672746152314	0.839	0.55	0.289
12419	NDUFV3	NDUFV3	chr21	+	44323291	44324386	44313377	44313491	44328973	44329773	12419	303	13	804	10	1220	125	0.00418536590025	0.0673485040757	0.705	0.892	-0.187
1405	NOL10	NOL10	chr2	-	10815919	10815997	10813645	10813683	10822096	10822195	1405	56	4	161	0	203	125	0.00420733486451	0.0675624242444	0.896	1.0	-0.104
35198	RAB1A	RAB1A	chr2	-	65318116	65318212	65313987	65315824	65325104	65325200	35198	384	9	1056	5	221	125	0.00420397868156	0.0675624242444	0.96	0.992	-0.032
6063	ANKMY1	ANKMY1	chr2	-	241452218	241452359	241439868	241439982	241459778	241459950	6063	33	0	1	2	266	125	0.00420536145332	0.0675624242444	1.0	0.19	0.81
7192	LRP12	LRP12	chr8	-	105544134	105544191	105521166	105521302	105601046	105601252	7192	20	19	107	34	182	125	0.0042025792532	0.0675624242444	0.42	0.684	-0.264
10115	LZTFL1	LZTFL1	chr3	-	45879418	45879543	45877081	45877276	45883480	45883650	10115	96	14	89	2	250	125	0.00420995009657	0.067569590602	0.774	0.957	-0.183
34988	IFRD2	IFRD2	chr3	-	50326877	50327059	50326230	50326368	50327142	50327193	34988	106	7	374	4	307	125	0.0042128531079	0.0675813660507	0.86	0.974	-0.114
12143	ERMP1	ERMP1	chr9	-	5805026	5805217	5801175	5801328	5805610	5805785	12143	377	19	556	9	316	125	0.00422031665937	0.0676662505864	0.887	0.961	-0.074
17179	ARRB2	ARRB2	chr17	+	4621555	4621640	4621182	4621318	4621906	4621979	17179	196	15	266	5	210	125	0.00422480099902	0.0677033053099	0.886	0.969	-0.083
8277	OXCT1	OXCT1	chr5	-	41794778	41794851	41794104	41794180	41801123	41801172	8277	44	4	279	2	198	125	0.00423532108896	0.0678369963416	0.874	0.989	-0.115
14717	SETBP1	SETBP1	chr18	+	42618449	42618620	42529845	42533305	42643043	42648475	14717	37	6	51	0	296	125	0.00424989310954	0.0680004725431	0.723	1.0	-0.277
159	IDH1	IDH1	chr2	-	209110042	209110148	209108150	209108328	209113092	209113384	159	312	2	1377	0	231	125	0.00424975115358	0.0680004725431	0.988	1.0	-0.012
29572	RPS6KB2	RPS6KB2	chr11	+	67196452	67196493	67195934	67196094	67196590	67196711	29572	52	4	158	0	166	125	0.0042622174724	0.0681626596087	0.907	1.0	-0.093
26324	HAUS1	HAUS1	chr18	+	43702432	43702556	43685159	43685334	43703264	43703330	26324	383	17	381	4	249	125	0.00427414283516	0.0683183025879	0.919	0.98	-0.061
21215	MET	MET	chr7	+	116423357	116423523	116422041	116422151	116435708	116435845	21215	5	0	1659	1	291	125	0.00428164526076	0.0684031255428	1.0	0.999	0.001
19538	ARMC10	ARMC10	chr7	+	102732923	102733100	102727076	102727211	102737723	102737795	19538	342	19	484	57	302	125	0.00428530010261	0.0684264244473	0.882	0.778	0.104
27239	MYOF	MYOF	chr10	-	95157144	95157213	95157003	95157047	95159148	95159252	27239	5	0	1421	2	194	125	0.00429827286344	0.0685984090752	1.0	0.998	0.002
1056	ADSL	ADSL	chr22	+	40749076	40749121	40745835	40746039	40754867	40755039	1056	86	5	181	0	170	125	0.00431058559316	0.0686620562458	0.927	1.0	-0.073
12667	WDR1	WDR1	chr4	-	10105519	10105610	10090287	10090365	10117736	10117858	12667	399	26	1932	61	216	125	0.00430901364073	0.0686620562458	0.899	0.948	-0.049
17410	CYB561D2	CYB561D2	chr3	+	50389439	50389477	50388839	50388991	50390671	50391496	17410	37	11	125	9	163	125	0.00430510013909	0.0686620562458	0.721	0.914	-0.193
32948	TMEM161B	TMEM161B	chr5	-	87517490	87517577	87516379	87516536	87521585	87521683	32948	5	37	0	82	212	125	0.00431107700757	0.0686620562458	0.074	0.0	0.074
22806	SLC38A2	SLC38A2	chr12	-	46764294	46764410	46761049	46761123	46764558	46764640	22806	152	17	1122	51	241	125	0.0043357120492	0.06901913003	0.823	0.919	-0.096
18434	HACL1	HACL1	chr3	-	15631046	15631119	15624383	15624496	15633106	15633187	18434	34	8	32	0	198	125	0.00435042094354	0.0691825746065	0.728	1.0	-0.272
6525	MYO9A	MYO9A	chr15	-	72244117	72244237	72231192	72231268	72252241	72252437	6525	9	0	22	20	245	125	0.00434975978601	0.0691825746065	1.0	0.359	0.641
19123	SSX2IP	SSX2IP	chr1	-	85146020	85146070	85136859	85136991	85156053	85156240	19123	0	11	16	23	175	125	0.00437511249317	0.0695042730748	0.0	0.332	-0.332
3854	RHPN1	RHPN1	chr8	+	144463437	144463514	144462758	144462953	144463741	144463888	3854	427	6	161	10	202	125	0.00437306739239	0.0695042730748	0.978	0.909	0.069
5926	ZNF33A	ZNF33A	chr10	+	38323205	38323328	38306218	38306314	38343302	38348995	5926	2	50	15	57	248	125	0.00438172718948	0.0695384346072	0.02	0.117	-0.097
8376	TCF7L2	TCF7L2	chr10	+	114920377	114920450	114917779	114917828	114925313	114927436	8376	5	9	42	12	198	125	0.00438087672175	0.0695384346072	0.26	0.688	-0.428
13450	GTF2H2B	GTF2H2B	chr5	+	69719125	69719180	69717939	69718026	69723411	69723517	13450	18	0	0	2	180	125	0.00438911879475	0.0695494495488	1.0	0.0	1.0
15242	ANKLE2	ANKLE2	chr12	-	133306264	133306856	133304617	133304749	133310970	133311161	15242	908	18	2198	16	717	125	0.00438677550474	0.0695494495488	0.898	0.96	-0.062
36426	TMEM62	TMEM62	chr15	+	43438690	43438832	43427709	43427847	43440952	43441077	36426	10	7	107	13	267	125	0.00438870784609	0.0695494495488	0.401	0.794	-0.393
13316	P3H3	P3H3	chr12	+	6942905	6942973	6942755	6942808	6943088	6943213	13316	139	6	221	0	193	125	0.00440519931505	0.0697687718667	0.938	1.0	-0.062
26734	RBM23	RBM23	chr14	-	23377541	23377589	23375403	23375577	23378691	23378804	26734	106	140	135	106	173	125	0.00441193977965	0.0698400203026	0.354	0.479	-0.125
5301	CYSTM1	CYSTM1	chr5	+	139574030	139574237	139554652	139554870	139622889	139623374	5301	340	2	2121	0	332	125	0.00442733518133	0.0700481325058	0.985	1.0	-0.015
27610	PEX11A	PEX11A	chr15	-	90229661	90229777	90224761	90227179	90233807	90234015	27610	15	8	43	3	241	125	0.00443488551988	0.0700608461465	0.493	0.881	-0.388
6955	TBCD	TBCD	chr17	+	80881527	80881609	80879376	80879453	80882814	80882933	6955	152	5	473	0	207	125	0.00443272454719	0.0700608461465	0.948	1.0	-0.052
7253	DTNBP1	DTNBP1	chr6	-	15651543	15651594	15637974	15638035	15652317	15652371	7253	32	9	170	11	176	125	0.00443056213759	0.0700608461465	0.716	0.917	-0.201
11507	MUTYH	MUTYH	chr1	-	45804178	45804328	45800062	45800183	45805570	45805629	11507	0	6	5	1	275	125	0.00443913792172	0.070092480322	0.0	0.694	-0.694
12803	RALGAPA1	RALGAPA1	chr14	-	36217790	36218030	36211573	36211771	36219687	36219896	12803	29	4	135	1	365	125	0.00445052278731	0.070201081718	0.713	0.979	-0.266
14943	NCKAP1	NCKAP1	chr2	-	183806797	183806891	183800020	183800103	183817132	183817230	14943	493	3	1411	0	219	125	0.00444940417755	0.070201081718	0.989	1.0	-0.011
1741	POMT2	POMT2	chr14	-	77765031	77765114	77762506	77762616	77771034	77771143	1741	33	0	67	13	208	125	0.00446668646964	0.0704203864315	1.0	0.756	0.244
13669	CMTM7	CMTM7	chr3	+	32490945	32491044	32483331	32483505	32495732	32496333	13669	134	8	496	6	224	125	0.00448289422438	0.0706401637694	0.903	0.979	-0.076
1911	TOPBP1	TOPBP1	chr3	-	133337056	133337277	133336003	133336170	133338998	133339191	1911	457	0	499	9	346	125	0.00449384504905	0.0707769235658	1.0	0.952	0.048
11	NEDD9	NEDD9	chr6	-	11192577	11192679	11190196	11191438	11193823	11193925	11	12	2	189	0	227	125	0.00450693278729	0.0709471839932	0.768	1.0	-0.232
12460	PHF7	PHF7	chr3	+	52454326	52454451	52453848	52453950	52454918	52455078	12460	9	4	28	0	250	125	0.00451023307162	0.0709632782223	0.529	1.0	-0.471
32495	STK36	STK36	chr2	+	219543890	219543984	219540751	219541001	219544282	219544452	32495	52	9	40	0	219	125	0.00451541167411	0.0709730675497	0.767	1.0	-0.233
494	KIN	KIN	chr10	-	7825043	7825138	7822226	7822270	7829782	7829990	494	84	18	150	10	220	125	0.00451316478151	0.0709730675497	0.726	0.895	-0.169
24857	CTDSP2	CTDSP2	chr12	-	58220778	58220880	58218009	58218102	58221334	58221373	24857	207	7	257	0	227	125	0.00453445040494	0.0712363759279	0.942	1.0	-0.058
13521	PLTP	PLTP	chr20	-	44538154	44538310	44536479	44536543	44538580	44538709	13521	353	3	239	11	281	125	0.00455536192846	0.0715288256841	0.981	0.906	0.075
36972	ANKRD11	ANKRD11	chr16	-	89352446	89352594	89341500	89341599	89354935	89355078	36972	39	4	174	1	273	125	0.00456740732937	0.0716818340211	0.817	0.988	-0.171
3556	TIMP1	TIMP1	chrX	+	47442806	47442935	47441689	47441873	47444334	47444414	3556	1096	14	1882	5	254	125	0.00457751752251	0.0718043320135	0.975	0.995	-0.02
19489	GGT1	GGT1	chr22	+	25004956	25005198	25003920	25003990	25006324	25006498	19489	11	1	14	17	367	125	0.00457984693791	0.0718047164855	0.789	0.219	0.57
2557	PCGF6	PCGF6	chr10	-	105093681	105093709	105086290	105086389	105104780	105104889	2557	88	8	78	0	153	125	0.00459625146329	0.0720256649074	0.9	1.0	-0.1
5011	KIAA1217	KIAA1217	chr10	+	24831811	24833410	24831621	24831699	24833909	24834032	5011	101	2	1466	0	1724	125	0.00460405015649	0.0721116010684	0.785	1.0	-0.215
16843	TBC1D15	TBC1D15	chr12	+	72288104	72288155	72287001	72287104	72288465	72288663	16843	0	47	10	69	176	125	0.00461652257888	0.0721841040504	0.0	0.093	-0.093
25501	LGMN	LGMN	chr14	-	93170984	93171052	93170151	93170706	93176016	93176217	25501	46	9	184	8	193	125	0.00461336988692	0.0721841040504	0.768	0.937	-0.169
674	HDAC10	HDAC10	chr22	-	50687090	50687180	50686794	50686901	50687531	50687597	674	15	6	23	0	215	125	0.00461518087167	0.0721841040504	0.592	1.0	-0.408
7994	RHPN2	RHPN2	chr19	-	33498919	33499086	33493718	33493906	33502584	33502709	7994	69	3	553	0	292	125	0.00461794752905	0.0721841040504	0.908	1.0	-0.092
16683	PSMD4	PSMD4	chr1	+	151237641	151237710	151237307	151237394	151237869	151238085	16683	865	19	1451	11	194	125	0.00462551353372	0.0722661098877	0.967	0.988	-0.021
4321	DCUN1D4	DCUN1D4	chr4	+	52729835	52729875	52729602	52729673	52740436	52740551	4321	90	6	127	0	165	125	0.00463685884803	0.07240704947	0.919	1.0	-0.081
9393	ABI1	ABI1	chr10	-	27044583	27044670	27040526	27040712	27054146	27054247	9393	81	2	221	30	212	125	0.00463948799929	0.0724118084378	0.96	0.813	0.147
12691	SH3YL1	SH3YL1	chr2	-	224867	224920	218135	219001	229965	230044	12691	1	22	68	169	178	125	0.00464497173205	0.0724248270113	0.031	0.22	-0.189
20588	SFT2D1	SFT2D1	chr6	-	166744872	166744895	166743648	166743735	166755906	166756094	20588	7	117	3	345	148	125	0.00464301921283	0.0724248270113	0.048	0.007	0.041
27830	FAM228B	FAM228B	chr2	+	24387067	24387204	24369799	24369956	24392224	24392507	27830	18	0	0	2	262	125	0.00466047957034	0.072605352691	1.0	0.0	1.0
[truncated: 29,154 more rows]
