# Supplementary material for: Characterization of alternative mRNA splicing in cultured cell populations representing progressive stages of human fetal kidney development
Source: Sci Rep. 2022 Nov 15;12:19548. doi: 10.1038/s41598-022-24147-z (PMC9666651; doi:10.1038/s41598-022-24147-z)
Supplement: Supplementary file 13 — Supplementary Information 13. [file 41598_2022_24147_MOESM13_ESM.zip › _Program/Data/rMATS/W037-NPS3/MATS_output/A3SS.MATS.JunctionCountOnly.txt]

ID	GeneID	geneSymbol	chr	strand	longExonStart_0base	longExonEnd	shortES	shortEE	flankingES	flankingEE	ID	IJC_SAMPLE_1	SJC_SAMPLE_1	IJC_SAMPLE_2	SJC_SAMPLE_2	IncFormLen	SkipFormLen	PValue	FDR	IncLevel1	IncLevel2	IncLevelDifference
122	CYB561A3	CYB561A3	chr11	-	61116219	61117894	61116219	61117115	61118462	61118619	122	91	4	55	95	250	125	0.0	0.0	0.919	0.224	0.695
1477	CFLAR	CFLAR	chr2	+	202027718	202037411	202028557	202037411	202025154	202025665	1477	64	14	37	240	250	125	0.0	0.0	0.696	0.072	0.624
1575	RPL32	RPL32	chr3	-	12881640	12881840	12881640	12881741	12882992	12883081	1575	355	7344	110	5508	223	125	0.0	0.0	0.026	0.011	0.015
1600	DNAJC10	DNAJC10	chr2	+	183604271	183605115	183605025	183605115	183600975	183601113	1600	35	26	18	490	250	125	0.0	0.0	0.402	0.018	0.384
1956	CIB1	CIB1	chr15	-	90775450	90775679	90775450	90775559	90776900	90776935	1956	74	213	74	1440	244	125	0.0	0.0	0.151	0.026	0.125
2094	EDF1	EDF1	chr9	-	139756565	139756948	139756565	139756797	139757357	139757451	2094	117	1077	467	1694	250	125	0.0	0.0	0.052	0.121	-0.069
216	ATAD3A	ATAD3A	chr1	+	1452546	1452792	1452690	1452792	1451391	1451468	216	73	18	45	161	250	125	0.0	0.0	0.67	0.123	0.547
247	TUBB6	TUBB6	chr18	+	12324807	12326615	12325065	12326615	12310941	12311052	247	243	733	147	1497	250	125	0.0	0.0	0.142	0.047	0.095
2764	SRP19	SRP19	chr5	+	112203068	112204089	112203100	112204089	112200317	112200429	2764	199	180	128	418	156	125	0.0	0.0	0.47	0.197	0.273
311	RPS24	RPS24	chr10	+	79799958	79799983	79799961	79799983	79796951	79797062	311	4	9990	1509	1285	127	125	0.0	0.0	0.0	0.536	-0.536
3555	DDX39B	DDX39B	chr6	-	31508098	31508441	31508098	31508311	31509726	31510252	3555	910	279	700	523	250	125	0.0	0.0	0.62	0.401	0.219
3747	LRRC75A-AS1	LRRC75A-AS1	chr17	+	16342841	16343017	16342894	16343017	16342640	16342728	3747	693	523	1632	387	177	125	0.0	0.0	0.483	0.749	-0.266
3748	LRRC75A-AS1	LRRC75A-AS1	chr17	+	16342841	16343017	16342973	16343017	16342640	16342728	3748	1174	239	2598	213	250	125	0.0	0.0	0.711	0.859	-0.148
38	TMX2	TMX2	chr11	+	57505307	57505498	57505384	57505498	57505079	57505140	38	69	157	13	375	201	125	0.0	0.0	0.215	0.021	0.194
494	ODC1	ODC1	chr2	-	10584599	10584773	10584599	10584673	10585056	10585175	494	3002	107	1788	193	224	125	0.0	0.0	0.94	0.838	0.102
556	MTCH1	MTCH1	chr6	-	36945409	36945560	36945409	36945467	36945853	36945931	556	147	826	19	1114	217	125	0.0	0.0	0.093	0.01	0.083
2141	SURF4	SURF4	chr9	-	136234134	136234419	136234134	136234321	136242792	136243037	2141	61	405	5	512	222	125	1.88737914186e-15	2.55240273361e-13	0.078	0.005	0.073
3590	PDLIM7	PDLIM7	chr5	-	176916771	176917032	176916771	176916833	176917870	176917907	3590	57	50	93	489	250	125	2.77555756156e-15	3.54500379668e-13	0.363	0.087	0.276
126	SERF2	SERF2	chr15	+	44085773	44088287	44085907	44088287	44085172	44085281	126	113	2240	73	4835	250	125	4.57411886146e-14	5.53468382237e-12	0.025	0.007	0.018
3503	CDV3	CDV3	chr3	+	133306005	133309118	133306739	133309118	133305406	133305566	3503	210	167	436	828	250	125	2.51243470473e-13	2.88804369309e-11	0.386	0.208	0.178
2193	MAPKAPK2	MAPKAPK2	chr1	+	206905382	206907630	206905919	206907630	206905183	206905264	2193	47	638	139	553	250	125	2.83661982792e-13	3.1054233259e-11	0.036	0.112	-0.076
3504	CDV3	CDV3	chr3	+	133306002	133309118	133306739	133309118	133305406	133305566	3504	379	167	896	828	250	125	4.44866365967e-13	4.64885352436e-11	0.532	0.351	0.181
2029	DYNLL1	DYNLL1	chr12	+	120934204	120934356	120934218	120934356	120933858	120934019	2029	209	1130	221	2435	138	125	8.0925266488e-12	8.08900815895e-10	0.143	0.076	0.067
1847	CTNNB1	CTNNB1	chr3	+	41281150	41281939	41281309	41281939	41280624	41280845	1847	1774	400	963	381	250	125	8.6292084589e-12	8.26606260292e-10	0.689	0.558	0.131
484	SHMT2	SHMT2	chr12	+	57626207	57626358	57626235	57626358	57625993	57626075	484	27	284	7	941	152	125	3.39589467657e-11	3.12286474457e-09	0.073	0.006	0.067
435	GRK6	GRK6	chr5	+	176868735	176869850	176868737	176869850	176867919	176868054	435	7	116	66	120	126	125	1.14291132114e-10	1.01059735665e-08	0.056	0.353	-0.297
2089	ZNF276	ZNF276	chr16	+	89804128	89804313	89804213	89804313	89800328	89800446	2089	31	157	57	53	209	125	1.87808324448e-10	1.59915310336e-08	0.106	0.391	-0.285
1507	UBE2D3	UBE2D3	chr4	-	103747641	103748001	103747641	103747793	103748748	103749105	1507	611	123	380	178	250	125	2.23375429265e-10	1.83407182814e-08	0.713	0.516	0.197
278	BRD9	BRD9	chr5	-	886706	886882	886706	886822	887475	887586	278	59	53	42	184	184	125	2.62475041701e-10	2.08079352024e-08	0.431	0.134	0.297
2766	MKNK2	MKNK2	chr19	-	2037469	2039855	2037469	2037828	2040132	2040176	2766	157	55	271	266	250	125	2.31723273902e-09	1.775772689e-07	0.588	0.337	0.251
1201	RPL17	RPL17	chr18	-	47017901	47018203	47017901	47017954	47018827	47018935	1201	473	1381	556	1042	250	125	3.05164038483e-09	2.26313588539e-07	0.146	0.211	-0.065
3749	LRRC75A-AS1	LRRC75A-AS1	chr17	+	16343424	16343567	16343498	16343567	16342973	16343017	3749	87	980	51	1614	198	125	6.14495332396e-09	4.41476490368e-07	0.053	0.02	0.033
2611	NGFRAP1	NGFRAP1	chrX	+	102632390	102633092	102632437	102633092	102631955	102632034	2611	314	648	179	679	171	125	1.45943515051e-08	1.01673982152e-06	0.262	0.162	0.1
2281	CARKD	CARKD	chr13	+	111290588	111292342	111290724	111292342	111289475	111289596	2281	66	34	20	61	250	125	2.26737426612e-08	1.53314512877e-06	0.493	0.141	0.352
787	BLOC1S2	BLOC1S2	chr10	-	102045853	102046089	102045853	102045970	102046361	102046469	787	38	111	3	115	243	125	2.34818724465e-08	1.54242356441e-06	0.15	0.013	0.137
3351	NDUFB8	NDUFB8	chr10	-	102283485	102283896	102283485	102283686	102286155	102286311	3351	30	382	9	963	250	125	2.73627349667e-08	1.74741465801e-06	0.038	0.005	0.033
386	DMTF1	DMTF1	chr7	+	86811371	86811653	86811543	86811653	86810624	86810657	386	100	43	34	63	250	125	9.10996976744e-08	5.60062960697e-06	0.538	0.213	0.325
70	EEF1B2	EEF1B2	chr2	+	207024636	207024783	207024682	207024783	207024317	207024408	70	1173	63	1643	190	170	125	9.25723901979e-08	5.60062960697e-06	0.932	0.864	0.068
240	MRPS2	MRPS2	chr9	+	138393544	138393819	138393689	138393819	138392843	138392969	240	24	103	6	228	250	125	1.72589749714e-07	1.01739444767e-05	0.104	0.013	0.091
3479	CNBP	CNBP	chr3	-	128889921	128890123	128889921	128890120	128890288	128890381	3479	316	564	458	1301	127	125	2.02461839516e-07	1.16364942262e-05	0.355	0.257	0.098
2087	UFM1	UFM1	chr13	+	38934177	38937144	38934847	38937144	38933437	38933470	2087	88	211	43	289	250	125	3.24487755665e-07	1.81950573238e-05	0.173	0.069	0.104
1883	USP39	USP39	chr2	+	85850748	85850905	85850768	85850905	85848607	85848702	1883	20	152	7	429	144	125	5.23647693207e-07	2.8663477302e-05	0.103	0.014	0.089
3270	SERBP1	SERBP1	chr1	-	67889882	67890005	67889882	67889960	67890570	67890660	3270	234	691	486	2269	169	125	6.93222832138e-07	3.70632393276e-05	0.2	0.137	0.063
1639	MAGI3	MAGI3	chr1	+	114224833	114228545	114225518	114228545	114223819	114223958	1639	19	3	2	17	250	125	7.25706591931e-07	3.79181694284e-05	0.76	0.056	0.704
186	RNF19B	RNF19B	chr1	-	33402046	33402910	33402046	33402860	33403997	33404129	186	34	357	46	145	174	125	1.03081446001e-06	5.26631654125e-05	0.064	0.186	-0.122
3279	TRPC4AP	TRPC4AP	chr20	-	33608992	33609159	33608992	33609135	33622925	33623111	3279	72	46	357	73	148	125	1.08501193352e-06	5.42270094601e-05	0.569	0.805	-0.236
3663	DLST	DLST	chr14	+	75355977	75356052	75355979	75356052	75355797	75355850	3663	324	19	898	7	126	125	1.549574004e-06	7.57972475574e-05	0.944	0.992	-0.048
3643	CPSF4	CPSF4	chr7	+	99051588	99051759	99051663	99051759	99049990	99050063	3643	58	9	81	68	199	125	1.93384879232e-06	9.26232994488e-05	0.802	0.428	0.374
3151	TMCC1	TMCC1	chr3	-	129546645	129547351	129546645	129546920	129551616	129551669	3151	3	9	78	8	250	125	2.49619485981e-06	0.000117117387402	0.143	0.83	-0.687
321	ILK	ILK	chr11	+	6625409	6625590	6625455	6625590	6624937	6625052	321	54	106	251	203	170	125	2.55805389782e-06	0.000117619318222	0.273	0.476	-0.203
3641	HNRNPK	HNRNPK	chr9	-	86582997	86584355	86582997	86584295	86585076	86585246	3641	1190	376	1885	834	184	125	2.69502412598e-06	0.00012148746011	0.683	0.606	0.077
3380	NEK3	NEK3	chr13	-	52715155	52715206	52715155	52715205	52718050	52718122	3380	0	5	39	1	125	125	4.43296446018e-06	0.000192813884243	0.0	0.975	-0.975
942	PKMYT1	PKMYT1	chr16	-	3023138	3023254	3023138	3023216	3024000	3024158	942	34	29	87	273	162	125	4.44503517394e-06	0.000192813884243	0.475	0.197	0.278
853	HARS2	HARS2	chr5	+	140073075	140073250	140073175	140073250	140071010	140071341	853	12	16	2	60	224	125	4.72265377316e-06	0.000201062611565	0.295	0.018	0.277
2043	TECR	TECR	chr19	+	14673985	14674069	14674017	14674069	14673336	14673387	2043	9	279	108	860	156	125	5.65471722713e-06	0.000236367180094	0.025	0.091	-0.066
2449	FAM89B	FAM89B	chr11	+	65340833	65341669	65340872	65341669	65339819	65340431	2449	244	28	133	0	163	125	5.83462853432e-06	0.000239532339293	0.87	1.0	-0.13
443	PMF1-BGLAP	PMF1-BGLAP	chr1	+	156206078	156206274	156206139	156206274	156203418	156203519	443	323	1	489	28	185	125	8.95517752175e-06	0.000361192160044	0.995	0.922	0.073
3570	CLASP2	CLASP2	chr3	-	33673783	33673866	33673783	33673863	33686248	33686395	3570	18	14	10	65	127	125	9.426220279e-06	0.000373635869335	0.559	0.132	0.427
255	RNH1	RNH1	chr11	-	502061	502249	502061	502181	506608	506821	255	120	14	137	60	192	125	9.6017508282e-06	0.000374142799221	0.848	0.598	0.25
1445	CIRBP	CIRBP	chr19	+	1270865	1271035	1270926	1271035	1269266	1269409	1445	143	1803	113	788	185	125	1.19230346413e-05	0.000456850944006	0.051	0.088	-0.037
1535	MSTO1	MSTO1	chr1	+	155581217	155581394	155581339	155581394	155581006	155581082	1535	13	24	9	140	246	125	1.41934050657e-05	0.000534928495837	0.216	0.032	0.184
2450	FAM89B	FAM89B	chr11	+	65340823	65341669	65340872	65341669	65339819	65340431	2450	223	28	103	0	173	125	2.28138368786e-05	0.000845951790063	0.852	1.0	-0.148
816	CARS	CARS	chr11	-	3062125	3062261	3062125	3062214	3063394	3063486	816	20	79	10	210	171	125	2.65936917209e-05	0.000970458686767	0.156	0.034	0.122
260	TMC4	TMC4	chr19	-	54675638	54675870	54675638	54675852	54676733	54676944	260	5	2	2	61	142	125	2.95838161078e-05	0.00106270614425	0.688	0.028	0.66
1268	SMARCA4	SMARCA4	chr19	+	11151973	11152236	11151982	11152236	11145589	11145808	1268	98	126	116	307	133	125	3.28853657802e-05	0.00116313009121	0.422	0.262	0.16
3243	NAT9	NAT9	chr17	-	72768098	72768193	72768098	72768116	72768356	72768416	3243	29	13	80	3	201	125	3.52061298978e-05	0.00122634685811	0.581	0.943	-0.362
1599	DNAJC10	DNAJC10	chr2	+	183604271	183605115	183605025	183605115	183597225	183597269	1599	10	4	11	63	250	125	3.9456726916e-05	0.00135389574895	0.556	0.08	0.476
2303	ICE2	ICE2	chr15	-	60760259	60760521	60760259	60760361	60768261	60768366	2303	14	18	124	29	250	125	4.1272947487e-05	0.00137516675757	0.28	0.681	-0.401
414	BRD1	BRD1	chr22	-	50181037	50181535	50181037	50181142	50187681	50187942	414	178	62	39	41	250	125	4.1256065236e-05	0.00137516675757	0.589	0.322	0.267
1465	RPS6KA4	RPS6KA4	chr11	+	64135957	64136073	64135960	64136073	64135603	64135732	1465	7	0	3	20	127	125	4.27503276906e-05	0.00138426765297	1.0	0.129	0.871
3352	CMTM3	CMTM3	chr16	+	66643661	66643906	66643785	66643906	66643337	66643433	3352	18	113	18	499	248	125	4.24574247542e-05	0.00138426765297	0.074	0.018	0.056
2582	PDLIM5	PDLIM5	chr4	+	95376969	95378340	95377394	95378340	95376397	95376535	2582	56	2	57	23	250	125	4.99502877364e-05	0.00158021854857	0.933	0.553	0.38
3405	SULF2	SULF2	chr20	-	46288440	46288474	46288440	46288465	46290516	46290640	3405	948	56	365	4	133	125	5.08605548217e-05	0.00158021854857	0.941	0.988	-0.047
3746	LRRC75A-AS1	LRRC75A-AS1	chr17	+	16342894	16343017	16342973	16343017	16342640	16342728	3746	1011	239	1368	213	203	125	5.08639289232e-05	0.00158021854857	0.723	0.798	-0.075
1488	TRIP12	TRIP12	chr2	-	230670445	230670599	230670445	230670518	230672423	230672580	1488	45	41	178	55	205	125	5.26522578714e-05	0.00159953487165	0.401	0.664	-0.263
1558	ESYT1	ESYT1	chr12	+	56527863	56527965	56527893	56527965	56527564	56527657	1558	78	218	152	820	154	125	5.28771858398e-05	0.00159953487165	0.225	0.131	0.094
385	DMTF1	DMTF1	chr7	+	86811332	86811653	86811543	86811653	86810624	86810657	385	71	43	33	63	250	125	5.53768156721e-05	0.0016533934965	0.452	0.208	0.244
235	TMEM218	TMEM218	chr11	-	124971096	124971199	124971096	124971152	124972629	124972705	235	2	8	13	0	171	125	6.18248372641e-05	0.00182224744705	0.155	1.0	-0.845
279	BRD9	BRD9	chr5	-	889701	889881	889701	889762	891269	891402	279	34	79	18	147	243	125	7.01602606649e-05	0.00204175239581	0.181	0.059	0.122
79	SRSF10	SRSF10	chr1	-	24290836	24297929	24290836	24294213	24298062	24298113	79	355	173	346	274	250	125	7.4580830475e-05	0.00214326661578	0.506	0.387	0.119
896	HNRNPR	HNRNPR	chr1	-	23644975	23645190	23644975	23645181	23648020	23648156	896	59	326	72	847	133	125	7.64423991344e-05	0.00216964290877	0.145	0.074	0.071
246	TUBB6	TUBB6	chr18	+	12320534	12320743	12320627	12320743	12310941	12311052	246	81	2	9	6	217	125	9.8723183333e-05	0.0027678609571	0.959	0.464	0.495
3410	SRRT	SRRT	chr7	+	100485662	100485764	100485674	100485764	100485323	100485480	3410	402	129	346	57	136	125	0.000100897328008	0.00279473442278	0.741	0.848	-0.107
125	SERF2	SERF2	chr15	+	44085884	44088287	44085907	44088287	44085172	44085281	125	79	2240	92	4835	147	125	0.000105247838621	0.00288053310702	0.029	0.016	0.013
2330	PON2	PON2	chr7	-	95040964	95041091	95040964	95041055	95041623	95041789	2330	66	29	1158	192	160	125	0.000106501144088	0.00288054270892	0.64	0.825	-0.185
2727	PPP4C	PPP4C	chr16	+	30092520	30092631	30092579	30092631	30087635	30087796	2727	33	171	33	476	183	125	0.000123321022244	0.00329668639696	0.116	0.045	0.071
3104	TRIM26	TRIM26	chr6	-	30166442	30167041	30166442	30166930	30168811	30168915	3104	20	69	63	70	235	125	0.000145253904508	0.00383837616625	0.134	0.324	-0.19
1361	ANKRD54	ANKRD54	chr22	-	38234506	38234605	38234506	38234600	38236193	38236241	1361	68	20	38	0	129	125	0.000178542772856	0.00466442994086	0.767	1.0	-0.233
2938	EPB41	EPB41	chr1	+	29313942	29314417	29313959	29314417	29213602	29213722	2938	4	0	0	15	141	125	0.000184675654609	0.00477044190951	1.0	0.0	1.0
3582	TBC1D16	TBC1D16	chr17	-	77923515	77923664	77923515	77923622	77924209	77924377	3582	96	28	110	7	166	125	0.00018914176214	0.00483152123511	0.721	0.922	-0.201
3575	TPM3	TPM3	chr1	-	154127779	154131524	154127779	154130197	154142875	154142945	3575	39	850	16	2822	250	125	0.000204207446237	0.00515904306482	0.022	0.003	0.019
2075	BAX	BAX	chr19	+	49464739	49465055	49464788	49465055	49464066	49464171	2075	24	190	170	601	173	125	0.000224208675901	0.00554253490211	0.084	0.17	-0.086
2797	ATP11A	ATP11A	chr13	+	113536129	113541482	113536189	113541482	113530089	113530255	2797	11	15	218	61	184	125	0.000222897859145	0.00554253490211	0.333	0.708	-0.375
2436	FLII	FLII	chr17	-	18154993	18155130	18154993	18155127	18155312	18155460	2436	30	51	525	375	127	125	0.000240749621545	0.00588812106311	0.367	0.579	-0.212
1464	RPS6KA4	RPS6KA4	chr11	+	64135939	64136073	64135960	64136073	64135603	64135732	1464	51	0	100	20	145	125	0.000248958572231	0.00602479744799	1.0	0.812	0.188
3886	PKD1P6	PKD1P6	chr16	-	15199405	15199675	15199405	15199475	15199971	15200007	3886	47	35	34	76	250	125	0.000261725478388	0.00626777994598	0.402	0.183	0.219
2206	MED24	MED24	chr17	-	38209721	38209910	38209721	38209888	38210613	38210889	2206	16	21	80	24	146	125	0.00026676494675	0.00632260425338	0.395	0.741	-0.346
193	ILF3	ILF3	chr19	+	10793800	10793938	10793812	10793938	10792668	10792868	193	47	13	42	0	136	125	0.000278270795219	0.006528005696	0.769	1.0	-0.231
1977	ZFP90	ZFP90	chr16	+	68596891	68601039	68596946	68601039	68592375	68592471	1977	9	7	2	28	179	125	0.000307629474649	0.0071438400224	0.473	0.048	0.425
2324	ALKBH6	ALKBH6	chr19	-	36501468	36501585	36501468	36501547	36501795	36501947	2324	36	7	72	0	162	125	0.000409117804113	0.00940561831656	0.799	1.0	-0.201
1338	RXRB	RXRB	chr6	-	33163139	33163243	33163139	33163231	33163346	33163479	1338	40	32	47	106	136	125	0.000426638534629	0.00965503600926	0.535	0.29	0.245
2362	FDPS	FDPS	chr1	+	155279833	155279996	155279854	155279996	155278538	155278756	2362	177	94	1171	993	145	125	0.000428366103934	0.00965503600926	0.619	0.504	0.115
2470	MRS2	MRS2	chr6	+	24415243	24415391	24415260	24415391	24412449	24412623	2470	6	19	11	328	141	125	0.000443065974018	0.00988940460454	0.219	0.029	0.19
80	SRSF10	SRSF10	chr1	-	24290836	24294446	24290836	24294213	24298062	24298113	80	71	173	55	274	250	125	0.0004497397898	0.00994184400721	0.17	0.091	0.079
1851	PDCD6IP	PDCD6IP	chr3	+	33870329	33870461	33870344	33870461	33867971	33868072	1851	12	121	11	530	139	125	0.000456113201166	0.00998670713791	0.082	0.018	0.064
1030	ATG4D	ATG4D	chr19	+	10655384	10655542	10655458	10655542	10654569	10655001	1030	42	24	22	44	198	125	0.00050886093771	0.0106024662541	0.525	0.24	0.285
222	AP1G2	AP1G2	chr14	-	24033254	24033430	24033254	24033368	24033541	24033597	222	20	18	62	197	186	125	0.000496011930519	0.0106024662541	0.427	0.175	0.252
3355	NDUFAF5	NDUFAF5	chr20	+	13773805	13773873	13773825	13773873	13769234	13769298	3355	18	16	9	44	144	125	0.00051651858219	0.0106024662541	0.494	0.151	0.343
3794	SUPT7L	SUPT7L	chr2	-	27883850	27884310	27883850	27884255	27885045	27885148	3794	31	71	10	85	179	125	0.000512775853104	0.0106024662541	0.234	0.076	0.158
527	MED11	MED11	chr17	+	4636233	4636905	4636344	4636905	4635070	4635201	527	0	36	27	107	235	125	0.000489397609269	0.0106024662541	0.0	0.118	-0.118
794	LOC113230	LOC113230	chr19	+	14185136	14185275	14185201	14185275	14183820	14184689	794	30	5	2	7	189	125	0.000505163842253	0.0106024662541	0.799	0.159	0.64
894	ETNK2	ETNK2	chr1	-	204103642	204103822	204103642	204103716	204106231	204106377	894	12	9	16	74	230	125	0.000514718842785	0.0106024662541	0.42	0.105	0.315
2270	RCE1	RCE1	chr11	+	66611426	66611510	66611430	66611510	66611229	66611332	2270	67	42	120	28	128	125	0.000544419784457	0.0110762927829	0.609	0.807	-0.198
2786	CTNNAL1	CTNNAL1	chr9	-	111704848	111705151	111704848	111705114	111705240	111705324	2786	33	1020	73	1105	161	125	0.000616512098512	0.0123853244132	0.025	0.049	-0.024
864	CKLF	CKLF	chr16	+	66599788	66600190	66599985	66600190	66592092	66592251	864	6	4	40	0	250	125	0.000619535583957	0.0123853244132	0.429	1.0	-0.571
2250	STUB1	STUB1	chr16	+	731062	731350	731151	731350	730110	730684	2250	21	95	5	111	213	125	0.000672906697586	0.0133363146358	0.115	0.026	0.089
2528	NCAPH2	NCAPH2	chr22	+	50960926	50960998	50960929	50960998	50960771	50960844	2528	52	218	18	194	127	125	0.000695033493822	0.0136571111307	0.19	0.084	0.106
3792	PDCD4	PDCD4	chr10	+	112640990	112641293	112641032	112641293	112635723	112635828	3792	88	32	70	6	166	125	0.000762681780494	0.0148593679098	0.674	0.898	-0.224
3148	SKP2	SKP2	chr5	+	36181919	36184142	36183941	36184142	36177286	36177394	3148	11	15	60	16	250	125	0.000805337370135	0.0154289217828	0.268	0.652	-0.384
481	EIF4A1	EIF4A1	chr17	+	7481482	7481562	7481544	7481562	7481144	7481234	481	6046	82	11570	93	186	125	0.000801845614354	0.0154289217828	0.98	0.988	-0.008
3107	TRIM26	TRIM26	chr6	-	30166442	30167041	30166442	30166930	30181081	30181271	3107	16	17	31	5	235	125	0.000848303308013	0.0161177628522	0.334	0.767	-0.433
641	IDH3B	IDH3B	chr20	-	2639040	2639483	2639040	2639168	2640170	2640231	641	298	12	590	4	250	125	0.00091825855753	0.0173039051128	0.925	0.987	-0.062
128	SERF2	SERF2	chr15	+	44085773	44088287	44085884	44088287	44085172	44085281	128	103	59	50	65	235	125	0.000958128583692	0.0174820445548	0.481	0.29	0.191
3752	APBB3	APBB3	chr5	-	139941171	139941313	139941171	139941286	139941684	139941812	3752	7	3	0	10	151	125	0.000947333953877	0.0174820445548	0.659	0.0	0.659
3795	SUPT7L	SUPT7L	chr2	-	27883850	27884468	27883850	27884255	27885045	27885148	3795	72	71	37	85	250	125	0.000953206626605	0.0174820445548	0.336	0.179	0.157
429	ATF2	ATF2	chr2	-	175936977	175939595	175936977	175939563	175945387	175945493	429	8	54	2	144	156	125	0.000938656930178	0.0174820445548	0.106	0.011	0.095
959	TM2D2	TM2D2	chr8	-	38852836	38853313	38852836	38852924	38853731	38854041	959	17	11	43	111	250	125	0.00113785860566	0.0205979286174	0.436	0.162	0.274
3171	PPP1R21	PPP1R21	chr2	+	48681694	48681880	48681733	48681880	48678146	48678215	3171	0	27	18	58	163	125	0.0011570169803	0.0206620989598	0.0	0.192	-0.192
626	INO80E	INO80E	chr16	+	30012532	30012851	30012734	30012851	30012249	30012361	626	54	74	87	244	250	125	0.00115937832354	0.0206620989598	0.267	0.151	0.116
116	TDRD3	TDRD3	chr13	+	61018816	61018882	61018820	61018882	61013821	61013906	116	46	4	38	19	128	125	0.00116915759619	0.0206761024126	0.918	0.661	0.257
31	GSPT1	GSPT1	chr16	-	11990414	11990642	11990414	11990639	11991696	11991738	31	181	26	509	148	127	125	0.00123666691303	0.0217030323134	0.873	0.772	0.101
1971	VPS29	VPS29	chr12	-	110933816	110934008	110933816	110933899	110939853	110939945	1971	122	8	1083	14	233	125	0.00132862852795	0.0231018961609	0.891	0.976	-0.085
273	ENY2	ENY2	chr8	+	110352717	110352792	110352719	110352792	110351548	110351619	273	254	41	990	81	126	125	0.00133647333162	0.0231018961609	0.86	0.924	-0.064
3389	NDUFA2	NDUFA2	chr5	-	140024947	140025310	140024947	140025263	140026840	140026947	3389	9	233	64	582	171	125	0.00142915996221	0.0245196921875	0.027	0.074	-0.047
3612	SNX1	SNX1	chr15	+	64429766	64436433	64430240	64436433	64429059	64429131	3612	192	2	285	20	250	125	0.00150922555534	0.0255847434496	0.98	0.877	0.103
3625	GUCD1	GUCD1	chr22	-	24936390	24939068	24936390	24939065	24939809	24940051	3625	21	100	15	223	127	125	0.0015134950453	0.0255847434496	0.171	0.062	0.109
2910	EIF4G1	EIF4G1	chr3	+	184041192	184041381	184041195	184041381	184040870	184041029	2910	49	53	62	148	127	125	0.00156845501428	0.0263202779404	0.476	0.292	0.184
1536	RANBP1	RANBP1	chr22	+	20114474	20114880	20114477	20114880	20113825	20113891	1536	311	151	1382	940	127	125	0.00158809838711	0.0264567984925	0.67	0.591	0.079
462	ARFIP2	ARFIP2	chr11	-	6500369	6500587	6500369	6500488	6501201	6501298	462	28	166	12	212	223	125	0.00165839773544	0.027429182689	0.086	0.031	0.055
994	HOMER2	HOMER2	chr15	-	83527780	83527920	83527780	83527887	83532918	83533011	994	2	55	48	213	157	125	0.00170304297832	0.0279663986226	0.028	0.152	-0.124
3086	BACE1	BACE1	chr11	-	117164586	117164724	117164586	117164649	117165846	117166063	3086	29	10	54	2	199	125	0.00171854614258	0.0280208339134	0.646	0.944	-0.298
511	EFNA4	EFNA4	chr1	+	155041328	155042029	155041494	155042029	155039847	155039916	511	168	13	106	25	250	125	0.00176028503749	0.0284992626844	0.866	0.679	0.187
903	NUDT4	NUDT4	chr12	+	93792543	93792631	93792546	93792631	93789264	93789309	903	310	327	139	222	127	125	0.0019196529952	0.0308621135382	0.483	0.381	0.102
989	PIGC	PIGC	chr1	-	172410596	172411993	172410596	172411970	172413127	172413230	989	3	17	0	162	147	125	0.00217122967142	0.0346642848236	0.13	0.0	0.13
1008	GUCY1B3	GUCY1B3	chr4	+	156723364	156723731	156723493	156723731	156721028	156721226	1008	4	5	2	52	250	125	0.00220175088879	0.034909139954	0.286	0.019	0.267
415	ZFAND1	ZFAND1	chr8	-	82615203	82615359	82615203	82615338	82626152	82626274	415	77	6	200	1	145	125	0.00235755122412	0.0371233579743	0.917	0.994	-0.077
3481	FAM24B	FAM24B	chr10	-	124609939	124610066	124609939	124610036	124615160	124615302	3481	16	1	17	15	154	125	0.00242282865356	0.0378917215955	0.929	0.479	0.45
2958	CCDC138	CCDC138	chr2	+	109408130	109408258	109408135	109408258	109405307	109405422	2958	6	5	29	1	129	125	0.00247738084381	0.0383932625428	0.538	0.966	-0.428
3427	PNPLA6	PNPLA6	chr19	+	7600674	7600906	7600818	7600906	7600394	7600463	3427	21	7	46	61	250	125	0.00248829757237	0.0383932625428	0.6	0.274	0.326
2593	WDR76	WDR76	chr15	+	44120162	44120564	44120272	44120564	44119111	44119290	2593	13	3	208	2	234	125	0.00252276296483	0.0384351440333	0.698	0.982	-0.284
3731	TRMU	TRMU	chr22	+	46746187	46746360	46746242	46746360	46742318	46742441	3731	22	15	106	20	179	125	0.00254350263966	0.0384351440333	0.506	0.787	-0.281
740	GNAS	GNAS	chr20	+	57478582	57478640	57478585	57478640	57470666	57470739	740	827	381	1544	891	127	125	0.00255788474863	0.0384351440333	0.681	0.63	0.051
813	MEF2C	MEF2C	chr5	-	88014057	88018742	88014057	88018646	88024309	88024445	813	18	4	11	17	220	125	0.00255516554532	0.0384351440333	0.719	0.269	0.45
3446	THAP3	THAP3	chr1	+	6690347	6690413	6690350	6690413	6688558	6688751	3446	23	0	39	13	127	125	0.00268149821245	0.0397726734866	1.0	0.747	0.253
3830	ZBTB8OS	ZBTB8OS	chr1	-	33099551	33099711	33099551	33099673	33116033	33116191	3830	1	3	70	5	162	125	0.00267853597969	0.0397726734866	0.205	0.915	-0.71
1709	URM1	URM1	chr9	+	131140273	131140385	131140314	131140385	131133597	131133694	1709	15	100	10	238	165	125	0.00271697686582	0.0400405757341	0.102	0.031	0.071
724	ZNF189	ZNF189	chr9	+	104162207	104162292	104162210	104162292	104161135	104161471	724	28	12	19	0	127	125	0.00274660792196	0.0402194370228	0.697	1.0	-0.303
356	MAN2C1	MAN2C1	chr15	-	75651668	75651779	75651668	75651766	75651960	75652116	356	22	90	9	123	137	125	0.00279224185741	0.040628886267	0.182	0.063	0.119
2733	SETD4	SETD4	chr21	-	37431113	37431271	37431113	37431222	37432644	37433116	2733	1	15	18	21	173	125	0.00296035028991	0.0428040585944	0.046	0.382	-0.336
474	ATPIF1	ATPIF1	chr1	+	28564271	28564616	28564347	28564616	28562871	28562963	474	37	229	121	1401	200	125	0.00298024668056	0.0428224194913	0.092	0.051	0.041
46	RALGDS	RALGDS	chr9	-	135985012	135985108	135985012	135985072	135985682	135985876	46	147	167	94	59	160	125	0.00300555517634	0.0429178344746	0.407	0.555	-0.148
1286	SLC25A29	SLC25A29	chr14	-	100761962	100762330	100761962	100762034	100765178	100765222	1286	84	3	49	11	250	125	0.00303478928273	0.0430677812407	0.933	0.69	0.243
3301	RBM26	RBM26	chr13	-	79939712	79939868	79939712	79939853	79940189	79940330	3301	3	64	34	153	139	125	0.00308564458785	0.0435208399231	0.04	0.167	-0.127
2700	TMEM91	TMEM91	chr19	+	41889619	41889987	41889790	41889987	41888676	41888826	2700	39	0	1	2	250	125	0.00312816754422	0.0436249701171	1.0	0.2	0.8
3062	ZNF274	ZNF274	chr19	+	58697063	58697205	58697078	58697205	58695287	58695365	3062	8	43	0	43	139	125	0.00313097871654	0.0436249701171	0.143	0.0	0.143
189	RNF19B	RNF19B	chr1	-	33413822	33413967	33413822	33413964	33415169	33415375	189	118	237	35	132	127	125	0.0035355175939	0.0489647888456	0.329	0.207	0.122
190	MRPL52	MRPL52	chr14	+	23299258	23299319	23299261	23299319	23299091	23299149	190	24	24	176	68	127	125	0.00363490496865	0.0500397995385	0.496	0.718	-0.222
1476	SLC25A39	SLC25A39	chr17	-	42399786	42399920	42399786	42399896	42400175	42400220	1476	63	159	185	774	148	125	0.00367174103023	0.0502074356589	0.251	0.168	0.083
253	RNH1	RNH1	chr11	-	502061	502249	502061	502181	507112	507283	253	219	144	350	337	192	125	0.00369075973308	0.0502074356589	0.498	0.403	0.095
3981	DYRK4	DYRK4	chr12	+	4722677	4723054	4722680	4723054	4721708	4721884	3981	15	14	87	22	127	125	0.00381426646579	0.0515823447344	0.513	0.796	-0.283
440	FAM45A	FAM45A	chr10	+	120867459	120867676	120867479	120867676	120863576	120863709	440	10	1	39	46	144	125	0.00397163691624	0.0533964518739	0.897	0.424	0.473
1836	ZNF302	ZNF302	chr19	+	35174896	35177302	35175156	35177302	35174059	35174143	1836	9	28	1	38	250	125	0.00399504705327	0.0533989138109	0.138	0.013	0.125
114	HSPG2	HSPG2	chr1	-	22211020	22211170	22211020	22211167	22211259	22211411	114	12	16	71	322	127	125	0.00405041177992	0.0538259923817	0.425	0.178	0.247
2341	SPARC	SPARC	chr5	-	151054172	151054235	151054172	151054232	151055692	151055762	2341	3887	119	1308	21	127	125	0.00410160960768	0.0538834313603	0.97	0.984	-0.014
3845	COPS7B	COPS7B	chr2	+	232665849	232665917	232665864	232665917	232663568	232663674	3845	0	3	8	0	139	125	0.00410094820876	0.0538834313603	0.0	1.0	-1.0
3973	EIF3B	EIF3B	chr7	+	2419838	2420377	2419913	2420377	2419028	2419146	3973	385	117	639	279	199	125	0.0041757665497	0.0545459505555	0.674	0.59	0.084
3424	NCOR2	NCOR2	chr12	-	124914158	124914252	124914158	124914249	124915160	124915333	3424	84	5	58	15	127	125	0.0042213528614	0.0548298882958	0.943	0.792	0.151
3006	FAM135A	FAM135A	chr6	+	71234045	71236401	71234633	71236401	71233669	71233824	3006	6	0	43	62	250	125	0.00434610113695	0.0561330703025	1.0	0.257	0.743
2101	SBNO1	SBNO1	chr12	-	123829804	123830117	123829804	123830114	123832575	123832680	2101	10	25	56	43	127	125	0.00441775794922	0.0567398074037	0.282	0.562	-0.28
108	RC3H1	RC3H1	chr1	-	173900221	173908012	173900221	173908009	173910402	173910518	108	19	11	12	29	127	125	0.00475022642334	0.0603357488799	0.63	0.289	0.341
1	MECR	MECR	chr1	-	29543099	29543324	29543099	29543197	29557242	29557470	1	18	13	16	43	250	125	0.00474758625125	0.0603357488799	0.409	0.157	0.252
1500	CLCC1	CLCC1	chr1	-	109492930	109493070	109492930	109493060	109505982	109506121	1500	21	7	54	2	134	125	0.00478500998122	0.0604436150924	0.737	0.962	-0.225
1551	ZCWPW1	ZCWPW1	chr7	-	100013597	100013720	100013597	100013717	100013927	100014079	1551	16	0	0	2	127	125	0.00495418564807	0.0619706979737	1.0	0.0	1.0
2378	LINC00472	LINC00472	chr6	-	72127022	72127146	72127022	72127095	72128391	72128457	2378	4	0	0	5	175	125	0.00498676777953	0.0619706979737	1.0	0.0	1.0
2771	PHF6	PHF6	chrX	+	133547517	133547687	133547520	133547687	133527938	133527982	2771	11	10	30	110	127	125	0.00496798718895	0.0619706979737	0.52	0.212	0.308
2468	KCNMA1	KCNMA1	chr10	-	79395960	79396764	79395960	79396273	79397022	79397577	2468	7	2	36	86	250	125	0.00550196654663	0.068005489735	0.636	0.173	0.463
2939	SIK3	SIK3	chr11	-	116728525	116729415	116728525	116729235	116729980	116730320	2939	155	8	91	16	250	125	0.00560777558235	0.0689426527477	0.906	0.74	0.166
3095	URI1	URI1	chr19	+	30505793	30507519	30506442	30507519	30503191	30503438	3095	135	5	255	32	250	125	0.00566294119695	0.0692505415521	0.931	0.799	0.132
271	ENY2	ENY2	chr8	+	110352672	110352792	110352717	110352792	110351548	110351619	271	10	254	9	990	169	125	0.00581838758268	0.0707749896962	0.028	0.007	0.021
609	ZNF33A	ZNF33A	chr10	+	38343302	38348995	38343305	38348995	38306218	38306314	609	46	5	57	24	127	125	0.00587996633442	0.0711475926465	0.901	0.7	0.201
1722	EIF1AD	EIF1AD	chr11	-	65767773	65767976	65767773	65767947	65769380	65769637	1722	44	0	27	5	153	125	0.00601058408509	0.0723472922074	1.0	0.815	0.185
112	CBX6	CBX6	chr22	-	39257431	39263206	39257431	39263152	39267484	39267551	112	28	4	116	1	178	125	0.00605381534642	0.0724881327157	0.831	0.988	-0.157
44	MTFR1L	MTFR1L	chr1	+	26155999	26156321	26156108	26156321	26153105	26153317	44	211	34	164	10	233	125	0.00613322040395	0.0730584129983	0.769	0.898	-0.129
1757	MAP4K2	MAP4K2	chr11	-	64564575	64564664	64564575	64564640	64564746	64564852	1757	14	5	91	4	148	125	0.00629631581257	0.0738532145566	0.703	0.951	-0.248
309	OGT	OGT	chrX	+	70756027	70756208	70756057	70756208	70752911	70753186	309	124	1	198	14	154	125	0.00626634302208	0.0738532145566	0.99	0.92	0.07
413	C2CD5	C2CD5	chr12	-	22611417	22611519	22611417	22611489	22612425	22612476	413	3	4	20	1	154	125	0.00624529476156	0.0738532145566	0.378	0.942	-0.564
2947	EIF2AK2	EIF2AK2	chr2	-	37375999	37376400	37375999	37376166	37384050	37384190	2947	4	4	1	23	250	125	0.00633411716611	0.0739194688573	0.333	0.021	0.312
1489	TRIP12	TRIP12	chr2	-	230695471	230695555	230695471	230695537	230701563	230701700	1489	89	17	234	16	142	125	0.00637608065548	0.0740333809442	0.822	0.928	-0.106
105	SULT1A1	SULT1A1	chr16	-	28620028	28620211	28620028	28620180	28621251	28621365	105	4	26	6	4	155	125	0.00681231873225	0.0783076038272	0.11	0.547	-0.437
1816	CASP9	CASP9	chr1	-	15833393	15833628	15833393	15833570	15834367	15834402	1816	8	22	2	43	182	125	0.00680568930354	0.0783076038272	0.2	0.031	0.169
277	LONRF3	LONRF3	chrX	+	118146842	118147164	118147001	118147164	118145777	118145936	277	24	33	0	9	250	125	0.00685660063699	0.0784245018131	0.267	0.0	0.267
845	GPS1	GPS1	chr17	+	80012373	80012686	80012385	80012686	80011743	80011925	845	26	134	91	246	136	125	0.00716409919665	0.0815359606589	0.151	0.254	-0.103
3232	ZNF317	ZNF317	chr19	+	9268509	9268751	9268655	9268751	9267943	9268070	3232	16	20	6	32	250	125	0.00731620123858	0.0828568800369	0.286	0.086	0.2
2188	ZFP64	ZFP64	chr20	-	50803370	50803610	50803370	50803604	50808129	50808524	2188	9	3	36	0	130	125	0.00741471791484	0.0835609631677	0.743	1.0	-0.257
2510	CYB561D1	CYB561D1	chr1	+	110038300	110043063	110038377	110043063	110037764	110037802	2510	6	4	7	37	201	125	0.00778690804525	0.0864962910261	0.483	0.105	0.378
375	EMC1	EMC1	chr1	-	19561623	19561746	19561623	19561743	19563635	19563732	375	79	1	175	18	127	125	0.00778805230205	0.0864962910261	0.987	0.905	0.082
843	B3GAT3	B3GAT3	chr11	-	62382767	62383712	62382767	62383271	62383977	62384268	843	0	212	14	275	250	125	0.0077133550208	0.0864962910261	0.0	0.025	-0.025
1101	BTN2A2	BTN2A2	chr6	+	26392449	26395100	26392602	26395100	26391030	26391057	1101	6	8	4	40	250	125	0.00818914050626	0.0905136251149	0.273	0.048	0.225
2138	RBBP5	RBBP5	chr1	-	205083916	205084089	205083916	205084033	205084985	205085011	2138	39	4	80	0	180	125	0.00837426243292	0.0909481653419	0.871	1.0	-0.129
2285	PPIE	PPIE	chr1	+	40211046	40211170	40211085	40211170	40209495	40209596	2285	98	17	323	22	163	125	0.00837768201076	0.0909481653419	0.816	0.918	-0.102
228	CDCA3	CDCA3	chr12	-	6958728	6959022	6958728	6958947	6959630	6959760	228	38	4	421	6	199	125	0.0083895445154	0.0909481653419	0.856	0.978	-0.122
891	ZC4H2	ZC4H2	chrX	-	64141696	64142123	64141696	64141868	64196204	64196413	891	4	32	0	109	250	125	0.00838700768147	0.0909481653419	0.059	0.0	0.059
998	SRA1	SRA1	chr5	-	139936731	139936917	139936731	139936857	139937012	139937678	998	17	56	5	63	184	125	0.00842625455321	0.0909481653419	0.171	0.051	0.12
3378	WRNIP1	WRNIP1	chr6	+	2770353	2770595	2770428	2770595	2768924	2769116	3378	222	18	506	16	199	125	0.00850470029306	0.0913659157652	0.886	0.952	-0.066
3616	TYMP	TYMP	chr22	-	50967924	50968183	50967924	50968148	50968332	50968514	3616	15	11	0	6	159	125	0.00882228711684	0.0943369213098	0.517	0.0	0.517
1822	GLYR1	GLYR1	chr16	-	4864537	4864648	4864537	4864630	4867598	4867698	1822	88	22	289	32	142	125	0.00895916047482	0.0944821556496	0.779	0.888	-0.109
2189	RNF111	RNF111	chr15	+	59368152	59368414	59368155	59368414	59358962	59359282	2189	19	2	49	30	127	125	0.00890650110837	0.0944821556496	0.903	0.617	0.286
333	ANKS3	ANKS3	chr16	-	4776659	4776855	4776659	4776781	4776979	4777178	333	11	3	12	21	198	125	0.00893569355418	0.0944821556496	0.698	0.265	0.433
229	XRCC3	XRCC3	chr14	-	104179211	104179305	104179211	104179268	104181760	104181823	229	6	2	2	11	161	125	0.00925518626773	0.0968044738271	0.7	0.124	0.576
3132	RABL2B	RABL2B	chr22	-	51220615	51220779	51220615	51220775	51221928	51222087	3132	3	4	10	0	128	125	0.00926358601216	0.0968044738271	0.423	1.0	-0.577
2543	ZNF747	ZNF747	chr16	-	30541687	30544472	30541687	30544469	30545517	30546291	2543	0	9	8	9	127	125	0.00959082061986	0.0997705728736	0.0	0.467	-0.467
143	PGAP2	PGAP2	chr11	+	3846025	3846358	3846249	3846358	3845499	3845606	143	12	31	8	76	250	125	0.00973248673894	0.100336264631	0.162	0.05	0.112
3316	FAM213A	FAM213A	chr10	+	82179755	82180401	82180238	82180401	82168241	82168399	3316	15	9	45	88	250	125	0.00971426159718	0.100336264631	0.455	0.204	0.251
755	DDIT3	DDIT3	chr12	-	57911051	57911302	57911051	57911207	57911488	57911536	755	153	76	73	17	219	125	0.00987019688337	0.101301708191	0.535	0.71	-0.175
2734	FAM217B	FAM217B	chr20	+	58518994	58523702	58519450	58523702	58517481	58517567	2734	7	3	74	2	250	125	0.00996424205186	0.10181241101	0.538	0.949	-0.411
330	THBS3	THBS3	chr1	-	155171747	155171905	155171747	155171825	155172051	155172192	330	22	27	10	39	204	125	0.0100821542836	0.102561383619	0.333	0.136	0.197
1151	ZMYND8	ZMYND8	chr20	-	45927472	45927691	45927472	45927616	45938799	45938948	1151	30	4	89	44	199	125	0.0101723900233	0.103023456668	0.825	0.56	0.265
1741	CLEC16A	CLEC16A	chr16	+	11066788	11066918	11066794	11066918	11064981	11065087	1741	3	28	0	105	130	125	0.0104600390949	0.105472060874	0.093	0.0	0.093
2701	TMEM91	TMEM91	chr19	+	41889465	41889987	41889790	41889987	41888676	41888826	2701	33	0	3	2	250	125	0.0106051191152	0.106005081938	1.0	0.429	0.571
537	RFC2	RFC2	chr7	-	73663341	73663550	73663341	73663448	73664068	73664110	537	10	67	8	194	226	125	0.0105627848572	0.106005081938	0.076	0.022	0.054
3027	VWA9	VWA9	chr15	-	65899639	65899780	65899639	65899763	65903435	65903627	3027	14	7	63	6	141	125	0.0107610010477	0.106635954348	0.639	0.903	-0.264
3544	BTN2A1	BTN2A1	chr6	+	26467946	26469881	26468175	26469881	26466289	26466316	3544	31	23	24	46	250	125	0.01075380181	0.106635954348	0.403	0.207	0.196
2278	GSTT1	GSTT1	chr22	-	24379360	24379511	24379360	24379450	24384119	24384311	2278	29	9	83	6	185	125	0.0112102411559	0.110610920246	0.685	0.903	-0.218
1369	BMP1	BMP1	chr8	+	22034436	22034652	22034473	22034652	22034045	22034163	1369	12	28	9	74	161	125	0.0113788077295	0.111794354573	0.25	0.086	0.164
3264	C19orf60	C19orf60	chr19	+	18700222	18700493	18700288	18700493	18699804	18699887	3264	30	4	6	6	190	125	0.0116833275913	0.11333320731	0.831	0.397	0.434
3672	ABCE1	ABCE1	chr4	+	146025537	146025667	146025540	146025667	146019155	146019571	3672	70	2	551	70	127	125	0.0116049783813	0.11333320731	0.972	0.886	0.086
941	PKMYT1	PKMYT1	chr16	-	3026664	3027032	3026664	3026825	3029648	3029913	941	46	3	481	3	250	125	0.0116412143146	0.11333320731	0.885	0.988	-0.103
2419	NCOA7	NCOA7	chr6	+	126210084	126211127	126210117	126211127	126206304	126206489	2419	8	8	17	2	157	125	0.0120250437999	0.115973062629	0.443	0.871	-0.428
3512	LARP4	LARP4	chr12	+	50821544	50821692	50821547	50821692	50794591	50794811	3512	46	12	134	11	127	125	0.0120563557931	0.115973062629	0.79	0.923	-0.133
2888	ATXN2L	ATXN2L	chr16	+	28848048	28848558	28848071	28848558	28847253	28847497	2888	74	16	93	6	147	125	0.012245561738	0.116472473215	0.797	0.929	-0.132
513	EFNA4	EFNA4	chr1	+	155041474	155042029	155041494	155042029	155039847	155039916	513	15	13	7	25	144	125	0.0122414890653	0.116472473215	0.5	0.196	0.304
769	TJAP1	TJAP1	chr6	+	43466660	43466838	43466715	43466838	43465618	43465715	769	8	9	8	44	179	125	0.0122602603384	0.116472473215	0.383	0.113	0.27
1098	B4GALT3	B4GALT3	chr1	-	161145597	161145885	161145597	161145864	161146223	161146369	1098	32	42	59	157	145	125	0.0127341133504	0.120476241122	0.396	0.245	0.151
407	POGZ	POGZ	chr1	-	151400298	151400517	151400298	151400490	151400598	151400889	407	222	13	162	23	151	125	0.0130500379881	0.122616260815	0.934	0.854	0.08
717	ARHGEF26	ARHGEF26	chr3	+	153972508	153972613	153972573	153972613	153970904	153970972	717	96	5	5	3	189	125	0.0130669786427	0.122616260815	0.927	0.524	0.403
2945	GLB1L	GLB1L	chr2	-	220108223	220108365	220108223	220108353	220109950	220110151	2945	9	3	0	4	136	125	0.013297297583	0.12427027294	0.734	0.0	0.734
3327	MBD1	MBD1	chr18	-	47800555	47800723	47800555	47800720	47801346	47801415	3327	50	6	46	0	127	125	0.0139707747918	0.130035673062	0.891	1.0	-0.109
2194	C18orf8	C18orf8	chr18	+	21110350	21110576	21110474	21110576	21110192	21110261	2194	257	1	287	9	248	125	0.0140563128289	0.130304287071	0.992	0.941	0.051
2140	BRMS1	BRMS1	chr11	-	66104803	66105360	66104803	66105278	66105713	66105753	2140	160	10	386	7	206	125	0.0141781573186	0.130905958536	0.907	0.971	-0.064
967	DYRK1B	DYRK1B	chr19	-	40317311	40317627	40317311	40317507	40317924	40318065	967	16	5	8	13	244	125	0.0142389327231	0.130941225322	0.621	0.24	0.381
2694	TMEM91	TMEM91	chr19	+	41889767	41889987	41889790	41889987	41888676	41888826	2694	20	0	2	2	147	125	0.0147561029142	0.135156496413	1.0	0.46	0.54
2629	MAP4K4	MAP4K4	chr2	+	102482889	102483041	102482892	102483041	102481391	102481498	2629	231	43	498	146	127	125	0.0151125598466	0.137872123362	0.841	0.77	0.071
3385	TSNARE1	TSNARE1	chr8	-	143396363	143396453	143396363	143396450	143399904	143399995	3385	1	2	28	1	127	125	0.0151749543554	0.137894150447	0.33	0.965	-0.635
2704	TMEM219	TMEM219	chr16	+	29974427	29974629	29974430	29974629	29973350	29973453	2704	9	26	51	53	127	125	0.0152899117216	0.138391760031	0.254	0.486	-0.232
1006	SNRNP70	SNRNP70	chr19	+	49611051	49611870	49611078	49611870	49610881	49610969	1006	553	311	269	201	151	125	0.0156656181549	0.138845297592	0.595	0.526	0.069
1282	SZRD1	SZRD1	chr1	+	16719722	16719977	16719725	16719977	16693524	16693803	1282	85	117	168	149	127	125	0.0154624351264	0.138845297592	0.417	0.526	-0.109
1803	UCHL5	UCHL5	chr1	-	192992055	192992169	192992055	192992166	192992973	192993076	1803	12	40	117	173	127	125	0.0157627762817	0.138845297592	0.228	0.4	-0.172
1962	GPR137	GPR137	chr11	+	64056508	64056972	64056614	64056972	64056074	64056193	1962	71	2	107	15	230	125	0.0157444675405	0.138845297592	0.951	0.795	0.156
3267	BCLAF1	BCLAF1	chr6	-	136596980	136597646	136596980	136597127	136599002	136599914	3267	927	43	1059	27	250	125	0.0155444396315	0.138845297592	0.915	0.951	-0.036
3591	INTS8	INTS8	chr8	+	95850690	95850846	95850721	95850846	95848751	95848859	3591	32	7	120	6	155	125	0.0156211855211	0.138845297592	0.787	0.942	-0.155
754	DDIT3	DDIT3	chr12	-	57911051	57911325	57911051	57911207	57911488	57911536	754	175	76	79	17	242	125	0.0157425881151	0.138845297592	0.543	0.706	-0.163
1805	TMEM175	TMEM175	chr4	+	945433	945505	945469	945505	944994	945046	1805	9	83	12	34	160	125	0.0159246479255	0.139735746491	0.078	0.216	-0.138
1724	EIF1AD	EIF1AD	chr11	-	65767773	65767976	65767773	65767952	65769380	65769637	1724	41	16	19	21	148	125	0.0162792216768	0.141764888769	0.684	0.433	0.251
3727	MUC1	MUC1	chr1	-	155159930	155160052	155159930	155160020	155160638	155160707	3727	0	1	67	0	156	125	0.0162668491335	0.141764888769	0.0	1.0	-1.0
1675	NFKB2	NFKB2	chr10	+	104162008	104162286	104162011	104162286	104161804	104161916	1675	174	169	108	156	127	125	0.0163643096156	0.141786434209	0.503	0.405	0.098
2674	CIART	CIART	chr1	+	150255617	150256043	150255923	150256043	150254942	150255028	2674	9	0	17	11	250	125	0.0165144707979	0.141786434209	1.0	0.436	0.564
3637	SDCBP	SDCBP	chr8	+	59488458	59488620	59488461	59488620	59484763	59484873	3637	598	149	781	257	127	125	0.0165283881548	0.141786434209	0.798	0.749	0.049
711	PAPD7	PAPD7	chr5	+	6754863	6757161	6754866	6757161	6752985	6753150	711	167	12	62	0	127	125	0.0164834098245	0.141786434209	0.932	1.0	-0.068
1403	ATXN7L3	ATXN7L3	chr17	-	42273401	42273468	42273401	42273447	42273763	42273786	1403	46	156	46	272	145	125	0.0170574785944	0.145781201816	0.203	0.127	0.076
1407	PHRF1	PHRF1	chr11	+	581961	582081	581964	582081	581491	581606	1407	24	14	119	26	127	125	0.0174789154562	0.148583081503	0.628	0.818	-0.19
509	CUTA	CUTA	chr6	-	33385257	33385593	33385257	33385472	33385735	33386065	509	124	127	306	217	245	125	0.0175145781154	0.148583081503	0.333	0.418	-0.085
1353	C19orf48	C19orf48	chr19	-	51300949	51302215	51300949	51302181	51302550	51302614	1353	231	3	636	29	158	125	0.0176590346094	0.149257796202	0.984	0.946	0.038
2252	ATP6V0A1	ATP6V0A1	chr17	+	40629656	40629760	40629677	40629760	40622107	40622236	2252	8	41	39	75	145	125	0.0181607710187	0.152467623828	0.144	0.31	-0.166
2836	DYNC1I2	DYNC1I2	chr2	+	172604285	172606668	172604288	172606668	172602311	172602437	2836	132	4	776	69	127	125	0.018304073152	0.152467623828	0.97	0.917	0.053
3093	DYNC2LI1	DYNC2LI1	chr2	+	44023025	44023097	44023028	44023097	44021595	44021782	3093	30	60	89	95	127	125	0.018215586775	0.152467623828	0.33	0.48	-0.15
681	ARL6IP4	ARL6IP4	chr12	+	123467015	123467460	123467166	123467460	123466503	123466621	681	533	8	1705	0	250	125	0.0182420737844	0.152467623828	0.971	1.0	-0.029
113	ST7L	ST7L	chr1	-	113159434	113159517	113159434	113159466	113161530	113162040	113	11	4	50	2	175	125	0.0185534371719	0.153986830535	0.663	0.947	-0.284
2899	NAA50	NAA50	chr3	-	113442805	113442942	113442805	113442939	113464788	113465146	2899	249	71	378	158	127	125	0.0191131495748	0.158061621843	0.775	0.702	0.073
2859	PFN2	PFN2	chr3	-	149682690	149684373	149682690	149684051	149686144	149686337	2859	114	430	456	1307	250	125	0.0192775231251	0.158849554353	0.117	0.149	-0.032
1874	RELA	RELA	chr11	-	65427136	65427268	65427136	65427259	65427594	65427686	1874	419	6	352	15	133	125	0.0197797993749	0.159557048291	0.985	0.957	0.028
2456	GS1-124K5.11	GS1-124K5.11	chr7	-	66041741	66041919	66041741	66041916	66057243	66057394	2456	56	14	15	12	127	125	0.0197516972049	0.159557048291	0.797	0.552	0.245
3329	SLC50A1	SLC50A1	chr1	+	155110637	155111334	155110655	155111334	155110454	155110574	3329	0	33	39	348	142	125	0.0197083981589	0.159557048291	0.0	0.09	-0.09
3882	COMMD7	COMMD7	chr20	-	31315895	31315949	31315895	31315946	31331113	31331814	3882	28	0	168	23	127	125	0.0196405665138	0.159557048291	1.0	0.878	0.122
780	IGF1R	IGF1R	chr15	+	99472786	99472889	99472789	99472889	99467753	99467913	780	76	26	37	28	127	125	0.0195462318126	0.159557048291	0.742	0.565	0.177
811	ZNF662	ZNF662	chr3	+	42950284	42950401	42950287	42950401	42949513	42949640	811	0	3	9	2	127	125	0.019751887602	0.159557048291	0.0	0.816	-0.816
3317	FAM213A	FAM213A	chr10	+	82180221	82180401	82180238	82180401	82168241	82168399	3317	42	9	174	88	141	125	0.0201169193291	0.161709082299	0.805	0.637	0.168
1754	RFXANK	RFXANK	chr19	+	19307771	19307855	19307774	19307855	19304747	19304942	1754	160	99	137	128	127	125	0.0202319964039	0.162067455514	0.614	0.513	0.101
3189	HAX1	HAX1	chr1	+	154245811	154246074	154245955	154246074	154245038	154245252	3189	340	9	595	36	250	125	0.0204535109649	0.163272992043	0.95	0.892	0.058
3011	ZFP37	ZFP37	chr9	-	115812070	115812155	115812070	115812152	115818836	115819071	3011	2	6	4	0	127	125	0.0205828463377	0.163736898721	0.247	1.0	-0.753
2537	ING4	ING4	chr12	-	6761827	6761936	6761827	6761933	6762110	6762216	2537	1	18	10	21	127	125	0.0208082083302	0.164958865349	0.052	0.319	-0.267
3529	PROM2	PROM2	chr2	+	95954971	95957055	95955880	95957055	95954680	95954754	3529	1	2	333	28	250	125	0.0211605380392	0.167175522172	0.2	0.856	-0.656
3079	SYNE2	SYNE2	chr14	+	64691713	64691763	64691716	64691763	64691178	64691265	3079	38	20	42	49	127	125	0.0213101294238	0.167780779265	0.652	0.458	0.194
2787	RMDN1	RMDN1	chr8	-	87487048	87487182	87487048	87487143	87489522	87489553	2787	46	2	177	33	163	125	0.0213996375112	0.167910466342	0.946	0.804	0.142
1150	ELF1	ELF1	chr13	-	41523941	41524109	41523941	41524037	41525464	41525572	1150	599	9	223	10	196	125	0.0218655526513	0.170982671923	0.977	0.934	0.043
3402	ZFP91	ZFP91	chr11	+	58378422	58378527	58378425	58378527	58377770	58377807	3402	153	20	306	73	127	125	0.0219478185354	0.171044185806	0.883	0.805	0.078
1693	NOP16	NOP16	chr5	-	175810939	175811375	175810939	175811284	175812221	175812328	1693	251	39	397	98	215	125	0.0221915563141	0.171779084061	0.789	0.702	0.087
3756	APBB3	APBB3	chr5	-	139941171	139941307	139941171	139941286	139941684	139941812	3756	3	3	0	10	145	125	0.0221541176673	0.171779084061	0.463	0.0	0.463
1143	TMEM134	TMEM134	chr11	-	67234971	67235061	67234971	67235034	67235487	67235563	1143	9	7	37	6	151	125	0.0223778762003	0.172174091895	0.516	0.836	-0.32
1279	SREK1	SREK1	chr5	+	65473341	65473486	65473344	65473486	65470773	65470869	1279	425	119	176	30	127	125	0.0223923677584	0.172174091895	0.779	0.852	-0.073
3395	CD164	CD164	chr6	-	109687716	109690220	109687716	109689528	109691613	109691670	3395	675	10	2103	11	250	125	0.0226131162529	0.173291847551	0.971	0.99	-0.019
2467	KCNMA1	KCNMA1	chr10	-	79395960	79396327	79395960	79396273	79397022	79397577	2467	6	2	42	86	178	125	0.0231811361594	0.176468317982	0.678	0.255	0.423
3902	ZNF133	ZNF133	chr20	+	18295712	18297640	18295715	18297640	18286941	18287037	3902	9	0	9	6	127	125	0.0231554080214	0.176468317982	1.0	0.596	0.404
3539	TTC23	TTC23	chr15	-	99679521	99679672	99679521	99679604	99696352	99696502	3539	10	13	3	20	192	125	0.0233742997767	0.177351535269	0.334	0.089	0.245
2832	PPP6R3	PPP6R3	chr11	+	68355394	68355492	68355412	68355492	68350510	68350597	2832	76	22	219	31	142	125	0.0237061593615	0.179277830171	0.753	0.861	-0.108
3448	VPS54	VPS54	chr2	-	64208779	64209021	64208779	64208985	64210997	64211153	3448	10	22	45	37	160	125	0.0239437113648	0.18048063091	0.262	0.487	-0.225
3618	ZNF43	ZNF43	chr19	-	22033739	22033964	22033739	22033829	22034706	22034870	3618	7	0	3	4	250	125	0.0240394329053	0.180609987743	1.0	0.273	0.727
1171	MAP7D1	MAP7D1	chr1	+	36645112	36645158	36645115	36645158	36644862	36644916	1171	118	723	131	1092	127	125	0.0242653109853	0.18112321414	0.138	0.106	0.032
1224	METTL15	METTL15	chr11	+	28318299	28318478	28318343	28318478	28311752	28311944	1224	11	9	78	19	168	125	0.024211078995	0.18112321414	0.476	0.753	-0.277
2031	QKI	QKI	chr6	+	163985698	163999628	163986977	163999628	163984451	163984751	2031	90	129	31	78	250	125	0.0245724254707	0.182822026399	0.259	0.166	0.093
2045	TECR	TECR	chr19	+	14673952	14674069	14674017	14674069	14673336	14673387	2045	1	279	26	860	189	125	0.0249943439723	0.185361279975	0.002	0.02	-0.018
1718	C1RL	C1RL	chr12	-	7252281	7252403	7252281	7252356	7252496	7252622	1718	0	19	10	47	171	125	0.02524398939	0.186118808076	0.0	0.135	-0.135
3838	POLR2H	POLR2H	chr3	+	184085900	184086383	184085964	184086383	184084504	184084588	3838	16	147	67	326	188	125	0.0252679576674	0.186118808076	0.067	0.12	-0.053
543	SLC44A1	SLC44A1	chr9	+	108151313	108159628	108152184	108159628	108147702	108147783	543	165	8	320	4	250	125	0.0253393592552	0.186118808076	0.912	0.976	-0.064
1175	APTX	APTX	chr9	-	32987541	32987840	32987541	32987729	32989756	32989893	1175	31	15	103	20	235	125	0.0255342677427	0.186953125925	0.524	0.733	-0.209
437	SDAD1	SDAD1	chr4	-	76902524	76902698	76902524	76902623	76903085	76903190	437	10	16	24	112	199	125	0.0260950260414	0.190452269426	0.282	0.119	0.163
147	RANGRF	RANGRF	chr17	+	8192820	8193409	8193130	8193409	8192575	8192732	147	92	9	281	9	250	125	0.0263026584329	0.191007415302	0.836	0.94	-0.104
1529	SRSF11	SRSF11	chr1	+	70687294	70687522	70687297	70687522	70671364	70671463	1529	7	4	2	10	127	125	0.0263372556115	0.191007415302	0.633	0.164	0.469
1238	MUTYH	MUTYH	chr1	-	45799084	45799233	45799084	45799169	45800062	45800183	1238	14	15	32	11	188	125	0.0266221869626	0.191263774459	0.383	0.659	-0.276
1452	GPBP1	GPBP1	chr5	+	56545235	56545403	56545280	56545403	56542901	56543042	1452	447	15	358	25	169	125	0.026607450717	0.191263774459	0.957	0.914	0.043
1968	FAM133B	FAM133B	chr7	-	92206968	92207031	92206968	92206990	92207463	92207496	1968	100	17	113	7	165	125	0.0264926801531	0.191263774459	0.817	0.924	-0.107
3165	ARMCX4	ARMCX4	chrX	+	100742994	100743086	100743030	100743086	100742594	100742678	3165	0	28	2	6	160	125	0.026881473036	0.192524942398	0.0	0.207	-0.207
1768	CIZ1	CIZ1	chr9	-	130942999	130943093	130942999	130943078	130947825	130948055	1768	122	18	418	30	139	125	0.0274648349839	0.196092098224	0.859	0.926	-0.067
104	CWF19L1	CWF19L1	chr10	-	102020722	102020801	102020722	102020785	102021735	102021820	104	18	8	78	10	140	125	0.0276010302907	0.196454392069	0.668	0.874	-0.206
350	ITFG3	ITFG3	chr16	+	304379	304680	304386	304680	299547	299653	350	174	4	235	17	131	125	0.0277193144609	0.196687357857	0.976	0.93	0.046
107	P2RX7	P2RX7	chr12	+	121600073	121600323	121600226	121600323	121598704	121598777	107	0	5	2	0	250	125	0.0280145795214	0.198170825599	0.0	1.0	-1.0
230	LINC00339	LINC00339	chr1	+	22356772	22357717	22356775	22357717	22351996	22352136	230	12	0	18	7	127	125	0.0281681923977	0.198477637057	1.0	0.717	0.283
3333	PPP1R12C	PPP1R12C	chr19	-	55606812	55606971	55606812	55606968	55607234	55607308	3333	146	117	96	48	127	125	0.0282306164931	0.198477637057	0.551	0.663	-0.112
3114	AHCYL2	AHCYL2	chr7	+	129019478	129019590	129019481	129019590	128864854	128865280	3114	4	8	0	12	127	125	0.0284596607755	0.199477927204	0.33	0.0	0.33
1237	MUTYH	MUTYH	chr1	-	45799084	45799236	45799084	45799169	45800062	45800183	1237	4	15	13	11	191	125	0.0293663805952	0.203967879388	0.149	0.436	-0.287
1426	MTERF2	MTERF2	chr12	-	107378892	107379003	107378892	107378993	107380746	107380944	1426	23	3	21	12	134	125	0.0293664062972	0.203967879388	0.877	0.62	0.257
2219	IMMT	IMMT	chr2	-	86397871	86397967	86397871	86397964	86398330	86398468	2219	75	38	307	93	127	125	0.0293484591161	0.203967879388	0.66	0.765	-0.105
752	DDIT3	DDIT3	chr12	-	57911051	57911378	57911051	57911207	57911488	57911536	752	221	76	92	17	250	125	0.0300137638075	0.207836274077	0.592	0.73	-0.138
2820	PHF10	PHF10	chr6	-	170117918	170118002	170117918	170117996	170118883	170119014	2820	316	53	288	74	130	125	0.030500646316	0.210573531173	0.851	0.789	0.062
2322	NDOR1	NDOR1	chr9	+	140110518	140110640	140110545	140110640	140110350	140110469	2322	7	25	5	71	151	125	0.0308448227267	0.21231211811	0.188	0.055	0.133
1181	PARP3	PARP3	chr3	+	51977364	51977554	51977369	51977554	51976320	51976724	1181	1	5	5	1	129	125	0.0311414772359	0.21295005315	0.162	0.829	-0.667
129	SERF2	SERF2	chr15	+	44085884	44088287	44086571	44088287	44085172	44085281	129	116	5	98	0	250	125	0.0312153840416	0.21295005315	0.921	1.0	-0.079
2697	TMEM91	TMEM91	chr19	+	41889778	41889987	41889790	41889987	41888676	41888826	2697	5	0	0	2	136	125	0.0311909549564	0.21295005315	1.0	0.0	1.0
3421	KIF21B	KIF21B	chr1	-	200938513	200943322	200938513	200942706	200943841	200944041	3421	2	4	0	18	250	125	0.0318457210802	0.216607434211	0.2	0.0	0.2
3207	ARNTL	ARNTL	chr11	+	13393709	13393956	13393712	13393956	13391164	13391314	3207	67	23	14	13	127	125	0.0320294604173	0.217214541296	0.741	0.515	0.226
1257	PRR13	PRR13	chr12	+	53837174	53837557	53837324	53837557	53836478	53836517	1257	347	2	1440	31	250	125	0.0323419272161	0.217409621842	0.989	0.959	0.03
1959	DOCK1	DOCK1	chr10	+	128810495	128810638	128810558	128810638	128806995	128807068	1959	16	27	24	95	187	125	0.0321811573236	0.217409621842	0.284	0.144	0.14
3002	TNIP1	TNIP1	chr5	-	150409503	150410308	150409503	150410234	150411847	150411944	3002	208	32	1662	161	198	125	0.0323205873769	0.217409621842	0.804	0.867	-0.063
592	EVC	EVC	chr4	+	5812679	5816031	5812682	5816031	5811244	5811338	592	1	5	3	0	127	125	0.0325887876225	0.218430387009	0.164	1.0	-0.836
1914	KDM5C	KDM5C	chrX	-	53246324	53246459	53246324	53246456	53246977	53247148	1914	151	21	257	63	127	125	0.0327933386742	0.219162458174	0.876	0.801	0.075
3475	TTLL3	TTLL3	chr3	+	9860238	9860604	9860505	9860604	9859328	9859443	3475	56	1	24	4	250	125	0.0335762604833	0.223744414061	0.966	0.75	0.216
2891	NOP2	NOP2	chr12	-	6675266	6675502	6675266	6675490	6675694	6675783	2891	73	24	152	88	136	125	0.033683534033	0.223810533936	0.737	0.614	0.123
1399	EI24	EI24	chr11	+	125445158	125445304	125445200	125445304	125442353	125442465	1399	166	8	1158	21	166	125	0.033966113068	0.224901582478	0.94	0.976	-0.036
1530	SRSF11	SRSF11	chr1	+	70716290	70717701	70716293	70717701	70716047	70716186	1530	665	295	462	256	127	125	0.0342905292498	0.224901582478	0.689	0.64	0.049
1612	CHD1L	CHD1L	chr1	+	146726524	146726631	146726552	146726631	146724277	146724390	1612	57	1	132	14	152	125	0.0343289102688	0.224901582478	0.979	0.886	0.093
2692	C21orf58	C21orf58	chr21	-	47737121	47737262	47737121	47737182	47737925	47738134	2692	2	11	25	28	204	125	0.0340485555893	0.224901582478	0.1	0.354	-0.254
50	NMB	NMB	chr15	-	85198359	85198640	85198359	85198635	85200406	85200579	50	86	30	146	27	129	125	0.0343368662244	0.224901582478	0.735	0.84	-0.105
1843	CYB561D2	CYB561D2	chr3	+	50388773	50388991	50388839	50388991	50388125	50388415	1843	59	25	92	71	190	125	0.0346027212046	0.225357375805	0.608	0.46	0.148
3297	SECISBP2	SECISBP2	chr9	+	91940811	91940953	91940814	91940953	91940341	91940591	3297	37	6	104	4	127	125	0.0347005267659	0.225357375805	0.859	0.962	-0.103
3834	NME7	NME7	chr1	-	169293630	169293738	169293630	169293707	169336945	169337201	3834	24	0	125	17	155	125	0.0346920296208	0.225357375805	1.0	0.856	0.144
2681	PQLC2	PQLC2	chr1	+	19651988	19652076	19652019	19652076	19651126	19651256	2681	15	6	125	14	155	125	0.034881709854	0.225895918181	0.668	0.878	-0.21
1169	PICALM	PICALM	chr11	-	85701292	85701442	85701292	85701421	85707868	85707972	1169	89	11	404	21	145	125	0.0353144112282	0.228055706218	0.875	0.943	-0.068
2051	E2F5	E2F5	chr8	+	86124391	86124439	86124394	86124439	86121376	86121644	2051	34	11	78	56	127	125	0.0355900348971	0.229191849379	0.753	0.578	0.175
847	TRMT2A	TRMT2A	chr22	-	20099388	20100339	20099388	20100317	20100433	20100530	847	4	52	0	62	146	125	0.0361950945422	0.232437213275	0.062	0.0	0.062
3392	EFEMP2	EFEMP2	chr11	-	65633911	65634550	65633911	65634183	65635331	65635527	3392	119	0	227	7	250	125	0.0374960924953	0.240121216286	1.0	0.942	0.058
480	LAMP2	LAMP2	chrX	-	119560002	119565317	119560002	119562481	119575584	119575749	480	49	2	384	1	250	125	0.0381444148514	0.24291969458	0.925	0.995	-0.07
503	ZNF384	ZNF384	chr12	-	6787292	6787626	6787292	6787509	6788111	6788349	503	240	3	193	9	241	125	0.0380874964948	0.24291969458	0.976	0.918	0.058
487	APH1A	APH1A	chr1	-	150240356	150240527	150240356	150240391	150241097	150241609	487	810	21	1602	69	250	125	0.0382530929778	0.242938841867	0.951	0.921	0.03
2570	TIMM9	TIMM9	chr14	-	58875211	58875886	58875211	58875799	58877560	58877656	2570	154	6	328	3	211	125	0.0384022148304	0.243214027259	0.938	0.985	-0.047
1370	NCAPH	NCAPH	chr2	+	97007379	97007632	97007412	97007632	97001478	97001586	1370	15	1	127	50	157	125	0.0385729631108	0.243624291736	0.923	0.669	0.254
1239	MUTYH	MUTYH	chr1	-	45799084	45799266	45799084	45799169	45800062	45800183	1239	5	15	14	11	221	125	0.0392532061318	0.245225872003	0.159	0.419	-0.26
2326	APBB2	APBB2	chr4	-	40946881	40947090	40946881	40947087	41015599	41016415	2326	72	23	64	39	127	125	0.0391351013607	0.245225872003	0.755	0.618	0.137
2604	SLC9A3R2	SLC9A3R2	chr16	+	2087826	2089027	2087859	2089027	2087538	2087601	2604	89	8	113	24	157	125	0.0391881644591	0.245225872003	0.899	0.789	0.11
3218	VEZT	VEZT	chr12	+	95663814	95663964	95663826	95663964	95660132	95660408	3218	51	40	163	208	136	125	0.0390816166974	0.245225872003	0.54	0.419	0.121
2490	C1orf109	C1orf109	chr1	-	38155277	38155558	38155277	38155555	38155887	38156267	2490	5	5	2	15	127	125	0.0398845388664	0.248494728601	0.496	0.116	0.38
3829	ZBTB8OS	ZBTB8OS	chr1	-	33099551	33099711	33099551	33099673	33116002	33116191	3829	1	1	38	0	162	125	0.0400142016568	0.248628782727	0.436	1.0	-0.564
2569	MEAF6	MEAF6	chr1	-	37955560	37959708	37955560	37959415	37967404	37967597	2569	91	2	319	26	250	125	0.0402501411184	0.249420685798	0.958	0.86	0.098
1348	NCAPG2	NCAPG2	chr7	-	158468168	158468348	158468168	158468308	158472651	158472777	1348	35	2	288	1	164	125	0.0407281765664	0.251029699534	0.93	0.995	-0.065
136	HSD17B7	HSD17B7	chr1	+	162767591	162767932	162767617	162767932	162766374	162766467	136	9	3	189	11	150	125	0.0407193434038	0.251029699534	0.714	0.935	-0.221
26	SNRPB	SNRPB	chr20	-	2442280	2442585	2442280	2442439	2443281	2443407	26	1043	275	2275	505	250	125	0.0415874320818	0.255640391326	0.655	0.693	-0.038
3459	DAXX	DAXX	chr6	-	33289495	33289754	33289495	33289751	33290638	33290793	3459	20	5	82	57	127	125	0.0419655519745	0.257276810638	0.797	0.586	0.211
1778	ZBTB17	ZBTB17	chr1	-	16272648	16272811	16272648	16272789	16273429	16273618	1778	4	44	0	46	146	125	0.0422744103141	0.2573103701	0.072	0.0	0.072
1967	ZNF780A	ZNF780A	chr19	-	40587725	40587824	40587725	40587821	40589017	40589144	1967	6	7	10	47	127	125	0.0422827098422	0.2573103701	0.458	0.173	0.285
2770	PSPC1	PSPC1	chr13	-	20248891	20249793	20248891	20249124	20251863	20251963	2770	68	68	19	37	250	125	0.042306794214	0.2573103701	0.333	0.204	0.129
808	SP2-AS1	SP2-AS1	chr17	-	45975751	45977744	45975751	45976669	45995817	45995937	808	4	0	0	2	250	125	0.0433550339089	0.262990034186	1.0	0.0	1.0
224	TAF1C	TAF1C	chr16	-	84216849	84216939	84216849	84216934	84217015	84217113	224	70	4	59	11	129	125	0.0437728835547	0.264825945506	0.944	0.839	0.105
2718	POGLUT1	POGLUT1	chr3	+	119198754	119199019	119198897	119199019	119196159	119196295	2718	2	6	1	45	250	125	0.0439181746976	0.265007568582	0.143	0.011	0.132
1871	FAM213B	FAM213B	chr1	+	2520360	2520479	2520392	2520479	2519828	2519892	1871	6	2	21	0	156	125	0.0440362828158	0.265024644486	0.706	1.0	-0.294
1231	ARL4A	ARL4A	chr7	+	12727790	12730558	12727793	12730558	12726910	12727353	1231	32	8	14	0	127	125	0.0444119915997	0.266126168472	0.797	1.0	-0.203
1264	DTX3	DTX3	chr12	+	58000647	58001396	58000666	58001396	58000225	58000301	1264	160	32	51	20	143	125	0.0444508258779	0.266126168472	0.814	0.69	0.124
1354	C19orf48	C19orf48	chr19	-	51300949	51302204	51300949	51302181	51302550	51302614	1354	35	3	106	29	147	125	0.044786491442	0.26686804329	0.908	0.757	0.151
2204	DNLZ	DNLZ	chr9	-	139257440	139257584	139257440	139257580	139257938	139258263	2204	4	29	2	86	128	125	0.0448069007003	0.26686804329	0.119	0.022	0.097
3722	MUC1	MUC1	chr1	-	155161973	155162074	155161973	155162038	155162576	155162706	3722	1	1	344	0	160	125	0.0449712405251	0.267154733765	0.439	1.0	-0.561
3260	FPGS	FPGS	chr9	+	130569251	130569366	130569270	130569366	130566914	130566979	3260	138	9	573	15	143	125	0.0454507886535	0.269307636893	0.931	0.971	-0.04
137	JKAMP	JKAMP	chr14	+	59953430	59953522	59953448	59953522	59951160	59951311	137	67	8	169	44	142	125	0.0458127659296	0.269747425907	0.881	0.772	0.109
2082	CELF2	CELF2	chr10	+	11363151	11363349	11363169	11363349	11356101	11356221	2082	6	26	2	44	142	125	0.0458770089298	0.269747425907	0.169	0.038	0.131
3361	PTMA	PTMA	chr2	+	232576596	232576693	232576599	232576693	232576057	232576129	3361	732	7994	1395	13836	127	125	0.0457831689125	0.269747425907	0.083	0.09	-0.007
2607	GMPR2	GMPR2	chr14	+	24706247	24706358	24706276	24706358	24705172	24705346	2607	9	118	8	288	153	125	0.0467953280446	0.272962572298	0.059	0.022	0.037
3277	IRF3	IRF3	chr19	-	50163969	50164101	50163969	50164085	50165204	50165585	3277	54	166	54	256	140	125	0.0468419778156	0.272962572298	0.225	0.158	0.067
3743	ZNF771	ZNF771	chr16	+	30419352	30419515	30419365	30419515	30418734	30418985	3743	18	21	2	11	137	125	0.0465569874512	0.272962572298	0.439	0.142	0.297
990	TMEM25	TMEM25	chr11	+	118404980	118405070	118404983	118405070	118404743	118404844	990	30	1	67	13	127	125	0.0468987455666	0.272962572298	0.967	0.835	0.132
303	FOXP4	FOXP4	chr6	+	41553168	41553255	41553174	41553255	41552506	41552629	303	563	39	140	18	130	125	0.0476955536542	0.276201707433	0.933	0.882	0.051
587	ZMAT1	ZMAT1	chrX	-	101150786	101150855	101150786	101150852	101152840	101153015	587	5	7	4	0	127	125	0.0476169041573	0.276201707433	0.413	1.0	-0.587
1379	ZNF226	ZNF226	chr19	+	44669740	44669960	44669909	44669960	44669248	44669295	1379	7	12	12	5	250	125	0.0480927673944	0.277774555248	0.226	0.545	-0.319
2038	TGOLN2	TGOLN2	chr2	-	85545140	85549922	85545140	85549864	85552037	85552121	2038	1	58	0	254	182	125	0.0482675409375	0.277774555248	0.012	0.0	0.012
2506	NUSAP1	NUSAP1	chr15	+	41643185	41643327	41643230	41643327	41641295	41641439	2506	99	70	458	228	169	125	0.0483296311872	0.277774555248	0.511	0.598	-0.087
1918	MAN1B1	MAN1B1	chr9	+	140001701	140001899	140001726	140001899	140001140	140001261	1918	74	9	145	6	149	125	0.0488754889257	0.27961922462	0.873	0.953	-0.08
3721	MUC1	MUC1	chr1	-	155161973	155162101	155161973	155162038	155162576	155162706	3721	4	1	270	0	187	125	0.0488938357099	0.27961922462	0.728	1.0	-0.272
1683	FN1	FN1	chr2	-	216236831	216237098	216236831	216237023	216238044	216238134	1683	1549	77	8378	530	199	125	0.0493375463839	0.280066713917	0.927	0.909	0.018
2757	SH3BP5	SH3BP5	chr3	-	15345609	15345806	15345609	15345738	15372010	15372073	2757	8	408	6	97	192	125	0.0493353555578	0.280066713917	0.013	0.039	-0.026
604	PXK	PXK	chr3	+	58398627	58398690	58398630	58398690	58395816	58395886	604	14	6	25	2	127	125	0.0492668604217	0.280066713917	0.697	0.925	-0.228
1485	ALPK1	ALPK1	chr4	+	113298833	113299054	113298885	113299054	113236956	113237008	1485	14	10	14	2	176	125	0.0496363092155	0.280378070974	0.499	0.833	-0.334
631	DGCR2	DGCR2	chr22	-	19052360	19052588	19052360	19052580	19055612	19055738	631	2	28	0	124	132	125	0.0495765906732	0.280378070974	0.063	0.0	0.063
225	TAF1C	TAF1C	chr16	-	84218456	84218666	84218456	84218505	84220506	84220676	225	64	6	55	14	250	125	0.0505407499497	0.284787216016	0.842	0.663	0.179
635	PGAM5	PGAM5	chr12	+	133294572	133294706	133294575	133294706	133294295	133294384	635	45	23	147	130	127	125	0.0507125732728	0.285056738274	0.658	0.527	0.131
2128	OSR2	OSR2	chr8	+	99963746	99964332	99963828	99964332	99962883	99962983	2128	72	174	6	34	206	125	0.0513423240192	0.286368234085	0.201	0.097	0.104
3523	POC1B-GALNT4	POC1B-GALNT4	chr12	-	89913189	89918217	89913189	89917450	89918896	89918981	3523	13	3	42	1	250	125	0.0512208043779	0.286368234085	0.684	0.955	-0.271
392	ARMCX2	ARMCX2	chrX	-	100914061	100914134	100914061	100914122	100914742	100914876	392	22	6	0	2	136	125	0.051693265396	0.286368234085	0.771	0.0	0.771
625	CSF1	CSF1	chr1	+	110465787	110466812	110466681	110466812	110464468	110464616	625	183	4	75	6	250	125	0.0516767039786	0.286368234085	0.958	0.862	0.096
669	C11orf68	C11orf68	chr11	-	65684282	65685689	65684282	65685686	65686380	65686531	669	13	10	6	16	127	125	0.0516595551657	0.286368234085	0.561	0.27	0.291
966	EPHB6	EPHB6	chr7	+	142564660	142564823	142564695	142564823	142564235	142564360	966	28	0	1	1	159	125	0.0515629355811	0.286368234085	1.0	0.44	0.56
354	DGKH	DGKH	chr13	+	42795297	42795530	42795399	42795530	42793821	42793930	354	4	18	0	17	226	125	0.0521855701222	0.288400542574	0.109	0.0	0.109
32	UROD	UROD	chr1	+	45478528	45478691	45478578	45478691	45477804	45477957	32	27	75	25	128	174	125	0.0526294355247	0.290156048612	0.205	0.123	0.082
325	TPD52L2	TPD52L2	chr20	+	62514071	62514173	62514102	62514173	62507168	62507228	325	219	5	943	5	155	125	0.053106794847	0.292087371658	0.972	0.993	-0.021
1466	RPS6KA4	RPS6KA4	chr11	+	64135939	64136073	64135957	64136073	64135603	64135732	1466	50	6	100	3	142	125	0.0534041097767	0.293021595171	0.88	0.967	-0.087
1695	NOP16	NOP16	chr5	-	175810939	175811375	175810939	175811287	175812221	175812328	1695	246	5	393	20	212	125	0.053639203614	0.293610783592	0.967	0.921	0.046
1281	SZRD1	SZRD1	chr1	+	16719722	16719977	16719725	16719977	16717869	16717919	1281	89	36	139	89	127	125	0.0538871120987	0.294267151342	0.709	0.606	0.103
1026	NCKIPSD	NCKIPSD	chr3	-	48719477	48719589	48719477	48719568	48719780	48719985	1026	17	2	47	22	145	125	0.0548589503152	0.29745454428	0.88	0.648	0.232
2675	CIART	CIART	chr1	+	150255617	150256043	150255871	150256043	150254942	150255028	2675	8	0	12	6	250	125	0.0546053512637	0.29745454428	1.0	0.5	0.5
2972	AZI2	AZI2	chr3	-	28373179	28373445	28373179	28373441	28373859	28373918	2972	68	38	26	28	128	125	0.0548374144469	0.29745454428	0.636	0.476	0.16
3023	EWSR1	EWSR1	chr22	+	29687550	29687588	29687553	29687588	29682911	29683123	3023	21	1	14	5	127	125	0.0551693524122	0.29843374399	0.954	0.734	0.22
3231	PPRC1	PPRC1	chr10	+	103908384	103908451	103908390	103908451	103908128	103908278	3231	363	18	198	19	130	125	0.0553712598288	0.298822831799	0.951	0.909	0.042
3576	TPM3	TPM3	chr1	-	154142875	154142945	154142875	154142941	154143124	154143187	3576	790	40	2802	97	128	125	0.0555425249297	0.299045116659	0.951	0.966	-0.015
1797	HAUS7	HAUS7	chrX	-	152720999	152721224	152720999	152721106	152721722	152721822	1797	62	3	80	0	242	125	0.0557822993628	0.299634360362	0.914	1.0	-0.086
307	APOPT1	APOPT1	chr14	+	104056517	104057236	104056519	104057236	104053610	104053701	307	47	3	259	3	126	125	0.0561484305336	0.299744101104	0.94	0.988	-0.048
3393	ECI2	ECI2	chr6	-	4133782	4133945	4133782	4133935	4135744	4135831	3393	25	17	94	123	134	125	0.0561938701939	0.299744101104	0.578	0.416	0.162
741	GNAS	GNAS	chr20	+	57478582	57478640	57478585	57478640	57473995	57474040	741	602	3176	405	1865	127	125	0.0560846896488	0.299744101104	0.157	0.176	-0.019
2451	FAM89B	FAM89B	chr11	+	65340823	65341669	65340833	65341669	65339819	65340431	2451	53	74	19	49	134	125	0.0567390128792	0.300559886196	0.401	0.266	0.135
2517	LPPR2	LPPR2	chr19	+	11470207	11470396	11470282	11470396	11468335	11468415	2517	171	13	47	9	199	125	0.0565524659827	0.300559886196	0.892	0.766	0.126
2975	STAG3L5P-PVRIG2P-PILRB	STAG3L5P-PVRIG2P-PILRB	chr7	+	99949785	99950101	99949884	99950101	99948874	99949033	2975	67	2	64	8	223	125	0.0567068995826	0.300559886196	0.949	0.818	0.131
2099	KANSL3	KANSL3	chr2	-	97297048	97297280	97297048	97297219	97302657	97302922	2099	13	32	31	35	185	125	0.0568829278873	0.300629543018	0.215	0.374	-0.159
1480	GLT8D1	GLT8D1	chr3	-	52738739	52738968	52738739	52738964	52739462	52740099	1480	42	10	49	26	128	125	0.0572068399079	0.301647993001	0.804	0.648	0.156
1531	HDAC11	HDAC11	chr3	+	13538235	13538352	13538304	13538352	13524963	13525064	1531	4	1	59	0	193	125	0.0575984231463	0.301939236742	0.722	1.0	-0.278
2702	TMEM91	TMEM91	chr19	+	41889465	41889987	41889619	41889987	41888676	41888826	2702	1	6	2	0	250	125	0.0574401767052	0.301939236742	0.077	1.0	-0.923
81	SRSF10	SRSF10	chr1	-	24290836	24297929	24290836	24294446	24298062	24298113	81	291	4	305	12	250	125	0.0576560786994	0.301939236742	0.973	0.927	0.046
1307	SLIRP	SLIRP	chr14	+	78183822	78183941	78183844	78183941	78182114	78182222	1307	0	5	10	13	146	125	0.0580660362373	0.302022211108	0.0	0.397	-0.397
1720	EIF1AD	EIF1AD	chr11	-	65767773	65767952	65767773	65767947	65769380	65769637	1720	19	0	29	5	129	125	0.0579528150223	0.302022211108	1.0	0.849	0.151
931	STIL	STIL	chr1	-	47728574	47728788	47728574	47728734	47735306	47735538	931	6	9	71	36	178	125	0.0579566939503	0.302022211108	0.319	0.581	-0.262
3832	UMAD1	UMAD1	chr7	+	7712939	7713084	7712946	7713084	7680266	7680452	3832	12	0	0	1	131	125	0.0584120647378	0.303136200524	1.0	0.0	1.0
3430	ZNF3	ZNF3	chr7	-	99677158	99677279	99677158	99677195	99679923	99680171	3430	2	3	14	2	208	125	0.0585605774036	0.303222449214	0.286	0.808	-0.522
241	ZNF138	ZNF138	chr7	+	64275949	64276031	64275953	64276031	64275295	64275422	241	11	3	7	9	128	125	0.0590265959046	0.304948638168	0.782	0.432	0.35
1166	BIVM	BIVM	chr13	+	103491900	103493888	103491921	103493888	103490992	103491089	1166	0	31	17	202	145	125	0.0591757209437	0.305033592936	0.0	0.068	-0.068
3141	NDRG4	NDRG4	chr16	+	58537609	58537807	58537701	58537807	58534046	58534173	3141	6	7	6	28	216	125	0.0595615810919	0.305651952969	0.332	0.11	0.222
603	TSC22D4	TSC22D4	chr7	-	100074899	100075930	100074899	100075827	100076416	100076902	603	37	4	98	2	227	125	0.0594599655904	0.305651952969	0.836	0.964	-0.128
3644	STAG3	STAG3	chr7	+	99809057	99809162	99809060	99809162	99808633	99808808	3644	2	0	1	6	127	125	0.0600510631148	0.30747749243	1.0	0.141	0.859
1345	DDX11	DDX11	chr12	+	31231323	31231471	31231396	31231471	31226778	31226903	1345	16	0	43	8	197	125	0.0608624465667	0.310739848972	1.0	0.773	0.227
188	RNF19B	RNF19B	chr1	-	33402046	33402910	33402046	33402860	33407852	33408060	188	13	13	12	3	174	125	0.0609585349658	0.310739848972	0.418	0.742	-0.324
2055	IQCA1	IQCA1	chr2	-	237289211	237289279	237289211	237289276	237300618	237300714	2055	11	3	6	8	127	125	0.0613616055458	0.312102502544	0.783	0.425	0.358
3755	APBB3	APBB3	chr5	-	139941171	139941292	139941171	139941286	139941684	139941812	3755	2	3	0	10	130	125	0.0617069133202	0.313165990559	0.391	0.0	0.391
2627	MAP4K4	MAP4K4	chr2	+	102476104	102476326	102476197	102476326	102475457	102475544	2627	188	148	460	282	217	125	0.0620824355983	0.313482372173	0.423	0.484	-0.061
263	ALKBH2	ALKBH2	chr12	-	109530311	109530742	109530311	109530592	109531154	109531293	263	60	13	99	9	250	125	0.0620170626779	0.313482372173	0.698	0.846	-0.148
860	ATP2A1-AS1	ATP2A1-AS1	chr16	-	28890277	28890428	28890277	28890425	28890862	28891242	860	0	4	17	18	127	125	0.0621783217534	0.313482372173	0.0	0.482	-0.482
2966	TMEM53	TMEM53	chr1	-	45118918	45120881	45118918	45120788	45125845	45125967	2966	7	3	76	6	217	125	0.0626898853058	0.315369904416	0.573	0.879	-0.306
3885	GON4L	GON4L	chr1	-	155721750	155722381	155721750	155722378	155724165	155724279	3885	0	3	2	0	127	125	0.0634334641159	0.3184138297	0.0	1.0	-1.0
1792	CAPRIN2	CAPRIN2	chr12	-	30862485	30863448	30862485	30863404	30864499	30864563	1792	49	51	6	16	168	125	0.0639194947264	0.319575128793	0.417	0.218	0.199
3942	ALG13	ALG13	chrX	+	110925359	110925522	110925463	110925522	110924397	110924652	3942	127	20	144	11	228	125	0.0639428269878	0.319575128793	0.777	0.878	-0.101
3562	PIK3R2	PIK3R2	chr19	+	18276920	18277112	18276969	18277112	18274072	18274198	3562	7	115	4	211	173	125	0.0649153334318	0.323731782125	0.042	0.014	0.028
2956	CCDC138	CCDC138	chr2	+	109408010	109408258	109408135	109408258	109405307	109405422	2956	0	5	2	1	249	125	0.0653193662471	0.32504160823	0.0	0.501	-0.501
430	ATF2	ATF2	chr2	-	175936977	175939595	175936977	175939563	175939727	175939815	430	9	26	2	0	156	125	0.0654973496671	0.325223341004	0.217	1.0	-0.783
3438	DEF8	DEF8	chr16	+	90030577	90030718	90030628	90030718	90029770	90029851	3438	32	5	68	27	175	125	0.0664761077996	0.32937192205	0.821	0.643	0.178
1903	PCYT2	PCYT2	chr17	-	79866751	79867197	79866751	79866913	79867389	79867478	1903	6	24	16	180	250	125	0.0669771451811	0.330440554175	0.111	0.043	0.068
3519	GTF2IRD1	GTF2IRD1	chr7	+	73929674	73929926	73929770	73929926	73927159	73927301	3519	10	87	6	138	220	125	0.0669792510855	0.330440554175	0.061	0.024	0.037
483	TRIP10	TRIP10	chr19	+	6746039	6746207	6746188	6746207	6744810	6745005	483	4	1	50	0	250	125	0.0674035073312	0.331821548939	0.667	1.0	-0.333
1457	TUG1	TUG1	chr22	+	31368840	31369587	31368909	31369587	31365196	31367765	1457	194	49	281	47	193	125	0.0678137731172	0.333127915377	0.719	0.795	-0.076
1127	BTN3A2	BTN3A2	chr6	+	26375742	26378548	26376024	26378548	26374998	26375026	1127	1	8	14	18	250	125	0.0685703299918	0.334083065906	0.059	0.28	-0.221
2379	LINC00472	LINC00472	chr6	-	72127022	72127146	72127022	72127095	72129768	72130448	2379	6	2	5	10	175	125	0.0685578692548	0.334083065906	0.682	0.263	0.419
2909	EIF4G1	EIF4G1	chr3	+	184033859	184034006	184033919	184034006	184033550	184033644	2909	8	36	21	227	184	125	0.068264270233	0.334083065906	0.131	0.059	0.072
357	MAN2C1	MAN2C1	chr15	-	75648641	75648790	75648641	75648721	75648946	75649026	357	274	23	238	10	193	125	0.0685894767758	0.334083065906	0.885	0.939	-0.054
2053	ZSWIM8	ZSWIM8	chr10	+	75554298	75554397	75554313	75554397	75553904	75554088	2053	83	77	95	58	139	125	0.0691948547298	0.336085217189	0.492	0.596	-0.104
2057	SLC29A4	SLC29A4	chr7	+	5331323	5331452	5331360	5331452	5330754	5330868	2057	46	32	19	5	161	125	0.0692929068932	0.336085217189	0.527	0.747	-0.22
2386	SLC35B1	SLC35B1	chr17	-	47783565	47783696	47783565	47783671	47784326	47784430	2386	95	27	223	99	149	125	0.0694984826149	0.336372655856	0.747	0.654	0.093
499	ZNF286A	ZNF286A	chr17	+	15603448	15603680	15603521	15603680	15602890	15603091	499	24	1	18	5	197	125	0.0697486974292	0.336874486113	0.938	0.696	0.242
2328	SEC14L1	SEC14L1	chr17	+	75209999	75213181	75212630	75213181	75208031	75208283	2328	134	4	319	2	250	125	0.0699653949201	0.337212668598	0.944	0.988	-0.044
1682	FN1	FN1	chr2	-	216236631	216237098	216236631	216236738	216238044	216238134	1682	1515	55	6071	164	250	125	0.0702069869352	0.337669169381	0.932	0.949	-0.017
419	TMEM159	TMEM159	chr16	+	21172298	21172599	21172405	21172599	21169697	21170067	419	55	19	76	47	231	125	0.0705660440669	0.33868754762	0.61	0.467	0.143
1045	DERL1	DERL1	chr8	-	124031434	124031545	124031434	124031485	124033686	124033739	1045	132	9	352	10	184	125	0.0711154592576	0.338751266944	0.909	0.96	-0.051
185	CTDSP1	CTDSP1	chr2	+	219266833	219266938	219266836	219266938	219266286	219266435	185	66	80	85	152	127	125	0.0711508270716	0.338751266944	0.448	0.355	0.093
2612	NGFRAP1	NGFRAP1	chrX	+	102632390	102633092	102632437	102633092	102631250	102631541	2612	117	4	52	6	171	125	0.0707666608235	0.338751266944	0.955	0.864	0.091
2973	STAG3L5P-PVRIG2P-PILRB	STAG3L5P-PVRIG2P-PILRB	chr7	+	99956312	99956702	99956521	99956702	99955842	99955989	2973	167	1	220	7	250	125	0.0712890623405	0.338751266944	0.988	0.94	0.048
3767	ARFRP1	ARFRP1	chr20	-	62338350	62338449	62338350	62338444	62339218	62339365	3767	3	16	17	27	129	125	0.0713160561988	0.338751266944	0.154	0.379	-0.225
3223	GLMP	GLMP	chr1	-	156263110	156263367	156263110	156263220	156263808	156264027	3223	221	7	406	27	250	125	0.0716673129468	0.339717840133	0.94	0.883	0.057
1879	VEGFB	VEGFB	chr11	+	64004891	64005127	64004992	64005127	64004658	64004694	1879	104	9	184	6	225	125	0.071926354594	0.340244216485	0.865	0.945	-0.08
2914	KIAA1549	KIAA1549	chr7	-	138516126	138522905	138516126	138522857	138524877	138525023	2914	6	2	35	1	172	125	0.0723081442992	0.341347892698	0.686	0.962	-0.276
3784	TFDP2	TFDP2	chr3	-	141692889	141693036	141692889	141693033	141697361	141697524	3784	21	29	26	70	127	125	0.0725026508442	0.341564742399	0.416	0.268	0.148
2610	PPP1R9A	PPP1R9A	chr7	+	94898518	94898819	94898572	94898819	94897861	94898019	2610	1	1	50	1	178	125	0.0729446435865	0.342244358378	0.413	0.972	-0.559
460	CKMT2-AS1	CKMT2-AS1	chr5	-	80533383	80535179	80533383	80535174	80597105	80597388	460	6	1	3	5	129	125	0.0728820580457	0.342244358378	0.853	0.368	0.485
500	ZNF286A	ZNF286A	chr17	+	15603361	15603680	15603521	15603680	15602890	15603091	500	61	1	51	5	250	125	0.0741023438999	0.346968001275	0.968	0.836	0.132
130	SERF2	SERF2	chr15	+	44085773	44088287	44086571	44088287	44085172	44085281	130	60	5	33	0	250	125	0.0744152179635	0.347131713313	0.857	1.0	-0.143
3513	FOSL1	FOSL1	chr11	-	65661484	65661592	65661484	65661587	65664279	65664477	3513	646	39	706	27	129	125	0.0744392930245	0.347131713313	0.941	0.962	-0.021
1029	NFKBIB	NFKBIB	chr19	+	39395654	39395760	39395710	39395760	39390569	39390851	1029	144	4	230	1	180	125	0.0759195104905	0.352603948723	0.962	0.994	-0.032
3315	FAM213A	FAM213A	chr10	+	82180221	82180401	82180238	82180401	82173574	82173632	3315	38	3	41	0	141	125	0.0758970308278	0.352603948723	0.918	1.0	-0.082
1613	OAZ1	OAZ1	chr19	+	2271383	2271529	2271389	2271529	2269484	2269743	1613	1524	24	2310	21	130	125	0.0763754182514	0.352922308806	0.984	0.991	-0.007
2962	ZNF250	ZNF250	chr8	-	146115317	146115459	146115317	146115444	146115692	146115788	2962	12	20	11	6	139	125	0.0761954289237	0.352922308806	0.35	0.622	-0.272
854	ZNF18	ZNF18	chr17	-	11886613	11886724	11886613	11886721	11887429	11887514	854	1	4	14	7	127	125	0.0764485905983	0.352922308806	0.197	0.663	-0.466
859	C12orf57	C12orf57	chr12	+	7053542	7053728	7053638	7053728	7052979	7053336	859	125	1711	21	435	220	125	0.0771487588004	0.355440874714	0.04	0.027	0.013
3001	TNIP1	TNIP1	chr5	-	150411847	150411961	150411847	150411944	150413168	150413360	3001	0	48	26	527	141	125	0.078207891428	0.358882120545	0.0	0.042	-0.042
689	C16orf13	C16orf13	chr16	-	684888	685063	684888	684956	685280	685340	689	90	81	138	174	231	125	0.0781200994543	0.358882120545	0.375	0.3	0.075
1889	STAT3	STAT3	chr17	-	40468806	40468919	40468806	40468869	40469199	40469242	1889	687	40	438	15	174	125	0.0783850692571	0.358978633909	0.925	0.954	-0.029
151	GBGT1	GBGT1	chr9	-	136028334	136029648	136028334	136029629	136030564	136030699	151	1	2	25	4	143	125	0.0790064599926	0.36110507261	0.304	0.845	-0.541
162	TMEM231	TMEM231	chr16	-	75579723	75579975	75579723	75579852	75589701	75589871	162	48	47	12	24	247	125	0.0793300850445	0.361857958896	0.341	0.202	0.139
2927	ICA1	ICA1	chr7	-	8272219	8272385	8272219	8272382	8275539	8275635	2927	8	0	89	28	127	125	0.0795063824632	0.361857958896	1.0	0.758	0.242
610	ZNF33A	ZNF33A	chr10	+	38323205	38323328	38323253	38323328	38306218	38306314	610	3	0	9	12	172	125	0.0796433785131	0.361857958896	1.0	0.353	0.647
1878	PAN2	PAN2	chr12	-	56717820	56717969	56717820	56717966	56718077	56718277	1878	45	27	27	7	127	125	0.0799648122523	0.362601781791	0.621	0.792	-0.171
1907	ASPH	ASPH	chr8	-	62550880	62550922	62550880	62550919	62555446	62555479	1907	32	10	1599	251	127	125	0.0804127443654	0.363915156095	0.759	0.862	-0.103
3082	SCAF4	SCAF4	chr21	-	33057361	33057553	33057361	33057487	33057710	33057797	3082	197	56	134	56	190	125	0.0809410254942	0.364869446296	0.698	0.612	0.086
749	DDIT3	DDIT3	chr12	-	57911051	57911221	57911051	57911207	57911488	57911536	749	195	76	73	17	138	125	0.0807824482169	0.364869446296	0.699	0.795	-0.096
2288	SOAT1	SOAT1	chr1	+	179311144	179311327	179311248	179311327	179310162	179310445	2288	4	24	1	698	228	125	0.0811807244972	0.365233827043	0.084	0.001	0.083
1360	CDC27	CDC27	chr17	-	45219218	45219391	45219218	45219388	45219594	45219802	1360	54	41	101	118	127	125	0.0822609137389	0.368685467593	0.565	0.457	0.108
1555	BBS4	BBS4	chr15	+	73015129	73015188	73015134	73015188	73009118	73009191	1555	5	48	0	25	129	125	0.0822686580579	0.368685467593	0.092	0.0	0.092
387	DMTF1	DMTF1	chr7	+	86811332	86811653	86811371	86811653	86810624	86810657	387	13	37	6	5	163	125	0.0824422244991	0.368744502186	0.212	0.479	-0.267
3476	MAP3K13	MAP3K13	chr3	+	185003304	185003431	185003312	185003431	185000728	185000815	3476	117	5	129	1	132	125	0.0829410008368	0.370255069755	0.957	0.992	-0.035
1649	RINL	RINL	chr19	-	39366970	39367130	39366970	39367114	39367332	39367421	1649	1	1	41	1	140	125	0.0833836039906	0.370406697133	0.472	0.973	-0.501
2630	PSMD2	PSMD2	chr3	+	184019634	184019859	184019645	184019859	184019324	184019446	2630	302	14	2369	63	135	125	0.0831884271923	0.370406697133	0.952	0.972	-0.02
825	TUBGCP3	TUBGCP3	chr13	-	113212509	113212727	113212509	113212697	113213635	113213713	825	46	2	123	0	154	125	0.0834583162744	0.370406697133	0.949	1.0	-0.051
559	ZNF419	ZNF419	chr19	+	58002835	58002965	58002838	58002965	57999078	57999351	559	4	1	1	4	127	125	0.084017879916	0.37217168772	0.797	0.197	0.6
1380	SEC13	SEC13	chr3	-	10360822	10361000	10360822	10360856	10362733	10362872	1380	16	6	6	8	250	125	0.0845382094314	0.373756429775	0.571	0.273	0.298
2245	MAD1L1	MAD1L1	chr7	-	2270183	2270399	2270183	2270362	2272506	2272583	2245	7	4	22	41	161	125	0.0848692821045	0.374499960764	0.576	0.294	0.282
2277	GSTT1	GSTT1	chr22	-	24379360	24379511	24379360	24379450	24381699	24381787	2277	51	4	115	2	185	125	0.0853945465629	0.3759266868	0.896	0.975	-0.079
3941	ALG13	ALG13	chrX	+	110925359	110925522	110925463	110925522	110924345	110924527	3941	128	2	231	12	228	125	0.0855196421036	0.3759266868	0.972	0.913	0.059
3718	GAREM	GAREM	chr18	-	29843483	29848731	29843483	29848728	29850179	29850346	3718	22	34	14	9	127	125	0.0860028172099	0.377329154133	0.389	0.605	-0.216
3502	RICTOR	RICTOR	chr5	-	38945592	38945826	38945592	38945712	38946569	38946654	3502	29	0	57	5	238	125	0.08627378295	0.377797003813	1.0	0.857	0.143
2251	SEH1L	SEH1L	chr18	+	12985238	12987536	12986860	12987536	12984038	12984189	2251	170	0	205	4	250	125	0.0864736995788	0.377952538653	1.0	0.962	0.038
1978	ZFP90	ZFP90	chr16	+	68596894	68601039	68596946	68601039	68592375	68592471	1978	3	7	2	28	176	125	0.0867774470941	0.378560438082	0.233	0.048	0.185
1245	MUTYH	MUTYH	chr1	-	45799084	45799275	45799084	45799233	45800062	45800183	1245	2	10	0	19	166	125	0.0872842737234	0.379331843649	0.131	0.0	0.131
8	THRA	THRA	chr17	+	38249272	38250120	38249389	38250120	38245458	38245586	8	181	8	51	0	241	125	0.0871724781411	0.379331843649	0.921	1.0	-0.079
1046	KRT80	KRT80	chr12	-	52562779	52565341	52562779	52565306	52565441	52565497	1046	2	0	188	379	159	125	0.0891161426685	0.380814148689	1.0	0.281	0.719
1240	MUTYH	MUTYH	chr1	-	45799084	45799275	45799084	45799169	45800062	45800183	1240	6	15	13	11	230	125	0.0889304971015	0.380814148689	0.179	0.391	-0.212
1542	SLC44A3	SLC44A3	chr1	+	95332886	95332973	95332889	95332973	95330298	95330455	1542	4	0	115	80	127	125	0.0885945853723	0.380814148689	1.0	0.586	0.414
167	MORF4L2	MORF4L2	chrX	-	102933426	102933548	102933426	102933528	102940098	102940188	167	48	395	46	549	144	125	0.0882321397997	0.380814148689	0.095	0.068	0.027
1808	ARRB2	ARRB2	chr17	+	4623844	4623935	4623880	4623935	4623687	4623767	1808	4	46	2	102	160	125	0.0886643188351	0.380814148689	0.064	0.015	0.049
2368	ZMAT3	ZMAT3	chr3	-	178735010	178743016	178735010	178743013	178745210	178745311	2368	10	11	16	44	127	125	0.0885191062381	0.380814148689	0.472	0.264	0.208
3236	FARP2	FARP2	chr2	+	242404874	242405451	242405088	242405451	242403313	242403395	3236	2	1	0	4	250	125	0.0890105285259	0.380814148689	0.5	0.0	0.5
3887	CCDC51	CCDC51	chr3	-	48476226	48476546	48476226	48476425	48481397	48481529	3887	6	0	38	17	245	125	0.0884472511392	0.380814148689	1.0	0.533	0.467
597	FUT3	FUT3	chr19	-	5846436	5846977	5846436	5846629	5851400	5851485	597	1	0	0	6	250	125	0.0880956984588	0.380814148689	1.0	0.0	1.0
1428	APRT	APRT	chr16	-	88875876	88876248	88875876	88876114	88876477	88876556	1428	615	150	1497	302	250	125	0.0898438518944	0.382925003184	0.672	0.713	-0.041
1732	DCTN2	DCTN2	chr12	-	57929531	57929629	57929531	57929628	57939810	57939879	1732	2	142	1	573	125	125	0.0902250874442	0.382925003184	0.014	0.002	0.012
2124	EPB41L1	EPB41L1	chr20	+	34802278	34802362	34802281	34802362	34800193	34800298	2124	18	12	17	26	127	125	0.0899749717066	0.382925003184	0.596	0.392	0.204
3552	MECOM	MECOM	chr3	-	168838843	168839000	168838843	168838997	168840367	168840515	3552	2	0	41	84	127	125	0.0902763600374	0.382925003184	1.0	0.325	0.675
1887	SRPK1	SRPK1	chr6	-	35858671	35858818	35858671	35858790	35888244	35888305	1887	0	32	23	346	152	125	0.0907034638187	0.384028109243	0.0	0.052	-0.052
3007	PCID2	PCID2	chr13	-	113831852	113832322	113831852	113832290	113832487	113832601	3007	30	7	63	32	156	125	0.0912682818827	0.385709154501	0.774	0.612	0.162
1126	BTN3A2	BTN3A2	chr6	+	26368202	26368278	26368217	26368278	26365386	26365580	1126	0	14	6	34	139	125	0.0919943712579	0.388064329398	0.0	0.137	-0.137
1174	SF1	SF1	chr11	-	64532075	64533627	64532075	64532990	64534371	64534551	1174	1038	355	545	221	250	125	0.092783349173	0.390675677195	0.594	0.552	0.042
1796	TSC1	TSC1	chr9	-	135785957	135786079	135785957	135786076	135786388	135786500	1796	32	11	33	4	127	125	0.0931629400384	0.390842334212	0.741	0.89	-0.149
2486	RRAD	RRAD	chr16	-	66958712	66959106	66958712	66959097	66959311	66959439	2486	12	30	6	38	133	125	0.0930760331865	0.390842334212	0.273	0.129	0.144
1711	TBC1D32	TBC1D32	chr6	-	121436317	121436893	121436317	121436387	121447523	121447607	1711	12	4	1	3	250	125	0.0937548419369	0.392411956821	0.6	0.143	0.457
3631	SAP30L	SAP30L	chr5	+	153832961	153833060	153832976	153833060	153825516	153826365	3631	9	0	12	4	139	125	0.0938784585696	0.392411956821	1.0	0.73	0.27
1925	EIF4G3	EIF4G3	chr1	-	21276495	21276604	21276495	21276601	21295966	21296089	1925	47	46	63	96	127	125	0.0942397495562	0.393207230907	0.501	0.392	0.109
1259	FAM58A	FAM58A	chrX	-	152853382	152853912	152853382	152853852	152857963	152858191	1259	26	30	72	48	184	125	0.0949287686503	0.393227457887	0.371	0.505	-0.134
3350	CHTOP	CHTOP	chr1	+	153614718	153614905	153614721	153614905	153610770	153610924	3350	134	98	241	231	127	125	0.0947025457057	0.393227457887	0.574	0.507	0.067
448	ZDHHC4	ZDHHC4	chr7	+	6618131	6618351	6618196	6618351	6617064	6617129	448	10	26	27	33	189	125	0.0947957883284	0.393227457887	0.203	0.351	-0.148
889	ADAM15	ADAM15	chr1	+	155033890	155033965	155033893	155033965	155033238	155033308	889	10	20	43	41	127	125	0.0945920822546	0.393227457887	0.33	0.508	-0.178
1701	IDS	IDS	chrX	-	148584841	148585019	148584841	148584975	148585686	148585823	1701	386	18	618	16	168	125	0.0955163195204	0.393421423542	0.941	0.966	-0.025
1974	USP16	USP16	chr21	+	30409596	30409784	30409599	30409784	30408591	30408695	1974	122	82	72	70	127	125	0.095187836381	0.393421423542	0.594	0.503	0.091
2291	NR2C1	NR2C1	chr12	-	95424184	95424649	95424184	95424405	95425124	95425264	2291	0	2	6	2	250	125	0.0956236336535	0.393421423542	0.0	0.6	-0.6
2304	EDRF1	EDRF1	chr10	+	127426486	127426558	127426491	127426558	127424212	127424473	2304	29	2	53	0	129	125	0.0956601025489	0.393421423542	0.934	1.0	-0.066
3375	TICRR	TICRR	chr15	+	90127516	90127758	90127519	90127758	90125916	90126196	3375	5	1	37	0	127	125	0.0958586795988	0.393534114996	0.831	1.0	-0.169
2542	RSRC2	RSRC2	chr12	-	123003385	123003598	123003385	123003576	123005931	123005975	2542	26	200	15	202	146	125	0.096235893366	0.39437846497	0.1	0.06	0.04
1234	SERPINB1	SERPINB1	chr6	-	2836089	2836257	2836089	2836253	2836341	2836484	1234	29	2	449	6	128	125	0.0966894260057	0.395532011365	0.934	0.987	-0.053
2088	RWDD4	RWDD4	chr4	-	184572370	184572480	184572370	184572476	184577033	184577114	2088	32	8	138	15	128	125	0.0975242980909	0.398238652417	0.796	0.9	-0.104
1490	IL18R1	IL18R1	chr2	+	103006515	103006677	103006518	103006677	103003320	103003460	1490	0	2	6	2	127	125	0.0981586809786	0.399410278885	0.0	0.747	-0.747
995	SCNM1	SCNM1	chr1	+	151140619	151140814	151140669	151140814	151139801	151139890	995	192	17	276	13	174	125	0.0980335748955	0.399410278885	0.89	0.938	-0.048
1327	PLEKHB2	PLEKHB2	chr2	+	131897739	131897848	131897742	131897848	131890474	131890588	1327	21	14	81	27	127	125	0.0987714990685	0.401193774485	0.596	0.747	-0.151
1227	ACHE	ACHE	chr7	-	100487614	100488709	100487614	100487956	100488789	100488959	1227	20	21	3	0	250	125	0.0991781290964	0.40121832669	0.323	1.0	-0.677
2505	NUSAP1	NUSAP1	chr15	+	41643188	41643327	41643230	41643327	41641295	41641439	2505	29	70	141	228	166	125	0.099497576965	0.40121832669	0.238	0.318	-0.08
3495	LY6K	LY6K	chr8	+	143784508	143785584	143784540	143785584	143783017	143783131	3495	8	6	44	11	156	125	0.0990267642296	0.40121832669	0.517	0.762	-0.245
3499	PTBP1	PTBP1	chr19	+	805491	805569	805512	805569	805012	805187	3499	288	8	817	10	145	125	0.099650136816	0.40121832669	0.969	0.986	-0.017
3520	GTF2IRD1	GTF2IRD1	chr7	+	73969722	73969824	73969767	73969824	73969503	73969553	3520	38	58	77	76	169	125	0.0993036988765	0.40121832669	0.326	0.428	-0.102
1534	MSTO1	MSTO1	chr1	+	155583849	155584758	155583852	155584758	155583447	155583524	1534	9	0	17	5	127	125	0.100522288745	0.402096154285	1.0	0.77	0.23
3425	NCOR2	NCOR2	chr12	-	124841187	124841352	124841187	124841328	124846671	124846843	3425	45	4	63	1	148	125	0.100567763686	0.402096154285	0.905	0.982	-0.077
3720	MUC1	MUC1	chr1	-	155161973	155162101	155161973	155162074	155162576	155162706	3720	4	1	178	252	151	125	0.100516553288	0.402096154285	0.768	0.369	0.399
882	DALRD3	DALRD3	chr3	-	49053405	49053519	49053405	49053493	49053590	49053773	882	55	18	132	24	150	125	0.100065058366	0.402096154285	0.718	0.821	-0.103
232	TMEM218	TMEM218	chr11	-	124972027	124972247	124972027	124972213	124972532	124972705	232	0	5	4	6	158	125	0.10232542537	0.40841345994	0.0	0.345	-0.345
1916	ATF3	ATF3	chr1	+	212792387	212794119	212792699	212794119	212791468	212791576	1916	183	2763	100	1217	250	125	0.102584267128	0.408736967292	0.032	0.039	-0.007
725	ZNF189	ZNF189	chr9	+	104162165	104162292	104162210	104162292	104161135	104161471	725	11	12	3	0	169	125	0.102780297981	0.408809524322	0.404	1.0	-0.596
55	PLAGL1	PLAGL1	chr6	-	144287294	144287367	144287294	144287349	144290043	144290115	55	16	5	27	2	142	125	0.103263738506	0.410023030786	0.738	0.922	-0.184
1946	TP73-AS1	TP73-AS1	chr1	-	3659367	3659521	3659367	3659475	3659624	3659754	1946	22	17	22	34	170	125	0.103971183022	0.411410929032	0.488	0.322	0.166
39	FMR1	FMR1	chrX	+	147026388	147026571	147026463	147026571	147024650	147024846	39	115	11	250	42	199	125	0.103876988669	0.411410929032	0.868	0.789	0.079
920	RPLP0	RPLP0	chr12	-	120638532	120638694	120638532	120638634	120638885	120639014	920	642	2268	958	3078	184	125	0.104195551543	0.411590331611	0.161	0.175	-0.014
963	GOLGB1	GOLGB1	chr3	-	121438492	121438615	121438492	121438600	121441108	121441225	963	23	7	35	24	139	125	0.104908403351	0.413695401894	0.747	0.567	0.18
1267	SMARCA4	SMARCA4	chr19	+	11168930	11169039	11168933	11169039	11151973	11152236	1267	175	80	279	167	127	125	0.105434060103	0.413733582197	0.683	0.622	0.061
2547	ACIN1	ACIN1	chr14	-	23533563	23533697	23533563	23533694	23535174	23535217	2547	273	64	380	118	127	125	0.105817897491	0.413733582197	0.808	0.76	0.048
285	ZNF181	ZNF181	chr19	+	35230427	35230526	35230430	35230526	35230052	35230173	285	2	4	5	1	127	125	0.105294319228	0.413733582197	0.33	0.831	-0.501
606	ATXN7L1	ATXN7L1	chr7	-	105245220	105248340	105245220	105248337	105250975	105251050	606	1	4	5	2	127	125	0.105648455474	0.413733582197	0.197	0.711	-0.514
986	PER3	PER3	chr1	+	7854016	7854068	7854019	7854068	7848104	7848306	986	6	0	16	7	127	125	0.105507203039	0.413733582197	1.0	0.692	0.308
2706	ASNS	ASNS	chr7	-	97498219	97498491	97498219	97498417	97499089	97499125	2706	173	0	339	6	198	125	0.106023991731	0.413835580627	1.0	0.973	0.027
2226	OGG1	OGG1	chr3	+	9800870	9800970	9800917	9800970	9798450	9798500	2226	6	4	5	0	171	125	0.107002194639	0.416945839788	0.523	1.0	-0.477
1359	CDC27	CDC27	chr17	-	45229171	45229302	45229171	45229284	45232037	45232152	1359	4	60	28	182	142	125	0.107597460403	0.418555941568	0.055	0.119	-0.064
2098	ZNF83	ZNF83	chr19	-	53119970	53120094	53119970	53120068	53122188	53122315	2098	2	10	3	2	150	125	0.108511345113	0.420782620617	0.143	0.556	-0.413
3290	AMOTL2	AMOTL2	chr3	-	134078947	134079255	134078947	134079249	134080353	134080649	3290	517	26	597	45	130	125	0.108535926066	0.420782620617	0.95	0.927	0.023
1052	LOC100505666	LOC100505666	chr1	-	155018435	155018722	155018435	155018631	155021744	155021837	1052	0	5	9	18	215	125	0.11011395556	0.421217943149	0.0	0.225	-0.225
1468	ZDHHC6	ZDHHC6	chr10	-	114203272	114203364	114203272	114203352	114204927	114205408	1468	52	5	104	3	136	125	0.109496671912	0.421217943149	0.905	0.97	-0.065
1976	ASRGL1	ASRGL1	chr11	+	62105361	62105639	62105438	62105639	62104773	62105046	1976	4	2	2	7	201	125	0.109674095287	0.421217943149	0.554	0.151	0.403
211	HMGB3	HMGB3	chrX	+	150154067	150154222	150154071	150154222	150151747	150151849	211	73	15	114	12	128	125	0.109735207728	0.421217943149	0.826	0.903	-0.077
3597	ZNF468	ZNF468	chr19	-	53357124	53357379	53357124	53357360	53357510	53357598	3597	5	1	31	0	143	125	0.109222420229	0.421217943149	0.814	1.0	-0.186
3841	SPTLC1	SPTLC1	chr9	-	94793415	94794840	94793415	94794808	94797091	94797165	3841	193	9	462	10	156	125	0.10994358788	0.421217943149	0.945	0.974	-0.029
522	RBFOX2	RBFOX2	chr22	-	36155934	36156079	36155934	36156067	36157248	36157341	522	103	103	100	136	136	125	0.109866121909	0.421217943149	0.479	0.403	0.076
858	NDUFB9	NDUFB9	chr8	+	125555327	125555520	125555329	125555520	125551342	125551528	858	566	7	1360	32	126	125	0.109341859388	0.421217943149	0.988	0.977	0.011
156	PCDH19	PCDH19	chrX	-	99596900	99597073	99596900	99597070	99605643	99605702	156	90	62	12	3	127	125	0.110763201286	0.421530660729	0.588	0.797	-0.209
2214	PAPD4	PAPD4	chr5	+	78938654	78938733	78938666	78938733	78936927	78937019	2214	25	8	88	56	136	125	0.111044972947	0.421530660729	0.742	0.591	0.151
3282	ZNF433	ZNF433	chr19	-	12128980	12129116	12128980	12129107	12146351	12146556	3282	2	7	4	2	133	125	0.111112475164	0.421530660729	0.212	0.653	-0.441
3614	TYMP	TYMP	chr22	-	50967924	50968160	50967924	50968148	50968332	50968514	3614	5	11	0	6	136	125	0.110693818878	0.421530660729	0.295	0.0	0.295
3658	TCF7	TCF7	chr5	+	133481431	133483920	133481914	133483920	133479282	133479331	3658	22	105	2	29	250	125	0.111079403298	0.421530660729	0.095	0.033	0.062
403	TOM1	TOM1	chr22	+	35718991	35719170	35719020	35719170	35717951	35718030	403	5	89	1	87	153	125	0.111500566729	0.422306100346	0.044	0.009	0.035
2907	MPDU1	MPDU1	chr17	+	7489263	7489396	7489268	7489396	7489049	7489115	2907	133	10	327	12	129	125	0.112958994623	0.427126198418	0.928	0.964	-0.036
1417	TCF19	TCF19	chr6	+	31126673	31127484	31126919	31127484	31126302	31126499	1417	19	4	179	88	250	125	0.11353683858	0.428577123145	0.704	0.504	0.2
1952	GATAD2A	GATAD2A	chr19	+	19611926	19612225	19611929	19612225	19609251	19609531	1952	273	14	246	22	127	125	0.113715548116	0.428577123145	0.95	0.917	0.033
1835	PMP22	PMP22	chr17	-	15163966	15164078	15163966	15164074	15168470	15168674	1835	0	5	1	0	128	125	0.113919023531	0.428641301306	0.0	1.0	-1.0
3936	ALG9	ALG9	chr11	-	111708971	111709122	111708971	111709101	111711377	111711532	3936	6	33	39	103	145	125	0.114223203218	0.429083568951	0.136	0.246	-0.11
1650	MLLT4	MLLT4	chr6	+	168363112	168363247	168363118	168363247	168351865	168352867	1650	56	29	412	143	130	125	0.114770169946	0.430434944055	0.65	0.735	-0.085
1927	DDX49	DDX49	chr19	+	19031388	19031512	19031459	19031512	19030483	19030665	1927	215	10	254	5	195	125	0.115546120288	0.432193376541	0.932	0.97	-0.038
3501	RICTOR	RICTOR	chr5	-	38978684	38978752	38978684	38978750	38981968	38982138	3501	20	2	29	0	126	125	0.115615018083	0.432193376541	0.908	1.0	-0.092
148	GPATCH4	GPATCH4	chr1	-	156568759	156568896	156568759	156568822	156571200	156571279	148	46	0	190	8	198	125	0.11594613811	0.432355315185	1.0	0.937	0.063
3214	HINFP	HINFP	chr11	+	119004731	119005765	119004793	119005765	119003804	119003929	3214	5	50	1	49	186	125	0.116034462579	0.432355315185	0.063	0.014	0.049
3768	ARFRP1	ARFRP1	chr20	-	62333181	62333252	62333181	62333247	62333487	62333569	3768	76	1	160	9	129	125	0.116448877287	0.432879160407	0.987	0.945	0.042
862	CKLF	CKLF	chr16	+	66599788	66600190	66599985	66600190	66586465	66586696	862	7	1	40	0	250	125	0.116551631271	0.432879160407	0.778	1.0	-0.222
3613	PAPD5	PAPD5	chr16	+	50259008	50259196	50259149	50259196	50258801	50258905	3613	149	22	121	29	250	125	0.11683107732	0.433217172191	0.772	0.676	0.096
2573	TIMM9	TIMM9	chr14	-	58875211	58875817	58875211	58875799	58877560	58877656	2573	16	6	27	3	142	125	0.117651335641	0.435556232912	0.701	0.888	-0.187
2242	PHF1	PHF1	chr6	+	33382731	33382921	33382742	33382921	33382501	33382606	2242	62	45	79	37	135	125	0.118355353874	0.437458132727	0.561	0.664	-0.103
292	GLS2	GLS2	chr12	-	56868827	56868967	56868827	56868894	56869407	56869466	292	1	0	1	11	197	125	0.118748978186	0.437514974958	1.0	0.055	0.945
3053	LST1	LST1	chr6	+	31556294	31556686	31556339	31556686	31554976	31555095	3053	5	0	0	1	169	125	0.118751345965	0.437514974958	1.0	0.0	1.0
1986	KCNC4	KCNC4	chr1	+	110774842	110776674	110775532	110776674	110768596	110768800	1986	19	1	110	24	250	125	0.119143679756	0.438258111614	0.905	0.696	0.209
3940	PSMG1	PSMG1	chr21	-	40551849	40551912	40551849	40551897	40552210	40552362	3940	59	5	330	11	139	125	0.119342159136	0.438286939063	0.914	0.964	-0.05
272	ENY2	ENY2	chr8	+	110352672	110352792	110352719	110352792	110351548	110351619	272	10	41	9	81	171	125	0.119892653511	0.439606396207	0.151	0.075	0.076
944	LCOR	LCOR	chr10	+	98714709	98724198	98718168	98724198	98711859	98711953	944	13	4	73	7	250	125	0.120716101411	0.441920887172	0.619	0.839	-0.22
2568	NRF1	NRF1	chr7	+	129297182	129297414	129297185	129297414	129251542	129251665	2568	13	6	17	2	127	125	0.12157620153	0.444361983017	0.681	0.893	-0.212
124	ZEB1	ZEB1	chr10	+	31784704	31784767	31784707	31784767	31749965	31750166	124	54	45	8	2	127	125	0.122124792409	0.445176778881	0.542	0.797	-0.255
2841	PITPNM1	PITPNM1	chr11	-	67263648	67263819	67263648	67263816	67264701	67264907	2841	134	32	95	35	127	125	0.122210136232	0.445176778881	0.805	0.728	0.077
3677	BTN3A1	BTN3A1	chr6	+	26407898	26408180	26408054	26408180	26406136	26406484	3677	88	8	48	1	250	125	0.122380045347	0.445176778881	0.846	0.96	-0.114
3527	LIMA1	LIMA1	chr12	-	50586234	50586347	50586234	50586344	50589612	50589670	3527	82	347	125	675	127	125	0.12345891309	0.448391850227	0.189	0.154	0.035
52	PLAGL1	PLAGL1	chr6	-	144287294	144287422	144287294	144287335	144290043	144290115	52	18	24	23	57	211	125	0.12379815883	0.448830719709	0.308	0.193	0.115
958	TM2D2	TM2D2	chr8	-	38852836	38853313	38852836	38853212	38853937	38854041	958	19	5	48	4	225	125	0.123970207488	0.448830719709	0.679	0.87	-0.191
1890	STAT3	STAT3	chr17	-	40500406	40500557	40500406	40500535	40540296	40540513	1890	188	51	84	34	146	125	0.124646502785	0.450188177936	0.759	0.679	0.08
2577	DCAF4	DCAF4	chr14	+	73406927	73407085	73406959	73407085	73406509	73406610	2577	18	0	160	16	156	125	0.124736785274	0.450188177936	1.0	0.889	0.111
68	SLC35C2	SLC35C2	chr20	-	44986261	44986412	44986261	44986341	44987025	44987402	68	59	2	162	16	195	125	0.125722867155	0.453035848886	0.95	0.866	0.084
1920	LTB4R2	LTB4R2	chr14	+	24779804	24781259	24779860	24781259	24779356	24779461	1920	4	4	1	7	180	125	0.127070736301	0.456461910556	0.41	0.09	0.32
67	SLC35C2	SLC35C2	chr20	-	44987025	44987597	44987025	44987402	44993009	44993097	67	12	13	27	60	250	125	0.126891488982	0.456461910556	0.316	0.184	0.132
1615	HDAC9	HDAC9	chr7	+	18629958	18630109	18629967	18630109	18624903	18625145	1615	16	7	171	34	133	125	0.128527119711	0.45876723557	0.682	0.825	-0.143
175	TMBIM4	TMBIM4	chr12	-	66532503	66532549	66532503	66532514	66539620	66539738	175	155	2	259	10	159	125	0.12889353001	0.45876723557	0.984	0.953	0.031
237	TMEM218	TMEM218	chr11	-	124972027	124972247	124972027	124972213	124972629	124972705	237	0	4	7	11	158	125	0.128980637801	0.45876723557	0.0	0.335	-0.335
2830	CTSC	CTSC	chr11	-	88053980	88059611	88053980	88059567	88061279	88061364	2830	9	2	110	5	168	125	0.129109352507	0.45876723557	0.77	0.942	-0.172
3659	TCF7	TCF7	chr5	+	133481891	133483920	133481914	133483920	133479282	133479331	3659	33	105	4	29	147	125	0.128026703041	0.45876723557	0.211	0.105	0.106
518	TRO	TRO	chrX	+	54948635	54948724	54948650	54948724	54946995	54947311	518	60	133	6	5	139	125	0.128618355259	0.45876723557	0.289	0.519	-0.23
598	TSC22D4	TSC22D4	chr7	-	100074899	100075085	100074899	100075082	100076416	100076902	598	3	1	4	10	127	125	0.128692708888	0.45876723557	0.747	0.282	0.465
3423	HIPK2	HIPK2	chr7	-	139299031	139299239	139299031	139299158	139305146	139305309	3423	55	31	222	84	205	125	0.129373801408	0.458997483699	0.52	0.617	-0.097
1053	DOCK7	DOCK7	chr1	-	62943370	62943505	62943370	62943496	62954604	62954736	1053	26	3	203	7	133	125	0.129897821947	0.460146521812	0.891	0.965	-0.074
458	SMG7	SMG7	chr1	+	183520952	183523328	183522111	183523328	183520179	183520325	458	103	2	232	0	250	125	0.130505285788	0.461587156964	0.963	1.0	-0.037
1783	LINC01588	LINC01588	chr14	-	50457724	50458725	50457724	50458482	50458973	50459043	1783	0	2	6	3	250	125	0.13118346476	0.462946077153	0.0	0.5	-0.5
3331	COX18	COX18	chr4	-	73933745	73933850	73933745	73933846	73935033	73935476	3331	3	3	7	31	128	125	0.131292232407	0.462946077153	0.494	0.181	0.313
1060	ZDHHC16	ZDHHC16	chr10	+	99215416	99215540	99215470	99215540	99214470	99214556	1060	35	1	287	31	178	125	0.13170557313	0.463692362367	0.961	0.867	0.094
766	RAP1GDS1	RAP1GDS1	chr4	+	99214555	99214666	99214558	99214666	99182526	99182720	766	34	40	81	144	127	125	0.131949438011	0.463840608543	0.456	0.356	0.1
642	MAGI1	MAGI1	chr3	-	65361419	65361623	65361419	65361620	65364935	65365229	642	14	6	4	6	127	125	0.132338919013	0.464499503528	0.697	0.396	0.301
3508	CDV3	CDV3	chr3	+	133306002	133309118	133307196	133309118	133305406	133305566	3508	528	87	1465	294	250	125	0.132789704676	0.464884699658	0.752	0.714	0.038
428	ZNF700	ZNF700	chr19	+	12057986	12058122	12057995	12058122	12035882	12036088	428	2	0	5	9	133	125	0.132853087288	0.464884699658	1.0	0.343	0.657
1429	USP33	USP33	chr1	-	78187515	78187610	78187515	78187586	78187708	78187881	1429	22	20	82	43	148	125	0.133499325025	0.465022648837	0.482	0.617	-0.135
2037	TGOLN2	TGOLN2	chr2	-	85545140	85549881	85545140	85549864	85552037	85552121	2037	1	58	0	254	141	125	0.133366688587	0.465022648837	0.015	0.0	0.015
2120	BOC	BOC	chr3	+	112996941	112997104	112996944	112997104	112993221	112993529	2120	38	21	4	0	127	125	0.133317212097	0.465022648837	0.64	1.0	-0.36
1120	TTC21A	TTC21A	chr3	+	39169821	39169979	39169824	39169979	39167751	39167881	1120	0	1	4	0	127	125	0.135403870786	0.467129017381	0.0	1.0	-1.0
1463	EIF3C	EIF3C	chr16	-	28412179	28412305	28412179	28412275	28412527	28412717	1463	2	1	0	3	154	125	0.135513302838	0.467129017381	0.619	0.0	0.619
1606	PJA1	PJA1	chrX	-	68380580	68383309	68380580	68382983	68385214	68385365	1606	43	114	48	87	250	125	0.135526339536	0.467129017381	0.159	0.216	-0.057
1789	IST1	IST1	chr16	+	71958671	71958720	71958675	71958720	71957190	71957283	1789	316	11	319	5	128	125	0.13533238438	0.467129017381	0.966	0.984	-0.018
2143	UBE2V1	UBE2V1	chr20	-	48713208	48713357	48713208	48713348	48729643	48729735	2143	176	1	714	16	133	125	0.135519714251	0.467129017381	0.994	0.977	0.017
2709	UBE2A	UBE2A	chrX	+	118708863	118708944	118708870	118708944	118708429	118708718	2709	194	1	248	6	131	125	0.134932335648	0.467129017381	0.995	0.975	0.02
2978	PEX10	PEX10	chr1	-	2338158	2338394	2338158	2338334	2339890	2340297	2978	0	20	8	88	184	125	0.134914956039	0.467129017381	0.0	0.058	-0.058
1215	HAUS8	HAUS8	chr19	-	17170806	17170902	17170806	17170899	17173507	17173589	1215	25	1	108	17	127	125	0.13588629617	0.46718247861	0.961	0.862	0.099
1942	RASSF8	RASSF8	chr12	+	26208168	26208379	26208211	26208379	26147969	26148063	1942	66	25	49	10	167	125	0.136054341503	0.46718247861	0.664	0.786	-0.122
2526	UBOX5	UBOX5	chr20	-	3088218	3090960	3088218	3090955	3095950	3096112	2526	5	4	8	1	129	125	0.136354694714	0.46718247861	0.548	0.886	-0.338
3484	SLC4A3	SLC4A3	chr2	+	220498576	220498701	220498601	220498701	220497995	220498179	3484	1	0	6	38	149	125	0.136188908063	0.46718247861	1.0	0.117	0.883
2222	GTPBP3	GTPBP3	chr19	+	17451852	17452131	17451915	17452131	17450242	17450408	2222	13	0	40	6	187	125	0.137366478604	0.468554205209	1.0	0.817	0.183
381	AFG3L1P	AFG3L1P	chr16	+	90044046	90044210	90044085	90044210	90038987	90039173	381	17	1	26	7	163	125	0.137210014161	0.468554205209	0.929	0.74	0.189
53	PLAGL1	PLAGL1	chr6	-	144287294	144287349	144287294	144287335	144290043	144290115	53	5	24	4	57	138	125	0.136973711174	0.468554205209	0.159	0.06	0.099
1193	MPPE1	MPPE1	chr18	-	11886711	11886780	11886711	11886777	11886915	11887024	1193	7	24	15	23	127	125	0.138952322851	0.470639690348	0.223	0.391	-0.168
2274	ECSIT	ECSIT	chr19	-	11618516	11618665	11618516	11618544	11618805	11618863	2274	174	4	202	1	245	125	0.138877193045	0.470639690348	0.957	0.99	-0.033
3733	TRMU	TRMU	chr22	+	46746242	46746360	46746246	46746360	46742318	46742441	3733	16	4	25	16	128	125	0.139001457045	0.470639690348	0.796	0.604	0.192
3931	IMPDH1	IMPDH1	chr7	-	128049342	128049420	128049342	128049406	128049809	128050036	3931	3	0	1	2	138	125	0.138804884248	0.470639690348	1.0	0.312	0.688
776	CCDC92	CCDC92	chr12	-	124428818	124428911	124428818	124428901	124457075	124457532	776	13	0	33	5	134	125	0.138603126702	0.470639690348	1.0	0.86	0.14
409	MSANTD2	MSANTD2	chr11	-	124644614	124644870	124644614	124644714	124669766	124670300	409	37	1	2	1	250	125	0.13965760861	0.472165944404	0.949	0.5	0.449
2004	PRR4	PRR4	chr12	-	10999643	10999966	10999643	10999734	11000970	11001006	2004	30	0	43	3	250	125	0.139883392977	0.472234831798	1.0	0.878	0.122
1755	IBTK	IBTK	chr6	-	82906014	82906163	82906014	82906118	82909857	82909970	1755	31	4	229	11	169	125	0.140239531619	0.472742937232	0.851	0.939	-0.088
2047	CDIPT	CDIPT	chr16	-	29873906	29874041	29873906	29873956	29874135	29874609	2047	170	8	249	5	209	125	0.140545433764	0.473080457135	0.927	0.968	-0.041
1024	PRPF4	PRPF4	chr9	+	116038824	116039005	116038827	116039005	116037913	116038050	1024	7	41	53	167	127	125	0.142791417098	0.47516680934	0.144	0.238	-0.094
1532	MSTO1	MSTO1	chr1	+	155583215	155583357	155583252	155583357	155582839	155583024	1532	6	50	6	124	161	125	0.141818286158	0.47516680934	0.085	0.036	0.049
1714	MEIS2	MEIS2	chr15	-	37187351	37187462	37187351	37187441	37188828	37188887	1714	32	39	5	14	145	125	0.141646268482	0.47516680934	0.414	0.235	0.179
1948	FAM193A	FAM193A	chr4	+	2664564	2664718	2664570	2664718	2661538	2661781	1948	87	0	51	2	130	125	0.142438931192	0.47516680934	1.0	0.961	0.039
2054	ZSWIM8	ZSWIM8	chr10	+	75560774	75560953	75560842	75560953	75560397	75560517	2054	186	22	125	8	192	125	0.142818732168	0.47516680934	0.846	0.91	-0.064
2541	RSRC2	RSRC2	chr12	-	123003385	123003598	123003385	123003576	123005050	123005128	2541	116	84	77	39	146	125	0.141507874882	0.47516680934	0.542	0.628	-0.086
3291	AMOTL2	AMOTL2	chr3	-	134077381	134077561	134077381	134077558	134078124	134078345	3291	328	71	328	92	127	125	0.14213845998	0.47516680934	0.82	0.778	0.042
955	ZNF135	ZNF135	chr19	+	58578072	58581110	58578108	58581110	58574813	58574909	955	6	4	4	10	160	125	0.142448242701	0.47516680934	0.54	0.238	0.302
1454	C8orf59	C8orf59	chr8	-	86131464	86131592	86131464	86131589	86132534	86132651	1454	106	15	129	30	127	125	0.143723725997	0.476110729203	0.874	0.809	0.065
3300	RBM26	RBM26	chr13	-	79928573	79928705	79928573	79928696	79929354	79929519	3300	38	9	83	36	133	125	0.14366378317	0.476110729203	0.799	0.684	0.115
798	PSMC3IP	PSMC3IP	chr17	-	40725495	40725641	40725495	40725605	40726116	40726228	798	61	0	154	5	160	125	0.143353323938	0.476110729203	1.0	0.96	0.04
1260	AMT	AMT	chr3	-	49459536	49459704	49459536	49459690	49459793	49460111	1260	10	1	12	6	138	125	0.145049171206	0.479810136119	0.901	0.644	0.257
2650	DDX54	DDX54	chr12	-	113594977	113596917	113594977	113596914	113599074	113599187	2650	48	26	69	58	127	125	0.145699927543	0.48127030664	0.645	0.539	0.106
160	TRPM7	TRPM7	chr15	-	50875285	50875356	50875285	50875353	50878588	50878685	160	17	22	43	31	127	125	0.146538410455	0.481962525946	0.432	0.577	-0.145
1963	MYLK	MYLK	chr3	-	123337485	123337617	123337485	123337614	123339053	123339530	1963	6	0	368	109	127	125	0.146505087867	0.481962525946	1.0	0.769	0.231
2949	LMBR1L	LMBR1L	chr12	-	49495032	49495106	49495032	49495046	49495254	49495332	2949	147	51	40	22	184	125	0.146230576704	0.481962525946	0.662	0.553	0.109
1549	E2F6	E2F6	chr2	-	11593707	11593924	11593707	11593848	11597304	11597359	1549	101	4	115	1	200	125	0.147212869116	0.482122575018	0.94	0.986	-0.046
2741	MDM1	MDM1	chr12	-	68718784	68721290	68718784	68720801	68724886	68725001	2741	0	3	13	17	250	125	0.14682325588	0.482122575018	0.0	0.277	-0.277
987	PER3	PER3	chr1	+	7889893	7890221	7889896	7890221	7887177	7887875	987	3	5	17	8	127	125	0.14721620168	0.482122575018	0.371	0.677	-0.306
2601	FBXO44	FBXO44	chr1	+	11715862	11716157	11715996	11716157	11714913	11715009	2601	94	1	82	4	250	125	0.147607030255	0.482714882726	0.979	0.911	0.068
1385	SIGMAR1	SIGMAR1	chr9	-	34634718	34635855	34634718	34635637	34636993	34637086	1385	201	11	1125	36	250	125	0.148238306872	0.484090720879	0.901	0.94	-0.039
1220	MIER1	MIER1	chr1	+	67394569	67394646	67394611	67394646	67391824	67391925	1220	11	2	14	0	166	125	0.148718498338	0.484969968339	0.806	1.0	-0.194
1511	PCNX	PCNX	chr14	+	71479701	71479919	71479716	71479919	71478208	71478266	1511	26	5	94	7	139	125	0.149326115027	0.485455641435	0.824	0.924	-0.1
1737	RASGEF1B	RASGEF1B	chr4	-	82369222	82369438	82369222	82369435	82377804	82377942	1737	17	13	1	4	127	125	0.14950091089	0.485455641435	0.563	0.197	0.366
504	ANP32E	ANP32E	chr1	-	150190716	150193063	150190716	150193060	150195511	150195566	504	76	10	524	39	127	125	0.149120241906	0.485455641435	0.882	0.93	-0.048
1849	WBP5	WBP5	chrX	+	102612542	102613397	102612545	102613397	102611379	102611534	1849	448	9	225	1	127	125	0.15182667282	0.489207626768	0.98	0.996	-0.016
1935	ARNT	ARNT	chr1	-	150788734	150788882	150788734	150788876	150789263	150789366	1935	51	2	79	0	130	125	0.151024417651	0.489207626768	0.961	1.0	-0.039
1996	FUS	FUS	chr16	+	31195178	31195323	31195181	31195323	31193833	31193985	1996	1205	530	1521	604	127	125	0.151839443738	0.489207626768	0.691	0.713	-0.022
2511	CYB561D1	CYB561D1	chr1	+	110038300	110043063	110038377	110043063	110036700	110036909	2511	7	3	6	0	201	125	0.151437098636	0.489207626768	0.592	1.0	-0.408
3399	SHPRH	SHPRH	chr6	-	146205944	146207923	146205944	146207576	146209155	146209236	3399	38	0	34	2	250	125	0.151933121145	0.489207626768	1.0	0.895	0.105
536	RUSC1	RUSC1	chr1	+	155295106	155295281	155295205	155295281	155294892	155294969	536	91	0	289	6	223	125	0.151484900783	0.489207626768	1.0	0.964	0.036
856	NDUFB9	NDUFB9	chr8	+	125555329	125555520	125555362	125555520	125551342	125551528	856	147	18	376	29	157	125	0.152226407733	0.48946644948	0.867	0.912	-0.045
1837	ZNF302	ZNF302	chr19	+	35174056	35174143	35174059	35174143	35173681	35173802	1837	8	35	15	32	127	125	0.152640385839	0.490013658271	0.184	0.316	-0.132
2126	GNG10	GNG10	chr9	+	114431548	114432526	114431551	114432526	114429094	114429226	2126	97	37	610	311	127	125	0.153737620633	0.490013658271	0.721	0.659	0.062
2246	MAD1L1	MAD1L1	chr7	-	2270183	2270362	2270183	2270359	2272506	2272583	2246	6	2	45	3	127	125	0.153888586895	0.490013658271	0.747	0.937	-0.19
2673	CIART	CIART	chr1	+	150255871	150256043	150255923	150256043	150254942	150255028	2673	3	0	14	11	176	125	0.153645277596	0.490013658271	1.0	0.475	0.525
2756	ABHD14B	ABHD14B	chr3	-	52005475	52005908	52005475	52005714	52007980	52008646	2756	14	17	39	25	250	125	0.153745330761	0.490013658271	0.292	0.438	-0.146
3065	C11orf80	C11orf80	chr11	+	66605837	66605916	66605840	66605916	66595736	66595835	3065	5	9	67	52	127	125	0.153629401886	0.490013658271	0.354	0.559	-0.205
605	CHD4	CHD4	chr12	-	6711125	6711341	6711125	6711320	6711541	6711663	605	101	66	258	219	145	125	0.15293666589	0.490013658271	0.569	0.504	0.065
1368	GMEB1	GMEB1	chr1	+	29010094	29010252	29010097	29010252	28995239	28995351	1368	7	1	15	10	127	125	0.15469272987	0.490451772395	0.873	0.596	0.277
1774	JOSD2	JOSD2	chr19	-	51013542	51013705	51013542	51013702	51014373	51014612	1774	11	6	9	1	127	125	0.155306172381	0.490451772395	0.643	0.899	-0.256
3113	EPB41L3	EPB41L3	chr18	-	5419709	5419930	5419709	5419876	5423376	5423552	3113	429	31	232	10	178	125	0.155290487401	0.490451772395	0.907	0.942	-0.035
3689	DPH5	DPH5	chr1	-	101455179	101456187	101455179	101456184	101458192	101458296	3689	73	6	117	19	127	125	0.154804223711	0.490451772395	0.923	0.858	0.065
3771	PFDN6	PFDN6	chr6	+	33257546	33257697	33257551	33257697	33257373	33257405	3771	25	1	157	23	129	125	0.154620452949	0.490451772395	0.96	0.869	0.091
451	MTA3	MTA3	chr2	+	42931333	42931458	42931336	42931458	42924915	42924974	451	50	23	100	70	127	125	0.15525496329	0.490451772395	0.681	0.584	0.097
1035	CCDC88A	CCDC88A	chr2	-	55555429	55555571	55555429	55555568	55559701	55559829	1035	29	3	28	8	127	125	0.156130579097	0.491158533479	0.905	0.775	0.13
2571	TIMM9	TIMM9	chr14	-	58875211	58875886	58875211	58875817	58877560	58877656	2571	143	5	305	4	193	125	0.15617089516	0.491158533479	0.949	0.98	-0.031
2586	PEG3	PEG3	chr19	-	57335629	57336109	57335629	57335795	57347385	57347472	2586	2	2	4	0	250	125	0.15578655963	0.491158533479	0.333	1.0	-0.667
1219	MIER1	MIER1	chr1	+	67394572	67394646	67394611	67394646	67391824	67391925	1219	3	2	5	0	163	125	0.156837635312	0.491445197988	0.535	1.0	-0.465
1491	CEP70	CEP70	chr3	-	138291700	138291774	138291700	138291756	138310695	138310798	1491	33	0	74	4	142	125	0.157117103315	0.491445197988	1.0	0.942	0.058
2596	SLC39A13	SLC39A13	chr11	+	47436589	47436710	47436610	47436710	47436327	47436460	2596	3	54	3	186	145	125	0.156501597105	0.491445197988	0.046	0.014	0.032
2780	FAM104A	FAM104A	chr17	-	71223303	71223403	71223303	71223321	71228224	71228533	2780	42	0	96	4	206	125	0.15708006685	0.491445197988	1.0	0.936	0.064
3247	NAT9	NAT9	chr17	-	72768098	72768178	72768098	72768116	72768356	72768416	3247	6	13	5	3	186	125	0.157516741126	0.492025798707	0.237	0.528	-0.291
3837	SEPT6	SEPT6	chrX	-	118750908	118754014	118750908	118752749	118763280	118763471	3837	24	57	30	44	250	125	0.157886681095	0.492512184311	0.174	0.254	-0.08
1637	MYO15B	MYO15B	chr17	+	73587681	73587793	73587696	73587793	73587252	73587327	1637	11	15	2	0	139	125	0.159189620213	0.495232661529	0.397	1.0	-0.603
3269	OGFOD2	OGFOD2	chr12	+	123462906	123463116	123462988	123463116	123461417	123461517	3269	9	24	28	39	206	125	0.159110295139	0.495232661529	0.185	0.303	-0.118
2234	CREM	CREM	chr10	+	35500181	35501886	35500583	35501886	35495822	35495979	2234	103	25	125	19	250	125	0.160498169041	0.498628771115	0.673	0.767	-0.094
2849	HCN3	HCN3	chr1	+	155254329	155254548	155254462	155254548	155253764	155253926	2849	6	1	24	0	250	125	0.16119483434	0.498844039095	0.75	1.0	-0.25
3005	PMS2	PMS2	chr7	-	6045522	6045662	6045522	6045657	6048627	6048737	3005	10	1	37	15	129	125	0.161210530767	0.498844039095	0.906	0.705	0.201
3704	RPL28	RPL28	chr19	+	55899610	55903451	55902921	55903451	55899297	55899416	3704	6019	63	4746	37	250	125	0.161218408459	0.498844039095	0.979	0.985	-0.006
1163	TBC1D1	TBC1D1	chr4	+	38126582	38126752	38126731	38126752	38117330	38117575	1163	91	0	369	7	250	125	0.161476234202	0.498888903875	1.0	0.963	0.037
239	PRELID1	PRELID1	chr5	+	176733422	176733960	176733455	176733960	176733098	176733177	239	475	9	2183	23	157	125	0.161666913174	0.498888903875	0.977	0.987	-0.01
1475	SLC25A39	SLC25A39	chr17	-	42399786	42399920	42399786	42399896	42400651	42400711	1475	11	12	29	15	148	125	0.162309449214	0.500162108611	0.436	0.62	-0.184
1638	MYO15B	MYO15B	chr17	+	73608878	73608974	73608895	73608974	73607966	73608097	1638	64	2	3	1	141	125	0.162949725685	0.500162108611	0.966	0.727	0.239
1939	KIF20B	KIF20B	chr10	+	91486049	91486278	91486169	91486278	91484776	91484915	1939	3	6	17	107	244	125	0.162846055792	0.500162108611	0.204	0.075	0.129
3140	NDRG4	NDRG4	chr16	+	58537647	58537807	58537701	58537807	58534046	58534173	3140	4	7	5	28	178	125	0.162686292857	0.500162108611	0.286	0.111	0.175
1068	CDK5RAP2	CDK5RAP2	chr9	-	123232388	123232498	123232388	123232495	123234025	123234156	1068	27	3	44	1	127	125	0.164746212354	0.500332288246	0.899	0.977	-0.078
1765	TIAL1	TIAL1	chr10	-	121341970	121342120	121341970	121342069	121347663	121347760	1765	146	134	261	294	175	125	0.164110817216	0.500332288246	0.438	0.388	0.05
2076	BAX	BAX	chr19	+	49464788	49465055	49464827	49465055	49464066	49464171	2076	252	2	892	3	163	125	0.164613388378	0.500332288246	0.99	0.996	-0.006
2175	C11orf54	C11orf54	chr11	+	93480462	93480614	93480467	93480614	93474759	93474894	2175	17	0	39	4	129	125	0.1641715226	0.500332288246	1.0	0.904	0.096
2595	ORAI2	ORAI2	chr7	+	102076648	102076780	102076671	102076780	102073976	102074108	2595	0	10	3	15	147	125	0.164412108344	0.500332288246	0.0	0.145	-0.145
2631	TCOF1	TCOF1	chr5	+	149772267	149772353	149772270	149772353	149771519	149771739	2631	18	12	155	58	127	125	0.163704109307	0.500332288246	0.596	0.725	-0.129
2661	SEPT8	SEPT8	chr5	-	132099397	132099584	132099397	132099578	132099915	132100111	2661	26	10	142	94	130	125	0.163423699739	0.500332288246	0.714	0.592	0.122
599	TSC22D4	TSC22D4	chr7	-	100074899	100075827	100074899	100075082	100076416	100076902	599	47	1	126	10	250	125	0.164189425399	0.500332288246	0.959	0.863	0.096
2609	CCDC125	CCDC125	chr5	-	68609811	68609873	68609811	68609870	68616063	68616407	2609	4	13	5	48	127	125	0.165274240844	0.501273719921	0.232	0.093	0.139
3507	CDV3	CDV3	chr3	+	133306005	133309118	133307196	133309118	133305406	133305566	3507	359	87	1005	294	250	125	0.165954175407	0.502672792175	0.674	0.631	0.043
1730	MFF	MFF	chr2	+	228195341	228195562	228195496	228195562	228194321	228194499	1730	211	5	350	3	250	125	0.166914504383	0.504916375759	0.955	0.983	-0.028
1820	MIER3	MIER3	chr5	-	56224593	56224688	56224593	56224685	56226490	56226572	1820	60	22	21	14	127	125	0.168237110812	0.506252771933	0.729	0.596	0.133
2010	FDXR	FDXR	chr17	-	72860945	72861071	72860945	72861053	72861840	72861942	2010	2	22	1	63	142	125	0.16811131516	0.506252771933	0.074	0.014	0.06
2437	AFTPH	AFTPH	chr2	+	64819018	64820138	64819021	64820138	64812555	64812679	2437	87	49	92	72	127	125	0.16817854437	0.506252771933	0.636	0.557	0.079
2965	TMEM53	TMEM53	chr1	-	45118918	45120881	45118918	45120791	45125845	45125967	2965	7	4	73	15	214	125	0.167758780122	0.506252771933	0.505	0.74	-0.235
2682	NFATC2	NFATC2	chr20	-	50139619	50140649	50139619	50140135	50179098	50179370	2682	583	89	10	0	250	125	0.168530122904	0.506471571969	0.766	1.0	-0.234
700	TMEM14C	TMEM14C	chr6	+	10724788	10724866	10724802	10724866	10723147	10723474	700	9	261	40	703	138	125	0.169042880015	0.507349322656	0.03	0.049	-0.019
2402	HLA-DPA1	HLA-DPA1	chr6	-	33041247	33041446	33041247	33041370	33048456	33048555	2402	33	1	20	3	200	125	0.169698004129	0.508651514332	0.954	0.806	0.148
1593	LOC100506207	LOC100506207	chr6	+	8438172	8438264	8438195	8438264	8435855	8436411	1593	4	4	9	2	147	125	0.169921561632	0.508658424729	0.46	0.793	-0.333
1270	INTS7	INTS7	chr1	-	212119948	212120047	212119948	212119987	212125910	212126043	1270	16	1	54	0	184	125	0.170929646702	0.510399327903	0.916	1.0	-0.084
24	PRKACB	PRKACB	chr1	+	84670161	84671122	84670164	84671122	84668365	84668488	24	3	10	12	14	127	125	0.171065606804	0.510399327903	0.228	0.458	-0.23
3347	RHBDF2	RHBDF2	chr17	-	74475814	74476023	74475814	74475936	74477456	74477627	3347	0	3	64	102	211	125	0.171179718577	0.510399327903	0.0	0.271	-0.271
796	NUDT13	NUDT13	chr10	+	74886392	74886585	74886430	74886585	74884875	74885001	796	1	0	1	7	162	125	0.171391161871	0.510399327903	1.0	0.099	0.901
748	DDIT3	DDIT3	chr12	-	57911051	57911302	57911051	57911221	57911488	57911536	748	117	159	57	57	205	125	0.171777272684	0.510887386676	0.31	0.379	-0.069
1785	WDR4	WDR4	chr21	-	44274671	44274736	44274671	44274733	44275791	44275890	1785	13	3	93	7	127	125	0.172246632568	0.511621457718	0.81	0.929	-0.119
1014	LEMD3	LEMD3	chr12	+	65604705	65604743	65604708	65604743	65563350	65564898	1014	90	3	66	0	127	125	0.175025421827	0.515878273215	0.967	1.0	-0.033
280	BRD9	BRD9	chr5	-	889135	889280	889135	889275	889701	889762	280	91	5	150	3	129	125	0.17398971783	0.515878273215	0.946	0.98	-0.034
3063	KANSL1	KANSL1	chr17	-	44111526	44111651	44111526	44111648	44115903	44116052	3063	49	7	68	4	127	125	0.175010999422	0.515878273215	0.873	0.944	-0.071
3708	SLC43A3	SLC43A3	chr11	-	57193013	57193182	57193013	57193143	57193461	57193862	3708	0	19	27	364	163	125	0.175026121404	0.515878273215	0.0	0.054	-0.054
571	AUP1	AUP1	chr2	-	74754067	74754248	74754067	74754186	74754374	74754490	571	66	480	80	741	186	125	0.174745006838	0.515878273215	0.085	0.068	0.017
964	SIPA1L1	SIPA1L1	chr14	+	72204957	72205042	72204960	72205042	72201993	72202108	964	30	6	100	38	127	125	0.17488325472	0.515878273215	0.831	0.721	0.11
2540	RSRC2	RSRC2	chr12	-	122992764	122992997	122992764	122992994	122995655	122995735	2540	222	183	173	174	127	125	0.176176511196	0.517359975424	0.544	0.495	0.049
721	DYNLT1	DYNLT1	chr6	-	159058159	159058237	159058159	159058217	159058802	159058926	721	210	8	1275	27	144	125	0.176203941173	0.517359975424	0.958	0.976	-0.018
750	DDIT3	DDIT3	chr12	-	57911051	57911378	57911051	57911325	57911488	57911536	750	120	2	27	2	177	125	0.175919300921	0.517359975424	0.977	0.905	0.072
1802	TMEM128	TMEM128	chr4	-	4237268	4237983	4237268	4237981	4239553	4239662	1802	40	1	86	8	126	125	0.176457939696	0.517444902246	0.975	0.914	0.061
3152	SUPT20H	SUPT20H	chr13	-	37619383	37619513	37619383	37619510	37621671	37621738	3152	8	36	52	134	127	125	0.177949204847	0.520396864223	0.179	0.276	-0.097
3890	CCDC51	CCDC51	chr3	-	48475116	48475386	48475116	48475281	48476226	48476425	3890	4	22	9	125	229	125	0.178143685143	0.520396864223	0.09	0.038	0.052
820	PTPN6	PTPN6	chr12	+	7069825	7070108	7069968	7070108	7069506	7069598	820	3	17	9	146	250	125	0.177995338426	0.520396864223	0.081	0.03	0.051
3506	CDV3	CDV3	chr3	+	133306002	133309118	133306005	133309118	133305406	133305566	3506	218	44	555	85	127	125	0.178618729918	0.520755588923	0.83	0.865	-0.035
529	YY1AP1	YY1AP1	chr1	-	155638417	155638568	155638417	155638508	155640110	155640255	529	173	150	92	61	184	125	0.178719512684	0.520755588923	0.439	0.506	-0.067
3159	SCARF1	SCARF1	chr17	-	1540002	1540149	1540002	1540112	1540234	1540356	3159	2	1	9	0	161	125	0.17931848788	0.521839498274	0.608	1.0	-0.392
727	PAQR4	PAQR4	chr16	+	3021157	3021379	3021274	3021379	3019245	3019841	727	84	0	194	4	241	125	0.17965320324	0.52215260967	1.0	0.962	0.038
1130	CELF1	CELF1	chr11	-	47500428	47500504	47500428	47500492	47504246	47504408	1130	45	22	107	78	136	125	0.18155688175	0.525986984893	0.653	0.558	0.095
3198	ANKRD42	ANKRD42	chr11	+	82923694	82926242	82924020	82926242	82922336	82922472	3198	68	16	30	3	250	125	0.181248152864	0.525986984893	0.68	0.833	-0.153
3248	NAT9	NAT9	chr17	-	72768098	72768190	72768098	72768116	72768356	72768416	3248	3	13	3	3	198	125	0.181816232413	0.525986984893	0.127	0.387	-0.26
3709	SLC43A3	SLC43A3	chr11	-	57193461	57193862	57193461	57193825	57194060	57194125	3709	11	25	105	403	161	125	0.181887626355	0.525986984893	0.255	0.168	0.087
62	GCAT	GCAT	chr22	+	38205955	38206164	38206033	38206164	38203911	38204170	62	1	8	21	44	202	125	0.183880498595	0.531081992801	0.072	0.228	-0.156
574	ZNF84	ZNF84	chr12	+	133617863	133618068	133617870	133618068	133613871	133614131	574	14	2	14	0	131	125	0.184168752539	0.531247129344	0.87	1.0	-0.13
2453	NOS1AP	NOS1AP	chr1	+	162270422	162270496	162270437	162270496	162257133	162257226	2453	7	8	15	39	139	125	0.184695556546	0.532099103383	0.44	0.257	0.183
3441	PTGES2	PTGES2	chr9	-	130885980	130886130	130885980	130886126	130886770	130886829	3441	86	3	412	5	128	125	0.185006936591	0.532329095398	0.966	0.988	-0.022
1140	TMEM134	TMEM134	chr11	-	67234971	67235061	67234971	67235034	67235498	67235563	1140	28	3	121	29	151	125	0.185655003584	0.532365566451	0.885	0.775	0.11
1790	IST1	IST1	chr16	+	71958671	71958720	71958675	71958720	71956376	71956583	1790	34	0	35	2	128	125	0.18563220669	0.532365566451	1.0	0.945	0.055
2736	PPP3CB	PPP3CB	chr10	-	75206249	75206334	75206249	75206331	75214169	75214247	2736	54	38	156	151	127	125	0.185714303738	0.532365566451	0.583	0.504	0.079
768	TJAP1	TJAP1	chr6	+	43466712	43466838	43466715	43466838	43465618	43465715	768	15	9	39	44	127	125	0.186640933895	0.534355550467	0.621	0.466	0.155
1425	DYRK1A	DYRK1A	chr21	+	38850482	38850602	38850509	38850602	38844985	38845182	1425	20	139	18	78	151	125	0.188250490326	0.536017721461	0.106	0.16	-0.054
1700	PDE6B	PDE6B	chr4	+	663834	664681	663837	664681	661644	661795	1700	12	0	12	2	127	125	0.188265057231	0.536017721461	1.0	0.855	0.145
2723	PDIA5	PDIA5	chr3	+	122864945	122865106	122864964	122865106	122864368	122864439	2723	55	6	141	7	143	125	0.188001072034	0.536017721461	0.889	0.946	-0.057
3228	ZNF473	ZNF473	chr19	+	50534148	50534348	50534270	50534348	50529062	50529379	3228	62	13	31	12	246	125	0.188387263567	0.536017721461	0.708	0.568	0.14
3702	DPP3	DPP3	chr11	+	66249663	66249941	66249666	66249941	66247483	66247936	3702	18	13	37	47	127	125	0.187842416046	0.536017721461	0.577	0.437	0.14
1648	TFCP2	TFCP2	chr12	-	51487538	51489061	51487538	51489058	51489771	51489823	1648	52	11	149	18	127	125	0.18954839732	0.537326467865	0.823	0.891	-0.068
465	POLR3F	POLR3F	chr20	+	18462262	18462454	18462266	18462454	18461045	18461153	465	22	3	90	4	128	125	0.189208514711	0.537326467865	0.877	0.956	-0.079
670	C1orf131	C1orf131	chr1	-	231364895	231364955	231364895	231364952	231374602	231374934	670	15	4	46	27	127	125	0.189460823027	0.537326467865	0.787	0.626	0.161
600	TSC22D4	TSC22D4	chr7	-	100074899	100075930	100074899	100075082	100076416	100076902	600	62	1	179	10	250	125	0.190058809669	0.53810985644	0.969	0.899	0.07
416	MLH1	MLH1	chr3	+	37038109	37038200	37038114	37038200	37035267	37035381	416	13	1	39	0	129	125	0.190878173878	0.539764971397	0.926	1.0	-0.074
1784	POLD2	POLD2	chr7	-	44161432	44161881	44161432	44161708	44163109	44163169	1784	37	54	165	176	250	125	0.191118662259	0.53978108665	0.255	0.319	-0.064
2387	AGFG1	AGFG1	chr2	+	228418419	228418511	228418425	228418511	228416674	228416833	2387	118	36	333	75	130	125	0.192245843583	0.542298398034	0.759	0.81	-0.051
2831	PPP6R3	PPP6R3	chr11	+	68380533	68382801	68382099	68382801	68377371	68377491	2831	221	0	341	4	250	125	0.192610750208	0.542661905304	1.0	0.977	0.023
3298	SECISBP2	SECISBP2	chr9	+	91940341	91940591	91940462	91940591	91934566	91934712	3298	75	16	193	26	245	125	0.193671498025	0.544916768571	0.705	0.791	-0.086
3373	COPS2	COPS2	chr15	-	49429544	49429655	49429544	49429634	49431724	49431850	3373	98	99	121	156	145	125	0.193885131227	0.544916768571	0.46	0.401	0.059
723	ZNF189	ZNF189	chr9	+	104162165	104162292	104162207	104162292	104161135	104161471	723	11	28	3	19	166	125	0.194936053775	0.546968982013	0.228	0.106	0.122
810	ACSF3	ACSF3	chr16	+	89211621	89211809	89211674	89211809	89199543	89199670	810	3	20	3	64	177	125	0.195091154959	0.546968982013	0.096	0.032	0.064
857	NDUFB9	NDUFB9	chr8	+	125555327	125555520	125555362	125555520	125551342	125551528	857	706	18	1704	29	159	125	0.195498403186	0.54744315338	0.969	0.979	-0.01
2233	CREM	CREM	chr10	+	35467799	35467914	35467816	35467914	35437295	35437419	2233	0	58	2	49	141	125	0.196292871759	0.548068265898	0.0	0.035	-0.035
2762	APOL1	APOL1	chr22	+	36650943	36651045	36650982	36651045	36649116	36649265	2762	0	12	6	50	163	125	0.196436820835	0.548068265898	0.0	0.084	-0.084
3274	MYH10	MYH10	chr17	-	8479960	8479990	8479960	8479987	8480553	8480656	3274	49	1	49	4	127	125	0.196133445591	0.548068265898	0.98	0.923	0.057
2405	NSMCE4A	NSMCE4A	chr10	-	123718838	123718925	123718838	123718922	123719015	123719110	2405	89	6	222	7	127	125	0.196720249826	0.548193762848	0.936	0.969	-0.033
3233	TCF4	TCF4	chr18	-	53018104	53018234	53018104	53018231	53070684	53070749	3233	44	5	13	0	127	125	0.197013181217	0.548345403896	0.896	1.0	-0.104
2408	AGTPBP1	AGTPBP1	chr9	-	88270057	88270235	88270057	88270115	88272349	88272558	2408	30	10	73	13	244	125	0.19729308739	0.548460469056	0.606	0.742	-0.136
981	DHX35	DHX35	chr20	+	37617435	37617560	37617455	37617560	37612341	37612419	981	0	10	3	18	144	125	0.199148716539	0.552950361501	0.0	0.126	-0.126
2580	PLSCR3	PLSCR3	chr17	-	7297422	7297586	7297422	7297478	7297795	7298162	2580	65	7	103	20	232	125	0.199518038446	0.553307563797	0.833	0.735	0.098
978	COX11	COX11	chr17	-	53038566	53040276	53038566	53038673	53040666	53040792	978	87	2	396	22	250	125	0.199821112696	0.553480407335	0.956	0.9	0.056
284	PRNP	PRNP	chr20	+	4679856	4682234	4679861	4682234	4666796	4667154	284	304	6	141	6	129	125	0.201325931099	0.556308071631	0.98	0.958	0.022
593	EVC	EVC	chr4	+	5812679	5816031	5812682	5816031	5812065	5812177	593	22	11	19	18	127	125	0.201261994492	0.556308071631	0.663	0.51	0.153
1217	FKBP1B	FKBP1B	chr2	+	24285888	24286550	24285933	24286550	24283683	24283796	1217	9	11	59	38	169	125	0.20333690985	0.556513756839	0.377	0.535	-0.158
1431	CHAMP1	CHAMP1	chr13	+	115086584	115086707	115086623	115086707	115079964	115080118	1431	6	1	17	0	163	125	0.203166216131	0.556513756839	0.821	1.0	-0.179
1571	RTN3	RTN3	chr11	+	63486173	63488504	63486452	63488504	63448921	63449250	1571	18	0	6	1	250	125	0.202319813359	0.556513756839	1.0	0.75	0.25
1786	ATP6V0B	ATP6V0B	chr1	+	44442697	44443972	44443652	44443972	44442444	44442496	1786	452	3	743	0	250	125	0.203097159097	0.556513756839	0.987	1.0	-0.013
1940	BUB3	BUB3	chr10	+	124923335	124924886	124924562	124924886	124922127	124922344	1940	149	71	375	221	250	125	0.203141605216	0.556513756839	0.512	0.459	0.053
2149	TNPO2	TNPO2	chr19	-	12812885	12812991	12812885	12812961	12813636	12813732	2149	30	198	26	247	154	125	0.202908238618	0.556513756839	0.11	0.079	0.031
2880	BAG6	BAG6	chr6	-	31611666	31611754	31611666	31611751	31611858	31611971	2880	147	28	324	44	127	125	0.202394759862	0.556513756839	0.838	0.879	-0.041
342	AES	AES	chr19	-	3052907	3054038	3052907	3054035	3054117	3054192	342	450	10	789	28	127	125	0.202238677206	0.556513756839	0.978	0.965	0.013
90	COBLL1	COBLL1	chr2	-	165550778	165552346	165550778	165552343	165555914	165556009	90	4	0	118	45	127	125	0.203584792889	0.556529653807	1.0	0.721	0.279
1906	SMAD7	SMAD7	chr18	-	46468850	46468925	46468850	46468922	46474753	46474807	1906	237	42	170	21	127	125	0.203891548899	0.556706259999	0.847	0.888	-0.041
1707	LYPLA1	LYPLA1	chr8	-	54963571	54963748	54963571	54963706	54965214	54965316	1707	42	0	1052	32	166	125	0.204218246306	0.556936830673	1.0	0.961	0.039
115	TDRD3	TDRD3	chr13	+	61147746	61148013	61147749	61148013	61141658	61141784	115	46	15	18	11	127	125	0.204862919017	0.558032998602	0.751	0.617	0.134
2077	BAX	BAX	chr19	+	49464739	49465055	49464827	49465055	49464066	49464171	2077	86	2	461	3	212	125	0.205590847157	0.558691912073	0.962	0.989	-0.027
3084	BHLHB9	BHLHB9	chrX	+	102002744	102002839	102002760	102002839	101975884	101975955	3084	2	2	3	0	140	125	0.205471500314	0.558691912073	0.472	1.0	-0.528
397	AP2A2	AP2A2	chr11	+	985431	985582	985434	985582	984644	984753	397	50	118	69	215	127	125	0.206593951957	0.560358639227	0.294	0.24	0.054
634	PSENEN	PSENEN	chr19	+	36236735	36236892	36236773	36236892	36236477	36236601	634	194	5	599	28	162	125	0.20669165988	0.560358639227	0.968	0.943	0.025
276	PSRC1	PSRC1	chr1	-	109825301	109825358	109825301	109825353	109825684	109825790	276	12	3	59	34	129	125	0.207747060684	0.562556528283	0.795	0.627	0.168
2587	HIVEP3	HIVEP3	chr1	-	41972035	41976937	41972035	41976934	41978486	41979421	2587	23	8	27	4	127	125	0.208132407748	0.562936947544	0.739	0.869	-0.13
1800	LOC100131626	LOC100131626	chr11	-	118251934	118252275	118251934	118252222	118288055	118288139	1800	7	0	12	3	177	125	0.209346140974	0.565554380845	1.0	0.739	0.261
3339	ZNF430	ZNF430	chr19	+	21216891	21216990	21216894	21216990	21216261	21216388	3339	16	2	29	10	127	125	0.210330460511	0.566309611652	0.887	0.741	0.146
3514	MLLT10	MLLT10	chr10	+	22028958	22029165	22029082	22029165	22024067	22024164	3514	157	9	234	7	248	125	0.210364683928	0.566309611652	0.898	0.944	-0.046
3571	MTHFSD	MTHFSD	chr16	-	86588250	86588357	86588250	86588354	86588774	86588841	3571	4	4	2	8	127	125	0.210327233108	0.566309611652	0.496	0.197	0.299
212	CALCOCO1	CALCOCO1	chr12	-	54117376	54117567	54117376	54117468	54118428	54118531	212	194	9	110	2	223	125	0.211145960348	0.567748026714	0.924	0.969	-0.045
35	KIAA0922	KIAA0922	chr4	+	154505986	154506083	154505989	154506083	154504715	154504824	35	78	15	15	6	127	125	0.211499505872	0.568034303738	0.837	0.711	0.126
767	TJAP1	TJAP1	chr6	+	43466660	43466838	43466712	43466838	43465618	43465715	767	6	13	8	39	176	125	0.212079406702	0.568927136532	0.247	0.127	0.12
2491	POFUT2	POFUT2	chr21	-	46683842	46687628	46683842	46685550	46689753	46689934	2491	154	3	82	0	250	125	0.212428091669	0.56919834819	0.963	1.0	-0.037
1015	ZNF670	ZNF670	chr1	-	247197939	247201729	247197939	247201726	247202111	247202172	1015	26	3	13	0	127	125	0.215260832259	0.572145085861	0.895	1.0	-0.105
1373	C11orf49	C11orf49	chr11	+	47182996	47183798	47183014	47183798	47182677	47182741	1373	7	65	16	82	142	125	0.21382371292	0.572145085861	0.087	0.147	-0.06
197	OAZ2	OAZ2	chr15	-	64983632	64983790	64983632	64983787	64995227	64995480	197	208	18	312	39	127	125	0.214881323738	0.572145085861	0.919	0.887	0.032
3090	KIAA0430	KIAA0430	chr16	-	15727473	15727700	15727473	15727691	15728613	15728788	3090	16	1	42	0	133	125	0.2144275209	0.572145085861	0.938	1.0	-0.062
372	ZNF454	ZNF454	chr5	+	178369685	178369825	178369688	178369825	178368193	178368387	372	0	2	2	1	127	125	0.214709594864	0.572145085861	0.0	0.663	-0.663
3950	ANKRD11	ANKRD11	chr16	-	89383340	89383486	89383340	89383483	89484691	89484776	3950	82	99	148	141	127	125	0.214383483466	0.572145085861	0.449	0.508	-0.059
613	ZNF213	ZNF213	chr16	+	3188354	3188542	3188418	3188542	3187166	3187680	613	6	6	2	7	188	125	0.215269899639	0.572145085861	0.399	0.16	0.239
1455	ZNF205	ZNF205	chr16	+	3163349	3163488	3163417	3163488	3162562	3162683	1455	8	10	14	36	192	125	0.217156975229	0.573160232644	0.342	0.202	0.14
183	C12orf4	C12orf4	chr12	-	4645182	4645385	4645182	4645377	4647574	4647674	183	7	2	41	3	132	125	0.217218321076	0.573160232644	0.768	0.928	-0.16
2435	LRCH4	LRCH4	chr7	-	100171633	100172927	100171633	100171979	100173327	100173405	2435	122	2	136	0	250	125	0.216164162651	0.573160232644	0.968	1.0	-0.032
296	NFYC	NFYC	chr1	+	41228559	41228718	41228661	41228718	41223792	41223966	296	212	1	373	6	226	125	0.216925081796	0.573160232644	0.992	0.972	0.02
3403	HDAC5	HDAC5	chr17	-	42188096	42188171	42188096	42188168	42194861	42195072	3403	96	99	9	16	127	125	0.216486871914	0.573160232644	0.488	0.356	0.132
3639	PHF20L1	PHF20L1	chr8	+	133790037	133790157	133790041	133790157	133787603	133787891	3639	10	11	6	15	128	125	0.216255926554	0.573160232644	0.47	0.281	0.189
3751	COG2	COG2	chr1	+	230824165	230824308	230824168	230824308	230823816	230823889	3751	12	0	54	6	127	125	0.217397008641	0.573160232644	1.0	0.899	0.101
389	WDR45	WDR45	chrX	-	48934303	48934412	48934303	48934409	48935495	48935570	389	0	9	5	32	127	125	0.218574059139	0.575603392853	0.0	0.133	-0.133
283	PRNP	PRNP	chr20	+	4679856	4682234	4679861	4682234	4666796	4667158	283	294	19	148	15	129	125	0.21936608386	0.57702817711	0.937	0.905	0.032
2917	AIFM2	AIFM2	chr10	-	71883662	71883856	71883662	71883853	71892489	71892690	2917	1	0	3	11	127	125	0.219993136601	0.577356416719	1.0	0.212	0.788
343	MTF2	MTF2	chr1	+	93575786	93575985	93575883	93575985	93544791	93545088	343	71	0	194	4	221	125	0.21993482054	0.577356416719	1.0	0.965	0.035
1823	ZWILCH	ZWILCH	chr15	+	66801083	66801230	66801178	66801230	66797420	66797729	1823	8	16	32	117	219	125	0.22168692815	0.579815981589	0.222	0.135	0.087
2548	MRPL11	MRPL11	chr11	-	66204820	66204914	66204820	66204906	66205634	66205730	2548	120	6	462	12	132	125	0.221330564056	0.579815981589	0.95	0.973	-0.023
2735	PPP3CB	PPP3CB	chr10	-	75206249	75206334	75206249	75206331	75227310	75227436	2735	0	1	2	0	127	125	0.2214454657	0.579815981589	0.0	1.0	-1.0
3083	BHLHB9	BHLHB9	chrX	+	102002744	102002839	102002760	102002839	101975884	101976019	3083	2	0	0	1	140	125	0.222547629579	0.580087302043	1.0	0.0	1.0
316	SLC25A10	SLC25A10	chr17	+	79684786	79684891	79684813	79684891	79684428	79684521	316	0	33	11	274	151	125	0.222131204405	0.580087302043	0.0	0.032	-0.032
97	TMEM136	TMEM136	chr11	+	120198160	120198349	120198174	120198349	120195837	120196077	97	2	0	0	1	138	125	0.222397563268	0.580087302043	1.0	0.0	1.0
1142	TMEM134	TMEM134	chr11	-	67231818	67232167	67231818	67232132	67232273	67232327	1142	34	0	190	7	159	125	0.222870879623	0.580271973107	1.0	0.955	0.045
1263	RAB2B	RAB2B	chr14	-	21936828	21936911	21936828	21936867	21943025	21943093	1263	64	10	105	9	168	125	0.223564171062	0.581418585149	0.826	0.897	-0.071
656	MED21	MED21	chr12	+	27180279	27180380	27180281	27180380	27179352	27179467	656	143	2	195	7	126	125	0.224478678845	0.582284407852	0.986	0.965	0.021
696	GPR176	GPR176	chr15	-	40099206	40099459	40099206	40099398	40212055	40213093	696	48	0	100	3	185	125	0.224910201902	0.582284407852	1.0	0.957	0.043
706	GLRX	GLRX	chr5	-	95149552	95150661	95149552	95150093	95152210	95152330	706	0	28	31	610	250	125	0.224715153047	0.582284407852	0.0	0.025	-0.025
888	ADAM15	ADAM15	chr1	+	155025116	155025253	155025146	155025253	155023747	155023941	888	3	45	2	95	154	125	0.224200473379	0.582284407852	0.051	0.017	0.034
3646	RAD23A	RAD23A	chr19	+	13060088	13060222	13060091	13060222	13059894	13059973	3646	72	93	290	302	127	125	0.22521463893	0.582416709674	0.432	0.486	-0.054
169	MORF4L2	MORF4L2	chrX	-	102933426	102933579	102933426	102933528	102940098	102940188	169	379	395	469	549	175	125	0.225941472668	0.583356301907	0.407	0.379	0.028
809	RHOT1	RHOT1	chr17	+	30498061	30498120	30498065	30498120	30469472	30469748	809	32	0	67	3	128	125	0.22608545672	0.583356301907	1.0	0.956	0.044
1364	ALAS1	ALAS1	chr3	+	52233225	52233456	52233236	52233456	52232098	52232271	1364	99	11	212	14	135	125	0.226416524423	0.583555593776	0.893	0.933	-0.04
3478	CNBP	CNBP	chr3	-	128889921	128890126	128889921	128890123	128890288	128890381	3478	15	315	32	457	127	125	0.226917338063	0.583801264989	0.045	0.064	-0.019
425	ANAPC15	ANAPC15	chr11	-	71820632	71820986	71820632	71820974	71821133	71821271	425	0	29	15	357	136	125	0.22701971766	0.583801264989	0.0	0.037	-0.037
2695	TMEM91	TMEM91	chr19	+	41889619	41889987	41889767	41889987	41888676	41888826	2695	31	12	1	2	250	125	0.227436206298	0.58421881372	0.564	0.2	0.364
3719	EPC1	EPC1	chr10	-	32634039	32634551	32634039	32634490	32635690	32636146	3719	78	13	104	27	185	125	0.228270171228	0.585396753151	0.802	0.722	0.08
945	SMURF1	SMURF1	chr7	-	98630659	98630744	98630659	98630735	98633137	98633339	945	35	16	154	46	133	125	0.228404039833	0.585396753151	0.673	0.759	-0.086
3160	SCARF1	SCARF1	chr17	-	1543205	1543334	1543205	1543264	1543741	1543960	3160	11	3	16	1	194	125	0.228895608953	0.586003346306	0.703	0.912	-0.209
1550	LINC01503	LINC01503	chr9	+	132104014	132104322	132104110	132104322	132101070	132101196	1550	17	1	36	0	220	125	0.230370224165	0.587163132323	0.906	1.0	-0.094
1729	MFF	MFF	chr2	+	228211941	228212100	228212058	228212100	228205007	228205096	1729	252	4	355	2	241	125	0.230231774618	0.587163132323	0.97	0.989	-0.019
3620	CHRDL1	CHRDL1	chrX	-	109964612	109964758	109964612	109964755	110002888	110002982	3620	4	0	105	36	127	125	0.229908446094	0.587163132323	1.0	0.742	0.258
362	PPP6R2	PPP6R2	chr22	+	50857774	50857891	50857777	50857891	50857295	50857408	362	9	91	6	117	127	125	0.23027617568	0.587163132323	0.089	0.048	0.041
3205	SLC6A8	SLC6A8	chrX	+	152958916	152959041	152958946	152959041	152958717	152958821	3205	660	28	272	7	154	125	0.230728445988	0.587424913983	0.95	0.969	-0.019
736	REEP2	REEP2	chr5	+	137776629	137776777	137776704	137776777	137774689	137774929	736	2	1	3	9	199	125	0.23131752283	0.58827321348	0.557	0.173	0.384
1605	SAFB	SAFB	chr19	+	5661528	5661819	5661531	5661819	5657251	5657358	1605	156	209	131	211	127	125	0.231807374436	0.588867573291	0.424	0.379	0.045
2466	KCNMA1	KCNMA1	chr10	-	79395960	79396764	79395960	79396327	79397022	79397577	2466	7	3	29	30	250	125	0.232183347033	0.589171649921	0.538	0.326	0.212
1406	PHRF1	PHRF1	chr11	+	605604	605724	605607	605724	605118	605300	1406	69	5	94	13	127	125	0.232580271415	0.589528163157	0.931	0.877	0.054
1191	TMED7-TICAM2	TMED7-TICAM2	chr5	-	114914192	114917012	114914192	114916894	114952014	114952142	1191	6	2	53	5	242	125	0.235351049099	0.591335586753	0.608	0.846	-0.238
1262	APPL2	APPL2	chr12	-	105601748	105601825	105601748	105601807	105601935	105601977	1262	2	22	4	142	142	125	0.235156462994	0.591335586753	0.074	0.024	0.05
1497	ZMYND11	ZMYND11	chr10	+	285995	286051	285998	286051	285377	285465	1497	93	9	233	13	127	125	0.234600415698	0.591335586753	0.91	0.946	-0.036
2576	CDC7	CDC7	chr1	+	91967210	91967388	91967244	91967388	91966403	91966505	2576	1	2	30	12	158	125	0.235246944229	0.591335586753	0.283	0.664	-0.381
3330	CHURC1	CHURC1	chr14	+	65392724	65392798	65392727	65392798	65390708	65390844	3330	18	98	66	255	127	125	0.233745537372	0.591335586753	0.153	0.203	-0.05
478	CAPNS1	CAPNS1	chr19	+	36631898	36632122	36631901	36632122	36630827	36631059	478	2	0	6	6	127	125	0.234537445829	0.591335586753	1.0	0.496	0.504
56	PLAGL1	PLAGL1	chr6	-	144287294	144287422	144287294	144287349	144290043	144290115	56	18	5	21	2	197	125	0.234367660492	0.591335586753	0.696	0.869	-0.173
763	FAT4	FAT4	chr4	+	126411055	126414087	126411058	126414087	126408499	126408761	763	25	29	0	2	127	125	0.234790291754	0.591335586753	0.459	0.0	0.459
933	STIL	STIL	chr1	-	47778619	47778828	47778619	47778693	47779707	47779819	933	2	0	6	6	250	125	0.236068628033	0.592491021668	1.0	0.333	0.667
2980	RNFT2	RNFT2	chr12	+	117290142	117291436	117290454	117291436	117273985	117274087	2980	5	0	5	2	250	125	0.236423291192	0.592734074646	1.0	0.556	0.444
2460	TLE4	TLE4	chr9	+	82267504	82267709	82267507	82267709	82242288	82242363	2460	49	107	8	29	127	125	0.237481460014	0.59410816474	0.311	0.214	0.097
535	RUSC1	RUSC1	chr1	+	155296370	155296923	155296688	155296923	155295654	155295701	535	150	6	539	36	250	125	0.237867284389	0.59410816474	0.926	0.882	0.044
714	MAN2B1	MAN2B1	chr19	-	12769241	12769324	12769241	12769321	12772073	12772190	714	101	1	292	9	127	125	0.237649297109	0.59410816474	0.99	0.97	0.02
930	STIL	STIL	chr1	-	47728574	47728785	47728574	47728734	47735306	47735538	930	11	9	80	36	175	125	0.238005054252	0.59410816474	0.466	0.613	-0.147
1726	EIF1AD	EIF1AD	chr11	-	65767773	65767952	65767773	65767877	65769510	65769637	1726	112	6	88	9	199	125	0.238832191465	0.595191693268	0.921	0.86	0.061
3823	GSN	GSN	chr9	+	124062333	124062404	124062342	124062404	124043747	124043840	3823	22	1	31	5	133	125	0.238992099464	0.595191693268	0.954	0.854	0.1
516	ZNF638	ZNF638	chr2	+	71660294	71660413	71660357	71660413	71658456	71658558	516	208	7	300	5	187	125	0.239215800165	0.595191693268	0.952	0.976	-0.024
1104	IDH3G	IDH3G	chrX	-	153051220	153051727	153051220	153051428	153051809	153051904	1104	160	0	342	4	250	125	0.240277810595	0.597118729467	1.0	0.977	0.023
3344	CNIH4	CNIH4	chr1	+	224558984	224559125	224559031	224559125	224553580	224553693	3344	76	0	888	16	171	125	0.240769492047	0.597118729467	1.0	0.976	0.024
3911	CCHCR1	CCHCR1	chr6	-	31124507	31124721	31124507	31124613	31124799	31124866	3911	70	1	202	9	232	125	0.240576422536	0.597118729467	0.974	0.924	0.05
2027	CRNDE	CRNDE	chr16	-	54954209	54954250	54954209	54954239	54957496	54957562	2027	15	18	18	37	135	125	0.241503323267	0.597366773537	0.436	0.311	0.125
3930	TCF12	TCF12	chr15	+	57212089	57212186	57212099	57212186	57210832	57211104	3930	149	1	167	4	134	125	0.241243738614	0.597366773537	0.993	0.975	0.018
3971	CEP170B	CEP170B	chr14	+	105355851	105356095	105355956	105356095	105352611	105354315	3971	241	5	160	1	229	125	0.241649021048	0.597366773537	0.963	0.989	-0.026
1129	BTN3A2	BTN3A2	chr6	+	26375742	26378548	26376756	26378548	26374998	26375026	1129	13	2	49	2	250	125	0.243303171906	0.598239563863	0.765	0.925	-0.16
1148	E2F3	E2F3	chr6	+	20481436	20481656	20481454	20481656	20480076	20480188	1148	19	3	112	7	142	125	0.242431448166	0.598239563863	0.848	0.934	-0.086
3244	NAT9	NAT9	chr17	-	72768098	72768193	72768098	72768178	72768356	72768416	3244	27	4	80	5	139	125	0.24328331779	0.598239563863	0.859	0.935	-0.076
3280	NCOA1	NCOA1	chr2	+	24991089	24993570	24991092	24993570	24985555	24985645	3280	15	4	7	5	127	125	0.242610105488	0.598239563863	0.787	0.579	0.208
3299	WDR20	WDR20	chr14	+	102674939	102676867	102675198	102676867	102661274	102661457	3299	53	6	78	4	250	125	0.243023674916	0.598239563863	0.815	0.907	-0.092
1949	BEND7	BEND7	chr10	-	13489265	13489319	13489265	13489316	13494538	13494658	1949	8	6	27	41	127	125	0.24457680559	0.60072871373	0.568	0.393	0.175
2096	ZNF83	ZNF83	chr19	-	53119970	53120088	53119970	53120068	53122188	53122315	2096	2	10	2	2	144	125	0.245004493778	0.601136959654	0.148	0.465	-0.317
2561	PCMTD2	PCMTD2	chr20	+	62899239	62899363	62899320	62899363	62896610	62896782	2561	102	7	89	11	205	125	0.245384483799	0.601427428842	0.899	0.831	0.068
2951	FAM228B	FAM228B	chr2	+	24303745	24303825	24303748	24303825	24299743	24299839	2951	1	3	4	2	127	125	0.24644582833	0.603385473196	0.247	0.663	-0.416
1176	APTX	APTX	chr9	-	32988076	32988127	32988076	32988122	32989756	32989893	1176	24	25	113	81	129	125	0.248107231042	0.606298538264	0.482	0.575	-0.093
1829	CDK20	CDK20	chr9	-	90581358	90582574	90581358	90582546	90584108	90584264	1829	26	1	20	3	152	125	0.24816308156	0.606298538264	0.955	0.846	0.109
360	NCOA3	NCOA3	chr20	+	46268320	46268566	46268365	46268566	46267751	46267946	360	31	1	89	9	169	125	0.248999085639	0.607695220684	0.958	0.88	0.078
1469	MTA1	MTA1	chr14	+	105930752	105930904	105930799	105930904	105930368	105930484	1469	139	11	161	20	171	125	0.249500905891	0.608274212771	0.902	0.855	0.047
2160	SMARCAD1	SMARCAD1	chr4	+	95200073	95200201	95200079	95200201	95199766	95199884	2160	10	22	51	69	130	125	0.250645870301	0.609772334203	0.304	0.415	-0.111
2999	COX15	COX15	chr10	-	101468504	101474475	101468504	101473236	101476104	101476218	2999	44	9	103	12	250	125	0.25047182689	0.609772334203	0.71	0.811	-0.101
179	BCKDHA	BCKDHA	chr19	+	41928533	41928675	41928536	41928675	41928068	41928275	179	55	4	103	3	127	125	0.251149669124	0.610246311909	0.931	0.971	-0.04
707	GLRX	GLRX	chr5	-	95149552	95150511	95149552	95150093	95152210	95152330	707	0	28	29	610	250	125	0.251522941909	0.610246311909	0.0	0.023	-0.023
765	RAP1GDS1	RAP1GDS1	chr4	+	99342405	99342545	99342408	99342545	99341169	99341295	765	60	6	277	46	127	125	0.251637017699	0.610246311909	0.908	0.856	0.052
3603	ZNF124	ZNF124	chr1	-	247318290	247320705	247318290	247320519	247322307	247322368	3603	2	4	10	6	250	125	0.25237781277	0.611397883623	0.2	0.455	-0.255
1405	C11orf30	C11orf30	chr11	+	76170976	76171129	76170979	76171129	76169226	76169402	1405	17	0	25	2	127	125	0.254040437468	0.61245902182	1.0	0.925	0.075
1548	E2F6	E2F6	chr2	-	11593707	11593924	11593707	11593848	11605897	11606303	1548	58	0	79	2	200	125	0.254414252213	0.61245902182	1.0	0.961	0.039
2127	ZNF577	ZNF577	chr19	-	52374550	52376959	52374550	52376782	52380534	52380630	2127	29	7	14	1	250	125	0.253494399974	0.61245902182	0.674	0.875	-0.201
2236	ZDHHC8	ZDHHC8	chr22	+	20132751	20135530	20134543	20135530	20130278	20131279	2236	25	0	61	3	250	125	0.253919085974	0.61245902182	1.0	0.91	0.09
3770	ARFRP1	ARFRP1	chr20	-	62333181	62333252	62333181	62333250	62333487	62333569	3770	76	3	160	13	126	125	0.253272437265	0.61245902182	0.962	0.924	0.038
384	AFG3L1P	AFG3L1P	chr16	+	90061100	90063028	90061166	90063028	90060175	90060301	384	15	19	8	19	190	125	0.254174333856	0.61245902182	0.342	0.217	0.125
1727	EIF1AD	EIF1AD	chr11	-	65767773	65767976	65767773	65767877	65769510	65769637	1727	123	6	99	9	223	125	0.255218291329	0.613110607905	0.92	0.86	0.06
251	RALGAPB	RALGAPB	chr20	+	37193998	37194121	37194001	37194121	37191174	37191340	251	16	15	32	49	127	125	0.254978723029	0.613110607905	0.512	0.391	0.121
2911	EIF4G1	EIF4G1	chr3	+	184033859	184034006	184033919	184034006	184033276	184033333	2911	8	1	13	6	184	125	0.255567234208	0.613229061963	0.845	0.595	0.25
2955	MFSD1	MFSD1	chr3	+	158522107	158522160	158522111	158522160	158519714	158520104	2955	28	0	94	4	128	125	0.256334549172	0.613229061963	1.0	0.958	0.042
3003	TNIP1	TNIP1	chr5	-	150411847	150411961	150411847	150411944	150414562	150414628	3003	1	16	0	33	141	125	0.256187142931	0.613229061963	0.052	0.0	0.052
402	TUBGCP4	TUBGCP4	chr15	+	43690235	43690377	43690238	43690377	43689411	43689519	402	2	8	33	53	127	125	0.255889906677	0.613229061963	0.197	0.38	-0.183
837	GAS2L1	GAS2L1	chr22	+	29707451	29708778	29708131	29708778	29706816	29706988	837	134	1	112	3	250	125	0.256808026016	0.61372313078	0.985	0.949	0.036
312	RPS24	RPS24	chr10	+	79797719	79797740	79797722	79797740	79796951	79797062	312	0	5	5	19	127	125	0.258200328707	0.616409715158	0.0	0.206	-0.206
1717	C1RL	C1RL	chr12	-	7252281	7252403	7252281	7252356	7254493	7254683	1717	0	1	4	1	171	125	0.258750956135	0.616594083915	0.0	0.745	-0.745
2085	AGA	AGA	chr4	-	178355535	178355643	178355535	178355635	178358558	178358673	2085	6	2	5	0	132	125	0.258813958668	0.616594083915	0.74	1.0	-0.26
1326	PLEKHB2	PLEKHB2	chr2	+	131897739	131897848	131897742	131897848	131890474	131890564	1326	223	32	345	37	127	125	0.260588080222	0.618529088226	0.873	0.902	-0.029
1913	GPX4	GPX4	chr19	+	1106376	1106458	1106398	1106458	1106240	1106265	1913	18	1684	26	1669	146	125	0.260942234567	0.618529088226	0.009	0.013	-0.004
2755	PIP5K1A	PIP5K1A	chr1	+	151196720	151196755	151196723	151196755	151171020	151171557	2755	42	100	76	234	127	125	0.260971385637	0.618529088226	0.292	0.242	0.05
526	ZNF512	ZNF512	chr2	+	27820933	27821121	27820936	27821121	27806524	27806583	526	16	11	27	10	127	125	0.260085088293	0.618529088226	0.589	0.727	-0.138
953	MAGIX	MAGIX	chrX	+	49022412	49024495	49022427	49024495	49021527	49021699	953	4	3	7	15	139	125	0.260296854412	0.618529088226	0.545	0.296	0.249
1218	MIER1	MIER1	chr1	+	67394569	67394646	67394572	67394646	67391824	67391925	1218	8	0	11	2	127	125	0.262682723623	0.618644338279	1.0	0.844	0.156
1248	HCST	HCST	chr19	+	36395021	36395173	36395024	36395173	36394673	36394805	1248	6	1	2	2	127	125	0.263172754605	0.618644338279	0.855	0.496	0.359
1647	MOK	MOK	chr14	-	102698871	102699045	102698871	102699008	102700024	102700126	1647	29	3	10	3	161	125	0.261340644093	0.618644338279	0.882	0.721	0.161
1769	RYK	RYK	chr3	-	133910692	133910827	133910692	133910818	133913925	133914026	1769	58	34	276	123	133	125	0.262596213022	0.618644338279	0.616	0.678	-0.062
2095	ZNF83	ZNF83	chr19	-	53138318	53138457	53138318	53138406	53141564	53141644	2095	2	18	0	12	175	125	0.2626034738	0.618644338279	0.074	0.0	0.074
256	ZNF343	ZNF343	chr20	-	2474423	2474690	2474423	2474648	2481301	2481388	256	18	1	32	0	166	125	0.262417014544	0.618644338279	0.931	1.0	-0.069
2838	POLH	POLH	chr6	+	43581396	43588260	43581467	43588260	43578290	43578460	2838	18	0	153	9	195	125	0.263111891728	0.618644338279	1.0	0.916	0.084
731	CASP7	CASP7	chr10	+	115480759	115480927	115480790	115480927	115457252	115457362	731	0	32	6	157	155	125	0.262907874658	0.618644338279	0.0	0.03	-0.03
2331	TTK	TTK	chr6	+	80736094	80736231	80736097	80736231	80732040	80732189	2331	18	2	160	40	127	125	0.263952834305	0.619844296289	0.899	0.797	0.102
3284	CDK5RAP1	CDK5RAP1	chr20	-	31984566	31984890	31984566	31984742	31989233	31989375	3284	45	0	116	3	250	125	0.264788478122	0.621172154288	1.0	0.951	0.049
1961	GPR137	GPR137	chr11	+	64056508	64056972	64056614	64056972	64055811	64055940	1961	31	0	49	2	230	125	0.265358967858	0.621242634527	1.0	0.93	0.07
2417	MTHFD1L	MTHFD1L	chr6	+	151208977	151209117	151208980	151209117	151206769	151206870	2417	76	56	180	167	127	125	0.265351453217	0.621242634527	0.572	0.515	0.057
685	ZCCHC10	ZCCHC10	chr5	-	132335823	132335893	132335823	132335865	132342450	132342612	685	4	43	11	60	152	125	0.265752260724	0.621530465315	0.071	0.131	-0.06
383	AFG3L1P	AFG3L1P	chr16	+	90044012	90044210	90044085	90044210	90038987	90039173	383	8	1	16	7	197	125	0.266072787524	0.621647701746	0.835	0.592	0.243
1517	WDR46	WDR46	chr6	-	33256580	33256790	33256580	33256628	33256878	33257304	1517	118	3	388	4	250	125	0.26697142254	0.622559209466	0.952	0.98	-0.028
2512	PSMA3	PSMA3	chr14	+	58727665	58727738	58727686	58727738	58724642	58724716	2512	337	4	1679	35	145	125	0.267708769963	0.622559209466	0.986	0.976	0.01
3241	NAT9	NAT9	chr17	-	72771760	72771991	72771760	72771846	72772405	72772564	3241	1	37	6	71	250	125	0.267276221176	0.622559209466	0.013	0.041	-0.028
3492	PASK	PASK	chr2	-	242077367	242077502	242077367	242077397	242078068	242078209	3492	53	0	30	1	229	125	0.267990997789	0.622559209466	1.0	0.942	0.058
3497	RNMT	RNMT	chr18	+	13759940	13764555	13762037	13764555	13754112	13754146	3497	95	7	155	6	250	125	0.268087697856	0.622559209466	0.872	0.928	-0.056
817	HMGA2	HMGA2	chr12	+	66308499	66309307	66308838	66309307	66232298	66232349	817	0	10	3	25	250	125	0.267545088357	0.622559209466	0.0	0.057	-0.057
3335	CCL20	CCL20	chr2	+	228680169	228680284	228680172	228680284	228678557	228678703	3335	7	1	7	4	127	125	0.269243859378	0.624316507517	0.873	0.633	0.24
883	TCTN1	TCTN1	chr12	+	111085000	111085141	111085015	111085141	111082771	111082934	883	2	51	4	38	139	125	0.269387549133	0.624316507517	0.034	0.086	-0.052
317	PKD1	PKD1	chr16	-	2147728	2147781	2147728	2147778	2147868	2147985	317	71	34	44	14	127	125	0.27039040766	0.626009614512	0.673	0.756	-0.083
1275	FBXL5	FBXL5	chr4	-	15638116	15638299	15638116	15638296	15640130	15640317	1275	57	1	175	9	127	125	0.272326107261	0.628208269383	0.982	0.95	0.032
1830	ASB16-AS1	ASB16-AS1	chr17	-	42253341	42255184	42253341	42254010	42258990	42259088	1830	21	4	37	14	250	125	0.27243307724	0.628208269383	0.724	0.569	0.155
2035	CCNJ	CCNJ	chr10	+	97816877	97817004	97816880	97817004	97816457	97816757	2035	1	11	4	12	127	125	0.272139738624	0.628208269383	0.082	0.247	-0.165
2463	NOXA1	NOXA1	chr9	+	140328654	140328858	140328675	140328858	140328416	140328531	2463	0	8	1	4	145	125	0.272011644815	0.628208269383	0.0	0.177	-0.177
2974	STAG3L5P-PVRIG2P-PILRB	STAG3L5P-PVRIG2P-PILRB	chr7	+	99947353	99947510	99947421	99947510	99943487	99943591	2974	31	5	54	16	192	125	0.273091135451	0.628221945989	0.801	0.687	0.114
482	TRIP10	TRIP10	chr19	+	6751044	6751537	6751073	6751537	6750522	6750644	482	3	42	13	400	153	125	0.27297714389	0.628221945989	0.055	0.026	0.029
653	SCARF2	SCARF2	chr22	-	20783511	20783642	20783511	20783627	20783822	20783940	653	46	71	1	5	139	125	0.273258784684	0.628221945989	0.368	0.152	0.216
3660	TCF7	TCF7	chr5	+	133481431	133483920	133481891	133483920	133479282	133479331	3660	19	27	0	2	250	125	0.2737645342	0.628755908218	0.26	0.0	0.26
2799	OSBP2	OSBP2	chr22	+	31285163	31285221	31285166	31285221	31284209	31284327	2799	4	1	8	0	127	125	0.275472555321	0.632047310063	0.797	1.0	-0.203
1136	CELF1	CELF1	chr11	-	47498397	47498511	47498397	47498508	47498848	47498977	1136	44	43	114	146	127	125	0.278887972556	0.634294242654	0.502	0.435	0.067
1344	DDX11	DDX11	chr12	+	31256250	31256329	31256255	31256329	31255869	31255954	1344	39	8	91	30	129	125	0.277856337946	0.634294242654	0.825	0.746	0.079
1422	NFAT5	NFAT5	chr16	+	69718789	69718873	69718792	69718873	69711105	69711238	1422	23	20	28	15	127	125	0.27941662829	0.634294242654	0.531	0.648	-0.117
1752	FAM111A	FAM111A	chr11	+	58916269	58916426	58916308	58916426	58913299	58913329	1752	5	9	45	42	163	125	0.276953383977	0.634294242654	0.299	0.451	-0.152
1896	PRRC2A	PRRC2A	chr6	+	31590466	31590678	31590503	31590678	31588449	31588635	1896	59	36	129	59	161	125	0.278567521545	0.634294242654	0.56	0.629	-0.069
2996	MARK1	MARK1	chr1	+	220826439	220826694	220826442	220826694	220825327	220825492	2996	6	58	7	35	127	125	0.277799505234	0.634294242654	0.092	0.164	-0.072
3127	ACBD5	ACBD5	chr10	-	27529247	27529413	27529247	27529403	27530987	27531068	3127	5	0	16	4	134	125	0.279486762857	0.634294242654	1.0	0.789	0.211
3219	TOX3	TOX3	chr16	-	52497845	52498100	52497845	52498097	52502420	52502486	3219	12	1	26	7	127	125	0.277006626549	0.634294242654	0.922	0.785	0.137
3415	GPANK1	GPANK1	chr6	-	31631629	31632357	31631629	31632354	31632617	31632780	3415	27	16	29	27	127	125	0.2792188718	0.634294242654	0.624	0.514	0.11
3493	LY6K	LY6K	chr8	+	143784261	143785584	143784508	143785584	143783017	143783131	3493	26	4	84	24	250	125	0.279098910837	0.634294242654	0.765	0.636	0.129
786	ASB9	ASB9	chrX	-	15268551	15268686	15268551	15268656	15270375	15270526	786	31	0	50	2	154	125	0.277314468871	0.634294242654	1.0	0.953	0.047
2339	ZFAND5	ZFAND5	chr9	-	74975543	74975703	74975543	74975700	74978385	74978522	2339	544	67	360	35	127	125	0.280614033047	0.635162565065	0.889	0.91	-0.021
3193	EXTL2	EXTL2	chr1	-	101354308	101354420	101354308	101354384	101360188	101360735	3193	6	18	3	21	160	125	0.280670876616	0.635162565065	0.207	0.1	0.107
747	DDIT3	DDIT3	chr12	-	57911051	57911325	57911051	57911221	57911488	57911536	747	139	159	63	57	228	125	0.280698201873	0.635162565065	0.324	0.377	-0.053
2279	C19orf66	C19orf66	chr19	+	10202151	10202306	10202259	10202306	10201925	10202029	2279	16	3	43	3	232	125	0.281054794408	0.635344122265	0.742	0.885	-0.143
2574	TIMM9	TIMM9	chr14	-	58875211	58875802	58875211	58875799	58877560	58877656	2574	5	6	7	3	127	125	0.281794847118	0.63540589413	0.451	0.697	-0.246
3343	ISG20	ISG20	chr15	+	89193465	89195541	89195400	89195541	89182573	89182825	3343	7	0	30	5	250	125	0.281911270993	0.63540589413	1.0	0.75	0.25
908	IPO4	IPO4	chr14	-	24651483	24651629	24651483	24651609	24651997	24652048	908	3	65	4	209	144	125	0.281368714287	0.63540589413	0.039	0.016	0.023
302	FOXP4	FOXP4	chr6	+	41555036	41555250	41555039	41555250	41554746	41554894	302	254	68	51	19	127	125	0.28299714884	0.637228643666	0.786	0.725	0.061
988	TXNDC16	TXNDC16	chr14	-	52985889	52986011	52985889	52985996	53003436	53003511	988	14	0	23	2	139	125	0.284394593453	0.639748698971	1.0	0.912	0.088
3449	STK36	STK36	chr2	+	219561249	219561324	219561312	219561324	219559247	219559358	3449	40	44	27	20	187	125	0.285024717062	0.640539417914	0.378	0.474	-0.096
1408	PGBD1	PGBD1	chr6	+	28251532	28251986	28251552	28251986	28249313	28249695	1408	1	4	10	11	144	125	0.285985225502	0.641314826463	0.178	0.441	-0.263
1568	DBNL	DBNL	chr7	+	44098476	44098582	44098500	44098582	44098027	44098079	1568	1	124	8	332	148	125	0.286485570586	0.641314826463	0.007	0.02	-0.013
2641	ZNF140	ZNF140	chr12	+	133682095	133684258	133682210	133684258	133660051	133660147	2641	102	2	32	2	239	125	0.286422711685	0.641314826463	0.964	0.893	0.071
2976	NPL	NPL	chr1	+	182797858	182799519	182798737	182799519	182794915	182794955	2976	5	0	2	1	250	125	0.286309407693	0.641314826463	1.0	0.5	0.5
1524	AP3S2	AP3S2	chr15	-	90432280	90432372	90432280	90432368	90437112	90437617	1524	69	7	173	10	128	125	0.287076425288	0.642012355775	0.906	0.944	-0.038
1987	C17orf49	C17orf49	chr17	+	6920575	6920843	6920579	6920843	6919813	6920004	1987	59	16	22	10	128	125	0.287830087463	0.642447933085	0.783	0.682	0.101
3354	PPP1CA	PPP1CA	chr11	-	67168538	67168703	67168538	67168670	67169198	67169376	3354	2	180	22	937	157	125	0.287611409742	0.642447933085	0.009	0.018	-0.009
1159	SPIN2B	SPIN2B	chrX	-	57146114	57147067	57146114	57147064	57147725	57147979	1159	3	11	5	7	127	125	0.289103344888	0.643012455905	0.212	0.413	-0.201
2104	NSUN5	NSUN5	chr7	-	72716512	72717526	72716512	72717521	72717596	72717737	2104	47	2	208	19	129	125	0.288631700639	0.643012455905	0.958	0.914	0.044
3332	COX18	COX18	chr4	-	73930494	73930619	73930494	73930616	73930966	73931130	3332	6	7	20	46	127	125	0.288687958175	0.643012455905	0.458	0.3	0.158
454	ARRDC2	ARRDC2	chr19	+	18123721	18124911	18123724	18124911	18121380	18121538	454	16	1	25	0	127	125	0.289201774426	0.643012455905	0.94	1.0	-0.06
138	JKAMP	JKAMP	chr14	+	59953398	59953522	59953430	59953522	59951160	59951311	138	1	57	7	138	156	125	0.291965345832	0.64402973931	0.014	0.039	-0.025
1579	IL17RE	IL17RE	chr3	+	9956158	9956283	9956231	9956283	9955639	9955708	1579	0	2	29	45	197	125	0.293201563228	0.64402973931	0.0	0.29	-0.29
1713	MEIS2	MEIS2	chr15	-	37388489	37388631	37388489	37388608	37390167	37390400	1713	54	8	7	0	147	125	0.293634814183	0.64402973931	0.852	1.0	-0.148
2008	FDXR	FDXR	chr17	-	72862905	72863127	72862905	72863001	72868160	72868258	2008	2	4	1	9	250	125	0.293861329507	0.64402973931	0.2	0.053	0.147
2084	CNTN4	CNTN4	chr3	+	3072538	3072659	3072541	3072659	3067785	3067961	2084	36	18	0	1	127	125	0.292369943924	0.64402973931	0.663	0.0	0.663
2148	TPGS2	TPGS2	chr18	-	34385336	34385465	34385336	34385360	34387809	34387897	2148	174	1	788	2	229	125	0.291849144215	0.64402973931	0.99	0.995	-0.005
2662	SEPT8	SEPT8	chr5	-	132091695	132094516	132091695	132094248	132096493	132096684	2662	95	0	476	6	250	125	0.291203478682	0.64402973931	1.0	0.975	0.025
3292	TGFBRAP1	TGFBRAP1	chr2	-	105924070	105924775	105924070	105924772	105946081	105946171	3292	2	0	5	4	127	125	0.292526427331	0.64402973931	1.0	0.552	0.448
3532	TKT	TKT	chr3	-	53268998	53269190	53268998	53269080	53274266	53274364	3532	696	6	3565	17	234	125	0.293638721776	0.64402973931	0.984	0.991	-0.007
3688	DPH5	DPH5	chr1	-	101455179	101456187	101455179	101456184	101460665	101460705	3688	5	0	17	4	127	125	0.293003717409	0.64402973931	1.0	0.807	0.193
3804	PTPRU	PTPRU	chr1	+	29650142	29650300	29650148	29650300	29649882	29650008	3804	502	11	64	3	130	125	0.290358089509	0.64402973931	0.978	0.954	0.024
521	RBFOX2	RBFOX2	chr22	-	36177646	36177793	36177646	36177790	36205826	36206051	521	72	130	136	202	127	125	0.290007870454	0.64402973931	0.353	0.399	-0.046
523	IFFO1	IFFO1	chr12	-	6657833	6658015	6657833	6657991	6658641	6658650	523	5	22	0	5	148	125	0.291174460379	0.64402973931	0.161	0.0	0.161
601	TSC22D4	TSC22D4	chr7	-	100074899	100075827	100074899	100075085	100076416	100076902	601	44	0	126	3	250	125	0.29261284757	0.64402973931	1.0	0.955	0.045
738	SLC25A17	SLC25A17	chr22	-	41195026	41195087	41195026	41195044	41215198	41215403	738	44	4	118	5	167	125	0.290973368215	0.64402973931	0.892	0.946	-0.054
1739	AFF1	AFF1	chr4	+	88055622	88055846	88055625	88055846	88053422	88053560	1739	107	5	66	6	127	125	0.29553413551	0.646028933754	0.955	0.915	0.04
1744	ATF7IP	ATF7IP	chr12	+	14587270	14587357	14587273	14587357	14576842	14578407	1744	35	7	83	27	127	125	0.295751381776	0.646028933754	0.831	0.752	0.079
348	CRBN	CRBN	chr3	-	3216846	3216953	3216846	3216950	3221304	3221401	348	20	1	32	0	127	125	0.296178554231	0.646028933754	0.952	1.0	-0.048
3524	ZNF211	ZNF211	chr19	+	58145080	58145273	58145153	58145273	58144534	58144804	3524	9	0	5	1	197	125	0.295970303494	0.646028933754	1.0	0.76	0.24
3577	EPN1	EPN1	chr19	+	56204316	56204403	56204319	56204403	56204051	56204162	3577	158	99	294	217	127	125	0.295991915281	0.646028933754	0.611	0.571	0.04
2553	STX1A	STX1A	chr7	-	73115059	73115170	73115059	73115124	73117174	73117312	2553	1	1	3	0	170	125	0.296959285068	0.647103905038	0.424	1.0	-0.576
3188	VWA1	VWA1	chr1	+	1372306	1372864	1372701	1372864	1370902	1371201	3188	121	0	348	4	250	125	0.297234329587	0.647103905038	1.0	0.978	0.022
2154	ARID1A	ARID1A	chr1	+	27100819	27101711	27101470	27101711	27100292	27100389	2154	204	2	215	5	250	125	0.29765568772	0.647408160897	0.981	0.956	0.025
1365	ALAS1	ALAS1	chr3	+	52233225	52233456	52233236	52233456	52232687	52232864	1365	29	0	50	2	135	125	0.298493466864	0.647550209921	1.0	0.959	0.041
3266	BCLAF1	BCLAF1	chr6	-	136599002	136599914	136599002	136599908	136600900	136601014	3266	412	25	448	36	130	125	0.298472809137	0.647550209921	0.941	0.923	0.018
709	SLC6A9	SLC6A9	chr1	-	44466627	44466727	44466627	44466723	44466835	44466970	709	39	5	24	1	128	125	0.298565995005	0.647550209921	0.884	0.959	-0.075
2112	GGT1	GGT1	chr22	+	25006216	25006498	25006324	25006498	25005931	25006000	2112	3	0	111	42	232	125	0.299953806573	0.649335029483	1.0	0.587	0.413
905	NUDT4	NUDT4	chr12	+	93792543	93792631	93792546	93792631	93771698	93772197	905	2	2	2	0	127	125	0.299700858625	0.649335029483	0.496	1.0	-0.504
1325	BAHD1	BAHD1	chr15	+	40757533	40757634	40757542	40757634	40756669	40756746	1325	126	101	57	58	133	125	0.301047315075	0.650477234358	0.54	0.48	0.06
2295	GORASP1	GORASP1	chr3	-	39141795	39141994	39141795	39141945	39142506	39142593	2295	63	6	46	8	173	125	0.30079158519	0.650477234358	0.884	0.806	0.078
1123	ZNF714	ZNF714	chr19	+	21281617	21281716	21281620	21281716	21280990	21281117	1123	2	0	7	5	127	125	0.305841760561	0.651659138411	1.0	0.579	0.421
1787	SMIM8	SMIM8	chr6	+	88049833	88052046	88050943	88052046	88046726	88046884	1787	32	1	45	0	250	125	0.304488794302	0.651659138411	0.941	1.0	-0.059
2316	PGF	PGF	chr14	-	75420606	75420649	75420606	75420646	75421870	75422467	2316	23	0	16	1	127	125	0.303773373499	0.651659138411	1.0	0.94	0.06
2818	MSH5	MSH5	chr6	+	31711915	31712076	31711966	31712076	31711680	31711802	2818	2	16	8	27	175	125	0.304802098626	0.651659138411	0.082	0.175	-0.093
313	DTYMK	DTYMK	chr2	-	242617866	242618064	242617866	242617992	242619643	242619734	313	95	7	879	41	196	125	0.304278546679	0.651659138411	0.896	0.932	-0.036
3470	SLC13A3	SLC13A3	chr20	-	45221042	45221168	45221042	45221085	45224795	45224981	3470	2	2	2	0	207	125	0.304411884691	0.651659138411	0.377	1.0	-0.623
3494	LY6K	LY6K	chr8	+	143784261	143785584	143784540	143785584	143783017	143783131	3494	29	6	96	11	250	125	0.302973956567	0.651659138411	0.707	0.814	-0.107
358	NCOA3	NCOA3	chr20	+	46279725	46280020	46279728	46280020	46277748	46277853	358	1	6	13	25	127	125	0.303725931664	0.651659138411	0.141	0.339	-0.198
579	C10orf128	C10orf128	chr10	-	50362768	50364304	50362768	50363954	50369643	50369667	579	2	0	2	2	250	125	0.305118288501	0.651659138411	1.0	0.333	0.667
72	TCEAL4	TCEAL4	chrX	+	102841576	102842664	102841581	102842664	102841146	102841219	72	175	18	442	33	129	125	0.305347954748	0.651659138411	0.904	0.928	-0.024
78	SRSF10	SRSF10	chr1	-	24298062	24298116	24298062	24298113	24298339	24298502	78	345	82	413	116	127	125	0.303213936758	0.651659138411	0.805	0.778	0.027
831	AIF1L	AIF1L	chr9	+	133972166	133972250	133972188	133972250	133971862	133972047	831	0	37	9	306	146	125	0.305377408524	0.651659138411	0.0	0.025	-0.025
87	MMS19	MMS19	chr10	-	99237103	99237173	99237103	99237161	99237611	99237686	87	45	2	344	6	136	125	0.305846111503	0.651659138411	0.954	0.981	-0.027
932	STIL	STIL	chr1	-	47728574	47728788	47728574	47728785	47735306	47735538	932	3	8	33	42	127	125	0.302104367893	0.651659138411	0.27	0.436	-0.166
951	MLST8	MLST8	chr16	+	2256031	2256215	2256061	2256215	2255177	2255513	951	22	11	23	19	154	125	0.30359427879	0.651659138411	0.619	0.496	0.123
2007	FDXR	FDXR	chr17	-	72862905	72863127	72862905	72862998	72868160	72868258	2007	2	19	1	35	250	125	0.306816856894	0.652529027514	0.05	0.014	0.036
2428	POLM	POLM	chr7	-	44113729	44113832	44113729	44113819	44113996	44114129	2428	3	3	7	2	137	125	0.30682204382	0.652529027514	0.477	0.762	-0.285
2638	PPP2R2D	PPP2R2D	chr10	+	133757471	133757649	133757598	133757649	133754085	133754198	2638	165	8	280	8	250	125	0.308116892095	0.653469312663	0.912	0.946	-0.034
324	TPD52L2	TPD52L2	chr20	+	62514071	62514173	62514102	62514173	62505020	62505169	324	256	5	499	5	155	125	0.307901208056	0.653469312663	0.976	0.988	-0.012
96	TMEM136	TMEM136	chr11	+	120198149	120198349	120198160	120198349	120195837	120196077	96	8	1	12	0	135	125	0.307576978156	0.653469312663	0.881	1.0	-0.119
661	ZNF562	ZNF562	chr19	-	9771395	9771550	9771395	9771497	9785690	9785776	661	26	1	37	0	177	125	0.308852703636	0.654426143465	0.948	1.0	-0.052
3013	ZNF2	ZNF2	chr2	+	95846808	95850064	95846847	95850064	95845903	95846017	3013	2	6	0	4	163	125	0.309460312052	0.655109813451	0.204	0.0	0.204
2712	OSBPL2	OSBPL2	chr20	+	60835036	60835181	60835072	60835181	60831112	60831277	2712	60	5	199	9	160	125	0.309800038237	0.655225655848	0.904	0.945	-0.041
2025	MARK3	MARK3	chr14	+	103934369	103934523	103934417	103934523	103933415	103933528	2025	214	58	273	60	172	125	0.310736250587	0.655396917522	0.728	0.768	-0.04
2042	MAPK10	MAPK10	chr4	-	86936275	86938528	86936275	86938523	86950349	86950427	2042	30	44	3	9	129	125	0.310725561946	0.655396917522	0.398	0.244	0.154
7	WDR62	WDR62	chr19	+	36593638	36593753	36593653	36593753	36592915	36593053	7	12	4	53	33	139	125	0.310355382155	0.655396917522	0.73	0.591	0.139
2215	LIN54	LIN54	chr4	-	83891479	83891622	83891479	83891618	83900035	83900159	2215	77	2	58	0	128	125	0.311061444328	0.65548144868	0.974	1.0	-0.026
832	IKZF5	IKZF5	chr10	-	124758008	124758187	124758008	124758174	124766541	124766692	832	57	6	24	5	137	125	0.312424321544	0.657750471822	0.897	0.814	0.083
3681	XRN1	XRN1	chr3	-	142051216	142051376	142051216	142051373	142051808	142051931	3681	34	14	22	5	127	125	0.313502147992	0.658813014839	0.705	0.812	-0.107
783	STOML1	STOML1	chr15	-	74276999	74277212	74276999	74277209	74277658	74277854	783	11	4	41	7	127	125	0.313491581307	0.658813014839	0.73	0.852	-0.122
3674	BTN3A1	BTN3A1	chr6	+	26412639	26415444	26412932	26415444	26411782	26411809	3674	7	5	4	7	250	125	0.314733352632	0.660796326668	0.412	0.222	0.19
2224	GHDC	GHDC	chr17	-	40342202	40342377	40342202	40342288	40342641	40342775	2224	4	38	9	45	213	125	0.315032769631	0.660821475713	0.058	0.105	-0.047
826	SDF4	SDF4	chr1	-	1152287	1153184	1152287	1153068	1153837	1154013	826	38	422	44	618	240	125	0.315335342989	0.660853193739	0.045	0.036	0.009
1866	MICB	MICB	chr6	+	31473919	31474207	31474048	31474207	31473393	31473648	1866	2	0	490	1	250	125	0.316834452066	0.661549741774	1.0	0.996	0.004
2317	KIAA1586	KIAA1586	chr6	+	56912110	56912194	56912132	56912194	56911329	56911574	2317	23	1	32	0	146	125	0.317225485399	0.661549741774	0.952	1.0	-0.048
2429	POLM	POLM	chr7	-	44113996	44114129	44113996	44114121	44116107	44116228	2429	20	3	22	1	132	125	0.316586606315	0.661549741774	0.863	0.954	-0.091
3509	CDV3	CDV3	chr3	+	133305406	133305566	133305412	133305566	133302845	133302994	3509	719	10	1997	18	130	125	0.317203231978	0.661549741774	0.986	0.991	-0.005
388	WDR45	WDR45	chrX	-	48934303	48934412	48934303	48934409	48935301	48935406	388	6	58	8	138	127	125	0.317394243226	0.661549741774	0.092	0.054	0.038
582	EXOC7	EXOC7	chr17	-	74086409	74086562	74086409	74086478	74087223	74087316	582	2	2	3	11	208	125	0.316478146514	0.661549741774	0.375	0.141	0.234
865	PACSIN3	PACSIN3	chr11	-	47204554	47204620	47204554	47204616	47207899	47208010	865	6	0	50	8	128	125	0.318421194389	0.663089063315	1.0	0.859	0.141
3261	AURKB	AURKB	chr17	-	8110493	8110688	8110493	8110685	8110888	8110943	3261	0	16	27	518	127	125	0.319696760676	0.665142853207	0.0	0.049	-0.049
2913	PAPOLA	PAPOLA	chr14	+	97022183	97022284	97022186	97022284	97018816	97018959	2913	209	15	473	46	127	125	0.321103579005	0.666957259071	0.932	0.91	0.022
3008	PPME1	PPME1	chr11	+	73957078	73957250	73957120	73957250	73950177	73950301	3008	0	81	6	264	166	125	0.321331304724	0.666957259071	0.0	0.017	-0.017
3199	NFE2L2	NFE2L2	chr2	-	178097119	178097311	178097119	178097290	178097977	178098067	3199	927	20	623	9	145	125	0.321439166181	0.666957259071	0.976	0.984	-0.008
1249	MOSPD3	MOSPD3	chr7	+	100211099	100211329	100211129	100211329	100210816	100210892	1249	74	3	173	3	154	125	0.32295365998	0.668892310175	0.952	0.979	-0.027
2763	SRP19	SRP19	chr5	+	112203068	112204089	112203100	112204089	112200153	112200225	2763	73	2	41	0	156	125	0.322675336618	0.668892310175	0.967	1.0	-0.033
580	DESI2	DESI2	chr1	+	244855180	244855322	244855185	244855322	244852550	244852644	580	56	3	95	2	129	125	0.323780302071	0.670000823097	0.948	0.979	-0.031
1687	EEF1D	EEF1D	chr8	-	144668898	144669022	144668898	144669019	144679517	144679845	1687	1814	258	1757	274	127	125	0.326719973898	0.670320679336	0.874	0.863	0.011
1775	PRKAG2	PRKAG2	chr7	-	151292430	151292540	151292430	151292537	151329154	151329224	1775	28	9	54	27	127	125	0.326688726716	0.670320679336	0.754	0.663	0.091
1779	RBM39	RBM39	chr20	-	34297145	34297196	34297145	34297178	34302106	34302311	1779	6	13	6	6	142	125	0.32638961192	0.670320679336	0.289	0.468	-0.179
1960	NUDT2	NUDT2	chr9	+	34336226	34336339	34336297	34336339	34329503	34329597	1960	6	1	9	0	195	125	0.325933524871	0.670320679336	0.794	1.0	-0.206
2109	PTBP2	PTBP2	chr1	+	97278828	97280605	97278831	97280605	97278584	97278662	2109	94	85	18	23	127	125	0.324655434962	0.670320679336	0.521	0.435	0.086
2492	ACD	ACD	chr16	-	67691664	67691756	67691664	67691717	67691888	67692265	2492	115	2	190	0	163	125	0.326842321214	0.670320679336	0.978	1.0	-0.022
2680	ZNF566	ZNF566	chr19	-	36963812	36963911	36963812	36963908	36964233	36964360	2680	1	3	0	5	127	125	0.327142149724	0.670320679336	0.247	0.0	0.247
3367	SEMA6D	SEMA6D	chr15	+	48058773	48058874	48058812	48058874	48058301	48058379	3367	13	38	0	3	163	125	0.325612528446	0.670320679336	0.208	0.0	0.208
602	TSC22D4	TSC22D4	chr7	-	100074899	100075930	100074899	100075085	100076416	100076902	602	59	0	179	3	250	125	0.326900025634	0.670320679336	1.0	0.968	0.032
663	ZNF562	ZNF562	chr19	-	9759337	9764557	9759337	9764554	9768684	9768811	663	1	0	3	6	127	125	0.324535110302	0.670320679336	1.0	0.33	0.67
797	FASTKD3	FASTKD3	chr5	-	7861695	7861886	7861695	7861765	7862935	7863110	797	3	3	9	23	245	125	0.325462341341	0.670320679336	0.338	0.166	0.172
119	DDX3X	DDX3X	chrX	+	41206564	41206704	41206567	41206704	41205757	41205875	119	9	0	17	2	127	125	0.328043873909	0.670972300816	1.0	0.893	0.107
1252	ZSCAN18	ZSCAN18	chr19	-	58595208	58596746	58595208	58596743	58597540	58597633	1252	62	19	14	2	127	125	0.327790236455	0.670972300816	0.763	0.873	-0.11
1017	OPTN	OPTN	chr10	+	13151096	13151288	13151111	13151288	13150961	13151015	1017	0	2	16	28	139	125	0.330099414977	0.67137805152	0.0	0.339	-0.339
1269	SEC24B	SEC24B	chr4	+	110427483	110427668	110427486	110427668	110415770	110416012	1269	43	15	96	47	127	125	0.330879506834	0.67137805152	0.738	0.668	0.07
146	RANGRF	RANGRF	chr17	+	8192575	8193409	8193130	8193409	8192273	8192390	146	85	0	227	3	250	125	0.329235271104	0.67137805152	1.0	0.974	0.026
1640	MCM8	MCM8	chr20	+	5948475	5948671	5948523	5948671	5948081	5948233	1640	32	0	103	3	172	125	0.329857610238	0.67137805152	1.0	0.961	0.039
168	MORF4L2	MORF4L2	chrX	-	102933426	102933579	102933426	102933548	102940098	102940188	168	375	44	467	44	155	125	0.331450827455	0.67137805152	0.873	0.895	-0.022
1934	ARNT	ARNT	chr1	-	150802379	150802456	150802379	150802441	150804293	150804379	1934	48	7	63	5	139	125	0.329784291803	0.67137805152	0.86	0.919	-0.059
2434	STAP2	STAP2	chr19	-	4324451	4324664	4324451	4324526	4325212	4325305	2434	1	3	210	201	250	125	0.331068066961	0.67137805152	0.143	0.343	-0.2
2487	ARHGEF40	ARHGEF40	chr14	+	21543781	21543924	21543803	21543924	21543490	21543658	2487	3	131	0	82	146	125	0.331454583939	0.67137805152	0.019	0.0	0.019
2660	BTN3A3	BTN3A3	chr6	+	26443797	26443887	26443868	26443887	26443609	26443670	2660	54	1	11	1	195	125	0.330340687674	0.67137805152	0.972	0.876	0.096
3080	SYNE2	SYNE2	chr14	+	64688251	64688422	64688293	64688422	64687154	64687355	3080	7	59	17	90	166	125	0.329923729516	0.67137805152	0.082	0.125	-0.043
3665	MRPL55	MRPL55	chr1	-	228295935	228296022	228295935	228296019	228296137	228296175	3665	2	22	7	34	127	125	0.329958974396	0.67137805152	0.082	0.168	-0.086
1274	GOLGA7	GOLGA7	chr8	+	41364572	41364640	41364577	41364640	41363429	41363531	1274	8	72	32	193	129	125	0.332936058803	0.671425877683	0.097	0.138	-0.041
1658	TUBB	TUBB	chr6	+	30691116	30693203	30691715	30693203	30690694	30690805	1658	4692	31	22722	122	250	125	0.3334860433	0.671425877683	0.987	0.989	-0.002
1681	ZNF664	ZNF664	chr12	+	124472589	124472685	124472592	124472685	124458432	124458567	1681	47	13	241	92	127	125	0.334278054804	0.671425877683	0.781	0.721	0.06
2145	PHPT1	PHPT1	chr9	+	139744954	139745012	139744957	139745012	139744464	139744589	2145	1	9	6	18	127	125	0.334951481617	0.671425877683	0.099	0.247	-0.148
2182	C21orf2	C21orf2	chr21	-	45750705	45750802	45750705	45750799	45751725	45751897	2182	62	39	22	9	127	125	0.334777725966	0.671425877683	0.61	0.706	-0.096
2637	PPP2R2D	PPP2R2D	chr10	+	133757471	133757649	133757598	133757649	133753534	133753700	2637	99	0	152	2	250	125	0.333759145268	0.671425877683	1.0	0.974	0.026
3257	ATXN3	ATXN3	chr14	-	92549469	92549602	92549469	92549579	92555073	92555161	3257	24	0	49	2	147	125	0.331856028365	0.671425877683	1.0	0.954	0.046
3286	CDK5RAP1	CDK5RAP1	chr20	-	31984566	31984742	31984566	31984658	31989233	31989375	3286	8	1	40	1	208	125	0.334392693225	0.671425877683	0.828	0.96	-0.132
3342	ISG20	ISG20	chr15	+	89195340	89195541	89195400	89195541	89182573	89182825	3342	19	0	111	5	184	125	0.332311304481	0.671425877683	1.0	0.938	0.062
3412	SCML1	SCML1	chrX	+	17764134	17764218	17764137	17764218	17762190	17762339	3412	6	0	4	1	127	125	0.334982810658	0.671425877683	1.0	0.797	0.203
3588	NRGN	NRGN	chr11	+	124615857	124615878	124615860	124615878	124615398	124615625	3588	8	25	2	2	127	125	0.334160809661	0.671425877683	0.24	0.496	-0.256
544	NDUFC1	NDUFC1	chr4	-	140216885	140217114	140216885	140217110	140223569	140223705	544	24	1	33	0	128	125	0.332858508571	0.671425877683	0.959	1.0	-0.041
2454	DHX36	DHX36	chr3	-	154013072	154013128	154013072	154013086	154017626	154017714	2454	55	3	126	3	166	125	0.337532739909	0.675947534016	0.932	0.969	-0.037
2743	UBAP2L	UBAP2L	chr1	+	154241232	154241430	154241235	154241430	154238976	154239044	2743	52	25	141	51	127	125	0.337870915225	0.676035886947	0.672	0.731	-0.059
2229	VPS45	VPS45	chr1	+	150040666	150040821	150040686	150040821	150039724	150040007	2229	1	75	0	131	144	125	0.33952528596	0.678755332541	0.011	0.0	0.011
1246	MUTYH	MUTYH	chr1	-	45799084	45799275	45799084	45799266	45800062	45800183	1246	1	0	0	1	133	125	0.3406226931	0.678793552192	1.0	0.0	1.0
2863	ZNF30	ZNF30	chr19	+	35424528	35424627	35424531	35424627	35422746	35422897	2863	0	1	1	0	127	125	0.340673020937	0.678793552192	0.0	1.0	-1.0
3253	ZNF227	ZNF227	chr19	+	44732598	44732725	44732639	44732725	44721943	44722005	3253	27	4	20	1	165	125	0.340725428112	0.678793552192	0.836	0.938	-0.102
3443	SERPINA1	SERPINA1	chr14	-	94854896	94855000	94854896	94854997	94856793	94857029	3443	0	1	1	0	127	125	0.340673020937	0.678793552192	0.0	1.0	-1.0
2034	CCNJ	CCNJ	chr10	+	97816844	97817004	97816880	97817004	97816457	97816757	2034	35	11	60	12	160	125	0.34355977985	0.682220427769	0.713	0.796	-0.083
2117	MVK	MVK	chr12	+	110012613	110012705	110012622	110012705	110011499	110011678	2117	6	0	62	9	133	125	0.343653079265	0.682220427769	1.0	0.866	0.134
30	IFI27L1	IFI27L1	chr14	+	94563186	94563311	94563232	94563311	94547638	94547795	30	6	68	16	113	170	125	0.343482655649	0.682220427769	0.061	0.094	-0.033
3275	PUF60	PUF60	chr8	-	144906482	144906569	144906482	144906566	144911449	144911556	3275	29	7	51	7	127	125	0.343929306561	0.682220427769	0.803	0.878	-0.075
830	EDN1	EDN1	chr6	+	12292573	12292742	12292576	12292742	12290528	12290926	830	5	0	174	30	127	125	0.342865051962	0.682220427769	1.0	0.851	0.149
178	RPL11	RPL11	chr1	+	24019098	24019249	24019101	24019249	24018268	24018319	178	2662	287	1638	160	127	125	0.345024000129	0.683801876118	0.901	0.91	-0.009
3229	ZNF37A	ZNF37A	chr10	+	38384285	38384561	38384465	38384561	38383263	38383418	3229	10	4	11	9	250	125	0.347636785459	0.687829229687	0.556	0.379	0.177
3242	NAT9	NAT9	chr17	-	72769714	72769827	72769714	72769824	72771760	72771846	3242	22	31	52	100	127	125	0.347654443191	0.687829229687	0.411	0.339	0.072
2509	PTPRK	PTPRK	chr6	-	128330274	128330413	128330274	128330410	128385902	128385939	2509	74	2	240	13	127	125	0.348475667696	0.688861186615	0.973	0.948	0.025
1305	SLIRP	SLIRP	chr14	+	78183822	78183941	78183838	78183941	78182114	78182222	1305	0	193	10	638	140	125	0.350164748378	0.688940566581	0.0	0.014	-0.014
2351	C9orf116	C9orf116	chr9	-	138387025	138387461	138387025	138387415	138390430	138390509	2351	8	2	33	3	170	125	0.350521132429	0.688940566581	0.746	0.89	-0.144
2441	KRBA1	KRBA1	chr7	+	149418470	149418626	149418473	149418626	149417925	149418081	2441	5	4	8	14	127	125	0.350262173718	0.688940566581	0.552	0.36	0.192
2529	NREP	NREP	chr5	-	111092832	111092876	111092832	111092870	111093074	111093252	2529	4	3	5	1	130	125	0.350436963728	0.688940566581	0.562	0.828	-0.266
3015	FKBP7	FKBP7	chr2	-	179334378	179334512	179334378	179334509	179341788	179341940	3015	82	21	16	2	127	125	0.350245506338	0.688940566581	0.794	0.887	-0.093
3363	PDXDC1	PDXDC1	chr16	+	15092196	15092262	15092199	15092262	15091609	15091683	3363	137	8	371	14	127	125	0.350613511483	0.688940566581	0.944	0.963	-0.019
654	ARMCX5	ARMCX5	chrX	+	101854633	101854775	101854639	101854775	101854275	101854500	654	7	7	3	7	130	125	0.350020022046	0.688940566581	0.49	0.292	0.198
1386	SIGMAR1	SIGMAR1	chr9	-	34636993	34637109	34636993	34637086	34637216	34637417	1386	0	97	7	375	147	125	0.351216528274	0.689536121693	0.0	0.016	-0.016
880	SPATA33	SPATA33	chr16	+	89735693	89736866	89735695	89736866	89724655	89724829	880	30	4	35	2	126	125	0.35256762185	0.691598090984	0.882	0.946	-0.064
1371	NCAPH	NCAPH	chr2	+	97007379	97007632	97007451	97007632	97001478	97001586	1371	29	0	223	6	196	125	0.354153744212	0.693525943734	1.0	0.96	0.04
615	TRIM5	TRIM5	chr11	-	5684424	5686625	5684424	5685403	5686885	5686912	615	16	0	141	7	250	125	0.3539052418	0.693525943734	1.0	0.91	0.09
1801	LOC100131626	LOC100131626	chr11	-	118251934	118252275	118251934	118252222	118289229	118289337	1801	7	0	14	2	177	125	0.355878819667	0.694484408795	1.0	0.832	0.168
1873	FAM213B	FAM213B	chr1	+	2519774	2519892	2519828	2519892	2519179	2519231	1873	4	48	7	157	178	125	0.354980139677	0.694484408795	0.055	0.03	0.025
1875	RELA	RELA	chr11	-	65421066	65422471	65421066	65422264	65423158	65423233	1875	865	4	571	5	250	125	0.358797402918	0.694484408795	0.991	0.983	0.008
2044	TECR	TECR	chr19	+	14673952	14674069	14673985	14674069	14673336	14673387	2044	0	8	9	91	157	125	0.357178282953	0.694484408795	0.0	0.073	-0.073
2346	ZNF557	ZNF557	chr19	+	7075665	7075754	7075686	7075754	7075006	7075116	2346	6	0	12	2	145	125	0.358655396278	0.694484408795	1.0	0.838	0.162
274	PHYKPL	PHYKPL	chr5	-	177649355	177649581	177649355	177649493	177649852	177649935	274	147	5	61	4	212	125	0.357907290791	0.694484408795	0.945	0.9	0.045
3014	FKBP7	FKBP7	chr2	-	179334378	179334512	179334378	179334509	179343005	179343355	3014	12	2	6	0	127	125	0.356369574762	0.694484408795	0.855	1.0	-0.145
3409	TPD52	TPD52	chr8	-	80947102	80950470	80947102	80950463	80954854	80954903	3409	66	2	384	5	131	125	0.356642955156	0.694484408795	0.969	0.987	-0.018
3633	HOXD8	HOXD8	chr2	+	176996044	176997423	176996047	176997423	176994467	176995671	3633	29	22	150	85	127	125	0.358281377597	0.694484408795	0.565	0.635	-0.07
3899	SLC39A9	SLC39A9	chr14	+	69925079	69929107	69928413	69929107	69922448	69922583	3899	89	3	179	11	250	125	0.356927444265	0.694484408795	0.937	0.891	0.046
391	CARD8	CARD8	chr19	-	48733694	48733957	48733694	48733954	48734033	48734263	391	34	4	24	1	127	125	0.357863220099	0.694484408795	0.893	0.959	-0.066
455	ARMC7	ARMC7	chr17	+	73110263	73110924	73110823	73110924	73106557	73106701	455	5	0	27	5	250	125	0.355316852642	0.694484408795	1.0	0.73	0.27
680	ARL6IP4	ARL6IP4	chr12	+	123466117	123466426	123466141	123466426	123465675	123465813	680	35	87	121	371	148	125	0.358872326076	0.694484408795	0.254	0.216	0.038
694	PLIN3	PLIN3	chr19	-	4852027	4852313	4852027	4852277	4859601	4859684	694	325	5	1105	10	160	125	0.358369811497	0.694484408795	0.981	0.989	-0.008
722	TROAP	TROAP	chr12	+	49717937	49718171	49718013	49718171	49717627	49717820	722	3	10	35	62	200	125	0.359286756709	0.694701643124	0.158	0.261	-0.103
1153	ZNF518A	ZNF518A	chr10	+	97915953	97923517	97917646	97923517	97915680	97915804	1153	51	1	60	0	250	125	0.36246564313	0.696710973561	0.962	1.0	-0.038
1857	SYNRG	SYNRG	chr17	-	35956269	35956391	35956269	35956388	35960409	35960450	1857	3	0	19	6	127	125	0.362646744561	0.696710973561	1.0	0.757	0.243
2796	NCAPG	NCAPG	chr4	+	17825269	17825393	17825294	17825393	17824605	17824746	2796	20	2	203	9	149	125	0.363405907186	0.696710973561	0.893	0.95	-0.057
2902	UBXN1	UBXN1	chr11	-	62443969	62444477	62443969	62444111	62444989	62445106	2902	436	9	541	7	250	125	0.363343700943	0.696710973561	0.96	0.975	-0.015
3364	U2AF1L4	U2AF1L4	chr19	-	36236025	36236113	36236025	36236088	36236248	36236343	3364	10	20	11	13	149	125	0.360855144393	0.696710973561	0.296	0.415	-0.119
3376	SELENBP1	SELENBP1	chr1	-	151342188	151342454	151342188	151342245	151345113	151345210	3376	6	134	0	22	250	125	0.363672425916	0.696710973561	0.022	0.0	0.022
3884	GON4L	GON4L	chr1	-	155721750	155722381	155721750	155722378	155722994	155723205	3884	0	29	2	61	127	125	0.363962539907	0.696710973561	0.0	0.031	-0.031
447	PCAT6	PCAT6	chr1	+	202780702	202781041	202780816	202781041	202780073	202780498	447	6	2	18	2	238	125	0.362967664312	0.696710973561	0.612	0.825	-0.213
457	TCTN2	TCTN2	chr12	+	124158161	124158357	124158164	124158357	124156602	124156679	457	14	12	50	28	127	125	0.362576507919	0.696710973561	0.535	0.637	-0.102
735	REEP2	REEP2	chr5	+	137780916	137781064	137780922	137781064	137780442	137780556	735	6	0	20	3	130	125	0.362441444522	0.696710973561	1.0	0.865	0.135
887	SLC35B2	SLC35B2	chr6	-	44224078	44224233	44224078	44224229	44224421	44224615	887	58	3	406	11	128	125	0.363529155542	0.696710973561	0.95	0.973	-0.023
956	ZNF135	ZNF135	chr19	+	58578072	58581110	58578467	58581110	58574813	58574909	956	21	1	21	3	250	125	0.36374746864	0.696710973561	0.913	0.778	0.135
1882	USP39	USP39	chr2	+	85850748	85850905	85850768	85850905	85846342	85846412	1882	2	3	0	2	144	125	0.364649408765	0.69686532897	0.367	0.0	0.367
3574	SMOC2	SMOC2	chr6	+	168947765	168947849	168947798	168947849	168944304	168944352	3574	4	33	1	2	157	125	0.36449406469	0.69686532897	0.088	0.285	-0.197
144	DCTN5	DCTN5	chr16	+	23678337	23685068	23678367	23685068	23676946	23677049	144	4	108	16	260	154	125	0.365126218598	0.697196990496	0.029	0.048	-0.019
1103	BTN2A2	BTN2A2	chr6	+	26392449	26395100	26394525	26395100	26391030	26391057	1103	6	0	12	2	250	125	0.368115338544	0.700352355001	1.0	0.75	0.25
1128	BTN3A2	BTN3A2	chr6	+	26376024	26378548	26376756	26378548	26374998	26375026	1128	20	2	54	2	250	125	0.368232233461	0.700352355001	0.833	0.931	-0.098
1439	CBLL1	CBLL1	chr7	+	107393855	107393956	107393858	107393956	107389324	107389492	1439	17	3	70	6	127	125	0.3681058286	0.700352355001	0.848	0.92	-0.072
2170	SLC26A6	SLC26A6	chr3	-	48669312	48669525	48669312	48669477	48670406	48670517	2170	1	4	7	9	172	125	0.368301869159	0.700352355001	0.154	0.361	-0.207
464	ZGPAT	ZGPAT	chr20	+	62365996	62366176	62366056	62366176	62364938	62365091	464	17	52	18	78	184	125	0.368271140142	0.700352355001	0.182	0.136	0.046
886	CCDC18	CCDC18	chr1	+	93680299	93680523	93680302	93680523	93677657	93677818	886	6	2	23	17	127	125	0.370439356398	0.703834777156	0.747	0.571	0.176
1471	RNF40	RNF40	chr16	+	30783409	30783511	30783412	30783511	30783153	30783294	1471	193	7	195	4	127	125	0.371532099608	0.704785252732	0.964	0.98	-0.016
3710	CREBRF	CREBRF	chr5	+	172507587	172507787	172507591	172507787	172483354	172483482	3710	23	2	10	0	128	125	0.372165853335	0.704785252732	0.918	1.0	-0.082
380	ZNF280D	ZNF280D	chr15	-	56999279	56999348	56999279	56999341	56999460	56999504	380	46	20	52	31	131	125	0.3719823229	0.704785252732	0.687	0.615	0.072
461	ARFIP2	ARFIP2	chr11	-	6501552	6501693	6501552	6501653	6502460	6502709	461	32	15	29	20	164	125	0.371705611667	0.704785252732	0.619	0.525	0.094
139	JKAMP	JKAMP	chr14	+	59953398	59953522	59953448	59953522	59951160	59951311	139	11	8	38	44	174	125	0.372676325119	0.705116760343	0.497	0.383	0.114
850	ZNF200	ZNF200	chr16	-	3272324	3274613	3272324	3274610	3282420	3282547	850	2	0	16	8	127	125	0.37295431952	0.705116760343	1.0	0.663	0.337
3139	SURF2	SURF2	chr9	+	136227931	136228041	136227934	136228041	136227140	136227310	3139	26	0	94	3	127	125	0.373587861989	0.705322623406	1.0	0.969	0.031
3435	UXS1	UXS1	chr2	-	106781191	106781255	106781191	106781240	106782511	106782539	3435	15	38	90	307	139	125	0.373919722712	0.705322623406	0.262	0.209	0.053
431	ARAF	ARAF	chrX	+	47424641	47424749	47424650	47424749	47424383	47424538	431	3	55	5	184	133	125	0.373983591967	0.705322623406	0.049	0.025	0.024
2624	IGF2BP2	IGF2BP2	chr3	-	185410486	185410568	185410486	185410550	185414399	185414451	2624	1	129	10	505	142	125	0.374302155623	0.705344799817	0.007	0.017	-0.01
1134	CELF1	CELF1	chr11	-	47498397	47498511	47498397	47498508	47500428	47500492	1134	5	0	4	1	127	125	0.375815968645	0.70588309797	1.0	0.797	0.203
1254	CD58	CD58	chr1	-	117061852	117061924	117061852	117061889	117064527	117064605	1254	0	10	7	95	159	125	0.374936626681	0.70588309797	0.0	0.055	-0.055
3408	DIP2A	DIP2A	chr21	+	47931329	47931527	47931341	47931527	47929169	47929289	3408	17	1	69	1	136	125	0.37553113481	0.70588309797	0.94	0.984	-0.044
777	CASK	CASK	chrX	-	41394145	41394226	41394145	41394211	41401943	41402059	777	74	0	370	6	139	125	0.375730464197	0.70588309797	1.0	0.982	0.018
3429	STK40	STK40	chr1	-	36824337	36824438	36824337	36824423	36826821	36826941	3429	6	234	2	160	139	125	0.376214174147	0.70605419295	0.023	0.011	0.012
1192	MPPE1	MPPE1	chr18	-	11896982	11897355	11896982	11897130	11906201	11906308	1192	102	1	111	3	250	125	0.377523252952	0.707356119427	0.981	0.949	0.032
623	BANP	BANP	chr16	+	88017665	88017865	88017689	88017865	88014641	88014733	623	25	0	60	2	148	125	0.377513870088	0.707356119427	1.0	0.962	0.038
2538	ING4	ING4	chr12	-	6761827	6761936	6761827	6761933	6762101	6762216	2538	46	42	42	50	127	125	0.378331736372	0.708293698631	0.519	0.453	0.066
1804	DMPK	DMPK	chr19	-	46274228	46274318	46274228	46274314	46274607	46274654	1804	26	23	5	2	128	125	0.378920961676	0.708819602029	0.525	0.709	-0.184
693	PLIN3	PLIN3	chr19	-	4838345	4839548	4838345	4839545	4844679	4844805	693	235	6	712	27	127	125	0.38077439723	0.711707592871	0.975	0.963	0.012
1909	ROBO1	ROBO1	chr3	-	78684922	78685258	78684922	78685093	78688893	78689048	1909	619	96	72	8	250	125	0.381497749219	0.712480361864	0.763	0.818	-0.055
1200	NPHP4	NPHP4	chr1	-	5965691	5965843	5965691	5965840	5967174	5967282	1200	8	11	15	12	127	125	0.381952989461	0.712751560691	0.417	0.552	-0.135
93	TMEM136	TMEM136	chr11	+	120197830	120198349	120198174	120198349	120195837	120196077	93	10	0	9	1	250	125	0.382395119954	0.712997875729	1.0	0.818	0.182
917	FAM161A	FAM161A	chr2	-	62066555	62067716	62066555	62067660	62069256	62069495	917	28	5	15	1	180	125	0.382959120703	0.713470841569	0.795	0.912	-0.117
614	BCOR	BCOR	chrX	-	39922860	39923205	39922860	39923103	39923588	39923852	614	335	226	33	17	226	125	0.384064606248	0.714951036246	0.451	0.518	-0.067
2826	RAB5A	RAB5A	chr3	+	20017092	20017244	20017134	20017244	19992297	19992553	2826	429	7	515	5	166	125	0.385113435631	0.715572976422	0.979	0.987	-0.008
3511	DYNLRB1	DYNLRB1	chr20	+	33114072	33114148	33114076	33114148	33107224	33107303	3511	72	7	207	13	128	125	0.384885119711	0.715572976422	0.909	0.94	-0.031
547	MIB2	MIB2	chr1	+	1560925	1561033	1560937	1561033	1560665	1560808	547	94	4	17	0	136	125	0.385332468382	0.715572976422	0.956	1.0	-0.044
220	NFKB1	NFKB1	chr4	+	103455001	103455042	103455004	103455042	103450992	103451071	220	48	33	72	38	127	125	0.385792476605	0.71584899412	0.589	0.651	-0.062
2981	SMPD1	SMPD1	chr11	+	6412613	6413386	6412616	6413386	6411643	6412146	2981	63	8	73	14	127	125	0.388246370192	0.719179046236	0.886	0.837	0.049
3384	TSNARE1	TSNARE1	chr8	-	143381846	143382008	143381846	143382005	143412261	143412331	3384	2	1	0	1	127	125	0.388166728779	0.719179046236	0.663	0.0	0.663
3923	PCBP2	PCBP2	chr12	+	53856264	53856351	53856276	53856351	53854798	53854927	3923	1414	1674	1332	1507	136	125	0.388768465938	0.719179046236	0.437	0.448	-0.011
647	KLC2	KLC2	chr11	+	66026017	66026293	66026054	66026293	66025173	66025342	647	2	10	5	58	161	125	0.388838431697	0.719179046236	0.134	0.063	0.071
1233	NIF3L1	NIF3L1	chr2	+	201756640	201757102	201756691	201757102	201754049	201754114	1233	9	2	72	7	175	125	0.389710488316	0.719634066376	0.763	0.88	-0.117
2655	EFTUD2	EFTUD2	chr17	-	42960460	42960526	42960460	42960496	42961016	42961092	2655	108	2	450	0	154	125	0.389563930116	0.719634066376	0.978	1.0	-0.022
3154	NET1	NET1	chr10	+	5494787	5494883	5494820	5494883	5494320	5494488	3154	2	64	6	937	157	125	0.390509703101	0.720250136696	0.024	0.005	0.019
3638	SDCBP	SDCBP	chr8	+	59477577	59477643	59477580	59477643	59465727	59465862	3638	393	45	521	71	127	125	0.390706826246	0.720250136696	0.896	0.878	0.018
3680	SMC4	SMC4	chr3	+	160119702	160119881	160119777	160119881	160118609	160118753	3680	40	1	221	13	199	125	0.390983980251	0.720250136696	0.962	0.914	0.048
1256	CANT1	CANT1	chr17	-	76993073	76994045	76993073	76993726	77005745	77005899	1256	58	2	144	2	250	125	0.392734578465	0.720747464896	0.935	0.973	-0.038
1362	SLC25A46	SLC25A46	chr5	+	110096903	110100861	110097146	110100861	110092401	110092459	1362	84	3	369	7	250	125	0.393188185356	0.720747464896	0.933	0.963	-0.03
149	KANK2	KANK2	chr19	-	11289020	11289147	11289020	11289123	11289228	11289396	149	9	80	2	35	148	125	0.393448485622	0.720747464896	0.087	0.046	0.041
1994	SYDE1	SYDE1	chr19	+	15219866	15220208	15220067	15220208	15218174	15218332	1994	53	1	53	0	250	125	0.392848693993	0.720747464896	0.964	1.0	-0.036
2380	SLC25A44	SLC25A44	chr1	+	156177652	156177804	156177676	156177804	156169625	156170263	2380	1	164	2	85	148	125	0.393069951163	0.720747464896	0.005	0.019	-0.014
2439	SVIL-AS1	SVIL-AS1	chr10	+	29756168	29758059	29757848	29758059	29704285	29704341	2439	3	0	17	5	250	125	0.393035922811	0.720747464896	1.0	0.63	0.37
692	PLIN3	PLIN3	chr19	-	4838345	4839548	4838345	4839545	4847702	4847902	692	3	0	6	2	127	125	0.392677727869	0.720747464896	1.0	0.747	0.253
1972	PKP4	PKP4	chr2	+	159481389	159481939	159481466	159481939	159477742	159477933	1972	48	4	420	21	201	125	0.394048647466	0.721272166023	0.882	0.926	-0.044
3088	KIAA0430	KIAA0430	chr16	-	15719228	15719657	15719228	15719654	15724188	15724361	3088	17	5	26	4	127	125	0.394955943894	0.721412205826	0.77	0.865	-0.095
378	H19	H19	chr11	-	2016405	2017024	2016405	2017018	2017105	2017228	378	67	6	8	0	130	125	0.39493283301	0.721412205826	0.915	1.0	-0.085
928	SYTL2	SYTL2	chr11	-	85447543	85447658	85447543	85447655	85448617	85448699	928	1	0	56	65	127	125	0.395066536379	0.721412205826	1.0	0.459	0.541
2964	TMEM53	TMEM53	chr1	-	45118918	45120791	45118918	45120788	45125845	45125967	2964	4	3	18	6	127	125	0.396636756033	0.722982678861	0.568	0.747	-0.179
459	FAM222B	FAM222B	chr17	-	27082995	27086894	27082995	27086782	27093603	27093725	459	27	1	137	12	236	125	0.396870004664	0.722982678861	0.935	0.858	0.077
973	RFC5	RFC5	chr12	+	118465757	118465835	118465766	118465835	118464693	118464823	973	35	2	191	5	133	125	0.396701303123	0.722982678861	0.943	0.973	-0.03
3031	TMCO6	TMCO6	chr5	+	140022491	140022626	140022509	140022626	140022170	140022256	3031	0	7	4	38	142	125	0.397636112894	0.723232138879	0.0	0.085	-0.085
3706	SLC9A8	SLC9A8	chr20	+	48467298	48467381	48467346	48467381	48466115	48466217	3706	0	5	3	19	172	125	0.39745815786	0.723232138879	0.0	0.103	-0.103
3321	ISOC2	ISOC2	chr19	-	55966626	55966745	55966626	55966697	55967715	55967856	3321	7	17	20	76	172	125	0.398152355699	0.723598629053	0.23	0.161	0.069
1377	CCDC107	CCDC107	chr9	+	35660770	35661500	35660936	35661500	35660553	35660644	1377	68	0	241	3	250	125	0.398831233745	0.724259878657	1.0	0.976	0.024
2527	SMUG1	SMUG1	chr12	-	54581602	54581689	54581602	54581686	54582734	54582778	2527	0	2	3	6	127	125	0.401172349291	0.726788992136	0.0	0.33	-0.33
2761	FOPNL	FOPNL	chr16	-	15976805	15976905	15976805	15976877	15977864	15978062	2761	1	0	2	3	152	125	0.400844313454	0.726788992136	1.0	0.354	0.646
566	RABL6	RABL6	chr9	+	139726713	139726822	139726716	139726822	139726172	139726313	566	3	135	3	673	127	125	0.400933070265	0.726788992136	0.021	0.004	0.017
1421	TAF1	TAF1	chrX	+	70643823	70643916	70643866	70643916	70642966	70643089	1421	33	0	83	2	167	125	0.40158425269	0.726962359791	1.0	0.969	0.031
2578	DCAF4	DCAF4	chr14	+	73420868	73420970	73420871	73420970	73418505	73418585	2578	8	4	33	29	127	125	0.402846462395	0.7281456107	0.663	0.528	0.135
3386	TMEM127	TMEM127	chr2	-	96930875	96931250	96930875	96931227	96931606	96931751	3386	28	12	26	7	147	125	0.402871342675	0.7281456107	0.665	0.76	-0.095
1044	STAU1	STAU1	chr20	-	47740911	47741142	47740911	47741124	47752369	47752468	1044	25	185	49	291	142	125	0.404167213608	0.728768960067	0.106	0.129	-0.023
2030	QKI	QKI	chr6	+	163984451	163984751	163984475	163984751	163983013	163983101	2030	338	71	251	62	148	125	0.403865589089	0.728768960067	0.801	0.774	0.027
3670	SMOX	SMOX	chr20	+	4162735	4163495	4163129	4163495	4162449	4162623	3670	492	4	581	2	250	125	0.403575516609	0.728768960067	0.984	0.993	-0.009
2967	MTRF1L	MTRF1L	chr6	-	153316270	153316454	153316270	153316429	153319684	153319764	2967	62	43	150	85	149	125	0.404621272692	0.72901591373	0.547	0.597	-0.05
1082	C6orf48	C6orf48	chr6	+	31804189	31804294	31804200	31804294	31803187	31803228	1082	11	213	2	73	135	125	0.404972414399	0.729077197105	0.046	0.025	0.021
1154	FLT3LG	FLT3LG	chr19	+	49978930	49979058	49978947	49979058	49977859	49977929	1154	1	6	0	6	141	125	0.40582871225	0.729510834716	0.129	0.0	0.129
192	ILF3	ILF3	chr19	+	10793800	10793938	10793812	10793938	10793212	10793380	192	595	596	633	678	136	125	0.405847915442	0.729510834716	0.479	0.462	0.017
1212	EML3	EML3	chr11	-	62370230	62370361	62370230	62370251	62370620	62370719	1212	16	0	120	5	234	125	0.40964270153	0.730028376551	1.0	0.928	0.072
1293	PSMB8-AS1	PSMB8-AS1	chr6	+	32813106	32814277	32813194	32814277	32811862	32812051	1293	24	0	107	3	212	125	0.411304403882	0.730028376551	1.0	0.955	0.045
1461	LETM2	LETM2	chr8	+	38250059	38250513	38250130	38250513	38245467	38245548	1461	9	0	23	2	195	125	0.408037130723	0.730028376551	1.0	0.881	0.119
1567	DBNL	DBNL	chr7	+	44098027	44098079	44098030	44098079	44097727	44097879	1567	23	61	49	166	127	125	0.410863638105	0.730028376551	0.271	0.225	0.046
191	ARFGAP1	ARFGAP1	chr20	+	61917717	61917794	61917723	61917794	61917005	61917065	191	148	6	211	13	130	125	0.407069639945	0.730028376551	0.96	0.94	0.02
2011	ZNF195	ZNF195	chr11	-	3394806	3394905	3394806	3394886	3400267	3400452	2011	0	7	4	40	143	125	0.411478260868	0.730028376551	0.0	0.08	-0.08
2293	RBM12	RBM12	chr20	-	34246851	34246936	34246851	34246904	34252681	34252878	2293	30	12	105	30	156	125	0.409703065452	0.730028376551	0.667	0.737	-0.07
2320	FGFR1OP	FGFR1OP	chr6	+	167453391	167455906	167453535	167455906	167447362	167447459	2320	48	2	162	3	250	125	0.411534047851	0.730028376551	0.923	0.964	-0.041
2555	MED15	MED15	chr22	+	20936897	20937034	20936948	20937034	20922807	20922918	2555	21	0	93	3	175	125	0.410407204422	0.730028376551	1.0	0.957	0.043
2560	PCMTD2	PCMTD2	chr20	+	62899239	62899363	62899320	62899363	62895781	62895884	2560	30	0	35	1	205	125	0.410084857723	0.730028376551	1.0	0.955	0.045
281	CLDND1	CLDND1	chr3	-	98239976	98240286	98239976	98240281	98241692	98241910	281	68	3	187	14	129	125	0.409368363203	0.730028376551	0.956	0.928	0.028
2861	TBRG4	TBRG4	chr7	-	45148425	45148886	45148425	45148842	45151241	45151346	2861	61	0	192	3	168	125	0.411087568706	0.730028376551	1.0	0.979	0.021
3087	BACE1	BACE1	chr11	-	117164586	117164724	117164586	117164649	117165978	117166063	3087	4	0	9	2	199	125	0.410067356298	0.730028376551	1.0	0.739	0.261
3318	FAM213A	FAM213A	chr10	+	82179755	82180401	82180221	82180401	82168241	82168399	3318	0	27	5	133	250	125	0.407787529808	0.730028376551	0.0	0.018	-0.018
423	C15orf40	C15orf40	chr15	-	83673144	83674444	83673144	83673724	83677299	83677427	423	29	3	127	7	250	125	0.410392871357	0.730028376551	0.829	0.901	-0.072
54	PLAGL1	PLAGL1	chr6	-	144287294	144287422	144287294	144287367	144290043	144290115	54	15	13	20	26	179	125	0.407297129325	0.730028376551	0.446	0.349	0.097
948	CUX1	CUX1	chr7	+	101821748	101821937	101821754	101821937	101813725	101813830	948	157	26	142	30	130	125	0.407402474273	0.730028376551	0.853	0.82	0.033
3594	HPS4	HPS4	chr22	-	26866684	26866888	26866684	26866779	26868267	26868384	3594	7	32	9	65	233	125	0.414552658917	0.734816162568	0.105	0.069	0.036
2823	MASTL	MASTL	chr10	+	27462046	27462188	27462049	27462188	27458872	27460012	2823	20	19	94	119	127	125	0.415224547053	0.735440087577	0.509	0.437	0.072
3892	CCDC51	CCDC51	chr3	-	48476226	48476546	48476226	48476420	48481505	48481529	3892	8	1	31	1	250	125	0.415652647908	0.73563159164	0.8	0.939	-0.139
1951	ELAC2	ELAC2	chr17	-	12905590	12905676	12905590	12905673	12905757	12905896	1951	46	3	351	13	127	125	0.418523013032	0.738248778766	0.938	0.964	-0.026
2152	FAM122B	FAM122B	chrX	-	133903595	133906313	133903595	133905384	133915850	133915947	2152	49	0	207	3	250	125	0.418737019361	0.738248778766	1.0	0.972	0.028
254	RNH1	RNH1	chr11	-	502061	502249	502061	502181	504823	504996	254	145	36	132	26	192	125	0.417497483796	0.738248778766	0.724	0.768	-0.044
2669	BRSK2	BRSK2	chr11	+	1481777	1483919	1482199	1483919	1480421	1480469	2669	21	20	0	1	250	125	0.418262040867	0.738248778766	0.344	0.0	0.344
3566	TMEM132A	TMEM132A	chr11	+	60699157	60699356	60699160	60699356	60697981	60698131	3566	81	70	276	277	127	125	0.418464937891	0.738248778766	0.532	0.495	0.037
890	NAT6	NAT6	chr3	-	50333832	50335103	50333832	50334958	50336643	50336852	890	21	3	65	16	250	125	0.419074656868	0.738277882099	0.778	0.67	0.108
952	MLST8	MLST8	chr16	+	2256358	2256410	2256361	2256410	2256031	2256215	952	75	5	173	7	127	125	0.420326960332	0.739917061105	0.937	0.961	-0.024
3110	KIAA1191	KIAA1191	chr5	-	175777615	175777740	175777615	175777735	175788604	175788810	3110	2	5	1	8	129	125	0.421611660718	0.741482315952	0.279	0.108	0.171
6	AP1B1	AP1B1	chr22	-	29730253	29730399	29730253	29730339	29734978	29735122	6	70	2	309	16	184	125	0.421861187153	0.741482315952	0.96	0.929	0.031
1018	C21orf91	C21orf91	chr21	-	19161283	19165898	19161283	19165895	19167524	19167587	1018	55	4	30	4	127	125	0.428778625994	0.741603785116	0.931	0.881	0.05
1093	RBM7	RBM7	chr11	+	114273549	114273637	114273553	114273637	114272419	114272582	1093	120	1	253	5	128	125	0.422884414037	0.741603785116	0.992	0.98	0.012
111	DHPS	DHPS	chr19	-	12786830	12786956	12786830	12786919	12788104	12788210	111	75	1	90	3	161	125	0.429713188903	0.741603785116	0.983	0.959	0.024
1372	NCAPH	NCAPH	chr2	+	97007412	97007632	97007451	97007632	97001478	97001586	1372	15	0	146	6	163	125	0.425957514017	0.741603785116	1.0	0.949	0.051
1398	EI24	EI24	chr11	+	125445200	125445304	125445204	125445304	125442353	125442465	1398	8	0	36	3	128	125	0.430709174812	0.741603785116	1.0	0.921	0.079
1494	TRMT10B	TRMT10B	chr9	+	37777597	37778969	37777624	37778969	37776278	37776402	1494	27	8	52	10	151	125	0.426135427926	0.741603785116	0.736	0.811	-0.075
1554	RAB34	RAB34	chr17	-	27043010	27043079	27043010	27043076	27043920	27044012	1554	14	310	33	563	127	125	0.425760664505	0.741603785116	0.043	0.055	-0.012
1611	MELK	MELK	chr9	+	36607571	36607670	36607575	36607670	36599390	36599483	1611	24	0	335	9	128	125	0.426964774198	0.741603785116	1.0	0.973	0.027
1855	FAM65B	FAM65B	chr6	-	24839594	24841003	24839594	24839827	24843089	24843782	1855	4	2	2	0	250	125	0.429887347945	0.741603785116	0.5	1.0	-0.5
2019	ITPK1	ITPK1	chr14	-	93581413	93581650	93581413	93581529	93582116	93582263	2019	39	1	28	2	245	125	0.428551493542	0.741603785116	0.952	0.877	0.075
2411	INCA1	INCA1	chr17	-	4892722	4892919	4892722	4892874	4893184	4893224	2411	2	0	4	2	169	125	0.426169678141	0.741603785116	1.0	0.597	0.403
2833	PPP6R3	PPP6R3	chr11	+	68355394	68355492	68355412	68355492	68343425	68343511	2833	29	8	76	14	142	125	0.425666606449	0.741603785116	0.761	0.827	-0.066
2887	ATXN2L	ATXN2L	chr16	+	28848048	28848558	28848071	28848558	28847253	28847443	2887	179	31	158	34	147	125	0.426654727008	0.741603785116	0.831	0.798	0.033
3096	TP53	TP53	chr17	-	7579838	7579940	7579838	7579937	7590694	7590868	3096	92	2	251	10	127	125	0.430962443199	0.741603785116	0.978	0.961	0.017
3136	NRXN3	NRXN3	chr14	+	80327381	80334633	80328005	80334633	80271454	80271533	3136	31	2	11	0	250	125	0.430918164109	0.741603785116	0.886	1.0	-0.114
3177	GNG2	GNG2	chr14	+	52344334	52344375	52344338	52344375	52327021	52327508	3177	8	1	7	0	128	125	0.42937861479	0.741603785116	0.887	1.0	-0.113
320	SERPINE2	SERPINE2	chr2	-	224845027	224845117	224845027	224845114	224847397	224847498	320	48	334	91	543	127	125	0.423901624664	0.741603785116	0.124	0.142	-0.018
3255	ANAPC5	ANAPC5	chr12	-	121766118	121766300	121766118	121766261	121768385	121768475	3255	260	116	354	140	163	125	0.423605212839	0.741603785116	0.632	0.66	-0.028
3311	NRP1	NRP1	chr10	-	33475144	33475419	33475144	33475416	33481208	33481346	3311	3	41	10	241	127	125	0.429272622989	0.741603785116	0.067	0.039	0.028
3349	CHTOP	CHTOP	chr1	+	153614718	153614905	153614721	153614905	153609047	153609129	3349	4	0	4	1	127	125	0.428299165483	0.741603785116	1.0	0.797	0.203
33	SLC35A2	SLC35A2	chrX	-	48760888	48762759	48760888	48762169	48763668	48763820	33	78	17	266	45	250	125	0.426432544709	0.741603785116	0.696	0.747	-0.051
3642	LTK	LTK	chr15	-	41799292	41799488	41799292	41799372	41799759	41799855	3642	5	1	5	0	240	125	0.430852293848	0.741603785116	0.723	1.0	-0.277
3785	ABCB7	ABCB7	chrX	-	74334588	74334669	74334588	74334666	74375939	74376175	3785	16	21	35	33	127	125	0.426600647152	0.741603785116	0.429	0.511	-0.082
520	ESRRA	ESRRA	chr11	+	64082212	64082383	64082215	64082383	64081710	64081839	520	76	3	149	10	127	125	0.426698608279	0.741603785116	0.961	0.936	0.025
624	BANP	BANP	chr16	+	88068928	88069000	88068937	88069000	88066714	88066851	624	10	1	33	8	133	125	0.425181103439	0.741603785116	0.904	0.795	0.109
683	ARL6IP4	ARL6IP4	chr12	+	123466117	123466426	123466141	123466426	123465675	123465846	683	43	94	189	351	148	125	0.427383021217	0.741603785116	0.279	0.313	-0.034
89	COPA	COPA	chr1	-	160275222	160275388	160275222	160275361	160275477	160275563	89	23	217	38	448	151	125	0.428100695999	0.741603785116	0.081	0.066	0.015
94	TMEM136	TMEM136	chr11	+	120197830	120198349	120198160	120198349	120195837	120196077	94	10	1	9	0	250	125	0.428205977371	0.741603785116	0.833	1.0	-0.167
1652	MLLT4	MLLT4	chr6	+	168272893	168273057	168272896	168273057	168271065	168271178	1652	31	13	251	138	127	125	0.435099892276	0.744266854422	0.701	0.642	0.059
17	PGS1	PGS1	chr17	+	76410959	76411108	76411032	76411108	76399648	76400170	17	25	11	77	24	197	125	0.434113509399	0.744266854422	0.591	0.671	-0.08
2195	TMEM44	TMEM44	chr3	-	194325015	194325174	194325015	194325170	194331644	194331749	2195	6	2	5	4	128	125	0.434864295956	0.744266854422	0.746	0.55	0.196
2563	UCK1	UCK1	chr9	-	134405872	134406074	134405872	134406032	134406480	134406662	2563	5	2	4	4	166	125	0.434145988616	0.744266854422	0.653	0.43	0.223
282	CLDND1	CLDND1	chr3	-	98240496	98240547	98240496	98240540	98241692	98241910	282	3	3	29	14	131	125	0.434647300857	0.744266854422	0.488	0.664	-0.176
3230	PPRC1	PPRC1	chr10	+	103898375	103898522	103898476	103898522	103897606	103897795	3230	386	5	179	4	225	125	0.435009025976	0.744266854422	0.977	0.961	0.016
3664	MRPL55	MRPL55	chr1	-	228295935	228296022	228295935	228296019	228296655	228296722	3664	0	31	2	78	127	125	0.43306422192	0.744266854422	0.0	0.025	-0.025
3675	BTN3A1	BTN3A1	chr6	+	26412639	26415444	26413396	26415444	26411782	26411809	3675	10	14	5	12	250	125	0.434815554204	0.744266854422	0.263	0.172	0.091
166	MORF4L2	MORF4L2	chrX	-	102933426	102933579	102933426	102933548	102939608	102939657	166	121	5	224	14	155	125	0.435967889141	0.745197157721	0.951	0.928	0.023
1081	C6orf48	C6orf48	chr6	+	31804189	31804294	31804203	31804294	31803187	31803228	1081	11	7	2	3	138	125	0.436359578397	0.745312533978	0.587	0.377	0.21
2083	CELF2	CELF2	chr10	+	11370888	11374605	11372418	11374605	11367798	11367942	2083	74	5	146	6	250	125	0.437294944816	0.74551089347	0.881	0.924	-0.043
2749	DDR1	DDR1	chr6	+	30865137	30865374	30865155	30865374	30864790	30864918	2749	1	26	10	664	142	125	0.436934958729	0.74551089347	0.033	0.013	0.02
2789	HSD11B1L	HSD11B1L	chr19	+	5684791	5684916	5684829	5684916	5680775	5681282	2789	2	6	1	9	162	125	0.437542791892	0.74551089347	0.205	0.079	0.126
863	CKLF	CKLF	chr16	+	66599788	66600190	66599985	66600190	66597024	66597120	863	61	0	528	6	250	125	0.437772816957	0.74551089347	1.0	0.978	0.022
1921	NDC1	NDC1	chr1	-	54293671	54293846	54293671	54293726	54298162	54298264	1921	18	0	278	9	244	125	0.438887209665	0.746855436728	1.0	0.941	0.059
234	TMEM218	TMEM218	chr11	-	124971096	124971199	124971096	124971152	124972027	124972247	234	21	3	42	3	171	125	0.439842608481	0.747246787506	0.837	0.911	-0.074
2670	BRSK2	BRSK2	chr11	+	1481729	1483919	1482199	1483919	1480421	1480469	2670	19	20	0	1	250	125	0.439637982062	0.747246787506	0.322	0.0	0.322
3130	UBR5	UBR5	chr8	-	103277327	103277506	103277327	103277503	103279174	103279235	3130	132	41	108	27	127	125	0.440092279375	0.747246787506	0.76	0.797	-0.037
2689	HSD3B7	HSD3B7	chr16	+	30996780	30997145	30996973	30997145	30996518	30996618	2689	3	2	26	37	250	125	0.440770426647	0.74729440329	0.429	0.26	0.169
2792	IFT20	IFT20	chr17	-	26655350	26655759	26655350	26655683	26656198	26656302	2792	83	2	187	2	200	125	0.440726181753	0.74729440329	0.963	0.983	-0.02
1230	ARL4A	ARL4A	chr7	+	12727790	12730558	12727793	12730558	12726451	12726668	1230	37	19	61	41	127	125	0.441210376455	0.747489060774	0.657	0.594	0.063
2409	GAS8	GAS8	chr16	+	90097583	90097904	90097706	90097904	90094043	90094130	2409	6	28	18	56	247	125	0.442136126204	0.748505857248	0.098	0.14	-0.042
1992	LOC101928812	LOC101928812	chr11	+	45377429	45378208	45377946	45378208	45376921	45377153	1992	4	1	4	0	250	125	0.442989409331	0.748635974983	0.667	1.0	-0.333
2178	TBC1D2B	TBC1D2B	chr15	-	78287326	78290697	78287326	78290645	78293960	78294082	2178	18	1	105	2	176	125	0.443189892106	0.748635974983	0.927	0.974	-0.047
3682	TMEM171	TMEM171	chr5	+	72427364	72427644	72427367	72427644	72424216	72424358	3682	1	0	8	8	127	125	0.442763333157	0.748635974983	1.0	0.496	0.504
3191	ZNF410	ZNF410	chr14	+	74363018	74363237	74363050	74363237	74360499	74360635	3191	240	17	176	9	156	125	0.443738323027	0.749012044522	0.919	0.94	-0.021
1055	HECTD2	HECTD2	chr10	+	93255961	93256129	93255970	93256129	93253176	93253265	1055	0	7	3	33	133	125	0.4457926056	0.750276134901	0.0	0.079	-0.079
1324	BAHD1	BAHD1	chr15	+	40754110	40754493	40754113	40754493	40750649	40752095	1324	126	53	33	18	127	125	0.445444764914	0.750276134901	0.701	0.643	0.058
2572	TIMM9	TIMM9	chr14	-	58875211	58875886	58875211	58875802	58877560	58877656	2572	153	4	326	5	208	125	0.445633102425	0.750276134901	0.958	0.975	-0.017
745	SFI1	SFI1	chr22	+	31904240	31904362	31904244	31904362	31892124	31892623	745	14	5	46	10	128	125	0.445525772573	0.750276134901	0.732	0.818	-0.086
1690	FUBP1	FUBP1	chr1	-	78432732	78432785	78432732	78432782	78433310	78433350	1690	108	238	181	446	127	125	0.446553484081	0.751006920192	0.309	0.285	0.024
667	APOE	APOE	chr19	+	45409843	45409924	45409858	45409924	45409005	45409098	667	4	222	0	68	139	125	0.447253169751	0.751633799165	0.016	0.0	0.016
1418	SLC7A8	SLC7A8	chr14	-	23597227	23597573	23597227	23597405	23598858	23599008	1418	1	14	0	11	250	125	0.448424699134	0.752057228546	0.034	0.0	0.034
2767	SLC25A13	SLC25A13	chr7	-	95814238	95814326	95814238	95814323	95818605	95818690	2767	1	11	10	282	127	125	0.447913122756	0.752057228546	0.082	0.034	0.048
3144	SCYL1	SCYL1	chr11	+	65304456	65304599	65304507	65304599	65304056	65304221	3144	324	112	330	128	175	125	0.448486498624	0.752057228546	0.674	0.648	0.026
1037	SLC25A36	SLC25A36	chr3	+	140695101	140698785	140695104	140698785	140692557	140692847	1037	355	5	119	3	127	125	0.450073382602	0.75331661369	0.986	0.975	0.011
2854	SLC11A2	SLC11A2	chr12	-	51402258	51402407	51402258	51402327	51404477	51404549	2854	29	1	164	2	204	125	0.449959117476	0.75331661369	0.947	0.98	-0.033
553	ICT1	ICT1	chr17	+	73017015	73017356	73017020	73017356	73016582	73016752	553	56	3	319	10	129	125	0.450220542501	0.75331661369	0.948	0.969	-0.021
1827	OLFML2B	OLFML2B	chr1	-	161969902	161970131	161969902	161970128	161976086	161976263	1827	0	13	1	18	127	125	0.451430985181	0.754244066084	0.0	0.052	-0.052
329	MFAP2	MFAP2	chr1	-	17303603	17303693	17303603	17303690	17304731	17304809	329	1121	149	215	24	127	125	0.451193284014	0.754244066084	0.881	0.898	-0.017
3061	SPHK2	SPHK2	chr19	+	49129147	49129619	49129324	49129619	49123658	49123810	3061	31	0	44	1	250	125	0.452709525035	0.755830935407	1.0	0.957	0.043
3447	DFNB31	DFNB31	chr9	-	117166175	117166357	117166175	117166354	117168634	117169172	3447	332	48	24	2	127	125	0.453617190958	0.756321592731	0.872	0.922	-0.05
3921	PCBP2	PCBP2	chr12	+	53862560	53862616	53862563	53862616	53861588	53861627	3921	1610	377	2318	574	127	125	0.453661364235	0.756321592731	0.808	0.799	0.009
2036	CCNJ	CCNJ	chr10	+	97816844	97817004	97816877	97817004	97816457	97816757	2036	35	1	60	4	157	125	0.454155769653	0.756522726753	0.965	0.923	0.042
993	SETMAR	SETMAR	chr3	+	4354581	4355445	4355330	4355445	4344987	4345210	993	11	0	34	2	250	125	0.454440141647	0.756522726753	1.0	0.895	0.105
95	TMEM136	TMEM136	chr11	+	120198149	120198349	120198174	120198349	120195837	120196077	95	9	0	12	1	149	125	0.45625353773	0.758991956036	1.0	0.91	0.09
1578	IL17RE	IL17RE	chr3	+	9956085	9956283	9956231	9956283	9955639	9955708	1578	0	2	15	45	250	125	0.457323418369	0.759496844148	0.0	0.143	-0.143
2599	RASD1	RASD1	chr17	-	17397752	17398998	17397752	17398924	17399209	17399709	2599	298	9	18	0	198	125	0.457047870683	0.759496844148	0.954	1.0	-0.046
3283	CDK5RAP1	CDK5RAP1	chr20	-	31954664	31954814	31954664	31954811	31958304	31958435	3283	72	0	181	3	127	125	0.45754812055	0.759496844148	1.0	0.983	0.017
1342	RAB4A	RAB4A	chr1	+	229433228	229433383	229433266	229433383	229431594	229431657	1342	123	4	218	11	162	125	0.459419630974	0.760114949837	0.96	0.939	0.021
1601	PPP1R3F	PPP1R3F	chrX	+	49138443	49138526	49138446	49138526	49137868	49137924	1601	13	3	3	0	127	125	0.459573632133	0.760114949837	0.81	1.0	-0.19
1735	PROCA1	PROCA1	chr17	-	27031324	27031634	27031324	27031453	27031725	27031861	1735	11	9	4	6	250	125	0.459241688937	0.760114949837	0.379	0.25	0.129
3202	SLC2A11	SLC2A11	chr22	+	24217303	24217428	24217307	24217428	24210667	24210828	3202	10	2	42	4	128	125	0.459465971313	0.760114949837	0.83	0.911	-0.081
563	ODF2L	ODF2L	chr1	-	86852597	86852769	86852597	86852762	86861715	86862025	563	23	0	31	1	131	125	0.458453710206	0.760114949837	1.0	0.967	0.033
1139	HERPUD1	HERPUD1	chr16	+	56969312	56969387	56969315	56969387	56969146	56969224	1139	758	67	364	27	127	125	0.460711791858	0.760631126769	0.918	0.93	-0.012
1888	KIF17	KIF17	chr1	-	20996913	20996984	20996913	20996981	20998430	20998689	1888	1	2	1	8	127	125	0.460264500188	0.760631126769	0.33	0.11	0.22
250	RALGAPB	RALGAPB	chr20	+	37163716	37163850	37163728	37163850	37161372	37161502	250	17	9	48	36	136	125	0.460878277333	0.760631126769	0.635	0.551	0.084
2366	PAM	PAM	chr5	+	102363885	102363942	102363888	102363942	102360834	102361038	2366	55	121	85	160	127	125	0.461770103682	0.761010371588	0.309	0.343	-0.034
3655	ZNF23	ZNF23	chr16	-	71487944	71488121	71487944	71488071	71490666	71490731	3655	3	0	8	2	174	125	0.461647432388	0.761010371588	1.0	0.742	0.258
3935	MIR22HG	MIR22HG	chr17	-	1614797	1616189	1614797	1615693	1616996	1617308	3935	307	62	93	23	250	125	0.4621341514	0.761064766525	0.712	0.669	0.043
1064	C12orf43	C12orf43	chr12	-	121440224	121442295	121440224	121442292	121442805	121442863	1064	18	9	63	22	127	125	0.462769027765	0.761564777975	0.663	0.738	-0.075
1458	SLC22A17	SLC22A17	chr14	-	23817714	23817880	23817714	23817755	23818480	23818635	1458	430	12	19	0	249	125	0.463904144487	0.762341406845	0.947	1.0	-0.053
3250	ZNF227	ZNF227	chr19	+	44717221	44717397	44717242	44717397	44716680	44716738	3250	1	8	0	6	145	125	0.46375433189	0.762341406845	0.097	0.0	0.097
876	FNBP1L	FNBP1L	chr1	+	94016503	94020218	94017965	94020218	94014834	94014983	876	189	1	523	6	250	125	0.464444263807	0.762683830352	0.99	0.978	0.012
760	SEC23B	SEC23B	chr20	+	18505076	18505313	18505130	18505313	18496293	18496380	760	95	2	642	23	178	125	0.464785844202	0.762699968466	0.971	0.951	0.02
1442	CCPG1	CCPG1	chr15	-	55647420	55653142	55647420	55648607	55657385	55657507	1442	21	0	72	2	250	125	0.46731372133	0.765530281929	1.0	0.947	0.053
1643	TMEM59	TMEM59	chr1	-	54506428	54506513	54506428	54506510	54507396	54507478	1643	153	355	237	502	127	125	0.467509576263	0.765530281929	0.298	0.317	-0.019
775	KRCC1	KRCC1	chr2	-	88333652	88333811	88333652	88333750	88336461	88336570	775	34	4	149	11	185	125	0.467237611416	0.765530281929	0.852	0.902	-0.05
2608	GMPR2	GMPR2	chr14	+	24707451	24708447	24707794	24708447	24706725	24706768	2608	95	6	279	12	250	125	0.468063091388	0.765891136727	0.888	0.921	-0.033
1323	NSUN5P1	NSUN5P1	chr7	+	75044869	75045469	75045258	75045469	75044397	75044512	1323	52	1	92	4	250	125	0.469136344038	0.766558283988	0.963	0.92	0.043
977	COX11	COX11	chr17	-	53038566	53040276	53038566	53038687	53040666	53040792	977	95	0	451	4	250	125	0.469137670975	0.766558283988	1.0	0.983	0.017
1402	PHF23	PHF23	chr17	-	7139248	7140086	7139248	7139885	7140703	7140796	1402	340	27	329	21	250	125	0.471176660164	0.766620765546	0.863	0.887	-0.024
2171	SLC26A6	SLC26A6	chr3	-	48664308	48664488	48664308	48664485	48665378	48665471	2171	4	9	52	74	127	125	0.471103685856	0.766620765546	0.304	0.409	-0.105
2309	PTOV1	PTOV1	chr19	+	50363242	50363440	50363312	50363440	50361805	50361910	2309	2192	31	1324	23	194	125	0.47059738358	0.766620765546	0.979	0.974	0.005
3334	PPP1R12C	PPP1R12C	chr19	-	55604150	55604236	55604150	55604233	55604383	55604444	3334	79	131	24	49	127	125	0.470510341613	0.766620765546	0.372	0.325	0.047
618	ACBD4	ACBD4	chr17	+	43215088	43215197	43215126	43215197	43214734	43214821	618	27	11	39	22	162	125	0.47055417379	0.766620765546	0.654	0.578	0.076
793	CSTF2	CSTF2	chrX	+	100081622	100081746	100081673	100081746	100079108	100079246	793	48	0	202	3	175	125	0.470706764717	0.766620765546	1.0	0.98	0.02
2009	FDXR	FDXR	chr17	-	72862567	72862690	72862567	72862666	72862905	72862998	2009	30	2	65	2	148	125	0.471707394435	0.7669415133	0.927	0.965	-0.038
1420	TAF1	TAF1	chrX	+	70596799	70597041	70596862	70597041	70595016	70595136	1420	16	4	47	7	187	125	0.472906497465	0.767253518839	0.728	0.818	-0.09
1995	TRIQK	TRIQK	chr8	-	93929156	93929238	93929156	93929235	93966633	93966792	1995	6	4	36	14	127	125	0.47331729385	0.767253518839	0.596	0.717	-0.121
2240	ZMYM1	ZMYM1	chr1	+	35577372	35577513	35577429	35577513	35575894	35576048	2240	7	1	23	1	181	125	0.472825127244	0.767253518839	0.829	0.941	-0.112
22	BABAM1	BABAM1	chr19	+	17379564	17379900	17379602	17379900	17378184	17378336	22	31	88	91	217	162	125	0.475385066213	0.767253518839	0.214	0.244	-0.03
2373	FUOM	FUOM	chr10	-	135168657	135169009	135168657	135168940	135169241	135169315	2373	1	3	47	59	193	125	0.474427630578	0.767253518839	0.178	0.34	-0.162
3285	CDK5RAP1	CDK5RAP1	chr20	-	31984566	31984890	31984566	31984658	31989233	31989375	3285	32	1	97	1	250	125	0.474756172908	0.767253518839	0.941	0.98	-0.039
3346	ZNF555	ZNF555	chr19	+	2852377	2860472	2852380	2860472	2851465	2851649	3346	2	0	2	1	127	125	0.474045968212	0.767253518839	1.0	0.663	0.337
3843	RNF121	RNF121	chr11	+	71706485	71706597	71706495	71706597	71701642	71701763	3843	2	0	2	1	134	125	0.475140341551	0.767253518839	1.0	0.651	0.349
542	MGAT5B	MGAT5B	chr17	+	74934063	74934225	74934069	74934225	74928726	74928857	542	0	1	11	13	130	125	0.472849617894	0.767253518839	0.0	0.449	-0.449
699	TGFBR1	TGFBR1	chr9	+	101894778	101895021	101894790	101895021	101891136	101891382	699	19	117	5	45	136	125	0.475570362917	0.767253518839	0.13	0.093	0.037
92	TMEM136	TMEM136	chr11	+	120197830	120198349	120198149	120198349	120195837	120196077	92	10	8	5	7	250	125	0.474658287164	0.767253518839	0.385	0.263	0.122
176	TMBIM4	TMBIM4	chr12	-	66547119	66547228	66547119	66547190	66563634	66563852	176	191	1	408	5	162	125	0.478374651274	0.770787131543	0.993	0.984	0.009
1905	PCYT2	PCYT2	chr17	-	79866751	79867197	79866751	79866911	79867389	79867478	1905	7	1	18	6	250	125	0.478766430554	0.770787131543	0.778	0.6	0.178
2389	EDA	EDA	chrX	+	69253247	69253372	69253256	69253372	69250318	69250370	2389	14	3	3	0	133	125	0.478431835632	0.770787131543	0.814	1.0	-0.186
1209	IFI27	IFI27	chr14	+	94577970	94578119	94578004	94578119	94577078	94577143	1209	7	6	1	0	158	125	0.479221661057	0.770980125101	0.48	1.0	-0.52
1794	CAPRIN2	CAPRIN2	chr12	-	30867892	30868078	30867892	30868015	30869441	30869610	1794	45	5	15	3	187	125	0.479691748668	0.771196734397	0.857	0.77	0.087
1440	MIEF2	MIEF2	chr17	+	18167023	18169095	18167097	18169095	18166399	18166562	1440	43	2	166	4	198	125	0.482146017531	0.772062112793	0.931	0.963	-0.032
1556	ZNF559	ZNF559	chr19	+	9452292	9454521	9452370	9454521	9451777	9451860	1556	23	5	20	7	202	125	0.482553550618	0.772062112793	0.74	0.639	0.101
16	PGS1	PGS1	chr17	+	76388556	76388746	76388594	76388746	76374698	76374889	16	16	0	58	2	162	125	0.481343364364	0.772062112793	1.0	0.957	0.043
1893	GOLGA2P10	GOLGA2P10	chr15	-	83140198	83142538	83140198	83142206	83144202	83144340	1893	2	21	0	6	250	125	0.482399921343	0.772062112793	0.045	0.0	0.045
2040	GMIP	GMIP	chr19	-	19747515	19747605	19747515	19747596	19747725	19747838	2040	9	4	27	7	133	125	0.483435430735	0.772062112793	0.679	0.784	-0.105
2135	POMGNT1	POMGNT1	chr1	-	46654352	46655029	46654352	46654652	46655129	46655239	2135	182	3	543	14	250	125	0.482079321836	0.772062112793	0.968	0.951	0.017
2137	RBBP5	RBBP5	chr1	-	205055269	205057943	205055269	205057940	205064000	205064192	2137	11	3	26	12	127	125	0.484382692545	0.772062112793	0.783	0.681	0.102
2410	DOPEY1	DOPEY1	chr6	+	83829466	83829576	83829493	83829576	83828606	83828706	2410	15	0	24	1	151	125	0.483907729091	0.772062112793	1.0	0.952	0.048
2422	MRPS31P5	MRPS31P5	chr13	-	52744121	52744234	52744121	52744191	52745292	52745383	2422	4	3	3	5	167	125	0.480687070185	0.772062112793	0.5	0.31	0.19
3381	SEPT5	SEPT5	chr22	+	19709344	19709480	19709355	19709480	19709162	19709259	3381	41	8	3	0	135	125	0.484161442769	0.772062112793	0.826	1.0	-0.174
370	DCAKD	DCAKD	chr17	-	43112141	43112370	43112141	43112367	43138255	43138477	370	1	24	0	15	127	125	0.484595749787	0.772062112793	0.039	0.0	0.039
3824	KIAA1958	KIAA1958	chr9	+	115421542	115427591	115421552	115427591	115407929	115408102	3824	25	1	20	2	134	125	0.484194298244	0.772062112793	0.959	0.903	0.056
438	SEMA3B	SEMA3B	chr3	+	50311343	50311488	50311346	50311488	50311189	50311259	438	3	7	45	63	127	125	0.484085917101	0.772062112793	0.297	0.413	-0.116
1277	CLINT1	CLINT1	chr5	-	157216370	157216575	157216370	157216521	157218710	157219003	1277	85	98	205	267	178	125	0.488178771983	0.776330517855	0.379	0.35	0.029
2677	ANK1	ANK1	chr8	-	41529871	41530430	41529871	41529944	41542061	41542208	2677	1	0	2	2	250	125	0.488067144985	0.776330517855	1.0	0.333	0.667
2710	PSEN2	PSEN2	chr1	+	227079443	227079545	227079446	227079545	227078978	227079062	2710	3	3	63	34	127	125	0.488287920321	0.776330517855	0.496	0.646	-0.15
2534	HDGFRP2	HDGFRP2	chr19	+	4501922	4502232	4501925	4502232	4501202	4501329	2534	106	42	141	47	127	125	0.489547527932	0.77779527762	0.713	0.747	-0.034
2647	PRKCSH	PRKCSH	chr19	+	11558507	11558604	11558537	11558604	11558253	11558433	2647	221	57	303	68	154	125	0.490407542467	0.778470276563	0.759	0.783	-0.024
3879	NOL8	NOL8	chr9	-	95062171	95063092	95062171	95062298	95063832	95064104	3879	4	38	5	78	250	125	0.490649600148	0.778470276563	0.05	0.031	0.019
1363	GTDC1	GTDC1	chr2	-	144969081	144969164	144969081	144969146	144993242	144993304	1363	1	40	0	47	142	125	0.491315902839	0.778636387874	0.022	0.0	0.022
2837	CIAPIN1	CIAPIN1	chr16	-	57473093	57473246	57473093	57473207	57474683	57474895	2837	93	12	290	29	163	125	0.491431665422	0.778636387874	0.856	0.885	-0.029
2708	STK38	STK38	chr6	-	36507848	36507984	36507848	36507981	36514966	36515293	2708	5	4	48	63	127	125	0.491808300885	0.778696476401	0.552	0.429	0.123
3925	OSBPL8	OSBPL8	chr12	-	76844630	76844768	76844630	76844759	76881289	76881398	3925	31	12	87	44	133	125	0.492169240892	0.778731648184	0.708	0.65	0.058
187	RNF19B	RNF19B	chr1	-	33402046	33402910	33402046	33402860	33409619	33409760	187	14	1	9	0	174	125	0.49258352292	0.778851113613	0.91	1.0	-0.09
398	CDC25B	CDC25B	chr20	+	3778268	3778396	3778310	3778396	3776385	3776526	398	23	0	85	2	166	125	0.493271942925	0.779403571673	1.0	0.97	0.03
2781	IKBKB	IKBKB	chr8	+	42175174	42175289	42175227	42175289	42174227	42174422	2781	40	4	155	10	177	125	0.494780787139	0.78112658243	0.876	0.916	-0.04
2987	LAMTOR3	LAMTOR3	chr4	-	100806698	100806832	100806698	100806811	100808452	100808511	2987	136	2	207	1	145	125	0.495721480542	0.78112658243	0.983	0.994	-0.011
3536	RBBP4	RBBP4	chr1	+	33117514	33117662	33117517	33117662	33116748	33116923	3536	203	5	575	20	127	125	0.495704988313	0.78112658243	0.976	0.966	0.01
60	PEX16	PEX16	chr11	-	45931219	45931863	45931219	45931728	45932448	45932513	60	35	0	58	1	250	125	0.495618048784	0.78112658243	1.0	0.967	0.033
2091	POU2F2	POU2F2	chr19	-	42600233	42600395	42600233	42600347	42603678	42603770	2091	2	0	9	3	172	125	0.496123624927	0.781224803909	1.0	0.686	0.314
366	FAM208A	FAM208A	chr3	-	56667071	56667994	56667071	56667871	56672733	56672793	366	35	11	199	48	247	125	0.498130266482	0.783847695169	0.617	0.677	-0.06
2100	KANSL3	KANSL3	chr2	-	97270515	97270600	97270515	97270594	97271056	97271248	2100	47	2	96	2	130	125	0.50018757081	0.784400562955	0.958	0.979	-0.021
3383	TSNARE1	TSNARE1	chr8	-	143381846	143382008	143381846	143382005	143395744	143395801	3383	7	14	19	26	127	125	0.499941509585	0.784400562955	0.33	0.418	-0.088
3422	PORCN	PORCN	chrX	+	48367955	48368344	48368171	48368344	48367346	48367491	3422	1	0	5	4	250	125	0.499976453703	0.784400562955	1.0	0.385	0.615
51	PLAGL1	PLAGL1	chr6	-	144287294	144287367	144287294	144287335	144290043	144290115	51	16	24	29	57	156	125	0.49994564585	0.784400562955	0.348	0.29	0.058
570	CD83	CD83	chr6	+	14135338	14137148	14135341	14137148	14133879	14133986	570	120	10	41	2	127	125	0.499088449454	0.784400562955	0.922	0.953	-0.031
957	ZNF135	ZNF135	chr19	+	58578108	58581110	58578467	58581110	58574813	58574909	957	22	1	29	3	250	125	0.500904406414	0.784989250406	0.917	0.829	0.088
1190	CDK10	CDK10	chr16	+	89762002	89762772	89762136	89762772	89761700	89761753	1190	361	10	308	6	250	125	0.504336455577	0.785251755665	0.948	0.963	-0.015
1308	ST20	ST20	chr15	-	80199970	80200048	80199970	80200026	80215793	80216096	1308	1	8	3	10	146	125	0.502524361483	0.785251755665	0.097	0.204	-0.107
1474	NOLC1	NOLC1	chr10	+	103916942	103917085	103916945	103917085	103916775	103916831	1474	355	319	473	455	127	125	0.504098362605	0.785251755665	0.523	0.506	0.017
1598	INPP5J	INPP5J	chr22	+	31520830	31521996	31521818	31521996	31518908	31519105	1598	5	0	17	2	250	125	0.502271156803	0.785251755665	1.0	0.81	0.19
1795	CAPRIN2	CAPRIN2	chr12	-	30867892	30868075	30867892	30868015	30869441	30869610	1795	49	5	17	3	184	125	0.505363624895	0.785251755665	0.869	0.794	0.075
1858	SYNRG	SYNRG	chr17	-	35902073	35902667	35902073	35902532	35913216	35914161	1858	40	3	111	13	250	125	0.503790206387	0.785251755665	0.87	0.81	0.06
2258	ZSCAN32	ZSCAN32	chr16	-	3440009	3440183	3440009	3440133	3440422	3440517	2258	0	3	3	16	174	125	0.505314779159	0.785251755665	0.0	0.119	-0.119
2584	PPP3CB-AS1	PPP3CB-AS1	chr10	+	75264562	75267067	75265035	75267067	75263941	75264030	2584	3	0	15	3	250	125	0.503911917553	0.785251755665	1.0	0.714	0.286
2977	ZNF568	ZNF568	chr19	+	37440413	37443645	37440416	37443645	37428048	37428144	2977	21	1	7	1	127	125	0.502276429286	0.785251755665	0.954	0.873	0.081
3624	GUCD1	GUCD1	chr22	-	24939809	24940051	24939809	24939922	24942881	24942973	3624	180	3	426	11	250	125	0.504577051347	0.785251755665	0.968	0.951	0.017
3786	MYL6B	MYL6B	chr12	+	56547592	56547876	56547656	56547876	56546203	56546415	3786	23	258	13	186	188	125	0.502999919011	0.785251755665	0.056	0.044	0.012
660	ABTB1	ABTB1	chr3	+	127393187	127393261	127393233	127393261	127391780	127391924	660	5	18	12	65	170	125	0.505512222003	0.785251755665	0.17	0.12	0.05
88	MMS19	MMS19	chr10	-	99225815	99225916	99225815	99225913	99226260	99226342	88	42	7	293	36	127	125	0.504894819986	0.785251755665	0.855	0.889	-0.034
751	DDIT3	DDIT3	chr12	-	57911051	57911378	57911051	57911302	57911488	57911536	751	148	8	34	3	200	125	0.506192165948	0.785777035459	0.92	0.876	0.044
2722	SUCLG2-AS1	SUCLG2-AS1	chr3	+	67721252	67721428	67721305	67721428	67720239	67720333	2722	1	1	2	7	177	125	0.506623141694	0.785915386474	0.414	0.168	0.246
1119	NR6A1	NR6A1	chr9	-	127300370	127300598	127300370	127300595	127302311	127302466	1119	4	0	6	1	127	125	0.507644114846	0.786696553541	1.0	0.855	0.145
2726	KNSTRN	KNSTRN	chr15	+	40685393	40686489	40685669	40686489	40684149	40684224	2726	0	17	13	360	250	125	0.508353292749	0.786696553541	0.0	0.018	-0.018
3131	RABL2B	RABL2B	chr22	-	51207882	51207980	51207882	51207977	51208332	51208444	3131	8	1	18	5	127	125	0.508495466969	0.786696553541	0.887	0.78	0.107
3656	ZNF23	ZNF23	chr16	-	71487944	71488121	71487944	71488071	71489974	71490024	3656	1	0	11	8	174	125	0.508437238657	0.786696553541	1.0	0.497	0.503
109	RC3H1	RC3H1	chr1	-	173912579	173912753	173912579	173912726	173915613	173915746	109	6	1	18	1	151	125	0.509567721828	0.787555574188	0.832	0.937	-0.105
1443	TLE2	TLE2	chr19	-	3019280	3019464	3019280	3019461	3019696	3019771	1443	21	16	2	3	127	125	0.509735839231	0.787555574188	0.564	0.396	0.168
2602	FBXO44	FBXO44	chr1	+	11715384	11715756	11715726	11715756	11714913	11715009	2602	8	0	13	1	250	125	0.512329287479	0.790023734091	1.0	0.867	0.133
390	FAM65A	FAM65A	chr16	+	67572562	67572727	67572574	67572727	67572326	67572453	390	1	25	0	14	136	125	0.511986340099	0.790023734091	0.035	0.0	0.035
739	ZBTB8A	ZBTB8A	chr1	+	33065687	33071551	33065868	33071551	33060654	33060824	739	36	3	60	8	250	125	0.5123642399	0.790023734091	0.857	0.789	0.068
180	BRCC3	BRCC3	chrX	+	154301648	154301706	154301651	154301706	154300601	154300618	180	1	15	24	182	127	125	0.513045363841	0.790543761039	0.062	0.115	-0.053
1947	TP73-AS1	TP73-AS1	chr1	-	3652547	3655077	3652547	3654418	3656796	3656951	1947	40	6	46	10	250	125	0.514009433306	0.791498785781	0.769	0.697	0.072
1358	GATA3	GATA3	chr10	+	8105955	8106101	8105958	8106101	8100267	8100804	1358	2	0	73	20	127	125	0.515380696086	0.793079130055	1.0	0.782	0.218
1872	FAM213B	FAM213B	chr1	+	2520360	2520479	2520392	2520479	2519988	2520064	1872	23	18	89	55	156	125	0.515777022629	0.793158110384	0.506	0.565	-0.059
1102	BTN2A2	BTN2A2	chr6	+	26392602	26395100	26394525	26395100	26391030	26391057	1102	13	0	52	2	250	125	0.516856254374	0.793225987187	1.0	0.929	0.071
2384	NDUFA5	NDUFA5	chr7	-	123190523	123190640	123190523	123190638	123197457	123197502	2384	197	3	452	3	126	125	0.516576771323	0.793225987187	0.985	0.993	-0.008
3328	SLC50A1	SLC50A1	chr1	+	155110036	155110198	155110054	155110198	155109303	155109427	3328	17	1	190	5	142	125	0.516228477406	0.793225987187	0.937	0.971	-0.034
1456	TANC1	TANC1	chr2	+	160005652	160005783	160005655	160005783	159992704	159992809	1456	88	8	81	5	127	125	0.517488727958	0.793250652361	0.915	0.941	-0.026
2513	PEX11B	PEX11B	chr1	+	145517272	145517388	145517282	145517388	145516164	145516456	2513	25	1	120	2	134	125	0.517562409109	0.793250652361	0.959	0.982	-0.023
3137	NRXN3	NRXN3	chr14	+	80327381	80334633	80328005	80334633	80271454	80271542	3137	29	1	16	0	250	125	0.518715120281	0.794487715873	0.935	1.0	-0.065
1756	RNF8	RNF8	chr6	+	37336153	37336994	37336259	37336994	37328221	37328350	1756	3	31	19	129	230	125	0.520124664537	0.795463107756	0.05	0.074	-0.024
1931	DMXL2	DMXL2	chr15	-	51768785	51768916	51768785	51768913	51770467	51770544	1931	7	3	24	17	127	125	0.51976979427	0.795463107756	0.697	0.582	0.115
3192	ZNF410	ZNF410	chr14	+	74371604	74371786	74371633	74371786	74370662	74370813	3192	360	13	264	7	153	125	0.520389958271	0.795463107756	0.958	0.969	-0.011
688	C16orf13	C16orf13	chr16	-	684888	685063	684888	684956	685611	685774	688	77	2	111	5	231	125	0.521821911861	0.797121976989	0.954	0.923	0.031
1751	ST13	ST13	chr22	-	41244297	41244373	41244297	41244343	41246826	41246884	1751	1230	83	1644	122	154	125	0.524240324893	0.798571409287	0.923	0.916	0.007
2458	SLC29A1	SLC29A1	chr6	+	44194996	44195079	44194999	44195079	44193797	44193904	2458	4	8	24	31	127	125	0.523905384586	0.798571409287	0.33	0.432	-0.102
3210	DCTN3	DCTN3	chr9	-	34614038	34614195	34614038	34614129	34614706	34614765	3210	2	1	2	3	190	125	0.524854893185	0.798571409287	0.568	0.305	0.263
3929	MIEF1	MIEF1	chr22	+	39908236	39908499	39908322	39908499	39907853	39908031	3929	25	10	96	29	210	125	0.523551148005	0.798571409287	0.598	0.663	-0.065
698	OS9	OS9	chr12	+	58109871	58109976	58109874	58109976	58109542	58109753	698	111	285	125	354	127	125	0.524074909464	0.798571409287	0.277	0.258	0.019
976	COX11	COX11	chr17	-	53038566	53038687	53038566	53038673	53040666	53040792	976	0	2	6	22	138	125	0.524600636596	0.798571409287	0.0	0.198	-0.198
2028	CRNDE	CRNDE	chr16	-	54954209	54954322	54954209	54954239	54957496	54957562	2028	136	18	230	37	207	125	0.526883896797	0.79901456381	0.82	0.79	0.03
2621	ST3GAL3	ST3GAL3	chr1	+	44365180	44365399	44365212	44365399	44364839	44364935	2621	2	38	0	9	156	125	0.526400192144	0.79901456381	0.04	0.0	0.04
3744	LRRC75A-AS1	LRRC75A-AS1	chr17	+	16366477	16366631	16366480	16366631	16366146	16366255	3744	22	20	5	7	127	125	0.526475178353	0.79901456381	0.52	0.413	0.107
557	ZNF419	ZNF419	chr19	+	58004223	58006048	58005735	58006048	58003480	58003579	557	15	0	28	1	250	125	0.526793404367	0.79901456381	1.0	0.933	0.067
744	SMOC1	SMOC1	chr14	+	70496958	70499083	70496961	70499083	70489919	70490164	744	32	29	4	2	127	125	0.526849945898	0.79901456381	0.521	0.663	-0.142
2334	CHCHD7	CHCHD7	chr8	+	57128947	57129090	57128991	57129090	57127156	57127226	2334	118	208	154	299	168	125	0.527897552709	0.800024043295	0.297	0.277	0.02
2716	PXN	PXN	chr12	-	120652905	120653220	120652905	120653076	120659425	120659561	2716	43	51	275	283	250	125	0.529338601354	0.80115170804	0.297	0.327	-0.03
3276	ITFG1	ITFG1	chr16	-	47192783	47192901	47192783	47192845	47195660	47195743	3276	87	2	451	6	180	125	0.529071666446	0.80115170804	0.968	0.981	-0.013
2333	ZNF33B	ZNF33B	chr10	-	43090042	43090147	43090042	43090144	43127376	43127472	2333	9	0	17	1	127	125	0.530509009233	0.802394876465	1.0	0.944	0.056
2218	IMMT	IMMT	chr2	-	86398330	86398468	86398330	86398435	86400772	86400884	2218	60	60	186	212	157	125	0.532455060113	0.804423722839	0.443	0.411	0.032
997	FTSJ1	FTSJ1	chrX	+	48340790	48340894	48340796	48340894	48340019	48340103	997	81	47	229	116	130	125	0.532550198417	0.804423722839	0.624	0.655	-0.031
1719	BRD8	BRD8	chr5	-	137502206	137502416	137502206	137502299	137503622	137503767	1719	182	14	142	14	241	125	0.534074575014	0.804611695909	0.871	0.84	0.031
3239	LYPLAL1	LYPLAL1	chr1	+	219366423	219366593	219366471	219366593	219352488	219352588	3239	20	6	60	25	172	125	0.533594832498	0.804611695909	0.708	0.636	0.072
3541	IRAK1	IRAK1	chrX	-	153278493	153278884	153278493	153278794	153279492	153279729	3541	58	8	525	56	214	125	0.534001517456	0.804611695909	0.809	0.846	-0.037
3972	IFNAR2	IFNAR2	chr21	+	34614144	34614282	34614190	34614282	34602199	34602521	3972	8	13	20	23	170	125	0.533279302307	0.804611695909	0.312	0.39	-0.078
879	TCF7L2	TCF7L2	chr10	+	114910741	114910882	114910756	114910882	114905769	114905856	879	18	61	59	165	139	125	0.535071901388	0.805586313878	0.21	0.243	-0.033
1315	NUBP2	NUBP2	chr16	+	1838138	1838208	1838161	1838208	1837941	1838052	1315	134	1	194	3	147	125	0.538226365574	0.805587509411	0.991	0.982	0.009
2244	MAD1L1	MAD1L1	chr7	-	2270183	2270399	2270183	2270359	2272506	2272583	2244	9	2	26	3	164	125	0.537118124677	0.805587509411	0.774	0.869	-0.095
2579	STEAP2	STEAP2	chr7	+	89861650	89866992	89866204	89866992	89859185	89859350	2579	6	1	30	2	250	125	0.537223301214	0.805587509411	0.75	0.882	-0.132
2903	ZNF674	ZNF674	chrX	-	46357159	46360770	46357159	46360767	46387784	46387880	2903	1	1	1	0	127	125	0.537827707101	0.805587509411	0.496	1.0	-0.504
3167	THADA	THADA	chr2	-	43804160	43804381	43804160	43804373	43805651	43805746	3167	9	0	39	2	132	125	0.53653056891	0.805587509411	1.0	0.949	0.051
3271	SERBP1	SERBP1	chr1	-	67890570	67890660	67890570	67890642	67890765	67890906	3271	448	408	1258	1090	142	125	0.536887990744	0.805587509411	0.492	0.504	-0.012
3287	FAM63B	FAM63B	chr15	+	59146680	59149734	59146683	59149734	59143969	59144164	3287	18	3	75	19	127	125	0.538083088554	0.805587509411	0.855	0.795	0.06
3533	RABL2A	RABL2A	chr2	+	114398929	114399027	114398932	114399027	114398470	114398582	3533	1	1	1	0	127	125	0.537827707101	0.805587509411	0.496	1.0	-0.504
471	TATDN3	TATDN3	chr1	+	212985568	212985670	212985592	212985670	212981077	212981190	471	2	4	6	23	148	125	0.536299684854	0.805587509411	0.297	0.181	0.116
3265	CTF1	CTF1	chr16	+	30910735	30910854	30910738	30910854	30907927	30907989	3265	1	0	6	4	127	125	0.538837276269	0.805977162097	1.0	0.596	0.404
1039	MAGED4	MAGED4	chrX	-	51811058	51811299	51811058	51811269	51812225	51812368	1039	1	0	1	1	154	125	0.539642406534	0.806472830413	1.0	0.448	0.552
2421	SH3D19	SH3D19	chr4	-	152095821	152096847	152095821	152096826	152097685	152097839	2421	0	12	3	83	145	125	0.540571827606	0.806472830413	0.0	0.03	-0.03
2988	GTF2I	GTF2I	chr7	+	74129176	74129236	74129179	74129236	74125362	74125440	2988	18	5	23	4	127	125	0.540187347095	0.806472830413	0.78	0.85	-0.07
630	BCL11B	BCL11B	chr14	-	99723807	99724176	99723807	99724173	99737497	99738050	630	7	2	2	0	127	125	0.540260839819	0.806472830413	0.775	1.0	-0.225
1203	ZNF143	ZNF143	chr11	+	9496096	9496180	9496099	9496180	9495487	9495571	1203	14	4	45	19	127	125	0.541122109356	0.806770252535	0.775	0.7	0.075
1423	POLDIP2	POLDIP2	chr17	-	26681513	26681611	26681513	26681557	26682820	26682902	1423	98	1	358	7	178	125	0.543566749157	0.809889796702	0.986	0.973	0.013
3249	NAT9	NAT9	chr17	-	72768098	72768190	72768098	72768178	72768356	72768416	3249	1	4	3	5	136	125	0.545724891836	0.812578708764	0.187	0.355	-0.168
2651	AP4B1	AP4B1	chr1	-	114445259	114445484	114445259	114445356	114447226	114447415	2651	44	1	88	4	250	125	0.54613859248	0.812668365121	0.957	0.917	0.04
3433	TRAPPC13	TRAPPC13	chr5	+	64960060	64960211	64960063	64960211	64957876	64957977	3433	11	9	34	38	127	125	0.546590145647	0.812669987639	0.546	0.468	0.078
962	ZNF197	ZNF197	chr3	+	44670556	44671036	44670565	44671036	44666510	44666635	962	4	7	4	12	133	125	0.546846659799	0.812669987639	0.349	0.239	0.11
2198	ST6GALNAC6	ST6GALNAC6	chr9	-	130647599	130649067	130647599	130649063	130649762	130649870	2198	46	4	104	13	128	125	0.547344172287	0.812883883778	0.918	0.887	0.031
1544	VAMP1	VAMP1	chr12	-	6571403	6573652	6571403	6572135	6574055	6574107	1544	34	1	13	1	250	125	0.54864324918	0.813988528533	0.944	0.867	0.077
3133	SEC22C	SEC22C	chr3	-	42589458	42594940	42589458	42590149	42597421	42597487	3133	17	13	123	119	250	125	0.548796093617	0.813988528533	0.395	0.341	0.054
1799	FUT11	FUT11	chr10	+	75535176	75535976	75535298	75535976	75532947	75533573	1799	2	24	9	66	246	125	0.550861919782	0.816525824358	0.041	0.065	-0.024
165	MORF4L2	MORF4L2	chrX	-	102933426	102933579	102933426	102933528	102939608	102939657	165	125	55	226	112	175	125	0.551618177766	0.817119968224	0.619	0.59	0.029
1448	BRD7	BRD7	chr16	-	50354573	50354688	50354573	50354685	50355892	50355949	1448	29	64	104	267	127	125	0.552202231333	0.81739984518	0.308	0.277	0.031
3669	ACSL4	ACSL4	chrX	-	108926364	108926895	108926364	108926601	108976367	108976621	3669	10	0	45	2	250	125	0.55251820766	0.81739984518	1.0	0.918	0.082
3537	CABYR	CABYR	chr18	+	21739435	21740033	21739909	21740033	21735664	21736006	3537	13	0	27	1	250	125	0.554065198594	0.81916134506	1.0	0.931	0.069
2388	LIMCH1	LIMCH1	chr4	+	41678395	41678479	41678398	41678479	41673570	41673611	2388	7	77	15	220	127	125	0.554658215567	0.819511078142	0.082	0.063	0.019
1958	HCFC1R1	HCFC1R1	chr16	-	3073233	3073413	3073233	3073362	3073847	3074287	1958	34	16	36	13	175	125	0.556298914865	0.820456738124	0.603	0.664	-0.061
3124	TRIM2	TRIM2	chr4	+	154191486	154191671	154191489	154191671	154125565	154125712	3124	17	4	114	38	127	125	0.556048660985	0.820456738124	0.807	0.747	0.06
3473	GCDH	GCDH	chr19	+	13007018	13007235	13007053	13007235	13006805	13006935	3473	43	0	141	2	159	125	0.556368879833	0.820456738124	1.0	0.982	0.018
1334	VBP1	VBP1	chrX	+	154448459	154448584	154448463	154448584	154444700	154444852	1334	95	1	355	7	128	125	0.560203463483	0.824911327132	0.989	0.98	0.009
2225	IL16	IL16	chr15	+	81598760	81598886	81598763	81598886	81598248	81598507	2225	3	2	1	0	127	125	0.559843825127	0.824911327132	0.596	1.0	-0.404
3204	AAMP	AAMP	chr2	-	219134104	219134260	219134104	219134257	219134688	219134932	3204	53	347	112	660	127	125	0.560466069152	0.824911327132	0.131	0.143	-0.012
2367	ADAT1	ADAT1	chr16	-	75652483	75652596	75652483	75652538	75654163	75654232	2367	1	16	10	85	182	125	0.562650180909	0.825735752487	0.041	0.075	-0.034
2998	ELP4	ELP4	chr11	+	31625311	31625454	31625314	31625454	31616316	31616448	2998	1	11	2	49	127	125	0.562770251463	0.825735752487	0.082	0.039	0.043
3540	RBMS3	RBMS3	chr3	+	29476233	29476406	29476236	29476406	29322802	29323247	3540	22	11	16	11	127	125	0.56282206357	0.825735752487	0.663	0.589	0.074
3893	CCDC51	CCDC51	chr3	-	48476226	48476425	48476226	48476420	48481505	48481529	3893	2	1	6	1	129	125	0.562476780798	0.825735752487	0.66	0.853	-0.193
632	DGCR2	DGCR2	chr22	-	19052360	19052588	19052360	19052571	19055612	19055738	632	5	9	16	42	141	125	0.562113491807	0.825735752487	0.33	0.252	0.078
3891	CCDC51	CCDC51	chr3	-	48476226	48476546	48476226	48476425	48481505	48481529	3891	8	2	29	4	245	125	0.563821731607	0.826674847554	0.671	0.787	-0.116
1094	RBM7	RBM7	chr11	+	114276427	114276521	114276430	114276521	114273549	114273637	1094	87	36	179	85	127	125	0.565217118311	0.828192578073	0.704	0.675	0.029
1108	POLR1B	POLR1B	chr2	+	113304588	113304756	113304659	113304756	113299491	113300248	1108	13	0	99	3	195	125	0.566731314326	0.829049231127	1.0	0.955	0.045
2108	NRG3	NRG3	chr10	+	84625166	84625193	84625169	84625193	84498332	84498406	2108	47	40	4	2	127	125	0.567226902927	0.829049231127	0.536	0.663	-0.127
2161	AMZ2	AMZ2	chr17	+	66244780	66244846	66244784	66244846	66244144	66244199	2161	2	0	17	4	128	125	0.567604823747	0.829049231127	1.0	0.806	0.194
2447	DCLK2	DCLK2	chr4	+	151141854	151141930	151141857	151141930	151119153	151119255	2447	5	3	1	0	127	125	0.566644146696	0.829049231127	0.621	1.0	-0.379
3648	ZNF142	ZNF142	chr2	-	219523702	219523853	219523702	219523758	219524091	219524263	3648	3	0	48	7	219	125	0.567276818287	0.829049231127	1.0	0.796	0.204
73	ANKFY1	ANKFY1	chr17	-	4085475	4085647	4085475	4085644	4086692	4086846	73	5	38	11	60	127	125	0.571420833997	0.834093014196	0.115	0.153	-0.038
2361	REV1	REV1	chr2	-	100046301	100046410	100046301	100046407	100050793	100050910	2361	7	5	29	14	127	125	0.572578738843	0.835252868401	0.579	0.671	-0.092
734	CKAP2	CKAP2	chr13	+	53035030	53035109	53035033	53035109	53030657	53030742	734	14	35	90	273	127	125	0.573601135169	0.836213703078	0.282	0.245	0.037
2886	ATXN2L	ATXN2L	chr16	+	28843507	28843720	28843525	28843720	28842282	28842393	2886	31	327	56	517	142	125	0.574341448889	0.836762351708	0.077	0.087	-0.01
2332	TTK	TTK	chr6	+	80715546	80715699	80715558	80715699	80714321	80714430	2332	0	3	9	66	136	125	0.575076464991	0.837302592156	0.0	0.111	-0.111
1809	ADGRG1	ADGRG1	chr16	+	57685111	57685534	57685154	57685534	57684164	57684263	1809	17	1	991	31	167	125	0.577238298768	0.838484472596	0.927	0.96	-0.033
181	REPS2	REPS2	chrX	+	17043181	17043308	17043184	17043308	17040245	17040394	181	6	10	4	4	127	125	0.580629526043	0.838484472596	0.371	0.496	-0.125
1902	DCLRE1C	DCLRE1C	chr10	-	14984112	14984434	14984112	14984239	14987103	14987188	1902	8	1	4	0	250	125	0.579241250291	0.838484472596	0.8	1.0	-0.2
2026	CRNDE	CRNDE	chr16	-	54954209	54954322	54954209	54954250	54957496	54957562	2026	132	11	227	15	196	125	0.579038223024	0.838484472596	0.884	0.906	-0.022
2430	POLM	POLM	chr7	-	44111660	44113029	44111660	44112976	44113223	44113307	2430	18	22	24	23	177	125	0.578813131619	0.838484472596	0.366	0.424	-0.058
331	POLD1	POLD1	chr19	+	50911963	50912158	50912041	50912158	50910583	50910672	331	2	52	12	202	202	125	0.58058749606	0.838484472596	0.023	0.035	-0.012
34	ZDHHC14	ZDHHC14	chr6	+	158093755	158094977	158093800	158094977	158074556	158074659	34	22	6	29	11	169	125	0.577907385113	0.838484472596	0.731	0.661	0.07
3599	TGFBR3	TGFBR3	chr1	-	92185449	92185787	92185449	92185784	92187511	92187701	3599	85	26	20	8	127	125	0.579929348228	0.838484472596	0.763	0.711	0.052
365	FAM208A	FAM208A	chr3	-	56654159	56657871	56654159	56657594	56658506	56658671	365	91	6	256	22	250	125	0.580148370242	0.838484472596	0.883	0.853	0.03
3769	ARFRP1	ARFRP1	chr20	-	62333181	62333250	62333181	62333247	62333487	62333569	3769	3	1	13	9	127	125	0.579759717368	0.838484472596	0.747	0.587	0.16
3813	GATA2	GATA2	chr3	-	128200661	128200787	128200661	128200745	128202702	128202848	3813	436	12	13	0	166	125	0.579171775623	0.838484472596	0.965	1.0	-0.035
3831	TP53BP1	TP53BP1	chr15	-	43705316	43705532	43705316	43705526	43707791	43708007	3831	125	2	132	1	130	125	0.577530419204	0.838484472596	0.984	0.992	-0.008
911	DNM2	DNM2	chr19	+	10941653	10942586	10941656	10942586	10940802	10941054	911	64	30	144	58	127	125	0.578488529416	0.838484472596	0.677	0.71	-0.033
1152	ZNF518A	ZNF518A	chr10	+	97893312	97893405	97893339	97893405	97892342	97892427	1152	2	5	18	27	151	125	0.582043147427	0.838594153054	0.249	0.356	-0.107
1576	CALD1	CALD1	chr7	+	134642959	134643041	134642962	134643041	134642819	134642863	1576	220	17	1012	91	127	125	0.583624051726	0.838594153054	0.927	0.916	0.011
1777	ZBTB17	ZBTB17	chr1	-	16268825	16268936	16268825	16268915	16269023	16269233	1777	11	79	6	58	145	125	0.584686725623	0.838594153054	0.107	0.082	0.025
341	CHFR	CHFR	chr12	-	133446204	133446420	133446204	133446384	133447309	133447369	341	14	13	37	44	160	125	0.583780220331	0.838594153054	0.457	0.396	0.061
3437	DEF8	DEF8	chr16	+	90023918	90024068	90023948	90024068	90021576	90021674	3437	203	5	397	7	154	125	0.582371245185	0.838594153054	0.971	0.979	-0.008
3578	GBA	GBA	chr1	-	155210876	155210971	155210876	155210952	155214296	155214653	3578	42	2	79	6	143	125	0.584478789891	0.838594153054	0.948	0.92	0.028
3796	SUPT7L	SUPT7L	chr2	-	27883850	27884468	27883850	27884310	27885045	27885148	3796	70	2	39	2	250	125	0.584506782409	0.838594153054	0.946	0.907	0.039
3920	CEACAM19	CEACAM19	chr19	+	45186705	45187627	45186708	45187627	45185838	45185892	3920	1	8	4	16	127	125	0.58111048558	0.838594153054	0.11	0.197	-0.087
3	FOXM1	FOXM1	chr12	-	2973848	2973921	2973848	2973918	2975558	2975687	3	0	6	4	64	127	125	0.585447418726	0.838594153054	0.0	0.058	-0.058
446	MAPK8	MAPK8	chr10	+	49642921	49647402	49642926	49647402	49639235	49639313	446	180	83	122	50	129	125	0.584210902906	0.838594153054	0.678	0.703	-0.025
473	ZNF177	ZNF177	chr19	+	9491343	9493293	9491823	9493293	9490732	9490815	473	13	3	2	0	250	125	0.583973947739	0.838594153054	0.684	1.0	-0.316
61	TRA2A	TRA2A	chr7	-	23545364	23545432	23545364	23545429	23545756	23545885	61	371	13	297	13	127	125	0.584844329744	0.838594153054	0.966	0.957	0.009
984	TMEM216	TMEM216	chr11	+	61165732	61166335	61165741	61166335	61165245	61165447	984	24	3	39	3	133	125	0.585093522174	0.838594153054	0.883	0.924	-0.041
201	PSMC4	PSMC4	chr19	+	40478275	40478462	40478368	40478462	40478052	40478151	201	705	4	1264	10	217	125	0.586078571133	0.838975488814	0.99	0.986	0.004
1508	DNAJC4	DNAJC4	chr11	+	64000172	64000337	64000175	64000337	63999901	64000086	1508	2	43	10	139	127	125	0.587120711555	0.839264728439	0.044	0.066	-0.022
1528	EXOSC2	EXOSC2	chr9	+	133576945	133577697	133577529	133577697	133574715	133574781	1528	9	2	19	7	250	125	0.587073668523	0.839264728439	0.692	0.576	0.116
295	CDK13	CDK13	chr7	+	40132383	40132836	40132563	40132836	40127724	40127930	295	63	82	58	66	250	125	0.587526992156	0.839264728439	0.278	0.305	-0.027
649	GYG2	GYG2	chrX	+	2795240	2795348	2795243	2795348	2793850	2793955	649	3	1	7	5	127	125	0.587740849407	0.839264728439	0.747	0.579	0.168
1604	SAFB	SAFB	chr19	+	5667357	5667461	5667363	5667461	5667056	5667175	1604	162	83	126	72	130	125	0.588135978005	0.839307643348	0.652	0.627	0.025
3585	ZNF268	ZNF268	chr12	+	133764450	133764658	133764457	133764658	133758531	133758616	3585	0	6	2	31	131	125	0.588514541645	0.839326880423	0.0	0.058	-0.058
658	CRTC3	CRTC3	chr15	+	91185163	91188577	91185166	91188577	91184328	91184431	658	70	31	62	23	127	125	0.590207095085	0.841218916057	0.69	0.726	-0.036
3647	RAD23A	RAD23A	chr19	+	13060088	13060222	13060091	13060222	13059499	13059627	3647	4	5	9	7	127	125	0.590590009546	0.84124314247	0.441	0.559	-0.118
2445	ZNHIT3	ZNHIT3	chr17	+	34849769	34849850	34849803	34849850	34848656	34848743	2445	137	2	448	10	158	125	0.591022053225	0.841327486678	0.982	0.973	0.009
359	NCOA3	NCOA3	chr20	+	46262761	46262939	46262791	46262939	46262239	46262380	359	0	20	2	86	154	125	0.591381130262	0.841327486678	0.0	0.019	-0.019
524	IFFO1	IFFO1	chr12	-	6657230	6657326	6657230	6657323	6657590	6657711	524	28	9	18	4	127	125	0.592138215027	0.84188358463	0.754	0.816	-0.062
1258	KLHDC4	KLHDC4	chr16	-	87741417	87741681	87741417	87741678	87741955	87742072	1258	26	12	47	17	127	125	0.593779450671	0.841921737943	0.681	0.731	-0.05
1559	CEP97	CEP97	chr3	+	101476477	101477267	101476654	101477267	101475906	101476040	1559	21	3	44	4	250	125	0.593294983963	0.841921737943	0.778	0.846	-0.068
1710	TBC1D32	TBC1D32	chr6	-	121638640	121638836	121638640	121638818	121642778	121642940	1710	1	12	0	5	142	125	0.596670534938	0.841921737943	0.068	0.0	0.068
2628	MAP4K4	MAP4K4	chr2	+	102476104	102476326	102476197	102476326	102472438	102472600	2628	70	3	176	5	217	125	0.592686001262	0.841921737943	0.931	0.953	-0.022
2737	ZNF707	ZNF707	chr8	+	144773766	144773883	144773769	144773883	144773242	144773402	2737	0	2	2	9	127	125	0.594699338647	0.841921737943	0.0	0.179	-0.179
3254	LIG1	LIG1	chr19	-	48654488	48654596	48654488	48654593	48657128	48657224	3254	47	19	181	62	127	125	0.596299313062	0.841921737943	0.709	0.742	-0.033
3691	WDR13	WDR13	chrX	+	48457104	48457345	48457138	48457345	48455879	48456425	3691	124	6	90	6	158	125	0.596815043543	0.841921737943	0.942	0.922	0.02
470	TATDN3	TATDN3	chr1	+	212985568	212985670	212985589	212985670	212981077	212981190	470	2	4	6	21	145	125	0.593916685567	0.841921737943	0.301	0.198	0.103
691	KIF18B	KIF18B	chr17	-	43009423	43009610	43009423	43009574	43010040	43010141	691	14	0	78	2	160	125	0.594972012877	0.841921737943	1.0	0.968	0.032
746	DDIT3	DDIT3	chr12	-	57911051	57911378	57911051	57911221	57911488	57911536	746	208	159	83	57	250	125	0.596925808111	0.841921737943	0.395	0.421	-0.026
788	BLOC1S2	BLOC1S2	chr10	-	102033034	102035250	102033034	102035247	102039880	102039985	788	138	3	217	3	127	125	0.59464684738	0.841921737943	0.978	0.986	-0.008
841	DACT1	DACT1	chr14	+	59111975	59115038	59112086	59115038	59107453	59107586	841	107	10	4	0	235	125	0.596819526306	0.841921737943	0.851	1.0	-0.149
846	RAB40C	RAB40C	chr16	+	675898	676121	675955	676121	675431	675509	846	81	1	80	0	181	125	0.596741869485	0.841921737943	0.982	1.0	-0.018
1122	TLK2	TLK2	chr17	+	60558481	60558567	60558484	60558567	60556385	60556651	1122	3	8	6	10	127	125	0.597872947584	0.842154321567	0.27	0.371	-0.101
1320	LSR	LSR	chr19	+	35757738	35757870	35757741	35757870	35757581	35757641	1320	2	0	774	151	127	125	0.598555964089	0.842154321567	1.0	0.835	0.165
3505	CDV3	CDV3	chr3	+	133306739	133309118	133307196	133309118	133305406	133305566	3505	482	87	1748	294	250	125	0.597957178171	0.842154321567	0.735	0.748	-0.013
3715	CEP170	CEP170	chr1	-	243319522	243319757	243319522	243319649	243327585	243329418	3715	160	11	212	18	232	125	0.598465339089	0.842154321567	0.887	0.864	0.023
2122	CKAP2L	CKAP2L	chr2	-	113513553	113514791	113513553	113514732	113518289	113518341	2122	12	0	321	9	183	125	0.599405167809	0.842330522424	1.0	0.961	0.039
771	NEBL	NEBL	chr10	-	21068902	21074852	21068902	21074850	21076130	21076237	771	54	1	32	0	126	125	0.59941397768	0.842330522424	0.982	1.0	-0.018
1692	CSNK1G3	CSNK1G3	chr5	+	122926103	122926252	122926106	122926252	122924120	122924205	1692	26	41	33	62	127	125	0.600136917289	0.842608427626	0.384	0.344	0.04
337	TSC2	TSC2	chr16	+	2129032	2129197	2129035	2129197	2126491	2126586	337	2	33	6	63	127	125	0.600344760527	0.842608427626	0.056	0.086	-0.03
2954	ZNF559-ZNF177	ZNF559-ZNF177	chr19	+	9491264	9493293	9491823	9493293	9490732	9490815	2954	6	3	1	0	250	125	0.602264072489	0.844496021347	0.5	1.0	-0.5
444	KCTD15	KCTD15	chr19	+	34289572	34289671	34289575	34289671	34287750	34287892	444	6	3	1	0	127	125	0.602424304049	0.844496021347	0.663	1.0	-0.337
2282	CARKD	CARKD	chr13	+	111287814	111287935	111287819	111287935	111287018	111287123	2282	75	2	145	6	129	125	0.602873063444	0.844610099243	0.973	0.959	0.014
406	SLC25A27	SLC25A27	chr6	+	46644119	46645927	46644383	46645927	46638862	46638965	406	10	1	4	1	250	125	0.603985728851	0.845653587472	0.833	0.667	0.166
2504	NUSAP1	NUSAP1	chr15	+	41643185	41643327	41643188	41643327	41641295	41641439	2504	82	12	361	44	127	125	0.604481728604	0.845832923957	0.871	0.89	-0.019
1915	ATF3	ATF3	chr1	+	212788359	212788603	212788382	212788603	212781969	212782272	1915	626	3	225	3	147	125	0.605984992946	0.846905470385	0.994	0.985	0.009
445	KCTD15	KCTD15	chr19	+	34302695	34306666	34303694	34306666	34302151	34302457	445	15	134	4	26	250	125	0.605782862058	0.846905470385	0.053	0.071	-0.018
2264	ODF2	ODF2	chr9	+	131222791	131222945	131222828	131222945	131221845	131221936	2264	189	9	199	12	161	125	0.607000096132	0.847294001826	0.942	0.928	0.014
3066	C11orf80	C11orf80	chr11	+	66571465	66571661	66571468	66571661	66568501	66568573	3066	4	1	78	36	127	125	0.606799179264	0.847294001826	0.797	0.681	0.116
3134	KCNK7	KCNK7	chr11	-	65360325	65360854	65360325	65360681	65360946	65361345	3134	4	1	2	0	250	125	0.607545739149	0.847541052369	0.667	1.0	-0.333
2566	MBNL3	MBNL3	chrX	-	131520688	131520839	131520688	131520734	131524874	131525111	2566	5	0	12	1	229	125	0.608344151376	0.848140208619	1.0	0.868	0.132
2866	FGFR2	FGFR2	chr10	-	123237843	123239535	123237843	123239184	123243211	123243317	2866	252	2	72	0	250	125	0.610769822031	0.85100595203	0.984	1.0	-0.016
3240	LYPLAL1	LYPLAL1	chr1	+	219383856	219383989	219383873	219383989	219352488	219352588	3240	0	1	2	4	141	125	0.611563469278	0.851595648619	0.0	0.307	-0.307
2912	EIF4G1	EIF4G1	chr3	+	184041192	184041381	184041195	184041381	184040608	184040742	2912	4	2	1	0	127	125	0.6126337365	0.852053817431	0.663	1.0	-0.337
949	AP4E1	AP4E1	chr15	+	51207621	51207768	51207644	51207768	51204274	51204346	949	0	4	2	22	147	125	0.612532029184	0.852053817431	0.0	0.072	-0.072
1676	PGBD2	PGBD2	chr1	+	249210800	249213345	249211477	249213345	249208014	249208078	1676	3	0	24	3	250	125	0.617143519289	0.856254043962	1.0	0.8	0.2
2438	SVIL-AS1	SVIL-AS1	chr10	+	29709393	29711301	29709419	29711301	29704285	29704341	2438	0	10	3	92	150	125	0.617064035491	0.856254043962	0.0	0.026	-0.026
3180	HYAL3	HYAL3	chr3	-	50332139	50333050	50332139	50332284	50336643	50336899	3180	4	0	33	3	250	125	0.616064512908	0.856254043962	1.0	0.846	0.154
881	BEND5	BEND5	chr1	-	49224571	49225038	49224571	49224956	49227008	49227142	881	27	37	6	11	206	125	0.616845592322	0.856254043962	0.307	0.249	0.058
612	ZNF33A	ZNF33A	chr10	+	38343302	38348995	38343305	38348995	38323205	38323328	612	2	0	10	2	127	125	0.618000105063	0.856925356779	1.0	0.831	0.169
2237	MAEA	MAEA	chr4	+	1332209	1332405	1332213	1332405	1330648	1330782	2237	92	2	356	5	128	125	0.618764229919	0.85746773031	0.978	0.986	-0.008
498	ZNF286A	ZNF286A	chr17	+	15603361	15603680	15603448	15603680	15602890	15603091	498	61	4	48	2	211	125	0.619922426306	0.858555215709	0.9	0.934	-0.034
732	CASP7	CASP7	chr10	+	115451722	115451829	115451755	115451829	115439427	115439737	732	2	0	10	2	157	125	0.620619769875	0.859003522542	1.0	0.799	0.201
1132	CELF1	CELF1	chr11	-	47487488	47492441	47487488	47490443	47493742	47493909	1132	41	41	128	145	250	125	0.622468312506	0.860037644607	0.333	0.306	0.027
2440	HSF4	HSF4	chr16	+	67201363	67201502	67201377	67201502	67201022	67201125	2440	6	33	0	2	138	125	0.622489186875	0.860037644607	0.141	0.0	0.141
3092	PHF21A	PHF21A	chr11	-	45991365	45991455	45991365	45991452	45992666	45992918	3092	24	2	22	3	127	125	0.622271618125	0.860037644607	0.922	0.878	0.044
1384	TRPT1	TRPT1	chr11	-	63991571	63991685	63991571	63991682	63991756	63991813	1384	10	104	19	242	127	125	0.624680898794	0.862029643654	0.086	0.072	0.014
2232	CCT7	CCT7	chr2	+	73470131	73470257	73470173	73470257	73466770	73466924	2232	124	13	447	55	166	125	0.624675332094	0.862029643654	0.878	0.86	0.018
1113	DGKZ	DGKZ	chr11	+	46389551	46389629	46389554	46389629	46389201	46389297	1113	51	17	124	35	127	125	0.627953458099	0.862430561287	0.747	0.777	-0.03
1278	ARMCX3	ARMCX3	chrX	+	100878775	100878883	100878803	100878883	100878119	100878266	1278	78	123	71	101	152	125	0.629495664928	0.862430561287	0.343	0.366	-0.023
1432	CHAMP1	CHAMP1	chr13	+	115089262	115092803	115089265	115092803	115086584	115086707	1432	11	3	53	10	127	125	0.630223289675	0.862430561287	0.783	0.839	-0.056
1451	PPIL2	PPIL2	chr22	+	22049682	22049785	22049686	22049785	22049225	22049359	1451	68	2	113	2	128	125	0.629035564053	0.862430561287	0.971	0.982	-0.011
1552	RAB34	RAB34	chr17	-	27043010	27043079	27043010	27043076	27044230	27044309	1552	6	17	2	9	127	125	0.628386456603	0.862430561287	0.258	0.179	0.079
1810	ADGRG1	ADGRG1	chr16	+	57685096	57685534	57685111	57685534	57684164	57684263	1810	1	12	35	724	139	125	0.626089473897	0.862430561287	0.07	0.042	0.028
2018	FAM149A	FAM149A	chr4	+	187070719	187070858	187070746	187070858	187070326	187070437	2018	1	2	33	34	151	125	0.62685515201	0.862430561287	0.293	0.446	-0.153
2110	PTBP2	PTBP2	chr1	+	97270340	97270495	97270355	97270495	97250614	97250810	2110	40	95	7	21	139	125	0.628322581674	0.862430561287	0.275	0.231	0.044
2158	ULK3	ULK3	chr15	-	75134415	75134536	75134415	75134459	75134620	75134761	2158	33	3	62	8	201	125	0.629927549291	0.862430561287	0.872	0.828	0.044
2307	PTOV1	PTOV1	chr19	+	50363822	50364001	50363870	50364001	50363524	50363593	2307	258	706	126	324	172	125	0.629926620845	0.862430561287	0.21	0.22	-0.01
2892	CPT1C	CPT1C	chr19	+	50208263	50208371	50208296	50208371	50207966	50208044	2892	43	3	28	3	157	125	0.627439783148	0.862430561287	0.919	0.881	0.038
3739	HCG18	HCG18	chr6	-	30255173	30262741	30255173	30257271	30263908	30264014	3739	66	1	138	1	250	125	0.625980119653	0.862430561287	0.971	0.986	-0.015
697	CNN2	CNN2	chr19	+	1036065	1036245	1036128	1036245	1032557	1032695	697	3	239	33	1847	187	125	0.626896498636	0.862430561287	0.008	0.012	-0.004
712	LY6E	LY6E	chr8	+	144102299	144102408	144102304	144102408	144099901	144100003	712	100	49	124	68	129	125	0.628047765799	0.862430561287	0.664	0.639	0.025
1533	MSTO1	MSTO1	chr1	+	155583849	155584758	155583852	155584758	155583447	155583557	1533	53	1	109	1	127	125	0.633257357273	0.865083396369	0.981	0.991	-0.01
1780	RBM39	RBM39	chr20	-	34297145	34297196	34297145	34297178	34300940	34301018	1780	479	595	280	365	142	125	0.63404328964	0.865083396369	0.415	0.403	0.012
214	MPP5	MPP5	chr14	+	67745734	67746254	67745966	67746254	67736417	67736500	214	50	20	151	52	250	125	0.633320506431	0.865083396369	0.556	0.592	-0.036
275	GPNMB	GPNMB	chr7	+	23306099	23306234	23306135	23306234	23300074	23300392	275	1	2	29	111	160	125	0.633822541611	0.865083396369	0.281	0.17	0.111
517	KIAA1217	KIAA1217	chr10	+	24820758	24820922	24820761	24820922	24816864	24817048	517	2	0	64	11	127	125	0.633495647719	0.865083396369	1.0	0.851	0.149
3411	SRRT	SRRT	chr7	+	100482833	100482991	100482836	100482991	100482543	100482661	3411	228	179	217	159	127	125	0.635292971238	0.866125301738	0.556	0.573	-0.017
71	TCEAL4	TCEAL4	chrX	+	102841576	102842664	102841581	102842664	102840412	102840552	71	9	2	5	2	129	125	0.635560410627	0.866125301738	0.813	0.708	0.105
3797	FAM110A	FAM110A	chr20	+	825350	826922	825353	826922	814339	814594	3797	3	0	8	1	127	125	0.636757840137	0.867243053599	1.0	0.887	0.113
1892	GOLGA2P10	GOLGA2P10	chr15	-	82763612	82765954	82763612	82765622	82767618	82767756	1892	209	107	47	21	250	125	0.638008470042	0.868431896167	0.494	0.528	-0.034
2690	CDKN1C	CDKN1C	chr11	-	2904447	2905145	2904447	2905140	2905228	2905364	2690	342	11	9	0	129	125	0.639445321464	0.869872659199	0.968	1.0	-0.032
643	SERINC4	SERINC4	chr15	-	44091507	44091725	44091507	44091684	44092082	44092295	643	8	1	3	0	165	125	0.640750720856	0.871133002512	0.858	1.0	-0.142
1096	CALHM2	CALHM2	chr10	-	105210839	105211042	105210839	105210939	105211912	105212162	1096	4	2	2	2	227	125	0.64172952755	0.871948099195	0.524	0.355	0.169
2107	PDHA1	PDHA1	chrX	+	19369377	19369525	19369398	19369525	19368054	19368228	2107	2	154	8	421	145	125	0.643151542793	0.872848522362	0.011	0.016	-0.005
2239	ZMYM1	ZMYM1	chr1	+	35577376	35577513	35577429	35577513	35575894	35576048	2239	4	1	9	1	177	125	0.642871673215	0.872848522362	0.739	0.864	-0.125
506	SCOC	SCOC	chr4	+	141300722	141300806	141300725	141300806	141300274	141300346	506	105	3	711	15	127	125	0.645073449689	0.874424446247	0.972	0.979	-0.007
636	LRRC16A	LRRC16A	chr6	+	25606288	25606501	25606306	25606501	25605039	25605121	636	7	2	136	26	142	125	0.644781928072	0.874424446247	0.755	0.822	-0.067
456	DMAP1	DMAP1	chr1	+	44679380	44679530	44679420	44679530	44679124	44679199	456	71	4	54	2	164	125	0.645750289932	0.874826114646	0.931	0.954	-0.023
3828	ZBTB8OS	ZBTB8OS	chr1	-	33099551	33099711	33099551	33099673	33100368	33100393	3828	6	15	87	274	162	125	0.648229393697	0.877667477096	0.236	0.197	0.039
2865	BSCL2	BSCL2	chr11	-	62458258	62458345	62458258	62458339	62458546	62458613	2865	8	133	12	248	130	125	0.648613250608	0.877670313801	0.055	0.044	0.011
2565	PNPLA8	PNPLA8	chr7	-	108154879	108156018	108154879	108155891	108166472	108166762	2565	170	7	72	4	250	125	0.649244893826	0.878008241709	0.924	0.9	0.024
467	TATDN3	TATDN3	chr1	+	212988354	212990167	212988388	212990167	212985568	212985670	467	21	0	61	1	158	125	0.650132220573	0.878295451295	1.0	0.98	0.02
761	ZIM2	ZIM2	chr19	-	57335629	57335882	57335629	57335795	57337755	57337831	761	5	6	4	3	211	125	0.650221338888	0.878295451295	0.331	0.441	-0.11
361	TRIM32	TRIM32	chr9	+	119459940	119463579	119459943	119463579	119449580	119449660	361	1	1	5	11	127	125	0.651077770827	0.878935875004	0.496	0.309	0.187
2503	ALG10B	ALG10B	chr12	+	38713962	38723528	38717714	38723528	38712062	38712260	2503	3	1	23	4	250	125	0.654631233811	0.88242327685	0.6	0.742	-0.142
3697	RAP1GAP	RAP1GAP	chr1	-	21924453	21924557	21924453	21924533	21924892	21924995	3697	1	0	5	2	148	125	0.654935152801	0.88242327685	1.0	0.679	0.321
442	WNK1	WNK1	chr12	+	987377	987527	987380	987527	971248	971436	442	41	18	64	33	127	125	0.654109788447	0.88242327685	0.692	0.656	0.036
821	G3BP1	G3BP1	chr5	+	151166132	151166276	151166163	151166276	151151475	151151597	821	114	33	583	153	155	125	0.655196404342	0.88242327685	0.736	0.754	-0.018
364	PPP6R2	PPP6R2	chr22	+	50882627	50883518	50882631	50883518	50882294	50882546	364	96	1	108	2	128	125	0.655656380221	0.882525771738	0.989	0.981	0.008
2172	AZIN2	AZIN2	chr1	+	33546988	33547109	33546991	33547109	33546713	33546895	2172	12	2	2	0	127	125	0.657034840093	0.883335550108	0.855	1.0	-0.145
3089	KIAA0430	KIAA0430	chr16	-	15716790	15716983	15716790	15716980	15718625	15718784	3089	7	19	11	23	127	125	0.657410668219	0.883335550108	0.266	0.32	-0.054
3943	C8orf58	C8orf58	chr8	+	22460049	22460156	22460073	22460156	22459712	22459825	3943	9	5	27	20	148	125	0.657271298953	0.883335550108	0.603	0.533	0.07
1306	SLIRP	SLIRP	chr14	+	78183838	78183941	78183844	78183941	78182114	78182222	1306	193	5	638	13	130	125	0.660327405345	0.885472922532	0.974	0.979	-0.005
1911	EME1	EME1	chr17	+	48456428	48456585	48456467	48456585	48456134	48456256	1911	2	8	9	24	163	125	0.660401471886	0.885472922532	0.161	0.223	-0.062
2679	ACSS1	ACSS1	chr20	-	24994596	24994709	24994596	24994703	24995773	24995866	2679	9	1	3	0	130	125	0.660793272974	0.885472922532	0.896	1.0	-0.104
2860	EPHB2	EPHB2	chr1	+	23222903	23222971	23222906	23222971	23221964	23222073	2860	10	60	53	375	127	125	0.661144542996	0.885472922532	0.141	0.122	0.019
3323	TUBGCP2	TUBGCP2	chr10	-	135096581	135096725	135096581	135096688	135097385	135097506	3323	141	2	444	9	161	125	0.659887509913	0.885472922532	0.982	0.975	0.007
3500	NOX4	NOX4	chr11	-	89184952	89185063	89184952	89185059	89223625	89223721	3500	3	0	30	3	128	125	0.661312313174	0.885472922532	1.0	0.907	0.093
2793	IFT20	IFT20	chr17	-	26659171	26659408	26659171	26659207	26662365	26662515	2793	61	2	82	4	250	125	0.663334388199	0.887147038086	0.938	0.911	0.027
659	C11orf57	C11orf57	chr11	+	111953188	111955874	111953191	111955874	111952705	111952759	659	37	4	70	10	127	125	0.663133978651	0.887147038086	0.901	0.873	0.028
1105	ZNF746	ZNF746	chr7	-	149169883	149172574	149169883	149172571	149174012	149174138	1105	8	7	24	16	127	125	0.664872881545	0.887826417326	0.529	0.596	-0.067
1188	MYADM	MYADM	chr19	+	54372943	54373092	54373007	54373092	54371118	54371197	1188	333	1297	110	406	188	125	0.668569920546	0.887826417326	0.146	0.153	-0.007
1560	BRCA1	BRCA1	chr17	-	41228504	41228631	41228504	41228628	41234420	41234592	1560	1	0	56	19	127	125	0.666443772403	0.887826417326	1.0	0.744	0.256
174	ALS2CL	ALS2CL	chr3	-	46717107	46717466	46717107	46717176	46717734	46717892	174	0	1	25	76	250	125	0.667727541626	0.887826417326	0.0	0.141	-0.141
1880	PCED1A	PCED1A	chr20	-	2819489	2819728	2819489	2819575	2819837	2819917	1880	166	12	114	10	250	125	0.6686522025	0.887826417326	0.874	0.851	0.023
1990	ZFYVE1	ZFYVE1	chr14	-	73444634	73444752	73444634	73444710	73444844	73444942	1990	27	2	43	2	166	125	0.666243801192	0.887826417326	0.91	0.942	-0.032
2166	ADPGK	ADPGK	chr15	-	73043707	73045236	73043707	73045233	73047896	73047995	2166	54	59	122	147	127	125	0.665603031726	0.887826417326	0.474	0.45	0.024
233	TMEM218	TMEM218	chr11	-	124971096	124971199	124971096	124971152	124972532	124972705	233	7	2	4	2	171	125	0.665805530228	0.887826417326	0.719	0.594	0.125
2444	ZNHIT3	ZNHIT3	chr17	+	34848656	34848743	34848661	34848743	34842778	34842810	2444	127	3	403	7	129	125	0.668064546061	0.887826417326	0.976	0.982	-0.006
2853	ZNF131	ZNF131	chr5	+	43122140	43122279	43122145	43122279	43121595	43121670	2853	16	1	8	1	129	125	0.668862703266	0.887826417326	0.939	0.886	0.053
3185	HPS1	HPS1	chr10	-	100205056	100205170	100205056	100205161	100206563	100206704	3185	52	2	118	3	133	125	0.666354158971	0.887826417326	0.961	0.974	-0.013
3666	PSMA3-AS1	PSMA3-AS1	chr14	-	58740696	58740853	58740696	58740728	58758352	58758425	3666	5	3	9	8	249	125	0.66870994736	0.887826417326	0.456	0.361	0.095
3683	ZBED5	ZBED5	chr11	-	10874250	10876665	10874250	10876633	10877690	10877804	3683	17	25	21	37	156	125	0.668840779034	0.887826417326	0.353	0.313	0.04
2785	GBF1	GBF1	chr10	+	104119023	104119192	104119026	104119192	104118262	104118486	2785	7	56	15	148	127	125	0.669523220254	0.888190353932	0.11	0.091	0.019
2549	AKTIP	AKTIP	chr16	-	53524951	53526434	53524951	53526431	53526604	53526665	2549	16	13	91	62	127	125	0.670623184365	0.889136505683	0.548	0.591	-0.043
1141	TMEM134	TMEM134	chr11	-	67232526	67232738	67232526	67232571	67234782	67234859	1141	10	16	54	104	250	125	0.673364844648	0.892256932476	0.238	0.206	0.032
1943	MT1G	MT1G	chr16	-	56701223	56701292	56701223	56701289	56701877	56701977	1943	1	0	74	24	127	125	0.675335119849	0.894352212289	1.0	0.752	0.248
1138	ARPC3	ARPC3	chr12	-	110873914	110874009	110873914	110874006	110874361	110874488	1138	939	15	4757	86	127	125	0.677462729089	0.894949348807	0.984	0.982	0.002
1186	MYADM	MYADM	chr19	+	54373007	54373092	54373019	54373092	54371118	54371197	1186	1610	45	505	16	136	125	0.679876169227	0.894949348807	0.97	0.967	0.003
1276	FBXL5	FBXL5	chr4	-	15646115	15646331	15646115	15646280	15656826	15657035	1276	62	7	173	16	175	125	0.680342398233	0.894949348807	0.864	0.885	-0.021
1547	C2CD2L	C2CD2L	chr11	+	118984561	118984698	118984564	118984698	118984320	118984422	1547	15	76	10	61	127	125	0.680005249684	0.894949348807	0.163	0.139	0.024
1791	IFT22	IFT22	chr7	-	100962236	100962344	100962236	100962313	100964951	100965104	1791	1	69	3	125	155	125	0.679729796035	0.894949348807	0.012	0.019	-0.007
1811	ADGRG1	ADGRG1	chr16	+	57685096	57685534	57685154	57685534	57684164	57684263	1811	6	1	302	31	182	125	0.680217225773	0.894949348807	0.805	0.87	-0.065
2191	RNF111	RNF111	chr15	+	59384711	59384839	59384735	59384839	59383257	59383353	2191	10	13	22	23	148	125	0.679496989482	0.894949348807	0.394	0.447	-0.053
2507	NUSAP1	NUSAP1	chr15	+	41657599	41657787	41657602	41657787	41650346	41650456	2507	60	44	206	166	127	125	0.676666412075	0.894949348807	0.573	0.55	0.023
2592	CD40	CD40	chr20	+	44756617	44756863	44756776	44756863	44751248	44751395	2592	0	1	8	25	250	125	0.676517430404	0.894949348807	0.0	0.138	-0.138
2705	CTC1	CTC1	chr17	-	8140692	8140837	8140692	8140732	8141348	8141560	2705	9	1	75	5	229	125	0.680457356118	0.894949348807	0.831	0.891	-0.06
3712	SYVN1	SYVN1	chr11	-	64897473	64897647	64897473	64897644	64897722	64897851	3712	39	23	62	42	127	125	0.678139286011	0.894949348807	0.625	0.592	0.033
3826	SCRN3	SCRN3	chr2	+	175263002	175263170	175263093	175263170	175260456	175260545	3826	9	0	32	1	215	125	0.677687438746	0.894949348807	1.0	0.949	0.051
2721	ZNF444	ZNF444	chr19	+	56670992	56672262	56670995	56672262	56669862	56669971	2721	12	3	11	4	127	125	0.681692019184	0.895548544059	0.797	0.73	0.067
3673	BTN3A1	BTN3A1	chr6	+	26412932	26415444	26413396	26415444	26411782	26411809	3673	11	14	12	12	250	125	0.681642918647	0.895548544059	0.282	0.333	-0.051
2130	DBI	DBI	chr2	+	120125134	120125220	120125139	120125220	120124499	120124636	2130	2	2	13	8	129	125	0.683348658403	0.897212201981	0.492	0.612	-0.12
1244	MUTYH	MUTYH	chr1	-	45799084	45799266	45799084	45799233	45800062	45800183	1244	1	10	1	19	157	125	0.685735175285	0.899831716884	0.074	0.04	0.034
1642	DHDDS	DHDDS	chr1	+	26795382	26797795	26795385	26797795	26786527	26786635	1642	11	36	28	108	127	125	0.688275600078	0.901902534454	0.231	0.203	0.028
2588	DLG1	DLG1	chr3	-	196803456	196803556	196803456	196803553	196807921	196807988	2588	43	19	177	69	127	125	0.688792268634	0.901902534454	0.69	0.716	-0.026
2817	MSH5	MSH5	chr6	+	31728961	31729039	31728964	31729039	31728466	31728616	2817	2	20	3	20	127	125	0.688882492606	0.901902534454	0.09	0.129	-0.039
3676	BTN3A1	BTN3A1	chr6	+	26405599	26405876	26405769	26405876	26402464	26402640	3676	78	2	51	2	250	125	0.688882359912	0.901902534454	0.951	0.927	0.024
1375	CCDC107	CCDC107	chr9	+	35660742	35661500	35660936	35661500	35660553	35660644	1375	135	0	468	3	250	125	0.690814134895	0.903916730861	1.0	0.987	0.013
519	FAM73A	FAM73A	chr1	+	78338685	78338805	78338688	78338805	78332022	78332076	519	4	8	30	78	127	125	0.693864664478	0.907391845071	0.33	0.275	0.055
2177	ELP2	ELP2	chr18	+	33747063	33747185	33747115	33747185	33744437	33744630	2177	233	2	317	1	176	125	0.695047033368	0.908012114956	0.988	0.996	-0.008
2668	DCAF5	DCAF5	chr14	-	69584855	69584995	69584855	69584992	69585910	69585947	2668	74	11	91	16	127	125	0.695128891832	0.908012114956	0.869	0.848	0.021
3667	PKD2L2	PKD2L2	chr5	+	137275484	137276156	137275778	137276156	137272008	137272116	3667	132	1	65	0	250	125	0.696582319022	0.909393953113	0.985	1.0	-0.015
1848	WBP5	WBP5	chrX	+	102612542	102613397	102612545	102613397	102612010	102612089	1848	433	11	649	14	127	125	0.69737738552	0.909608021216	0.975	0.979	-0.004
3915	ARHGAP5	ARHGAP5	chr14	+	32586345	32586493	32586348	32586493	32559707	32563592	3915	84	18	186	45	127	125	0.697537599567	0.909608021216	0.821	0.803	0.018
1562	SYT1	SYT1	chr12	+	79685787	79685910	79685796	79685910	79679566	79679751	1562	518	17	7	0	133	125	0.700009069407	0.909666770995	0.966	1.0	-0.034
18	PGS1	PGS1	chr17	+	76396757	76396936	76396815	76396936	76395428	76395618	18	72	0	146	1	182	125	0.699904213234	0.909666770995	1.0	0.99	0.01
2139	BRMS1	BRMS1	chr11	-	66104803	66105360	66104803	66105278	66106191	66106256	2139	94	0	154	1	206	125	0.701575545601	0.909666770995	1.0	0.989	0.011
2273	TMEM108	TMEM108	chr3	+	132948109	132948195	132948113	132948195	132764745	132764864	2273	4	1	17	7	128	125	0.703122162705	0.909666770995	0.796	0.703	0.093
297	NFYC	NFYC	chr1	+	41236380	41237275	41236383	41237275	41235027	41235087	297	72	6	134	9	127	125	0.698317146986	0.909666770995	0.922	0.936	-0.014
3147	PARD6A	PARD6A	chr16	+	67695795	67696681	67695798	67696681	67695357	67695580	3147	0	3	1	11	127	125	0.699857352508	0.909666770995	0.0	0.082	-0.082
3227	HDDC3	HDDC3	chr15	-	91474147	91474786	91474147	91474635	91474933	91475174	3227	5	28	20	138	250	125	0.702346542181	0.909666770995	0.082	0.068	0.014
344	API5	API5	chr11	+	43363977	43366080	43363982	43366080	43357407	43357544	344	51	47	237	238	129	125	0.701258131142	0.909666770995	0.513	0.491	0.022
3836	PRUNE2	PRUNE2	chr9	-	79259654	79259828	79259654	79259825	79267398	79267599	3836	3	1	6	1	127	125	0.70088526721	0.909666770995	0.747	0.855	-0.108
3924	RNF212	RNF212	chr4	-	1065265	1066981	1065265	1066928	1067386	1067450	3924	1	7	0	2	177	125	0.698561563307	0.909666770995	0.092	0.0	0.092
41	MFSD7	MFSD7	chr4	-	678271	678391	678271	678388	678507	678645	41	0	2	1	7	127	125	0.702709010238	0.909666770995	0.0	0.123	-0.123
47	ARHGEF2	ARHGEF2	chr1	-	155934778	155934922	155934778	155934919	155935093	155935203	47	82	44	112	66	127	125	0.702363056427	0.909666770995	0.647	0.626	0.021
538	MARK2	MARK2	chr11	+	63670072	63670254	63670075	63670254	63669669	63669802	538	3	28	16	115	127	125	0.702744450055	0.909666770995	0.095	0.12	-0.025
708	GLRX	GLRX	chr5	-	95149552	95150661	95149552	95150511	95152210	95152330	708	1	0	17	5	250	125	0.700541170777	0.909666770995	1.0	0.63	0.37
892	ZC4H2	ZC4H2	chrX	-	64141696	64142123	64141696	64141868	64254508	64254624	892	4	32	0	2	250	125	0.703644498582	0.909830541192	0.059	0.0	0.059
3649	ZNF142	ZNF142	chr2	-	219523423	219523599	219523423	219523524	219523702	219523853	3649	17	1	54	5	199	125	0.70538423273	0.911567369897	0.914	0.872	0.042
2801	PAAF1	PAAF1	chr11	+	73598075	73598144	73598084	73598144	73589823	73589864	2801	11	17	2	2	133	125	0.706409896485	0.912379973044	0.378	0.484	-0.106
1815	CASP9	CASP9	chr1	-	15833393	15833628	15833393	15833570	15844604	15844890	1815	7	1	2	0	182	125	0.707264775207	0.912971206177	0.828	1.0	-0.172
2396	SUN1	SUN1	chr7	+	892446	892589	892449	892589	892245	892304	2396	149	74	265	123	127	125	0.708231302608	0.913090063771	0.665	0.68	-0.015
252	TYSND1	TYSND1	chr10	-	71902423	71902609	71902423	71902520	71903597	71903728	252	48	3	85	7	213	125	0.707781012721	0.913090063771	0.904	0.877	0.027
849	ZNF200	ZNF200	chr16	-	3282420	3282547	3282420	3282544	3282832	3282921	849	9	0	38	1	127	125	0.708548357446	0.913090063771	1.0	0.974	0.026
2111	GGT1	GGT1	chr22	+	25006216	25006498	25006324	25006498	25003920	25003990	2111	1	0	62	17	232	125	0.709470644301	0.913410327141	1.0	0.663	0.337
2575	TIMM9	TIMM9	chr14	-	58875211	58875817	58875211	58875802	58877560	58877656	2575	15	4	25	5	139	125	0.709591493812	0.913410327141	0.771	0.818	-0.047
2961	DPF1	DPF1	chr19	-	38702919	38703031	38702919	38703001	38704283	38704396	2961	3	7	1	4	154	125	0.710391381351	0.913783488924	0.258	0.169	0.089
335	TGIF1	TGIF1	chr18	+	3450319	3450503	3450322	3450503	3449648	3450068	335	7	3	4	1	127	125	0.710676328054	0.913783488924	0.697	0.797	-0.1
2227	OGG1	OGG1	chr3	+	9798727	9799089	9798744	9799089	9798450	9798500	2227	1	4	12	30	141	125	0.711120358319	0.913843322401	0.181	0.262	-0.081
629	SGOL2	SGOL2	chr2	+	201440033	201440184	201440040	201440184	201435772	201438700	629	5	0	89	4	131	125	0.714061662002	0.917110480974	1.0	0.955	0.045
790	HIGD1A	HIGD1A	chr3	-	42835648	42835791	42835648	42835767	42845927	42846027	790	0	167	10	781	148	125	0.714619933169	0.917315034258	0.0	0.011	-0.011
242	MPZL3	MPZL3	chr11	-	118110925	118111092	118110925	118111056	118122936	118123083	242	4	0	34	2	160	125	0.715059062034	0.917366508714	1.0	0.93	0.07
304	FOXP4	FOXP4	chr6	+	41555036	41555250	41555039	41555250	41553168	41553255	304	7	2	1	0	127	125	0.715693290815	0.917668084542	0.775	1.0	-0.225
785	SMC2	SMC2	chr9	+	106857579	106857833	106857604	106857833	106856540	106856758	785	1	7	4	44	149	125	0.716800072811	0.918574898212	0.107	0.071	0.036
2968	BIRC2	BIRC2	chr11	+	102219328	102221480	102220731	102221480	102217912	102218107	2968	171	0	357	2	250	125	0.718416512763	0.919109383885	1.0	0.989	0.011
3217	VEZT	VEZT	chr12	+	95650925	95651015	95650929	95651015	95645715	95645847	3217	17	1	129	5	128	125	0.718173889641	0.919109383885	0.943	0.962	-0.019
3619	CHRDL1	CHRDL1	chrX	-	109924709	109924877	109924709	109924874	109931821	109932031	3619	2	0	136	16	127	125	0.718364257874	0.919109383885	1.0	0.893	0.107
1131	CELF1	CELF1	chr11	-	47487488	47493654	47487488	47490443	47493742	47493909	1131	53	41	204	145	250	125	0.721627457235	0.922190952853	0.393	0.413	-0.02
2358	ORC3	ORC3	chr6	+	88366620	88366700	88366623	88366700	88362833	88362967	2358	19	23	50	53	127	125	0.721459117591	0.922190952853	0.448	0.481	-0.033
1115	BAZ2B	BAZ2B	chr2	-	160304752	160304920	160304752	160304914	160310123	160310312	1115	23	8	26	11	130	125	0.726033209936	0.924432101638	0.734	0.694	0.04
2056	SLC29A4	SLC29A4	chr7	+	5327436	5327616	5327439	5327616	5322560	5322713	2056	4	2	1	1	127	125	0.723861955181	0.924432101638	0.663	0.496	0.167
2125	PDGFD	PDGFD	chr11	-	103870778	103870983	103870778	103870965	104034531	104035027	2125	90	14	32	4	142	125	0.724895710205	0.924432101638	0.85	0.876	-0.026
2263	SYAP1	SYAP1	chrX	+	16753349	16753468	16753387	16753468	16737706	16738022	2263	292	3	580	3	162	125	0.726411367513	0.924432101638	0.987	0.993	-0.006
2639	RPL10	RPL10	chrX	+	153628804	153628967	153628815	153628967	153628143	153628282	2639	16426	278	12950	211	135	125	0.726504786153	0.924432101638	0.982	0.983	-0.001
3391	POLR2M	POLR2M	chr15	+	58000911	58001556	58001382	58001556	57998718	57999153	3391	137	1	194	0	250	125	0.726399703797	0.924432101638	0.986	1.0	-0.014
3477	CNBP	CNBP	chr3	-	128889921	128890126	128889921	128890120	128890288	128890381	3477	16	564	33	1301	130	125	0.726598002462	0.924432101638	0.027	0.024	0.003
983	VAMP4	VAMP4	chr1	-	171688310	171688361	171688310	171688358	171697663	171697710	983	13	0	55	1	127	125	0.7265287341	0.924432101638	1.0	0.982	0.018
687	PLEKHH3	PLEKHH3	chr17	-	40824103	40824410	40824103	40824230	40825193	40825314	687	319	18	27	2	250	125	0.729112578158	0.926785874783	0.899	0.871	0.028
733	AKT3	AKT3	chr1	-	243663020	243668636	243663020	243663088	243675625	243675728	733	10	0	95	2	250	125	0.729254305125	0.926785874783	1.0	0.96	0.04
2535	CDK12	CDK12	chr17	+	37686856	37690818	37686883	37690818	37682116	37682569	2535	23	23	27	31	151	125	0.730479333246	0.926805732413	0.453	0.419	0.034
2644	ZC3H14	ZC3H14	chr14	+	89076055	89076147	89076058	89076147	89075610	89075747	2644	56	47	109	84	127	125	0.730422476503	0.926805732413	0.54	0.561	-0.021
662	ZNF562	ZNF562	chr19	-	9759337	9764557	9759337	9764554	9767222	9767329	662	19	7	29	13	127	125	0.729967266932	0.926805732413	0.728	0.687	0.041
3452	ABI2	ABI2	chr2	+	204231599	204231767	204231603	204231767	204192961	204193354	3452	74	9	144	15	128	125	0.731205362375	0.927215183729	0.889	0.904	-0.015
3881	WDR48	WDR48	chr3	+	39108038	39108121	39108065	39108121	39107301	39107380	3881	66	1	122	0	151	125	0.731644008004	0.927259963837	0.982	1.0	-0.018
3320	ISOC2	ISOC2	chr19	-	55966626	55966745	55966626	55966697	55967002	55967212	3320	14	61	17	85	172	125	0.732930404279	0.928378512087	0.143	0.127	0.016
154	ARID3B	ARID3B	chr15	+	74885475	74885577	74885478	74885577	74883900	74884155	154	13	116	8	84	127	125	0.735567849698	0.931201137318	0.099	0.086	0.013
3975	SLTM	SLTM	chr15	-	59191667	59192136	59191667	59192082	59193458	59193486	3975	100	48	227	117	178	125	0.735968884953	0.931201137318	0.594	0.577	0.017
426	ANAPC15	ANAPC15	chr11	-	71822202	71822332	71822202	71822327	71823695	71823822	426	2	0	27	3	129	125	0.73645861154	0.931308222184	1.0	0.897	0.103
1319	HDHD3	HDHD3	chr9	-	116137732	116137847	116137732	116137806	116139008	116139289	1319	4	3	20	20	165	125	0.738970597378	0.932731785673	0.503	0.431	0.072
2268	MET	MET	chr7	+	116399390	116399544	116399444	116399544	116398512	116398674	2268	0	9	20	842	178	125	0.738159844741	0.932731785673	0.0	0.016	-0.016
2299	SHC1	SHC1	chr1	-	154938421	154938556	154938421	154938553	154938637	154938707	2299	169	104	410	240	127	125	0.739207182904	0.932731785673	0.615	0.627	-0.012
27	ZNF764	ZNF764	chr16	-	30565084	30567431	30565084	30567428	30569053	30569167	27	7	11	5	6	127	125	0.739173779854	0.932731785673	0.385	0.451	-0.066
2432	REXO4	REXO4	chr9	-	136279784	136280131	136279784	136279953	136282739	136283216	2432	109	1	217	3	250	125	0.74080610785	0.934236556197	0.982	0.973	0.009
1763	AP2S1	AP2S1	chr19	-	47342721	47342877	47342721	47342835	47349249	47349399	1763	16	461	50	1590	166	125	0.745197029374	0.937597545531	0.025	0.023	0.002
2173	AZIN2	AZIN2	chr1	+	33558845	33559017	33558882	33559017	33557650	33557823	2173	1	9	0	2	161	125	0.746326014929	0.937597545531	0.079	0.0	0.079
2469	ACADM	ACADM	chr1	+	76194073	76194173	76194085	76194173	76190031	76190502	2469	0	40	2	144	136	125	0.745429910828	0.937597545531	0.0	0.013	-0.013
2942	PLCG1	PLCG1	chr20	+	39802763	39802951	39802766	39802951	39802562	39802651	2942	146	46	120	41	127	125	0.745987954409	0.937597545531	0.758	0.742	0.016
3025	DAZAP2	DAZAP2	chr12	+	51634654	51634900	51634750	51634900	51634126	51634245	3025	1101	6	2302	15	220	125	0.744042826282	0.937597545531	0.99	0.989	0.001
3187	DLG4	DLG4	chr17	-	7107326	7107386	7107326	7107377	7107517	7107571	3187	104	40	41	14	133	125	0.745827534016	0.937597545531	0.71	0.734	-0.024
408	TRMT112	TRMT112	chr11	-	64084529	64084619	64084529	64084604	64084735	64084837	408	825	9	1696	16	139	125	0.744636837654	0.937597545531	0.988	0.99	-0.002
1812	ADGRG1	ADGRG1	chr16	+	57675498	57675620	57675502	57675620	57662137	57662714	1812	1	3	14	63	128	125	0.748125024104	0.938319383751	0.246	0.178	0.068
2894	SLC29A2	SLC29A2	chr11	-	66133596	66133702	66133596	66133662	66133901	66134035	2894	1	0	205	46	164	125	0.748124606162	0.938319383751	1.0	0.773	0.227
840	DACT1	DACT1	chr14	+	59111975	59115038	59112086	59115038	59108309	59108465	840	187	236	4	4	235	125	0.747632636087	0.938319383751	0.297	0.347	-0.05
1806	TMEM175	TMEM175	chr4	+	944208	944306	944211	944306	926174	926328	1806	13	3	1	0	127	125	0.749815155312	0.93941419186	0.81	1.0	-0.19
3945	FAM219A	FAM219A	chr9	-	34398181	34401120	34398181	34401117	34401663	34401718	3945	68	18	112	33	127	125	0.749763751262	0.93941419186	0.788	0.77	0.018
145	SON	SON	chr21	+	34948670	34949820	34948723	34949820	34948083	34948199	145	15	141	23	193	177	125	0.750906269299	0.940220290304	0.07	0.078	-0.008
3109	MAP2K7	MAP2K7	chr19	+	7976299	7976463	7976320	7976463	7976134	7976215	3109	2	59	4	88	145	125	0.751276499908	0.940220290304	0.028	0.038	-0.01
1080	C6orf48	C6orf48	chr6	+	31804200	31804294	31804203	31804294	31803187	31803228	1080	213	7	73	3	127	125	0.753748173068	0.94076139912	0.968	0.96	0.008
1185	MYADM	MYADM	chr19	+	54372943	54373092	54373007	54373092	54369411	54369671	1185	202	15	80	5	188	125	0.753721450244	0.94076139912	0.9	0.914	-0.014
1449	C1orf54	C1orf54	chr1	+	150252050	150252152	150252053	150252152	150248929	150249040	1449	141	124	24	19	127	125	0.753754892205	0.94076139912	0.528	0.554	-0.026
1603	SEC16A	SEC16A	chr9	-	139341306	139341467	139341306	139341401	139341678	139341816	1603	76	200	41	116	190	125	0.752350506528	0.94076139912	0.2	0.189	0.011
49	FAM96A	FAM96A	chr15	-	64364757	64367736	64364757	64365227	64385843	64386207	49	4	1	1	0	250	125	0.75321272749	0.94076139912	0.667	1.0	-0.333
3474	GCDH	GCDH	chr19	+	13010281	13010813	13010513	13010813	13008516	13008677	3474	44	0	141	1	250	125	0.754448039305	0.941115595422	1.0	0.986	0.014
1059	CENPE	CENPE	chr4	-	104059507	104059609	104059507	104059606	104061412	104061571	1059	1	0	32	7	127	125	0.755369406544	0.941304121184	1.0	0.818	0.182
756	ZC3H10	ZC3H10	chr12	+	56512731	56512935	56512871	56512935	56512003	56512102	756	0	1	2	9	250	125	0.755418052886	0.941304121184	0.0	0.1	-0.1
1187	MYADM	MYADM	chr19	+	54372943	54373092	54373019	54373092	54371118	54371197	1187	646	45	209	16	200	125	0.756695279954	0.941378101993	0.9	0.891	0.009
2103	NSUN5	NSUN5	chr7	-	72721579	72721754	72721579	72721640	72722427	72722550	2103	60	1	402	0	238	125	0.758173715253	0.941378101993	0.969	1.0	-0.031
2457	SLC29A1	SLC29A1	chr6	+	44194996	44195079	44194999	44195079	44187241	44187519	2457	1	7	9	90	127	125	0.756460235429	0.941378101993	0.123	0.09	0.033
2696	TMEM91	TMEM91	chr19	+	41889465	41889987	41889767	41889987	41888676	41888826	2696	25	12	3	2	250	125	0.757688249379	0.941378101993	0.51	0.429	0.081
2885	ATXN2L	ATXN2L	chr16	+	28848048	28848558	28848071	28848558	28846869	28847079	2885	66	0	81	1	147	125	0.757127833626	0.941378101993	1.0	0.986	0.014
3224	LTBP1	LTBP1	chr2	+	33482350	33482578	33482509	33482578	33477743	33477911	3224	283	137	43	19	250	125	0.758343734185	0.941378101993	0.508	0.531	-0.023
829	CLK2	CLK2	chr1	-	155238498	155238586	155238498	155238583	155239278	155239507	829	23	7	56	20	127	125	0.757226481877	0.941378101993	0.764	0.734	0.03
3732	TRMU	TRMU	chr22	+	46746187	46746360	46746246	46746360	46742318	46742441	3732	23	4	111	16	183	125	0.7592735113	0.942023638683	0.797	0.826	-0.029
1145	GCH1	GCH1	chr14	-	55308723	55310861	55308723	55309772	55312485	55312570	1145	838	10	132	2	250	125	0.759966318672	0.942374631406	0.977	0.971	0.006
117	FAM120A	FAM120A	chr9	+	96277948	96278049	96277951	96278049	96261071	96261168	117	26	6	245	49	127	125	0.765838194632	0.943104858779	0.81	0.831	-0.021
1526	LYSMD3	LYSMD3	chr5	-	89811444	89815301	89811444	89815242	89820851	89821117	1526	28	3	59	5	183	125	0.765116413699	0.943104858779	0.864	0.89	-0.026
164	MORF4L2	MORF4L2	chrX	-	102933426	102933548	102933426	102933528	102939608	102939657	164	9	55	16	112	144	125	0.764292140908	0.943104858779	0.124	0.11	0.014
1762	GPRASP2	GPRASP2	chrX	+	101969336	101972661	101969464	101972661	101969116	101969194	1762	2	69	0	8	250	125	0.764146599841	0.943104858779	0.014	0.0	0.014
1826	PRSS23	PRSS23	chr11	+	86518672	86522273	86518677	86522273	86511281	86511693	1826	13	1	162	9	129	125	0.765942739442	0.943104858779	0.926	0.946	-0.02
2519	CD14	CD14	chr5	-	140012653	140012877	140012653	140012777	140013115	140013286	2519	9	2	7	1	224	125	0.764163561557	0.943104858779	0.715	0.796	-0.081
264	ALKBH2	ALKBH2	chr12	-	109530311	109530742	109530311	109530592	109531051	109531293	264	71	14	118	26	250	125	0.763736209548	0.943104858779	0.717	0.694	0.023
2744	CORO7	CORO7	chr16	-	4458181	4458252	4458181	4458198	4462356	4462431	2744	38	0	104	1	178	125	0.762049302644	0.943104858779	1.0	0.986	0.014
2775	CAST	CAST	chr5	+	96100924	96101029	96100927	96101029	96097977	96098076	2775	143	41	1244	337	127	125	0.763933752506	0.943104858779	0.774	0.784	-0.01
3116	STXBP2	STXBP2	chr19	+	7705583	7705695	7705625	7705695	7704616	7704693	3116	1	0	29	6	166	125	0.766298336755	0.943104858779	1.0	0.784	0.216
3623	GUCD1	GUCD1	chr22	-	24936390	24939068	24936390	24939065	24942881	24942973	3623	9	4	5	3	127	125	0.765210163257	0.943104858779	0.689	0.621	0.068
363	PPP6R2	PPP6R2	chr22	+	50878126	50878286	50878129	50878286	50877027	50877191	363	10	102	19	171	127	125	0.76574470194	0.943104858779	0.088	0.099	-0.011
655	STRN4	STRN4	chr19	-	47230708	47230824	47230708	47230803	47231150	47231264	655	30	146	46	242	145	125	0.764486141072	0.943104858779	0.15	0.141	0.009
961	NCOR1	NCOR1	chr17	-	16004563	16005119	16004563	16005071	16012099	16012226	961	78	11	183	29	172	125	0.763037882618	0.943104858779	0.837	0.821	0.016
2363	PPP4R1	PPP4R1	chr18	-	9595015	9595151	9595015	9595100	9614223	9614268	2363	32	50	78	132	175	125	0.767257612383	0.943780230534	0.314	0.297	0.017
3800	FOXP1	FOXP1	chr3	-	71026793	71026873	71026793	71026870	71026978	71027180	3800	125	51	134	51	127	125	0.76867436886	0.945017312304	0.707	0.721	-0.014
3553	NPAS3	NPAS3	chr14	+	33836391	33836474	33836397	33836474	33684387	33684632	3553	32	3	2	0	130	125	0.769752216962	0.945836636449	0.911	1.0	-0.089
1357	PPP2R5E	PPP2R5E	chr14	-	64006246	64006410	64006246	64006407	64009496	64010079	1357	17	7	67	32	127	125	0.771912808834	0.947470777624	0.705	0.673	0.032
2006	FDXR	FDXR	chr17	-	72862905	72863001	72862905	72862998	72868160	72868258	2006	4	19	9	35	127	125	0.772318502509	0.947470777624	0.172	0.202	-0.03
2321	NDOR1	NDOR1	chr9	+	140109858	140109973	140109879	140109973	140109546	140109654	2321	30	0	86	1	145	125	0.772101952942	0.947470777624	1.0	0.987	0.013
1095	MED8	MED8	chr1	-	43853980	43854160	43853980	43854099	43855429	43855483	1095	2	18	8	56	185	125	0.77759508471	0.948820366201	0.07	0.088	-0.018
1255	EIF2B4	EIF2B4	chr2	-	27591872	27592079	27591872	27592076	27592280	27592416	1255	79	47	126	80	127	125	0.782760726714	0.948820366201	0.623	0.608	0.015
153	RGL3	RGL3	chr19	-	11510530	11510645	11510530	11510627	11510715	11510784	153	0	1	16	84	142	125	0.778647551067	0.948820366201	0.0	0.144	-0.144
1546	VAMP1	VAMP1	chr12	-	6571403	6572135	6571403	6572008	6574055	6574107	1546	40	1	7	0	250	125	0.777494332994	0.948820366201	0.952	1.0	-0.048
1694	NOP16	NOP16	chr5	-	175810939	175811375	175810939	175811255	175812221	175812328	1694	305	2	473	4	244	125	0.784244637507	0.948820366201	0.987	0.984	0.003
1702	FAM189B	FAM189B	chr1	-	155221523	155221699	155221523	155221696	155223415	155223523	1702	2	20	13	103	127	125	0.784561773009	0.948820366201	0.09	0.11	-0.02
1761	GPRASP2	GPRASP2	chrX	+	101968018	101968145	101968057	101968145	101967103	101967480	1761	8	41	0	1	163	125	0.774885633784	0.948820366201	0.13	0.0	0.13
1870	FAM213B	FAM213B	chr1	+	2519968	2520064	2519988	2520064	2519828	2519892	1870	4	40	14	165	144	125	0.782116753223	0.948820366201	0.08	0.069	0.011
1912	PRICKLE1	PRICKLE1	chr12	-	42866186	42866366	42866186	42866363	42877559	42877797	1912	15	5	8	2	127	125	0.775777930072	0.948820366201	0.747	0.797	-0.05
1975	CXCL1	CXCL1	chr4	+	74735362	74735509	74735385	74735509	74735108	74735287	1975	0	8	37	1829	147	125	0.784035383619	0.948820366201	0.0	0.017	-0.017
1984	HFE	HFE	chr6	+	26092912	26093188	26092954	26093188	26091541	26091817	1984	3	0	35	2	166	125	0.783488055909	0.948820366201	1.0	0.929	0.071
2153	FAM122B	FAM122B	chrX	-	133927844	133927923	133927844	133927887	133931150	133931262	2153	0	1	1	5	160	125	0.784144881449	0.948820366201	0.0	0.135	-0.135
2162	AMZ2	AMZ2	chr17	+	66244780	66244846	66244784	66244846	66244144	66244227	2162	7	1	30	3	128	125	0.780117733067	0.948820366201	0.872	0.907	-0.035
2169	CLASP1	CLASP1	chr2	-	122165046	122165291	122165046	122165288	122166599	122166623	2169	47	3	50	4	127	125	0.783370855384	0.948820366201	0.939	0.925	0.014
2235	TEX10	TEX10	chr9	-	103065913	103066124	103065913	103066067	103070781	103070963	2235	121	3	154	3	181	125	0.777615989666	0.948820366201	0.965	0.973	-0.008
2336	CUL4A	CUL4A	chr13	+	113887466	113887653	113887490	113887653	113883759	113883833	2336	1	48	3	200	148	125	0.779430505075	0.948820366201	0.017	0.013	0.004
2364	PAM	PAM	chr5	+	102363885	102363942	102363888	102363942	102355493	102355547	2364	5	32	16	87	127	125	0.77573263665	0.948820366201	0.133	0.153	-0.02
2539	SPATA20	SPATA20	chr17	+	48625025	48625128	48625080	48625128	48624449	48624646	2539	14	5	14	4	179	125	0.781574492064	0.948820366201	0.662	0.71	-0.048
2803	WWC1	WWC1	chr5	+	167894844	167894969	167894847	167894969	167891715	167891967	2803	2	1	528	386	127	125	0.780914543121	0.948820366201	0.663	0.574	0.089
314	DTYMK	DTYMK	chr2	-	242617866	242618064	242617866	242617992	242625183	242625292	314	69	2	514	12	196	125	0.778151418529	0.948820366201	0.957	0.965	-0.008
315	SLC25A10	SLC25A10	chr17	+	79684428	79684521	79684511	79684521	79684031	79684102	315	54	1	470	12	207	125	0.780445511278	0.948820366201	0.97	0.959	0.011
3586	TMEM71	TMEM71	chr8	-	133759187	133759360	133759187	133759303	133764030	133764243	3586	3	0	35	2	181	125	0.784040491132	0.948820366201	1.0	0.924	0.076
3776	SRGAP2	SRGAP2	chr1	+	206574779	206575004	206574782	206575004	206566901	206567030	3776	75	47	77	52	127	125	0.774768735818	0.948820366201	0.611	0.593	0.018
3951	RALGPS1	RALGPS1	chr9	+	129975222	129975328	129975246	129975328	129974905	129974998	3951	1	0	21	4	148	125	0.782322186169	0.948820366201	1.0	0.816	0.184
753	DDIT3	DDIT3	chr12	-	57911051	57911325	57911051	57911302	57911488	57911536	753	30	8	9	3	147	125	0.780478646752	0.948820366201	0.761	0.718	0.043
893	MINK1	MINK1	chr17	+	4794750	4795011	4794810	4795011	4794245	4794419	893	87	11	271	38	184	125	0.781185980382	0.948820366201	0.843	0.829	0.014
910	PATZ1	PATZ1	chr22	-	31724772	31724910	31724772	31724845	31731677	31731849	910	4	7	13	28	189	125	0.774571568	0.948820366201	0.274	0.235	0.039
1135	CELF1	CELF1	chr11	-	47505940	47506075	47505940	47506072	47508301	47508350	1135	92	2	294	8	127	125	0.794272386683	0.950187159643	0.978	0.973	0.005
1596	IL4R	IL4R	chr16	+	27363860	27364017	27363865	27364017	27357787	27357939	1596	10	0	315	5	129	125	0.792881447575	0.950187159643	1.0	0.984	0.016
1698	NOP16	NOP16	chr5	-	175810939	175811287	175810939	175811255	175812221	175812328	1698	64	2	100	4	156	125	0.790986862898	0.950187159643	0.962	0.952	0.01
1725	EIF1AD	EIF1AD	chr11	-	65767773	65767976	65767773	65767877	65769380	65769637	1725	130	9	88	7	223	125	0.793745815128	0.950187159643	0.89	0.876	0.014
1867	TTC13	TTC13	chr1	-	231051938	231052048	231051938	231052045	231056255	231056340	1867	3	3	23	18	127	125	0.790694857342	0.950187159643	0.496	0.557	-0.061
194	ILF3	ILF3	chr19	+	10795091	10796443	10795534	10796443	10794592	10794646	194	873	5	1111	5	250	125	0.7885408305	0.950187159643	0.989	0.991	-0.002
1999	EIF4ENIF1	EIF4ENIF1	chr22	-	31843411	31843554	31843411	31843551	31844138	31844218	1999	6	17	13	43	127	125	0.789498839515	0.950187159643	0.258	0.229	0.029
2097	ZNF83	ZNF83	chr19	-	53119970	53120094	53119970	53120088	53122188	53122315	2097	2	2	3	2	130	125	0.79157766653	0.950187159643	0.49	0.591	-0.101
2253	ZNF20	ZNF20	chr19	-	12246583	12246719	12246583	12246710	12250994	12251222	2253	5	6	6	9	133	125	0.7909784694	0.950187159643	0.439	0.385	0.054
2266	GIGYF2	GIGYF2	chr2	+	233655407	233655625	233655425	233655625	233651859	233652039	2266	41	4	133	11	142	125	0.787788914607	0.950187159643	0.9	0.914	-0.014
2325	APBB2	APBB2	chr4	-	40827903	40827987	40827903	40827984	40829148	40829236	2325	125	11	116	9	127	125	0.79253102808	0.950187159643	0.918	0.927	-0.009
2394	NME4	NME4	chr16	+	450108	450754	450218	450754	449626	449739	2394	6	183	16	424	234	125	0.786439807183	0.950187159643	0.017	0.02	-0.003
2520	URGCP	URGCP	chr7	-	43927388	43927415	43927388	43927410	43946160	43946668	2520	8	1	65	6	129	125	0.792454102072	0.950187159643	0.886	0.913	-0.027
2991	JADE1	JADE1	chr4	+	129770134	129770322	129770170	129770322	129767529	129767687	2991	117	2	154	2	160	125	0.794155551733	0.950187159643	0.979	0.984	-0.005
3028	STEAP1B	STEAP1B	chr7	-	22532942	22533455	22532942	22533398	22534390	22534505	3028	2	0	23	2	181	125	0.787889297457	0.950187159643	1.0	0.888	0.112
3234	TCF4	TCF4	chr18	-	52924545	52924622	52924545	52924619	52927179	52927258	3234	101	11	23	3	127	125	0.794371344425	0.950187159643	0.9	0.883	0.017
339	MYBL1	MYBL1	chr8	-	67492367	67492601	67492367	67492598	67504674	67504779	339	4	0	77	3	127	125	0.794366306984	0.950187159643	1.0	0.962	0.038
3426	PNPLA6	PNPLA6	chr19	+	7618757	7618901	7618760	7618901	7616247	7616323	3426	14	24	74	115	127	125	0.79358144581	0.950187159643	0.365	0.388	-0.023
3517	MBIP	MBIP	chr14	-	36767763	36768396	36767763	36768393	36769990	36770029	3517	64	13	66	15	127	125	0.791585017953	0.950187159643	0.829	0.812	0.017
3839	IL32	IL32	chr16	+	3115781	3115827	3115784	3115827	3115312	3115495	3839	4	12	98	250	127	125	0.792628093892	0.950187159643	0.247	0.278	-0.031
441	WNK1	WNK1	chr12	+	987377	987527	987380	987527	980430	980514	441	29	24	57	43	127	125	0.78914890652	0.950187159643	0.543	0.566	-0.023
3453	TCFL5	TCFL5	chr20	-	61488746	61488990	61488746	61488987	61490715	61490878	3453	72	23	72	21	127	125	0.794828310741	0.950239358499	0.755	0.771	-0.016
1050	ATG16L1	ATG16L1	chr2	+	234172637	234172711	234172641	234172711	234171775	234171881	1050	19	0	241	3	128	125	0.797333790533	0.9510487598	1.0	0.987	0.013
1460	LETM2	LETM2	chr8	+	38251615	38251759	38251700	38251759	38250130	38250513	1460	3	1	9	2	209	125	0.796024241285	0.9510487598	0.642	0.729	-0.087
204	CCBL1	CCBL1	chr9	-	131598275	131598384	131598275	131598352	131599080	131599201	204	1	20	3	43	156	125	0.797987410898	0.9510487598	0.039	0.053	-0.014
3661	SP1	SP1	chr12	+	53775893	53777406	53776037	53777406	53775442	53775597	3661	100	4	292	10	250	125	0.79763614712	0.9510487598	0.926	0.936	-0.01
3855	FERMT3	FERMT3	chr11	+	63987350	63987487	63987362	63987487	63987211	63987261	3855	4	23	0	1	136	125	0.797402412136	0.9510487598	0.138	0.0	0.138
57	PLAGL1	PLAGL1	chr6	-	144281605	144281693	144281605	144281679	144285923	144285955	57	16	53	25	91	138	125	0.797597350092	0.9510487598	0.215	0.199	0.016
2940	PEX11A	PEX11A	chr15	-	90224761	90227179	90224761	90227086	90229661	90229777	2940	2	0	37	3	217	125	0.798951741392	0.951267877501	1.0	0.877	0.123
3716	MCM10	MCM10	chr10	+	13214624	13214765	13214627	13214765	13214375	13214480	3716	4	8	38	64	127	125	0.79899881316	0.951267877501	0.33	0.369	-0.039
1164	FST	FST	chr5	+	52781516	52782304	52781780	52782304	52780826	52781057	1164	152	221	1	1	250	125	0.802558069837	0.951331384438	0.256	0.333	-0.077
1374	CCDC107	CCDC107	chr9	+	35660742	35661500	35660770	35661500	35660553	35660644	1374	98	4	295	14	152	125	0.804845386138	0.951331384438	0.953	0.945	0.008
1545	VAMP1	VAMP1	chr12	-	6571403	6573652	6571403	6572008	6574055	6574107	1545	39	1	6	0	250	125	0.802521666742	0.951331384438	0.951	1.0	-0.049
1929	MAPK9	MAPK9	chr5	-	179660594	179663531	179660594	179663526	179665331	179665403	1929	5	24	29	159	129	125	0.801821143925	0.951331384438	0.168	0.15	0.018
210	UTP15	UTP15	chr5	+	72864059	72864152	72864116	72864152	72863086	72863259	210	11	0	74	1	181	125	0.801643908354	0.951331384438	1.0	0.981	0.019
2545	MXRA8	MXRA8	chr1	-	1289227	1289326	1289227	1289308	1289409	1289486	2545	8	653	0	120	142	125	0.804147588695	0.951331384438	0.011	0.0	0.011
3289	FLYWCH1	FLYWCH1	chr16	+	2980410	2980881	2980413	2980881	2979613	2980011	3289	13	7	28	13	127	125	0.801414143419	0.951331384438	0.646	0.679	-0.033
340	CHFR	CHFR	chr12	-	133428203	133428323	133428203	133428320	133430016	133430159	340	11	7	38	21	127	125	0.803026206895	0.951331384438	0.607	0.64	-0.033
3458	DAXX	DAXX	chr6	-	33289495	33289751	33289495	33289685	33290638	33290793	3458	18	0	104	1	190	125	0.804573422427	0.951331384438	1.0	0.986	0.014
3636	GLYCTK	GLYCTK	chr3	+	52325760	52325938	52325762	52325938	52324975	52325127	3636	0	5	1	33	126	125	0.802652697374	0.951331384438	0.0	0.029	-0.029
3980	ARMC8	ARMC8	chr3	+	137907242	137907372	137907296	137907372	137906089	137906441	3980	19	39	14	32	178	125	0.804299325926	0.951331384438	0.255	0.235	0.02
555	SSR1	SSR1	chr6	-	7301542	7301805	7301542	7301601	7303782	7303870	555	311	2	777	4	250	125	0.803307513724	0.951331384438	0.987	0.99	-0.003
664	RPS6KB1	RPS6KB1	chr17	+	58023911	58027786	58024947	58027786	58022766	58022879	664	118	0	165	1	250	125	0.800972246241	0.951331384438	1.0	0.988	0.012
69	SLC35C2	SLC35C2	chr20	-	44983711	44983880	44983711	44983817	44984440	44984513	69	47	7	196	26	187	125	0.800125260675	0.951331384438	0.818	0.834	-0.016
2482	TMPPE	TMPPE	chr3	-	33131907	33135795	33131907	33135280	33138210	33138293	2482	3	1	4	2	250	125	0.806047891981	0.952263157073	0.6	0.5	0.1
1177	APTX	APTX	chr9	-	32972603	32973686	32972603	32973650	32974455	32974559	1177	1	63	3	138	160	125	0.807563829669	0.953077692863	0.012	0.017	-0.005
3561	SYNCRIP	SYNCRIP	chr6	-	86317501	86322641	86317501	86322638	86324698	86325065	3561	197	38	486	89	127	125	0.807981045407	0.953077692863	0.836	0.843	-0.007
616	ANKRD26	ANKRD26	chr10	-	27335281	27335452	27335281	27335449	27337729	27337908	616	7	4	19	9	127	125	0.80789660758	0.953077692863	0.633	0.675	-0.042
421	TRMT2B	TRMT2B	chrX	-	100306239	100306722	100306239	100306355	100306805	100307105	421	14	2	22	4	250	125	0.808401708244	0.953084885771	0.778	0.733	0.045
1691	KBTBD4	KBTBD4	chr11	-	47598962	47599580	47598962	47599576	47600484	47600567	1691	18	2	45	4	128	125	0.809447564041	0.953828779975	0.898	0.917	-0.019
3856	CERS2	CERS2	chr1	-	150941393	150941607	150941393	150941567	150947094	150947479	3856	16	206	18	253	164	125	0.810235667567	0.954268340029	0.056	0.051	0.005
1821	MIER3	MIER3	chr5	-	56242752	56242913	56242752	56242898	56246454	56246479	1821	1	71	0	23	139	125	0.811982624663	0.955836177215	0.013	0.0	0.013
1010	GUCY1B3	GUCY1B3	chr4	+	156723364	156723731	156723592	156723731	156721028	156721226	1010	10	0	71	1	250	125	0.81373215488	0.956915715636	1.0	0.973	0.027
3609	BAIAP3	BAIAP3	chr16	+	1389113	1389245	1389164	1389245	1388902	1388990	3609	3	19	0	1	175	125	0.813711312304	0.956915715636	0.101	0.0	0.101
1207	SNRPD1	SNRPD1	chr18	+	19203708	19203900	19203831	19203900	19202685	19202762	1207	843	18	3025	69	247	125	0.815511311678	0.957049773123	0.96	0.957	0.003
1356	GEMIN5	GEMIN5	chr5	-	154311017	154311137	154311017	154311134	154311658	154311810	1356	13	2	58	11	127	125	0.814751873883	0.957049773123	0.865	0.838	0.027
540	BSDC1	BSDC1	chr1	-	32849430	32849649	32849430	32849598	32852379	32852496	540	26	109	42	188	175	125	0.81516571533	0.957049773123	0.146	0.138	0.008
924	RASAL1	RASAL1	chr12	-	113543518	113543691	113543518	113543688	113544901	113545046	924	2	0	27	2	127	125	0.814268214706	0.957049773123	1.0	0.93	0.07
3183	ZCCHC11	ZCCHC11	chr1	-	52902426	52902650	52902426	52902647	52903891	52904007	3183	25	13	28	13	127	125	0.81673837517	0.957529564724	0.654	0.679	-0.025
411	FKBP8	FKBP8	chr19	-	18649025	18649246	18649025	18649243	18650180	18650269	411	327	151	494	235	127	125	0.817158724936	0.957529564724	0.681	0.674	0.007
502	USP19	USP19	chr3	-	49153156	49153377	49153156	49153371	49153479	49153595	502	35	16	56	28	130	125	0.817169641578	0.957529564724	0.678	0.658	0.02
1674	APOBEC3B	APOBEC3B	chr22	+	39387336	39387631	39387411	39387631	39385461	39385615	1674	9	0	202	3	199	125	0.818844692838	0.957567703232	1.0	0.977	0.023
2210	RTEL1	RTEL1	chr20	+	62293826	62293980	62293898	62293980	62293202	62293296	2210	1	27	2	72	196	125	0.818868249045	0.957567703232	0.023	0.017	0.006
2994	RFC1	RFC1	chr4	-	39308211	39308324	39308211	39308321	39310255	39310652	2994	12	28	51	130	127	125	0.818085623308	0.957567703232	0.297	0.279	0.018
3252	ZNF227	ZNF227	chr19	+	44717239	44717397	44717242	44717397	44716680	44716738	3252	5	8	3	6	127	125	0.817969265029	0.957567703232	0.381	0.33	0.051
3030	HECW2	HECW2	chr2	-	197189703	197189873	197189703	197189802	197194298	197194374	3030	42	3	2	0	195	125	0.820658698833	0.95917353768	0.9	1.0	-0.1
1514	LINC01315	LINC01315	chr22	-	42760405	42761150	42760405	42760731	42764720	42765214	1514	17	13	2	2	250	125	0.821656722578	0.959364553178	0.395	0.333	0.062
530	FBXO21	FBXO21	chr12	-	117595677	117595889	117595677	117595868	117603289	117603422	530	49	106	46	94	145	125	0.821568080825	0.959364553178	0.285	0.297	-0.012
866	TM9SF1	TM9SF1	chr14	-	24663880	24664242	24663880	24664036	24664551	24664942	866	135	1	511	5	250	125	0.822830005989	0.960246793791	0.985	0.981	0.004
2446	DCLK2	DCLK2	chr4	+	151141854	151141930	151141857	151141930	151124946	151125041	2446	69	23	4	1	127	125	0.824412456039	0.960630631745	0.747	0.797	-0.05
3149	SERINC5	SERINC5	chr5	-	79454658	79454785	79454658	79454779	79462205	79462301	3149	161	7	56	2	130	125	0.824102314887	0.960630631745	0.957	0.964	-0.007
382	AFG3L1P	AFG3L1P	chr16	+	90044012	90044210	90044046	90044210	90038987	90039173	382	2	11	3	13	158	125	0.823892969721	0.960630631745	0.126	0.154	-0.028
207	PHF19	PHF19	chr9	-	123631850	123632223	123631850	123632209	123632720	123632816	207	16	0	438	5	138	125	0.825853447792	0.960848722912	1.0	0.988	0.012
2788	IL1R1	IL1R1	chr2	+	102791937	102792105	102792030	102792105	102791046	102791190	2788	68	1	206	4	217	125	0.825718644976	0.960848722912	0.975	0.967	0.008
3203	SLC2A11	SLC2A11	chr22	+	24226809	24228299	24226835	24228299	24226488	24226616	3203	0	3	1	22	150	125	0.82555047003	0.960848722912	0.0	0.036	-0.036
2168	H2AFY	H2AFY	chr5	-	134696186	134696297	134696186	134696294	134705095	134705293	2168	115	175	702	1038	127	125	0.827646853797	0.962448212888	0.393	0.4	-0.007
1288	PPM1B	PPM1B	chr2	+	44457131	44458612	44457551	44458612	44445618	44445676	1288	5	164	0	187	250	125	0.829168173042	0.963447366097	0.015	0.0	0.015
1410	CECR2	CECR2	chr22	+	18027837	18029254	18027840	18029254	18021845	18022692	1410	28	4	1	0	127	125	0.829763281806	0.963447366097	0.873	1.0	-0.127
346	DLGAP1	DLGAP1	chr18	-	3581872	3582246	3581872	3582162	3729134	3729375	346	92	3	4	0	208	125	0.82946210266	0.963447366097	0.949	1.0	-0.051
929	STIL	STIL	chr1	-	47765576	47765824	47765576	47765640	47767232	47767420	929	8	0	126	2	250	125	0.83083116953	0.964200332534	1.0	0.969	0.031
1484	ZMIZ2	ZMIZ2	chr7	+	44796545	44796748	44796641	44796748	44796023	44796138	1484	87	3	300	12	220	125	0.832988870301	0.966216656318	0.943	0.934	0.009
1016	OPTN	OPTN	chr10	+	13151096	13151288	13151111	13151288	13142081	13142302	1016	0	23	4	314	139	125	0.835842429448	0.968061332645	0.0	0.011	-0.011
3309	MRPL42	MRPL42	chr12	+	93862964	93863131	93862967	93863131	93861265	93861330	3309	17	27	55	81	127	125	0.835097299997	0.968061332645	0.383	0.401	-0.018
3713	ACY1	ACY1	chr3	+	52019376	52019481	52019416	52019481	52018062	52018174	3713	7	1	62	7	164	125	0.835659317723	0.968061332645	0.842	0.871	-0.029
2197	MYNN	MYNN	chr3	+	169496555	169497349	169496671	169497349	169492052	169492349	2197	63	3	71	4	240	125	0.837359574975	0.969330142431	0.916	0.902	0.014
2395	ZYX	ZYX	chr7	+	143078649	143078872	143078652	143078872	143078359	143078502	2395	1	1	3	2	127	125	0.839785243189	0.971648854601	0.496	0.596	-0.1
1553	RAB34	RAB34	chr17	-	27044230	27044443	27044230	27044309	27045139	27045286	1553	108	46	123	55	250	125	0.841023451058	0.972103023621	0.54	0.528	0.012
424	ANAPC15	ANAPC15	chr11	-	71822202	71822332	71822202	71822327	71822457	71822542	424	17	6	189	74	129	125	0.840845748657	0.972103023621	0.733	0.712	0.021
1226	ACHE	ACHE	chr7	-	100489954	100490439	100489954	100490175	100490785	100491873	1226	73	3	3	0	250	125	0.841988700303	0.97224109593	0.924	1.0	-0.076
1834	APOO	APOO	chrX	-	23851464	23851729	23851464	23851627	23858429	23858494	1834	30	20	111	79	226	125	0.841616424104	0.97224109593	0.453	0.437	0.016
1007	PQBP1	PQBP1	chrX	+	48760008	48760072	48760011	48760072	48759509	48759794	1007	272	17	344	23	127	125	0.843777290141	0.973686854182	0.94	0.936	0.004
1328	PLEKHB2	PLEKHB2	chr2	+	131897739	131897848	131897742	131897848	131884256	131884359	1328	12	2	8	1	127	125	0.844988171299	0.973686854182	0.855	0.887	-0.032
3469	AIG1	AIG1	chr6	+	143508524	143511739	143508765	143511739	143486218	143486320	3469	0	2	2	33	250	125	0.845292433605	0.973686854182	0.0	0.029	-0.029
3687	PES1	PES1	chr22	-	30976557	30976688	30976557	30976673	30976998	30977088	3687	154	5	330	12	139	125	0.844213232517	0.973686854182	0.965	0.961	0.004
937	C7orf25	C7orf25	chr7	-	42948871	42950520	42948871	42950515	42951513	42951689	937	2	0	16	1	129	125	0.845358399716	0.973686854182	1.0	0.939	0.061
13	PPP1R10	PPP1R10	chr6	-	30572364	30572512	30572364	30572451	30572770	30572871	13	52	0	138	1	185	125	0.846126763832	0.974083840786	1.0	0.989	0.011
1247	C6orf89	C6orf89	chr6	+	36869996	36870210	36870055	36870210	36867201	36867409	1247	76	1	238	4	183	125	0.849736294552	0.977749620208	0.981	0.976	0.005
1904	PCYT2	PCYT2	chr17	-	79866751	79866913	79866751	79866911	79867389	79867478	1904	25	1	182	6	126	125	0.85078966272	0.978471953273	0.961	0.968	-0.007
[truncated: 300 more rows]
