# Supplementary material for: Characterization of alternative mRNA splicing in cultured cell populations representing progressive stages of human fetal kidney development
Source: Sci Rep. 2022 Nov 15;12:19548. doi: 10.1038/s41598-022-24147-z (PMC9666651; doi:10.1038/s41598-022-24147-z)
Supplement: Supplementary file 13 — Supplementary Information 13. [file 41598_2022_24147_MOESM13_ESM.zip › _Program/Data/rMATS/W037-NPS3/MATS_output/A3SS.MATS.ReadsOnTargetAndJunctionCounts.txt]

ID	GeneID	geneSymbol	chr	strand	longExonStart_0base	longExonEnd	shortES	shortEE	flankingES	flankingEE	ID	IC_SAMPLE_1	SC_SAMPLE_1	IC_SAMPLE_2	SC_SAMPLE_2	IncFormLen	SkipFormLen	PValue	FDR	IncLevel1	IncLevel2	IncLevelDifference
122	CYB561A3	CYB561A3	chr11	-	61116219	61117894	61116219	61117115	61118462	61118619	122	324	4	145	95	904	125	0.0	0.0	0.918	0.174	0.744
1477	CFLAR	CFLAR	chr2	+	202027718	202037411	202028557	202037411	202025154	202025665	1477	264	14	155	240	964	125	0.0	0.0	0.71	0.077	0.633
1575	RPL32	RPL32	chr3	-	12881640	12881840	12881640	12881741	12882992	12883081	1575	355	7344	110	5508	224	125	0.0	0.0	0.026	0.011	0.015
1600	DNAJC10	DNAJC10	chr2	+	183604271	183605115	183605025	183605115	183600975	183601113	1600	108	26	113	490	879	125	0.0	0.0	0.371	0.032	0.339
1956	CIB1	CIB1	chr15	-	90775450	90775679	90775450	90775559	90776900	90776935	1956	74	213	74	1440	245	125	0.0	0.0	0.151	0.026	0.125
2094	EDF1	EDF1	chr9	-	139756565	139756948	139756565	139756797	139757357	139757451	2094	131	1077	512	1694	276	125	0.0	0.0	0.052	0.12	-0.068
216	ATAD3A	ATAD3A	chr1	+	1452546	1452792	1452690	1452792	1451391	1451468	216	74	18	45	161	269	125	0.0	0.0	0.656	0.115	0.541
247	TUBB6	TUBB6	chr18	+	12324807	12326615	12325065	12326615	12310941	12311052	247	432	733	232	1497	383	125	0.0	0.0	0.161	0.048	0.113
2764	SRP19	SRP19	chr5	+	112203068	112204089	112203100	112204089	112200317	112200429	2764	199	180	128	418	157	125	0.0	0.0	0.468	0.196	0.272
2766	MKNK2	MKNK2	chr19	-	2037469	2039855	2037469	2037828	2040132	2040176	2766	2650	55	2688	266	2152	125	0.0	0.0	0.737	0.37	0.367
311	RPS24	RPS24	chr10	+	79799958	79799983	79799961	79799983	79796951	79797062	311	4	9990	1509	1285	128	125	0.0	0.0	0.0	0.534	-0.534
3503	CDV3	CDV3	chr3	+	133306005	133309118	133306739	133309118	133305406	133305566	3503	1146	167	2289	828	859	125	0.0	0.0	0.5	0.287	0.213
3504	CDV3	CDV3	chr3	+	133306002	133309118	133306739	133309118	133305406	133305566	3504	1320	167	2759	828	862	125	0.0	0.0	0.534	0.326	0.208
3555	DDX39B	DDX39B	chr6	-	31508098	31508441	31508098	31508311	31509726	31510252	3555	936	279	714	523	255	125	0.0	0.0	0.622	0.401	0.221
3575	TPM3	TPM3	chr1	-	154127779	154131524	154127779	154130197	154142875	154142945	3575	158	850	42	2822	1452	125	0.0	0.0	0.016	0.001	0.015
3590	PDLIM7	PDLIM7	chr5	-	176916771	176917032	176916771	176916833	176917870	176917907	3590	97	50	180	489	324	125	0.0	0.0	0.428	0.124	0.304
3747	LRRC75A-AS1	LRRC75A-AS1	chr17	+	16342841	16343017	16342894	16343017	16342640	16342728	3747	693	523	1632	387	178	125	0.0	0.0	0.482	0.748	-0.266
3748	LRRC75A-AS1	LRRC75A-AS1	chr17	+	16342841	16343017	16342973	16343017	16342640	16342728	3748	1181	239	2613	213	257	125	0.0	0.0	0.706	0.856	-0.15
38	TMX2	TMX2	chr11	+	57505307	57505498	57505384	57505498	57505079	57505140	38	69	157	13	375	202	125	0.0	0.0	0.214	0.021	0.193
494	ODC1	ODC1	chr2	-	10584599	10584773	10584599	10584673	10585056	10585175	494	3002	107	1788	193	225	125	0.0	0.0	0.94	0.837	0.103
556	MTCH1	MTCH1	chr6	-	36945409	36945560	36945409	36945467	36945853	36945931	556	147	826	19	1114	218	125	0.0	0.0	0.093	0.01	0.083
79	SRSF10	SRSF10	chr1	-	24290836	24297929	24290836	24294213	24298062	24298113	79	4536	173	3074	274	3841	125	0.0	0.0	0.46	0.267	0.193
126	SERF2	SERF2	chr15	+	44085773	44088287	44085907	44088287	44085172	44085281	126	123	2240	77	4835	259	125	5.55111512313e-16	5.57766393459e-14	0.026	0.008	0.018
2141	SURF4	SURF4	chr9	-	136234134	136234419	136234134	136234321	136242792	136243037	2141	61	405	5	512	223	125	1.88737914186e-15	1.81738883202e-13	0.078	0.005	0.073
2087	UFM1	UFM1	chr13	+	38934177	38937144	38934847	38937144	38933437	38933470	2087	305	211	153	289	795	125	3.07531777821e-14	2.84282375418e-12	0.185	0.077	0.108
1847	CTNNB1	CTNNB1	chr3	+	41281150	41281939	41281309	41281939	41280624	41280845	1847	2069	400	1099	381	284	125	6.09734485124e-13	5.4196015197e-11	0.695	0.559	0.136
2029	DYNLL1	DYNLL1	chr12	+	120934204	120934356	120934218	120934356	120933858	120934019	2029	209	1130	221	2435	139	125	8.09541322866e-12	6.92907406349e-10	0.143	0.075	0.068
484	SHMT2	SHMT2	chr12	+	57626207	57626358	57626235	57626358	57625993	57626075	484	27	284	7	941	153	125	3.49797968369e-11	2.8870825175e-09	0.072	0.006	0.066
435	GRK6	GRK6	chr5	+	176868735	176869850	176868737	176869850	176867919	176868054	435	7	116	66	120	127	125	1.14242060256e-10	9.10391038799e-09	0.056	0.351	-0.295
2193	MAPKAPK2	MAPKAPK2	chr1	+	206905382	206907630	206905919	206907630	206905183	206905264	2193	147	638	269	553	662	125	1.31797572855e-10	1.01528063623e-08	0.042	0.084	-0.042
2089	ZNF276	ZNF276	chr16	+	89804128	89804313	89804213	89804313	89800328	89800446	2089	31	157	57	53	210	125	1.87776572069e-10	1.39984405823e-08	0.105	0.39	-0.285
278	BRD9	BRD9	chr5	-	886706	886882	886706	886822	887475	887586	278	59	53	42	184	185	125	2.62431520959e-10	1.89524764043e-08	0.429	0.134	0.295
3351	NDUFB8	NDUFB8	chr10	-	102283485	102283896	102283485	102283686	102286155	102286311	3351	41	382	17	963	335	125	5.72548120026e-10	4.00957183449e-08	0.039	0.007	0.032
1599	DNAJC10	DNAJC10	chr2	+	183604271	183605115	183605025	183605115	183597225	183597269	1599	83	4	106	63	879	125	8.06722244562e-10	5.48333855054e-08	0.747	0.193	0.554
1639	MAGI3	MAGI3	chr1	+	114224833	114228545	114225518	114228545	114223819	114223958	1639	32	3	2	17	810	125	2.25905283369e-09	1.4916203139e-07	0.622	0.018	0.604
2031	QKI	QKI	chr6	+	163985698	163999628	163986977	163999628	163984451	163984751	2031	663	129	142	78	1404	125	2.9768667531e-09	1.910983074e-07	0.314	0.139	0.175
3749	LRRC75A-AS1	LRRC75A-AS1	chr17	+	16343424	16343567	16343498	16343567	16342973	16343017	3749	87	980	51	1614	199	125	6.14773620899e-09	3.83984280513e-07	0.053	0.019	0.034
1507	UBE2D3	UBE2D3	chr4	-	103747641	103748001	103747641	103747793	103748748	103749105	1507	969	123	685	178	333	125	1.45703789034e-08	8.64877621915e-07	0.747	0.591	0.156
2611	NGFRAP1	NGFRAP1	chrX	+	102632390	102633092	102632437	102633092	102631955	102632034	2611	314	648	179	679	172	125	1.45955115771e-08	8.64877621915e-07	0.26	0.161	0.099
787	BLOC1S2	BLOC1S2	chr10	-	102045853	102046089	102045853	102045970	102046361	102046469	787	38	111	3	115	244	125	2.34767133511e-08	1.35636711386e-06	0.149	0.013	0.136
1183	CBR1	CBR1	chr21	+	37444112	37445475	37444743	37445475	37443247	37443355	1183	2	20	5	542	756	125	3.09175739455e-08	1.71415919152e-06	0.016	0.002	0.014
2281	CARKD	CARKD	chr13	+	111290588	111292342	111290724	111292342	111289475	111289596	2281	67	34	21	61	261	125	3.11530445885e-08	1.71415919152e-06	0.486	0.142	0.344
240	MRPS2	MRPS2	chr9	+	138393544	138393819	138393689	138393819	138392843	138392969	240	26	103	6	228	270	125	3.20001621867e-08	1.71982267008e-06	0.105	0.012	0.093
386	DMTF1	DMTF1	chr7	+	86811371	86811653	86811543	86811653	86810624	86810657	386	116	43	40	63	297	125	4.21028981679e-08	2.21135903786e-06	0.532	0.211	0.321
70	EEF1B2	EEF1B2	chr2	+	207024636	207024783	207024682	207024783	207024317	207024408	70	1173	63	1643	190	171	125	9.25588410361e-08	4.75341070299e-06	0.932	0.863	0.069
1201	RPL17	RPL17	chr18	-	47017901	47018203	47017901	47017954	47018827	47018935	1201	937	1381	981	1042	374	125	9.79963443726e-08	4.92325112707e-06	0.185	0.239	-0.054
959	TM2D2	TM2D2	chr8	-	38852836	38853313	38852836	38852924	38853731	38854041	959	61	11	116	111	514	125	1.35741454743e-07	6.67443621087e-06	0.574	0.203	0.371
3886	PKD1P6	PKD1P6	chr16	-	15199405	15199675	15199405	15199475	15199971	15200007	3886	96	35	54	76	325	125	1.89732078271e-07	9.13480901842e-06	0.513	0.215	0.298
3479	CNBP	CNBP	chr3	-	128889921	128890123	128889921	128890120	128890288	128890381	3479	316	564	458	1301	128	125	2.02473678046e-07	9.54931979519e-06	0.354	0.256	0.098
1883	USP39	USP39	chr2	+	85850748	85850905	85850768	85850905	85848607	85848702	1883	20	152	7	429	145	125	5.23585929391e-07	2.42001416565e-05	0.102	0.014	0.088
3270	SERBP1	SERBP1	chr1	-	67889882	67890005	67889882	67889960	67890570	67890660	3270	234	691	486	2269	170	125	6.93320826861e-07	3.1416949625e-05	0.199	0.136	0.063
186	RNF19B	RNF19B	chr1	-	33402046	33402910	33402046	33402860	33403997	33404129	186	34	357	46	145	175	125	1.03077391578e-06	4.58099715263e-05	0.064	0.185	-0.121
3279	TRPC4AP	TRPC4AP	chr20	-	33608992	33609159	33608992	33609135	33622925	33623111	3279	72	46	357	73	149	125	1.08514399921e-06	4.73163732486e-05	0.568	0.804	-0.236
3341	ISG20	ISG20	chr15	+	89193465	89195541	89195340	89195541	89182573	89182825	3341	19	12	14	81	2000	125	1.1366455952e-06	4.86442216761e-05	0.09	0.011	0.079
3663	DLST	DLST	chr14	+	75355977	75356052	75355979	75356052	75355797	75355850	3663	324	19	898	7	127	125	1.52645798757e-06	6.41389892595e-05	0.944	0.992	-0.048
3643	CPSF4	CPSF4	chr7	+	99051588	99051759	99051663	99051759	99049990	99050063	3643	58	9	81	68	200	125	1.93392925552e-06	7.98091162412e-05	0.801	0.427	0.374
3795	SUPT7L	SUPT7L	chr2	-	27883850	27884468	27883850	27884255	27885045	27885148	3795	136	71	57	85	338	125	2.45211805217e-06	9.94183301503e-05	0.415	0.199	0.216
321	ILK	ILK	chr11	+	6625409	6625590	6625455	6625590	6624937	6625052	321	54	106	251	203	171	125	2.55808271243e-06	0.000101926364628	0.271	0.475	-0.204
3641	HNRNPK	HNRNPK	chr9	-	86582997	86584355	86582997	86584295	86585076	86585246	3641	1190	376	1885	834	185	125	2.69490185423e-06	0.000105557935341	0.681	0.604	0.077
3837	SEPT6	SEPT6	chrX	-	118750908	118754014	118750908	118752749	118763280	118763471	3837	146	57	319	44	1390	125	3.38558656032e-06	0.000130401509015	0.187	0.395	-0.208
3380	NEK3	NEK3	chr13	-	52715155	52715206	52715155	52715205	52718050	52718122	3380	0	5	39	1	126	125	4.43808827577e-06	0.000165658157052	0.0	0.975	-0.975
942	PKMYT1	PKMYT1	chr16	-	3023138	3023254	3023138	3023216	3024000	3024158	942	34	29	87	273	163	125	4.44431230517e-06	0.000165658157052	0.473	0.196	0.277
853	HARS2	HARS2	chr5	+	140073075	140073250	140073175	140073250	140071010	140071341	853	12	16	2	60	225	125	4.72025746856e-06	0.000173151031902	0.294	0.018	0.276
2043	TECR	TECR	chr19	+	14673985	14674069	14674017	14674069	14673336	14673387	2043	9	279	108	860	157	125	5.65488388327e-06	0.000204194322722	0.025	0.091	-0.066
1525	MGRN1	MGRN1	chr16	+	4736259	4740975	4738796	4740975	4733843	4733933	1525	143	49	43	49	2662	125	5.86364610267e-06	0.000205316456716	0.121	0.04	0.081
2449	FAM89B	FAM89B	chr11	+	65340833	65341669	65340872	65341669	65339819	65340431	2449	244	28	133	0	164	125	5.80669956018e-06	0.000205316456716	0.869	1.0	-0.131
3658	TCF7	TCF7	chr5	+	133481431	133483920	133481914	133483920	133479282	133479331	3658	87	105	2	29	608	125	7.51811571531e-06	0.000259318886837	0.146	0.014	0.132
443	PMF1-BGLAP	PMF1-BGLAP	chr1	+	156206078	156206274	156206139	156206274	156203418	156203519	443	323	1	489	28	186	125	8.9046368128e-06	0.000302626701094	0.995	0.921	0.074
255	RNH1	RNH1	chr11	-	502061	502249	502061	502181	506608	506821	255	120	14	137	60	193	125	9.60248187376e-06	0.00031255402268	0.847	0.597	0.25
3570	CLASP2	CLASP2	chr3	-	33673783	33673866	33673783	33673863	33686248	33686395	3570	18	14	10	65	128	125	9.42238695856e-06	0.00031255402268	0.557	0.131	0.426
385	DMTF1	DMTF1	chr7	+	86811332	86811653	86811543	86811653	86810624	86810657	385	92	43	41	63	336	125	9.51522878301e-06	0.00031255402268	0.443	0.195	0.248
1445	CIRBP	CIRBP	chr19	+	1270865	1271035	1270926	1271035	1269266	1269409	1445	143	1803	113	788	186	125	1.19258684403e-05	0.000382787249521	0.051	0.088	-0.037
1535	MSTO1	MSTO1	chr1	+	155581217	155581394	155581339	155581394	155581006	155581082	1535	13	24	9	140	247	125	1.41901754021e-05	0.000449225963757	0.215	0.032	0.183
2450	FAM89B	FAM89B	chr11	+	65340823	65341669	65340872	65341669	65339819	65340431	2450	223	28	103	0	174	125	2.27513342326e-05	0.000710518019075	0.851	1.0	-0.149
3151	TMCC1	TMCC1	chr3	-	129546645	129547351	129546645	129546920	129551616	129551669	3151	14	9	150	8	556	125	2.47837696894e-05	0.000763670556696	0.259	0.808	-0.549
816	CARS	CARS	chr11	-	3062125	3062261	3062125	3062214	3063394	3063486	816	20	79	10	210	172	125	2.65897007001e-05	0.000808536819973	0.155	0.033	0.122
260	TMC4	TMC4	chr19	-	54675638	54675870	54675638	54675852	54676733	54676944	260	5	2	2	61	143	125	2.95450458005e-05	0.000886735075909	0.686	0.028	0.658
1268	SMARCA4	SMARCA4	chr19	+	11151973	11152236	11151982	11152236	11145589	11145808	1268	98	126	116	307	134	125	3.28842687018e-05	0.000974301858588	0.42	0.261	0.159
3243	NAT9	NAT9	chr17	-	72768098	72768193	72768098	72768116	72768356	72768416	3243	29	13	80	3	202	125	3.52200794227e-05	0.00103029877906	0.58	0.943	-0.363
1465	RPS6KA4	RPS6KA4	chr11	+	64135957	64136073	64135960	64136073	64135603	64135732	1465	7	0	3	20	128	125	4.27607417363e-05	0.00122000091546	1.0	0.128	0.872
3352	CMTM3	CMTM3	chr16	+	66643661	66643906	66643785	66643906	66643337	66643433	3352	18	113	18	499	249	125	4.24593668599e-05	0.00122000091546	0.074	0.018	0.056
3405	SULF2	SULF2	chr20	-	46288440	46288474	46288440	46288465	46290516	46290640	3405	948	56	365	4	134	125	5.08595283187e-05	0.00141616023365	0.94	0.988	-0.048
3746	LRRC75A-AS1	LRRC75A-AS1	chr17	+	16342894	16343017	16342973	16343017	16342640	16342728	3746	1011	239	1368	213	204	125	5.08616613555e-05	0.00141616023365	0.722	0.797	-0.075
1488	TRIP12	TRIP12	chr2	-	230670445	230670599	230670445	230670518	230672423	230672580	1488	45	41	178	55	206	125	5.2654544307e-05	0.00143766693673	0.4	0.663	-0.263
1558	ESYT1	ESYT1	chr12	+	56527863	56527965	56527893	56527965	56527564	56527657	1558	78	218	152	820	155	125	5.28782733112e-05	0.00143766693673	0.224	0.13	0.094
235	TMEM218	TMEM218	chr11	-	124971096	124971199	124971096	124971152	124972629	124972705	235	2	8	13	0	172	125	6.18651348467e-05	0.0016624456585	0.154	1.0	-0.846
279	BRD9	BRD9	chr5	-	889701	889881	889701	889762	891269	891402	279	34	79	18	147	244	125	7.01562542645e-05	0.00186357590351	0.181	0.059	0.122
896	HNRNPR	HNRNPR	chr1	-	23644975	23645190	23644975	23645181	23648020	23648156	896	59	326	72	847	134	125	7.64477569679e-05	0.00200762234492	0.144	0.073	0.071
414	BRD1	BRD1	chr22	-	50181037	50181535	50181037	50181142	50187681	50187942	414	280	62	70	41	518	125	8.02831639162e-05	0.00208465608776	0.521	0.292	0.229
246	TUBB6	TUBB6	chr18	+	12320534	12320743	12320627	12320743	12310941	12311052	246	81	2	9	6	218	125	9.8783396365e-05	0.00253653809999	0.959	0.462	0.497
3410	SRRT	SRRT	chr7	+	100485662	100485764	100485674	100485764	100485323	100485480	3410	402	129	346	57	137	125	0.000100895263557	0.00256229619868	0.74	0.847	-0.107
125	SERF2	SERF2	chr15	+	44085884	44088287	44085907	44088287	44085172	44085281	125	79	2240	92	4835	148	125	0.000105333907206	0.00261863931567	0.029	0.016	0.013
2330	PON2	PON2	chr7	-	95040964	95041091	95040964	95041055	95041623	95041789	2330	66	29	1158	192	161	125	0.000106513239149	0.00261863931567	0.639	0.824	-0.185
2468	KCNMA1	KCNMA1	chr10	-	79395960	79396764	79395960	79396273	79397022	79397577	2468	18	2	73	86	616	125	0.000105791709897	0.00261863931567	0.646	0.147	0.499
2727	PPP4C	PPP4C	chr16	+	30092520	30092631	30092579	30092631	30087635	30087796	2727	33	171	33	476	184	125	0.00012332403904	0.00296876931481	0.116	0.045	0.071
80	SRSF10	SRSF10	chr1	-	24290836	24294446	24290836	24294213	24298062	24298113	80	108	173	88	274	358	125	0.000123054988682	0.00296876931481	0.179	0.101	0.078
3148	SKP2	SKP2	chr5	+	36181919	36184142	36183941	36184142	36177286	36177394	3148	123	15	591	16	2147	125	0.000129025975259	0.00307401060643	0.323	0.683	-0.36
3104	TRIM26	TRIM26	chr6	-	30166442	30167041	30166442	30166930	30168811	30168915	3104	20	69	63	70	236	125	0.000145246161214	0.00342514161802	0.133	0.323	-0.19
2303	ICE2	ICE2	chr15	-	60760259	60760521	60760259	60760361	60768261	60768366	2303	18	18	130	29	285	125	0.000175399828236	0.00409443437428	0.305	0.663	-0.358
1361	ANKRD54	ANKRD54	chr22	-	38234506	38234605	38234506	38234600	38236193	38236241	1361	68	20	38	0	130	125	0.000178561693177	0.00412656072932	0.766	1.0	-0.234
1101	BTN2A2	BTN2A2	chr6	+	26392449	26395100	26392602	26395100	26391030	26391057	1101	10	8	4	40	278	125	0.000182042851302	0.00416535672633	0.36	0.043	0.317
2938	EPB41	EPB41	chr1	+	29313942	29314417	29313959	29314417	29213602	29213722	2938	4	0	0	15	142	125	0.000184434923773	0.00417871675333	1.0	0.0	1.0
1940	BUB3	BUB3	chr10	+	124923335	124924886	124924562	124924886	124922127	124922344	1940	1004	71	1870	221	1352	125	0.000186911590417	0.00419371539275	0.567	0.439	0.128
3582	TBC1D16	TBC1D16	chr17	-	77923515	77923664	77923515	77923622	77924209	77924377	3582	96	28	110	7	167	125	0.000189174010135	0.0042036647829	0.72	0.922	-0.202
2075	BAX	BAX	chr19	+	49464739	49465055	49464788	49465055	49464066	49464171	2075	24	190	170	601	174	125	0.000224214491935	0.00484261393329	0.083	0.169	-0.086
2797	ATP11A	ATP11A	chr13	+	113536129	113541482	113536189	113541482	113530089	113530255	2797	11	15	218	61	185	125	0.000222926468256	0.00484261393329	0.331	0.707	-0.376
2947	EIF2AK2	EIF2AK2	chr2	-	37375999	37376400	37375999	37376166	37384050	37384190	2947	7	4	1	23	359	125	0.000220690037792	0.00484261393329	0.379	0.015	0.364
2436	FLII	FLII	chr17	-	18154993	18155130	18154993	18155127	18155312	18155460	2436	30	51	525	375	128	125	0.000240769187669	0.00515201474725	0.365	0.578	-0.213
1464	RPS6KA4	RPS6KA4	chr11	+	64135939	64136073	64135960	64136073	64135603	64135732	1464	51	0	100	20	146	125	0.000248772323963	0.005274429731	1.0	0.811	0.189
2206	MED24	MED24	chr17	-	38209721	38209910	38209721	38209888	38210613	38210889	2206	16	21	80	24	147	125	0.000266800527715	0.00560523654136	0.393	0.739	-0.346
193	ILF3	ILF3	chr19	+	10793800	10793938	10793812	10793938	10792668	10792868	193	47	13	42	0	137	125	0.000278259563619	0.00579331397769	0.767	1.0	-0.233
1977	ZFP90	ZFP90	chr16	+	68596891	68601039	68596946	68601039	68592375	68592471	1977	9	7	2	28	180	125	0.000307453192483	0.00634396721275	0.472	0.047	0.425
2582	PDLIM5	PDLIM5	chr4	+	95376969	95378340	95377394	95378340	95376397	95376535	2582	106	2	149	23	550	125	0.000372268685682	0.00761338878417	0.923	0.596	0.327
2324	ALKBH6	ALKBH6	chr19	-	36501468	36501585	36501468	36501547	36501795	36501947	2324	36	7	72	0	163	125	0.000408571785088	0.0082825385556	0.798	1.0	-0.202
1338	RXRB	RXRB	chr6	-	33163139	33163243	33163139	33163231	33163346	33163479	1338	40	32	47	106	137	125	0.000426603408474	0.00853374170344	0.533	0.288	0.245
2362	FDPS	FDPS	chr1	+	155279833	155279996	155279854	155279996	155278538	155278756	2362	177	94	1171	993	146	125	0.000428348783037	0.00853374170344	0.617	0.502	0.115
2470	MRS2	MRS2	chr6	+	24415243	24415391	24415260	24415391	24412449	24412623	2470	6	19	11	328	142	125	0.000442854780294	0.0087473281817	0.218	0.029	0.189
1851	PDCD6IP	PDCD6IP	chr3	+	33870329	33870461	33870344	33870461	33867971	33868072	1851	12	121	11	530	140	125	0.000456096247392	0.0089325290485	0.081	0.018	0.063
527	MED11	MED11	chr17	+	4636233	4636905	4636344	4636905	4635070	4635201	527	0	36	27	107	236	125	0.000490329384493	0.00952227905515	0.0	0.118	-0.118
1030	ATG4D	ATG4D	chr19	+	10655384	10655542	10655458	10655542	10654569	10655001	1030	42	24	22	44	199	125	0.00050882997655	0.00954709269634	0.524	0.239	0.285
222	AP1G2	AP1G2	chr14	-	24033254	24033430	24033254	24033368	24033541	24033597	222	20	18	62	197	187	125	0.000495933576602	0.00954709269634	0.426	0.174	0.252
3355	NDUFAF5	NDUFAF5	chr20	+	13773805	13773873	13773825	13773873	13769234	13769298	3355	18	16	9	44	145	125	0.000516394022952	0.00954709269634	0.492	0.15	0.342
3794	SUPT7L	SUPT7L	chr2	-	27883850	27884310	27883850	27884255	27885045	27885148	3794	31	71	10	85	180	125	0.000512718380274	0.00954709269634	0.233	0.076	0.157
794	LOC113230	LOC113230	chr19	+	14185136	14185275	14185201	14185275	14183820	14184689	794	30	5	2	7	190	125	0.000505201597273	0.00954709269634	0.798	0.158	0.64
894	ETNK2	ETNK2	chr1	-	204103642	204103822	204103642	204103716	204106231	204106377	894	12	9	16	74	231	125	0.000514596936966	0.00954709269634	0.419	0.105	0.314
2270	RCE1	RCE1	chr11	+	66611426	66611510	66611430	66611510	66611229	66611332	2270	67	42	120	28	129	125	0.000544467552866	0.00998622630693	0.607	0.806	-0.199
1903	PCYT2	PCYT2	chr17	-	79866751	79867197	79866751	79866913	79867389	79867478	1903	15	24	28	180	409	125	0.00056392374285	0.0102616359821	0.16	0.045	0.115
2786	CTNNAL1	CTNNAL1	chr9	-	111704848	111705151	111704848	111705114	111705240	111705324	2786	33	1020	73	1105	162	125	0.000616672162281	0.0111338231799	0.024	0.049	-0.025
3006	FAM135A	FAM135A	chr6	+	71234045	71236401	71234633	71236401	71233669	71233824	3006	19	0	133	62	713	125	0.000664652323651	0.0119070660462	1.0	0.273	0.727
2250	STUB1	STUB1	chr16	+	731062	731350	731151	731350	730110	730684	2250	21	95	5	111	214	125	0.000672846654749	0.011961143224	0.114	0.026	0.088
2528	NCAPH2	NCAPH2	chr22	+	50960926	50960998	50960929	50960998	50960771	50960844	2528	52	218	18	194	128	125	0.000695008152885	0.0122607926818	0.189	0.083	0.106
864	CKLF	CKLF	chr16	+	66599788	66600190	66599985	66600190	66592092	66592251	864	10	4	56	0	322	125	0.00073195567526	0.0128147694358	0.493	1.0	-0.507
3792	PDCD4	PDCD4	chr10	+	112640990	112641293	112641032	112641293	112635723	112635828	3792	88	32	70	6	167	125	0.000762786700657	0.0132541358287	0.673	0.897	-0.224
481	EIF4A1	EIF4A1	chr17	+	7481482	7481562	7481544	7481562	7481144	7481234	481	6046	82	11570	93	187	125	0.000801186856812	0.0138174837768	0.98	0.988	-0.008
3107	TRIM26	TRIM26	chr6	-	30166442	30167041	30166442	30166930	30181081	30181271	3107	16	17	31	5	236	125	0.000848333349296	0.0145222101498	0.333	0.767	-0.434
429	ATF2	ATF2	chr2	-	175936977	175939595	175936977	175939563	175945387	175945493	429	8	54	2	144	157	125	0.000938384170957	0.0159456310227	0.106	0.011	0.095
3752	APBB3	APBB3	chr5	-	139941171	139941313	139941171	139941286	139941684	139941812	3752	7	3	0	10	152	125	0.000946309766495	0.0159629333604	0.657	0.0	0.657
128	SERF2	SERF2	chr15	+	44085773	44088287	44085884	44088287	44085172	44085281	128	103	59	50	65	236	125	0.000958119348753	0.0160450276447	0.48	0.289	0.191
626	INO80E	INO80E	chr16	+	30012532	30012851	30012734	30012851	30012249	30012361	626	65	74	109	244	327	125	0.00106469890454	0.017701576751	0.251	0.146	0.105
3171	PPP1R21	PPP1R21	chr2	+	48681694	48681880	48681733	48681880	48678146	48678215	3171	0	27	18	58	164	125	0.00115711488237	0.0191006606654	0.0	0.191	-0.191
116	TDRD3	TDRD3	chr13	+	61018816	61018882	61018820	61018882	61013821	61013906	116	46	4	38	19	129	125	0.00116950859279	0.0191683287797	0.918	0.66	0.258
277	LONRF3	LONRF3	chrX	+	118146842	118147164	118147001	118147164	118145777	118145936	277	37	33	0	9	284	125	0.00122566683119	0.0199472961048	0.33	0.0	0.33
31	GSPT1	GSPT1	chr16	-	11990414	11990642	11990414	11990639	11991696	11991738	31	181	26	509	148	128	125	0.0012366435872	0.019985198112	0.872	0.771	0.101
1286	SLC25A29	SLC25A29	chr14	-	100761962	100762330	100761962	100762034	100765178	100765222	1286	186	3	99	11	421	125	0.0013306654609	0.0211537804491	0.948	0.728	0.22
1971	VPS29	VPS29	chr12	-	110933816	110934008	110933816	110933899	110939853	110939945	1971	122	8	1083	14	234	125	0.0013287433948	0.0211537804491	0.891	0.976	-0.085
273	ENY2	ENY2	chr8	+	110352717	110352792	110352719	110352792	110351548	110351619	273	254	41	990	81	127	125	0.00133641365018	0.0211537804491	0.859	0.923	-0.064
3389	NDUFA2	NDUFA2	chr5	-	140024947	140025310	140024947	140025263	140026840	140026947	3389	9	233	64	582	172	125	0.00142922134682	0.0224689151871	0.027	0.074	-0.047
641	IDH3B	IDH3B	chr20	-	2639040	2639483	2639040	2639168	2640170	2640231	641	615	12	1125	4	440	125	0.00148399240992	0.0231723409414	0.936	0.988	-0.052
3625	GUCD1	GUCD1	chr22	-	24936390	24939068	24936390	24939065	24939809	24940051	3625	21	100	15	223	128	125	0.00151333442008	0.0234719184215	0.17	0.062	0.108
3612	SNX1	SNX1	chr15	+	64429766	64436433	64430240	64436433	64429059	64429131	3612	554	2	841	20	599	125	0.00153279276102	0.0236152271381	0.983	0.898	0.085
2910	EIF4G1	EIF4G1	chr3	+	184041192	184041381	184041195	184041381	184040870	184041029	2910	49	53	62	148	128	125	0.00156836052651	0.0240031866011	0.474	0.29	0.184
1536	RANBP1	RANBP1	chr22	+	20114474	20114880	20114477	20114880	20113825	20113891	1536	311	151	1382	940	128	125	0.00158802767544	0.024144289197	0.668	0.589	0.079
462	ARFIP2	ARFIP2	chr11	-	6500369	6500587	6500369	6500488	6501201	6501298	462	28	166	12	212	224	125	0.00165841414617	0.0250496411229	0.086	0.031	0.055
994	HOMER2	HOMER2	chr15	-	83527780	83527920	83527780	83527887	83532918	83533011	994	2	55	48	213	158	125	0.00170272537447	0.0255519372753	0.028	0.151	-0.123
3086	BACE1	BACE1	chr11	-	117164586	117164724	117164586	117164649	117165846	117166063	3086	29	10	54	2	200	125	0.00171910259918	0.0256312652045	0.644	0.944	-0.3
2718	POGLUT1	POGLUT1	chr3	+	119198754	119199019	119198897	119199019	119196159	119196295	2718	4	6	1	45	268	125	0.00183515074146	0.0271861113046	0.237	0.01	0.227
903	NUDT4	NUDT4	chr12	+	93792543	93792631	93792546	93792631	93789264	93789309	903	310	327	139	222	128	125	0.00191968853807	0.0282573261878	0.481	0.379	0.102
1008	GUCY1B3	GUCY1B3	chr4	+	156723364	156723731	156723493	156723731	156721028	156721226	1008	4	5	2	52	254	125	0.00219776583604	0.0319445545615	0.282	0.019	0.263
989	PIGC	PIGC	chr1	-	172410596	172411993	172410596	172411970	172413127	172413230	989	3	17	0	162	148	125	0.00219782958688	0.0319445545615	0.13	0.0	0.13
415	ZFAND1	ZFAND1	chr8	-	82615203	82615359	82615203	82615338	82626152	82626274	415	77	6	200	1	146	125	0.00234825334457	0.0339175842456	0.917	0.994	-0.077
143	PGAP2	PGAP2	chr11	+	3846025	3846358	3846249	3846358	3845499	3845606	143	17	31	11	76	349	125	0.00241069285711	0.0345751559587	0.164	0.049	0.115
3481	FAM24B	FAM24B	chr10	-	124609939	124610066	124609939	124610036	124615160	124615302	3481	16	1	17	15	155	125	0.00242370197547	0.0345751559587	0.928	0.478	0.45
2958	CCDC138	CCDC138	chr2	+	109408130	109408258	109408135	109408258	109405307	109405422	2958	6	5	29	1	130	125	0.0024796543638	0.0351563265935	0.536	0.965	-0.429
2593	WDR76	WDR76	chr15	+	44120162	44120564	44120272	44120564	44119111	44119290	2593	13	3	208	2	235	125	0.00252413561688	0.0353950441383	0.697	0.982	-0.285
3731	TRMU	TRMU	chr22	+	46746187	46746360	46746242	46746360	46742318	46742441	3731	22	15	106	20	180	125	0.00254384574874	0.0353950441383	0.505	0.786	-0.281
740	GNAS	GNAS	chr20	+	57478582	57478640	57478585	57478640	57470666	57470739	740	827	381	1544	891	128	125	0.00255775524496	0.0353950441383	0.679	0.629	0.05
813	MEF2C	MEF2C	chr5	-	88014057	88018742	88014057	88018646	88024309	88024445	813	18	4	11	17	221	125	0.00255505387937	0.0353950441383	0.718	0.268	0.45
3446	THAP3	THAP3	chr1	+	6690347	6690413	6690350	6690413	6688558	6688751	3446	23	0	39	13	128	125	0.00268417731819	0.0367049336233	1.0	0.746	0.254
3830	ZBTB8OS	ZBTB8OS	chr1	-	33099551	33099711	33099551	33099673	33116033	33116191	3830	1	3	70	5	163	125	0.00268042490033	0.0367049336233	0.204	0.915	-0.711
1709	URM1	URM1	chr9	+	131140273	131140385	131140314	131140385	131133597	131133694	1709	15	100	10	238	166	125	0.00271682836726	0.036716902671	0.101	0.031	0.07
511	EFNA4	EFNA4	chr1	+	155041328	155042029	155041494	155042029	155039847	155039916	511	199	13	133	25	291	125	0.00270501666595	0.036716902671	0.868	0.696	0.172
724	ZNF189	ZNF189	chr9	+	104162207	104162292	104162210	104162292	104161135	104161471	724	28	12	19	0	128	125	0.00274947658534	0.0369420952833	0.695	1.0	-0.305
356	MAN2C1	MAN2C1	chr15	-	75651668	75651779	75651668	75651766	75651960	75652116	356	22	90	9	123	138	125	0.00279191298056	0.0372954387172	0.181	0.062	0.119
2733	SETD4	SETD4	chr21	-	37431113	37431271	37431113	37431222	37432644	37433116	2733	1	15	18	21	174	125	0.00295922708333	0.0393032976412	0.046	0.381	-0.335
474	ATPIF1	ATPIF1	chr1	+	28564271	28564616	28564347	28564616	28562871	28562963	474	37	229	121	1401	201	125	0.00298048713158	0.0393594614919	0.091	0.051	0.04
46	RALGDS	RALGDS	chr9	-	135985012	135985108	135985012	135985072	135985682	135985876	46	147	167	94	59	161	125	0.00300548520535	0.0394640699407	0.406	0.553	-0.147
3301	RBM26	RBM26	chr13	-	79939712	79939868	79939712	79939853	79940189	79940330	3301	3	64	34	153	140	125	0.00308513551375	0.0402810631202	0.04	0.166	-0.126
3062	ZNF274	ZNF274	chr19	+	58697063	58697205	58697078	58697205	58695287	58695365	3062	8	43	0	43	140	125	0.00313570758597	0.0407113496134	0.142	0.0	0.142
2700	TMEM91	TMEM91	chr19	+	41889619	41889987	41889790	41889987	41888676	41888826	2700	39	0	1	2	296	125	0.00325529612768	0.0420278734697	1.0	0.174	0.826
189	RNF19B	RNF19B	chr1	-	33413822	33413967	33413822	33413964	33415169	33415375	189	118	237	35	132	128	125	0.00353554422875	0.0453924595147	0.327	0.206	0.121
190	MRPL52	MRPL52	chr14	+	23299258	23299319	23299261	23299319	23299091	23299149	190	24	24	176	68	128	125	0.00363535363468	0.046416034529	0.494	0.717	-0.223
1476	SLC25A39	SLC25A39	chr17	-	42399786	42399920	42399786	42399896	42400175	42400220	1476	63	159	185	774	149	125	0.00367172930034	0.0466080931432	0.249	0.167	0.082
253	RNH1	RNH1	chr11	-	502061	502249	502061	502181	507112	507283	253	219	144	350	337	193	125	0.00369073173743	0.0466080931432	0.496	0.402	0.094
3981	DYRK4	DYRK4	chr12	+	4722677	4723054	4722680	4723054	4721708	4721884	3981	15	14	87	22	128	125	0.00381507124896	0.0479164655236	0.511	0.794	-0.283
440	FAM45A	FAM45A	chr10	+	120867459	120867676	120867479	120867676	120863576	120863709	440	10	1	39	46	145	125	0.00397222277866	0.0496205775215	0.896	0.422	0.474
114	HSPG2	HSPG2	chr1	-	22211020	22211170	22211020	22211167	22211259	22211411	114	12	16	71	322	128	125	0.00404941271829	0.0503128644729	0.423	0.177	0.246
2341	SPARC	SPARC	chr5	-	151054172	151054235	151054172	151054232	151055692	151055762	2341	3887	119	1308	21	128	125	0.00409992525272	0.0504466043425	0.97	0.984	-0.014
3845	COPS7B	COPS7B	chr2	+	232665849	232665917	232665864	232665917	232663568	232663674	3845	0	3	8	0	140	125	0.0041038345376	0.0504466043425	0.0	1.0	-1.0
3973	EIF3B	EIF3B	chr7	+	2419838	2420377	2419913	2420377	2419028	2419146	3973	385	117	639	279	200	125	0.00417569708474	0.0510583913377	0.673	0.589	0.084
3424	NCOR2	NCOR2	chr12	-	124914158	124914252	124914158	124914249	124915160	124915333	3424	84	5	58	15	128	125	0.00422228440585	0.0513563119048	0.943	0.791	0.152
3427	PNPLA6	PNPLA6	chr19	+	7600674	7600906	7600818	7600906	7600394	7600463	3427	22	7	53	61	269	125	0.00436714162023	0.0528401271432	0.594	0.288	0.306
2101	SBNO1	SBNO1	chr12	-	123829804	123830117	123829804	123830114	123832575	123832680	2101	10	25	56	43	128	125	0.00441784551033	0.0531752134082	0.281	0.56	-0.279
108	RC3H1	RC3H1	chr1	-	173900221	173908012	173900221	173908009	173910402	173910518	108	19	11	12	29	128	125	0.00474988460072	0.0568755612034	0.628	0.288	0.34
1500	CLCC1	CLCC1	chr1	-	109492930	109493070	109492930	109493060	109505982	109506121	1500	21	7	54	2	135	125	0.00478733917183	0.0570285609593	0.735	0.962	-0.227
2939	SIK3	SIK3	chr11	-	116728525	116729415	116728525	116729235	116729980	116730320	2939	196	8	114	16	305	125	0.00482174782899	0.0571438935015	0.909	0.745	0.164
1551	ZCWPW1	ZCWPW1	chr7	-	100013597	100013720	100013597	100013717	100013927	100014079	1551	16	0	0	2	128	125	0.00496281875729	0.0581745318988	1.0	0.0	1.0
2378	LINC00472	LINC00472	chr6	-	72127022	72127146	72127022	72127095	72128391	72128457	2378	4	0	0	5	176	125	0.00498423077281	0.0581745318988	1.0	0.0	1.0
2771	PHF6	PHF6	chrX	+	133547517	133547687	133547520	133547687	133527938	133527982	2771	11	10	30	110	128	125	0.0049667355004	0.0581745318988	0.518	0.21	0.308
3095	URI1	URI1	chr19	+	30505793	30507519	30506442	30507519	30503191	30503438	3095	427	5	828	32	774	125	0.00553684767316	0.064299773732	0.932	0.807	0.125
81	SRSF10	SRSF10	chr1	-	24290836	24297929	24290836	24294446	24298062	24298113	81	4432	4	2998	12	3608	125	0.00556943544856	0.0643548266081	0.975	0.896	0.079
3316	FAM213A	FAM213A	chr10	+	82179755	82180401	82180238	82180401	82168241	82168399	3316	18	9	53	88	608	125	0.00569276923598	0.0654526850963	0.291	0.11	0.181
609	ZNF33A	ZNF33A	chr10	+	38343302	38348995	38343305	38348995	38306218	38306314	609	46	5	57	24	128	125	0.00588094825992	0.0672815417261	0.9	0.699	0.201
1722	EIF1AD	EIF1AD	chr11	-	65767773	65767976	65767773	65767947	65769380	65769637	1722	44	0	27	5	154	125	0.0060094598157	0.0680777531082	1.0	0.814	0.186
271	ENY2	ENY2	chr8	+	110352672	110352792	110352717	110352792	110351548	110351619	271	10	254	9	990	170	125	0.0059901618617	0.0680777531082	0.028	0.007	0.021
112	CBX6	CBX6	chr22	-	39257431	39263206	39257431	39263152	39267484	39267551	112	28	4	116	1	179	125	0.00605659299831	0.0682770069224	0.83	0.988	-0.158
891	ZC4H2	ZC4H2	chrX	-	64141696	64142123	64141696	64141868	64196204	64196413	891	5	32	0	109	380	125	0.00608666500997	0.0682829263983	0.049	0.0	0.049
44	MTFR1L	MTFR1L	chr1	+	26155999	26156321	26156108	26156321	26153105	26153317	44	211	34	164	10	234	125	0.00613345231174	0.0684754023789	0.768	0.898	-0.13
309	OGT	OGT	chrX	+	70756027	70756208	70756057	70756208	70752911	70753186	309	124	1	198	14	155	125	0.00626763004297	0.0693037943986	0.99	0.919	0.071
413	C2CD5	C2CD5	chr12	-	22611417	22611519	22611417	22611489	22612425	22612476	413	3	4	20	1	155	125	0.00624949990069	0.0693037943986	0.377	0.942	-0.565
1757	MAP4K2	MAP4K2	chr11	-	64564575	64564664	64564575	64564640	64564746	64564852	1757	14	5	91	4	149	125	0.00629925393872	0.0693217897732	0.701	0.95	-0.249
1489	TRIP12	TRIP12	chr2	-	230695471	230695555	230695471	230695537	230701563	230701700	1489	89	17	234	16	143	125	0.00637667127128	0.0698411720755	0.821	0.927	-0.106
105	SULT1A1	SULT1A1	chr16	-	28620028	28620211	28620028	28620180	28621251	28621365	105	4	26	6	4	156	125	0.00680940998034	0.0738804998336	0.11	0.546	-0.436
1816	CASP9	CASP9	chr1	-	15833393	15833628	15833393	15833570	15834367	15834402	1816	8	22	2	43	183	125	0.00680371146945	0.0738804998336	0.199	0.031	0.168
845	GPS1	GPS1	chr17	+	80012373	80012686	80012385	80012686	80011743	80011925	845	26	134	91	246	137	125	0.00716412310793	0.0773658341235	0.15	0.252	-0.102
3232	ZNF317	ZNF317	chr19	+	9268509	9268751	9268655	9268751	9267943	9268070	3232	16	20	6	32	271	125	0.00729836917711	0.0784489821781	0.27	0.08	0.19
2188	ZFP64	ZFP64	chr20	-	50803370	50803610	50803370	50803604	50808129	50808524	2188	9	3	36	0	131	125	0.00741787677366	0.0793644130737	0.741	1.0	-0.259
130	SERF2	SERF2	chr15	+	44085773	44088287	44086571	44088287	44085172	44085281	130	3538	5	6331	0	923	125	0.00781435564417	0.0824610771401	0.99	1.0	-0.01
2510	CYB561D1	CYB561D1	chr1	+	110038300	110043063	110038377	110043063	110037764	110037802	2510	6	4	7	37	202	125	0.00778434979496	0.0824610771401	0.481	0.105	0.376
375	EMC1	EMC1	chr1	-	19561623	19561746	19561623	19561743	19563635	19563732	375	79	1	175	18	128	125	0.00779005197958	0.0824610771401	0.987	0.905	0.082
681	ARL6IP4	ARL6IP4	chr12	+	123467015	123467460	123467166	123467460	123466503	123466621	681	540	8	1715	0	276	125	0.00813135752639	0.0854162147431	0.968	1.0	-0.032
2138	RBBP5	RBBP5	chr1	-	205083916	205084089	205083916	205084033	205084985	205085011	2138	39	4	80	0	181	125	0.00835946023813	0.0869235026669	0.871	1.0	-0.129
2285	PPIE	PPIE	chr1	+	40211046	40211170	40211085	40211170	40209495	40209596	2285	98	17	323	22	164	125	0.00837827473637	0.0869235026669	0.815	0.918	-0.103
228	CDCA3	CDCA3	chr12	-	6958728	6959022	6958728	6958947	6959630	6959760	228	38	4	421	6	200	125	0.0083915793452	0.0869235026669	0.856	0.978	-0.122
998	SRA1	SRA1	chr5	-	139936731	139936917	139936731	139936857	139937012	139937678	998	17	56	5	63	185	125	0.00842529839783	0.0869235026669	0.17	0.051	0.119
3378	WRNIP1	WRNIP1	chr6	+	2770353	2770595	2770428	2770595	2768924	2769116	3378	222	18	506	16	200	125	0.0085048673846	0.0870073082175	0.885	0.952	-0.067
3507	CDV3	CDV3	chr3	+	133306005	133309118	133307196	133309118	133305406	133305566	3507	2834	87	6961	294	1316	125	0.00850871988626	0.0870073082175	0.756	0.692	0.064
3616	TYMP	TYMP	chr22	-	50967924	50968183	50967924	50968148	50968332	50968514	3616	15	11	0	6	160	125	0.00881644547968	0.0897568524385	0.516	0.0	0.516
1822	GLYR1	GLYR1	chr16	-	4864537	4864648	4864537	4864630	4867598	4867698	1822	88	22	289	32	143	125	0.00895976709818	0.0900261815821	0.778	0.888	-0.11
2189	RNF111	RNF111	chr15	+	59368152	59368414	59368155	59368414	59358962	59359282	2189	19	2	49	30	128	125	0.0089083553129	0.0900261815821	0.903	0.615	0.288
333	ANKS3	ANKS3	chr16	-	4776659	4776855	4776659	4776781	4776979	4777178	333	11	3	12	21	199	125	0.00893479865597	0.0900261815821	0.697	0.264	0.433
1	MECR	MECR	chr1	-	29543099	29543324	29543099	29543197	29557242	29557470	1	18	13	18	43	252	125	0.00917997259876	0.0918394661287	0.407	0.172	0.235
229	XRCC3	XRCC3	chr14	-	104179211	104179305	104179211	104179268	104181760	104181823	229	6	2	2	11	162	125	0.00925210348898	0.0919889915549	0.698	0.123	0.575
3132	RABL2B	RABL2B	chr22	-	51220615	51220779	51220615	51220775	51221928	51222087	3132	3	4	10	0	129	125	0.00927452835668	0.0919889915549	0.421	1.0	-0.579
2543	ZNF747	ZNF747	chr16	-	30541687	30544472	30541687	30544469	30545517	30546291	2543	0	9	8	9	128	125	0.00958155954527	0.0946281372185	0.0	0.465	-0.465
3508	CDV3	CDV3	chr3	+	133306002	133309118	133307196	133309118	133305406	133305566	3508	3008	87	7431	294	1319	125	0.00973395550056	0.0957241326034	0.766	0.705	0.061
755	DDIT3	DDIT3	chr12	-	57911051	57911302	57911051	57911207	57911488	57911536	755	153	76	73	17	220	125	0.0098700985362	0.0966516852422	0.534	0.709	-0.175
3267	BCLAF1	BCLAF1	chr6	-	136596980	136597646	136596980	136597127	136599002	136599914	3267	2006	43	2366	27	644	125	0.0100342461911	0.0978444850111	0.901	0.944	-0.043
330	THBS3	THBS3	chr1	-	155171747	155171905	155171747	155171825	155172051	155172192	330	22	27	10	39	205	125	0.010081257633	0.0978898587809	0.332	0.135	0.197
1151	ZMYND8	ZMYND8	chr20	-	45927472	45927691	45927472	45927616	45938799	45938948	1151	30	4	89	44	200	125	0.0101727199522	0.0983646686591	0.824	0.558	0.266
1741	CLEC16A	CLEC16A	chr16	+	11066788	11066918	11066794	11066918	11064981	11065087	1741	3	28	0	105	131	125	0.0105393482445	0.101285740186	0.093	0.0	0.093
537	RFC2	RFC2	chr7	-	73663341	73663550	73663341	73663448	73664068	73664110	537	10	67	8	194	227	125	0.0105624679294	0.101285740186	0.076	0.022	0.054
3027	VWA9	VWA9	chr15	-	65899639	65899780	65899639	65899763	65903435	65903627	3027	14	7	63	6	142	125	0.0107645540874	0.102797043372	0.638	0.902	-0.264
2734	FAM217B	FAM217B	chr20	+	58518994	58523702	58519450	58523702	58517481	58517567	2734	16	3	148	2	581	125	0.0108399481363	0.103091029395	0.534	0.941	-0.407
2278	GSTT1	GSTT1	chr22	-	24379360	24379511	24379360	24379450	24384119	24384311	2278	29	9	83	6	186	125	0.0112123622678	0.106195775413	0.684	0.903	-0.219
2701	TMEM91	TMEM91	chr19	+	41889465	41889987	41889790	41889987	41888676	41888826	2701	34	0	3	2	450	125	0.0113090933335	0.106674753852	1.0	0.294	0.706
1369	BMP1	BMP1	chr8	+	22034436	22034652	22034473	22034652	22034045	22034163	1369	12	28	9	74	162	125	0.011376984889	0.106878910888	0.249	0.086	0.163
3672	ABCE1	ABCE1	chr4	+	146025537	146025667	146025540	146025667	146019155	146019571	3672	70	2	551	70	128	125	0.011606427091	0.108592927155	0.972	0.885	0.087
3264	C19orf60	C19orf60	chr19	+	18700222	18700493	18700288	18700493	18699804	18699887	3264	30	4	6	6	191	125	0.0116858392462	0.10889505846	0.831	0.396	0.435
2419	NCOA7	NCOA7	chr6	+	126210084	126211127	126210117	126211127	126206304	126206489	2419	8	8	17	2	158	125	0.0120281379584	0.111467359535	0.442	0.871	-0.429
3512	LARP4	LARP4	chr12	+	50821544	50821692	50821547	50821692	50794591	50794811	3512	46	12	134	11	128	125	0.0120583469856	0.111467359535	0.789	0.922	-0.133
2888	ATXN2L	ATXN2L	chr16	+	28848048	28848558	28848071	28848558	28847253	28847497	2888	74	16	93	6	148	125	0.0122471317256	0.111962860746	0.796	0.929	-0.133
513	EFNA4	EFNA4	chr1	+	155041474	155042029	155041494	155042029	155039847	155039916	513	15	13	7	25	145	125	0.0122397746203	0.111962860746	0.499	0.194	0.305
769	TJAP1	TJAP1	chr6	+	43466660	43466838	43466715	43466838	43465618	43465715	769	8	9	8	44	180	125	0.0122572928467	0.111962860746	0.382	0.112	0.27
1098	B4GALT3	B4GALT3	chr1	-	161145597	161145885	161145597	161145864	161146223	161146369	1098	32	42	59	157	146	125	0.0127332835506	0.115852827895	0.395	0.243	0.152
407	POGZ	POGZ	chr1	-	151400298	151400517	151400298	151400490	151400598	151400889	407	222	13	162	23	152	125	0.0130505413415	0.118018383931	0.934	0.853	0.081
717	ARHGEF26	ARHGEF26	chr3	+	153972508	153972613	153972573	153972613	153970904	153970972	717	96	5	5	3	190	125	0.0130734341352	0.118018383931	0.927	0.523	0.404
2945	GLB1L	GLB1L	chr2	-	220108223	220108365	220108223	220108353	220109950	220110151	2945	9	3	0	4	137	125	0.0132916696542	0.11952158977	0.732	0.0	0.732
1836	ZNF302	ZNF302	chr19	+	35174896	35177302	35175156	35177302	35174059	35174143	1836	11	28	3	38	385	125	0.0136608850078	0.122365524237	0.113	0.025	0.088
3327	MBD1	MBD1	chr18	-	47800555	47800723	47800555	47800720	47801346	47801415	3327	50	6	46	0	128	125	0.0139451704797	0.124429687176	0.891	1.0	-0.109
2194	C18orf8	C18orf8	chr18	+	21110350	21110576	21110474	21110576	21110192	21110261	2194	257	1	287	9	249	125	0.0140472210382	0.12485818392	0.992	0.941	0.051
2140	BRMS1	BRMS1	chr11	-	66104803	66105360	66104803	66105278	66105713	66105753	2140	160	10	386	7	207	125	0.0141789122737	0.125545847757	0.906	0.971	-0.065
967	DYRK1B	DYRK1B	chr19	-	40317311	40317627	40317311	40317507	40317924	40318065	967	16	5	8	13	245	125	0.0142380267456	0.125588090874	0.62	0.239	0.381
625	CSF1	CSF1	chr1	+	110465787	110466812	110466681	110466812	110464468	110464616	625	907	4	271	6	1019	125	0.0145707180508	0.12803395215	0.965	0.847	0.118
2694	TMEM91	TMEM91	chr19	+	41889767	41889987	41889790	41889987	41888676	41888826	2694	20	0	2	2	148	125	0.0147759143296	0.129345219756	1.0	0.458	0.542
2629	MAP4K4	MAP4K4	chr2	+	102482889	102483041	102482892	102483041	102481391	102481498	2629	231	43	498	146	128	125	0.0151120557178	0.131293085578	0.84	0.769	0.071
2674	CIART	CIART	chr1	+	150255617	150256043	150255923	150256043	150254942	150255028	2674	15	0	31	11	431	125	0.0150822926854	0.131293085578	1.0	0.45	0.55
3385	TSNARE1	TSNARE1	chr8	-	143396363	143396453	143396363	143396450	143399904	143399995	3385	1	2	28	1	128	125	0.0151936732828	0.131507786354	0.328	0.965	-0.637
2704	TMEM219	TMEM219	chr16	+	29974427	29974629	29974430	29974629	29973350	29973453	2704	9	26	51	53	128	125	0.015289922622	0.13184705664	0.253	0.484	-0.231
1282	SZRD1	SZRD1	chr1	+	16719722	16719977	16719725	16719977	16693524	16693803	1282	85	117	168	149	128	125	0.0154626324824	0.132840682776	0.415	0.524	-0.109
1006	SNRNP70	SNRNP70	chr19	+	49611051	49611870	49611078	49611870	49610881	49610969	1006	553	311	269	201	152	125	0.0156656749163	0.132950354323	0.594	0.524	0.07
1803	UCHL5	UCHL5	chr1	-	192992055	192992169	192992055	192992166	192992973	192993076	1803	12	40	117	173	128	125	0.0157630450387	0.132950354323	0.227	0.398	-0.171
1962	GPR137	GPR137	chr11	+	64056508	64056972	64056614	64056972	64056074	64056193	1962	71	2	107	15	231	125	0.0157464893121	0.132950354323	0.951	0.794	0.157
3591	INTS8	INTS8	chr8	+	95850690	95850846	95850721	95850846	95848751	95848859	3591	32	7	120	6	156	125	0.0156247148007	0.132950354323	0.786	0.941	-0.155
754	DDIT3	DDIT3	chr12	-	57911051	57911325	57911051	57911207	57911488	57911536	754	175	76	79	17	243	125	0.0157424249541	0.132950354323	0.542	0.705	-0.163
1805	TMEM175	TMEM175	chr4	+	945433	945505	945469	945505	944994	945046	1805	9	83	12	34	161	125	0.0159224808364	0.133806738956	0.078	0.215	-0.137
1724	EIF1AD	EIF1AD	chr11	-	65767773	65767976	65767773	65767952	65769380	65769637	1724	41	16	19	21	149	125	0.0162799660757	0.135823110473	0.683	0.432	0.251
3727	MUC1	MUC1	chr1	-	155159930	155160052	155159930	155160020	155160638	155160707	3727	0	1	67	0	157	125	0.0162772195279	0.135823110473	0.0	1.0	-1.0
1675	NFKB2	NFKB2	chr10	+	104162008	104162286	104162011	104162286	104161804	104161916	1675	174	169	108	156	128	125	0.0163644350877	0.13601632637	0.501	0.403	0.098
711	PAPD7	PAPD7	chr5	+	6754863	6757161	6754866	6757161	6752985	6753150	711	167	12	62	0	128	125	0.0164208373246	0.13601632637	0.931	1.0	-0.069
3637	SDCBP	SDCBP	chr8	+	59488458	59488620	59488461	59488620	59484763	59484873	3637	598	149	781	257	128	125	0.0165275324699	0.136411169778	0.797	0.748	0.049
941	PKMYT1	PKMYT1	chr16	-	3026664	3027032	3026664	3026825	3029648	3029913	941	75	3	671	3	332	125	0.0167808289808	0.13800888176	0.904	0.988	-0.084
1403	ATXN7L3	ATXN7L3	chr17	-	42273401	42273468	42273401	42273447	42273763	42273786	1403	46	156	46	272	146	125	0.0170574184768	0.13978614929	0.202	0.126	0.076
3523	POC1B-GALNT4	POC1B-GALNT4	chr12	-	89913189	89918217	89913189	89917450	89918896	89918981	3523	46	3	223	1	892	125	0.0173093184904	0.141349240393	0.682	0.969	-0.287
1407	PHRF1	PHRF1	chr11	+	581961	582081	581964	582081	581491	581606	1407	24	14	119	26	128	125	0.0174816057756	0.142023230288	0.626	0.817	-0.191
509	CUTA	CUTA	chr6	-	33385257	33385593	33385257	33385472	33385735	33386065	509	124	127	306	217	246	125	0.0175147644449	0.142023230288	0.332	0.417	-0.085
1353	C19orf48	C19orf48	chr19	-	51300949	51302215	51300949	51302181	51302550	51302614	1353	231	3	636	29	159	125	0.0176591300797	0.142693180469	0.984	0.945	0.039
1379	ZNF226	ZNF226	chr19	+	44669740	44669960	44669909	44669960	44669248	44669295	1379	9	12	18	5	294	125	0.018164906754	0.145161493476	0.242	0.605	-0.363
1606	PJA1	PJA1	chrX	-	68380580	68383309	68380580	68382983	68385214	68385365	1606	64	114	82	87	451	125	0.0181594808326	0.145161493476	0.135	0.207	-0.072
2252	ATP6V0A1	ATP6V0A1	chr17	+	40629656	40629760	40629677	40629760	40622107	40622236	2252	8	41	39	75	146	125	0.0181598090081	0.145161493476	0.143	0.308	-0.165
3093	DYNC2LI1	DYNC2LI1	chr2	+	44023025	44023097	44023028	44023097	44021595	44021782	3093	30	60	89	95	128	125	0.0182158516262	0.145161493476	0.328	0.478	-0.15
2836	DYNC1I2	DYNC1I2	chr2	+	172604285	172606668	172604288	172606668	172602311	172602437	2836	132	4	776	69	128	125	0.0183043679417	0.145365616197	0.97	0.917	0.053
113	ST7L	ST7L	chr1	-	113159434	113159517	113159434	113159466	113161530	113162040	113	11	4	50	2	176	125	0.0185611663509	0.146900189852	0.661	0.947	-0.286
3189	HAX1	HAX1	chr1	+	154245811	154246074	154245955	154246074	154245038	154245252	3189	362	9	627	36	269	125	0.0186905452547	0.147419283562	0.949	0.89	0.059
2899	NAA50	NAA50	chr3	-	113442805	113442942	113442805	113442939	113464788	113465146	2899	249	71	378	158	128	125	0.0191126729838	0.149908152486	0.774	0.7	0.074
3529	PROM2	PROM2	chr2	+	95954971	95957055	95955880	95957055	95954680	95954754	3529	6	2	1234	28	1034	125	0.019135830802	0.149908152486	0.266	0.842	-0.576
1874	RELA	RELA	chr11	-	65427136	65427268	65427136	65427259	65427594	65427686	1874	419	6	352	15	134	125	0.0197784896357	0.1518541181	0.985	0.956	0.029
2456	GS1-124K5.11	GS1-124K5.11	chr7	-	66041741	66041919	66041741	66041916	66057243	66057394	2456	56	14	15	12	128	125	0.0197550955491	0.1518541181	0.796	0.55	0.246
3329	SLC50A1	SLC50A1	chr1	+	155110637	155111334	155110655	155111334	155110454	155110574	3329	0	33	39	348	143	125	0.0197336959692	0.1518541181	0.0	0.089	-0.089
3882	COMMD7	COMMD7	chr20	-	31315895	31315949	31315895	31315946	31331113	31331814	3882	28	0	168	23	128	125	0.0196382177242	0.1518541181	1.0	0.877	0.123
780	IGF1R	IGF1R	chr15	+	99472786	99472889	99472789	99472889	99467753	99467913	780	76	26	37	28	128	125	0.019547479173	0.1518541181	0.741	0.563	0.178
811	ZNF662	ZNF662	chr3	+	42950284	42950401	42950287	42950401	42949513	42949640	811	0	3	9	2	128	125	0.0197507057128	0.1518541181	0.0	0.815	-0.815
1784	POLD2	POLD2	chr7	-	44161432	44161881	44161432	44161708	44163109	44163169	1784	43	54	238	176	298	125	0.0199804455561	0.152896720795	0.25	0.362	-0.112
3317	FAM213A	FAM213A	chr10	+	82180221	82180401	82180238	82180401	82168241	82168399	3317	42	9	174	88	142	125	0.0201169055841	0.153432900346	0.804	0.635	0.169
1754	RFXANK	RFXANK	chr19	+	19307771	19307855	19307774	19307855	19304747	19304942	1754	160	99	137	128	128	125	0.0202319810137	0.153802987246	0.612	0.511	0.101
3011	ZFP37	ZFP37	chr9	-	115812070	115812155	115812070	115812152	115818836	115819071	3011	2	6	4	0	128	125	0.0205920061677	0.156026643454	0.246	1.0	-0.754
2537	ING4	ING4	chr12	-	6761827	6761936	6761827	6761933	6762110	6762216	2537	1	18	10	21	128	125	0.0207997704585	0.157085848136	0.051	0.317	-0.266
1711	TBC1D32	TBC1D32	chr6	-	121436317	121436893	121436317	121436387	121447523	121447607	1711	25	4	1	3	631	125	0.0209253560912	0.157519537221	0.553	0.062	0.491
3079	SYNE2	SYNE2	chr14	+	64691713	64691763	64691716	64691763	64691178	64691265	3079	38	20	42	49	128	125	0.0213099446581	0.159893773068	0.65	0.456	0.194
2787	RMDN1	RMDN1	chr8	-	87487048	87487182	87487048	87487143	87489522	87489553	2787	46	2	177	33	164	125	0.0214022975812	0.160067021716	0.946	0.803	0.143
843	B3GAT3	B3GAT3	chr11	-	62382767	62383712	62382767	62383271	62383977	62384268	843	0	212	22	275	566	125	0.021501431938	0.160289707125	0.0	0.017	-0.017
1150	ELF1	ELF1	chr13	-	41523941	41524109	41523941	41524037	41525464	41525572	1150	599	9	223	10	197	125	0.0218656570881	0.162480815211	0.977	0.934	0.043
3402	ZFP91	ZFP91	chr11	+	58378422	58378527	58378425	58378527	58377770	58377807	3402	153	20	306	73	128	125	0.0219476049272	0.162567035214	0.882	0.804	0.078
1693	NOP16	NOP16	chr5	-	175810939	175811375	175810939	175811284	175812221	175812328	1693	251	39	397	98	216	125	0.0221913601634	0.163325583878	0.788	0.701	0.087
3756	APBB3	APBB3	chr5	-	139941171	139941307	139941171	139941286	139941684	139941812	3756	3	3	0	10	146	125	0.0221309204039	0.163325583878	0.461	0.0	0.461
1143	TMEM134	TMEM134	chr11	-	67234971	67235061	67234971	67235034	67235487	67235563	1143	9	7	37	6	152	125	0.0223831370405	0.163757712117	0.514	0.835	-0.321
1279	SREK1	SREK1	chr5	+	65473341	65473486	65473344	65473486	65470773	65470869	1279	425	119	176	30	128	125	0.0223917944738	0.163757712117	0.777	0.851	-0.074
2467	KCNMA1	KCNMA1	chr10	-	79395960	79396327	79395960	79396273	79397022	79397577	2467	6	2	42	86	179	125	0.023176396425	0.168429723705	0.677	0.254	0.423
3902	ZNF133	ZNF133	chr20	+	18295712	18297640	18295715	18297640	18286941	18287037	3902	9	0	9	6	128	125	0.0231763940364	0.168429723705	1.0	0.594	0.406
3539	TTC23	TTC23	chr15	-	99679521	99679672	99679521	99679604	99696352	99696502	3539	10	13	3	20	193	125	0.0233697844078	0.16930273281	0.333	0.089	0.244
2832	PPP6R3	PPP6R3	chr11	+	68355394	68355492	68355412	68355492	68350510	68350597	2832	76	22	219	31	143	125	0.02370757438	0.171213138726	0.751	0.861	-0.11
3448	VPS54	VPS54	chr2	-	64208779	64209021	64208779	64208985	64210997	64211153	3448	10	22	45	37	161	125	0.0239436208901	0.172379152265	0.261	0.486	-0.225
3618	ZNF43	ZNF43	chr19	-	22033739	22033964	22033739	22033829	22034706	22034870	3618	7	0	3	4	260	125	0.0240974715889	0.172948002615	1.0	0.265	0.735
1171	MAP7D1	MAP7D1	chr1	+	36645112	36645158	36645115	36645158	36644862	36644916	1171	118	723	131	1092	128	125	0.024267548384	0.173093531838	0.137	0.105	0.032
1224	METTL15	METTL15	chr11	+	28318299	28318478	28318343	28318478	28311752	28311944	1224	11	9	78	19	169	125	0.0242144892305	0.173093531838	0.475	0.752	-0.277
3544	BTN2A1	BTN2A1	chr6	+	26467946	26469881	26468175	26469881	26466289	26466316	3544	38	23	35	46	354	125	0.0250032022841	0.177792001472	0.368	0.212	0.156
1718	C1RL	C1RL	chr12	-	7252281	7252403	7252281	7252356	7252496	7252622	1718	0	19	10	47	172	125	0.0252412492427	0.17857930764	0.0	0.134	-0.134
3838	POLR2H	POLR2H	chr3	+	184085900	184086383	184085964	184086383	184084504	184084588	3838	16	147	67	326	189	125	0.0252684697526	0.17857930764	0.067	0.12	-0.053
1175	APTX	APTX	chr9	-	32987541	32987840	32987541	32987729	32989756	32989893	1175	31	15	103	20	236	125	0.0255356545023	0.179370509285	0.523	0.732	-0.209
2045	TECR	TECR	chr19	+	14673952	14674069	14674017	14674069	14673336	14673387	2045	1	279	26	860	190	125	0.0254837357024	0.179370509285	0.002	0.02	-0.018
437	SDAD1	SDAD1	chr4	-	76902524	76902698	76902524	76902623	76903085	76903190	437	10	16	24	112	200	125	0.0260918206242	0.182721810493	0.281	0.118	0.163
1529	SRSF11	SRSF11	chr1	+	70687294	70687522	70687297	70687522	70671364	70671463	1529	7	4	2	10	128	125	0.0263312805566	0.183841659717	0.631	0.163	0.468
1238	MUTYH	MUTYH	chr1	-	45799084	45799233	45799084	45799169	45800062	45800183	1238	14	15	32	11	189	125	0.0266228396752	0.184207732004	0.382	0.658	-0.276
1452	GPBP1	GPBP1	chr5	+	56545235	56545403	56545280	56545403	56542901	56543042	1452	447	15	358	25	170	125	0.0266068365146	0.184207732004	0.956	0.913	0.043
1968	FAM133B	FAM133B	chr7	-	92206968	92207031	92206968	92206990	92207463	92207496	1968	100	17	113	7	166	125	0.0264946432289	0.184207732004	0.816	0.924	-0.108
3165	ARMCX4	ARMCX4	chrX	+	100742994	100743086	100743030	100743086	100742594	100742678	3165	0	28	2	6	161	125	0.0268850332926	0.185466602804	0.0	0.206	-0.206
147	RANGRF	RANGRF	chr17	+	8192820	8193409	8193130	8193409	8192575	8192732	147	145	9	435	9	435	125	0.0272116170614	0.187160854253	0.822	0.933	-0.111
107	P2RX7	P2RX7	chr12	+	121600073	121600323	121600226	121600323	121598704	121598777	107	0	5	2	0	278	125	0.0274719106812	0.187279013523	0.0	1.0	-1.0
1768	CIZ1	CIZ1	chr9	-	130942999	130943093	130942999	130943078	130947825	130948055	1768	122	18	418	30	140	125	0.0274656158018	0.187279013523	0.858	0.926	-0.068
225	TAF1C	TAF1C	chr16	-	84218456	84218666	84218456	84218505	84220506	84220676	225	77	6	59	14	286	125	0.0274108819043	0.187279013523	0.849	0.648	0.201
104	CWF19L1	CWF19L1	chr10	-	102020722	102020801	102020722	102020785	102021735	102021820	104	18	8	78	10	141	125	0.0276068828968	0.187645606984	0.666	0.874	-0.208
350	ITFG3	ITFG3	chr16	+	304379	304680	304386	304680	299547	299653	350	174	4	235	17	132	125	0.0277202282734	0.187863482521	0.976	0.929	0.047
230	LINC00339	LINC00339	chr1	+	22356772	22357717	22356775	22357717	22351996	22352136	230	12	0	18	7	128	125	0.0281916837865	0.190204224688	1.0	0.715	0.285
3333	PPP1R12C	PPP1R12C	chr19	-	55606812	55606971	55606812	55606968	55607234	55607308	3333	146	117	96	48	128	125	0.0282302246075	0.190204224688	0.549	0.661	-0.112
3114	AHCYL2	AHCYL2	chr7	+	129019478	129019590	129019481	129019590	128864854	128865280	3114	4	8	0	12	128	125	0.0284317869268	0.191005405779	0.328	0.0	0.328
1417	TCF19	TCF19	chr6	+	31126673	31127484	31126919	31127484	31126302	31126499	1417	34	4	256	88	371	125	0.028671180595	0.192055357551	0.741	0.495	0.246
1237	MUTYH	MUTYH	chr1	-	45799084	45799236	45799084	45799169	45800062	45800183	1237	4	15	13	11	192	125	0.0293626095153	0.195053714596	0.148	0.435	-0.287
1426	MTERF2	MTERF2	chr12	-	107378892	107379003	107378892	107378993	107380746	107380944	1426	23	3	21	12	135	125	0.029372000294	0.195053714596	0.877	0.618	0.259
2219	IMMT	IMMT	chr2	-	86397871	86397967	86397871	86397964	86398330	86398468	2219	75	38	307	93	128	125	0.0293497537904	0.195053714596	0.658	0.763	-0.105
2820	PHF10	PHF10	chr6	-	170117918	170118002	170117918	170117996	170118883	170119014	2820	316	53	288	74	131	125	0.0305000757307	0.201964684853	0.851	0.788	0.063
2322	NDOR1	NDOR1	chr9	+	140110518	140110640	140110545	140110640	140110350	140110469	2322	7	25	5	71	152	125	0.0308388110198	0.203624263619	0.187	0.055	0.132
1181	PARP3	PARP3	chr3	+	51977364	51977554	51977369	51977554	51976320	51976724	1181	1	5	5	1	130	125	0.0311406503266	0.204909782106	0.161	0.828	-0.667
2697	TMEM91	TMEM91	chr19	+	41889778	41889987	41889790	41889987	41888676	41888826	2697	5	0	0	2	137	125	0.0312108365649	0.204909782106	1.0	0.0	1.0
3207	ARNTL	ARNTL	chr11	+	13393709	13393956	13393712	13393956	13391164	13391314	3207	67	23	14	13	128	125	0.0320337297285	0.209124150855	0.74	0.513	0.227
3395	CD164	CD164	chr6	-	109687716	109690220	109687716	109689528	109691613	109691670	3395	2040	10	5940	11	817	125	0.0319644962987	0.209124150855	0.969	0.988	-0.019
1132	CELF1	CELF1	chr11	-	47487488	47492441	47487488	47490443	47493742	47493909	1132	655	41	1582	145	2123	125	0.0323386050549	0.209340381742	0.485	0.391	0.094
1959	DOCK1	DOCK1	chr10	+	128810495	128810638	128810558	128810638	128806995	128807068	1959	16	27	24	95	188	125	0.0321786628769	0.209340381742	0.283	0.144	0.139
3002	TNIP1	TNIP1	chr5	-	150409503	150410308	150409503	150410234	150411847	150411944	3002	208	32	1662	161	199	125	0.0323207890009	0.209340381742	0.803	0.866	-0.063
592	EVC	EVC	chr4	+	5812679	5816031	5812682	5816031	5811244	5811338	592	1	5	3	0	128	125	0.0325939291575	0.210403827606	0.163	1.0	-0.837
1914	KDM5C	KDM5C	chrX	-	53246324	53246459	53246324	53246456	53246977	53247148	1914	151	21	257	63	128	125	0.0327931067765	0.211099915767	0.875	0.799	0.076
2891	NOP2	NOP2	chr12	-	6675266	6675502	6675266	6675490	6675694	6675783	2891	73	24	152	88	137	125	0.033683125671	0.21622695396	0.735	0.612	0.123
1399	EI24	EI24	chr11	+	125445158	125445304	125445200	125445304	125442353	125442465	1399	166	8	1158	21	167	125	0.033965559465	0.217341137261	0.94	0.976	-0.036
2692	C21orf58	C21orf58	chr21	-	47737121	47737262	47737121	47737182	47737925	47738134	2692	2	11	25	28	205	125	0.0340447822105	0.217341137261	0.1	0.353	-0.253
1530	SRSF11	SRSF11	chr1	+	70716290	70717701	70716293	70717701	70716047	70716186	1530	665	295	462	256	128	125	0.0342898748386	0.217412860845	0.688	0.638	0.05
1612	CHD1L	CHD1L	chr1	+	146726524	146726631	146726552	146726631	146724277	146724390	1612	57	1	132	14	153	125	0.0343353422174	0.217412860845	0.979	0.885	0.094
50	NMB	NMB	chr15	-	85198359	85198640	85198359	85198635	85200406	85200579	50	86	30	146	27	130	125	0.034338249333	0.217412860845	0.734	0.839	-0.105
1843	CYB561D2	CYB561D2	chr3	+	50388773	50388991	50388839	50388991	50388125	50388415	1843	59	25	92	71	191	125	0.0346021474051	0.217972767324	0.607	0.459	0.148
3297	SECISBP2	SECISBP2	chr9	+	91940811	91940953	91940814	91940953	91940341	91940591	3297	37	6	104	4	128	125	0.0347080893256	0.217972767324	0.858	0.962	-0.104
3834	NME7	NME7	chr1	-	169293630	169293738	169293630	169293707	169336945	169337201	3834	24	0	125	17	156	125	0.034709640145	0.217972767324	1.0	0.855	0.145
2681	PQLC2	PQLC2	chr1	+	19651988	19652076	19652019	19652076	19651126	19651256	2681	15	6	125	14	156	125	0.03488946968	0.21850830469	0.667	0.877	-0.21
480	LAMP2	LAMP2	chrX	-	119560002	119565317	119560002	119562481	119575584	119575749	480	198	2	1486	1	2961	125	0.0351003998858	0.219235200368	0.807	0.984	-0.177
1169	PICALM	PICALM	chr11	-	85701292	85701442	85701292	85701421	85707868	85707972	1169	89	11	404	21	146	125	0.0353163602909	0.219398141485	0.874	0.943	-0.069
543	SLC44A1	SLC44A1	chr9	+	108151313	108159628	108152184	108159628	108147702	108147783	543	605	8	1072	4	996	125	0.0352558591124	0.219398141485	0.905	0.971	-0.066
2051	E2F5	E2F5	chr8	+	86124391	86124439	86124394	86124439	86121376	86121644	2051	34	11	78	56	128	125	0.0355898801553	0.220504592598	0.751	0.576	0.175
3392	EFEMP2	EFEMP2	chr11	-	65633911	65634550	65633911	65634183	65635331	65635527	3392	230	0	437	7	492	125	0.0360598330582	0.222818914967	1.0	0.941	0.059
847	TRMT2A	TRMT2A	chr22	-	20099388	20100339	20099388	20100317	20100433	20100530	847	4	52	0	62	147	125	0.0363563330622	0.224051961885	0.061	0.0	0.061
1257	PRR13	PRR13	chr12	+	53837174	53837557	53837324	53837557	53836478	53836517	1257	388	2	1655	31	275	125	0.0368051331557	0.226214528518	0.989	0.96	0.029
842	B3GAT3	B3GAT3	chr11	-	62382767	62383708	62382767	62383271	62383977	62384268	842	0	212	13	275	562	125	0.0372620605872	0.228415443016	0.0	0.01	-0.01
503	ZNF384	ZNF384	chr12	-	6787292	6787626	6787292	6787509	6788111	6788349	503	240	3	193	9	242	125	0.0380895879962	0.232870470527	0.976	0.917	0.059
2570	TIMM9	TIMM9	chr14	-	58875211	58875886	58875211	58875799	58877560	58877656	2570	154	6	328	3	212	125	0.038404430787	0.234175829944	0.938	0.985	-0.047
1370	NCAPH	NCAPH	chr2	+	97007379	97007632	97007412	97007632	97001478	97001586	1370	15	1	127	50	158	125	0.0385787514802	0.234619722818	0.922	0.668	0.254
1239	MUTYH	MUTYH	chr1	-	45799084	45799266	45799084	45799169	45800062	45800183	1239	5	15	14	11	222	125	0.0392495036672	0.236212507747	0.158	0.417	-0.259
2326	APBB2	APBB2	chr4	-	40946881	40947090	40946881	40947087	41015599	41016415	2326	72	23	64	39	128	125	0.0391361280887	0.236212507747	0.754	0.616	0.138
2604	SLC9A3R2	SLC9A3R2	chr16	+	2087826	2089027	2087859	2089027	2087538	2087601	2604	89	8	113	24	158	125	0.0391900527839	0.236212507747	0.898	0.788	0.11
3218	VEZT	VEZT	chr12	+	95663814	95663964	95663826	95663964	95660132	95660408	3218	51	40	163	208	137	125	0.039079999984	0.236212507747	0.538	0.417	0.121
2490	C1orf109	C1orf109	chr1	-	38155277	38155558	38155277	38155555	38155887	38156267	2490	5	5	2	15	128	125	0.0398691483767	0.23931844649	0.494	0.115	0.379
3829	ZBTB8OS	ZBTB8OS	chr1	-	33099551	33099711	33099551	33099673	33116002	33116191	3829	1	1	38	0	163	125	0.0400695760545	0.239898420368	0.434	1.0	-0.566
1348	NCAPG2	NCAPG2	chr7	-	158468168	158468348	158468168	158468308	158472651	158472777	1348	35	2	288	1	165	125	0.0404308236194	0.240342866189	0.93	0.995	-0.065
1986	KCNC4	KCNC4	chr1	+	110774842	110776674	110775532	110776674	110768596	110768800	1986	81	1	359	24	815	125	0.0403917401457	0.240342866189	0.926	0.696	0.23
2569	MEAF6	MEAF6	chr1	-	37955560	37959708	37955560	37959415	37967404	37967597	2569	190	2	678	26	418	125	0.0405598086602	0.240342866189	0.966	0.886	0.08
487	APH1A	APH1A	chr1	-	150240356	150240527	150240356	150240391	150241097	150241609	487	837	21	1665	69	261	125	0.0404831791633	0.240342866189	0.95	0.92	0.03
136	HSD17B7	HSD17B7	chr1	+	162767591	162767932	162767617	162767932	162766374	162766467	136	9	3	189	11	151	125	0.0407351612726	0.240764597701	0.713	0.934	-0.221
3459	DAXX	DAXX	chr6	-	33289495	33289754	33289495	33289751	33290638	33290793	3459	20	5	82	57	128	125	0.0419657130914	0.247405007536	0.796	0.584	0.212
1778	ZBTB17	ZBTB17	chr1	-	16272648	16272811	16272648	16272789	16273429	16273618	1778	4	44	0	46	147	125	0.0423936429235	0.248350159556	0.072	0.0	0.072
1967	ZNF780A	ZNF780A	chr19	-	40587725	40587824	40587725	40587821	40589017	40589144	1967	6	7	10	47	128	125	0.042271065314	0.248350159556	0.456	0.172	0.284
3153	SUPT20H	SUPT20H	chr13	-	37596147	37596454	37596147	37596217	37598171	37598330	3153	111	31	264	117	362	125	0.042448426233	0.248350159556	0.553	0.438	0.115
224	TAF1C	TAF1C	chr16	-	84216849	84216939	84216849	84216934	84217015	84217113	224	70	4	59	11	130	125	0.0437789022869	0.25548748279	0.944	0.838	0.106
1871	FAM213B	FAM213B	chr1	+	2520360	2520479	2520392	2520479	2519828	2519892	1871	6	2	21	0	157	125	0.0440751952423	0.256568705806	0.705	1.0	-0.295
1231	ARL4A	ARL4A	chr7	+	12727790	12730558	12727793	12730558	12726910	12727353	1231	32	8	14	0	128	125	0.0444432615469	0.256831301402	0.796	1.0	-0.204
1264	DTX3	DTX3	chr12	+	58000647	58001396	58000666	58001396	58000225	58000301	1264	160	32	51	20	144	125	0.044453708594	0.256831301402	0.813	0.689	0.124
3722	MUC1	MUC1	chr1	-	155161973	155162074	155161973	155162038	155162576	155162706	3722	1	1	344	0	161	125	0.044246629872	0.256831301402	0.437	1.0	-0.563
1354	C19orf48	C19orf48	chr19	-	51300949	51302204	51300949	51302181	51302550	51302614	1354	35	3	106	29	148	125	0.0447902255903	0.257510366829	0.908	0.755	0.153
2204	DNLZ	DNLZ	chr9	-	139257440	139257584	139257440	139257580	139257938	139258263	2204	4	29	2	86	129	125	0.0447941010234	0.257510366829	0.118	0.022	0.096
26	SNRPB	SNRPB	chr20	-	2442280	2442585	2442280	2442439	2443281	2443407	26	1097	275	2384	505	271	125	0.0451125248177	0.258697381771	0.648	0.685	-0.037
3260	FPGS	FPGS	chr9	+	130569251	130569366	130569270	130569366	130566914	130566979	3260	138	9	573	15	144	125	0.0454509241101	0.259992786184	0.93	0.971	-0.041
137	JKAMP	JKAMP	chr14	+	59953430	59953522	59953448	59953522	59951160	59951311	137	67	8	169	44	143	125	0.0458138206833	0.260431750893	0.88	0.771	0.109
2082	CELF2	CELF2	chr10	+	11363151	11363349	11363169	11363349	11356101	11356221	2082	6	26	2	44	143	125	0.0458657389068	0.260431750893	0.168	0.038	0.13
3361	PTMA	PTMA	chr2	+	232576596	232576693	232576599	232576693	232576057	232576129	3361	732	7994	1395	13836	128	125	0.0458018356101	0.260431750893	0.082	0.09	-0.008
2741	MDM1	MDM1	chr12	-	68718784	68721290	68718784	68720801	68724886	68725001	2741	0	3	27	17	614	125	0.0459819927877	0.260451924834	0.0	0.244	-0.244
1682	FN1	FN1	chr2	-	216236631	216237098	216236631	216236738	216238044	216238134	1682	3090	55	12735	164	485	125	0.0462466007023	0.261310254824	0.935	0.952	-0.017
2186	ATP8B3	ATP8B3	chr19	-	1806095	1806507	1806095	1806168	1806626	1806688	2186	3	2	0	5	464	125	0.0468443305179	0.261859868457	0.288	0.0	0.288
2607	GMPR2	GMPR2	chr14	+	24706247	24706358	24706276	24706358	24705172	24705346	2607	9	118	8	288	154	125	0.0467953494449	0.261859868457	0.058	0.022	0.036
3277	IRF3	IRF3	chr19	-	50163969	50164101	50163969	50164085	50165204	50165585	3277	54	166	54	256	141	125	0.0468420785777	0.261859868457	0.224	0.158	0.066
3743	ZNF771	ZNF771	chr16	+	30419352	30419515	30419365	30419515	30418734	30418985	3743	18	21	2	11	138	125	0.0465514582948	0.261859868457	0.437	0.141	0.296
990	TMEM25	TMEM25	chr11	+	118404980	118405070	118404983	118405070	118404743	118404844	990	30	1	67	13	128	125	0.0469104221294	0.261859868457	0.967	0.834	0.133
2038	TGOLN2	TGOLN2	chr2	-	85545140	85549922	85545140	85549864	85552037	85552121	2038	1	58	0	254	183	125	0.0471246549349	0.262421873625	0.012	0.0	0.012
303	FOXP4	FOXP4	chr6	+	41553168	41553255	41553174	41553255	41552506	41552629	303	563	39	140	18	131	125	0.0476957171531	0.264328063167	0.932	0.881	0.051
587	ZMAT1	ZMAT1	chrX	-	101150786	101150855	101150786	101150852	101152840	101153015	587	5	7	4	0	128	125	0.0476423430426	0.264328063167	0.411	1.0	-0.589
2506	NUSAP1	NUSAP1	chr15	+	41643185	41643327	41643230	41643327	41641295	41641439	2506	99	70	458	228	170	125	0.0483306949706	0.267206306404	0.51	0.596	-0.086
3721	MUC1	MUC1	chr1	-	155161973	155162101	155161973	155162038	155162576	155162706	3721	4	1	270	0	188	125	0.0484463946017	0.267206725357	0.727	1.0	-0.273
1918	MAN1B1	MAN1B1	chr9	+	140001701	140001899	140001726	140001899	140001140	140001261	1918	74	9	145	6	150	125	0.0488800702367	0.268956767421	0.873	0.953	-0.08
1683	FN1	FN1	chr2	-	216236831	216237098	216236831	216237023	216238044	216238134	1683	1549	77	8378	530	200	125	0.0493325037239	0.26954574459	0.926	0.908	0.018
2757	SH3BP5	SH3BP5	chr3	-	15345609	15345806	15345609	15345738	15372010	15372073	2757	8	408	6	97	193	125	0.0493370185901	0.26954574459	0.013	0.039	-0.026
604	PXK	PXK	chr3	+	58398627	58398690	58398630	58398690	58395816	58395886	604	14	6	25	2	128	125	0.0492827759636	0.26954574459	0.695	0.924	-0.229
1485	ALPK1	ALPK1	chr4	+	113298833	113299054	113298885	113299054	113236956	113237008	1485	14	10	14	2	177	125	0.0496413407465	0.270568722795	0.497	0.832	-0.335
631	DGCR2	DGCR2	chr22	-	19052360	19052588	19052360	19052580	19055612	19055738	631	2	28	0	124	133	125	0.050090247751	0.272373088359	0.063	0.0	0.063
635	PGAM5	PGAM5	chr12	+	133294572	133294706	133294575	133294706	133294295	133294384	635	45	23	147	130	128	125	0.0507107100945	0.275099650301	0.656	0.525	0.131
2128	OSR2	OSR2	chr8	+	99963746	99964332	99963828	99964332	99962883	99962983	2128	72	174	6	34	207	125	0.0513414918991	0.277214919396	0.2	0.096	0.104
3421	KIF21B	KIF21B	chr1	-	200938513	200943322	200938513	200942706	200943841	200944041	3421	2	4	0	18	741	125	0.0513578566213	0.277214919396	0.078	0.0	0.078
392	ARMCX2	ARMCX2	chrX	-	100914061	100914134	100914061	100914122	100914742	100914876	392	22	6	0	2	137	125	0.0517004025355	0.277214919396	0.77	0.0	0.77
669	C11orf68	C11orf68	chr11	-	65684282	65685689	65684282	65685686	65686380	65686531	669	13	10	6	16	128	125	0.0516562692902	0.277214919396	0.559	0.268	0.291
966	EPHB6	EPHB6	chr7	+	142564660	142564823	142564695	142564823	142564235	142564360	966	28	0	1	1	160	125	0.0516303299906	0.277214919396	1.0	0.439	0.561
3660	TCF7	TCF7	chr5	+	133481431	133483920	133481891	133483920	133479282	133479331	3660	81	27	0	2	585	125	0.0519405488807	0.277857889961	0.391	0.0	0.391
325	TPD52L2	TPD52L2	chr20	+	62514071	62514173	62514102	62514173	62507168	62507228	325	219	5	943	5	156	125	0.0520713726238	0.277914416013	0.972	0.993	-0.021
354	DGKH	DGKH	chr13	+	42795297	42795530	42795399	42795530	42793821	42793930	354	4	18	0	17	227	125	0.0522027111276	0.277973422617	0.109	0.0	0.109
32	UROD	UROD	chr1	+	45478528	45478691	45478578	45478691	45477804	45477957	32	27	75	25	128	175	125	0.0526281862039	0.279594800729	0.205	0.122	0.083
3223	GLMP	GLMP	chr1	-	156263110	156263367	156263110	156263220	156263808	156264027	3223	245	7	428	27	272	125	0.0529759295585	0.280796727545	0.941	0.879	0.062
1466	RPS6KA4	RPS6KA4	chr11	+	64135939	64136073	64135957	64136073	64135603	64135732	1466	50	6	100	3	143	125	0.0534128444186	0.282464721857	0.879	0.967	-0.088
1695	NOP16	NOP16	chr5	-	175810939	175811375	175810939	175811287	175812221	175812328	1695	246	5	393	20	213	125	0.0536396712771	0.283016621738	0.967	0.92	0.047
1281	SZRD1	SZRD1	chr1	+	16719722	16719977	16719725	16719977	16717869	16717919	1281	89	36	139	89	128	125	0.0538865519925	0.283671575523	0.707	0.604	0.103
1026	NCKIPSD	NCKIPSD	chr3	-	48719477	48719589	48719477	48719568	48719780	48719985	1026	17	2	47	22	146	125	0.0548646110924	0.287510467652	0.879	0.647	0.232
2972	AZI2	AZI2	chr3	-	28373179	28373445	28373179	28373441	28373859	28373918	2972	68	38	26	28	129	125	0.054839712477	0.287510467652	0.634	0.474	0.16
3023	EWSR1	EWSR1	chr22	+	29687550	29687588	29687553	29687588	29682911	29683123	3023	21	1	14	5	128	125	0.0551919531012	0.288571501396	0.954	0.732	0.222
3231	PPRC1	PPRC1	chr10	+	103908384	103908451	103908390	103908451	103908128	103908278	3231	363	18	198	19	131	125	0.0553703973636	0.288850989407	0.951	0.909	0.042
3576	TPM3	TPM3	chr1	-	154142875	154142945	154142875	154142941	154143124	154143187	3576	790	40	2802	97	129	125	0.0555312654371	0.289037735192	0.95	0.966	-0.016
1797	HAUS7	HAUS7	chrX	-	152720999	152721224	152720999	152721106	152721722	152721822	1797	62	3	80	0	243	125	0.0557261193018	0.289400138666	0.914	1.0	-0.086
2099	KANSL3	KANSL3	chr2	-	97297048	97297280	97297048	97297219	97302657	97302922	2099	13	32	31	35	186	125	0.0568813843063	0.289543786634	0.214	0.373	-0.159
2451	FAM89B	FAM89B	chr11	+	65340823	65341669	65340833	65341669	65339819	65340431	2451	53	74	19	49	135	125	0.0567389444503	0.289543786634	0.399	0.264	0.135
2517	LPPR2	LPPR2	chr19	+	11470207	11470396	11470282	11470396	11468335	11468415	2517	171	13	47	9	200	125	0.0565573396745	0.289543786634	0.892	0.765	0.127
263	ALKBH2	ALKBH2	chr12	-	109530311	109530742	109530311	109530592	109531154	109531293	263	62	13	104	9	275	125	0.0566439532207	0.289543786634	0.684	0.84	-0.156
2702	TMEM91	TMEM91	chr19	+	41889465	41889987	41889619	41889987	41888676	41888826	2702	1	6	2	0	279	125	0.0567849871611	0.289543786634	0.069	1.0	-0.931
2975	STAG3L5P-PVRIG2P-PILRB	STAG3L5P-PVRIG2P-PILRB	chr7	+	99949785	99950101	99949884	99950101	99948874	99949033	2975	67	2	64	8	224	125	0.0567136644065	0.289543786634	0.949	0.817	0.132
307	APOPT1	APOPT1	chr14	+	104056517	104057236	104056519	104057236	104053610	104053701	307	47	3	259	3	127	125	0.0561575095833	0.289543786634	0.939	0.988	-0.049
3393	ECI2	ECI2	chr6	-	4133782	4133945	4133782	4133935	4135744	4135831	3393	25	17	94	123	135	125	0.0561903137679	0.289543786634	0.577	0.414	0.163
741	GNAS	GNAS	chr20	+	57478582	57478640	57478585	57478640	57473995	57474040	741	602	3176	405	1865	128	125	0.0560913388099	0.289543786634	0.156	0.175	-0.019
1480	GLT8D1	GLT8D1	chr3	-	52738739	52738968	52738739	52738964	52739462	52740099	1480	42	10	49	26	129	125	0.0572093427293	0.290573167137	0.803	0.646	0.157
1531	HDAC11	HDAC11	chr3	+	13538235	13538352	13538304	13538352	13524963	13525064	1531	4	1	59	0	194	125	0.0575942897604	0.29188685008	0.72	1.0	-0.28
1307	SLIRP	SLIRP	chr14	+	78183822	78183941	78183844	78183941	78182114	78182222	1307	0	5	10	13	147	125	0.0580330744905	0.292188311868	0.0	0.395	-0.395
1720	EIF1AD	EIF1AD	chr11	-	65767773	65767952	65767773	65767947	65769380	65769637	1720	19	0	29	5	130	125	0.057990843499	0.292188311868	1.0	0.848	0.152
931	STIL	STIL	chr1	-	47728574	47728788	47728574	47728734	47735306	47735538	931	6	9	71	36	179	125	0.0579602007108	0.292188311868	0.318	0.579	-0.261
3430	ZNF3	ZNF3	chr7	-	99677158	99677279	99677158	99677195	99679923	99680171	3430	2	3	14	2	209	125	0.0585699825149	0.293612211696	0.285	0.807	-0.522
3832	UMAD1	UMAD1	chr7	+	7712939	7713084	7712946	7713084	7680266	7680452	3832	12	0	0	1	132	125	0.0585046581845	0.293612211696	1.0	0.0	1.0
241	ZNF138	ZNF138	chr7	+	64275949	64276031	64275953	64276031	64275295	64275422	241	11	3	7	9	129	125	0.0590328530892	0.295292042184	0.78	0.43	0.35
1166	BIVM	BIVM	chr13	+	103491900	103493888	103491921	103493888	103490992	103491089	1166	0	31	17	202	146	125	0.0592632849724	0.295804431039	0.0	0.067	-0.067
3141	NDRG4	NDRG4	chr16	+	58537609	58537807	58537701	58537807	58534046	58534173	3141	6	7	6	28	217	125	0.0595517035568	0.295965563268	0.331	0.11	0.221
603	TSC22D4	TSC22D4	chr7	-	100074899	100075930	100074899	100075827	100076416	100076902	603	37	4	98	2	228	125	0.0594701645564	0.295965563268	0.835	0.964	-0.129
3644	STAG3	STAG3	chr7	+	99809057	99809162	99809060	99809162	99808633	99808808	3644	2	0	1	6	128	125	0.0600378189829	0.297741201007	1.0	0.14	0.86
1345	DDX11	DDX11	chr12	+	31231323	31231471	31231396	31231471	31226778	31226903	1345	16	0	43	8	198	125	0.0608881452898	0.301018303371	1.0	0.772	0.228
188	RNF19B	RNF19B	chr1	-	33402046	33402910	33402046	33402860	33407852	33408060	188	13	13	12	3	175	125	0.0609591371604	0.301018303371	0.417	0.741	-0.324
2055	IQCA1	IQCA1	chr2	-	237289211	237289279	237289211	237289276	237300618	237300714	2055	11	3	6	8	128	125	0.0613691757155	0.30175354272	0.782	0.423	0.359
820	PTPN6	PTPN6	chr12	+	7069825	7070108	7069968	7070108	7069506	7069598	820	4	17	9	146	268	125	0.0613345361704	0.30175354272	0.099	0.028	0.071
3755	APBB3	APBB3	chr5	-	139941171	139941292	139941171	139941286	139941684	139941812	3755	2	3	0	10	131	125	0.0616433387703	0.302458080463	0.389	0.0	0.389
2627	MAP4K4	MAP4K4	chr2	+	102476104	102476326	102476197	102476326	102475457	102475544	2627	188	148	460	282	218	125	0.0620830261357	0.303003645128	0.421	0.483	-0.062
500	ZNF286A	ZNF286A	chr17	+	15603361	15603680	15603521	15603680	15602890	15603091	500	80	1	63	5	285	125	0.0621421874701	0.303003645128	0.972	0.847	0.125
860	ATP2A1-AS1	ATP2A1-AS1	chr16	-	28890277	28890428	28890277	28890425	28890862	28891242	860	0	4	17	18	128	125	0.0621478700954	0.303003645128	0.0	0.48	-0.48
2966	TMEM53	TMEM53	chr1	-	45118918	45120881	45118918	45120788	45125845	45125967	2966	7	3	76	6	218	125	0.0627054311299	0.305078423876	0.572	0.879	-0.307
3885	GON4L	GON4L	chr1	-	155721750	155722381	155721750	155722378	155724165	155724279	3885	0	3	2	0	128	125	0.0634108143158	0.307862167823	0.0	1.0	-1.0
2756	ABHD14B	ABHD14B	chr3	-	52005475	52005908	52005475	52005714	52007980	52008646	2756	17	17	55	25	319	125	0.0636216375037	0.30823816409	0.282	0.463	-0.181
1792	CAPRIN2	CAPRIN2	chr12	-	30862485	30863448	30862485	30863404	30864499	30864563	1792	49	51	6	16	169	125	0.0639194236086	0.308402045289	0.415	0.217	0.198
3942	ALG13	ALG13	chrX	+	110925359	110925522	110925463	110925522	110924397	110924652	3942	127	20	144	11	229	125	0.0639445944119	0.308402045289	0.776	0.877	-0.101
483	TRIP10	TRIP10	chr19	+	6746039	6746207	6746188	6746207	6744810	6745005	483	4	1	54	0	274	125	0.0640558120894	0.308402045289	0.646	1.0	-0.354
1131	CELF1	CELF1	chr11	-	47487488	47493654	47487488	47490443	47493742	47493909	1131	1039	41	2651	145	3336	125	0.0643125344241	0.3089943182	0.487	0.407	0.08
3562	PIK3R2	PIK3R2	chr19	+	18276920	18277112	18276969	18277112	18274072	18274198	3562	7	115	4	211	174	125	0.0649155533608	0.311244489246	0.042	0.013	0.029
2956	CCDC138	CCDC138	chr2	+	109408010	109408258	109408135	109408258	109405307	109405422	2956	0	5	2	1	250	125	0.0652813716037	0.312350413615	0.0	0.5	-0.5
430	ATF2	ATF2	chr2	-	175936977	175939595	175936977	175939563	175939727	175939815	430	9	26	2	0	157	125	0.065481322383	0.31265978518	0.216	1.0	-0.784
3475	TTLL3	TTLL3	chr3	+	9860238	9860604	9860505	9860604	9859328	9859443	3475	106	1	63	4	392	125	0.0660538770895	0.314743319492	0.971	0.834	0.137
3438	DEF8	DEF8	chr16	+	90030577	90030718	90030628	90030718	90029770	90029851	3438	32	5	68	27	176	125	0.0664779233426	0.316112100504	0.82	0.641	0.179
3519	GTF2IRD1	GTF2IRD1	chr7	+	73929674	73929926	73929770	73929926	73927159	73927301	3519	10	87	6	138	221	125	0.0669787919728	0.3178398116	0.061	0.024	0.037
1457	TUG1	TUG1	chr22	+	31368840	31369587	31368909	31369587	31365196	31367765	1457	194	49	281	47	194	125	0.0678140431976	0.321143962766	0.718	0.794	-0.076
2909	EIF4G1	EIF4G1	chr3	+	184033859	184034006	184033919	184034006	184033550	184033644	2909	8	36	21	227	185	125	0.0682600528609	0.322595055545	0.131	0.059	0.072
2379	LINC00472	LINC00472	chr6	-	72127022	72127146	72127022	72127095	72129768	72130448	2379	6	2	5	10	176	125	0.068550819751	0.322833221128	0.681	0.262	0.419
357	MAN2C1	MAN2C1	chr15	-	75648641	75648790	75648641	75648721	75648946	75649026	357	274	23	238	10	194	125	0.0685898362501	0.322833221128	0.885	0.939	-0.054
1288	PPM1B	PPM1B	chr2	+	44457131	44458612	44457551	44458612	44445618	44445676	1288	13	164	4	187	545	125	0.068792103365	0.323127135928	0.018	0.005	0.013
2053	ZSWIM8	ZSWIM8	chr10	+	75554298	75554397	75554313	75554397	75553904	75554088	2053	83	77	95	58	140	125	0.0691948604792	0.324159402633	0.49	0.594	-0.104
2057	SLC29A4	SLC29A4	chr7	+	5331323	5331452	5331360	5331452	5330754	5330868	2057	46	32	19	5	162	125	0.0692924036783	0.324159402633	0.526	0.746	-0.22
2386	SLC35B1	SLC35B1	chr17	-	47783565	47783696	47783565	47783671	47784326	47784430	2386	95	27	223	99	150	125	0.0694974059994	0.324461626797	0.746	0.652	0.094
499	ZNF286A	ZNF286A	chr17	+	15603448	15603680	15603521	15603680	15602890	15603091	499	24	1	18	5	198	125	0.0697649456982	0.325054011106	0.938	0.694	0.244
419	TMEM159	TMEM159	chr16	+	21172298	21172599	21172405	21172599	21169697	21170067	419	55	19	76	47	232	125	0.0705652958731	0.328121526686	0.609	0.466	0.143
2612	NGFRAP1	NGFRAP1	chrX	+	102632390	102633092	102632437	102633092	102631250	102631541	2612	117	4	52	6	172	125	0.0707751965018	0.328436705052	0.955	0.863	0.092
1045	DERL1	DERL1	chr8	-	124031434	124031545	124031434	124031485	124033686	124033739	1045	132	9	352	10	185	125	0.0711176161018	0.328854026377	0.908	0.96	-0.052
185	CTDSP1	CTDSP1	chr2	+	219266833	219266938	219266836	219266938	219266286	219266435	185	66	80	85	152	128	125	0.0711497244433	0.328854026377	0.446	0.353	0.093
3767	ARFRP1	ARFRP1	chr20	-	62338350	62338449	62338350	62338444	62339218	62339365	3767	3	16	17	27	130	125	0.0713093776439	0.328934075319	0.153	0.377	-0.224
2675	CIART	CIART	chr1	+	150255617	150256043	150255871	150256043	150254942	150255028	2675	12	0	23	6	379	125	0.0717628880506	0.330366602161	1.0	0.558	0.442
1879	VEGFB	VEGFB	chr11	+	64004891	64005127	64004992	64005127	64004658	64004694	1879	104	9	184	6	226	125	0.0719302694112	0.330478832225	0.865	0.944	-0.079
2914	KIAA1549	KIAA1549	chr7	-	138516126	138522905	138516126	138522857	138524877	138525023	2914	6	2	35	1	173	125	0.0723433821973	0.331717373528	0.684	0.962	-0.278
3784	TFDP2	TFDP2	chr3	-	141692889	141693036	141692889	141693033	141697361	141697524	3784	21	29	26	70	128	125	0.0724982227975	0.331769094822	0.414	0.266	0.148
2610	PPP1R9A	PPP1R9A	chr7	+	94898518	94898819	94898572	94898819	94897861	94898019	2610	1	1	50	1	179	125	0.0730097374694	0.332791919708	0.411	0.972	-0.561
460	CKMT2-AS1	CKMT2-AS1	chr5	-	80533383	80535179	80533383	80535174	80597105	80597388	460	6	1	3	5	130	125	0.0728969038136	0.332791919708	0.852	0.366	0.486
3674	BTN3A1	BTN3A1	chr6	+	26412639	26415444	26412932	26415444	26411782	26411809	3674	17	5	6	7	418	125	0.0732766377271	0.333351003518	0.504	0.204	0.3
3513	FOSL1	FOSL1	chr11	-	65661484	65661592	65661484	65661587	65664279	65664477	3513	646	39	706	27	130	125	0.0744311284357	0.337937795314	0.941	0.962	-0.021
1613	OAZ1	OAZ1	chr19	+	2271383	2271529	2271389	2271529	2269484	2269743	1613	1524	24	2310	21	131	125	0.0754340653202	0.341819852853	0.984	0.991	-0.007
1029	NFKBIB	NFKBIB	chr19	+	39395654	39395760	39395710	39395760	39390569	39390851	1029	144	4	230	1	181	125	0.0756705128906	0.342106729002	0.961	0.994	-0.033
3315	FAM213A	FAM213A	chr10	+	82180221	82180401	82180238	82180401	82173574	82173632	3315	38	3	41	0	142	125	0.0757934423405	0.342106729002	0.918	1.0	-0.082
2962	ZNF250	ZNF250	chr8	-	146115317	146115459	146115317	146115444	146115692	146115788	2962	12	20	11	6	140	125	0.0761910538281	0.343231043658	0.349	0.621	-0.272
854	ZNF18	ZNF18	chr17	-	11886613	11886724	11886613	11886721	11887429	11887514	854	1	4	14	7	128	125	0.0764532713939	0.343742237726	0.196	0.661	-0.465
1428	APRT	APRT	chr16	-	88875876	88876248	88875876	88876114	88876477	88876556	1428	634	150	1555	302	259	125	0.0769334365442	0.34522945991	0.671	0.713	-0.042
859	C12orf57	C12orf57	chr12	+	7053542	7053728	7053638	7053728	7052979	7053336	859	125	1711	21	435	221	125	0.0771572713453	0.345562895502	0.04	0.027	0.013
689	C16orf13	C16orf13	chr16	-	684888	685063	684888	684956	685280	685340	689	90	81	138	174	232	125	0.0781195962856	0.349196106414	0.374	0.299	0.075
1889	STAT3	STAT3	chr17	-	40468806	40468919	40468806	40468869	40469199	40469242	1889	687	40	438	15	175	125	0.0783816626116	0.349490906071	0.925	0.954	-0.029
3001	TNIP1	TNIP1	chr5	-	150411847	150411961	150411847	150411944	150413168	150413360	3001	0	48	26	527	142	125	0.078488005301	0.349490906071	0.0	0.042	-0.042
151	GBGT1	GBGT1	chr9	-	136028334	136029648	136028334	136029629	136030564	136030699	151	1	2	25	4	144	125	0.0790427345264	0.350609903053	0.303	0.844	-0.541
3343	ISG20	ISG20	chr15	+	89193465	89195541	89195400	89195541	89182573	89182825	3343	26	0	44	5	2060	125	0.0789336413405	0.350609903053	1.0	0.348	0.652
162	TMEM231	TMEM231	chr16	-	75579723	75579975	75579723	75579852	75589701	75589871	162	48	47	12	24	248	125	0.0793295176663	0.351207883768	0.34	0.201	0.139
2927	ICA1	ICA1	chr7	-	8272219	8272385	8272219	8272382	8275539	8275635	2927	8	0	89	28	128	125	0.0795508900528	0.351287922646	1.0	0.756	0.244
610	ZNF33A	ZNF33A	chr10	+	38323205	38323328	38323253	38323328	38306218	38306314	610	3	0	9	12	173	125	0.0796516103273	0.351287922646	1.0	0.351	0.649
1878	PAN2	PAN2	chr12	-	56717820	56717969	56717820	56717966	56718077	56718277	1878	45	27	27	7	128	125	0.0799670788429	0.352007465154	0.619	0.79	-0.171
1907	ASPH	ASPH	chr8	-	62550880	62550922	62550880	62550919	62555446	62555479	1907	32	10	1599	251	128	125	0.0804216208705	0.353335296258	0.758	0.862	-0.104
749	DDIT3	DDIT3	chr12	-	57911051	57911221	57911051	57911207	57911488	57911536	749	195	76	73	17	139	125	0.0807815171372	0.354243047636	0.698	0.794	-0.096
3082	SCAF4	SCAF4	chr21	-	33057361	33057553	33057361	33057487	33057710	33057797	3082	197	56	134	56	191	125	0.0809415249316	0.354272469918	0.697	0.61	0.087
1360	CDC27	CDC27	chr17	-	45219218	45219391	45219218	45219388	45219594	45219802	1360	54	41	101	118	128	125	0.0822588163486	0.35873916339	0.563	0.455	0.108
1555	BBS4	BBS4	chr15	+	73015129	73015188	73015134	73015188	73009118	73009191	1555	5	48	0	25	130	125	0.0822997062766	0.35873916339	0.091	0.0	0.091
387	DMTF1	DMTF1	chr7	+	86811332	86811653	86811371	86811653	86810624	86810657	387	13	37	6	5	164	125	0.0824277350757	0.35873916339	0.211	0.478	-0.267
3476	MAP3K13	MAP3K13	chr3	+	185003304	185003431	185003312	185003431	185000728	185000815	3476	117	5	129	1	133	125	0.0828685399582	0.359415763798	0.957	0.992	-0.035
825	TUBGCP3	TUBGCP3	chr13	-	113212509	113212727	113212509	113212697	113213635	113213713	825	46	2	123	0	155	125	0.0828942458263	0.359415763798	0.949	1.0	-0.051
2630	PSMD2	PSMD2	chr3	+	184019634	184019859	184019645	184019859	184019324	184019446	2630	302	14	2369	63	136	125	0.0831795320728	0.35997733824	0.952	0.972	-0.02
1649	RINL	RINL	chr19	-	39366970	39367130	39366970	39367114	39367332	39367421	1649	1	1	41	1	141	125	0.0834716763989	0.360566437678	0.47	0.973	-0.503
559	ZNF419	ZNF419	chr19	+	58002835	58002965	58002838	58002965	57999078	57999351	559	4	1	1	4	128	125	0.084016859799	0.362244333947	0.796	0.196	0.6
1380	SEC13	SEC13	chr3	-	10360822	10361000	10360822	10360856	10362733	10362872	1380	18	6	7	8	269	125	0.0844494531311	0.363431445411	0.582	0.289	0.293
2245	MAD1L1	MAD1L1	chr7	-	2270183	2270399	2270183	2270362	2272506	2272583	2245	7	4	22	41	162	125	0.0848576028855	0.36450914548	0.575	0.293	0.282
2277	GSTT1	GSTT1	chr22	-	24379360	24379511	24379360	24379450	24381699	24381787	2277	51	4	115	2	186	125	0.0854067129804	0.366010397983	0.895	0.975	-0.08
3941	ALG13	ALG13	chrX	+	110925359	110925522	110925463	110925522	110924345	110924527	3941	128	2	231	12	229	125	0.0855238489446	0.366010397983	0.972	0.913	0.059
1732	DCTN2	DCTN2	chr12	-	57929531	57929629	57929531	57929628	57939810	57939879	1732	2	142	1	573	126	125	0.0860988972334	0.367084849052	0.014	0.002	0.012
2288	SOAT1	SOAT1	chr1	+	179311144	179311327	179311248	179311327	179310162	179310445	2288	4	24	1	698	229	125	0.086410280348	0.367084849052	0.083	0.001	0.082
3502	RICTOR	RICTOR	chr5	-	38945592	38945826	38945592	38945712	38946569	38946654	3502	29	0	57	5	239	125	0.0863008172852	0.367084849052	1.0	0.856	0.144
3718	GAREM	GAREM	chr18	-	29843483	29848731	29843483	29848728	29850179	29850346	3718	22	34	14	9	128	125	0.0859978571532	0.367084849052	0.387	0.603	-0.216
1978	ZFP90	ZFP90	chr16	+	68596894	68601039	68596946	68601039	68592375	68592471	1978	3	7	2	28	177	125	0.0867522361854	0.367861317109	0.232	0.048	0.184
1245	MUTYH	MUTYH	chr1	-	45799084	45799275	45799084	45799233	45800062	45800183	1245	2	10	0	19	167	125	0.0872763453257	0.368730592409	0.13	0.0	0.13
8	THRA	THRA	chr17	+	38249272	38250120	38249389	38250120	38245458	38245586	8	181	8	51	0	242	125	0.0871435337379	0.368730592409	0.921	1.0	-0.079
1542	SLC44A3	SLC44A3	chr1	+	95332886	95332973	95332889	95332973	95330298	95330455	1542	4	0	115	80	128	125	0.0886328180889	0.37116119755	1.0	0.584	0.416
167	MORF4L2	MORF4L2	chrX	-	102933426	102933548	102933426	102933528	102940098	102940188	167	48	395	46	549	145	125	0.0882373564846	0.37116119755	0.095	0.067	0.028
1808	ARRB2	ARRB2	chr17	+	4623844	4623935	4623880	4623935	4623687	4623767	1808	4	46	2	102	161	125	0.0886546867364	0.37116119755	0.063	0.015	0.048
2368	ZMAT3	ZMAT3	chr3	-	178735010	178743016	178735010	178743013	178745210	178745311	2368	10	11	16	44	128	125	0.088508451657	0.37116119755	0.47	0.262	0.208
3887	CCDC51	CCDC51	chr3	-	48476226	48476546	48476226	48476425	48481397	48481529	3887	6	0	38	17	246	125	0.0884644400741	0.37116119755	1.0	0.532	0.468
1240	MUTYH	MUTYH	chr1	-	45799084	45799275	45799084	45799169	45800062	45800183	1240	6	15	13	11	231	125	0.0889247116701	0.371618460524	0.178	0.39	-0.212
1046	KRT80	KRT80	chr12	-	52562779	52565341	52562779	52565306	52565441	52565497	1046	2	0	188	379	160	125	0.089102120219	0.371687725318	1.0	0.279	0.721
2124	EPB41L1	EPB41L1	chr20	+	34802278	34802362	34802281	34802362	34800193	34800298	2124	18	12	17	26	128	125	0.0899726773291	0.37464298614	0.594	0.39	0.204
3552	MECOM	MECOM	chr3	-	168838843	168839000	168838843	168838997	168840367	168840515	3552	2	0	41	84	128	125	0.0902730868095	0.37521781226	1.0	0.323	0.677
1783	LINC01588	LINC01588	chr14	-	50457724	50458725	50457724	50458482	50458973	50459043	1783	0	2	8	3	368	125	0.0912348058788	0.376647150864	0.0	0.475	-0.475
1887	SRPK1	SRPK1	chr6	-	35858671	35858818	35858671	35858790	35888244	35888305	1887	0	32	23	346	153	125	0.0908787639102	0.376647150864	0.0	0.052	-0.052
3007	PCID2	PCID2	chr13	-	113831852	113832322	113831852	113832290	113832487	113832601	3007	30	7	63	32	157	125	0.0912688898675	0.376647150864	0.773	0.611	0.162
597	FUT3	FUT3	chr19	-	5846436	5846977	5846436	5846629	5851400	5851485	597	2	0	2	6	473	125	0.09098237133	0.376647150864	1.0	0.081	0.919
1227	ACHE	ACHE	chr7	-	100487614	100488709	100487614	100487956	100488789	100488959	1227	189	21	20	0	878	125	0.0915040019267	0.376903955969	0.562	1.0	-0.438
3613	PAPD5	PAPD5	chr16	+	50259008	50259196	50259149	50259196	50258801	50258905	3613	163	22	128	29	266	125	0.0916573012786	0.376903955969	0.777	0.675	0.102
1126	BTN3A2	BTN3A2	chr6	+	26368202	26368278	26368217	26368278	26365386	26365580	1126	0	14	6	34	140	125	0.0919467990649	0.377422828844	0.0	0.136	-0.136
1796	TSC1	TSC1	chr9	-	135785957	135786079	135785957	135786076	135786388	135786500	1796	32	11	33	4	128	125	0.0931741789482	0.381107128406	0.74	0.89	-0.15
2486	RRAD	RRAD	chr16	-	66958712	66959106	66958712	66959097	66959311	66959439	2486	12	30	6	38	134	125	0.0930668487963	0.381107128406	0.272	0.128	0.144
1925	EIF4G3	EIF4G3	chr1	-	21276495	21276604	21276495	21276601	21295966	21296089	1925	47	46	63	96	128	125	0.0942377226232	0.383421438349	0.499	0.391	0.108
2004	PRR4	PRR4	chr12	-	10999643	10999966	10999643	10999734	11000970	11001006	2004	52	0	57	3	357	125	0.0940978244549	0.383421438349	1.0	0.869	0.131
3631	SAP30L	SAP30L	chr5	+	153832961	153833060	153832976	153833060	153825516	153826365	3631	9	0	12	4	140	125	0.093937803147	0.383421438349	1.0	0.728	0.272
1259	FAM58A	FAM58A	chrX	-	152853382	152853912	152853382	152853852	152857963	152858191	1259	26	30	72	48	185	125	0.0949300718668	0.383537405742	0.369	0.503	-0.134
3350	CHTOP	CHTOP	chr1	+	153614718	153614905	153614721	153614905	153610770	153610924	3350	134	98	241	231	128	125	0.0947010826561	0.383537405742	0.572	0.505	0.067
448	ZDHHC4	ZDHHC4	chr7	+	6618131	6618351	6618196	6618351	6617064	6617129	448	10	26	27	33	190	125	0.0947934865427	0.383537405742	0.202	0.35	-0.148
889	ADAM15	ADAM15	chr1	+	155033890	155033965	155033893	155033965	155033238	155033308	889	10	20	43	41	128	125	0.0945948430371	0.383537405742	0.328	0.506	-0.178
1701	IDS	IDS	chrX	-	148584841	148585019	148584841	148584975	148585686	148585823	1701	386	18	618	16	169	125	0.0955119607519	0.383875028344	0.941	0.966	-0.025
1974	USP16	USP16	chr21	+	30409596	30409784	30409599	30409784	30408591	30408695	1974	122	82	72	70	128	125	0.0951889005909	0.383875028344	0.592	0.501	0.091
2304	EDRF1	EDRF1	chr10	+	127426486	127426558	127426491	127426558	127424212	127424473	2304	29	2	53	0	130	125	0.0953537345095	0.383875028344	0.933	1.0	-0.067
3375	TICRR	TICRR	chr15	+	90127516	90127758	90127519	90127758	90125916	90126196	3375	5	1	37	0	128	125	0.0957894469662	0.384321895727	0.83	1.0	-0.17
2542	RSRC2	RSRC2	chr12	-	123003385	123003598	123003385	123003576	123005931	123005975	2542	26	200	15	202	147	125	0.0962373820087	0.385449895706	0.1	0.059	0.041
1234	SERPINB1	SERPINB1	chr6	-	2836089	2836257	2836089	2836253	2836341	2836484	1234	29	2	449	6	129	125	0.096707318297	0.386661959489	0.934	0.986	-0.052
2088	RWDD4	RWDD4	chr4	-	184572370	184572480	184572370	184572476	184577033	184577114	2088	32	8	138	15	129	125	0.0975356360601	0.38930026759	0.795	0.899	-0.104
1490	IL18R1	IL18R1	chr2	+	103006515	103006677	103006518	103006677	103003320	103003460	1490	0	2	6	2	128	125	0.098153610058	0.39041823209	0.0	0.746	-0.746
995	SCNM1	SCNM1	chr1	+	151140619	151140814	151140669	151140814	151139801	151139890	995	192	17	276	13	175	125	0.0980342139178	0.39041823209	0.89	0.938	-0.048
1327	PLEKHB2	PLEKHB2	chr2	+	131897739	131897848	131897742	131897848	131890474	131890588	1327	21	14	81	27	128	125	0.0987801974646	0.391562669538	0.594	0.746	-0.152
2682	NFATC2	NFATC2	chr20	-	50139619	50140649	50139619	50140135	50179098	50179370	2682	1213	89	27	0	639	125	0.0987195562739	0.391562669538	0.727	1.0	-0.273
3495	LY6K	LY6K	chr8	+	143784508	143785584	143784540	143785584	143783017	143783131	3495	8	6	44	11	157	125	0.0990409375692	0.391923984114	0.515	0.761	-0.246
2505	NUSAP1	NUSAP1	chr15	+	41643188	41643327	41643230	41643327	41641295	41641439	2505	29	70	141	228	167	125	0.0994994301951	0.392282851074	0.237	0.316	-0.079
3499	PTBP1	PTBP1	chr19	+	805491	805569	805512	805569	805012	805187	3499	288	8	817	10	146	125	0.0996408626484	0.392282851074	0.969	0.986	-0.017
3520	GTF2IRD1	GTF2IRD1	chr7	+	73969722	73969824	73969767	73969824	73969503	73969553	3520	38	58	77	76	170	125	0.0993041770105	0.392282851074	0.325	0.427	-0.102
882	DALRD3	DALRD3	chr3	-	49053405	49053519	49053405	49053493	49053590	49053773	882	55	18	132	24	151	125	0.100069739757	0.393301307106	0.717	0.82	-0.103
1534	MSTO1	MSTO1	chr1	+	155583849	155584758	155583852	155584758	155583447	155583524	1534	9	0	17	5	128	125	0.100586146585	0.393331237404	1.0	0.769	0.231
3425	NCOR2	NCOR2	chr12	-	124841187	124841352	124841187	124841328	124846671	124846843	3425	45	4	63	1	149	125	0.100587953832	0.393331237404	0.904	0.981	-0.077
3720	MUC1	MUC1	chr1	-	155161973	155162101	155161973	155162074	155162576	155162706	3720	4	1	178	252	152	125	0.100502712706	0.393331237404	0.767	0.367	0.4
2251	SEH1L	SEH1L	chr18	+	12985238	12987536	12986860	12987536	12984038	12984189	2251	857	0	1272	4	1747	125	0.100791735833	0.393462333632	1.0	0.958	0.042
232	TMEM218	TMEM218	chr11	-	124972027	124972247	124972027	124972213	124972532	124972705	232	0	5	4	6	159	125	0.1022678795	0.398551550632	0.0	0.344	-0.344
725	ZNF189	ZNF189	chr9	+	104162165	104162292	104162210	104162292	104161135	104161471	725	11	12	3	0	170	125	0.102795490955	0.399933298985	0.403	1.0	-0.597
55	PLAGL1	PLAGL1	chr6	-	144287294	144287367	144287294	144287349	144290043	144290115	55	16	5	27	2	143	125	0.103287208366	0.401170989132	0.737	0.922	-0.185
1946	TP73-AS1	TP73-AS1	chr1	-	3659367	3659521	3659367	3659475	3659624	3659754	1946	22	17	22	34	171	125	0.103967690397	0.40246119348	0.486	0.321	0.165
39	FMR1	FMR1	chrX	+	147026388	147026571	147026463	147026571	147024650	147024846	39	115	11	250	42	200	125	0.1038771228	0.40246119348	0.867	0.788	0.079
920	RPLP0	RPLP0	chr12	-	120638532	120638694	120638532	120638634	120638885	120639014	920	642	2268	958	3078	185	125	0.104205011956	0.402705322124	0.161	0.174	-0.013
1267	SMARCA4	SMARCA4	chr19	+	11168930	11169039	11168933	11169039	11151973	11152236	1267	175	80	279	167	128	125	0.105432291495	0.40286478673	0.681	0.62	0.061
2236	ZDHHC8	ZDHHC8	chr22	+	20132751	20135530	20134543	20135530	20130278	20131279	2236	569	0	668	3	1917	125	0.104610166762	0.40286478673	1.0	0.936	0.064
2547	ACIN1	ACIN1	chr14	-	23533563	23533697	23533563	23533694	23535174	23535217	2547	273	64	380	118	128	125	0.105815199284	0.40286478673	0.806	0.759	0.047
2706	ASNS	ASNS	chr7	-	97498219	97498491	97498219	97498417	97499089	97499125	2706	173	0	339	6	199	125	0.105351351791	0.40286478673	1.0	0.973	0.027
285	ZNF181	ZNF181	chr19	+	35230427	35230526	35230430	35230526	35230052	35230173	285	2	4	5	1	128	125	0.105311624584	0.40286478673	0.328	0.83	-0.502
606	ATXN7L1	ATXN7L1	chr7	-	105245220	105248340	105245220	105248337	105250975	105251050	606	1	4	5	2	128	125	0.105644403883	0.40286478673	0.196	0.709	-0.513
752	DDIT3	DDIT3	chr12	-	57911051	57911378	57911051	57911207	57911488	57911536	752	293	76	104	17	296	125	0.104721819086	0.40286478673	0.619	0.721	-0.102
963	GOLGB1	GOLGB1	chr3	-	121438492	121438615	121438492	121438600	121441108	121441225	963	23	7	35	24	140	125	0.104909706972	0.40286478673	0.746	0.566	0.18
986	PER3	PER3	chr1	+	7854016	7854068	7854019	7854068	7848104	7848306	986	6	0	16	7	128	125	0.105569406648	0.40286478673	1.0	0.691	0.309
2226	OGG1	OGG1	chr3	+	9800870	9800970	9800917	9800970	9798450	9798500	2226	6	4	5	0	172	125	0.107046645337	0.406214774013	0.522	1.0	-0.478
458	SMG7	SMG7	chr1	+	183520952	183523328	183522111	183523328	183520179	183520325	458	451	2	1005	0	1284	125	0.106975444216	0.406214774013	0.956	1.0	-0.044
1359	CDC27	CDC27	chr17	-	45229171	45229302	45229171	45229284	45232037	45232152	1359	4	60	28	182	143	125	0.107594510968	0.407624450569	0.055	0.119	-0.064
2098	ZNF83	ZNF83	chr19	-	53119970	53120094	53119970	53120068	53122188	53122315	2098	2	10	3	2	151	125	0.108476743193	0.409815766581	0.142	0.554	-0.412
3290	AMOTL2	AMOTL2	chr3	-	134078947	134079255	134078947	134079249	134080353	134080649	3290	517	26	597	45	131	125	0.108527585092	0.409815766581	0.95	0.927	0.023
1052	LOC100505666	LOC100505666	chr1	-	155018435	155018722	155018435	155018631	155021744	155021837	1052	0	5	9	18	216	125	0.110075587702	0.410297876096	0.0	0.224	-0.224
1468	ZDHHC6	ZDHHC6	chr10	-	114203272	114203364	114203272	114203352	114204927	114205408	1468	52	5	104	3	137	125	0.109509954894	0.410297876096	0.905	0.969	-0.064
1976	ASRGL1	ASRGL1	chr11	+	62105361	62105639	62105438	62105639	62104773	62105046	1976	4	2	2	7	202	125	0.109652389548	0.410297876096	0.553	0.15	0.403
211	HMGB3	HMGB3	chrX	+	150154067	150154222	150154071	150154222	150151747	150151849	211	73	15	114	12	129	125	0.109740367472	0.410297876096	0.825	0.902	-0.077
3597	ZNF468	ZNF468	chr19	-	53357124	53357379	53357124	53357360	53357510	53357598	3597	5	1	31	0	144	125	0.109254014537	0.410297876096	0.813	1.0	-0.187
3841	SPTLC1	SPTLC1	chr9	-	94793415	94794840	94793415	94794808	94797091	94797165	3841	193	9	462	10	157	125	0.109941737534	0.410297876096	0.945	0.974	-0.029
522	RBFOX2	RBFOX2	chr22	-	36155934	36156079	36155934	36156067	36157248	36157341	522	103	103	100	136	137	125	0.109865831248	0.410297876096	0.477	0.402	0.075
858	NDUFB9	NDUFB9	chr8	+	125555327	125555520	125555329	125555520	125551342	125551528	858	566	7	1360	32	127	125	0.109321444634	0.410297876096	0.988	0.977	0.011
156	PCDH19	PCDH19	chrX	-	99596900	99597073	99596900	99597070	99605643	99605702	156	90	62	12	3	128	125	0.110761564786	0.411438067724	0.586	0.796	-0.21
2214	PAPD4	PAPD4	chr5	+	78938654	78938733	78938666	78938733	78936927	78937019	2214	25	8	88	56	137	125	0.111042567811	0.411438067724	0.74	0.589	0.151
3282	ZNF433	ZNF433	chr19	-	12128980	12129116	12128980	12129107	12146351	12146556	3282	2	7	4	2	134	125	0.111093619325	0.411438067724	0.21	0.651	-0.441
3614	TYMP	TYMP	chr22	-	50967924	50968160	50967924	50968148	50968332	50968514	3614	5	11	0	6	137	125	0.110628590295	0.411438067724	0.293	0.0	0.293
403	TOM1	TOM1	chr22	+	35718991	35719170	35719020	35719170	35717951	35718030	403	5	89	1	87	154	125	0.111491002211	0.412249129775	0.044	0.009	0.035
3198	ANKRD42	ANKRD42	chr11	+	82923694	82926242	82924020	82926242	82922336	82922472	3198	109	16	54	3	451	125	0.112576104752	0.41559645061	0.654	0.833	-0.179
2907	MPDU1	MPDU1	chr17	+	7489263	7489396	7489268	7489396	7489049	7489115	2907	133	10	327	12	130	125	0.112959068548	0.416345147391	0.927	0.963	-0.036
1835	PMP22	PMP22	chr17	-	15163966	15164078	15163966	15164074	15168470	15168674	1835	0	5	1	0	129	125	0.113793244955	0.418086151178	0.0	1.0	-1.0
1952	GATAD2A	GATAD2A	chr19	+	19611926	19612225	19611929	19612225	19609251	19609531	1952	273	14	246	22	128	125	0.113712576603	0.418086151178	0.95	0.916	0.034
3936	ALG9	ALG9	chr11	-	111708971	111709122	111708971	111709101	111711377	111711532	3936	6	33	39	103	146	125	0.114221340633	0.418992886036	0.135	0.245	-0.11
1650	MLLT4	MLLT4	chr6	+	168363112	168363247	168363118	168363247	168351865	168352867	1650	56	29	412	143	131	125	0.114775340979	0.420357865297	0.648	0.733	-0.085
1927	DDX49	DDX49	chr19	+	19031388	19031512	19031459	19031512	19030483	19030665	1927	215	10	254	5	196	125	0.11554751929	0.421848842147	0.932	0.97	-0.038
3501	RICTOR	RICTOR	chr5	-	38978684	38978752	38978684	38978750	38981968	38982138	3501	20	2	29	0	127	125	0.115534324449	0.421848842147	0.908	1.0	-0.092
148	GPATCH4	GPATCH4	chr1	-	156568759	156568896	156568759	156568822	156571200	156571279	148	46	0	190	8	199	125	0.115859346387	0.42224896253	1.0	0.937	0.063
3214	HINFP	HINFP	chr11	+	119004731	119005765	119004793	119005765	119003804	119003929	3214	5	50	1	49	187	125	0.116022540548	0.42224896253	0.063	0.013	0.05
3768	ARFRP1	ARFRP1	chr20	-	62333181	62333252	62333181	62333247	62333487	62333569	3768	76	1	160	9	130	125	0.116460260156	0.423175567957	0.987	0.945	0.042
2573	TIMM9	TIMM9	chr14	-	58875211	58875817	58875211	58875799	58877560	58877656	2573	16	6	27	3	143	125	0.117671417	0.426905250686	0.7	0.887	-0.187
2242	PHF1	PHF1	chr6	+	33382731	33382921	33382742	33382921	33382501	33382606	2242	62	45	79	37	136	125	0.118356464566	0.428717538577	0.559	0.662	-0.103
292	GLS2	GLS2	chr12	-	56868827	56868967	56868827	56868894	56869407	56869466	292	1	0	1	11	198	125	0.11866729185	0.429087397712	1.0	0.054	0.946
3053	LST1	LST1	chr6	+	31556294	31556686	31556339	31556686	31554976	31555095	3053	5	0	0	1	170	125	0.11882991542	0.429087397712	1.0	0.0	1.0
3940	PSMG1	PSMG1	chr21	-	40551849	40551912	40551849	40551897	40552210	40552362	3940	59	5	330	11	140	125	0.119350356331	0.430294342404	0.913	0.964	-0.051
272	ENY2	ENY2	chr8	+	110352672	110352792	110352719	110352792	110351548	110351619	272	10	41	9	81	172	125	0.119886121418	0.431552689403	0.151	0.075	0.076
3677	BTN3A1	BTN3A1	chr6	+	26407898	26408180	26408054	26408180	26406136	26406484	3677	97	8	53	1	281	125	0.120931668438	0.434639324666	0.844	0.959	-0.115
2568	NRF1	NRF1	chr7	+	129297182	129297414	129297185	129297414	129251542	129251665	2568	13	6	17	2	128	125	0.121601624216	0.436368561434	0.679	0.892	-0.213
124	ZEB1	ZEB1	chr10	+	31784704	31784767	31784707	31784767	31749965	31750166	124	54	45	8	2	128	125	0.12212275506	0.437201021945	0.54	0.796	-0.256
2841	PITPNM1	PITPNM1	chr11	-	67263648	67263819	67263648	67263816	67264701	67264907	2841	134	32	95	35	128	125	0.122211968921	0.437201021945	0.804	0.726	0.078
862	CKLF	CKLF	chr16	+	66599788	66600190	66599985	66600190	66586465	66586696	862	11	1	56	0	322	125	0.122700057891	0.43826867664	0.81	1.0	-0.19
3527	LIMA1	LIMA1	chr12	-	50586234	50586347	50586234	50586344	50589612	50589670	3527	82	347	125	675	128	125	0.123462704193	0.440312205849	0.188	0.153	0.035
52	PLAGL1	PLAGL1	chr6	-	144287294	144287422	144287294	144287335	144290043	144290115	52	18	24	23	57	212	125	0.123793344862	0.44081045891	0.307	0.192	0.115
958	TM2D2	TM2D2	chr8	-	38852836	38853313	38852836	38853212	38853937	38854041	958	19	5	48	4	226	125	0.123983902333	0.44081045891	0.678	0.869	-0.191
1890	STAT3	STAT3	chr17	-	40500406	40500557	40500406	40500535	40540296	40540513	1890	188	51	84	34	147	125	0.124649085196	0.442287361971	0.758	0.678	0.08
2577	DCAF4	DCAF4	chr14	+	73406927	73407085	73406959	73407085	73406509	73406610	2577	18	0	160	16	157	125	0.124782068371	0.442287361971	1.0	0.888	0.112
68	SLC35C2	SLC35C2	chr20	-	44986261	44986412	44986261	44986341	44987025	44987402	68	59	2	162	16	196	125	0.125729733492	0.444963880704	0.95	0.866	0.084
1920	LTB4R2	LTB4R2	chr14	+	24779804	24781259	24779860	24781259	24779356	24779461	1920	4	4	1	7	181	125	0.127039212727	0.448910734881	0.408	0.09	0.318
1615	HDAC9	HDAC9	chr7	+	18629958	18630109	18629967	18630109	18624903	18625145	1615	16	7	171	34	134	125	0.12854516694	0.451425736969	0.681	0.824	-0.143
175	TMBIM4	TMBIM4	chr12	-	66532503	66532549	66532503	66532514	66539620	66539738	175	155	2	259	10	160	125	0.128896190359	0.451425736969	0.984	0.953	0.031
237	TMEM218	TMEM218	chr11	-	124972027	124972247	124972027	124972213	124972629	124972705	237	0	4	7	11	159	125	0.128922971181	0.451425736969	0.0	0.333	-0.333
3659	TCF7	TCF7	chr5	+	133481891	133483920	133481914	133483920	133479282	133479331	3659	33	105	4	29	148	125	0.128022905875	0.451425736969	0.21	0.104	0.106
518	TRO	TRO	chrX	+	54948635	54948724	54948650	54948724	54946995	54947311	518	60	133	6	5	140	125	0.128596778784	0.451425736969	0.287	0.517	-0.23
598	TSC22D4	TSC22D4	chr7	-	100074899	100075085	100074899	100075082	100076416	100076902	598	3	1	4	10	128	125	0.128672419556	0.451425736969	0.746	0.281	0.465
2830	CTSC	CTSC	chr11	-	88053980	88059611	88053980	88059567	88061279	88061364	2830	9	2	110	5	169	125	0.129147097961	0.451526389392	0.769	0.942	-0.173
3423	HIPK2	HIPK2	chr7	-	139299031	139299239	139299031	139299158	139305146	139305309	3423	55	31	222	84	206	125	0.129376838557	0.451646335204	0.518	0.616	-0.098
1053	DOCK7	DOCK7	chr1	-	62943370	62943505	62943370	62943496	62954604	62954736	1053	26	3	203	7	134	125	0.129919577521	0.452330737215	0.89	0.964	-0.074
2037	TGOLN2	TGOLN2	chr2	-	85545140	85549881	85545140	85549864	85552037	85552121	2037	1	58	0	254	142	125	0.129964348555	0.452330737215	0.015	0.0	0.015
535	RUSC1	RUSC1	chr1	+	155296370	155296923	155296688	155296923	155295654	155295701	535	322	6	1022	36	443	125	0.130990563256	0.455216829601	0.938	0.889	0.049
3331	COX18	COX18	chr4	-	73933745	73933850	73933745	73933846	73935033	73935476	3331	3	3	7	31	129	125	0.131250461167	0.455435158794	0.492	0.18	0.312
1060	ZDHHC16	ZDHHC16	chr10	+	99215416	99215540	99215470	99215540	99214470	99214556	1060	35	1	287	31	179	125	0.13171649846	0.456367058382	0.961	0.866	0.095
766	RAP1GDS1	RAP1GDS1	chr4	+	99214555	99214666	99214558	99214666	99182526	99182720	766	34	40	81	144	128	125	0.131944415435	0.456472371363	0.454	0.355	0.099
642	MAGI1	MAGI1	chr3	-	65361419	65361623	65361419	65361620	65364935	65365229	642	14	6	4	6	128	125	0.132352357305	0.457199249225	0.695	0.394	0.301
428	ZNF700	ZNF700	chr19	+	12057986	12058122	12057995	12058122	12035882	12036088	428	2	0	5	9	134	125	0.132863062442	0.458278413886	1.0	0.341	0.659
1429	USP33	USP33	chr1	-	78187515	78187610	78187515	78187586	78187708	78187881	1429	22	20	82	43	149	125	0.133505098478	0.459122444319	0.48	0.615	-0.135
2120	BOC	BOC	chr3	+	112996941	112997104	112996944	112997104	112993221	112993529	2120	38	21	4	0	128	125	0.133375338983	0.459122444319	0.639	1.0	-0.361
2709	UBE2A	UBE2A	chrX	+	118708863	118708944	118708870	118708944	118708429	118708718	2709	194	1	248	6	132	125	0.133911776492	0.459154473996	0.995	0.975	0.02
978	COX11	COX11	chr17	-	53038566	53040276	53038566	53038673	53040666	53040792	978	691	2	2811	22	1728	125	0.133793269237	0.459154473996	0.962	0.902	0.06
1120	TTC21A	TTC21A	chr3	+	39169821	39169979	39169824	39169979	39167751	39167881	1120	0	1	4	0	128	125	0.135529602204	0.461161055261	0.0	1.0	-1.0
1215	HAUS8	HAUS8	chr19	-	17170806	17170902	17170806	17170899	17173507	17173589	1215	25	1	108	17	128	125	0.135904867292	0.461161055261	0.961	0.861	0.1
1463	EIF3C	EIF3C	chr16	-	28412179	28412305	28412179	28412275	28412527	28412717	1463	2	1	0	3	155	125	0.135435675749	0.461161055261	0.617	0.0	0.617
1789	IST1	IST1	chr16	+	71958671	71958720	71958675	71958720	71957190	71957283	1789	316	11	319	5	129	125	0.135323917694	0.461161055261	0.965	0.984	-0.019
1942	RASSF8	RASSF8	chr12	+	26208168	26208379	26208211	26208379	26147969	26148063	1942	66	25	49	10	168	125	0.136056297283	0.461161055261	0.663	0.785	-0.122
2143	UBE2V1	UBE2V1	chr20	-	48713208	48713357	48713208	48713348	48729643	48729735	2143	176	1	714	16	134	125	0.134759549434	0.461161055261	0.994	0.977	0.017
2978	PEX10	PEX10	chr1	-	2338158	2338394	2338158	2338334	2339890	2340297	2978	0	20	8	88	185	125	0.135036359369	0.461161055261	0.0	0.058	-0.058
3484	SLC4A3	SLC4A3	chr2	+	220498576	220498701	220498601	220498701	220497995	220498179	3484	1	0	6	38	150	125	0.136093396663	0.461161055261	1.0	0.116	0.884
2526	UBOX5	UBOX5	chr20	-	3088218	3090960	3088218	3090955	3095950	3096112	2526	5	4	8	1	130	125	0.136392829335	0.461499016974	0.546	0.885	-0.339
53	PLAGL1	PLAGL1	chr6	-	144287294	144287349	144287294	144287335	144290043	144290115	53	5	24	4	57	139	125	0.136953895336	0.462719959242	0.158	0.059	0.099
2222	GTPBP3	GTPBP3	chr19	+	17451852	17452131	17451915	17452131	17450242	17450408	2222	13	0	40	6	188	125	0.137415453949	0.462925822268	1.0	0.816	0.184
381	AFG3L1P	AFG3L1P	chr16	+	90044046	90044210	90044085	90044210	90038987	90039173	381	17	1	26	7	164	125	0.137232711114	0.462925822268	0.928	0.739	0.189
2328	SEC14L1	SEC14L1	chr17	+	75209999	75213181	75212630	75213181	75208031	75208283	2328	1793	4	3192	2	2756	125	0.137939042389	0.464013285242	0.953	0.986	-0.033
1193	MPPE1	MPPE1	chr18	-	11886711	11886780	11886711	11886777	11886915	11887024	1193	7	24	15	23	128	125	0.138945224394	0.464228183717	0.222	0.389	-0.167
2274	ECSIT	ECSIT	chr19	-	11618516	11618665	11618516	11618544	11618805	11618863	2274	174	4	202	1	246	125	0.138884579389	0.464228183717	0.957	0.99	-0.033
3733	TRMU	TRMU	chr22	+	46746242	46746360	46746246	46746360	46742318	46742441	3733	16	4	25	16	129	125	0.139007314207	0.464228183717	0.795	0.602	0.193
3931	IMPDH1	IMPDH1	chr7	-	128049342	128049420	128049342	128049406	128049809	128050036	3931	3	0	1	2	139	125	0.138871577831	0.464228183717	1.0	0.31	0.69
776	CCDC92	CCDC92	chr12	-	124428818	124428911	124428818	124428901	124457075	124457532	776	13	0	33	5	135	125	0.138670804712	0.464228183717	1.0	0.859	0.141
2973	STAG3L5P-PVRIG2P-PILRB	STAG3L5P-PVRIG2P-PILRB	chr7	+	99956312	99956702	99956521	99956702	99955842	99955989	2973	181	1	310	7	334	125	0.139303510103	0.464546048843	0.985	0.943	0.042
67	SLC35C2	SLC35C2	chr20	-	44987025	44987597	44987025	44987402	44993009	44993097	67	18	13	45	60	320	125	0.140047279011	0.466353403162	0.351	0.227	0.124
1755	IBTK	IBTK	chr6	-	82906014	82906163	82906014	82906118	82909857	82909970	1755	31	4	229	11	170	125	0.140255730038	0.466375528227	0.851	0.939	-0.088
2047	CDIPT	CDIPT	chr16	-	29873906	29874041	29873906	29873956	29874135	29874609	2047	170	8	249	5	210	125	0.140548280825	0.466676834751	0.927	0.967	-0.04
3376	SELENBP1	SELENBP1	chr1	-	151342188	151342454	151342188	151342245	151345113	151345210	3376	12	134	0	22	334	125	0.140872227262	0.467081373318	0.032	0.0	0.032
1024	PRPF4	PRPF4	chr9	+	116038824	116039005	116038827	116039005	116037913	116038050	1024	7	41	53	167	128	125	0.142791540304	0.467262768531	0.143	0.237	-0.094
1532	MSTO1	MSTO1	chr1	+	155583215	155583357	155583252	155583357	155582839	155583024	1532	6	50	6	124	162	125	0.141810936499	0.467262768531	0.085	0.036	0.049
1714	MEIS2	MEIS2	chr15	-	37187351	37187462	37187351	37187441	37188828	37188887	1714	32	39	5	14	146	125	0.141646889934	0.467262768531	0.413	0.234	0.179
1948	FAM193A	FAM193A	chr4	+	2664564	2664718	2664570	2664718	2661538	2661781	1948	87	0	51	2	131	125	0.141434942841	0.467262768531	1.0	0.961	0.039
2054	ZSWIM8	ZSWIM8	chr10	+	75560774	75560953	75560842	75560953	75560397	75560517	2054	186	22	125	8	193	125	0.142820362999	0.467262768531	0.846	0.91	-0.064
2541	RSRC2	RSRC2	chr12	-	123003385	123003598	123003385	123003576	123005050	123005128	2541	116	84	77	39	147	125	0.14150627737	0.467262768531	0.54	0.627	-0.087
2849	HCN3	HCN3	chr1	+	155254329	155254548	155254462	155254548	155253764	155253926	2849	6	1	28	0	258	125	0.142655829376	0.467262768531	0.744	1.0	-0.256
3291	AMOTL2	AMOTL2	chr3	-	134077381	134077561	134077381	134077558	134078124	134078345	3291	328	71	328	92	128	125	0.142135262025	0.467262768531	0.819	0.777	0.042
798	PSMC3IP	PSMC3IP	chr17	-	40725495	40725641	40725495	40725605	40726116	40726228	798	61	0	154	5	161	125	0.14294884351	0.467262768531	1.0	0.96	0.04
955	ZNF135	ZNF135	chr19	+	58578072	58581110	58578108	58581110	58574813	58574909	955	6	4	4	10	161	125	0.142432696056	0.467262768531	0.538	0.237	0.301
1454	C8orf59	C8orf59	chr8	-	86131464	86131592	86131464	86131589	86132534	86132651	1454	106	15	129	30	128	125	0.143724806403	0.468473945835	0.873	0.808	0.065
3300	RBM26	RBM26	chr13	-	79928573	79928705	79928573	79928696	79929354	79929519	3300	38	9	83	36	134	125	0.143664256149	0.468473945835	0.798	0.683	0.115
1260	AMT	AMT	chr3	-	49459536	49459704	49459536	49459690	49459793	49460111	1260	10	1	12	6	139	125	0.145078324053	0.471555565241	0.9	0.643	0.257
2601	FBXO44	FBXO44	chr1	+	11715862	11716157	11715996	11716157	11714913	11715009	2601	96	1	83	4	259	125	0.144989251229	0.471555565241	0.979	0.909	0.07
2650	DDX54	DDX54	chr12	-	113594977	113596917	113594977	113596914	113599074	113599187	2650	48	26	69	58	128	125	0.145698285963	0.472905532107	0.643	0.537	0.106
160	TRPM7	TRPM7	chr15	-	50875285	50875356	50875285	50875353	50878588	50878685	160	17	22	43	31	128	125	0.146542814423	0.473740576254	0.43	0.575	-0.145
1963	MYLK	MYLK	chr3	-	123337485	123337617	123337485	123337614	123339053	123339530	1963	6	0	368	109	128	125	0.146570537439	0.473740576254	1.0	0.767	0.233
2949	LMBR1L	LMBR1L	chr12	-	49495032	49495106	49495032	49495046	49495254	49495332	2949	147	51	40	22	185	125	0.146235268823	0.473740576254	0.661	0.551	0.11
1549	E2F6	E2F6	chr2	-	11593707	11593924	11593707	11593848	11597304	11597359	1549	101	4	115	1	201	125	0.147225949407	0.474557894221	0.94	0.986	-0.046
987	PER3	PER3	chr1	+	7889893	7890221	7889896	7890221	7887177	7887875	987	3	5	17	8	128	125	0.147234102188	0.474557894221	0.369	0.675	-0.306
1220	MIER1	MIER1	chr1	+	67394569	67394646	67394611	67394646	67391824	67391925	1220	11	2	14	0	167	125	0.148793831837	0.478917194116	0.805	1.0	-0.195
1511	PCNX	PCNX	chr14	+	71479701	71479919	71479716	71479919	71478208	71478266	1511	26	5	94	7	140	125	0.149345705039	0.479203927283	0.823	0.923	-0.1
1737	RASGEF1B	RASGEF1B	chr4	-	82369222	82369438	82369222	82369435	82377804	82377942	1737	17	13	1	4	128	125	0.149504989862	0.479203927283	0.561	0.196	0.365
504	ANP32E	ANP32E	chr1	-	150190716	150193063	150190716	150193060	150195511	150195566	504	76	10	524	39	128	125	0.14912491397	0.479203927283	0.881	0.929	-0.048
1849	WBP5	WBP5	chrX	+	102612542	102613397	102612545	102613397	102611379	102611534	1849	448	9	225	1	128	125	0.150037503696	0.47967874118	0.98	0.995	-0.015
1935	ARNT	ARNT	chr1	-	150788734	150788882	150788734	150788876	150789263	150789366	1935	51	2	79	0	131	125	0.150068251784	0.47967874118	0.961	1.0	-0.039
536	RUSC1	RUSC1	chr1	+	155295106	155295281	155295205	155295281	155294892	155294969	536	91	0	289	6	224	125	0.15113544393	0.48242266702	1.0	0.964	0.036
2511	CYB561D1	CYB561D1	chr1	+	110038300	110043063	110038377	110043063	110036700	110036909	2511	7	3	6	0	202	125	0.151490895355	0.482890288504	0.591	1.0	-0.409
1996	FUS	FUS	chr16	+	31195178	31195323	31195181	31195323	31193833	31193985	1996	1205	530	1521	604	128	125	0.15183375953	0.483316554096	0.689	0.711	-0.022
856	NDUFB9	NDUFB9	chr8	+	125555329	125555520	125555362	125555520	125551342	125551528	856	147	18	376	29	158	125	0.152227237325	0.483902538457	0.866	0.911	-0.045
1837	ZNF302	ZNF302	chr19	+	35174056	35174143	35174059	35174143	35173681	35173802	1837	8	35	15	32	128	125	0.152632140201	0.484523181325	0.182	0.314	-0.132
605	CHD4	CHD4	chr12	-	6711125	6711341	6711125	6711320	6711541	6711663	605	101	66	258	219	146	125	0.152933806364	0.484814851176	0.567	0.502	0.065
1368	GMEB1	GMEB1	chr1	+	29010094	29010252	29010097	29010252	28995239	28995351	1368	7	1	15	10	128	125	0.154712538967	0.485119423738	0.872	0.594	0.278
1774	JOSD2	JOSD2	chr19	-	51013542	51013705	51013542	51013702	51014373	51014612	1774	11	6	9	1	128	125	0.155338976013	0.485119423738	0.642	0.898	-0.256
2126	GNG10	GNG10	chr9	+	114431548	114432526	114431551	114432526	114429094	114429226	2126	97	37	610	311	128	125	0.153732391827	0.485119423738	0.719	0.657	0.062
2246	MAD1L1	MAD1L1	chr7	-	2270183	2270362	2270183	2270359	2272506	2272583	2246	6	2	45	3	128	125	0.153948366396	0.485119423738	0.746	0.936	-0.19
2673	CIART	CIART	chr1	+	150255871	150256043	150255923	150256043	150254942	150255028	2673	3	0	14	11	177	125	0.153670786	0.485119423738	1.0	0.473	0.527
3065	C11orf80	C11orf80	chr11	+	66605837	66605916	66605840	66605916	66595736	66595835	3065	5	9	67	52	128	125	0.153643017192	0.485119423738	0.352	0.557	-0.205
3113	EPB41L3	EPB41L3	chr18	-	5419709	5419930	5419709	5419876	5423376	5423552	3113	429	31	232	10	179	125	0.155287982418	0.485119423738	0.906	0.942	-0.036
3689	DPH5	DPH5	chr1	-	101455179	101456187	101455179	101456184	101458192	101458296	3689	73	6	117	19	128	125	0.154808355967	0.485119423738	0.922	0.857	0.065
3771	PFDN6	PFDN6	chr6	+	33257546	33257697	33257551	33257697	33257373	33257405	3771	25	1	157	23	130	125	0.154637900466	0.485119423738	0.96	0.868	0.092
451	MTA3	MTA3	chr2	+	42931333	42931458	42931336	42931458	42924915	42924974	451	50	23	100	70	128	125	0.155252266491	0.485119423738	0.68	0.582	0.098
615	TRIM5	TRIM5	chr11	-	5684424	5686625	5684424	5685403	5686885	5686912	615	202	0	892	7	1347	125	0.154086670364	0.485119423738	1.0	0.922	0.078
1035	CCDC88A	CCDC88A	chr2	-	55555429	55555571	55555429	55555568	55559701	55559829	1035	29	3	28	8	128	125	0.15614952938	0.486367367604	0.904	0.774	0.13
1219	MIER1	MIER1	chr1	+	67394572	67394646	67394611	67394646	67391824	67391925	1219	3	2	5	0	164	125	0.156917990633	0.486367367604	0.533	1.0	-0.467
1491	CEP70	CEP70	chr3	-	138291700	138291774	138291700	138291756	138310695	138310798	1491	33	0	74	4	143	125	0.156936279809	0.486367367604	1.0	0.942	0.058
2571	TIMM9	TIMM9	chr14	-	58875211	58875886	58875211	58875817	58877560	58877656	2571	143	5	305	4	194	125	0.156174137998	0.486367367604	0.949	0.98	-0.031
2596	SLC39A13	SLC39A13	chr11	+	47436589	47436710	47436610	47436710	47436327	47436460	2596	3	54	3	186	146	125	0.156492290624	0.486367367604	0.045	0.014	0.031
2780	FAM104A	FAM104A	chr17	-	71223303	71223403	71223303	71223321	71228224	71228533	2780	42	0	96	4	207	125	0.157001322472	0.486367367604	1.0	0.935	0.065
2586	PEG3	PEG3	chr19	-	57335629	57336109	57335629	57335795	57347385	57347472	2586	2	2	4	0	439	125	0.157873815332	0.487111331418	0.222	1.0	-0.778
3247	NAT9	NAT9	chr17	-	72768098	72768178	72768098	72768116	72768356	72768416	3247	6	13	5	3	187	125	0.157496798367	0.487111331418	0.236	0.527	-0.291
579	C10orf128	C10orf128	chr10	-	50362768	50364304	50362768	50363954	50369643	50369667	579	4	0	2	2	475	125	0.157821320951	0.487111331418	1.0	0.208	0.792
1637	MYO15B	MYO15B	chr17	+	73587681	73587793	73587696	73587793	73587252	73587327	1637	11	15	2	0	140	125	0.159201942273	0.489721015958	0.396	1.0	-0.604
2980	RNFT2	RNFT2	chr12	+	117290142	117291436	117290454	117291436	117273985	117274087	2980	12	0	9	2	437	125	0.159355345738	0.489721015958	1.0	0.563	0.437
3269	OGFOD2	OGFOD2	chr12	+	123462906	123463116	123462988	123463116	123461417	123461517	3269	9	24	28	39	207	125	0.15910818223	0.489721015958	0.185	0.302	-0.117
944	LCOR	LCOR	chr10	+	98714709	98724198	98718168	98724198	98711859	98711953	944	219	4	1004	7	3584	125	0.160309221527	0.491998155311	0.656	0.833	-0.177
2466	KCNMA1	KCNMA1	chr10	-	79395960	79396764	79395960	79396327	79397022	79397577	2466	15	3	61	30	562	125	0.16099519439	0.493448135591	0.527	0.311	0.216
3005	PMS2	PMS2	chr7	-	6045522	6045662	6045522	6045657	6048627	6048737	3005	10	1	37	15	130	125	0.161230781771	0.493515677712	0.906	0.703	0.203
239	PRELID1	PRELID1	chr5	+	176733422	176733960	176733455	176733960	176733098	176733177	239	475	9	2183	23	158	125	0.161642738486	0.493841515485	0.977	0.987	-0.01
3879	NOL8	NOL8	chr9	-	95062171	95063092	95062171	95062298	95063832	95064104	3879	11	38	39	78	919	125	0.161764615847	0.493841515485	0.038	0.064	-0.026
1475	SLC25A39	SLC25A39	chr17	-	42399786	42399920	42399786	42399896	42400651	42400711	1475	11	12	29	15	149	125	0.162315738372	0.494870278862	0.435	0.619	-0.184
1939	KIF20B	KIF20B	chr10	+	91486049	91486278	91486169	91486278	91484776	91484915	1939	3	6	17	107	245	125	0.162825393594	0.495117742889	0.203	0.075	0.128
3140	NDRG4	NDRG4	chr16	+	58537647	58537807	58537701	58537807	58534046	58534173	3140	4	7	5	28	179	125	0.16265970242	0.495117742889	0.285	0.111	0.174
1638	MYO15B	MYO15B	chr17	+	73608878	73608974	73608895	73608974	73607966	73608097	1638	64	2	3	1	142	125	0.163046768435	0.495139397968	0.966	0.725	0.241
2661	SEPT8	SEPT8	chr5	-	132099397	132099584	132099397	132099578	132099915	132100111	2661	26	10	142	94	131	125	0.163417501039	0.495613969687	0.713	0.59	0.123
1765	TIAL1	TIAL1	chr10	-	121341970	121342120	121341970	121342069	121347663	121347760	1765	146	134	261	294	176	125	0.164110088191	0.495794870932	0.436	0.387	0.049
2175	C11orf54	C11orf54	chr11	+	93480462	93480614	93480467	93480614	93474759	93474894	2175	17	0	39	4	130	125	0.164244372836	0.495794870932	1.0	0.904	0.096
2595	ORAI2	ORAI2	chr7	+	102076648	102076780	102076671	102076780	102073976	102074108	2595	0	10	3	15	148	125	0.164335296899	0.495794870932	0.0	0.145	-0.145
2631	TCOF1	TCOF1	chr5	+	149772267	149772353	149772270	149772353	149771519	149771739	2631	18	12	155	58	128	125	0.163719148694	0.495794870932	0.594	0.723	-0.129
1068	CDK5RAP2	CDK5RAP2	chr9	-	123232388	123232498	123232388	123232495	123234025	123234156	1068	27	3	44	1	128	125	0.164783310674	0.49649834546	0.898	0.977	-0.079
2609	CCDC125	CCDC125	chr5	-	68609811	68609873	68609811	68609870	68616063	68616407	2609	4	13	5	48	128	125	0.165241506272	0.497230626295	0.231	0.092	0.139
1786	ATP6V0B	ATP6V0B	chr1	+	44442697	44443972	44443652	44443972	44442444	44442496	1786	985	3	1141	0	1080	125	0.167687804369	0.50300291628	0.974	1.0	-0.026
1820	MIER3	MIER3	chr5	-	56224593	56224688	56224593	56224685	56226490	56226572	1820	60	22	21	14	128	125	0.168248054645	0.50300291628	0.727	0.594	0.133
2010	FDXR	FDXR	chr17	-	72860945	72861071	72860945	72861053	72861840	72861942	2010	2	22	1	63	143	125	0.168076083408	0.50300291628	0.074	0.014	0.06
2437	AFTPH	AFTPH	chr2	+	64819018	64820138	64819021	64820138	64812555	64812679	2437	87	49	92	72	128	125	0.16817800168	0.50300291628	0.634	0.555	0.079
2965	TMEM53	TMEM53	chr1	-	45118918	45120881	45118918	45120791	45125845	45125967	2965	7	4	73	15	215	125	0.167777510661	0.50300291628	0.504	0.739	-0.235
1385	SIGMAR1	SIGMAR1	chr9	-	34634718	34635855	34634718	34635637	34636993	34637086	1385	295	11	1601	36	343	125	0.16908542239	0.504164145184	0.907	0.942	-0.035
1593	LOC100506207	LOC100506207	chr6	+	8438172	8438264	8438195	8438264	8435855	8436411	1593	4	4	9	2	148	125	0.169945421505	0.504164145184	0.458	0.792	-0.334
1730	MFF	MFF	chr2	+	228195341	228195562	228195496	228195562	228194321	228194499	1730	252	5	415	3	280	125	0.169427798205	0.504164145184	0.957	0.984	-0.027
2076	BAX	BAX	chr19	+	49464788	49465055	49464827	49465055	49464066	49464171	2076	252	2	892	3	164	125	0.169830797101	0.504164145184	0.99	0.996	-0.006
2402	HLA-DPA1	HLA-DPA1	chr6	-	33041247	33041446	33041247	33041370	33048456	33048555	2402	33	1	20	3	201	125	0.169728968714	0.504164145184	0.954	0.806	0.148
700	TMEM14C	TMEM14C	chr6	+	10724788	10724866	10724802	10724866	10723147	10723474	700	9	261	40	703	139	125	0.169054427289	0.504164145184	0.03	0.049	-0.019
1270	INTS7	INTS7	chr1	-	212119948	212120047	212119948	212119987	212125910	212126043	1270	16	1	54	0	185	125	0.170724181118	0.505565903548	0.915	1.0	-0.085
24	PRKACB	PRKACB	chr1	+	84670161	84671122	84670164	84671122	84668365	84668488	24	3	10	12	14	128	125	0.171059028606	0.505565903548	0.227	0.456	-0.229
3347	RHBDF2	RHBDF2	chr17	-	74475814	74476023	74475814	74475936	74477456	74477627	3347	0	3	64	102	212	125	0.171133864938	0.505565903548	0.0	0.27	-0.27
796	NUDT13	NUDT13	chr10	+	74886392	74886585	74886430	74886585	74884875	74885001	796	1	0	1	7	163	125	0.17129299112	0.505565903548	1.0	0.099	0.901
748	DDIT3	DDIT3	chr12	-	57911051	57911302	57911051	57911221	57911488	57911536	748	117	159	57	57	206	125	0.171775128856	0.506342248452	0.309	0.378	-0.069
1785	WDR4	WDR4	chr21	-	44274671	44274736	44274671	44274733	44275791	44275890	1785	13	3	93	7	128	125	0.172284123972	0.507195682165	0.809	0.928	-0.119
3399	SHPRH	SHPRH	chr6	-	146205944	146207923	146205944	146207576	146209155	146209236	3399	61	0	62	2	472	125	0.173155362679	0.509112014187	1.0	0.891	0.109
1014	LEMD3	LEMD3	chr12	+	65604705	65604743	65604708	65604743	65563350	65564898	1014	90	3	66	0	128	125	0.174041048181	0.509770421225	0.967	1.0	-0.033
2291	NR2C1	NR2C1	chr12	-	95424184	95424649	95424184	95424405	95425124	95425264	2291	3	2	18	2	369	125	0.174020790059	0.509770421225	0.337	0.753	-0.416
280	BRD9	BRD9	chr5	-	889135	889280	889135	889275	889701	889762	280	91	5	150	3	130	125	0.173997529438	0.509770421225	0.946	0.98	-0.034
1104	IDH3G	IDH3G	chrX	-	153051220	153051727	153051220	153051428	153051809	153051904	1104	178	0	382	4	424	125	0.174657821749	0.509803817239	1.0	0.966	0.034
3063	KANSL1	KANSL1	chr17	-	44111526	44111651	44111526	44111648	44115903	44116052	3063	49	7	68	4	128	125	0.175026000237	0.509803817239	0.872	0.943	-0.071
3708	SLC43A3	SLC43A3	chr11	-	57193013	57193182	57193013	57193143	57193461	57193862	3708	0	19	27	364	164	125	0.175155443915	0.509803817239	0.0	0.054	-0.054
571	AUP1	AUP1	chr2	-	74754067	74754248	74754067	74754186	74754374	74754490	571	66	480	80	741	187	125	0.174755576988	0.509803817239	0.084	0.067	0.017
964	SIPA1L1	SIPA1L1	chr14	+	72204957	72205042	72204960	72205042	72201993	72202108	964	30	6	100	38	128	125	0.174883639356	0.509803817239	0.83	0.72	0.11
2540	RSRC2	RSRC2	chr12	-	122992764	122992997	122992764	122992994	122995655	122995735	2540	222	183	173	174	128	125	0.176176786886	0.510895305048	0.542	0.493	0.049
721	DYNLT1	DYNLT1	chr6	-	159058159	159058237	159058159	159058217	159058802	159058926	721	210	8	1275	27	145	125	0.176193664268	0.510895305048	0.958	0.976	-0.018
750	DDIT3	DDIT3	chr12	-	57911051	57911378	57911051	57911325	57911488	57911536	750	120	2	27	2	178	125	0.175948004762	0.510895305048	0.977	0.905	0.072
1802	TMEM128	TMEM128	chr4	-	4237268	4237983	4237268	4237981	4239553	4239662	1802	40	1	86	8	127	125	0.176479236294	0.511082099092	0.975	0.914	0.061
3152	SUPT20H	SUPT20H	chr13	-	37619383	37619513	37619383	37619510	37621671	37621738	3152	8	36	52	134	128	125	0.177950800434	0.514585777462	0.178	0.275	-0.097
3890	CCDC51	CCDC51	chr3	-	48475116	48475386	48475116	48475281	48476226	48476425	3890	4	22	9	125	230	125	0.178134410199	0.514585777462	0.09	0.038	0.052
3506	CDV3	CDV3	chr3	+	133306002	133309118	133306005	133309118	133305406	133305566	3506	218	44	555	85	128	125	0.178615947411	0.514982741233	0.829	0.864	-0.035
529	YY1AP1	YY1AP1	chr1	-	155638417	155638568	155638417	155638508	155640110	155640255	529	173	150	92	61	185	125	0.17871750691	0.514982741233	0.438	0.505	-0.067
1163	TBC1D1	TBC1D1	chr4	+	38126582	38126752	38126731	38126752	38117330	38117575	1163	99	0	429	7	274	125	0.179069008084	0.515155929558	1.0	0.965	0.035
3159	SCARF1	SCARF1	chr17	-	1540002	1540149	1540002	1540112	1540234	1540356	3159	2	1	9	0	162	125	0.179446353654	0.515155929558	0.607	1.0	-0.393
727	PAQR4	PAQR4	chr16	+	3021157	3021379	3021274	3021379	3019245	3019841	727	84	0	194	4	242	125	0.179340933123	0.515155929558	1.0	0.962	0.038
1130	CELF1	CELF1	chr11	-	47500428	47500504	47500428	47500492	47504246	47504408	1130	45	22	107	78	137	125	0.181552789371	0.520192466636	0.651	0.556	0.095
3248	NAT9	NAT9	chr17	-	72768098	72768190	72768098	72768116	72768356	72768416	3248	3	13	3	3	199	125	0.181780206155	0.520192466636	0.127	0.386	-0.259
3709	SLC43A3	SLC43A3	chr11	-	57193461	57193862	57193461	57193825	57194060	57194125	3709	11	25	105	403	162	125	0.181876033337	0.520192466636	0.253	0.167	0.086
3493	LY6K	LY6K	chr8	+	143784261	143785584	143784508	143785584	143783017	143783131	3493	49	4	143	24	372	125	0.18249398127	0.521314698041	0.805	0.667	0.138
599	TSC22D4	TSC22D4	chr7	-	100074899	100075827	100074899	100075082	100076416	100076902	599	165	1	474	10	870	125	0.183279331411	0.522637100889	0.96	0.872	0.088
600	TSC22D4	TSC22D4	chr7	-	100074899	100075930	100074899	100075082	100076416	100076902	600	198	1	570	10	973	125	0.183409211952	0.522637100889	0.962	0.88	0.082
62	GCAT	GCAT	chr22	+	38205955	38206164	38206033	38206164	38203911	38204170	62	1	8	21	44	203	125	0.183866168274	0.523293983844	0.071	0.227	-0.156
574	ZNF84	ZNF84	chr12	+	133617863	133618068	133617870	133618068	133613871	133614131	574	14	2	14	0	132	125	0.18426601934	0.523786925824	0.869	1.0	-0.131
2453	NOS1AP	NOS1AP	chr1	+	162270422	162270496	162270437	162270496	162257133	162257226	2453	7	8	15	39	140	125	0.184674120443	0.524302079046	0.439	0.256	0.183
3441	PTGES2	PTGES2	chr9	-	130885980	130886130	130885980	130886126	130886770	130886829	3441	86	3	412	5	129	125	0.185007976718	0.52460544073	0.965	0.988	-0.023
1140	TMEM134	TMEM134	chr11	-	67234971	67235061	67234971	67235034	67235498	67235563	1140	28	3	121	29	152	125	0.185659378269	0.524662213341	0.885	0.774	0.111
1790	IST1	IST1	chr16	+	71958671	71958720	71958675	71958720	71956376	71956583	1790	34	0	35	2	129	125	0.185298376265	0.524662213341	1.0	0.944	0.056
2736	PPP3CB	PPP3CB	chr10	-	75206249	75206334	75206249	75206331	75214169	75214247	2736	54	38	156	151	128	125	0.18570908287	0.524662213341	0.581	0.502	0.079
768	TJAP1	TJAP1	chr6	+	43466712	43466838	43466715	43466838	43465618	43465715	768	15	9	39	44	128	125	0.186631868201	0.526625454716	0.619	0.464	0.155
1425	DYRK1A	DYRK1A	chr21	+	38850482	38850602	38850509	38850602	38844985	38845182	1425	20	139	18	78	152	125	0.188247578763	0.527726323764	0.106	0.16	-0.054
1700	PDE6B	PDE6B	chr4	+	663834	664681	663837	664681	661644	661795	1700	12	0	12	2	128	125	0.188369976611	0.527726323764	1.0	0.854	0.146
2723	PDIA5	PDIA5	chr3	+	122864945	122865106	122864964	122865106	122864368	122864439	2723	55	6	141	7	144	125	0.188013002175	0.527726323764	0.888	0.946	-0.058
2831	PPP6R3	PPP6R3	chr11	+	68380533	68382801	68382099	68382801	68377371	68377491	2831	1219	0	2122	4	1691	125	0.187589123214	0.527726323764	1.0	0.975	0.025
3228	ZNF473	ZNF473	chr19	+	50534148	50534348	50534270	50534348	50529062	50529379	3228	62	13	31	12	247	125	0.188392132023	0.527726323764	0.707	0.567	0.14
3702	DPP3	DPP3	chr11	+	66249663	66249941	66249666	66249941	66247483	66247936	3702	18	13	37	47	128	125	0.187834329858	0.527726323764	0.575	0.435	0.14
1648	TFCP2	TFCP2	chr12	-	51487538	51489061	51487538	51489058	51489771	51489823	1648	52	11	149	18	128	125	0.189557950671	0.529068144928	0.822	0.89	-0.068
465	POLR3F	POLR3F	chr20	+	18462262	18462454	18462266	18462454	18461045	18461153	465	22	3	90	4	129	125	0.189240041536	0.529068144928	0.877	0.956	-0.079
670	C1orf131	C1orf131	chr1	-	231364895	231364955	231364895	231364952	231374602	231374934	670	15	4	46	27	128	125	0.189460754004	0.529068144928	0.786	0.625	0.161
416	MLH1	MLH1	chr3	+	37038109	37038200	37038114	37038200	37035267	37035381	416	13	1	39	0	130	125	0.190496455311	0.531046210161	0.926	1.0	-0.074
2387	AGFG1	AGFG1	chr2	+	228418419	228418511	228418425	228418511	228416674	228416833	2387	118	36	333	75	131	125	0.192247663387	0.535282349503	0.758	0.809	-0.051
3298	SECISBP2	SECISBP2	chr9	+	91940341	91940591	91940462	91940591	91934566	91934712	3298	75	16	193	26	246	125	0.19367576455	0.537894792338	0.704	0.79	-0.086
3373	COPS2	COPS2	chr15	-	49429544	49429655	49429544	49429634	49431724	49431850	3373	98	99	121	156	146	125	0.193884189536	0.537894792338	0.459	0.399	0.06
808	SP2-AS1	SP2-AS1	chr17	-	45975751	45977744	45975751	45976669	45995817	45995937	808	23	0	22	2	1200	125	0.193565797935	0.537894792338	1.0	0.534	0.466
3299	WDR20	WDR20	chr14	+	102674939	102676867	102675198	102676867	102661274	102661457	3299	80	6	127	4	384	125	0.194466006642	0.538862039988	0.813	0.912	-0.099
723	ZNF189	ZNF189	chr9	+	104162165	104162292	104162207	104162292	104161135	104161471	723	11	28	3	19	167	125	0.194923774933	0.539243440905	0.227	0.106	0.121
810	ACSF3	ACSF3	chr16	+	89211621	89211809	89211674	89211809	89199543	89199670	810	3	20	3	64	178	125	0.195070323062	0.539243440905	0.095	0.032	0.063
857	NDUFB9	NDUFB9	chr8	+	125555327	125555520	125555362	125555520	125551342	125551528	857	706	18	1704	29	160	125	0.195473955267	0.539713632762	0.968	0.979	-0.011
2233	CREM	CREM	chr10	+	35467799	35467914	35467816	35467914	35437295	35437419	2233	0	58	2	49	142	125	0.197319519359	0.54029076924	0.0	0.035	-0.035
2405	NSMCE4A	NSMCE4A	chr10	-	123718838	123718925	123718838	123718922	123719015	123719110	2405	89	6	222	7	128	125	0.196724807251	0.54029076924	0.935	0.969	-0.034
2408	AGTPBP1	AGTPBP1	chr9	-	88270057	88270235	88270057	88270115	88272349	88272558	2408	30	10	73	13	245	125	0.197299979723	0.54029076924	0.605	0.741	-0.136
2762	APOL1	APOL1	chr22	+	36650943	36651045	36650982	36651045	36649116	36649265	2762	0	12	6	50	164	125	0.196377398452	0.54029076924	0.0	0.084	-0.084
3233	TCF4	TCF4	chr18	-	53018104	53018234	53018104	53018231	53070684	53070749	3233	44	5	13	0	128	125	0.197095544617	0.54029076924	0.896	1.0	-0.104
3274	MYH10	MYH10	chr17	-	8479960	8479990	8479960	8479987	8480553	8480656	3274	49	1	49	4	128	125	0.196161992655	0.54029076924	0.98	0.923	0.057
409	MSANTD2	MSANTD2	chr11	-	124644614	124644870	124644614	124644714	124669766	124670300	409	42	1	4	1	281	125	0.19661699467	0.54029076924	0.949	0.64	0.309
981	DHX35	DHX35	chr20	+	37617435	37617560	37617455	37617560	37612341	37612419	981	0	10	3	18	145	125	0.199064501277	0.544423742546	0.0	0.126	-0.126
2580	PLSCR3	PLSCR3	chr17	-	7297422	7297586	7297422	7297478	7297795	7298162	2580	65	7	103	20	233	125	0.199520175725	0.54502497175	0.833	0.734	0.099
837	GAS2L1	GAS2L1	chr22	+	29707451	29708778	29708131	29708778	29706816	29706988	837	260	1	186	3	805	125	0.200509953761	0.547082058019	0.976	0.906	0.07
284	PRNP	PRNP	chr20	+	4679856	4682234	4679861	4682234	4666796	4667154	284	304	6	141	6	130	125	0.201322538084	0.548005165503	0.98	0.958	0.022
593	EVC	EVC	chr4	+	5812679	5816031	5812682	5816031	5812065	5812177	593	22	11	19	18	128	125	0.201264713588	0.548005165503	0.661	0.508	0.153
1217	FKBP1B	FKBP1B	chr2	+	24285888	24286550	24285933	24286550	24283683	24283796	1217	9	11	59	38	170	125	0.203345957045	0.549195789791	0.376	0.533	-0.157
1431	CHAMP1	CHAMP1	chr13	+	115086584	115086707	115086623	115086707	115079964	115080118	1431	6	1	17	0	164	125	0.2032776354	0.549195789791	0.821	1.0	-0.179
1707	LYPLA1	LYPLA1	chr8	-	54963571	54963748	54963571	54963706	54965214	54965316	1707	42	0	1052	32	167	125	0.203898739784	0.549195789791	1.0	0.961	0.039
1906	SMAD7	SMAD7	chr18	-	46468850	46468925	46468850	46468922	46474753	46474807	1906	237	42	170	21	128	125	0.203888195429	0.549195789791	0.846	0.888	-0.042
2149	TNPO2	TNPO2	chr19	-	12812885	12812991	12812885	12812961	12813636	12813732	2149	30	198	26	247	155	125	0.202912453431	0.549195789791	0.109	0.078	0.031
2439	SVIL-AS1	SVIL-AS1	chr10	+	29756168	29758059	29757848	29758059	29704285	29704341	2439	61	0	212	5	1805	125	0.203314067542	0.549195789791	1.0	0.746	0.254
2880	BAG6	BAG6	chr6	-	31611666	31611754	31611666	31611751	31611858	31611971	2880	147	28	324	44	128	125	0.202394276297	0.549195789791	0.837	0.878	-0.041
342	AES	AES	chr19	-	3052907	3054038	3052907	3054035	3054117	3054192	342	450	10	789	28	128	125	0.202216684218	0.549195789791	0.978	0.965	0.013
90	COBLL1	COBLL1	chr2	-	165550778	165552346	165550778	165552343	165555914	165556009	90	4	0	118	45	128	125	0.203661667449	0.549195789791	1.0	0.719	0.281
115	TDRD3	TDRD3	chr13	+	61147746	61148013	61147749	61148013	61141658	61141784	115	46	15	18	11	128	125	0.204877451167	0.551189510648	0.75	0.615	0.135
2077	BAX	BAX	chr19	+	49464739	49465055	49464827	49465055	49464066	49464171	2077	86	2	461	3	213	125	0.205599117392	0.551846179202	0.962	0.989	-0.027
3084	BHLHB9	BHLHB9	chrX	+	102002744	102002839	102002760	102002839	101975884	101975955	3084	2	2	3	0	141	125	0.205565408412	0.551846179202	0.47	1.0	-0.53
397	AP2A2	AP2A2	chr11	+	985431	985582	985434	985582	984644	984753	397	50	118	69	215	128	125	0.206592848909	0.553479032846	0.293	0.239	0.054
634	PSENEN	PSENEN	chr19	+	36236735	36236892	36236773	36236892	36236477	36236601	634	194	5	599	28	163	125	0.206686458393	0.553479032846	0.967	0.943	0.024
817	HMGA2	HMGA2	chr12	+	66308499	66309307	66308838	66309307	66232298	66232349	817	0	10	4	25	464	125	0.207289970498	0.554452687293	0.0	0.041	-0.041
276	PSRC1	PSRC1	chr1	-	109825301	109825358	109825301	109825353	109825684	109825790	276	12	3	59	34	130	125	0.207744883624	0.555027082145	0.794	0.625	0.169
2587	HIVEP3	HIVEP3	chr1	-	41972035	41976937	41972035	41976934	41978486	41979421	2587	23	8	27	4	128	125	0.208151820767	0.555472122162	0.737	0.868	-0.131
1800	LOC100131626	LOC100131626	chr11	-	118251934	118252275	118251934	118252222	118288055	118288139	1800	7	0	12	3	178	125	0.209423346637	0.558220708279	1.0	0.737	0.263
3339	ZNF430	ZNF430	chr19	+	21216891	21216990	21216894	21216990	21216261	21216388	3339	16	2	29	10	128	125	0.210349449498	0.558805281897	0.887	0.739	0.148
3514	MLLT10	MLLT10	chr10	+	22028958	22029165	22029082	22029165	22024067	22024164	3514	157	9	234	7	249	125	0.210368063717	0.558805281897	0.898	0.944	-0.046
3571	MTHFSD	MTHFSD	chr16	-	86588250	86588357	86588250	86588354	86588774	86588841	3571	4	4	2	8	128	125	0.210293059475	0.558805281897	0.494	0.196	0.298
212	CALCOCO1	CALCOCO1	chr12	-	54117376	54117567	54117376	54117468	54118428	54118531	212	194	9	110	2	224	125	0.211152147569	0.560244102218	0.923	0.968	-0.045
1174	SF1	SF1	chr11	-	64532075	64533627	64532075	64532990	64534371	64534551	1174	2095	355	1160	221	762	125	0.211904337162	0.56024672453	0.492	0.463	0.029
35	KIAA0922	KIAA0922	chr4	+	154505986	154506083	154505989	154506083	154504715	154504824	35	78	15	15	6	128	125	0.211525929544	0.56024672453	0.835	0.709	0.126
3935	MIR22HG	MIR22HG	chr17	-	1614797	1616189	1614797	1615693	1616996	1617308	3935	1284	62	345	23	621	125	0.212122840313	0.56024672453	0.807	0.751	0.056
767	TJAP1	TJAP1	chr6	+	43466660	43466838	43466712	43466838	43465618	43465715	767	6	13	8	39	177	125	0.212060340395	0.56024672453	0.246	0.127	0.119
1373	C11orf49	C11orf49	chr11	+	47182996	47183798	47183014	47183798	47182677	47182741	1373	7	65	16	82	143	125	0.213819162408	0.563724130888	0.086	0.146	-0.06
3090	KIAA0430	KIAA0430	chr16	-	15727473	15727700	15727473	15727691	15728613	15728788	3090	16	1	42	0	134	125	0.213927331367	0.563724130888	0.937	1.0	-0.063
1015	ZNF670	ZNF670	chr1	-	247197939	247201729	247197939	247201726	247202111	247202172	1015	26	3	13	0	128	125	0.215354844161	0.56426875834	0.894	1.0	-0.106
197	OAZ2	OAZ2	chr15	-	64983632	64983790	64983632	64983787	64995227	64995480	197	208	18	312	39	128	125	0.21487546383	0.56426875834	0.919	0.887	0.032
372	ZNF454	ZNF454	chr5	+	178369685	178369825	178369688	178369825	178368193	178368387	372	0	2	2	1	128	125	0.214632655402	0.56426875834	0.0	0.661	-0.661
3950	ANKRD11	ANKRD11	chr16	-	89383340	89383486	89383340	89383483	89484691	89484776	3950	82	99	148	141	128	125	0.214385588548	0.56426875834	0.447	0.506	-0.059
613	ZNF213	ZNF213	chr16	+	3188354	3188542	3188418	3188542	3187166	3187680	613	6	6	2	7	189	125	0.215249164362	0.56426875834	0.398	0.159	0.239
1735	PROCA1	PROCA1	chr17	-	27031324	27031634	27031324	27031453	27031725	27031861	1735	16	9	4	6	306	125	0.215858821779	0.564682353125	0.421	0.214	0.207
3639	PHF20L1	PHF20L1	chr8	+	133790037	133790157	133790041	133790157	133787603	133787891	3639	10	11	6	15	129	125	0.21624573021	0.564682353125	0.468	0.279	0.189
5	DERL3	DERL3	chr22	-	24176689	24179149	24176689	24177119	24179250	24179341	5	20	0	116	8	2155	125	0.216036548335	0.564682353125	1.0	0.457	0.543
3403	HDAC5	HDAC5	chr17	-	42188096	42188171	42188096	42188168	42194861	42195072	3403	96	99	9	16	128	125	0.216499472875	0.56470686435	0.486	0.355	0.131
1455	ZNF205	ZNF205	chr16	+	3163349	3163488	3163417	3163488	3162562	3162683	1455	8	10	14	36	193	125	0.217141268196	0.564720008662	0.341	0.201	0.14
183	C12orf4	C12orf4	chr12	-	4645182	4645385	4645182	4645377	4647574	4647674	183	7	2	41	3	133	125	0.21728173037	0.564720008662	0.767	0.928	-0.161
296	NFYC	NFYC	chr1	+	41228559	41228718	41228661	41228718	41223792	41223966	296	212	1	373	6	227	125	0.216813787551	0.564720008662	0.992	0.972	0.02
3751	COG2	COG2	chr1	+	230824165	230824308	230824168	230824308	230823816	230823889	3751	12	0	54	6	128	125	0.217481959199	0.564720008662	1.0	0.898	0.102
389	WDR45	WDR45	chrX	-	48934303	48934412	48934303	48934409	48935495	48935570	389	0	9	5	32	128	125	0.218480860655	0.566677069555	0.0	0.132	-0.132
283	PRNP	PRNP	chr20	+	4679856	4682234	4679861	4682234	4666796	4667158	283	294	19	148	15	130	125	0.219364368282	0.568151464017	0.937	0.905	0.032
343	MTF2	MTF2	chr1	+	93575786	93575985	93575883	93575985	93544791	93545088	343	71	0	194	4	222	125	0.219541002755	0.568151464017	1.0	0.965	0.035
2917	AIFM2	AIFM2	chr10	-	71883662	71883856	71883662	71883853	71892489	71892690	2917	1	0	3	11	128	125	0.219904838028	0.568456466088	1.0	0.21	0.79
1823	ZWILCH	ZWILCH	chr15	+	66801083	66801230	66801178	66801230	66797420	66797729	1823	8	16	32	117	220	125	0.221675159932	0.570540660399	0.221	0.134	0.087
2234	CREM	CREM	chr10	+	35500181	35501886	35500583	35501886	35495822	35495979	2234	249	25	279	19	527	125	0.22169862096	0.570540660399	0.703	0.777	-0.074
2548	MRPL11	MRPL11	chr11	-	66204820	66204914	66204820	66204906	66205634	66205730	2548	120	6	462	12	133	125	0.221327798225	0.570540660399	0.949	0.973	-0.024
2735	PPP3CB	PPP3CB	chr10	-	75206249	75206334	75206249	75206331	75227310	75227436	2735	0	1	2	0	128	125	0.221541511262	0.570540660399	0.0	1.0	-1.0
1142	TMEM134	TMEM134	chr11	-	67231818	67232167	67231818	67232132	67232273	67232327	1142	34	0	190	7	160	125	0.222622902058	0.570641244207	1.0	0.955	0.045
3083	BHLHB9	BHLHB9	chrX	+	102002744	102002839	102002760	102002839	101975884	101976019	3083	2	0	0	1	141	125	0.222620209391	0.570641244207	1.0	0.0	1.0
316	SLC25A10	SLC25A10	chr17	+	79684786	79684891	79684813	79684891	79684428	79684521	316	0	33	11	274	152	125	0.222725401244	0.570641244207	0.0	0.032	-0.032
97	TMEM136	TMEM136	chr11	+	120198160	120198349	120198174	120198349	120195837	120196077	97	2	0	0	1	139	125	0.222473423381	0.570641244207	1.0	0.0	1.0
1127	BTN3A2	BTN3A2	chr6	+	26375742	26378548	26376024	26378548	26374998	26375026	1127	3	8	17	18	407	125	0.223520588619	0.571544273543	0.103	0.225	-0.122
1263	RAB2B	RAB2B	chr14	-	21936828	21936911	21936828	21936867	21943025	21943093	1263	64	10	105	9	169	125	0.223572489521	0.571544273543	0.826	0.896	-0.07
656	MED21	MED21	chr12	+	27180279	27180380	27180281	27180380	27179352	27179467	656	143	2	195	7	127	125	0.224478218262	0.572242293904	0.986	0.965	0.021
696	GPR176	GPR176	chr15	-	40099206	40099459	40099206	40099398	40212055	40213093	696	48	0	100	3	186	125	0.224588386227	0.572242293904	1.0	0.957	0.043
888	ADAM15	ADAM15	chr1	+	155025116	155025253	155025146	155025253	155023747	155023941	888	3	45	2	95	155	125	0.224185343719	0.572242293904	0.051	0.017	0.034
3646	RAD23A	RAD23A	chr19	+	13060088	13060222	13060091	13060222	13059894	13059973	3646	72	93	290	302	128	125	0.225219659957	0.573218760089	0.431	0.484	-0.053
809	RHOT1	RHOT1	chr17	+	30498061	30498120	30498065	30498120	30469472	30469748	809	32	0	67	3	129	125	0.225657810272	0.573702089701	1.0	0.956	0.044
169	MORF4L2	MORF4L2	chrX	-	102933426	102933579	102933426	102933528	102940098	102940188	169	379	395	469	549	176	125	0.225942951274	0.573795780653	0.405	0.378	0.027
1364	ALAS1	ALAS1	chr3	+	52233225	52233456	52233236	52233456	52232098	52232271	1364	99	11	212	14	136	125	0.226419982793	0.574376048556	0.892	0.933	-0.041
3478	CNBP	CNBP	chr3	-	128889921	128890126	128889921	128890123	128890288	128890381	3478	15	315	32	457	128	125	0.226930258578	0.57503928462	0.044	0.064	-0.02
2695	TMEM91	TMEM91	chr19	+	41889619	41889987	41889767	41889987	41888676	41888826	2695	31	12	1	2	273	125	0.227588208349	0.575444583692	0.542	0.186	0.356
425	ANAPC15	ANAPC15	chr11	-	71820632	71820986	71820632	71820974	71821133	71821271	425	0	29	15	357	137	125	0.227473320782	0.575444583692	0.0	0.037	-0.037
3719	EPC1	EPC1	chr10	-	32634039	32634551	32634039	32634490	32635690	32636146	3719	78	13	104	27	186	125	0.228271198834	0.576275207547	0.801	0.721	0.08
945	SMURF1	SMURF1	chr7	-	98630659	98630744	98630659	98630735	98633137	98633339	945	35	16	154	46	134	125	0.22841544358	0.576275207547	0.671	0.757	-0.086
3160	SCARF1	SCARF1	chr17	-	1543205	1543334	1543205	1543264	1543741	1543960	3160	11	3	16	1	195	125	0.228932864023	0.576950762003	0.702	0.911	-0.209
1550	LINC01503	LINC01503	chr9	+	132104014	132104322	132104110	132104322	132101070	132101196	1550	17	1	36	0	221	125	0.230381030117	0.578078784582	0.906	1.0	-0.094
1729	MFF	MFF	chr2	+	228211941	228212100	228212058	228212100	228205007	228205096	1729	252	4	355	2	242	125	0.230231774334	0.578078784582	0.97	0.989	-0.019
3620	CHRDL1	CHRDL1	chrX	-	109964612	109964758	109964612	109964755	110002888	110002982	3620	4	0	105	36	128	125	0.22999195403	0.578078784582	1.0	0.74	0.26
362	PPP6R2	PPP6R2	chr22	+	50857774	50857891	50857777	50857891	50857295	50857408	362	9	91	6	117	128	125	0.230270487684	0.578078784582	0.088	0.048	0.04
3205	SLC6A8	SLC6A8	chrX	+	152958916	152959041	152958946	152959041	152958717	152958821	3205	660	28	272	7	155	125	0.230718188836	0.578296891974	0.95	0.969	-0.019
736	REEP2	REEP2	chr5	+	137776629	137776777	137776704	137776777	137774689	137774929	736	2	1	3	9	200	125	0.231264757467	0.579038845619	0.556	0.172	0.384
1605	SAFB	SAFB	chr19	+	5661528	5661819	5661531	5661819	5657251	5657358	1605	156	209	131	211	128	125	0.231808731366	0.579772703665	0.422	0.377	0.045
1406	PHRF1	PHRF1	chr11	+	605604	605724	605607	605724	605118	605300	1406	69	5	94	13	128	125	0.232586807127	0.581089850022	0.931	0.876	0.055
1191	TMED7-TICAM2	TMED7-TICAM2	chr5	-	114914192	114917012	114914192	114916894	114952014	114952142	1191	6	2	53	5	243	125	0.235387411261	0.583044273767	0.607	0.845	-0.238
1262	APPL2	APPL2	chr12	-	105601748	105601825	105601748	105601807	105601935	105601977	1262	2	22	4	142	143	125	0.235126671261	0.583044273767	0.074	0.024	0.05
1497	ZMYND11	ZMYND11	chr10	+	285995	286051	285998	286051	285377	285465	1497	93	9	233	13	128	125	0.234603824064	0.583044273767	0.91	0.946	-0.036
2576	CDC7	CDC7	chr1	+	91967210	91967388	91967244	91967388	91966403	91966505	2576	1	2	30	12	159	125	0.235284765844	0.583044273767	0.282	0.663	-0.381
3330	CHURC1	CHURC1	chr14	+	65392724	65392798	65392727	65392798	65390708	65390844	3330	18	98	66	255	128	125	0.233749934056	0.583044273767	0.152	0.202	-0.05
478	CAPNS1	CAPNS1	chr19	+	36631898	36632122	36631901	36632122	36630827	36631059	478	2	0	6	6	128	125	0.234592524153	0.583044273767	1.0	0.494	0.506
56	PLAGL1	PLAGL1	chr6	-	144287294	144287422	144287294	144287349	144290043	144290115	56	18	5	21	2	198	125	0.234388219708	0.583044273767	0.694	0.869	-0.175
763	FAT4	FAT4	chr4	+	126411055	126414087	126411058	126414087	126408499	126408761	763	25	29	0	2	128	125	0.234742670286	0.583044273767	0.457	0.0	0.457
1571	RTN3	RTN3	chr11	+	63486173	63488504	63486452	63488504	63448921	63449250	1571	29	0	13	1	404	125	0.23757340695	0.586768855131	1.0	0.801	0.199
2460	TLE4	TLE4	chr9	+	82267504	82267709	82267507	82267709	82242288	82242363	2460	49	107	8	29	128	125	0.237485358545	0.586768855131	0.309	0.212	0.097
714	MAN2B1	MAN2B1	chr19	-	12769241	12769324	12769241	12769321	12772073	12772190	714	101	1	292	9	128	125	0.237652811944	0.586768855131	0.99	0.969	0.021
930	STIL	STIL	chr1	-	47728574	47728785	47728574	47728734	47735306	47735538	930	11	9	80	36	176	125	0.23801905712	0.587045934903	0.465	0.612	-0.147
1726	EIF1AD	EIF1AD	chr11	-	65767773	65767952	65767773	65767877	65769510	65769637	1726	112	6	88	9	200	125	0.238839211312	0.588111396714	0.921	0.859	0.062
3823	GSN	GSN	chr9	+	124062333	124062404	124062342	124062404	124043747	124043840	3823	22	1	31	5	134	125	0.239027738864	0.588111396714	0.954	0.853	0.101
516	ZNF638	ZNF638	chr2	+	71660294	71660413	71660357	71660413	71658456	71658558	516	208	7	300	5	188	125	0.239214501476	0.588111396714	0.952	0.976	-0.024
3344	CNIH4	CNIH4	chr1	+	224558984	224559125	224559031	224559125	224553580	224553693	3344	76	0	888	16	172	125	0.239835835129	0.589012343234	1.0	0.976	0.024
3911	CCHCR1	CCHCR1	chr6	-	31124507	31124721	31124507	31124613	31124799	31124866	3911	70	1	202	9	233	125	0.240587098579	0.58960422568	0.974	0.923	0.051
3930	TCF12	TCF12	chr15	+	57212089	57212186	57212099	57212186	57210832	57211104	3930	149	1	167	4	135	125	0.240462229728	0.58960422568	0.993	0.975	0.018
2027	CRNDE	CRNDE	chr16	-	54954209	54954250	54954209	54954239	54957496	54957562	2027	15	18	18	37	136	125	0.241493485448	0.590968841098	0.434	0.309	0.125
3971	CEP170B	CEP170B	chr14	+	105355851	105356095	105355956	105356095	105352611	105354315	3971	241	5	160	1	230	125	0.241655367736	0.590968841098	0.963	0.989	-0.026
1148	E2F3	E2F3	chr6	+	20481436	20481656	20481454	20481656	20480076	20480188	1148	19	3	112	7	143	125	0.242464726783	0.592124781292	0.847	0.933	-0.086
3280	NCOA1	NCOA1	chr2	+	24991089	24993570	24991092	24993570	24985555	24985645	3280	15	4	7	5	128	125	0.24264048805	0.592124781292	0.786	0.578	0.208
3244	NAT9	NAT9	chr17	-	72768098	72768193	72768098	72768178	72768356	72768416	3244	27	4	80	5	140	125	0.243309223947	0.593130397196	0.858	0.935	-0.077
1949	BEND7	BEND7	chr10	-	13489265	13489319	13489265	13489316	13494538	13494658	1949	8	6	27	41	128	125	0.244555405417	0.595540086321	0.566	0.391	0.175
2096	ZNF83	ZNF83	chr19	-	53119970	53120088	53119970	53120068	53122188	53122315	2096	2	10	2	2	145	125	0.244933913381	0.595833972446	0.147	0.463	-0.316
2561	PCMTD2	PCMTD2	chr20	+	62899239	62899363	62899320	62899363	62896610	62896782	2561	102	7	89	11	206	125	0.245390351471	0.596316616456	0.898	0.831	0.067
2951	FAM228B	FAM228B	chr2	+	24303745	24303825	24303748	24303825	24299743	24299839	2951	1	3	4	2	128	125	0.246445241056	0.598251000084	0.246	0.661	-0.415
1176	APTX	APTX	chr9	-	32988076	32988127	32988076	32988122	32989756	32989893	1176	24	25	113	81	130	125	0.248117422508	0.601262129162	0.48	0.573	-0.093
1829	CDK20	CDK20	chr9	-	90581358	90582574	90581358	90582546	90584108	90584264	1829	26	1	20	3	153	125	0.248206002259	0.601262129162	0.955	0.845	0.11
360	NCOA3	NCOA3	chr20	+	46268320	46268566	46268365	46268566	46267751	46267946	360	31	1	89	9	170	125	0.249018165415	0.602597885104	0.958	0.879	0.079
1469	MTA1	MTA1	chr14	+	105930752	105930904	105930799	105930904	105930368	105930484	1469	139	11	161	20	172	125	0.249501728829	0.603136501385	0.902	0.854	0.048
2160	SMARCAD1	SMARCAD1	chr4	+	95200073	95200201	95200079	95200201	95199766	95199884	2160	10	22	51	69	131	125	0.250652977521	0.605286343836	0.303	0.414	-0.111
179	BCKDHA	BCKDHA	chr19	+	41928533	41928675	41928536	41928675	41928068	41928275	179	55	4	103	3	128	125	0.251166634971	0.605893625697	0.931	0.971	-0.04
765	RAP1GDS1	RAP1GDS1	chr4	+	99342405	99342545	99342408	99342545	99341169	99341295	765	60	6	277	46	128	125	0.251634756301	0.606389908041	0.907	0.855	0.052
1658	TUBB	TUBB	chr6	+	30691116	30693203	30691715	30693203	30690694	30690805	1658	13404	31	67372	122	724	125	0.252277391455	0.606673310773	0.987	0.99	-0.003
445	KCTD15	KCTD15	chr19	+	34302695	34306666	34303694	34306666	34302151	34302457	445	90	134	25	26	1124	125	0.25202242157	0.606673310773	0.07	0.097	-0.027
3770	ARFRP1	ARFRP1	chr20	-	62333181	62333252	62333181	62333250	62333487	62333569	3770	76	3	160	13	127	125	0.253276656292	0.608443194065	0.961	0.924	0.037
1405	C11orf30	C11orf30	chr11	+	76170976	76171129	76170979	76171129	76169226	76169402	1405	17	0	25	2	128	125	0.25411370876	0.608686426575	1.0	0.924	0.076
1548	E2F6	E2F6	chr2	-	11593707	11593924	11593707	11593848	11605897	11606303	1548	58	0	79	2	201	125	0.253983409412	0.608686426575	1.0	0.961	0.039
384	AFG3L1P	AFG3L1P	chr16	+	90061100	90063028	90061166	90063028	90060175	90060301	384	15	19	8	19	191	125	0.254168066484	0.608686426575	0.341	0.216	0.125
1727	EIF1AD	EIF1AD	chr11	-	65767773	65767976	65767773	65767877	65769510	65769637	1727	123	6	99	9	224	125	0.255224450995	0.609760224386	0.92	0.86	0.06
251	RALGAPB	RALGAPB	chr20	+	37193998	37194121	37194001	37194121	37191174	37191340	251	16	15	32	49	128	125	0.254967012582	0.609760224386	0.51	0.389	0.121
2911	EIF4G1	EIF4G1	chr3	+	184033859	184034006	184033919	184034006	184033276	184033333	2911	8	1	13	6	185	125	0.255583895677	0.609760224386	0.844	0.594	0.25
2955	MFSD1	MFSD1	chr3	+	158522107	158522160	158522111	158522160	158519714	158520104	2955	28	0	94	4	129	125	0.255935706471	0.609760224386	1.0	0.958	0.042
402	TUBGCP4	TUBGCP4	chr15	+	43690235	43690377	43690238	43690377	43689411	43689519	402	2	8	33	53	128	125	0.255893482321	0.609760224386	0.196	0.378	-0.182
3003	TNIP1	TNIP1	chr5	-	150411847	150411961	150411847	150411944	150414562	150414628	3003	1	16	0	33	142	125	0.256766084141	0.611108568949	0.052	0.0	0.052
312	RPS24	RPS24	chr10	+	79797719	79797740	79797722	79797740	79796951	79797062	312	0	5	5	19	128	125	0.258093267997	0.613635331627	0.0	0.204	-0.204
1717	C1RL	C1RL	chr12	-	7252281	7252403	7252281	7252356	7254493	7254683	1717	0	1	4	1	172	125	0.258764803502	0.613782221966	0.0	0.744	-0.744
2085	AGA	AGA	chr4	-	178355535	178355643	178355535	178355635	178358558	178358673	2085	6	2	5	0	133	125	0.258943015681	0.613782221966	0.738	1.0	-0.262
3284	CDK5RAP1	CDK5RAP1	chr20	-	31984566	31984890	31984566	31984742	31989233	31989375	3284	50	0	126	3	273	125	0.258951824499	0.613782221966	1.0	0.951	0.049
526	ZNF512	ZNF512	chr2	+	27820933	27821121	27820936	27821121	27806524	27806583	526	16	11	27	10	128	125	0.260097934956	0.615627558904	0.587	0.725	-0.138
953	MAGIX	MAGIX	chrX	+	49022412	49024495	49022427	49024495	49021527	49021699	953	4	3	7	15	140	125	0.260263143682	0.615627558904	0.543	0.294	0.249
1326	PLEKHB2	PLEKHB2	chr2	+	131897739	131897848	131897742	131897848	131890474	131890564	1326	223	32	345	37	128	125	0.260582736523	0.615753276181	0.872	0.901	-0.029
2755	PIP5K1A	PIP5K1A	chr1	+	151196720	151196755	151196723	151196755	151171020	151171557	2755	42	100	76	234	128	125	0.260968805515	0.616035658371	0.291	0.241	0.05
1647	MOK	MOK	chr14	-	102698871	102699045	102698871	102699008	102700024	102700126	1647	29	3	10	3	162	125	0.261380954558	0.616378965289	0.882	0.72	0.162
1218	MIER1	MIER1	chr1	+	67394569	67394646	67394572	67394646	67391824	67391925	1218	8	0	11	2	128	125	0.2628079739	0.616379633929	1.0	0.843	0.157
1248	HCST	HCST	chr19	+	36395021	36395173	36395024	36395173	36394673	36394805	1248	6	1	2	2	128	125	0.263248246944	0.616379633929	0.854	0.494	0.36
1769	RYK	RYK	chr3	-	133910692	133910827	133910692	133910818	133913925	133914026	1769	58	34	276	123	134	125	0.262603610151	0.616379633929	0.614	0.677	-0.063
1787	SMIM8	SMIM8	chr6	+	88049833	88052046	88050943	88052046	88046726	88046884	1787	105	1	179	0	1235	125	0.262809761068	0.616379633929	0.914	1.0	-0.086
2095	ZNF83	ZNF83	chr19	-	53138318	53138457	53138318	53138406	53141564	53141644	2095	2	18	0	12	176	125	0.262557797699	0.616379633929	0.073	0.0	0.073
256	ZNF343	ZNF343	chr20	-	2474423	2474690	2474423	2474648	2481301	2481388	256	18	1	32	0	167	125	0.262274287245	0.616379633929	0.931	1.0	-0.069
2838	POLH	POLH	chr6	+	43581396	43588260	43581467	43588260	43578290	43578460	2838	18	0	153	9	196	125	0.263167735111	0.616379633929	1.0	0.916	0.084
731	CASP7	CASP7	chr10	+	115480759	115480927	115480790	115480927	115457252	115457362	731	0	32	6	157	156	125	0.263627754646	0.616643462537	0.0	0.03	-0.03
2331	TTK	TTK	chr6	+	80736094	80736231	80736097	80736231	80732040	80732189	2331	18	2	160	40	128	125	0.263958562455	0.616792960398	0.898	0.796	0.102
1913	GPX4	GPX4	chr19	+	1106376	1106458	1106398	1106458	1106240	1106265	1913	18	1684	26	1669	147	125	0.265882601327	0.618632812886	0.009	0.013	-0.004
1961	GPR137	GPR137	chr11	+	64056508	64056972	64056614	64056972	64055811	64055940	1961	31	0	49	2	231	125	0.26538432964	0.618632812886	1.0	0.93	0.07
2417	MTHFD1L	MTHFD1L	chr6	+	151208977	151209117	151208980	151209117	151206769	151206870	2417	76	56	180	167	128	125	0.265346335323	0.618632812886	0.57	0.513	0.057
383	AFG3L1P	AFG3L1P	chr16	+	90044012	90044210	90044085	90044210	90038987	90039173	383	8	1	16	7	198	125	0.266084385984	0.618632812886	0.835	0.591	0.244
685	ZCCHC10	ZCCHC10	chr5	-	132335823	132335893	132335823	132335865	132342450	132342612	685	4	43	11	60	153	125	0.265743771915	0.618632812886	0.071	0.13	-0.059
3241	NAT9	NAT9	chr17	-	72771760	72771991	72771760	72771846	72772405	72772564	3241	1	37	6	71	270	125	0.267155593616	0.620499072208	0.012	0.038	-0.026
2512	PSMA3	PSMA3	chr14	+	58727665	58727738	58727686	58727738	58724642	58724716	2512	337	4	1679	35	146	125	0.267683844653	0.620681911562	0.986	0.976	0.01
3492	PASK	PASK	chr2	-	242077367	242077502	242077367	242077397	242078068	242078209	3492	53	0	30	1	230	125	0.267771469419	0.620681911562	1.0	0.942	0.058
2770	PSPC1	PSPC1	chr13	-	20248891	20249793	20248891	20249124	20251863	20251963	2770	156	68	64	37	794	125	0.269205430865	0.622501187781	0.265	0.214	0.051
3335	CCL20	CCL20	chr2	+	228680169	228680284	228680172	228680284	228678557	228678703	3335	7	1	7	4	128	125	0.269289522555	0.622501187781	0.872	0.631	0.241
883	TCTN1	TCTN1	chr12	+	111085000	111085141	111085015	111085141	111082771	111082934	883	2	51	4	38	140	125	0.269364425695	0.622501187781	0.034	0.086	-0.052
317	PKD1	PKD1	chr16	-	2147728	2147781	2147728	2147778	2147868	2147985	317	71	34	44	14	128	125	0.270389513368	0.624245919474	0.671	0.754	-0.083
1275	FBXL5	FBXL5	chr4	-	15638116	15638299	15638116	15638296	15640130	15640317	1275	57	1	175	9	128	125	0.272339369097	0.626868806756	0.982	0.95	0.032
2035	CCNJ	CCNJ	chr10	+	97816877	97817004	97816880	97817004	97816457	97816757	2035	1	11	4	12	128	125	0.27209020703	0.626868806756	0.082	0.246	-0.164
2463	NOXA1	NOXA1	chr9	+	140328654	140328858	140328675	140328858	140328416	140328531	2463	0	8	1	4	146	125	0.271869468733	0.626868806756	0.0	0.176	-0.176
2974	STAG3L5P-PVRIG2P-PILRB	STAG3L5P-PVRIG2P-PILRB	chr7	+	99947353	99947510	99947421	99947510	99943487	99943591	2974	31	5	54	16	193	125	0.273093944611	0.627106744691	0.801	0.686	0.115
482	TRIP10	TRIP10	chr19	+	6751044	6751537	6751073	6751537	6750522	6750644	482	3	42	13	400	154	125	0.272968002588	0.627106744691	0.055	0.026	0.029
653	SCARF2	SCARF2	chr22	-	20783511	20783642	20783511	20783627	20783822	20783940	653	46	71	1	5	140	125	0.273256811728	0.627106744691	0.366	0.152	0.214
2799	OSBP2	OSBP2	chr22	+	31285163	31285221	31285166	31285221	31284209	31284327	2799	4	1	8	0	128	125	0.275640608359	0.631949847141	0.796	1.0	-0.204
1136	CELF1	CELF1	chr11	-	47498397	47498511	47498397	47498508	47498848	47498977	1136	44	43	114	146	128	125	0.278880907159	0.633118329715	0.5	0.433	0.067
1344	DDX11	DDX11	chr12	+	31256250	31256329	31256255	31256329	31255869	31255954	1344	39	8	91	30	130	125	0.277855817397	0.633118329715	0.824	0.745	0.079
1422	NFAT5	NFAT5	chr16	+	69718789	69718873	69718792	69718873	69711105	69711238	1422	23	20	28	15	128	125	0.279419929423	0.633118329715	0.529	0.646	-0.117
146	RANGRF	RANGRF	chr17	+	8192575	8193409	8193130	8193409	8192273	8192390	146	171	0	442	3	680	125	0.280752756707	0.633118329715	1.0	0.964	0.036
1517	WDR46	WDR46	chr6	-	33256580	33256790	33256580	33256628	33256878	33257304	1517	141	3	452	4	287	125	0.279346996305	0.633118329715	0.953	0.98	-0.027
1752	FAM111A	FAM111A	chr11	+	58916269	58916426	58916308	58916426	58913299	58913329	1752	5	9	45	42	164	125	0.276963656266	0.633118329715	0.297	0.45	-0.153
1893	GOLGA2P10	GOLGA2P10	chr15	-	83140198	83142538	83140198	83142206	83144202	83144340	1893	4	21	0	6	457	125	0.280939871755	0.633118329715	0.05	0.0	0.05
1896	PRRC2A	PRRC2A	chr6	+	31590466	31590678	31590503	31590678	31588449	31588635	1896	59	36	129	59	162	125	0.278571568469	0.633118329715	0.558	0.628	-0.07
2279	C19orf66	C19orf66	chr19	+	10202151	10202306	10202259	10202306	10201925	10202029	2279	16	3	43	3	233	125	0.281081525871	0.633118329715	0.741	0.885	-0.144
2339	ZFAND5	ZFAND5	chr9	-	74975543	74975703	74975543	74975700	74978385	74978522	2339	544	67	360	35	128	125	0.280601438745	0.633118329715	0.888	0.909	-0.021
2662	SEPT8	SEPT8	chr5	-	132091695	132094516	132091695	132094248	132096493	132096684	2662	141	0	704	6	393	125	0.280084577364	0.633118329715	1.0	0.974	0.026
2996	MARK1	MARK1	chr1	+	220826439	220826694	220826442	220826694	220825327	220825492	2996	6	58	7	35	128	125	0.277781417748	0.633118329715	0.092	0.163	-0.071
3127	ACBD5	ACBD5	chr10	-	27529247	27529413	27529247	27529403	27530987	27531068	3127	5	0	16	4	135	125	0.279594492315	0.633118329715	1.0	0.787	0.213
3193	EXTL2	EXTL2	chr1	-	101354308	101354420	101354308	101354384	101360188	101360735	3193	6	18	3	21	161	125	0.280649067903	0.633118329715	0.206	0.1	0.106
3219	TOX3	TOX3	chr16	-	52497845	52498100	52497845	52498097	52502420	52502486	3219	12	1	26	7	128	125	0.277040323197	0.633118329715	0.921	0.784	0.137
3415	GPANK1	GPANK1	chr6	-	31631629	31632357	31631629	31632354	31632617	31632780	3415	27	16	29	27	128	125	0.27921803453	0.633118329715	0.622	0.512	0.11
747	DDIT3	DDIT3	chr12	-	57911051	57911325	57911051	57911221	57911488	57911536	747	139	159	63	57	229	125	0.280695768028	0.633118329715	0.323	0.376	-0.053
786	ASB9	ASB9	chrX	-	15268551	15268686	15268551	15268656	15270375	15270526	786	31	0	50	2	155	125	0.277031411911	0.633118329715	1.0	0.953	0.047
908	IPO4	IPO4	chr14	-	24651483	24651629	24651483	24651609	24651997	24652048	908	3	65	4	209	145	125	0.281364061026	0.633137629047	0.038	0.016	0.022
2574	TIMM9	TIMM9	chr14	-	58875211	58875802	58875211	58875799	58877560	58877656	2574	5	6	7	3	128	125	0.281804456957	0.633511770455	0.449	0.695	-0.246
302	FOXP4	FOXP4	chr6	+	41555036	41555250	41555039	41555250	41554746	41554894	302	254	68	51	19	128	125	0.283007226863	0.635597377338	0.785	0.724	0.061
49	FAM96A	FAM96A	chr15	-	64364757	64367736	64364757	64365227	64385843	64386207	49	16	1	33	0	2634	125	0.283697676933	0.636529447954	0.432	1.0	-0.568
1905	PCYT2	PCYT2	chr17	-	79866751	79867197	79866751	79866911	79867389	79867478	1905	16	1	30	6	411	125	0.284269168772	0.637081805287	0.83	0.603	0.227
988	TXNDC16	TXNDC16	chr14	-	52985889	52986011	52985889	52985996	53003436	53003511	988	14	0	23	2	140	125	0.284495206861	0.637081805287	1.0	0.911	0.089
3449	STK36	STK36	chr2	+	219561249	219561324	219561312	219561324	219559247	219559358	3449	40	44	27	20	188	125	0.285019352554	0.637637680302	0.377	0.473	-0.096
1408	PGBD1	PGBD1	chr6	+	28251532	28251986	28251552	28251986	28249313	28249695	1408	1	4	10	11	145	125	0.285977339201	0.638980378183	0.177	0.439	-0.262
2435	LRCH4	LRCH4	chr7	-	100171633	100172927	100171633	100171979	100173327	100173405	2435	709	2	868	0	1073	125	0.286194176183	0.638980378183	0.976	1.0	-0.024
2641	ZNF140	ZNF140	chr12	+	133682095	133684258	133682210	133684258	133660051	133660147	2641	102	2	32	2	240	125	0.286449014192	0.638980378183	0.964	0.893	0.071
1159	SPIN2B	SPIN2B	chrX	-	57146114	57147067	57146114	57147064	57147725	57147979	1159	3	11	5	7	128	125	0.289073421346	0.639740277687	0.21	0.411	-0.201
1524	AP3S2	AP3S2	chr15	-	90432280	90432372	90432280	90432368	90437112	90437617	1524	69	7	173	10	129	125	0.287084577632	0.639740277687	0.905	0.944	-0.039
1568	DBNL	DBNL	chr7	+	44098476	44098582	44098500	44098582	44098027	44098079	1568	1	124	8	332	149	125	0.28766646751	0.639740277687	0.007	0.02	-0.013
1987	C17orf49	C17orf49	chr17	+	6920575	6920843	6920579	6920843	6919813	6920004	1987	59	16	22	10	129	125	0.287847734526	0.639740277687	0.781	0.681	0.1
2104	NSUN5	NSUN5	chr7	-	72716512	72717526	72716512	72717521	72717596	72717737	2104	47	2	208	19	130	125	0.288638089168	0.639740277687	0.958	0.913	0.045
2434	STAP2	STAP2	chr19	-	4324451	4324664	4324451	4324526	4325212	4325305	2434	1	3	231	201	263	125	0.289281086189	0.639740277687	0.137	0.353	-0.216
3332	COX18	COX18	chr4	-	73930494	73930619	73930494	73930616	73930966	73931130	3332	6	7	20	46	128	125	0.288655479593	0.639740277687	0.456	0.298	0.158
3354	PPP1CA	PPP1CA	chr11	-	67168538	67168703	67168538	67168670	67169198	67169376	3354	2	180	22	937	158	125	0.288222417181	0.639740277687	0.009	0.018	-0.009
454	ARRDC2	ARRDC2	chr19	+	18123721	18124911	18123724	18124911	18121380	18121538	454	16	1	25	0	128	125	0.288929135428	0.639740277687	0.94	1.0	-0.06
3532	TKT	TKT	chr3	-	53268998	53269190	53268998	53269080	53274266	53274364	3532	696	6	3565	17	235	125	0.289678054535	0.64000572087	0.984	0.991	-0.007
521	RBFOX2	RBFOX2	chr22	-	36177646	36177793	36177646	36177790	36205826	36206051	521	72	130	136	202	128	125	0.290011483257	0.640130408603	0.351	0.397	-0.046
3804	PTPRU	PTPRU	chr1	+	29650142	29650300	29650148	29650300	29649882	29650008	3804	502	11	64	3	131	125	0.290364329283	0.640297676501	0.978	0.953	0.025
523	IFFO1	IFFO1	chr12	-	6657833	6658015	6657833	6657991	6658641	6658650	523	5	22	0	5	149	125	0.291079398463	0.640651895093	0.16	0.0	0.16
738	SLC25A17	SLC25A17	chr22	-	41195026	41195087	41195026	41195044	41215198	41215403	738	44	4	118	5	168	125	0.290991332034	0.640651895093	0.891	0.946	-0.055
138	JKAMP	JKAMP	chr14	+	59953398	59953522	59953430	59953522	59951160	59951311	138	1	57	7	138	157	125	0.291956998816	0.641791578789	0.014	0.039	-0.025
1579	IL17RE	IL17RE	chr3	+	9956158	9956283	9956231	9956283	9955639	9955708	1579	0	2	29	45	198	125	0.293141460482	0.641791578789	0.0	0.289	-0.289
1713	MEIS2	MEIS2	chr15	-	37388489	37388631	37388489	37388608	37390167	37390400	1713	54	8	7	0	148	125	0.293723294096	0.641791578789	0.851	1.0	-0.149
2008	FDXR	FDXR	chr17	-	72862905	72863127	72862905	72863001	72868160	72868258	2008	2	4	1	9	251	125	0.293818905391	0.641791578789	0.199	0.052	0.147
2084	CNTN4	CNTN4	chr3	+	3072538	3072659	3072541	3072659	3067785	3067961	2084	36	18	0	1	128	125	0.292429180122	0.641791578789	0.661	0.0	0.661
3292	TGFBRAP1	TGFBRAP1	chr2	-	105924070	105924775	105924070	105924772	105946081	105946171	3292	2	0	5	4	128	125	0.292605895014	0.641791578789	1.0	0.55	0.45
3505	CDV3	CDV3	chr3	+	133306739	133309118	133307196	133309118	133305406	133305566	3505	1855	87	5500	294	582	125	0.293601868718	0.641791578789	0.821	0.801	0.02
3688	DPH5	DPH5	chr1	-	101455179	101456187	101455179	101456184	101460665	101460705	3688	5	0	17	4	128	125	0.293119061214	0.641791578789	1.0	0.806	0.194
1739	AFF1	AFF1	chr4	+	88055622	88055846	88055625	88055846	88053422	88053560	1739	107	5	66	6	128	125	0.295545184743	0.642784151706	0.954	0.915	0.039
1744	ATF7IP	ATF7IP	chr12	+	14587270	14587357	14587273	14587357	14576842	14578407	1744	35	7	83	27	128	125	0.295751348401	0.642784151706	0.83	0.75	0.08
1866	MICB	MICB	chr6	+	31473919	31474207	31474048	31474207	31473393	31473648	1866	2	0	514	1	254	125	0.295695073959	0.642784151706	1.0	0.996	0.004
2148	TPGS2	TPGS2	chr18	-	34385336	34385465	34385336	34385360	34387809	34387897	2148	174	1	788	2	230	125	0.296220303577	0.642784151706	0.99	0.995	-0.005
348	CRBN	CRBN	chr3	-	3216846	3216953	3216846	3216950	3221304	3221401	348	20	1	32	0	128	125	0.295591339141	0.642784151706	0.951	1.0	-0.049
3524	ZNF211	ZNF211	chr19	+	58145080	58145273	58145153	58145273	58144534	58144804	3524	9	0	5	1	198	125	0.296082925058	0.642784151706	1.0	0.759	0.241
3577	EPN1	EPN1	chr19	+	56204316	56204403	56204319	56204403	56204051	56204162	3577	158	99	294	217	128	125	0.295987789086	0.642784151706	0.609	0.57	0.039
2553	STX1A	STX1A	chr7	-	73115059	73115170	73115059	73115124	73117174	73117312	2553	1	1	3	0	171	125	0.297077777184	0.644040096691	0.422	1.0	-0.578
1365	ALAS1	ALAS1	chr3	+	52233225	52233456	52233236	52233456	52232687	52232864	1365	29	0	50	2	136	125	0.298047009632	0.644921040837	1.0	0.958	0.042
3266	BCLAF1	BCLAF1	chr6	-	136599002	136599914	136599002	136599908	136600900	136601014	3266	412	25	448	36	131	125	0.298457884273	0.644921040837	0.94	0.922	0.018
601	TSC22D4	TSC22D4	chr7	-	100074899	100075827	100074899	100075085	100076416	100076902	601	162	0	473	3	867	125	0.297807916848	0.644921040837	1.0	0.958	0.042
709	SLC6A9	SLC6A9	chr1	-	44466627	44466727	44466627	44466723	44466835	44466970	709	39	5	24	1	129	125	0.298600395368	0.644921040837	0.883	0.959	-0.076
2112	GGT1	GGT1	chr22	+	25006216	25006498	25006324	25006498	25005931	25006000	2112	3	0	111	42	233	125	0.299978394412	0.646688497655	1.0	0.586	0.414
905	NUDT4	NUDT4	chr12	+	93792543	93792631	93792546	93792631	93771698	93772197	905	2	2	2	0	128	125	0.299805074504	0.646688497655	0.494	1.0	-0.506
1325	BAHD1	BAHD1	chr15	+	40757533	40757634	40757542	40757634	40756669	40756746	1325	126	101	57	58	134	125	0.301051547841	0.647491693355	0.538	0.478	0.06
2295	GORASP1	GORASP1	chr3	-	39141795	39141994	39141795	39141945	39142506	39142593	2295	63	6	46	8	174	125	0.300803536208	0.647491693355	0.883	0.805	0.078
602	TSC22D4	TSC22D4	chr7	-	100074899	100075930	100074899	100075085	100076416	100076902	602	195	0	569	3	970	125	0.301191505996	0.647491693355	1.0	0.961	0.039
3704	RPL28	RPL28	chr19	+	55899610	55903451	55902921	55903451	55899297	55899416	3704	7274	63	5292	37	3436	125	0.302385478132	0.648851290588	0.808	0.839	-0.031
932	STIL	STIL	chr1	-	47728574	47728788	47728574	47728785	47735306	47735538	932	3	8	33	42	128	125	0.302117962459	0.648851290588	0.268	0.434	-0.166
1103	BTN2A2	BTN2A2	chr6	+	26392449	26395100	26394525	26395100	26391030	26391057	1103	304	0	577	2	2201	125	0.304259764119	0.649037645137	1.0	0.942	0.058
2316	PGF	PGF	chr14	-	75420606	75420649	75420606	75420646	75421870	75422467	2316	23	0	16	1	128	125	0.303552880282	0.649037645137	1.0	0.94	0.06
313	DTYMK	DTYMK	chr2	-	242617866	242618064	242617866	242617992	242619643	242619734	313	95	7	879	41	197	125	0.304283813254	0.649037645137	0.896	0.932	-0.036
3470	SLC13A3	SLC13A3	chr20	-	45221042	45221168	45221042	45221085	45224795	45224981	3470	2	2	2	0	208	125	0.30443825501	0.649037645137	0.375	1.0	-0.625
358	NCOA3	NCOA3	chr20	+	46279725	46280020	46279728	46280020	46277748	46277853	358	1	6	13	25	128	125	0.303711701791	0.649037645137	0.14	0.337	-0.197
78	SRSF10	SRSF10	chr1	-	24298062	24298116	24298062	24298113	24298339	24298502	78	345	82	413	116	128	125	0.303206624273	0.649037645137	0.804	0.777	0.027
951	MLST8	MLST8	chr16	+	2256031	2256215	2256061	2256215	2255177	2255513	951	22	11	23	19	155	125	0.30359336548	0.649037645137	0.617	0.494	0.123
2818	MSH5	MSH5	chr6	+	31711915	31712076	31711966	31712076	31711680	31711802	2818	2	16	8	27	176	125	0.30478561739	0.649179319621	0.082	0.174	-0.092
72	TCEAL4	TCEAL4	chrX	+	102841576	102842664	102841581	102842664	102841146	102841219	72	175	18	442	33	130	125	0.30534240018	0.649766378284	0.903	0.928	-0.025
1123	ZNF714	ZNF714	chr19	+	21281617	21281716	21281620	21281716	21280990	21281117	1123	2	0	7	5	128	125	0.305919701358	0.64979818919	1.0	0.578	0.422
87	MMS19	MMS19	chr10	-	99237103	99237173	99237103	99237161	99237611	99237686	87	45	2	344	6	137	125	0.305863080236	0.64979818919	0.954	0.981	-0.027
2007	FDXR	FDXR	chr17	-	72862905	72863127	72862905	72862998	72868160	72868258	2007	2	19	1	35	254	125	0.306743317502	0.650002008143	0.049	0.014	0.035
2428	POLM	POLM	chr7	-	44113729	44113832	44113729	44113819	44113996	44114129	2428	3	3	7	2	138	125	0.306859450837	0.650002008143	0.475	0.76	-0.285
831	AIF1L	AIF1L	chr9	+	133972166	133972250	133972188	133972250	133971862	133972047	831	0	37	9	306	147	125	0.306462885194	0.650002008143	0.0	0.024	-0.024
324	TPD52L2	TPD52L2	chr20	+	62514071	62514173	62514102	62514173	62505020	62505169	324	256	5	499	5	156	125	0.307883469168	0.650977765094	0.976	0.988	-0.012
96	TMEM136	TMEM136	chr11	+	120198149	120198349	120198160	120198349	120195837	120196077	96	8	1	12	0	136	125	0.307717275783	0.650977765094	0.88	1.0	-0.12
661	ZNF562	ZNF562	chr19	-	9771395	9771550	9771395	9771497	9785690	9785776	661	26	1	37	0	178	125	0.308560884321	0.651813714503	0.948	1.0	-0.052
2215	LIN54	LIN54	chr4	-	83891479	83891622	83891479	83891618	83900035	83900159	2215	77	2	58	0	129	125	0.30933665667	0.652289345976	0.974	1.0	-0.026
3013	ZNF2	ZNF2	chr2	+	95846808	95850064	95846847	95850064	95845903	95846017	3013	2	6	0	4	164	125	0.309350550926	0.652289345976	0.203	0.0	0.203
2712	OSBPL2	OSBPL2	chr20	+	60835036	60835181	60835072	60835181	60831112	60831277	2712	60	5	199	9	161	125	0.30981170984	0.6526662365	0.903	0.945	-0.042
2025	MARK3	MARK3	chr14	+	103934369	103934523	103934417	103934523	103933415	103933528	2025	214	58	273	60	173	125	0.31073495678	0.652826208541	0.727	0.767	-0.04
2042	MAPK10	MAPK10	chr4	-	86936275	86938528	86936275	86938523	86950349	86950427	2042	30	44	3	9	130	125	0.310735105753	0.652826208541	0.396	0.243	0.153
7	WDR62	WDR62	chr19	+	36593638	36593753	36593653	36593753	36592915	36593053	7	12	4	53	33	140	125	0.310345083729	0.652826208541	0.728	0.589	0.139
93	TMEM136	TMEM136	chr11	+	120197830	120198349	120198174	120198349	120195837	120196077	93	24	0	16	1	469	125	0.311289187989	0.653396288322	1.0	0.81	0.19
1256	CANT1	CANT1	chr17	-	76993073	76994045	76993073	76993726	77005745	77005899	1256	119	2	348	2	444	125	0.312230448894	0.653614524417	0.944	0.98	-0.036
2127	ZNF577	ZNF577	chr19	-	52374550	52376959	52374550	52376782	52380534	52380630	2127	38	7	16	1	302	125	0.312145549995	0.653614524417	0.692	0.869	-0.177
3509	CDV3	CDV3	chr3	+	133305406	133305566	133305412	133305566	133302845	133302994	3509	719	10	1997	18	131	125	0.312524469702	0.653614524417	0.986	0.991	-0.005
832	IKZF5	IKZF5	chr10	-	124758008	124758187	124758008	124758174	124766541	124766692	832	57	6	24	5	138	125	0.312450048388	0.653614524417	0.896	0.813	0.083
2638	PPP2R2D	PPP2R2D	chr10	+	133757471	133757649	133757598	133757649	133754085	133754198	2638	166	8	280	8	252	125	0.313605743896	0.654100066917	0.911	0.946	-0.035
3681	XRN1	XRN1	chr3	-	142051216	142051376	142051216	142051373	142051808	142051931	3681	34	14	22	5	128	125	0.313509045548	0.654100066917	0.703	0.811	-0.108
783	STOML1	STOML1	chr15	-	74276999	74277212	74276999	74277209	74277658	74277854	783	11	4	41	7	128	125	0.313532563971	0.654100066917	0.729	0.851	-0.122
2491	POFUT2	POFUT2	chr21	-	46683842	46687628	46683842	46685550	46689753	46689934	2491	473	3	152	0	2203	125	0.314562473021	0.655503945132	0.899	1.0	-0.101
2224	GHDC	GHDC	chr17	-	40342202	40342377	40342202	40342288	40342641	40342775	2224	4	38	9	45	214	125	0.315026593901	0.655879692347	0.058	0.105	-0.047
826	SDF4	SDF4	chr1	-	1152287	1153184	1152287	1153068	1153837	1154013	826	38	422	44	618	241	125	0.315354949555	0.655972356815	0.045	0.036	0.009
2317	KIAA1586	KIAA1586	chr6	+	56912110	56912194	56912132	56912194	56911329	56911574	2317	23	1	32	0	147	125	0.316799537766	0.657202631757	0.951	1.0	-0.049
2429	POLM	POLM	chr7	-	44113996	44114129	44113996	44114121	44116107	44116228	2429	20	3	22	1	133	125	0.31663541057	0.657202631757	0.862	0.954	-0.092
582	EXOC7	EXOC7	chr17	-	74086409	74086562	74086409	74086478	74087223	74087316	582	2	2	3	11	209	125	0.316423319778	0.657202631757	0.374	0.14	0.234
388	WDR45	WDR45	chrX	-	48934303	48934412	48934303	48934409	48935301	48935406	388	6	58	8	138	128	125	0.317383401524	0.657823355087	0.092	0.054	0.038
933	STIL	STIL	chr1	-	47778619	47778828	47778619	47778693	47779707	47779819	933	2	0	9	6	260	125	0.317823531211	0.658145323144	1.0	0.419	0.581
865	PACSIN3	PACSIN3	chr11	-	47204554	47204620	47204554	47204616	47207899	47208010	865	6	0	50	8	129	125	0.318525731298	0.659008921244	1.0	0.858	0.142
3188	VWA1	VWA1	chr1	+	1372306	1372864	1372701	1372864	1370902	1371201	3188	283	0	800	4	520	125	0.319426929196	0.660282319653	1.0	0.98	0.02
3261	AURKB	AURKB	chr17	-	8110493	8110688	8110493	8110685	8110888	8110943	3261	0	16	27	518	128	125	0.319753400136	0.66036649483	0.0	0.048	-0.048
1189	NDUFB4	NDUFB4	chr3	+	120319957	120321258	120321054	120321258	120315127	120315386	1189	582	0	1791	4	1222	125	0.32132345078	0.661998291294	1.0	0.979	0.021
2913	PAPOLA	PAPOLA	chr14	+	97022183	97022284	97022186	97022284	97018816	97018959	2913	209	15	473	46	128	125	0.321091298125	0.661998291294	0.932	0.909	0.023
3199	NFE2L2	NFE2L2	chr2	-	178097119	178097311	178097119	178097290	178097977	178098067	3199	927	20	623	9	146	125	0.321402891749	0.661998291294	0.975	0.983	-0.008
1102	BTN2A2	BTN2A2	chr6	+	26392602	26395100	26394525	26395100	26391030	26391057	1102	302	0	613	2	2048	125	0.322119468126	0.662263692	1.0	0.949	0.051
1249	MOSPD3	MOSPD3	chr7	+	100211099	100211329	100211129	100211329	100210816	100210892	1249	74	3	173	3	155	125	0.322964595796	0.662263692	0.952	0.979	-0.027
1875	RELA	RELA	chr11	-	65421066	65422471	65421066	65422264	65423158	65423233	1875	1100	4	697	5	332	125	0.322761194418	0.662263692	0.99	0.981	0.009
2492	ACD	ACD	chr16	-	67691664	67691756	67691664	67691717	67691888	67692265	2492	115	2	190	0	164	125	0.322626136679	0.662263692	0.978	1.0	-0.022
2763	SRP19	SRP19	chr5	+	112203068	112204089	112203100	112204089	112200153	112200225	2763	73	2	41	0	157	125	0.321995758114	0.662263692	0.967	1.0	-0.033
3422	PORCN	PORCN	chrX	+	48367955	48368344	48368171	48368344	48367346	48367491	3422	4	0	14	4	341	125	0.323789613246	0.662799581987	1.0	0.562	0.438
580	DESI2	DESI2	chr1	+	244855180	244855322	244855185	244855322	244852550	244852644	580	56	3	95	2	130	125	0.323799536159	0.662799581987	0.947	0.979	-0.032
1687	EEF1D	EEF1D	chr8	-	144668898	144669022	144668898	144669019	144679517	144679845	1687	1814	258	1757	274	128	125	0.32669373143	0.662812028629	0.873	0.862	0.011
1775	PRKAG2	PRKAG2	chr7	-	151292430	151292540	151292430	151292537	151329154	151329224	1775	28	9	54	27	128	125	0.326686695355	0.662812028629	0.752	0.661	0.091
1779	RBM39	RBM39	chr20	-	34297145	34297196	34297145	34297178	34302106	34302311	1779	6	13	6	6	143	125	0.326367496101	0.662812028629	0.287	0.466	-0.179
1960	NUDT2	NUDT2	chr9	+	34336226	34336339	34336297	34336339	34329503	34329597	1960	6	1	9	0	196	125	0.32604610496	0.662812028629	0.793	1.0	-0.207
2109	PTBP2	PTBP2	chr1	+	97278828	97280605	97278831	97280605	97278584	97278662	2109	94	85	18	23	128	125	0.324668596743	0.662812028629	0.519	0.433	0.086
2680	ZNF566	ZNF566	chr19	-	36963812	36963911	36963812	36963908	36964233	36964360	2680	1	3	0	5	128	125	0.326960498761	0.662812028629	0.246	0.0	0.246
3008	PPME1	PPME1	chr11	+	73957078	73957250	73957120	73957250	73950177	73950301	3008	0	81	6	264	167	125	0.324358814627	0.662812028629	0.0	0.017	-0.017
3367	SEMA6D	SEMA6D	chr15	+	48058773	48058874	48058812	48058874	48058301	48058379	3367	13	38	0	3	164	125	0.325530414564	0.662812028629	0.207	0.0	0.207
3798	APOL3	APOL3	chr22	-	36545093	36545419	36545093	36545190	36556716	36556977	3798	0	1	1	0	354	125	0.326722548904	0.662812028629	0.0	1.0	-1.0
663	ZNF562	ZNF562	chr19	-	9759337	9764557	9759337	9764554	9768684	9768811	663	1	0	3	6	128	125	0.324490620525	0.662812028629	1.0	0.328	0.672
797	FASTKD3	FASTKD3	chr5	-	7861695	7861886	7861695	7861765	7862935	7863110	797	3	3	9	23	246	125	0.325427746159	0.662812028629	0.337	0.166	0.171
1017	OPTN	OPTN	chr10	+	13151096	13151288	13151111	13151288	13150961	13151015	1017	0	2	16	28	140	125	0.330025885164	0.663551603148	0.0	0.338	-0.338
119	DDX3X	DDX3X	chrX	+	41206564	41206704	41206567	41206704	41205757	41205875	119	9	0	17	2	128	125	0.328166772053	0.663551603148	1.0	0.892	0.108
1252	ZSCAN18	ZSCAN18	chr19	-	58595208	58596746	58595208	58596743	58597540	58597633	1252	62	19	14	2	128	125	0.327797171073	0.663551603148	0.761	0.872	-0.111
1640	MCM8	MCM8	chr20	+	5948475	5948671	5948523	5948671	5948081	5948233	1640	32	0	103	3	173	125	0.329543996964	0.663551603148	1.0	0.961	0.039
1934	ARNT	ARNT	chr1	-	150802379	150802456	150802379	150802441	150804293	150804379	1934	48	7	63	5	140	125	0.329798836318	0.663551603148	0.86	0.918	-0.058
2637	PPP2R2D	PPP2R2D	chr10	+	133757471	133757649	133757598	133757649	133753534	133753700	2637	100	0	152	2	252	125	0.33048372792	0.663551603148	1.0	0.974	0.026
2660	BTN3A3	BTN3A3	chr6	+	26443797	26443887	26443868	26443887	26443609	26443670	2660	54	1	11	1	196	125	0.330405655203	0.663551603148	0.972	0.875	0.097
295	CDK13	CDK13	chr7	+	40132383	40132836	40132563	40132836	40127724	40127930	295	70	82	71	66	305	125	0.329755733216	0.663551603148	0.259	0.306	-0.047
3080	SYNE2	SYNE2	chr14	+	64688251	64688422	64688293	64688422	64687154	64687355	3080	7	59	17	90	167	125	0.329922555602	0.663551603148	0.082	0.124	-0.042
3136	NRXN3	NRXN3	chr14	+	80327381	80334633	80328005	80334633	80271454	80271533	3136	129	2	63	0	749	125	0.330214532565	0.663551603148	0.915	1.0	-0.085
3665	MRPL55	MRPL55	chr1	-	228295935	228296022	228295935	228296019	228296137	228296175	3665	2	22	7	34	128	125	0.329935934229	0.663551603148	0.082	0.167	-0.085
1269	SEC24B	SEC24B	chr4	+	110427483	110427668	110427486	110427668	110415770	110416012	1269	43	15	96	47	128	125	0.330874535861	0.663759594075	0.737	0.666	0.071
168	MORF4L2	MORF4L2	chrX	-	102933426	102933579	102933426	102933548	102940098	102940188	168	375	44	467	44	156	125	0.331442862472	0.664140864083	0.872	0.895	-0.023
3257	ATXN3	ATXN3	chr14	-	92549469	92549602	92549469	92549579	92555073	92555161	3257	24	0	49	2	148	125	0.331639358352	0.664140864083	1.0	0.954	0.046
1274	GOLGA7	GOLGA7	chr8	+	41364572	41364640	41364577	41364640	41363429	41363531	1274	8	72	32	193	130	125	0.332939719676	0.664280286412	0.097	0.138	-0.041
1681	ZNF664	ZNF664	chr12	+	124472589	124472685	124472592	124472685	124458432	124458567	1681	47	13	241	92	128	125	0.33426902062	0.664280286412	0.779	0.719	0.06
2145	PHPT1	PHPT1	chr9	+	139744954	139745012	139744957	139745012	139744464	139744589	2145	1	9	6	18	128	125	0.334916334127	0.664280286412	0.098	0.246	-0.148
2182	C21orf2	C21orf2	chr21	-	45750705	45750802	45750705	45750799	45751725	45751897	2182	62	39	22	9	128	125	0.334769592726	0.664280286412	0.608	0.705	-0.097
2229	VPS45	VPS45	chr1	+	150040666	150040821	150040686	150040821	150039724	150040007	2229	1	75	0	131	145	125	0.334166856619	0.664280286412	0.011	0.0	0.011
2487	ARHGEF40	ARHGEF40	chr14	+	21543781	21543924	21543803	21543924	21543490	21543658	2487	3	131	0	82	147	125	0.33459492422	0.664280286412	0.019	0.0	0.019
2579	STEAP2	STEAP2	chr7	+	89861650	89866992	89866204	89866992	89859185	89859350	2579	34	1	304	2	4679	125	0.333924274422	0.664280286412	0.476	0.802	-0.326
3286	CDK5RAP1	CDK5RAP1	chr20	-	31984566	31984742	31984566	31984658	31989233	31989375	3286	8	1	40	1	209	125	0.334462664712	0.664280286412	0.827	0.96	-0.133
3342	ISG20	ISG20	chr15	+	89195340	89195541	89195400	89195541	89182573	89182825	3342	19	0	111	5	185	125	0.332374589496	0.664280286412	1.0	0.938	0.062
3412	SCML1	SCML1	chrX	+	17764134	17764218	17764137	17764218	17762190	17762339	3412	6	0	4	1	128	125	0.335158292495	0.664280286412	1.0	0.796	0.204
3588	NRGN	NRGN	chr11	+	124615857	124615878	124615860	124615878	124615398	124615625	3588	8	25	2	2	128	125	0.334080105375	0.664280286412	0.238	0.494	-0.256
544	NDUFC1	NDUFC1	chr4	-	140216885	140217114	140216885	140217110	140223569	140223705	544	24	1	33	0	129	125	0.332092055027	0.664280286412	0.959	1.0	-0.041
2454	DHX36	DHX36	chr3	-	154013072	154013128	154013072	154013086	154017626	154017714	2454	55	3	126	3	167	125	0.33754998176	0.668447307496	0.932	0.969	-0.037
2743	UBAP2L	UBAP2L	chr1	+	154241232	154241430	154241235	154241430	154238976	154239044	2743	52	25	141	51	128	125	0.33787899367	0.668525988332	0.67	0.73	-0.06
956	ZNF135	ZNF135	chr19	+	58578072	58581110	58578467	58581110	58574813	58574909	956	56	1	55	3	520	125	0.339252211344	0.670668828414	0.931	0.815	0.116
1246	MUTYH	MUTYH	chr1	-	45799084	45799275	45799084	45799266	45800062	45800183	1246	1	0	0	1	134	125	0.3406089075	0.671350149405	1.0	0.0	1.0
2863	ZNF30	ZNF30	chr19	+	35424528	35424627	35424531	35424627	35422746	35422897	2863	0	1	1	0	128	125	0.340668674547	0.671350149405	0.0	1.0	-1.0
3253	ZNF227	ZNF227	chr19	+	44732598	44732725	44732639	44732725	44721943	44722005	3253	27	4	20	1	166	125	0.34075885991	0.671350149405	0.836	0.938	-0.102
3443	SERPINA1	SERPINA1	chr14	-	94854896	94855000	94854896	94854997	94856793	94857029	3443	0	1	1	0	128	125	0.340668674547	0.671350149405	0.0	1.0	-1.0
2034	CCNJ	CCNJ	chr10	+	97816844	97817004	97816880	97817004	97816457	97816757	2034	35	11	60	12	161	125	0.34357050418	0.674759674163	0.712	0.795	-0.083
2117	MVK	MVK	chr12	+	110012613	110012705	110012622	110012705	110011499	110011678	2117	6	0	62	9	134	125	0.343754161755	0.674759674163	1.0	0.865	0.135
30	IFI27L1	IFI27L1	chr14	+	94563186	94563311	94563232	94563311	94547638	94547795	30	6	68	16	113	171	125	0.343483275443	0.674759674163	0.061	0.094	-0.033
3275	PUF60	PUF60	chr8	-	144906482	144906569	144906482	144906566	144911449	144911556	3275	29	7	51	7	128	125	0.343949327635	0.674759674163	0.802	0.877	-0.075
830	EDN1	EDN1	chr6	+	12292573	12292742	12292576	12292742	12290528	12290926	830	5	0	174	30	128	125	0.342966203819	0.674759674163	1.0	0.85	0.15
178	RPL11	RPL11	chr1	+	24019098	24019249	24019101	24019249	24018268	24018319	178	2662	287	1638	160	128	125	0.344987507582	0.676222332504	0.901	0.909	-0.008
1909	ROBO1	ROBO1	chr3	-	78684922	78685258	78684922	78685093	78688893	78689048	1909	690	96	82	8	290	125	0.346468289935	0.678549337322	0.756	0.815	-0.059
3242	NAT9	NAT9	chr17	-	72769714	72769827	72769714	72769824	72771760	72771846	3242	22	31	52	100	128	125	0.347642865297	0.680273210585	0.409	0.337	0.072
2351	C9orf116	C9orf116	chr9	-	138387025	138387461	138387025	138387415	138390430	138390509	2351	8	2	33	3	171	125	0.350575106531	0.680883854911	0.745	0.889	-0.144
2441	KRBA1	KRBA1	chr7	+	149418470	149418626	149418473	149418626	149417925	149418081	2441	5	4	8	14	128	125	0.350234583753	0.680883854911	0.55	0.358	0.192
2509	PTPRK	PTPRK	chr6	-	128330274	128330413	128330274	128330410	128385902	128385939	2509	74	2	240	13	128	125	0.348476293962	0.680883854911	0.973	0.947	0.026
2529	NREP	NREP	chr5	-	111092832	111092876	111092832	111092870	111093074	111093252	2529	4	3	5	1	131	125	0.350482819893	0.680883854911	0.56	0.827	-0.267
3015	FKBP7	FKBP7	chr2	-	179334378	179334512	179334378	179334509	179341788	179341940	3015	82	21	16	2	128	125	0.35025155262	0.680883854911	0.792	0.887	-0.095
3363	PDXDC1	PDXDC1	chr16	+	15092196	15092262	15092199	15092262	15091609	15091683	3363	137	8	371	14	128	125	0.350606571763	0.680883854911	0.944	0.963	-0.019
3494	LY6K	LY6K	chr8	+	143784261	143785584	143784540	143785584	143783017	143783131	3494	53	6	163	11	404	125	0.350069788294	0.680883854911	0.732	0.821	-0.089
654	ARMCX5	ARMCX5	chrX	+	101854633	101854775	101854639	101854775	101854275	101854500	654	7	7	3	7	131	125	0.350012464592	0.680883854911	0.488	0.29	0.198
890	NAT6	NAT6	chr3	-	50333832	50335103	50333832	50334958	50336643	50336852	890	25	3	72	16	270	125	0.350527916734	0.680883854911	0.794	0.676	0.118
880	SPATA33	SPATA33	chr16	+	89735693	89736866	89735695	89736866	89724655	89724829	880	30	4	35	2	127	125	0.352599014417	0.684178272307	0.881	0.945	-0.064
1371	NCAPH	NCAPH	chr2	+	97007379	97007632	97007451	97007632	97001478	97001586	1371	29	0	223	6	197	125	0.353999411909	0.686319329632	1.0	0.959	0.041
1305	SLIRP	SLIRP	chr14	+	78183822	78183941	78183838	78183941	78182114	78182222	1305	0	193	10	638	141	125	0.358680809333	0.687113340131	0.0	0.014	-0.014
1386	SIGMAR1	SIGMAR1	chr9	-	34636993	34637109	34636993	34637086	34637216	34637417	1386	0	97	7	375	148	125	0.355348196903	0.687113340131	0.0	0.016	-0.016
1578	IL17RE	IL17RE	chr3	+	9956085	9956283	9956231	9956283	9955639	9955708	1578	0	2	22	45	271	125	0.35674337686	0.687113340131	0.0	0.184	-0.184
1801	LOC100131626	LOC100131626	chr11	-	118251934	118252275	118251934	118252222	118289229	118289337	1801	7	0	14	2	178	125	0.35597609496	0.687113340131	1.0	0.831	0.169
1873	FAM213B	FAM213B	chr1	+	2519774	2519892	2519828	2519892	2519179	2519231	1873	4	48	7	157	179	125	0.354975227674	0.687113340131	0.055	0.03	0.025
2044	TECR	TECR	chr19	+	14673952	14674069	14673985	14674069	14673336	14673387	2044	0	8	9	91	158	125	0.357100769588	0.687113340131	0.0	0.073	-0.073
2346	ZNF557	ZNF557	chr19	+	7075665	7075754	7075686	7075754	7075006	7075116	2346	6	0	12	2	146	125	0.358774674485	0.687113340131	1.0	0.837	0.163
274	PHYKPL	PHYKPL	chr5	-	177649355	177649581	177649355	177649493	177649852	177649935	274	147	5	61	4	213	125	0.35792026447	0.687113340131	0.945	0.899	0.046
3014	FKBP7	FKBP7	chr2	-	179334378	179334512	179334378	179334509	179343005	179343355	3014	12	2	6	0	128	125	0.356503947969	0.687113340131	0.854	1.0	-0.146
3409	TPD52	TPD52	chr8	-	80947102	80950470	80947102	80950463	80954854	80954903	3409	66	2	384	5	132	125	0.356646893443	0.687113340131	0.969	0.986	-0.017
3633	HOXD8	HOXD8	chr2	+	176996044	176997423	176996047	176997423	176994467	176995671	3633	29	22	150	85	128	125	0.358295640633	0.687113340131	0.563	0.633	-0.07
391	CARD8	CARD8	chr19	-	48733694	48733957	48733694	48733954	48734033	48734263	391	34	4	24	1	128	125	0.357900593084	0.687113340131	0.892	0.959	-0.067
680	ARL6IP4	ARL6IP4	chr12	+	123466117	123466426	123466141	123466426	123465675	123465813	680	35	87	121	371	149	125	0.35886880205	0.687113340131	0.252	0.215	0.037
694	PLIN3	PLIN3	chr19	-	4852027	4852313	4852027	4852277	4859601	4859684	694	325	5	1105	10	161	125	0.358337626415	0.687113340131	0.981	0.988	-0.007
92	TMEM136	TMEM136	chr11	+	120197830	120198349	120198149	120198349	120195837	120196077	92	23	8	11	7	444	125	0.357156058041	0.687113340131	0.447	0.307	0.14
722	TROAP	TROAP	chr12	+	49717937	49718171	49718013	49718171	49717627	49717820	722	3	10	35	62	201	125	0.359288359213	0.687347183892	0.157	0.26	-0.103
3364	U2AF1L4	U2AF1L4	chr19	-	36236025	36236113	36236025	36236088	36236248	36236343	3364	10	20	11	13	150	125	0.360843913192	0.68975209544	0.294	0.414	-0.12
1857	SYNRG	SYNRG	chr17	-	35956269	35956391	35956269	35956388	35960409	35960450	1857	3	0	19	6	128	125	0.362755019976	0.691469456799	1.0	0.756	0.244
2796	NCAPG	NCAPG	chr4	+	17825269	17825393	17825294	17825393	17824605	17824746	2796	20	2	203	9	150	125	0.363444192727	0.691469456799	0.893	0.949	-0.056
447	PCAT6	PCAT6	chr1	+	202780702	202781041	202780816	202781041	202780073	202780498	447	6	2	18	2	239	125	0.363005179081	0.691469456799	0.611	0.825	-0.214
457	TCTN2	TCTN2	chr12	+	124158161	124158357	124158164	124158357	124156602	124156679	457	14	12	50	28	128	125	0.362594990548	0.691469456799	0.533	0.636	-0.103
735	REEP2	REEP2	chr5	+	137780916	137781064	137780922	137781064	137780442	137780556	735	6	0	20	3	131	125	0.362560925395	0.691469456799	1.0	0.864	0.136
887	SLC35B2	SLC35B2	chr6	-	44224078	44224233	44224078	44224229	44224421	44224615	887	58	3	406	11	129	125	0.363537598447	0.691469456799	0.949	0.973	-0.024
1882	USP39	USP39	chr2	+	85850748	85850905	85850768	85850905	85846342	85846412	1882	2	3	0	2	145	125	0.364534298235	0.692201866118	0.365	0.0	0.365
3574	SMOC2	SMOC2	chr6	+	168947765	168947849	168947798	168947849	168944304	168944352	3574	4	33	1	2	158	125	0.364384770843	0.692201866118	0.088	0.283	-0.195
3884	GON4L	GON4L	chr1	-	155721750	155722381	155721750	155722378	155722994	155723205	3884	0	29	2	61	128	125	0.364821234501	0.692201866118	0.0	0.031	-0.031
144	DCTN5	DCTN5	chr16	+	23678337	23685068	23678367	23685068	23676946	23677049	144	4	108	16	260	155	125	0.365134804619	0.692228493416	0.029	0.047	-0.018
455	ARMC7	ARMC7	chr17	+	73110263	73110924	73110823	73110924	73106557	73106701	455	13	0	78	5	685	125	0.365841923105	0.693000560898	1.0	0.74	0.26
1439	CBLL1	CBLL1	chr7	+	107393855	107393956	107393858	107393956	107389324	107389492	1439	17	3	70	6	128	125	0.368146634207	0.695348499933	0.847	0.919	-0.072
2170	SLC26A6	SLC26A6	chr3	-	48669312	48669525	48669312	48669477	48670406	48670517	2170	1	4	7	9	173	125	0.368284969242	0.695348499933	0.153	0.36	-0.207
3154	NET1	NET1	chr10	+	5494787	5494883	5494820	5494883	5494320	5494488	3154	2	64	6	937	158	125	0.367902900904	0.695348499933	0.024	0.005	0.019
464	ZGPAT	ZGPAT	chr20	+	62365996	62366176	62366056	62366176	62364938	62365091	464	17	52	18	78	185	125	0.368267655412	0.695348499933	0.181	0.135	0.046
1153	ZNF518A	ZNF518A	chr10	+	97915953	97923517	97917646	97923517	97915680	97915804	1153	408	1	486	0	1818	125	0.369540838993	0.697150105235	0.966	1.0	-0.034
139	JKAMP	JKAMP	chr14	+	59953398	59953522	59953448	59953522	59951160	59951311	139	11	8	38	44	175	125	0.372658041177	0.697655125928	0.495	0.382	0.113
1471	RNF40	RNF40	chr16	+	30783409	30783511	30783412	30783511	30783153	30783294	1471	193	7	195	4	128	125	0.371521022089	0.697655125928	0.964	0.979	-0.015
2669	BRSK2	BRSK2	chr11	+	1481777	1483919	1482199	1483919	1480421	1480469	2669	25	20	0	1	547	125	0.371562129548	0.697655125928	0.222	0.0	0.222
3139	SURF2	SURF2	chr9	+	136227931	136228041	136227934	136228041	136227140	136227310	3139	26	0	94	3	128	125	0.372898521387	0.697655125928	1.0	0.968	0.032
3497	RNMT	RNMT	chr18	+	13759940	13764555	13762037	13764555	13754112	13754146	3497	674	7	959	6	2222	125	0.372444401217	0.697655125928	0.844	0.9	-0.056
3710	CREBRF	CREBRF	chr5	+	172507587	172507787	172507591	172507787	172483354	172483482	3710	23	2	10	0	129	125	0.372282622303	0.697655125928	0.918	1.0	-0.082
380	ZNF280D	ZNF280D	chr15	-	56999279	56999348	56999279	56999341	56999460	56999504	380	46	20	52	31	132	125	0.371982241226	0.697655125928	0.685	0.614	0.071
461	ARFIP2	ARFIP2	chr11	-	6501552	6501693	6501552	6501653	6502460	6502709	461	32	15	29	20	165	125	0.371706721486	0.697655125928	0.618	0.523	0.095
777	CASK	CASK	chrX	-	41394145	41394226	41394145	41394211	41401943	41402059	777	74	0	370	6	140	125	0.373129266831	0.697655125928	1.0	0.982	0.018
850	ZNF200	ZNF200	chr16	-	3272324	3274613	3272324	3274610	3282420	3282547	850	2	0	16	8	128	125	0.373037421343	0.697655125928	1.0	0.661	0.339
886	CCDC18	CCDC18	chr1	+	93680299	93680523	93680302	93680523	93677657	93677818	886	6	2	23	17	128	125	0.370426978611	0.697655125928	0.746	0.569	0.177
3435	UXS1	UXS1	chr2	-	106781191	106781255	106781191	106781240	106782511	106782539	3435	15	38	90	307	140	125	0.37390606453	0.698104539799	0.261	0.207	0.054
431	ARAF	ARAF	chrX	+	47424641	47424749	47424650	47424749	47424383	47424538	431	3	55	5	184	134	125	0.373973786357	0.698104539799	0.048	0.025	0.023
1134	CELF1	CELF1	chr11	-	47498397	47498511	47498397	47498508	47500428	47500492	1134	5	0	4	1	128	125	0.375992698946	0.698927985863	1.0	0.796	0.204
1254	CD58	CD58	chr1	-	117061852	117061924	117061852	117061889	117064527	117064605	1254	0	10	7	95	160	125	0.374864223095	0.698927985863	0.0	0.054	-0.054
2320	FGFR1OP	FGFR1OP	chr6	+	167453391	167455906	167453535	167455906	167447362	167447459	2320	49	2	177	3	269	125	0.375471428571	0.698927985863	0.919	0.965	-0.046
2624	IGF2BP2	IGF2BP2	chr3	-	185410486	185410568	185410486	185410550	185414399	185414451	2624	1	129	10	505	143	125	0.376090389251	0.698927985863	0.007	0.017	-0.01
3408	DIP2A	DIP2A	chr21	+	47931329	47931527	47931341	47931527	47929169	47929289	3408	17	1	69	1	137	125	0.375594676547	0.698927985863	0.939	0.984	-0.045
3429	STK40	STK40	chr1	-	36824337	36824438	36824337	36824423	36826821	36826941	3429	6	234	2	160	140	125	0.376229517271	0.698927985863	0.022	0.011	0.011
623	BANP	BANP	chr16	+	88017665	88017865	88017689	88017865	88014641	88014733	623	25	0	60	2	149	125	0.377159296574	0.700092477416	1.0	0.962	0.038
2538	ING4	ING4	chr12	-	6761827	6761936	6761827	6761933	6762101	6762216	2538	46	42	42	50	128	125	0.378331119637	0.701704026871	0.517	0.451	0.066
1804	DMPK	DMPK	chr19	-	46274228	46274318	46274228	46274314	46274607	46274654	1804	26	23	5	2	129	125	0.378896770593	0.702189604523	0.523	0.708	-0.185
693	PLIN3	PLIN3	chr19	-	4838345	4839548	4838345	4839545	4844679	4844805	693	235	6	712	27	128	125	0.380749791165	0.705058307197	0.975	0.963	0.012
1200	NPHP4	NPHP4	chr1	-	5965691	5965843	5965691	5965840	5967174	5967282	1200	8	11	15	12	128	125	0.381958883504	0.706730968597	0.415	0.55	-0.135
917	FAM161A	FAM161A	chr2	-	62066555	62067716	62066555	62067660	62069256	62069495	917	28	5	15	1	181	125	0.382984410214	0.708061577604	0.795	0.912	-0.117
614	BCOR	BCOR	chrX	-	39922860	39923205	39922860	39923103	39923588	39923852	614	335	226	33	17	227	125	0.384054344952	0.709472095271	0.449	0.517	-0.068
2826	RAB5A	RAB5A	chr3	+	20017092	20017244	20017134	20017244	19992297	19992553	2826	429	7	515	5	167	125	0.385087315124	0.709988339022	0.979	0.987	-0.008
3511	DYNLRB1	DYNLRB1	chr20	+	33114072	33114148	33114076	33114148	33107224	33107303	3511	72	7	207	13	129	125	0.384891345755	0.709988339022	0.909	0.939	-0.03
547	MIB2	MIB2	chr1	+	1560925	1561033	1560937	1561033	1560665	1560808	547	94	4	17	0	137	125	0.385255463926	0.709988339022	0.955	1.0	-0.045
220	NFKB1	NFKB1	chr4	+	103455001	103455042	103455004	103455042	103450992	103451071	220	48	33	72	38	128	125	0.385796528286	0.710418945712	0.587	0.649	-0.062
3916	COL6A2	COL6A2	chr21	+	47548816	47549719	47549109	47549719	47546416	47546455	3916	218	324	4	10	418	125	0.386457537928	0.711069562223	0.168	0.107	0.061
1855	FAM65B	FAM65B	chr6	-	24839594	24841003	24839594	24839827	24843089	24843782	1855	10	2	5	0	1301	125	0.387381461173	0.711404855323	0.325	1.0	-0.675
2670	BRSK2	BRSK2	chr11	+	1481729	1483919	1482199	1483919	1480421	1480469	2670	23	20	0	1	595	125	0.387097027821	0.711404855323	0.195	0.0	0.195
2981	SMPD1	SMPD1	chr11	+	6412613	6413386	6412616	6413386	6411643	6412146	2981	63	8	73	14	128	125	0.388250922127	0.711404855323	0.885	0.836	0.049
3384	TSNARE1	TSNARE1	chr8	-	143381846	143382008	143381846	143382005	143412261	143412331	3384	2	1	0	1	128	125	0.388154236182	0.711404855323	0.661	0.0	0.661
3923	PCBP2	PCBP2	chr12	+	53856264	53856351	53856276	53856351	53854798	53854927	3923	1414	1674	1332	1507	137	125	0.388771952045	0.711404855323	0.435	0.446	-0.011
423	C15orf40	C15orf40	chr15	-	83673144	83674444	83673144	83673724	83677299	83677427	423	65	3	291	7	845	125	0.387910977613	0.711404855323	0.762	0.86	-0.098
647	KLC2	KLC2	chr11	+	66026017	66026293	66026054	66026293	66025173	66025342	647	2	10	5	58	162	125	0.388794605051	0.711404855323	0.134	0.062	0.072
1233	NIF3L1	NIF3L1	chr2	+	201756640	201757102	201756691	201757102	201754049	201754114	1233	9	2	72	7	176	125	0.38976139436	0.712609637948	0.762	0.88	-0.118
3638	SDCBP	SDCBP	chr8	+	59477577	59477643	59477580	59477643	59465727	59465862	3638	393	45	521	71	128	125	0.390691530094	0.713648784837	0.895	0.878	0.017
3680	SMC4	SMC4	chr3	+	160119702	160119881	160119777	160119881	160118609	160118753	3680	40	1	221	13	200	125	0.390993961271	0.713648784837	0.962	0.914	0.048
993	SETMAR	SETMAR	chr3	+	4354581	4355445	4355330	4355445	4344987	4345210	993	50	0	127	2	874	125	0.391256170657	0.713648784837	1.0	0.901	0.099
3894	ATL2	ATL2	chr2	-	38521098	38523732	38521098	38523255	38525285	38525717	3894	94	153	150	211	602	125	0.391718519429	0.713928626499	0.113	0.129	-0.016
692	PLIN3	PLIN3	chr19	-	4838345	4839548	4838345	4839545	4847702	4847902	692	3	0	6	2	128	125	0.392816282038	0.715365191324	1.0	0.746	0.254
149	KANK2	KANK2	chr19	-	11289020	11289147	11289020	11289123	11289228	11289396	149	9	80	2	35	149	125	0.393439461102	0.715935901265	0.086	0.046	0.04
1972	PKP4	PKP4	chr2	+	159481389	159481939	159481466	159481939	159477742	159477933	1972	48	4	420	21	202	125	0.394063639218	0.716507529687	0.881	0.925	-0.044
3088	KIAA0430	KIAA0430	chr16	-	15719228	15719657	15719228	15719654	15724188	15724361	3088	17	5	26	4	128	125	0.394985981882	0.716586795063	0.769	0.864	-0.095
378	H19	H19	chr11	-	2016405	2017024	2016405	2017018	2017105	2017228	378	67	6	8	0	131	125	0.395034709197	0.716586795063	0.914	1.0	-0.086
928	SYTL2	SYTL2	chr11	-	85447543	85447658	85447543	85447655	85448617	85448699	928	1	0	56	65	128	125	0.395037462964	0.716586795063	1.0	0.457	0.543
2380	SLC25A44	SLC25A44	chr1	+	156177652	156177804	156177676	156177804	156169625	156170263	2380	1	164	2	85	149	125	0.396975204116	0.717743653206	0.005	0.019	-0.014
2964	TMEM53	TMEM53	chr1	-	45118918	45120791	45118918	45120788	45125845	45125967	2964	4	3	18	6	128	125	0.396692551736	0.717743653206	0.566	0.746	-0.18
3031	TMCO6	TMCO6	chr5	+	140022491	140022626	140022509	140022626	140022170	140022256	3031	0	7	4	38	143	125	0.397538674212	0.717743653206	0.0	0.084	-0.084
3706	SLC9A8	SLC9A8	chr20	+	48467298	48467381	48467346	48467381	48466115	48466217	3706	0	5	3	19	173	125	0.397369882094	0.717743653206	0.0	0.102	-0.102
459	FAM222B	FAM222B	chr17	-	27082995	27086894	27082995	27086782	27093603	27093725	459	27	1	137	12	237	125	0.396879962109	0.717743653206	0.934	0.858	0.076
973	RFC5	RFC5	chr12	+	118465757	118465835	118465766	118465835	118464693	118464823	973	35	2	191	5	134	125	0.396726339137	0.717743653206	0.942	0.973	-0.031
3321	ISOC2	ISOC2	chr19	-	55966626	55966745	55966626	55966697	55967715	55967856	3321	7	17	20	76	173	125	0.398133099682	0.718255732525	0.229	0.16	0.069
3236	FARP2	FARP2	chr2	+	242404874	242405451	242405088	242405451	242403313	242403395	3236	2	1	2	4	339	125	0.398678782668	0.718679147228	0.424	0.156	0.268
863	CKLF	CKLF	chr16	+	66599788	66600190	66599985	66600190	66597024	66597120	863	65	0	544	6	322	125	0.39934072974	0.719311322236	1.0	0.972	0.028
1377	CCDC107	CCDC107	chr9	+	35660770	35661500	35660936	35661500	35660553	35660644	1377	86	0	295	3	291	125	0.400495035233	0.72016918349	1.0	0.977	0.023
1421	TAF1	TAF1	chrX	+	70643823	70643916	70643866	70643916	70642966	70643089	1421	33	0	83	2	168	125	0.40103185903	0.72016918349	1.0	0.969	0.031
2527	SMUG1	SMUG1	chr12	-	54581602	54581689	54581602	54581686	54582734	54582778	2527	0	2	3	6	128	125	0.401063495955	0.72016918349	0.0	0.328	-0.328
2761	FOPNL	FOPNL	chr16	-	15976805	15976905	15976805	15976877	15977864	15978062	2761	1	0	2	3	153	125	0.400817519223	0.72016918349	1.0	0.353	0.647
2578	DCAF4	DCAF4	chr14	+	73420868	73420970	73420871	73420970	73418505	73418585	2578	8	4	33	29	128	125	0.402824341828	0.722304375338	0.661	0.526	0.135
3386	TMEM127	TMEM127	chr2	-	96930875	96931250	96930875	96931227	96931606	96931751	3386	28	12	26	7	148	125	0.40287768923	0.722304375338	0.663	0.758	-0.095
1044	STAU1	STAU1	chr20	-	47740911	47741142	47740911	47741124	47752369	47752468	1044	25	185	49	291	143	125	0.404176901221	0.72296913884	0.106	0.128	-0.022
1082	C6orf48	C6orf48	chr6	+	31804189	31804294	31804200	31804294	31803187	31803228	1082	11	213	2	73	136	125	0.404974777175	0.72296913884	0.045	0.025	0.02
1154	FLT3LG	FLT3LG	chr19	+	49978930	49979058	49978947	49979058	49977859	49977929	1154	1	6	0	6	142	125	0.405684124316	0.72296913884	0.128	0.0	0.128
1212	EML3	EML3	chr11	-	62370230	62370361	62370230	62370251	62370620	62370719	1212	16	0	120	5	235	125	0.409697674315	0.72296913884	1.0	0.927	0.073
1293	PSMB8-AS1	PSMB8-AS1	chr6	+	32813106	32814277	32813194	32814277	32811862	32812051	1293	24	0	107	3	213	125	0.411302293543	0.72296913884	1.0	0.954	0.046
1461	LETM2	LETM2	chr8	+	38250059	38250513	38250130	38250513	38245467	38245548	1461	9	0	23	2	196	125	0.40812130832	0.72296913884	1.0	0.88	0.12
1567	DBNL	DBNL	chr7	+	44098027	44098079	44098030	44098079	44097727	44097879	1567	23	61	49	166	128	125	0.410856221542	0.72296913884	0.269	0.224	0.045
191	ARFGAP1	ARFGAP1	chr20	+	61917717	61917794	61917723	61917794	61917005	61917065	191	148	6	211	13	131	125	0.407061470248	0.72296913884	0.959	0.939	0.02
192	ILF3	ILF3	chr19	+	10793800	10793938	10793812	10793938	10793212	10793380	192	595	596	633	678	137	125	0.405848896283	0.72296913884	0.477	0.46	0.017
1957	HCFC1R1	HCFC1R1	chr16	-	3073233	3073531	3073233	3073362	3073847	3073969	1957	240	16	141	13	294	125	0.411017186797	0.72296913884	0.864	0.822	0.042
2011	ZNF195	ZNF195	chr11	-	3394806	3394905	3394806	3394886	3400267	3400452	2011	0	7	4	40	144	125	0.411382266367	0.72296913884	0.0	0.08	-0.08
2030	QKI	QKI	chr6	+	163984451	163984751	163984475	163984751	163983013	163983101	2030	338	71	251	62	149	125	0.40386162756	0.72296913884	0.8	0.773	0.027
2293	RBM12	RBM12	chr20	-	34246851	34246936	34246851	34246904	34252681	34252878	2293	30	12	105	30	157	125	0.409717449398	0.72296913884	0.666	0.736	-0.07
2555	MED15	MED15	chr22	+	20936897	20937034	20936948	20937034	20922807	20922918	2555	21	0	93	3	176	125	0.410354537507	0.72296913884	1.0	0.957	0.043
2560	PCMTD2	PCMTD2	chr20	+	62899239	62899363	62899320	62899363	62895781	62895884	2560	30	0	35	1	206	125	0.409930574435	0.72296913884	1.0	0.955	0.045
2655	EFTUD2	EFTUD2	chr17	-	42960460	42960526	42960460	42960496	42961016	42961092	2655	108	2	450	0	155	125	0.404876752494	0.72296913884	0.978	1.0	-0.022
281	CLDND1	CLDND1	chr3	-	98239976	98240286	98239976	98240281	98241692	98241910	281	68	3	187	14	130	125	0.409367340804	0.72296913884	0.956	0.928	0.028
2861	TBRG4	TBRG4	chr7	-	45148425	45148886	45148425	45148842	45151241	45151346	2861	61	0	192	3	169	125	0.409542186671	0.72296913884	1.0	0.979	0.021
2967	MTRF1L	MTRF1L	chr6	-	153316270	153316454	153316270	153316429	153319684	153319764	2967	62	43	150	85	150	125	0.404626676492	0.72296913884	0.546	0.595	-0.049
2976	NPL	NPL	chr1	+	182797858	182799519	182798737	182799519	182794915	182794955	2976	12	0	11	1	1004	125	0.408637823294	0.72296913884	1.0	0.578	0.422
3087	BACE1	BACE1	chr11	-	117164586	117164724	117164586	117164649	117165978	117166063	3087	4	0	9	2	200	125	0.410150729324	0.72296913884	1.0	0.738	0.262
3670	SMOX	SMOX	chr20	+	4162735	4163495	4163129	4163495	4162449	4162623	3670	952	4	1008	2	519	125	0.410054576062	0.72296913884	0.983	0.992	-0.009
54	PLAGL1	PLAGL1	chr6	-	144287294	144287422	144287294	144287367	144290043	144290115	54	15	13	20	26	180	125	0.40728785279	0.72296913884	0.445	0.348	0.097
948	CUX1	CUX1	chr7	+	101821748	101821937	101821754	101821937	101813725	101813830	948	157	26	142	30	131	125	0.407400049892	0.72296913884	0.852	0.819	0.033
957	ZNF135	ZNF135	chr19	+	58578108	58581110	58578467	58581110	58574813	58574909	957	54	1	61	3	484	125	0.406759204189	0.72296913884	0.933	0.84	0.093
977	COX11	COX11	chr17	-	53038566	53040276	53038566	53038687	53040666	53040792	977	691	0	2809	4	1714	125	0.406747349255	0.72296913884	1.0	0.981	0.019
2689	HSD3B7	HSD3B7	chr16	+	30996780	30997145	30996973	30997145	30996518	30996618	2689	4	2	35	37	318	125	0.412044874158	0.723583361838	0.44	0.271	0.169
2883	ATXN2L	ATXN2L	chr16	+	28847253	28848558	28848048	28848558	28846869	28847079	2883	965	0	752	2	920	125	0.412689643447	0.724165350043	1.0	0.981	0.019
2071	LOC151174	LOC151174	chr2	-	239133753	239135253	239133753	239134140	239136324	239136439	2071	2	0	12	5	1238	125	0.414332504431	0.726321186853	1.0	0.195	0.805
3594	HPS4	HPS4	chr22	-	26866684	26866888	26866684	26866779	26868267	26868384	3594	7	32	9	65	234	125	0.414546795958	0.726321186853	0.105	0.069	0.036
2823	MASTL	MASTL	chr10	+	27462046	27462188	27462049	27462188	27458872	27460012	2823	20	19	94	119	128	125	0.41520645311	0.726925843286	0.507	0.435	0.072
3892	CCDC51	CCDC51	chr3	-	48476226	48476546	48476226	48476420	48481505	48481529	3892	8	1	31	1	251	125	0.415712678652	0.72726116606	0.799	0.939	-0.14
1598	INPP5J	INPP5J	chr22	+	31520830	31521996	31521818	31521996	31518908	31519105	1598	29	0	77	2	1113	125	0.417351260423	0.729277649224	1.0	0.812	0.188
254	RNH1	RNH1	chr11	-	502061	502249	502061	502181	504823	504996	254	145	36	132	26	193	125	0.417496464701	0.729277649224	0.723	0.767	-0.044
1830	ASB16-AS1	ASB16-AS1	chr17	-	42253341	42255184	42253341	42254010	42258990	42259088	1830	64	4	140	14	1299	125	0.418849439042	0.729435609364	0.606	0.49	0.116
1951	ELAC2	ELAC2	chr17	-	12905590	12905676	12905590	12905673	12905757	12905896	1951	46	3	351	13	128	125	0.41853736476	0.729435609364	0.937	0.963	-0.026
3566	TMEM132A	TMEM132A	chr11	+	60699157	60699356	60699160	60699356	60697981	60698131	3566	81	70	276	277	128	125	0.418457094233	0.729435609364	0.531	0.493	0.038
3669	ACSL4	ACSL4	chrX	-	108926364	108926895	108926364	108926601	108976367	108976621	3669	23	0	64	2	419	125	0.418461058127	0.729435609364	1.0	0.905	0.095
952	MLST8	MLST8	chr16	+	2256358	2256410	2256361	2256410	2256031	2256215	952	75	5	173	7	128	125	0.420331967922	0.731466248394	0.936	0.96	-0.024
3110	KIAA1191	KIAA1191	chr5	-	175777615	175777740	175777615	175777735	175788604	175788810	3110	2	5	1	8	130	125	0.421534624302	0.731924132825	0.278	0.107	0.171
3229	ZNF37A	ZNF37A	chr10	+	38384285	38384561	38384465	38384561	38383263	38383418	3229	12	4	15	9	305	125	0.42166523746	0.731924132825	0.551	0.406	0.145
566	RABL6	RABL6	chr9	+	139726713	139726822	139726716	139726822	139726172	139726313	566	3	135	3	673	128	125	0.421772264978	0.731924132825	0.021	0.004	0.017
6	AP1B1	AP1B1	chr22	-	29730253	29730399	29730253	29730339	29734978	29735122	6	70	2	309	16	185	125	0.421861940685	0.731924132825	0.959	0.929	0.03
1093	RBM7	RBM7	chr11	+	114273549	114273637	114273553	114273637	114272419	114272582	1093	120	1	253	5	129	125	0.422298066927	0.732071181195	0.991	0.98	0.011
1192	MPPE1	MPPE1	chr18	-	11896982	11897355	11896982	11897130	11906201	11906308	1192	163	1	195	3	350	125	0.424950543387	0.732071181195	0.983	0.959	0.024
1372	NCAPH	NCAPH	chr2	+	97007412	97007632	97007451	97007632	97001478	97001586	1372	15	0	146	6	164	125	0.426028838299	0.732071181195	1.0	0.949	0.051
1442	CCPG1	CCPG1	chr15	-	55647420	55653142	55647420	55648607	55657385	55657507	1442	512	0	1531	2	4660	125	0.423015721453	0.732071181195	1.0	0.954	0.046
1494	TRMT10B	TRMT10B	chr9	+	37777597	37778969	37777624	37778969	37776278	37776402	1494	27	8	52	10	152	125	0.426151488821	0.732071181195	0.735	0.81	-0.075
1554	RAB34	RAB34	chr17	-	27043010	27043079	27043010	27043076	27043920	27044012	1554	14	310	33	563	128	125	0.425785528266	0.732071181195	0.042	0.054	-0.012
1611	MELK	MELK	chr9	+	36607571	36607670	36607575	36607670	36599390	36599483	1611	24	0	335	9	129	125	0.426186511867	0.732071181195	1.0	0.973	0.027
2411	INCA1	INCA1	chr17	-	4892722	4892919	4892722	4892874	4893184	4893224	2411	2	0	4	2	170	125	0.426242540112	0.732071181195	1.0	0.595	0.405
2833	PPP6R3	PPP6R3	chr11	+	68355394	68355492	68355412	68355492	68343425	68343511	2833	29	8	76	14	143	125	0.425684489952	0.732071181195	0.76	0.826	-0.066
2887	ATXN2L	ATXN2L	chr16	+	28848048	28848558	28848071	28848558	28847253	28847443	2887	179	31	158	34	148	125	0.42665253314	0.732071181195	0.83	0.797	0.033
320	SERPINE2	SERPINE2	chr2	-	224845027	224845117	224845027	224845114	224847397	224847498	320	48	334	91	543	128	125	0.423916626232	0.732071181195	0.123	0.141	-0.018
3255	ANAPC5	ANAPC5	chr12	-	121766118	121766300	121766118	121766261	121768385	121768475	3255	260	116	354	140	164	125	0.423603812786	0.732071181195	0.631	0.658	-0.027
3785	ABCB7	ABCB7	chrX	-	74334588	74334669	74334588	74334666	74375939	74376175	3785	16	21	35	33	128	125	0.426608691126	0.732071181195	0.427	0.509	-0.082
520	ESRRA	ESRRA	chr11	+	64082212	64082383	64082215	64082383	64081710	64081839	520	76	3	149	10	128	125	0.426698347499	0.732071181195	0.961	0.936	0.025
624	BANP	BANP	chr16	+	88068928	88069000	88068937	88069000	88066714	88066851	624	10	1	33	8	134	125	0.425203097189	0.732071181195	0.903	0.794	0.109
683	ARL6IP4	ARL6IP4	chr12	+	123466117	123466426	123466141	123466426	123465675	123465846	683	43	94	189	351	149	125	0.427391834073	0.732717009305	0.277	0.311	-0.034
1018	C21orf91	C21orf91	chr21	-	19161283	19165898	19161283	19165895	19167524	19167587	1018	55	4	30	4	128	125	0.42880454038	0.732847750519	0.931	0.88	0.051
111	DHPS	DHPS	chr19	-	12786830	12786956	12786830	12786919	12788104	12788210	111	75	1	90	3	162	125	0.429728359472	0.732847750519	0.983	0.959	0.024
1362	SLC25A46	SLC25A46	chr5	+	110096903	110100861	110097146	110100861	110092401	110092459	1362	130	3	541	7	368	125	0.430545367926	0.732847750519	0.936	0.963	-0.027
1398	EI24	EI24	chr11	+	125445200	125445304	125445204	125445304	125442353	125442465	1398	8	0	36	3	129	125	0.430819654787	0.732847750519	1.0	0.921	0.079
2019	ITPK1	ITPK1	chr14	-	93581413	93581650	93581413	93581529	93582116	93582263	2019	39	1	28	2	246	125	0.42858202175	0.732847750519	0.952	0.877	0.075
3096	TP53	TP53	chr17	-	7579838	7579940	7579838	7579937	7590694	7590868	3096	92	2	251	10	128	125	0.430956336199	0.732847750519	0.978	0.961	0.017
3177	GNG2	GNG2	chr14	+	52344334	52344375	52344338	52344375	52327021	52327508	3177	8	1	7	0	129	125	0.429531833748	0.732847750519	0.886	1.0	-0.114
3311	NRP1	NRP1	chr10	-	33475144	33475419	33475144	33475416	33481208	33481346	3311	3	41	10	241	128	125	0.42925569209	0.732847750519	0.067	0.039	0.028
3349	CHTOP	CHTOP	chr1	+	153614718	153614905	153614721	153614905	153609047	153609129	3349	4	0	4	1	128	125	0.428473151814	0.732847750519	1.0	0.796	0.204
3642	LTK	LTK	chr15	-	41799292	41799488	41799292	41799372	41799759	41799855	3642	5	1	5	0	241	125	0.430941823671	0.732847750519	0.722	1.0	-0.278
89	COPA	COPA	chr1	-	160275222	160275388	160275222	160275361	160275477	160275563	89	23	217	38	448	152	125	0.428113508268	0.732847750519	0.08	0.065	0.015
1994	SYDE1	SYDE1	chr19	+	15219866	15220208	15220067	15220208	15218174	15218332	1994	83	1	74	0	326	125	0.431725876319	0.733616544245	0.97	1.0	-0.03
1652	MLLT4	MLLT4	chr6	+	168272893	168273057	168272896	168273057	168271065	168271178	1652	31	13	251	138	128	125	0.435083585427	0.735536332057	0.7	0.64	0.06
17	PGS1	PGS1	chr17	+	76410959	76411108	76411032	76411108	76399648	76400170	17	25	11	77	24	198	125	0.434125275501	0.735536332057	0.589	0.669	-0.08
2195	TMEM44	TMEM44	chr3	-	194325015	194325174	194325015	194325170	194331644	194331749	2195	6	2	5	4	129	125	0.434888227058	0.735536332057	0.744	0.548	0.196
2563	UCK1	UCK1	chr9	-	134405872	134406074	134405872	134406032	134406480	134406662	2563	5	2	4	4	167	125	0.434147110508	0.735536332057	0.652	0.428	0.224
282	CLDND1	CLDND1	chr3	-	98240496	98240547	98240496	98240540	98241692	98241910	282	3	3	29	14	132	125	0.434704728869	0.735536332057	0.486	0.662	-0.176
3230	PPRC1	PPRC1	chr10	+	103898375	103898522	103898476	103898522	103897606	103897795	3230	386	5	179	4	226	125	0.435006662757	0.735536332057	0.977	0.961	0.016
3664	MRPL55	MRPL55	chr1	-	228295935	228296022	228295935	228296019	228296655	228296722	3664	0	31	2	78	128	125	0.434395883803	0.735536332057	0.0	0.024	-0.024
166	MORF4L2	MORF4L2	chrX	-	102933426	102933579	102933426	102933548	102939608	102939657	166	121	5	224	14	156	125	0.435963285212	0.736484760325	0.951	0.928	0.023
1081	C6orf48	C6orf48	chr6	+	31804189	31804294	31804203	31804294	31803187	31803228	1081	11	7	2	3	139	125	0.436394322136	0.736674418157	0.586	0.375	0.211
2749	DDR1	DDR1	chr6	+	30865137	30865374	30865155	30865374	30864790	30864918	2749	1	26	10	664	143	125	0.436911565033	0.737009216636	0.033	0.013	0.02
2789	HSD11B1L	HSD11B1L	chr19	+	5684791	5684916	5684829	5684916	5680775	5681282	2789	2	6	1	9	163	125	0.437483640925	0.737435954907	0.204	0.079	0.125
1921	NDC1	NDC1	chr1	-	54293671	54293846	54293671	54293726	54298162	54298264	1921	18	0	278	9	245	125	0.438935875367	0.739344612225	1.0	0.94	0.06
234	TMEM218	TMEM218	chr11	-	124971096	124971199	124971096	124971152	124972027	124972247	234	21	3	42	3	172	125	0.439873332297	0.740207794905	0.836	0.911	-0.075
3130	UBR5	UBR5	chr8	-	103277327	103277506	103277327	103277503	103279174	103279235	3130	132	41	108	27	128	125	0.440088926958	0.740207794905	0.759	0.796	-0.037
2792	IFT20	IFT20	chr17	-	26655350	26655759	26655350	26655683	26656198	26656302	2792	83	2	187	2	201	125	0.440736450774	0.740757772901	0.963	0.983	-0.02
1230	ARL4A	ARL4A	chr7	+	12727790	12730558	12727793	12730558	12726451	12726668	1230	37	19	61	41	128	125	0.441204909506	0.74100621066	0.655	0.592	0.063
2409	GAS8	GAS8	chr16	+	90097583	90097904	90097706	90097904	90094043	90094130	2409	6	28	18	56	248	125	0.442135929785	0.742030598209	0.097	0.139	-0.042
3682	TMEM171	TMEM171	chr5	+	72427364	72427644	72427367	72427644	72424216	72424358	3682	1	0	8	8	128	125	0.442759317587	0.742537578333	1.0	0.494	0.506
2178	TBC1D2B	TBC1D2B	chr15	-	78287326	78290697	78287326	78290645	78293960	78294082	2178	18	1	105	2	177	125	0.443239188793	0.742803310588	0.927	0.974	-0.047
3191	ZNF410	ZNF410	chr14	+	74363018	74363237	74363050	74363237	74360499	74360635	3191	240	17	176	9	157	125	0.443731546588	0.743089568235	0.918	0.94	-0.022
1055	HECTD2	HECTD2	chr10	+	93255961	93256129	93255970	93256129	93253176	93253265	1055	0	7	3	33	134	125	0.445686002476	0.743668123987	0.0	0.078	-0.078
1324	BAHD1	BAHD1	chr15	+	40754110	40754493	40754113	40754493	40750649	40752095	1324	126	53	33	18	128	125	0.445459526752	0.743668123987	0.699	0.642	0.057
2154	ARID1A	ARID1A	chr1	+	27100819	27101711	27101470	27101711	27100292	27100389	2154	580	2	765	5	776	125	0.44536819122	0.743668123987	0.979	0.961	0.018
2572	TIMM9	TIMM9	chr14	-	58875211	58875886	58875211	58875802	58877560	58877656	2572	153	4	326	5	209	125	0.445631880097	0.743668123987	0.958	0.975	-0.017
745	SFI1	SFI1	chr22	+	31904240	31904362	31904244	31904362	31892124	31892623	745	14	5	46	10	129	125	0.445559689398	0.743668123987	0.731	0.817	-0.086
1690	FUBP1	FUBP1	chr1	-	78432732	78432785	78432732	78432782	78433310	78433350	1690	108	238	181	446	128	125	0.446556181344	0.744582492847	0.307	0.284	0.023
2767	SLC25A13	SLC25A13	chr7	-	95814238	95814326	95814238	95814323	95818605	95818690	2767	1	11	10	282	128	125	0.4478444468	0.746192153248	0.082	0.033	0.049
3144	SCYL1	SCYL1	chr11	+	65304456	65304599	65304507	65304599	65304056	65304221	3144	324	112	330	128	176	125	0.448483613931	0.746718754895	0.673	0.647	0.026
1037	SLC25A36	SLC25A36	chr3	+	140695101	140698785	140695104	140698785	140692557	140692847	1037	355	5	119	3	128	125	0.450057858487	0.748008837655	0.986	0.975	0.011
2854	SLC11A2	SLC11A2	chr12	-	51402258	51402407	51402258	51402327	51404477	51404549	2854	29	1	164	2	205	125	0.449993017235	0.748008837655	0.946	0.98	-0.034
553	ICT1	ICT1	chr17	+	73017015	73017356	73017020	73017356	73016582	73016752	553	56	3	319	10	130	125	0.450229464811	0.748008837655	0.947	0.968	-0.021
1827	OLFML2B	OLFML2B	chr1	-	161969902	161970131	161969902	161970128	161976086	161976263	1827	0	13	1	18	128	125	0.451326765542	0.748218188786	0.0	0.051	-0.051
329	MFAP2	MFAP2	chr1	-	17303603	17303693	17303603	17303690	17304731	17304809	329	1121	149	215	24	128	125	0.451174679088	0.748218188786	0.88	0.897	-0.017
667	APOE	APOE	chr19	+	45409843	45409924	45409858	45409924	45409005	45409098	667	4	222	0	68	140	125	0.451233140841	0.748218188786	0.016	0.0	0.016
2152	FAM122B	FAM122B	chrX	-	133903595	133906313	133903595	133905384	133915850	133915947	2152	160	0	805	3	1054	125	0.452862042845	0.749895536471	1.0	0.97	0.03
3283	CDK5RAP1	CDK5RAP1	chr20	-	31954664	31954814	31954664	31954811	31958304	31958435	3283	72	0	181	3	128	125	0.453450717129	0.749895536471	1.0	0.983	0.017
3447	DFNB31	DFNB31	chr9	-	117166175	117166357	117166175	117166354	117168634	117169172	3447	332	48	24	2	128	125	0.453615000712	0.749895536471	0.871	0.921	-0.05
3921	PCBP2	PCBP2	chr12	+	53862560	53862616	53862563	53862616	53861588	53861627	3921	1610	377	2318	574	128	125	0.453636503672	0.749895536471	0.807	0.798	0.009
2036	CCNJ	CCNJ	chr10	+	97816844	97817004	97816877	97817004	97816457	97816757	2036	35	1	60	4	158	125	0.454177910392	0.750253860555	0.965	0.922	0.043
95	TMEM136	TMEM136	chr11	+	120198149	120198349	120198174	120198349	120195837	120196077	95	9	0	12	1	150	125	0.456376045025	0.753346457181	1.0	0.909	0.091
1402	PHF23	PHF23	chr17	-	7139248	7140086	7139248	7139885	7140703	7140796	1402	439	27	427	21	326	125	0.457173792768	0.753586758265	0.862	0.886	-0.024
2599	RASD1	RASD1	chr17	-	17397752	17398998	17397752	17398924	17399209	17399709	2599	298	9	18	0	199	125	0.457103808837	0.753586758265	0.954	1.0	-0.046
563	ODF2L	ODF2L	chr1	-	86852597	86852769	86852597	86852762	86861715	86862025	563	23	0	31	1	132	125	0.457788562196	0.754062271728	1.0	0.967	0.033
1342	RAB4A	RAB4A	chr1	+	229433228	229433383	229433266	229433383	229431594	229431657	1342	123	4	218	11	163	125	0.459415412555	0.755588068354	0.959	0.938	0.021
1601	PPP1R3F	PPP1R3F	chrX	+	49138443	49138526	49138446	49138526	49137868	49137924	1601	13	3	3	0	128	125	0.459695726571	0.755588068354	0.809	1.0	-0.191
3202	SLC2A11	SLC2A11	chr22	+	24217303	24217428	24217307	24217428	24210667	24210828	3202	10	2	42	4	129	125	0.459526799209	0.755588068354	0.829	0.911	-0.082
1888	KIF17	KIF17	chr1	-	20996913	20996984	20996913	20996981	20998430	20998689	1888	1	2	1	8	128	125	0.460129426007	0.755763399788	0.328	0.109	0.219
1139	HERPUD1	HERPUD1	chr16	+	56969312	56969387	56969315	56969387	56969146	56969224	1139	758	67	364	27	128	125	0.460688050125	0.75589576593	0.917	0.929	-0.012
250	RALGAPB	RALGAPB	chr20	+	37163716	37163850	37163728	37163850	37161372	37161502	250	17	9	48	36	137	125	0.460864186151	0.75589576593	0.633	0.549	0.084
2366	PAM	PAM	chr5	+	102363885	102363942	102363888	102363942	102360834	102361038	2366	55	121	85	160	128	125	0.461774512692	0.756315307464	0.307	0.342	-0.035
3655	ZNF23	ZNF23	chr16	-	71487944	71488121	71487944	71488071	71490666	71490731	3655	3	0	8	2	175	125	0.461738254707	0.756315307464	1.0	0.741	0.259
1064	C12orf43	C12orf43	chr12	-	121440224	121442295	121440224	121442292	121442805	121442863	1064	18	9	63	22	128	125	0.462792783427	0.756413555611	0.661	0.737	-0.076
1418	SLC7A8	SLC7A8	chr14	-	23597227	23597573	23597227	23597405	23598858	23599008	1418	1	14	0	11	293	125	0.464689799829	0.756413555611	0.03	0.0	0.03
1458	SLC22A17	SLC22A17	chr14	-	23817714	23817880	23817714	23817755	23818480	23818635	1458	430	12	19	0	250	125	0.463949966945	0.756413555611	0.947	1.0	-0.053
174	ALS2CL	ALS2CL	chr3	-	46717107	46717466	46717107	46717176	46717734	46717892	174	0	1	61	76	415	125	0.464728243002	0.756413555611	0.0	0.195	-0.195
3250	ZNF227	ZNF227	chr19	+	44717221	44717397	44717242	44717397	44716680	44716738	3250	1	8	0	6	146	125	0.463625182052	0.756413555611	0.097	0.0	0.097
3391	POLR2M	POLR2M	chr15	+	58000911	58001556	58001382	58001556	57998718	57999153	3391	383	1	587	0	596	125	0.46436968941	0.756413555611	0.988	1.0	-0.012
3796	SUPT7L	SUPT7L	chr2	-	27883850	27884468	27883850	27884310	27885045	27885148	3796	107	2	49	2	283	125	0.46404661482	0.756413555611	0.959	0.915	0.044
3899	SLC39A9	SLC39A9	chr14	+	69925079	69929107	69928413	69929107	69922448	69922583	3899	1168	3	2667	11	3459	125	0.463671340086	0.756413555611	0.934	0.898	0.036
760	SEC23B	SEC23B	chr20	+	18505076	18505313	18505130	18505313	18496293	18496380	760	95	2	642	23	179	125	0.464780289471	0.756413555611	0.971	0.951	0.02
1676	PGBD2	PGBD2	chr1	+	249210800	249213345	249211477	249213345	249208014	249208078	1676	16	0	79	3	802	125	0.465499566262	0.757051018741	1.0	0.804	0.196
2584	PPP3CB-AS1	PPP3CB-AS1	chr10	+	75264562	75267067	75265035	75267067	75263941	75264030	2584	9	0	43	3	598	125	0.465966016645	0.757276697937	1.0	0.75	0.25
515	ZNF638	ZNF638	chr2	+	71575556	71577401	71575882	71577401	71558884	71558995	515	2	37	6	60	451	125	0.466488845378	0.757593620287	0.015	0.027	-0.012
2902	UBXN1	UBXN1	chr11	-	62443969	62444477	62443969	62444111	62444989	62445106	2902	701	9	792	7	491	125	0.466843124986	0.757636560283	0.952	0.966	-0.014
1643	TMEM59	TMEM59	chr1	-	54506428	54506513	54506428	54506510	54507396	54507478	1643	153	355	237	502	128	125	0.46751752094	0.757666894034	0.296	0.316	-0.02
775	KRCC1	KRCC1	chr2	-	88333652	88333811	88333652	88333750	88336461	88336570	775	34	4	149	11	186	125	0.467257403458	0.757666894034	0.851	0.901	-0.05
2309	PTOV1	PTOV1	chr19	+	50363242	50363440	50363312	50363440	50361805	50361910	2309	2192	31	1324	23	195	125	0.470552371135	0.759920705586	0.978	0.974	0.004
3334	PPP1R12C	PPP1R12C	chr19	-	55604150	55604236	55604150	55604233	55604383	55604444	3334	79	131	24	49	128	125	0.4705200434	0.759920705586	0.371	0.324	0.047
557	ZNF419	ZNF419	chr19	+	58004223	58006048	58005735	58006048	58003480	58003579	557	131	0	199	1	1637	125	0.469589659719	0.759920705586	1.0	0.938	0.062
618	ACBD4	ACBD4	chr17	+	43215088	43215197	43215126	43215197	43214734	43214821	618	27	11	39	22	163	125	0.470550740971	0.759920705586	0.653	0.576	0.077
793	CSTF2	CSTF2	chrX	+	100081622	100081746	100081673	100081746	100079108	100079246	793	48	0	202	3	176	125	0.469416467505	0.759920705586	1.0	0.98	0.02
2171	SLC26A6	SLC26A6	chr3	-	48664308	48664488	48664308	48664485	48665378	48665471	2171	4	9	52	74	128	125	0.471129885734	0.760322043248	0.303	0.407	-0.104
1420	TAF1	TAF1	chrX	+	70596799	70597041	70596862	70597041	70595016	70595136	1420	16	4	47	7	188	125	0.472932457652	0.760575441638	0.727	0.817	-0.09
2009	FDXR	FDXR	chr17	-	72862567	72862690	72862567	72862666	72862905	72862998	2009	30	2	65	2	149	125	0.47173927546	0.760575441638	0.926	0.965	-0.039
2240	ZMYM1	ZMYM1	chr1	+	35577372	35577513	35577429	35577513	35575894	35576048	2240	7	1	23	1	182	125	0.472901839647	0.760575441638	0.828	0.94	-0.112
2677	ANK1	ANK1	chr8	-	41529871	41530430	41529871	41529944	41542061	41542208	2677	1	0	2	2	611	125	0.472080106075	0.760575441638	1.0	0.17	0.83
542	MGAT5B	MGAT5B	chr17	+	74934063	74934225	74934069	74934225	74928726	74928857	542	0	1	11	13	131	125	0.472838769921	0.760575441638	0.0	0.447	-0.447
1995	TRIQK	TRIQK	chr8	-	93929156	93929238	93929156	93929235	93966633	93966792	1995	6	4	36	14	128	125	0.473366477411	0.760744039845	0.594	0.715	-0.121
2373	FUOM	FUOM	chr10	-	135168657	135169009	135168657	135168940	135169241	135169315	2373	1	3	47	59	194	125	0.474438118795	0.761407286483	0.177	0.339	-0.162
3346	ZNF555	ZNF555	chr19	+	2852377	2860472	2852380	2860472	2851465	2851649	3346	2	0	2	1	128	125	0.4742073605	0.761407286483	1.0	0.661	0.339
22	BABAM1	BABAM1	chr19	+	17379564	17379900	17379602	17379900	17378184	17378336	22	31	88	91	217	163	125	0.475392523121	0.76164183529	0.213	0.243	-0.03
3843	RNF121	RNF121	chr11	+	71706485	71706597	71706495	71706597	71701642	71701763	3843	2	0	2	1	135	125	0.475290154507	0.76164183529	1.0	0.649	0.351
699	TGFBR1	TGFBR1	chr9	+	101894778	101895021	101894790	101895021	101891136	101891382	699	19	117	5	45	137	125	0.475572984995	0.76164183529	0.129	0.092	0.037
176	TMBIM4	TMBIM4	chr12	-	66547119	66547228	66547119	66547190	66563634	66563852	176	191	1	408	5	163	125	0.476099433895	0.761956919482	0.993	0.984	0.009
94	TMEM136	TMEM136	chr11	+	120197830	120198349	120198160	120198349	120195837	120196077	94	23	1	16	0	455	125	0.477627966084	0.76387420735	0.863	1.0	-0.137
2389	EDA	EDA	chrX	+	69253247	69253372	69253256	69253372	69250318	69250370	2389	14	3	3	0	134	125	0.478546064497	0.764813246924	0.813	1.0	-0.187
1209	IFI27	IFI27	chr14	+	94577970	94578119	94578004	94578119	94577078	94577143	1209	7	6	1	0	159	125	0.479202264511	0.765332711323	0.478	1.0	-0.522
1794	CAPRIN2	CAPRIN2	chr12	-	30867892	30868078	30867892	30868015	30869441	30869610	1794	45	5	15	3	188	125	0.479723284747	0.765635712051	0.857	0.769	0.088
2422	MRPS31P5	MRPS31P5	chr13	-	52744121	52744234	52744121	52744191	52745292	52745383	2422	4	3	3	5	168	125	0.48066757057	0.766613357893	0.498	0.309	0.189
16	PGS1	PGS1	chr17	+	76388556	76388746	76388594	76388746	76374698	76374889	16	16	0	58	2	163	125	0.481407137645	0.767263375929	1.0	0.957	0.043
1440	MIEF2	MIEF2	chr17	+	18167023	18169095	18167097	18169095	18166399	18166562	1440	43	2	166	4	199	125	0.482165856206	0.767766772429	0.931	0.963	-0.032
1556	ZNF559	ZNF559	chr19	+	9452292	9454521	9452370	9454521	9451777	9451860	1556	23	5	20	7	203	125	0.48256215149	0.767766772429	0.739	0.638	0.101
2040	GMIP	GMIP	chr19	-	19747515	19747605	19747515	19747596	19747725	19747838	2040	9	4	27	7	134	125	0.483475217152	0.767766772429	0.677	0.783	-0.106
2137	RBBP5	RBBP5	chr1	-	205055269	205057943	205055269	205057940	205064000	205064192	2137	11	3	26	12	128	125	0.48438076772	0.767766772429	0.782	0.679	0.103
2410	DOPEY1	DOPEY1	chr6	+	83829466	83829576	83829493	83829576	83828606	83828706	2410	15	0	24	1	152	125	0.484005548865	0.767766772429	1.0	0.952	0.048
3381	SEPT5	SEPT5	chr22	+	19709344	19709480	19709355	19709480	19709162	19709259	3381	41	8	3	0	136	125	0.484259314481	0.767766772429	0.825	1.0	-0.175
3824	KIAA1958	KIAA1958	chr9	+	115421542	115427591	115421552	115427591	115407929	115408102	3824	25	1	20	2	135	125	0.484242707093	0.767766772429	0.959	0.903	0.056
438	SEMA3B	SEMA3B	chr3	+	50311343	50311488	50311346	50311488	50311189	50311259	438	3	7	45	63	128	125	0.484115299813	0.767766772429	0.295	0.411	-0.116
370	DCAKD	DCAKD	chr17	-	43112141	43112370	43112141	43112367	43138255	43138477	370	1	24	0	15	128	125	0.484786981375	0.767883971184	0.039	0.0	0.039
2999	COX15	COX15	chr10	-	101468504	101474475	101468504	101473236	101476104	101476218	2999	300	9	550	12	1364	125	0.485491193423	0.76847270411	0.753	0.808	-0.055
1277	CLINT1	CLINT1	chr5	-	157216370	157216575	157216370	157216521	157218710	157219003	1277	85	98	205	267	179	125	0.48817636433	0.771948036996	0.377	0.349	0.028
2710	PSEN2	PSEN2	chr1	+	227079443	227079545	227079446	227079545	227078978	227079062	2710	3	3	63	34	128	125	0.488354837771	0.771948036996	0.494	0.644	-0.15
2534	HDGFRP2	HDGFRP2	chr19	+	4501922	4502232	4501925	4502232	4501202	4501329	2534	106	42	141	47	128	125	0.489547473905	0.773304314555	0.711	0.746	-0.035
2647	PRKCSH	PRKCSH	chr19	+	11558507	11558604	11558537	11558604	11558253	11558433	2647	221	57	303	68	155	125	0.490404260662	0.7741285836	0.758	0.782	-0.024
2708	STK38	STK38	chr6	-	36507848	36507984	36507848	36507981	36514966	36515293	2708	5	4	48	63	128	125	0.491760500599	0.774682015599	0.55	0.427	0.123
2837	CIAPIN1	CIAPIN1	chr16	-	57473093	57473246	57473093	57473207	57474683	57474895	2837	93	12	290	29	164	125	0.491435814486	0.774682015599	0.855	0.884	-0.029
2987	LAMTOR3	LAMTOR3	chr4	-	100806698	100806832	100806698	100806811	100808452	100808511	2987	136	2	207	1	146	125	0.491107586653	0.774682015599	0.983	0.994	-0.011
3925	OSBPL8	OSBPL8	chr12	-	76844630	76844768	76844630	76844759	76881289	76881398	3925	31	12	87	44	134	125	0.492158794803	0.774781317977	0.707	0.648	0.059
187	RNF19B	RNF19B	chr1	-	33402046	33402910	33402046	33402860	33409619	33409760	187	14	1	9	0	175	125	0.492686507683	0.774897934982	0.909	1.0	-0.091
398	CDC25B	CDC25B	chr20	+	3778268	3778396	3778310	3778396	3776385	3776526	398	23	0	85	2	167	125	0.492903489582	0.774897934982	1.0	0.97	0.03
1363	GTDC1	GTDC1	chr2	-	144969081	144969164	144969081	144969146	144993242	144993304	1363	1	40	0	47	143	125	0.494253753941	0.776292370327	0.021	0.0	0.021
2781	IKBKB	IKBKB	chr8	+	42175174	42175289	42175227	42175289	42174227	42174422	2781	40	4	155	10	178	125	0.494798209213	0.776292370327	0.875	0.916	-0.041
3061	SPHK2	SPHK2	chr19	+	49129147	49129619	49129324	49129619	49123658	49123810	3061	36	0	61	1	302	125	0.494597197027	0.776292370327	1.0	0.962	0.038
3536	RBBP4	RBBP4	chr1	+	33117514	33117662	33117517	33117662	33116748	33116923	3536	203	5	575	20	128	125	0.495676892748	0.777143350842	0.975	0.966	0.009
2091	POU2F2	POU2F2	chr19	-	42600233	42600395	42600233	42600347	42603678	42603770	2091	2	0	9	3	173	125	0.496186790904	0.777415372054	1.0	0.684	0.316
1190	CDK10	CDK10	chr16	+	89762002	89762772	89762136	89762772	89761700	89761753	1190	381	10	327	6	259	125	0.496757415969	0.777426196662	0.948	0.963	-0.015
1544	VAMP1	VAMP1	chr12	-	6571403	6573652	6571403	6572135	6574055	6574107	1544	404	1	141	1	1642	125	0.496866504747	0.777426196662	0.969	0.915	0.054
366	FAM208A	FAM208A	chr3	-	56667071	56667994	56667071	56667871	56672733	56672793	366	35	11	199	48	248	125	0.498141812965	0.778894269122	0.616	0.676	-0.06
1992	LOC101928812	LOC101928812	chr11	+	45377429	45378208	45377946	45378208	45376921	45377153	1992	5	1	4	0	642	125	0.499442109227	0.779485352572	0.493	1.0	-0.507
2100	KANSL3	KANSL3	chr2	-	97270515	97270600	97270515	97270594	97271056	97271248	2100	47	2	96	2	131	125	0.500206308033	0.779485352572	0.957	0.979	-0.022
3383	TSNARE1	TSNARE1	chr8	-	143381846	143382008	143381846	143382005	143395744	143395801	3383	7	14	19	26	128	125	0.499950198591	0.779485352572	0.328	0.416	-0.088
51	PLAGL1	PLAGL1	chr6	-	144287294	144287367	144287294	144287335	144290043	144290115	51	16	24	29	57	157	125	0.499934305801	0.779485352572	0.347	0.288	0.059
570	CD83	CD83	chr6	+	14135338	14137148	14135341	14137148	14133879	14133986	570	120	10	41	2	128	125	0.499091996484	0.779485352572	0.921	0.952	-0.031
3285	CDK5RAP1	CDK5RAP1	chr20	-	31984566	31984890	31984566	31984658	31989233	31989375	3285	58	1	163	1	357	125	0.500774863614	0.779845491787	0.953	0.983	-0.03
1308	ST20	ST20	chr15	-	80199970	80200048	80199970	80200026	80215793	80216096	1308	1	8	3	10	147	125	0.502482991667	0.781216727598	0.096	0.203	-0.107
2977	ZNF568	ZNF568	chr19	+	37440413	37443645	37440416	37443645	37428048	37428144	2977	21	1	7	1	128	125	0.502372206526	0.781216727598	0.954	0.872	0.082
365	FAM208A	FAM208A	chr3	-	56654159	56657871	56654159	56657594	56658506	56658671	365	139	6	372	22	402	125	0.50266952572	0.781216727598	0.878	0.84	0.038
3786	MYL6B	MYL6B	chr12	+	56547592	56547876	56547656	56547876	56546203	56546415	3786	23	258	13	186	189	125	0.503015319553	0.781228765784	0.056	0.044	0.012
1474	NOLC1	NOLC1	chr10	+	103916942	103917085	103916945	103917085	103916775	103916831	1474	355	319	473	455	128	125	0.50409657464	0.781399152238	0.521	0.504	0.017
1795	CAPRIN2	CAPRIN2	chr12	-	30867892	30868075	30867892	30868015	30869441	30869610	1795	49	5	17	3	185	125	0.505393796328	0.781399152238	0.869	0.793	0.076
1858	SYNRG	SYNRG	chr17	-	35902073	35902667	35902073	35902532	35913216	35914161	1858	40	3	111	13	260	125	0.503792064511	0.781399152238	0.865	0.804	0.061
2258	ZSCAN32	ZSCAN32	chr16	-	3440009	3440183	3440009	3440133	3440422	3440517	2258	0	3	3	16	175	125	0.505227527299	0.781399152238	0.0	0.118	-0.118
2384	NDUFA5	NDUFA5	chr7	-	123190523	123190640	123190523	123190638	123197457	123197502	2384	197	3	452	3	127	125	0.505391897633	0.781399152238	0.985	0.993	-0.008
660	ABTB1	ABTB1	chr3	+	127393187	127393261	127393233	127393261	127391780	127391924	660	5	18	12	65	171	125	0.505491879098	0.781399152238	0.169	0.119	0.05
88	MMS19	MMS19	chr10	-	99225815	99225916	99225815	99225913	99226260	99226342	88	42	7	293	36	128	125	0.504911161521	0.781399152238	0.854	0.888	-0.034
2722	SUCLG2-AS1	SUCLG2-AS1	chr3	+	67721252	67721428	67721305	67721428	67720239	67720333	2722	1	1	2	7	178	125	0.506522078441	0.781945573331	0.413	0.167	0.246
751	DDIT3	DDIT3	chr12	-	57911051	57911378	57911051	57911302	57911488	57911536	751	148	8	34	3	201	125	0.506212814925	0.781945573331	0.92	0.876	0.044
1119	NR6A1	NR6A1	chr9	-	127300370	127300598	127300370	127300595	127302311	127302466	1119	4	0	6	1	128	125	0.507799672736	0.783394555202	1.0	0.854	0.146
3131	RABL2B	RABL2B	chr22	-	51207882	51207980	51207882	51207977	51208332	51208444	3131	8	1	18	5	128	125	0.508521637328	0.78346233591	0.887	0.779	0.108
3656	ZNF23	ZNF23	chr16	-	71487944	71488121	71487944	71488071	71489974	71490024	3656	1	0	11	8	175	125	0.50841216787	0.78346233591	1.0	0.495	0.505
109	RC3H1	RC3H1	chr1	-	173912579	173912753	173912579	173912726	173915613	173915746	109	6	1	18	1	152	125	0.509656603358	0.784370958723	0.831	0.937	-0.106
1443	TLE2	TLE2	chr19	-	3019280	3019464	3019280	3019461	3019696	3019771	1443	21	16	2	3	128	125	0.50979021203	0.784370958723	0.562	0.394	0.168
390	FAM65A	FAM65A	chr16	+	67572562	67572727	67572574	67572727	67572326	67572453	390	1	25	0	14	137	125	0.512241426867	0.787618055549	0.035	0.0	0.035
180	BRCC3	BRCC3	chrX	+	154301648	154301706	154301651	154301706	154300601	154300618	180	1	15	24	182	128	125	0.513038450392	0.78831905509	0.061	0.114	-0.053
1358	GATA3	GATA3	chr10	+	8105955	8106101	8105958	8106101	8100267	8100804	1358	2	0	73	20	128	125	0.515465855344	0.790170885703	1.0	0.781	0.219
1872	FAM213B	FAM213B	chr1	+	2520360	2520479	2520392	2520479	2519988	2520064	1872	23	18	89	55	157	125	0.515790802841	0.790170885703	0.504	0.563	-0.059
2602	FBXO44	FBXO44	chr1	+	11715384	11715756	11715726	11715756	11714913	11715009	2602	18	0	31	1	467	125	0.515243741272	0.790170885703	1.0	0.892	0.108
3137	NRXN3	NRXN3	chr14	+	80327381	80334633	80328005	80334633	80271454	80271542	3137	127	1	68	0	749	125	0.51629512653	0.790170885703	0.955	1.0	-0.045
3328	SLC50A1	SLC50A1	chr1	+	155110036	155110198	155110054	155110198	155109303	155109427	3328	17	1	190	5	143	125	0.516278043742	0.790170885703	0.937	0.971	-0.034
60	PEX16	PEX16	chr11	-	45931219	45931863	45931219	45931728	45932448	45932513	60	35	0	63	1	260	125	0.515106294258	0.790170885703	1.0	0.968	0.032
1456	TANC1	TANC1	chr2	+	160005652	160005783	160005655	160005783	159992704	159992809	1456	88	8	81	5	128	125	0.517490537631	0.791122186553	0.915	0.941	-0.026
2513	PEX11B	PEX11B	chr1	+	145517272	145517388	145517282	145517388	145516164	145516456	2513	25	1	120	2	135	125	0.517601361345	0.791122186553	0.959	0.982	-0.023
2859	PFN2	PFN2	chr3	-	149682690	149684373	149682690	149684051	149686144	149686337	2859	204	430	661	1307	447	125	0.518458796404	0.791908974547	0.117	0.124	-0.007
1756	RNF8	RNF8	chr6	+	37336153	37336994	37336259	37336994	37328221	37328350	1756	3	31	19	129	231	125	0.520128050182	0.79325776596	0.05	0.074	-0.024
1931	DMXL2	DMXL2	chr15	-	51768785	51768916	51768785	51768913	51770467	51770544	1931	7	3	24	17	128	125	0.519748550001	0.79325776596	0.695	0.58	0.115
3192	ZNF410	ZNF410	chr14	+	74371604	74371786	74371633	74371786	74370662	74370813	3192	360	13	264	7	154	125	0.520371602421	0.79325776596	0.957	0.968	-0.011
688	C16orf13	C16orf13	chr16	-	684888	685063	684888	684956	685611	685774	688	77	2	111	5	232	125	0.521828298627	0.7949539869	0.954	0.923	0.031
1751	ST13	ST13	chr22	-	41244297	41244373	41244297	41244343	41246826	41246884	1751	1230	83	1644	122	155	125	0.524208124755	0.795545040573	0.923	0.916	0.007
2458	SLC29A1	SLC29A1	chr6	+	44194996	44195079	44194999	44195079	44193797	44193904	2458	4	8	24	31	128	125	0.523929461044	0.795545040573	0.328	0.431	-0.103
3133	SEC22C	SEC22C	chr3	-	42589458	42594940	42589458	42590149	42597421	42597487	3133	218	13	1654	119	4916	125	0.524970223658	0.795545040573	0.299	0.261	0.038
3210	DCTN3	DCTN3	chr9	-	34614038	34614195	34614038	34614129	34614706	34614765	3210	2	1	2	3	191	125	0.524818526712	0.795545040573	0.567	0.304	0.263
3624	GUCD1	GUCD1	chr22	-	24939809	24940051	24939809	24939922	24942881	24942973	3624	181	3	436	11	254	125	0.52293028434	0.795545040573	0.967	0.951	0.016
3929	MIEF1	MIEF1	chr22	+	39908236	39908499	39908322	39908499	39907853	39908031	3929	25	10	96	29	211	125	0.523564619569	0.795545040573	0.597	0.662	-0.065
698	OS9	OS9	chr12	+	58109871	58109976	58109874	58109976	58109542	58109753	698	111	285	125	354	128	125	0.524080950087	0.795545040573	0.276	0.256	0.02
976	COX11	COX11	chr17	-	53038566	53038687	53038566	53038673	53040666	53040792	976	0	2	6	22	139	125	0.524509227007	0.795545040573	0.0	0.197	-0.197
2028	CRNDE	CRNDE	chr16	-	54954209	54954322	54954209	54954239	54957496	54957562	2028	136	18	230	37	208	125	0.526879707037	0.796349903834	0.82	0.789	0.031
2621	ST3GAL3	ST3GAL3	chr1	+	44365180	44365399	44365212	44365399	44364839	44364935	2621	2	38	0	9	157	125	0.526322673577	0.796349903834	0.04	0.0	0.04
3744	LRRC75A-AS1	LRRC75A-AS1	chr17	+	16366477	16366631	16366480	16366631	16366146	16366255	3744	22	20	5	7	128	125	0.526502455344	0.796349903834	0.518	0.411	0.107
744	SMOC1	SMOC1	chr14	+	70496958	70499083	70496961	70499083	70489919	70490164	744	32	29	4	2	128	125	0.526805146005	0.796349903834	0.519	0.661	-0.142
2334	CHCHD7	CHCHD7	chr8	+	57128947	57129090	57128991	57129090	57127156	57127226	2334	118	208	154	299	169	125	0.52790088315	0.797371856836	0.296	0.276	0.02
3276	ITFG1	ITFG1	chr16	-	47192783	47192901	47192783	47192845	47195660	47195743	3276	87	2	451	6	181	125	0.52907271991	0.798619892692	0.968	0.981	-0.013
2333	ZNF33B	ZNF33B	chr10	-	43090042	43090147	43090042	43090144	43127376	43127472	2333	9	0	17	1	128	125	0.530629615641	0.800447155187	1.0	0.943	0.057
1719	BRD8	BRD8	chr5	-	137502206	137502416	137502206	137502299	137503622	137503767	1719	182	14	142	14	242	125	0.534075463958	0.801459998186	0.87	0.84	0.03
2218	IMMT	IMMT	chr2	-	86398330	86398468	86398330	86398435	86400772	86400884	2218	60	60	186	212	158	125	0.532448222859	0.801459998186	0.442	0.41	0.032
2651	AP4B1	AP4B1	chr1	-	114445259	114445484	114445259	114445356	114447226	114447415	2651	45	1	88	4	253	125	0.531822960784	0.801459998186	0.957	0.916	0.041
3239	LYPLAL1	LYPLAL1	chr1	+	219366423	219366593	219366471	219366593	219352488	219352588	3239	20	6	60	25	173	125	0.533584358283	0.801459998186	0.707	0.634	0.073
3541	IRAK1	IRAK1	chrX	-	153278493	153278884	153278493	153278794	153279492	153279729	3541	58	8	525	56	215	125	0.534012959551	0.801459998186	0.808	0.845	-0.037
3972	IFNAR2	IFNAR2	chr21	+	34614144	34614282	34614190	34614282	34602199	34602521	3972	8	13	20	23	171	125	0.533284579811	0.801459998186	0.31	0.389	-0.079
706	GLRX	GLRX	chr5	-	95149552	95150661	95149552	95150093	95152210	95152330	706	5	28	79	610	693	125	0.533093630458	0.801459998186	0.031	0.023	0.008
997	FTSJ1	FTSJ1	chrX	+	48340790	48340894	48340796	48340894	48340019	48340103	997	81	47	229	116	131	125	0.532556249419	0.801459998186	0.622	0.653	-0.031
879	TCF7L2	TCF7L2	chr10	+	114910741	114910882	114910756	114910882	114905769	114905856	879	18	61	59	165	140	125	0.535081164897	0.802448132432	0.209	0.242	-0.033
1315	NUBP2	NUBP2	chr16	+	1838138	1838208	1838161	1838208	1837941	1838052	1315	134	1	194	3	148	125	0.53765607209	0.802773445839	0.991	0.982	0.009
2244	MAD1L1	MAD1L1	chr7	-	2270183	2270399	2270183	2270359	2272506	2272583	2244	9	2	26	3	165	125	0.537166889165	0.802773445839	0.773	0.868	-0.095
2903	ZNF674	ZNF674	chrX	-	46357159	46360770	46357159	46360767	46387784	46387880	2903	1	1	1	0	128	125	0.537915181814	0.802773445839	0.494	1.0	-0.506
3167	THADA	THADA	chr2	-	43804160	43804381	43804160	43804373	43805651	43805746	3167	9	0	39	2	133	125	0.53662867465	0.802773445839	1.0	0.948	0.052
3271	SERBP1	SERBP1	chr1	-	67890570	67890660	67890570	67890642	67890765	67890906	3271	448	408	1258	1090	143	125	0.536890879339	0.802773445839	0.49	0.502	-0.012
3287	FAM63B	FAM63B	chr15	+	59146680	59149734	59146683	59149734	59143969	59144164	3287	18	3	75	19	128	125	0.538077052187	0.802773445839	0.854	0.794	0.06
3533	RABL2A	RABL2A	chr2	+	114398929	114399027	114398932	114399027	114398470	114398582	3533	1	1	1	0	128	125	0.537915181814	0.802773445839	0.494	1.0	-0.506
471	TATDN3	TATDN3	chr1	+	212985568	212985670	212985592	212985670	212981077	212981190	471	2	4	6	23	149	125	0.53623323365	0.802773445839	0.296	0.18	0.116
3265	CTF1	CTF1	chr16	+	30910735	30910854	30910738	30910854	30907927	30907989	3265	1	0	6	4	128	125	0.538866879067	0.803433133886	1.0	0.594	0.406
1039	MAGED4	MAGED4	chrX	-	51811058	51811299	51811058	51811269	51812225	51812368	1039	1	0	1	1	155	125	0.539690794451	0.804127053172	1.0	0.446	0.554
2988	GTF2I	GTF2I	chr7	+	74129176	74129236	74129179	74129236	74125362	74125440	2988	18	5	23	4	128	125	0.54021130175	0.804127053172	0.779	0.849	-0.07
630	BCL11B	BCL11B	chr14	-	99723807	99724176	99723807	99724173	99737497	99738050	630	7	2	2	0	128	125	0.540376163382	0.804127053172	0.774	1.0	-0.226
1203	ZNF143	ZNF143	chr11	+	9496096	9496180	9496099	9496180	9495487	9495571	1203	14	4	45	19	128	125	0.541111483078	0.804185618902	0.774	0.698	0.076
2421	SH3D19	SH3D19	chr4	-	152095821	152096847	152095821	152096826	152097685	152097839	2421	0	12	3	83	146	125	0.540819930051	0.804185618902	0.0	0.03	-0.03
1423	POLDIP2	POLDIP2	chr17	-	26681513	26681611	26681513	26681557	26682820	26682902	1423	98	1	358	7	179	125	0.543561774766	0.807308008666	0.986	0.973	0.013
3249	NAT9	NAT9	chr17	-	72768098	72768190	72768098	72768178	72768356	72768416	3249	1	4	3	5	137	125	0.545694727943	0.809955373331	0.186	0.354	-0.168
3433	TRAPPC13	TRAPPC13	chr5	+	64960060	64960211	64960063	64960211	64957876	64957977	3433	11	9	34	38	128	125	0.546566099384	0.810575770892	0.544	0.466	0.078
962	ZNF197	ZNF197	chr3	+	44670556	44671036	44670565	44671036	44666510	44666635	962	4	7	4	12	134	125	0.546814204596	0.810575770892	0.348	0.237	0.111
2198	ST6GALNAC6	ST6GALNAC6	chr9	-	130647599	130649067	130647599	130649063	130649762	130649870	2198	46	4	104	13	129	125	0.547342338184	0.810838553553	0.918	0.886	0.032
3603	ZNF124	ZNF124	chr1	-	247318290	247320705	247318290	247320519	247322307	247322368	3603	6	4	15	6	311	125	0.549039092568	0.812831097325	0.376	0.501	-0.125
1799	FUT11	FUT11	chr10	+	75535176	75535976	75535298	75535976	75532947	75533573	1799	2	24	9	66	247	125	0.550861468352	0.815006948375	0.04	0.065	-0.025
165	MORF4L2	MORF4L2	chrX	-	102933426	102933579	102933426	102933528	102939608	102939657	165	125	55	226	112	176	125	0.551613401516	0.815597294244	0.617	0.589	0.028
1448	BRD7	BRD7	chr16	-	50354573	50354688	50354573	50354685	50355892	50355949	1448	29	64	104	267	128	125	0.552193018715	0.815932267424	0.307	0.276	0.031
2388	LIMCH1	LIMCH1	chr4	+	41678395	41678479	41678398	41678479	41673570	41673611	2388	7	77	15	220	128	125	0.554656890333	0.818526228327	0.082	0.062	0.02
3473	GCDH	GCDH	chr19	+	13007018	13007235	13007053	13007235	13006805	13006935	3473	43	0	141	2	160	125	0.554445869752	0.818526228327	1.0	0.982	0.018
1916	ATF3	ATF3	chr1	+	212792387	212794119	212792699	212794119	212791468	212791576	1916	462	2763	215	1217	437	125	0.555695735875	0.81938258911	0.046	0.048	-0.002
1958	HCFC1R1	HCFC1R1	chr16	-	3073233	3073413	3073233	3073362	3073847	3074287	1958	34	16	36	13	176	125	0.556300857773	0.81938258911	0.601	0.663	-0.062
3124	TRIM2	TRIM2	chr4	+	154191486	154191671	154191489	154191671	154125565	154125712	3124	17	4	114	38	128	125	0.556032474535	0.81938258911	0.806	0.746	0.06
1334	VBP1	VBP1	chrX	+	154448459	154448584	154448463	154448584	154444700	154444852	1334	95	1	355	7	129	125	0.560185916184	0.823945953136	0.989	0.98	0.009
1892	GOLGA2P10	GOLGA2P10	chr15	-	82763612	82765954	82763612	82765622	82767618	82767756	1892	216	107	50	21	457	125	0.562964370403	0.823945953136	0.356	0.394	-0.038
2225	IL16	IL16	chr15	+	81598760	81598886	81598763	81598886	81598248	81598507	2225	3	2	1	0	128	125	0.559895707447	0.823945953136	0.594	1.0	-0.406
2367	ADAT1	ADAT1	chr16	-	75652483	75652596	75652483	75652538	75654163	75654232	2367	1	16	10	85	183	125	0.562644282448	0.823945953136	0.041	0.074	-0.033
2998	ELP4	ELP4	chr11	+	31625311	31625454	31625314	31625454	31616316	31616448	2998	1	11	2	49	128	125	0.562702850816	0.823945953136	0.082	0.038	0.044
3204	AAMP	AAMP	chr2	-	219134104	219134260	219134104	219134257	219134688	219134932	3204	53	347	112	660	128	125	0.560485299909	0.823945953136	0.13	0.142	-0.012
3540	RBMS3	RBMS3	chr3	+	29476233	29476406	29476236	29476406	29322802	29323247	3540	22	11	16	11	128	125	0.562831803552	0.823945953136	0.661	0.587	0.074
3893	CCDC51	CCDC51	chr3	-	48476226	48476425	48476226	48476420	48481505	48481529	3893	2	1	6	1	130	125	0.562591338846	0.823945953136	0.658	0.852	-0.194
632	DGCR2	DGCR2	chr22	-	19052360	19052588	19052360	19052571	19055612	19055738	632	5	9	16	42	142	125	0.56207704695	0.823945953136	0.328	0.251	0.077
739	ZBTB8A	ZBTB8A	chr1	+	33065687	33071551	33065868	33071551	33060654	33060824	739	42	3	74	8	306	125	0.562006646442	0.823945953136	0.851	0.791	0.06
3891	CCDC51	CCDC51	chr3	-	48476226	48476546	48476226	48476425	48481505	48481529	3891	8	2	29	4	246	125	0.563855418288	0.824727766876	0.67	0.787	-0.117
1094	RBM7	RBM7	chr11	+	114276427	114276521	114276430	114276521	114273549	114273637	1094	87	36	179	85	128	125	0.56520847852	0.826032135394	0.702	0.673	0.029
1108	POLR1B	POLR1B	chr2	+	113304588	113304756	113304659	113304756	113299491	113300248	1108	13	0	99	3	196	125	0.566790349	0.826032135394	1.0	0.955	0.045
1164	FST	FST	chr5	+	52781516	52782304	52781780	52782304	52780826	52781057	1164	213	221	2	1	389	125	0.565949943561	0.826032135394	0.236	0.391	-0.155
2108	NRG3	NRG3	chr10	+	84625166	84625193	84625169	84625193	84498332	84498406	2108	47	40	4	2	128	125	0.567177282523	0.826032135394	0.534	0.661	-0.127
2161	AMZ2	AMZ2	chr17	+	66244780	66244846	66244784	66244846	66244144	66244199	2161	2	0	17	4	129	125	0.567699061147	0.826032135394	1.0	0.805	0.195
2447	DCLK2	DCLK2	chr4	+	151141854	151141930	151141857	151141930	151119153	151119255	2447	5	3	1	0	128	125	0.566683940151	0.826032135394	0.619	1.0	-0.381
2608	GMPR2	GMPR2	chr14	+	24707451	24708447	24707794	24708447	24706725	24706768	2608	152	6	410	12	468	125	0.566484269838	0.826032135394	0.871	0.901	-0.03
3648	ZNF142	ZNF142	chr2	-	219523702	219523853	219523702	219523758	219524091	219524263	3648	3	0	48	7	220	125	0.567323618215	0.826032135394	1.0	0.796	0.204
708	GLRX	GLRX	chr5	-	95149552	95150661	95149552	95150511	95152210	95152330	708	2	0	21	5	275	125	0.567964112134	0.826032135394	1.0	0.656	0.344
1528	EXOSC2	EXOSC2	chr9	+	133576945	133577697	133577529	133577697	133574715	133574781	1528	31	2	67	7	709	125	0.568483029873	0.826266844048	0.732	0.628	0.104
73	ANKFY1	ANKFY1	chr17	-	4085475	4085647	4085475	4085644	4086692	4086846	73	5	38	11	60	128	125	0.571419091752	0.830012269666	0.114	0.152	-0.038
2361	REV1	REV1	chr2	-	100046301	100046410	100046301	100046407	100050793	100050910	2361	7	5	29	14	128	125	0.572618379081	0.831231830437	0.578	0.669	-0.091
734	CKAP2	CKAP2	chr13	+	53035030	53035109	53035033	53035109	53030657	53030742	734	14	35	90	273	128	125	0.573582155525	0.832108199258	0.281	0.244	0.037
2886	ATXN2L	ATXN2L	chr16	+	28843507	28843720	28843525	28843720	28842282	28842393	2886	31	327	56	517	143	125	0.574363680937	0.832719238799	0.077	0.086	-0.009
2332	TTK	TTK	chr6	+	80715546	80715699	80715558	80715699	80714321	80714430	2332	0	3	9	66	137	125	0.574986401507	0.833099419362	0.0	0.111	-0.111
3831	TP53BP1	TP53BP1	chr15	-	43705316	43705532	43705316	43705526	43707791	43708007	3831	125	2	132	1	131	125	0.575541637915	0.83338140678	0.984	0.992	-0.008
1149	NIPSNAP3B	NIPSNAP3B	chr9	+	107535277	107540045	107539408	107540045	107535102	107535189	1149	6	0	12	1	4256	125	0.580504764602	0.834946915456	1.0	0.261	0.739
1809	ADGRG1	ADGRG1	chr16	+	57685111	57685534	57685154	57685534	57684164	57684263	1809	17	1	991	31	168	125	0.577281974148	0.834946915456	0.927	0.96	-0.033
181	REPS2	REPS2	chrX	+	17043181	17043308	17043184	17043308	17040245	17040394	181	6	10	4	4	128	125	0.58059701131	0.834946915456	0.369	0.494	-0.125
2026	CRNDE	CRNDE	chr16	-	54954209	54954322	54954209	54954250	54957496	54957562	2026	132	11	227	15	197	125	0.579038301099	0.834946915456	0.884	0.906	-0.022
2430	POLM	POLM	chr7	-	44111660	44113029	44111660	44112976	44113223	44113307	2430	18	22	24	23	178	125	0.578813246153	0.834946915456	0.365	0.423	-0.058
331	POLD1	POLD1	chr19	+	50911963	50912158	50912041	50912158	50910583	50910672	331	2	52	12	202	203	125	0.580596992262	0.834946915456	0.023	0.035	-0.012
34	ZDHHC14	ZDHHC14	chr6	+	158093755	158094977	158093800	158094977	158074556	158074659	34	22	6	29	11	170	125	0.577907970996	0.834946915456	0.729	0.66	0.069
3599	TGFBR3	TGFBR3	chr1	-	92185449	92185787	92185449	92185784	92187511	92187701	3599	85	26	20	8	128	125	0.579955309124	0.834946915456	0.761	0.709	0.052
3769	ARFRP1	ARFRP1	chr20	-	62333181	62333250	62333181	62333247	62333487	62333569	3769	3	1	13	9	128	125	0.579730854749	0.834946915456	0.746	0.585	0.161
3813	GATA2	GATA2	chr3	-	128200661	128200787	128200661	128200745	128202702	128202848	3813	436	12	13	0	167	125	0.579230581728	0.834946915456	0.965	1.0	-0.035
911	DNM2	DNM2	chr19	+	10941653	10942586	10941656	10942586	10940802	10941054	911	64	30	144	58	128	125	0.578494918215	0.834946915456	0.676	0.708	-0.032
3920	CEACAM19	CEACAM19	chr19	+	45186705	45187627	45186708	45187627	45185838	45185892	3920	1	8	4	16	128	125	0.581084831115	0.835128759146	0.109	0.196	-0.087
1152	ZNF518A	ZNF518A	chr10	+	97893312	97893405	97893339	97893405	97892342	97892427	1152	2	5	18	27	152	125	0.582064002091	0.835171299981	0.248	0.354	-0.106
1576	CALD1	CALD1	chr7	+	134642959	134643041	134642962	134643041	134642819	134642863	1576	220	17	1012	91	128	125	0.583598764135	0.835171299981	0.927	0.916	0.011
1777	ZBTB17	ZBTB17	chr1	-	16268825	16268936	16268825	16268915	16269023	16269233	1777	11	79	6	58	146	125	0.584688149802	0.835171299981	0.107	0.081	0.026
1902	DCLRE1C	DCLRE1C	chr10	-	14984112	14984434	14984112	14984239	14987103	14987188	1902	8	1	4	0	320	125	0.583342097462	0.835171299981	0.758	1.0	-0.242
1915	ATF3	ATF3	chr1	+	212788359	212788603	212788382	212788603	212781969	212782272	1915	626	3	225	3	148	125	0.585684458916	0.835171299981	0.994	0.984	0.01
201	PSMC4	PSMC4	chr19	+	40478275	40478462	40478368	40478462	40478052	40478151	201	705	4	1264	10	218	125	0.585812495573	0.835171299981	0.99	0.986	0.004
341	CHFR	CHFR	chr12	-	133446204	133446420	133446204	133446384	133447309	133447369	341	14	13	37	44	161	125	0.583763307711	0.835171299981	0.455	0.395	0.06
3437	DEF8	DEF8	chr16	+	90023918	90024068	90023948	90024068	90021576	90021674	3437	203	5	397	7	155	125	0.582351308112	0.835171299981	0.97	0.979	-0.009
3578	GBA	GBA	chr1	-	155210876	155210971	155210876	155210952	155214296	155214653	3578	42	2	79	6	144	125	0.584484383429	0.835171299981	0.948	0.92	0.028
3	FOXM1	FOXM1	chr12	-	2973848	2973921	2973848	2973918	2975558	2975687	3	0	6	4	64	128	125	0.585354513336	0.835171299981	0.0	0.058	-0.058
446	MAPK8	MAPK8	chr10	+	49642921	49647402	49642926	49647402	49639235	49639313	446	180	83	122	50	130	125	0.584204555689	0.835171299981	0.676	0.701	-0.025
61	TRA2A	TRA2A	chr7	-	23545364	23545432	23545364	23545429	23545756	23545885	61	371	13	297	13	128	125	0.584816106817	0.835171299981	0.965	0.957	0.008
984	TMEM216	TMEM216	chr11	+	61165732	61166335	61165741	61166335	61165245	61165447	984	24	3	39	3	134	125	0.585120770956	0.835171299981	0.882	0.924	-0.042
1129	BTN3A2	BTN3A2	chr6	+	26375742	26378548	26376756	26378548	26374998	26375026	1129	72	2	129	2	1139	125	0.587260180543	0.836203497988	0.798	0.876	-0.078
1508	DNAJC4	DNAJC4	chr11	+	64000172	64000337	64000175	64000337	63999901	64000086	1508	2	43	10	139	128	125	0.587123509383	0.836203497988	0.043	0.066	-0.023
1604	SAFB	SAFB	chr19	+	5667357	5667461	5667363	5667461	5667056	5667175	1604	162	83	126	72	131	125	0.588135461136	0.836305083567	0.651	0.625	0.026
3585	ZNF268	ZNF268	chr12	+	133764450	133764658	133764457	133764658	133758531	133758616	3585	0	6	2	31	132	125	0.588417163946	0.836305083567	0.0	0.058	-0.058
649	GYG2	GYG2	chrX	+	2795240	2795348	2795243	2795348	2793850	2793955	649	3	1	7	5	128	125	0.587728099759	0.836305083567	0.746	0.578	0.168
658	CRTC3	CRTC3	chr15	+	91185163	91188577	91185166	91188577	91184328	91184431	658	70	31	62	23	128	125	0.590205208036	0.838330814856	0.688	0.725	-0.037
3647	RAD23A	RAD23A	chr19	+	13060088	13060222	13060091	13060222	13059499	13059627	3647	4	5	9	7	128	125	0.590609825401	0.838390237409	0.439	0.557	-0.118
2445	ZNHIT3	ZNHIT3	chr17	+	34849769	34849850	34849803	34849850	34848656	34848743	2445	137	2	448	10	159	125	0.591004388565	0.838435323495	0.982	0.972	0.01
1258	KLHDC4	KLHDC4	chr16	-	87741417	87741681	87741417	87741678	87741955	87742072	1258	26	12	47	17	128	125	0.593792373277	0.839382609345	0.679	0.73	-0.051
2628	MAP4K4	MAP4K4	chr2	+	102476104	102476326	102476197	102476326	102472438	102472600	2628	70	3	176	5	218	125	0.592694624976	0.839382609345	0.93	0.953	-0.023
359	NCOA3	NCOA3	chr20	+	46262761	46262939	46262791	46262939	46262239	46262380	359	0	20	2	86	155	125	0.592847194839	0.839382609345	0.0	0.018	-0.018
470	TATDN3	TATDN3	chr1	+	212985568	212985670	212985589	212985670	212981077	212981190	470	2	4	6	21	146	125	0.593851391726	0.839382609345	0.3	0.197	0.103
524	IFFO1	IFFO1	chr12	-	6657230	6657326	6657230	6657323	6657590	6657711	524	28	9	18	4	128	125	0.592142071323	0.839382609345	0.752	0.815	-0.063
846	RAB40C	RAB40C	chr16	+	675898	676121	675955	676121	675431	675509	846	81	1	80	0	182	125	0.593253511134	0.839382609345	0.982	1.0	-0.018
2737	ZNF707	ZNF707	chr8	+	144773766	144773883	144773769	144773883	144773242	144773402	2737	0	2	2	9	128	125	0.594591995745	0.83943801791	0.0	0.178	-0.178
691	KIF18B	KIF18B	chr17	-	43009423	43009610	43009423	43009574	43010040	43010141	691	14	0	78	2	161	125	0.594980300016	0.83943801791	1.0	0.968	0.032
788	BLOC1S2	BLOC1S2	chr10	-	102033034	102035250	102033034	102035247	102039880	102039985	788	138	3	217	3	128	125	0.594625133402	0.83943801791	0.978	0.986	-0.008
1710	TBC1D32	TBC1D32	chr6	-	121638640	121638836	121638640	121638818	121642778	121642940	1710	1	12	0	5	143	125	0.59656400442	0.839533944152	0.068	0.0	0.068
3254	LIG1	LIG1	chr19	-	48654488	48654596	48654488	48654593	48657128	48657224	3254	47	19	181	62	128	125	0.596311875362	0.839533944152	0.707	0.74	-0.033
3691	WDR13	WDR13	chrX	+	48457104	48457345	48457138	48457345	48455879	48456425	3691	124	6	90	6	159	125	0.596816770178	0.839533944152	0.942	0.922	0.02
771	NEBL	NEBL	chr10	-	21068902	21074852	21068902	21074850	21076130	21076237	771	54	1	32	0	127	125	0.596859760095	0.839533944152	0.982	1.0	-0.018
841	DACT1	DACT1	chr14	+	59111975	59115038	59112086	59115038	59107453	59107586	841	107	10	4	0	236	125	0.596864677733	0.839533944152	0.85	1.0	-0.15
1122	TLK2	TLK2	chr17	+	60558481	60558567	60558484	60558567	60556385	60556651	1122	3	8	6	10	128	125	0.597866659889	0.840224110621	0.268	0.369	-0.101
1320	LSR	LSR	chr19	+	35757738	35757870	35757741	35757870	35757581	35757641	1320	2	0	774	151	128	125	0.59863297763	0.840224110621	1.0	0.833	0.167
3180	HYAL3	HYAL3	chr3	-	50332139	50333050	50332139	50332284	50336643	50336899	3180	16	0	130	3	891	125	0.598809653913	0.840224110621	1.0	0.859	0.141
3715	CEP170	CEP170	chr1	-	243319522	243319757	243319522	243319649	243327585	243329418	3715	160	11	212	18	233	125	0.598462217172	0.840224110621	0.886	0.863	0.023
2122	CKAP2L	CKAP2L	chr2	-	113513553	113514791	113513553	113514732	113518289	113518341	2122	12	0	321	9	184	125	0.599459718777	0.840625855639	1.0	0.96	0.04
1692	CSNK1G3	CSNK1G3	chr5	+	122926103	122926252	122926106	122926252	122924120	122924205	1692	26	41	33	62	128	125	0.60013152808	0.840837528026	0.382	0.342	0.04
337	TSC2	TSC2	chr16	+	2129032	2129197	2129035	2129197	2126491	2126586	337	2	33	6	63	128	125	0.600338347574	0.840837528026	0.056	0.085	-0.029
473	ZNF177	ZNF177	chr19	+	9491343	9493293	9491823	9493293	9490732	9490815	473	22	3	3	0	605	125	0.601801459537	0.842376240454	0.602	1.0	-0.398
444	KCTD15	KCTD15	chr19	+	34289572	34289671	34289575	34289671	34287750	34287892	444	6	3	1	0	128	125	0.602466501582	0.842796661717	0.661	1.0	-0.339
2282	CARKD	CARKD	chr13	+	111287814	111287935	111287819	111287935	111287018	111287123	2282	75	2	145	6	130	125	0.602866570328	0.842846124639	0.973	0.959	0.014
2504	NUSAP1	NUSAP1	chr15	+	41643185	41643327	41643188	41643327	41641295	41641439	2504	82	12	361	44	128	125	0.604484926668	0.844597742158	0.87	0.889	-0.019
2264	ODF2	ODF2	chr9	+	131222791	131222945	131222828	131222945	131221845	131221936	2264	189	9	199	12	162	125	0.606991521574	0.847075728477	0.942	0.928	0.014
3066	C11orf80	C11orf80	chr11	+	66571465	66571661	66571468	66571661	66568501	66568573	3066	4	1	78	36	128	125	0.606766357648	0.847075728477	0.796	0.679	0.117
2566	MBNL3	MBNL3	chrX	-	131520688	131520839	131520688	131520734	131524874	131525111	2566	5	0	12	1	230	125	0.608414987379	0.8485498104	1.0	0.867	0.133
3134	KCNK7	KCNK7	chr11	-	65360325	65360854	65360325	65360681	65360946	65361345	3134	4	1	2	0	298	125	0.609425612373	0.849446676836	0.627	1.0	-0.373
1145	GCH1	GCH1	chr14	-	55308723	55310861	55308723	55309772	55312485	55312570	1145	3348	10	444	2	1214	125	0.610929555411	0.85102965796	0.972	0.958	0.014
3240	LYPLAL1	LYPLAL1	chr1	+	219383856	219383989	219383873	219383989	219352488	219352588	3240	0	1	2	4	142	125	0.611501341471	0.851313012132	0.0	0.306	-0.306
2912	EIF4G1	EIF4G1	chr3	+	184041192	184041381	184041195	184041381	184040608	184040742	2912	4	2	1	0	128	125	0.612687583777	0.85193803015	0.661	1.0	-0.339
949	AP4E1	AP4E1	chr15	+	51207621	51207768	51207644	51207768	51204274	51204346	949	0	4	2	22	148	125	0.6124438901	0.85193803015	0.0	0.071	-0.071
2954	ZNF559-ZNF177	ZNF559-ZNF177	chr19	+	9491264	9493293	9491823	9493293	9490732	9490815	2954	15	3	2	0	684	125	0.6152191034	0.854943684881	0.477	1.0	-0.523
881	BEND5	BEND5	chr1	-	49224571	49225038	49224571	49224956	49227008	49227142	881	27	37	6	11	207	125	0.61685520438	0.856702149833	0.306	0.248	0.058
2438	SVIL-AS1	SVIL-AS1	chr10	+	29709393	29711301	29709419	29711301	29704285	29704341	2438	0	10	3	92	151	125	0.617288911629	0.856789594459	0.0	0.026	-0.026
612	ZNF33A	ZNF33A	chr10	+	38343302	38348995	38343305	38348995	38323205	38323328	612	2	0	10	2	128	125	0.618101047965	0.857401873858	1.0	0.83	0.17
2237	MAEA	MAEA	chr4	+	1332209	1332405	1332213	1332405	1330648	1330782	2237	92	2	356	5	129	125	0.618747376698	0.857783555818	0.978	0.986	-0.008
498	ZNF286A	ZNF286A	chr17	+	15603361	15603680	15603448	15603680	15602890	15603091	498	61	4	48	2	212	125	0.619931226053	0.858909510437	0.9	0.934	-0.034
732	CASP7	CASP7	chr10	+	115451722	115451829	115451755	115451829	115439427	115439737	732	2	0	10	2	158	125	0.620694225856	0.859451381638	1.0	0.798	0.202
2440	HSF4	HSF4	chr16	+	67201363	67201502	67201377	67201502	67201022	67201125	2440	6	33	0	2	139	125	0.622409513451	0.860794964444	0.141	0.0	0.141
3092	PHF21A	PHF21A	chr11	-	45991365	45991455	45991365	45991452	45992666	45992918	3092	24	2	22	3	128	125	0.622298242038	0.860794964444	0.921	0.877	0.044
1128	BTN3A2	BTN3A2	chr6	+	26376024	26378548	26376756	26378548	26374998	26375026	1128	77	2	130	2	857	125	0.623497799353	0.861784338699	0.849	0.905	-0.056
1113	DGKZ	DGKZ	chr11	+	46389551	46389629	46389554	46389629	46389201	46389297	1113	51	17	124	35	128	125	0.627962445832	0.861865247978	0.746	0.776	-0.03
1278	ARMCX3	ARMCX3	chrX	+	100878775	100878883	100878803	100878883	100878119	100878266	1278	78	123	71	101	153	125	0.629496392161	0.861865247978	0.341	0.365	-0.024
1384	TRPT1	TRPT1	chr11	-	63991571	63991685	63991571	63991682	63991756	63991813	1384	10	104	19	242	128	125	0.624685651087	0.861865247978	0.086	0.071	0.015
1432	CHAMP1	CHAMP1	chr13	+	115089262	115092803	115089265	115092803	115086584	115086707	1432	11	3	53	10	128	125	0.630269263991	0.861865247978	0.782	0.838	-0.056
1451	PPIL2	PPIL2	chr22	+	22049682	22049785	22049686	22049785	22049225	22049359	1451	68	2	113	2	129	125	0.629036598577	0.861865247978	0.971	0.982	-0.011
1545	VAMP1	VAMP1	chr12	-	6571403	6573652	6571403	6572008	6574055	6574107	1545	443	1	148	0	1769	125	0.62677553871	0.861865247978	0.969	1.0	-0.031
1552	RAB34	RAB34	chr17	-	27043010	27043079	27043010	27043076	27044230	27044309	1552	6	17	2	9	128	125	0.628381070357	0.861865247978	0.256	0.178	0.078
1559	CEP97	CEP97	chr3	+	101476477	101477267	101476654	101477267	101475906	101476040	1559	25	3	50	4	302	125	0.628666619358	0.861865247978	0.775	0.838	-0.063
1810	ADGRG1	ADGRG1	chr16	+	57685096	57685534	57685111	57685534	57684164	57684263	1810	1	12	35	724	140	125	0.626040620488	0.861865247978	0.069	0.041	0.028
1947	TP73-AS1	TP73-AS1	chr1	-	3652547	3655077	3652547	3654418	3656796	3656951	1947	215	6	277	10	784	125	0.628558499046	0.861865247978	0.851	0.815	0.036
2018	FAM149A	FAM149A	chr4	+	187070719	187070858	187070746	187070858	187070326	187070437	2018	1	2	33	34	152	125	0.626908875402	0.861865247978	0.291	0.444	-0.153
2110	PTBP2	PTBP2	chr1	+	97270340	97270495	97270355	97270495	97250614	97250810	2110	40	95	7	21	140	125	0.628338431707	0.861865247978	0.273	0.229	0.044
2158	ULK3	ULK3	chr15	-	75134415	75134536	75134415	75134459	75134620	75134761	2158	33	3	62	8	202	125	0.629928998833	0.861865247978	0.872	0.827	0.045
2232	CCT7	CCT7	chr2	+	73470131	73470257	73470173	73470257	73466770	73466924	2232	124	13	447	55	167	125	0.624663447712	0.861865247978	0.877	0.859	0.018
2307	PTOV1	PTOV1	chr19	+	50363822	50364001	50363870	50364001	50363524	50363593	2307	258	706	126	324	173	125	0.629934878169	0.861865247978	0.209	0.219	-0.01
2592	CD40	CD40	chr20	+	44756617	44756863	44756776	44756863	44751248	44751395	2592	0	1	10	25	284	125	0.627626619074	0.861865247978	0.0	0.15	-0.15
2892	CPT1C	CPT1C	chr19	+	50208263	50208371	50208296	50208371	50207966	50208044	2892	43	3	28	3	158	125	0.627460580028	0.861865247978	0.919	0.881	0.038
712	LY6E	LY6E	chr8	+	144102299	144102408	144102304	144102408	144099901	144100003	712	100	49	124	68	130	125	0.628043461124	0.861865247978	0.662	0.637	0.025
1375	CCDC107	CCDC107	chr9	+	35660742	35661500	35660936	35661500	35660553	35660644	1375	175	0	565	3	319	125	0.63082687816	0.862117631832	1.0	0.987	0.013
697	CNN2	CNN2	chr19	+	1036065	1036245	1036128	1036245	1032557	1032695	697	3	239	33	1847	188	125	0.631408231343	0.862402141036	0.008	0.012	-0.004
1533	MSTO1	MSTO1	chr1	+	155583849	155584758	155583852	155584758	155583447	155583557	1533	53	1	109	1	128	125	0.633187912514	0.863966409194	0.981	0.991	-0.01
1780	RBM39	RBM39	chr20	-	34297145	34297196	34297145	34297178	34300940	34301018	1780	479	595	280	365	143	125	0.63404890956	0.863966409194	0.413	0.401	0.012
275	GPNMB	GPNMB	chr7	+	23306099	23306234	23306135	23306234	23300074	23300392	275	1	2	29	111	161	125	0.633722898519	0.863966409194	0.28	0.169	0.111
517	KIAA1217	KIAA1217	chr10	+	24820758	24820922	24820761	24820922	24816864	24817048	517	2	0	64	11	128	125	0.633572497514	0.863966409194	1.0	0.85	0.15
3411	SRRT	SRRT	chr7	+	100482833	100482991	100482836	100482991	100482543	100482661	3411	228	179	217	159	128	125	0.635290665157	0.865079250826	0.554	0.571	-0.017
71	TCEAL4	TCEAL4	chrX	+	102841576	102842664	102841581	102842664	102840412	102840552	71	9	2	5	2	130	125	0.635614265644	0.865079250826	0.812	0.706	0.106
3797	FAM110A	FAM110A	chr20	+	825350	826922	825353	826922	814339	814594	3797	3	0	8	1	128	125	0.636878048317	0.866289093385	1.0	0.887	0.113
2690	CDKN1C	CDKN1C	chr11	-	2904447	2905145	2904447	2905140	2905228	2905364	2690	342	11	9	0	130	125	0.639513963914	0.869362806238	0.968	1.0	-0.032
643	SERINC4	SERINC4	chr15	-	44091507	44091725	44091507	44091684	44092082	44092295	643	8	1	3	0	166	125	0.640841969743	0.87065596242	0.858	1.0	-0.142
1096	CALHM2	CALHM2	chr10	-	105210839	105211042	105210839	105210939	105211912	105212162	1096	4	2	2	2	228	125	0.641731979077	0.871352881109	0.523	0.354	0.169
2107	PDHA1	PDHA1	chrX	+	19369377	19369525	19369398	19369525	19368054	19368228	2107	2	154	8	421	146	125	0.643190883013	0.872308762114	0.011	0.016	-0.005
2239	ZMYM1	ZMYM1	chr1	+	35577376	35577513	35577429	35577513	35575894	35576048	2239	4	1	9	1	178	125	0.642938769482	0.872308762114	0.737	0.863	-0.126
506	SCOC	SCOC	chr4	+	141300722	141300806	141300725	141300806	141300274	141300346	506	105	3	711	15	128	125	0.645053831939	0.873809733652	0.972	0.979	-0.007
636	LRRC16A	LRRC16A	chr6	+	25606288	25606501	25606306	25606501	25605039	25605121	636	7	2	136	26	143	125	0.644845693317	0.873809733652	0.754	0.821	-0.067
456	DMAP1	DMAP1	chr1	+	44679380	44679530	44679420	44679530	44679124	44679199	456	71	4	54	2	165	125	0.645756221677	0.874248757057	0.931	0.953	-0.022
214	MPP5	MPP5	chr14	+	67745734	67746254	67745966	67746254	67736417	67736500	214	67	20	200	52	357	125	0.64849437288	0.876081982083	0.54	0.574	-0.034
2865	BSCL2	BSCL2	chr11	-	62458258	62458345	62458258	62458339	62458546	62458613	2865	8	133	12	248	131	125	0.648626685999	0.876081982083	0.054	0.044	0.01
3828	ZBTB8OS	ZBTB8OS	chr1	-	33099551	33099711	33099551	33099673	33100368	33100393	3828	6	15	87	274	163	125	0.64820188658	0.876081982083	0.235	0.196	0.039
892	ZC4H2	ZC4H2	chrX	-	64141696	64142123	64141696	64141868	64254508	64254624	892	5	32	0	2	380	125	0.647766966852	0.876081982083	0.049	0.0	0.049
467	TATDN3	TATDN3	chr1	+	212988354	212990167	212988388	212990167	212985568	212985670	467	21	0	61	1	159	125	0.649253546547	0.876416440462	1.0	0.98	0.02
761	ZIM2	ZIM2	chr19	-	57335629	57335882	57335629	57335795	57337755	57337831	761	5	6	4	3	212	125	0.650200715466	0.877182634817	0.329	0.44	-0.111
361	TRIM32	TRIM32	chr9	+	119459940	119463579	119459943	119463579	119449580	119449660	361	1	1	5	11	128	125	0.650956832947	0.877690338938	0.494	0.307	0.187
442	WNK1	WNK1	chr12	+	987377	987527	987380	987527	971248	971436	442	41	18	64	33	128	125	0.654103256624	0.88141844085	0.69	0.654	0.036
3697	RAP1GAP	RAP1GAP	chr1	-	21924453	21924557	21924453	21924533	21924892	21924995	3697	1	0	5	2	149	125	0.654966050482	0.881869263589	1.0	0.677	0.323
821	G3BP1	G3BP1	chr5	+	151166132	151166276	151166163	151166276	151151475	151151597	821	114	33	583	153	156	125	0.65520100631	0.881869263589	0.735	0.753	-0.018
364	PPP6R2	PPP6R2	chr22	+	50882627	50883518	50882631	50883518	50882294	50882546	364	96	1	108	2	129	125	0.655646207322	0.881954822538	0.989	0.981	0.008
2172	AZIN2	AZIN2	chr1	+	33546988	33547109	33546991	33547109	33546713	33546895	2172	12	2	2	0	128	125	0.65712603124	0.882602458844	0.854	1.0	-0.146
2565	PNPLA8	PNPLA8	chr7	-	108154879	108156018	108154879	108155891	108166472	108166762	2565	171	7	73	4	252	125	0.657655315504	0.882602458844	0.924	0.901	0.023
3089	KIAA0430	KIAA0430	chr16	-	15716790	15716983	15716790	15716980	15718625	15718784	3089	7	19	11	23	128	125	0.657409396717	0.882602458844	0.265	0.318	-0.053
3943	C8orf58	C8orf58	chr8	+	22460049	22460156	22460073	22460156	22459712	22459825	3943	9	5	27	20	149	125	0.657247833175	0.882602458844	0.602	0.531	0.071
1306	SLIRP	SLIRP	chr14	+	78183838	78183941	78183844	78183941	78182114	78182222	1306	193	5	638	13	131	125	0.66029312388	0.884544429808	0.974	0.979	-0.005
1911	EME1	EME1	chr17	+	48456428	48456585	48456467	48456585	48456134	48456256	1911	2	8	9	24	164	125	0.660405576539	0.884544429808	0.16	0.222	-0.062
2679	ACSS1	ACSS1	chr20	-	24994596	24994709	24994596	24994703	24995773	24995866	2679	9	1	3	0	131	125	0.660902179417	0.884544429808	0.896	1.0	-0.104
2860	EPHB2	EPHB2	chr1	+	23222903	23222971	23222906	23222971	23221964	23222073	2860	10	60	53	375	128	125	0.661136349247	0.884544429808	0.14	0.121	0.019
3323	TUBGCP2	TUBGCP2	chr10	-	135096581	135096725	135096581	135096688	135097385	135097506	3323	141	2	444	9	162	125	0.659866659635	0.884544429808	0.982	0.974	0.008
3500	NOX4	NOX4	chr11	-	89184952	89185063	89184952	89185059	89223625	89223721	3500	3	0	30	3	129	125	0.661398864002	0.884544429808	1.0	0.906	0.094
659	C11orf57	C11orf57	chr11	+	111953188	111955874	111953191	111955874	111952705	111952759	659	37	4	70	10	128	125	0.663131404739	0.886348569319	0.9	0.872	0.028
1105	ZNF746	ZNF746	chr7	-	149169883	149172574	149169883	149172571	149174012	149174138	1105	8	7	24	16	128	125	0.664900974732	0.887727599628	0.527	0.594	-0.067
1560	BRCA1	BRCA1	chr17	-	41228504	41228631	41228504	41228628	41234420	41234592	1560	1	0	56	19	128	125	0.666467929621	0.887727599628	1.0	0.742	0.258
1990	ZFYVE1	ZFYVE1	chr14	-	73444634	73444752	73444634	73444710	73444844	73444942	1990	27	2	43	2	167	125	0.666266861651	0.887727599628	0.91	0.941	-0.031
2166	ADPGK	ADPGK	chr15	-	73043707	73045236	73043707	73045233	73047896	73047995	2166	54	59	122	147	128	125	0.665594952581	0.887727599628	0.472	0.448	0.024
233	TMEM218	TMEM218	chr11	-	124971096	124971199	124971096	124971152	124972532	124972705	233	7	2	4	2	172	125	0.665837099082	0.887727599628	0.718	0.592	0.126
3185	HPS1	HPS1	chr10	-	100205056	100205170	100205056	100205161	100206563	100206704	3185	52	2	118	3	134	125	0.666360999741	0.887727599628	0.96	0.973	-0.013
1188	MYADM	MYADM	chr19	+	54372943	54373092	54373007	54373092	54371118	54371197	1188	333	1297	110	406	189	125	0.668584626627	0.887937795098	0.145	0.152	-0.007
1323	NSUN5P1	NSUN5P1	chr7	+	75044869	75045469	75045258	75045469	75044397	75044512	1323	86	1	208	4	514	125	0.668035264481	0.887937795098	0.954	0.927	0.027
2444	ZNHIT3	ZNHIT3	chr17	+	34848656	34848743	34848661	34848743	34842778	34842810	2444	127	3	403	7	130	125	0.668039487237	0.887937795098	0.976	0.982	-0.006
2853	ZNF131	ZNF131	chr5	+	43122140	43122279	43122145	43122279	43121595	43121670	2853	16	1	8	1	130	125	0.668931069349	0.887937795098	0.939	0.885	0.054
3666	PSMA3-AS1	PSMA3-AS1	chr14	-	58740696	58740853	58740696	58740728	58758352	58758425	3666	5	3	9	8	250	125	0.668690417403	0.887937795098	0.455	0.36	0.095
3683	ZBED5	ZBED5	chr11	-	10874250	10876665	10874250	10876633	10877690	10877804	3683	17	25	21	37	157	125	0.668834428483	0.887937795098	0.351	0.311	0.04
2785	GBF1	GBF1	chr10	+	104119023	104119192	104119026	104119192	104118262	104118486	2785	7	56	15	148	128	125	0.669517250333	0.888205720735	0.109	0.09	0.019
2549	AKTIP	AKTIP	chr16	-	53524951	53526434	53524951	53526431	53526604	53526665	2549	16	13	91	62	128	125	0.670649802879	0.889197759296	0.546	0.589	-0.043
1943	MT1G	MT1G	chr16	-	56701223	56701292	56701223	56701289	56701877	56701977	1943	1	0	74	24	128	125	0.675358523912	0.894927493555	1.0	0.751	0.249
1138	ARPC3	ARPC3	chr12	-	110873914	110874009	110873914	110874006	110874361	110874488	1138	939	15	4757	86	128	125	0.677345713723	0.896094482332	0.984	0.982	0.002
1186	MYADM	MYADM	chr19	+	54373007	54373092	54373019	54373092	54371118	54371197	1186	1610	45	505	16	137	125	0.679824228717	0.896094482332	0.97	0.966	0.004
1276	FBXL5	FBXL5	chr4	-	15646115	15646331	15646115	15646280	15656826	15657035	1276	62	7	173	16	176	125	0.680349773303	0.896094482332	0.863	0.885	-0.022
1547	C2CD2L	C2CD2L	chr11	+	118984561	118984698	118984564	118984698	118984320	118984422	1547	15	76	10	61	128	125	0.680008536742	0.896094482332	0.162	0.138	0.024
1791	IFT22	IFT22	chr7	-	100962236	100962344	100962236	100962313	100964951	100965104	1791	1	69	3	125	156	125	0.679743653925	0.896094482332	0.011	0.019	-0.008
1811	ADGRG1	ADGRG1	chr16	+	57685096	57685534	57685154	57685534	57684164	57684263	1811	6	1	302	31	183	125	0.680285002894	0.896094482332	0.804	0.869	-0.065
2191	RNF111	RNF111	chr15	+	59384711	59384839	59384735	59384839	59383257	59383353	2191	10	13	22	23	149	125	0.679507940226	0.896094482332	0.392	0.445	-0.053
2507	NUSAP1	NUSAP1	chr15	+	41657599	41657787	41657602	41657787	41650346	41650456	2507	60	44	206	166	128	125	0.676653840452	0.896094482332	0.571	0.548	0.023
2705	CTC1	CTC1	chr17	-	8140692	8140837	8140692	8140732	8141348	8141560	2705	9	1	75	5	230	125	0.680504464082	0.896094482332	0.83	0.891	-0.061
3712	SYVN1	SYVN1	chr11	-	64897473	64897647	64897473	64897644	64897722	64897851	3712	39	23	62	42	128	125	0.678131834686	0.896094482332	0.623	0.59	0.033
3826	SCRN3	SCRN3	chr2	+	175263002	175263170	175263093	175263170	175260456	175260545	3826	9	0	32	1	216	125	0.677742428888	0.896094482332	1.0	0.949	0.051
2721	ZNF444	ZNF444	chr19	+	56670992	56672262	56670995	56672262	56669862	56669971	2721	12	3	11	4	128	125	0.681711897471	0.897173231808	0.796	0.729	0.067
2130	DBI	DBI	chr2	+	120125134	120125220	120125139	120125220	120124499	120124636	2130	2	2	13	8	130	125	0.683420211854	0.898909567214	0.49	0.61	-0.12
1244	MUTYH	MUTYH	chr1	-	45799084	45799266	45799084	45799233	45800062	45800183	1244	1	10	1	19	158	125	0.685692236298	0.901384959093	0.073	0.04	0.033
1642	DHDDS	DHDDS	chr1	+	26795382	26797795	26795385	26797795	26786527	26786635	1642	11	36	28	108	128	125	0.688261524149	0.902758144539	0.23	0.202	0.028
2135	POMGNT1	POMGNT1	chr1	-	46654352	46655029	46654352	46654652	46655129	46655239	2135	298	3	1068	14	502	125	0.687686886407	0.902758144539	0.961	0.95	0.011
2588	DLG1	DLG1	chr3	-	196803456	196803556	196803456	196803553	196807921	196807988	2588	43	19	177	69	128	125	0.688806376421	0.902758144539	0.688	0.715	-0.027
2817	MSH5	MSH5	chr6	+	31728961	31729039	31728964	31729039	31728466	31728616	2817	2	20	3	20	128	125	0.688860956955	0.902758144539	0.089	0.128	-0.039
406	SLC25A27	SLC25A27	chr6	+	46644119	46645927	46644383	46645927	46638862	46638965	406	12	1	6	1	389	125	0.687460970359	0.902758144539	0.794	0.658	0.136
790	HIGD1A	HIGD1A	chr3	-	42835648	42835791	42835648	42835767	42845927	42846027	790	0	167	10	781	149	125	0.68908064343	0.902758144539	0.0	0.011	-0.011
2793	IFT20	IFT20	chr17	-	26659171	26659408	26659171	26659207	26662365	26662515	2793	84	2	117	4	326	125	0.691055592033	0.904832562713	0.942	0.918	0.024
519	FAM73A	FAM73A	chr1	+	78338685	78338805	78338688	78338805	78332022	78332076	519	4	8	30	78	128	125	0.693813440258	0.907929139545	0.328	0.273	0.055
2668	DCAF5	DCAF5	chr14	-	69584855	69584995	69584855	69584992	69585910	69585947	2668	74	11	91	16	128	125	0.695124148388	0.909129545515	0.868	0.847	0.021
3673	BTN3A1	BTN3A1	chr6	+	26412932	26415444	26413396	26415444	26411782	26411809	3673	36	14	37	12	589	125	0.696615071566	0.91056415746	0.353	0.396	-0.043
1848	WBP5	WBP5	chrX	+	102612542	102613397	102612545	102613397	102612010	102612089	1848	433	11	649	14	128	125	0.697321840539	0.910724072479	0.975	0.978	-0.003
3915	ARHGAP5	ARHGAP5	chr14	+	32586345	32586493	32586348	32586493	32559707	32563592	3915	84	18	186	45	128	125	0.697525576931	0.910724072479	0.82	0.801	0.019
1034	MFSD2A	MFSD2A	chr1	+	40432272	40432363	40432278	40432363	40431528	40431686	1034	106	1	51	0	131	125	0.699734066367	0.910799032768	0.99	1.0	-0.01
1562	SYT1	SYT1	chr12	+	79685787	79685910	79685796	79685910	79679566	79679751	1562	518	17	7	0	134	125	0.700067694749	0.910799032768	0.966	1.0	-0.034
2083	CELF2	CELF2	chr10	+	11370888	11374605	11372418	11374605	11367798	11367942	2083	167	5	255	6	1655	125	0.702928451365	0.910799032768	0.716	0.762	-0.046
20	CYP3A5	CYP3A5	chr7	-	99273737	99274199	99273737	99273831	99277448	99277649	20	2	16	0	2	493	125	0.702839950526	0.910799032768	0.031	0.0	0.031
2273	TMEM108	TMEM108	chr3	+	132948109	132948195	132948113	132948195	132764745	132764864	2273	4	1	17	7	129	125	0.703100594746	0.910799032768	0.795	0.702	0.093
297	NFYC	NFYC	chr1	+	41236380	41237275	41236383	41237275	41235027	41235087	297	72	6	134	9	128	125	0.698316844897	0.910799032768	0.921	0.936	-0.015
3147	PARD6A	PARD6A	chr16	+	67695795	67696681	67695798	67696681	67695357	67695580	3147	0	3	1	11	128	125	0.699761323153	0.910799032768	0.0	0.082	-0.082
344	API5	API5	chr11	+	43363977	43366080	43363982	43366080	43357407	43357544	344	51	47	237	238	130	125	0.701244325331	0.910799032768	0.511	0.489	0.022
3836	PRUNE2	PRUNE2	chr9	-	79259654	79259828	79259654	79259825	79267398	79267599	3836	3	1	6	1	128	125	0.700968390638	0.910799032768	0.746	0.854	-0.108
3924	RNF212	RNF212	chr4	-	1065265	1066981	1065265	1066928	1067386	1067450	3924	1	7	0	2	178	125	0.698490366928	0.910799032768	0.091	0.0	0.091
41	MFSD7	MFSD7	chr4	-	678271	678391	678271	678388	678507	678645	41	0	2	1	7	128	125	0.702612910465	0.910799032768	0.0	0.122	-0.122
47	ARHGEF2	ARHGEF2	chr1	-	155934778	155934922	155934778	155934919	155935093	155935203	47	82	44	112	66	128	125	0.702357587893	0.910799032768	0.645	0.624	0.021
538	MARK2	MARK2	chr11	+	63670072	63670254	63670075	63670254	63669669	63669802	538	3	28	16	115	128	125	0.702755856739	0.910799032768	0.095	0.12	-0.025
866	TM9SF1	TM9SF1	chr14	-	24663880	24664242	24663880	24664036	24664551	24664942	866	199	1	638	5	331	125	0.701058288263	0.910799032768	0.987	0.98	0.007
18	PGS1	PGS1	chr17	+	76396757	76396936	76396815	76396936	76395428	76395618	18	72	0	146	1	183	125	0.70479467954	0.912482075304	1.0	0.99	0.01
1815	CASP9	CASP9	chr1	-	15833393	15833628	15833393	15833570	15844604	15844890	1815	7	1	2	0	183	125	0.707324059295	0.912505818423	0.827	1.0	-0.173
2139	BRMS1	BRMS1	chr11	-	66104803	66105360	66104803	66105278	66106191	66106256	2139	94	0	154	1	207	125	0.706624910119	0.912505818423	1.0	0.989	0.011
2177	ELP2	ELP2	chr18	+	33747063	33747185	33747115	33747185	33744437	33744630	2177	233	2	317	1	177	125	0.708420246253	0.912505818423	0.988	0.996	-0.008
2263	SYAP1	SYAP1	chrX	+	16753349	16753468	16753387	16753468	16737706	16738022	2263	292	3	580	3	163	125	0.707977458236	0.912505818423	0.987	0.993	-0.006
2396	SUN1	SUN1	chr7	+	892446	892589	892449	892589	892245	892304	2396	149	74	265	123	128	125	0.708231132532	0.912505818423	0.663	0.678	-0.015
252	TYSND1	TYSND1	chr10	-	71902423	71902609	71902423	71902520	71903597	71903728	252	48	3	85	7	214	125	0.707780550638	0.912505818423	0.903	0.876	0.027
2801	PAAF1	PAAF1	chr11	+	73598075	73598144	73598084	73598144	73589823	73589864	2801	11	17	2	2	134	125	0.706333418553	0.912505818423	0.376	0.483	-0.107
3537	CABYR	CABYR	chr18	+	21739435	21740033	21739909	21740033	21735664	21736006	3537	24	0	100	1	599	125	0.708761550874	0.912505818423	1.0	0.954	0.046
3649	ZNF142	ZNF142	chr2	-	219523423	219523599	219523423	219523524	219523702	219523853	3649	17	1	54	5	200	125	0.705386752614	0.912505818423	0.914	0.871	0.043
849	ZNF200	ZNF200	chr16	-	3282420	3282547	3282420	3282544	3282832	3282921	849	9	0	38	1	128	125	0.708617886573	0.912505818423	1.0	0.974	0.026
2111	GGT1	GGT1	chr22	+	25006216	25006498	25006324	25006498	25003920	25003990	2111	1	0	62	17	233	125	0.709448505536	0.912523943876	1.0	0.662	0.338
2227	OGG1	OGG1	chr3	+	9798727	9799089	9798744	9799089	9798450	9798500	2227	1	4	12	30	142	125	0.711144795725	0.912523943876	0.18	0.26	-0.08
2575	TIMM9	TIMM9	chr14	-	58875211	58875817	58875211	58875802	58877560	58877656	2575	15	4	25	5	140	125	0.709613779816	0.912523943876	0.77	0.817	-0.047
2961	DPF1	DPF1	chr19	-	38702919	38703031	38702919	38703001	38704283	38704396	2961	3	7	1	4	155	125	0.710380505862	0.912523943876	0.257	0.168	0.089
335	TGIF1	TGIF1	chr18	+	3450319	3450503	3450322	3450503	3449648	3450068	335	7	3	4	1	128	125	0.710682731959	0.912523943876	0.695	0.796	-0.101
687	PLEKHH3	PLEKHH3	chr17	-	40824103	40824410	40824103	40824230	40825193	40825314	687	326	18	27	2	305	125	0.711116997845	0.912523943876	0.881	0.847	0.034
629	SGOL2	SGOL2	chr2	+	201440033	201440184	201440040	201440184	201435772	201438700	629	5	0	89	4	132	125	0.714126312351	0.915841236317	1.0	0.955	0.045
242	MPZL3	MPZL3	chr11	-	118110925	118111092	118110925	118111056	118122936	118123083	242	4	0	34	2	161	125	0.715119190703	0.916605906664	1.0	0.93	0.07
304	FOXP4	FOXP4	chr6	+	41555036	41555250	41555039	41555250	41553168	41553255	304	7	2	1	0	128	125	0.715736012186	0.916887984569	0.774	1.0	-0.226
785	SMC2	SMC2	chr9	+	106857579	106857833	106857604	106857833	106856540	106856758	785	1	7	4	44	150	125	0.716745419269	0.917672389989	0.106	0.07	0.036
3217	VEZT	VEZT	chr12	+	95650925	95651015	95650929	95651015	95645715	95645847	3217	17	1	129	5	129	125	0.71821234732	0.918293004557	0.943	0.962	-0.019
3619	CHRDL1	CHRDL1	chrX	-	109924709	109924877	109924709	109924874	109931821	109932031	3619	2	0	136	16	128	125	0.718422220787	0.918293004557	1.0	0.892	0.108
3881	WDR48	WDR48	chr3	+	39108038	39108121	39108065	39108121	39107301	39107380	3881	66	1	122	0	152	125	0.718367826885	0.918293004557	0.982	1.0	-0.018
1880	PCED1A	PCED1A	chr20	-	2819489	2819728	2819489	2819575	2819837	2819917	1880	182	12	129	10	278	125	0.719160791977	0.918728905616	0.872	0.853	0.019
2358	ORC3	ORC3	chr6	+	88366620	88366700	88366623	88366700	88362833	88362967	2358	19	23	50	53	128	125	0.721473789305	0.92117454535	0.447	0.48	-0.033
2056	SLC29A4	SLC29A4	chr7	+	5327436	5327616	5327439	5327616	5322560	5322713	2056	4	2	1	1	128	125	0.723948362476	0.92382366962	0.661	0.494	0.167
2125	PDGFD	PDGFD	chr11	-	103870778	103870983	103870778	103870965	104034531	104035027	2125	90	14	32	4	143	125	0.724886446489	0.924510252669	0.849	0.875	-0.026
1115	BAZ2B	BAZ2B	chr2	-	160304752	160304920	160304752	160304914	160310123	160310312	1115	23	8	26	11	131	125	0.726034036414	0.924617403895	0.733	0.693	0.04
2639	RPL10	RPL10	chrX	+	153628804	153628967	153628815	153628967	153628143	153628282	2639	16426	278	12950	211	136	125	0.726170743431	0.924617403895	0.982	0.983	-0.001
983	VAMP4	VAMP4	chr1	-	171688310	171688361	171688310	171688358	171697663	171697710	983	13	0	55	1	128	125	0.725583018614	0.924617403895	1.0	0.982	0.018
3477	CNBP	CNBP	chr3	-	128889921	128890126	128889921	128890120	128890288	128890381	3477	16	564	33	1301	131	125	0.726667371305	0.924740250598	0.026	0.024	0.002
2535	CDK12	CDK12	chr17	+	37686856	37690818	37686883	37690818	37682116	37682569	2535	23	23	27	31	152	125	0.730475172283	0.927803023594	0.451	0.417	0.034
2644	ZC3H14	ZC3H14	chr14	+	89076055	89076147	89076058	89076147	89075610	89075747	2644	56	47	109	84	128	125	0.730429097313	0.927803023594	0.538	0.559	-0.021
2866	FGFR2	FGFR2	chr10	-	123237843	123239535	123237843	123239184	123243211	123243317	2866	585	2	150	0	476	125	0.730680009927	0.927803023594	0.987	1.0	-0.013
662	ZNF562	ZNF562	chr19	-	9759337	9764557	9759337	9764554	9767222	9767329	662	19	7	29	13	128	125	0.729961440488	0.927803023594	0.726	0.685	0.041
3452	ABI2	ABI2	chr2	+	204231599	204231767	204231603	204231767	204192961	204193354	3452	74	9	144	15	129	125	0.731205639299	0.927960588918	0.888	0.903	-0.015
3320	ISOC2	ISOC2	chr19	-	55966626	55966745	55966626	55966697	55967002	55967212	3320	14	61	17	85	173	125	0.73293152588	0.92964037119	0.142	0.126	0.016
2696	TMEM91	TMEM91	chr19	+	41889465	41889987	41889767	41889987	41888676	41888826	2696	26	12	3	2	427	125	0.733558122004	0.929924750385	0.388	0.305	0.083
154	ARID3B	ARID3B	chr15	+	74885475	74885577	74885478	74885577	74883900	74884155	154	13	116	8	84	128	125	0.735577222407	0.931949825787	0.099	0.085	0.014
3975	SLTM	SLTM	chr15	-	59191667	59192136	59191667	59192082	59193458	59193486	3975	100	48	227	117	179	125	0.735962108205	0.931949825787	0.593	0.575	0.018
426	ANAPC15	ANAPC15	chr11	-	71822202	71822332	71822202	71822327	71823695	71823822	426	2	0	27	3	130	125	0.736518963166	0.932144208038	1.0	0.896	0.104
1319	HDHD3	HDHD3	chr9	-	116137732	116137847	116137732	116137806	116139008	116139289	1319	4	3	20	20	166	125	0.73892695455	0.933503916857	0.501	0.43	0.071
2268	MET	MET	chr7	+	116399390	116399544	116399444	116399544	116398512	116398674	2268	0	9	20	842	179	125	0.738972350176	0.933503916857	0.0	0.016	-0.016
2299	SHC1	SHC1	chr1	-	154938421	154938556	154938421	154938553	154938637	154938707	2299	169	104	410	240	128	125	0.739209073063	0.933503916857	0.613	0.625	-0.012
27	ZNF764	ZNF764	chr16	-	30565084	30567431	30565084	30567428	30569053	30569167	27	7	11	5	6	128	125	0.739151501234	0.933503916857	0.383	0.449	-0.066
3025	DAZAP2	DAZAP2	chr12	+	51634654	51634900	51634750	51634900	51634126	51634245	3025	1101	6	2302	15	221	125	0.741268807801	0.935593781992	0.99	0.989	0.001
2726	KNSTRN	KNSTRN	chr15	+	40685393	40686489	40685669	40686489	40684149	40684224	2726	1	17	15	360	401	125	0.743410318214	0.937784522594	0.018	0.013	0.005
408	TRMT112	TRMT112	chr11	-	64084529	64084619	64084529	64084604	64084735	64084837	408	825	9	1696	16	140	125	0.744524888863	0.938678133204	0.988	0.99	-0.002
1763	AP2S1	AP2S1	chr19	-	47342721	47342877	47342721	47342835	47349249	47349399	1763	16	461	50	1590	167	125	0.745257240203	0.93882166343	0.025	0.023	0.002
2173	AZIN2	AZIN2	chr1	+	33558845	33559017	33558882	33559017	33557650	33557823	2173	1	9	0	2	162	125	0.746263693518	0.93882166343	0.079	0.0	0.079
2942	PLCG1	PLCG1	chr20	+	39802763	39802951	39802766	39802951	39802562	39802651	2942	146	46	120	41	128	125	0.745984816817	0.93882166343	0.756	0.741	0.015
3187	DLG4	DLG4	chr17	-	7107326	7107386	7107326	7107377	7107517	7107571	3187	104	40	41	14	134	125	0.745814477634	0.93882166343	0.708	0.732	-0.024
1812	ADGRG1	ADGRG1	chr16	+	57675498	57675620	57675502	57675620	57662137	57662714	1812	1	3	14	63	129	125	0.748022422014	0.939623498444	0.244	0.177	0.067
2894	SLC29A2	SLC29A2	chr11	-	66133596	66133702	66133596	66133662	66133901	66134035	2894	1	0	205	46	165	125	0.74812082957	0.939623498444	1.0	0.771	0.229
840	DACT1	DACT1	chr14	+	59111975	59115038	59112086	59115038	59108309	59108465	840	187	236	4	4	236	125	0.74759662848	0.939623498444	0.296	0.346	-0.05
2885	ATXN2L	ATXN2L	chr16	+	28848048	28848558	28848071	28848558	28846869	28847079	2885	66	0	81	1	148	125	0.748855618413	0.940035488404	1.0	0.986	0.014
1806	TMEM175	TMEM175	chr4	+	944208	944306	944211	944306	926174	926328	1806	13	3	1	0	128	125	0.749843552042	0.940254177303	0.809	1.0	-0.191
3945	FAM219A	FAM219A	chr9	-	34398181	34401120	34398181	34401117	34401663	34401718	3945	68	18	112	33	128	125	0.749754812557	0.940254177303	0.787	0.768	0.019
145	SON	SON	chr21	+	34948670	34949820	34948723	34949820	34948083	34948199	145	15	141	23	193	178	125	0.750920785906	0.940531380934	0.07	0.077	-0.007
1546	VAMP1	VAMP1	chr12	-	6571403	6572135	6571403	6572008	6574055	6574107	1546	40	1	8	0	252	125	0.750551016124	0.940531380934	0.952	1.0	-0.048
3109	MAP2K7	MAP2K7	chr19	+	7976299	7976463	7976320	7976463	7976134	7976215	3109	2	59	4	88	146	125	0.751285560019	0.940531380934	0.028	0.037	-0.009
1603	SEC16A	SEC16A	chr9	-	139341306	139341467	139341306	139341401	139341678	139341816	1603	76	200	41	116	191	125	0.752359166526	0.940856078919	0.199	0.188	0.011
2469	ACADM	ACADM	chr1	+	76194073	76194173	76194085	76194173	76190031	76190502	2469	0	40	2	144	137	125	0.752189445535	0.940856078919	0.0	0.013	-0.013
1080	C6orf48	C6orf48	chr6	+	31804200	31804294	31804203	31804294	31803187	31803228	1080	213	7	73	3	128	125	0.75374146131	0.94105700545	0.967	0.96	0.007
1185	MYADM	MYADM	chr19	+	54372943	54373092	54373007	54373092	54369411	54369671	1185	202	15	80	5	189	125	0.753712688076	0.94105700545	0.899	0.914	-0.015
1449	C1orf54	C1orf54	chr1	+	150252050	150252152	150252053	150252152	150248929	150249040	1449	141	124	24	19	128	125	0.753731556167	0.94105700545	0.526	0.552	-0.026
756	ZC3H10	ZC3H10	chr12	+	56512731	56512935	56512871	56512935	56512003	56512102	756	0	1	2	9	265	125	0.754946418017	0.942052468703	0.0	0.095	-0.095
1059	CENPE	CENPE	chr4	-	104059507	104059609	104059507	104059606	104061412	104061571	1059	1	0	32	7	128	125	0.755389051939	0.942096113886	1.0	0.817	0.183
1187	MYADM	MYADM	chr19	+	54372943	54373092	54373019	54373092	54371118	54371197	1187	646	45	209	16	201	125	0.756690449097	0.94270168618	0.899	0.89	0.009
2457	SLC29A1	SLC29A1	chr6	+	44194996	44195079	44194999	44195079	44187241	44187519	2457	1	7	9	90	128	125	0.756392505088	0.94270168618	0.122	0.089	0.033
829	CLK2	CLK2	chr1	-	155238498	155238586	155238498	155238583	155239278	155239507	829	23	7	56	20	128	125	0.757212634675	0.942843964835	0.762	0.732	0.03
2744	CORO7	CORO7	chr16	-	4458181	4458252	4458181	4458198	4462356	4462431	2744	38	0	104	1	179	125	0.759056280769	0.944419235074	1.0	0.986	0.014
3732	TRMU	TRMU	chr22	+	46746187	46746360	46746246	46746360	46742318	46742441	3732	23	4	111	16	184	125	0.759295083846	0.944419235074	0.796	0.825	-0.029
1141	TMEM134	TMEM134	chr11	-	67232526	67232738	67232526	67232571	67234782	67234859	1141	12	16	69	104	292	125	0.766201237634	0.94523402194	0.243	0.221	0.022
117	FAM120A	FAM120A	chr9	+	96277948	96278049	96277951	96278049	96261071	96261168	117	26	6	245	49	128	125	0.765863314292	0.94523402194	0.809	0.83	-0.021
1526	LYSMD3	LYSMD3	chr5	-	89811444	89815301	89811444	89815242	89820851	89821117	1526	28	3	59	5	184	125	0.765131546871	0.94523402194	0.864	0.889	-0.025
164	MORF4L2	MORF4L2	chrX	-	102933426	102933548	102933426	102933528	102939608	102939657	164	9	55	16	112	145	125	0.764290126639	0.94523402194	0.124	0.11	0.014
1762	GPRASP2	GPRASP2	chrX	+	101969336	101972661	101969464	101972661	101969116	101969194	1762	2	69	0	8	253	125	0.767312429753	0.94523402194	0.014	0.0	0.014
1826	PRSS23	PRSS23	chr11	+	86518672	86522273	86518677	86522273	86511281	86511693	1826	13	1	162	9	130	125	0.765987407057	0.94523402194	0.926	0.945	-0.019
1876	RNF216	RNF216	chr7	-	5780603	5781446	5780603	5781275	5792476	5792610	1876	161	95	126	70	296	125	0.762235607664	0.94523402194	0.417	0.432	-0.015
2363	PPP4R1	PPP4R1	chr18	-	9595015	9595151	9595015	9595100	9614223	9614268	2363	32	50	78	132	176	125	0.767252222431	0.94523402194	0.313	0.296	0.017
2519	CD14	CD14	chr5	-	140012653	140012877	140012653	140012777	140013115	140013286	2519	9	2	7	1	225	125	0.764172324391	0.94523402194	0.714	0.795	-0.081
2775	CAST	CAST	chr5	+	96100924	96101029	96100927	96101029	96097977	96098076	2775	143	41	1244	337	128	125	0.763934966555	0.94523402194	0.773	0.783	-0.01
3116	STXBP2	STXBP2	chr19	+	7705583	7705695	7705625	7705695	7704616	7704693	3116	1	0	29	6	167	125	0.766297197925	0.94523402194	1.0	0.783	0.217
3227	HDDC3	HDDC3	chr15	-	91474147	91474786	91474147	91474635	91474933	91475174	3227	5	28	21	138	276	125	0.766545783677	0.94523402194	0.075	0.064	0.011
3318	FAM213A	FAM213A	chr10	+	82179755	82180401	82180221	82180401	82168241	82168399	3318	3	27	12	133	591	125	0.760757807481	0.94523402194	0.023	0.019	0.004
3623	GUCD1	GUCD1	chr22	-	24936390	24939068	24936390	24939065	24942881	24942973	3623	9	4	5	3	128	125	0.765241434277	0.94523402194	0.687	0.619	0.068
363	PPP6R2	PPP6R2	chr22	+	50878126	50878286	50878129	50878286	50877027	50877191	363	10	102	19	171	128	125	0.765758958235	0.94523402194	0.087	0.098	-0.011
555	SSR1	SSR1	chr6	-	7301542	7301805	7301542	7301601	7303782	7303870	555	420	2	1172	4	329	125	0.762759415328	0.94523402194	0.988	0.991	-0.003
655	STRN4	STRN4	chr19	-	47230708	47230824	47230708	47230803	47231150	47231264	655	30	146	46	242	146	125	0.764493297637	0.94523402194	0.15	0.14	0.01
961	NCOR1	NCOR1	chr17	-	16004563	16005119	16004563	16005071	16012099	16012226	961	78	11	183	29	173	125	0.763028284687	0.94523402194	0.837	0.82	0.017
2321	NDOR1	NDOR1	chr9	+	140109858	140109973	140109879	140109973	140109546	140109654	2321	30	0	86	1	146	125	0.768401106694	0.945898763878	1.0	0.987	0.013
3800	FOXP1	FOXP1	chr3	-	71026793	71026873	71026793	71026870	71026978	71027180	3800	125	51	134	51	128	125	0.768670652775	0.945898763878	0.705	0.72	-0.015
1010	GUCY1B3	GUCY1B3	chr4	+	156723364	156723731	156723592	156723731	156721028	156721226	1010	12	0	73	1	353	125	0.786221340098	0.946337787562	1.0	0.963	0.037
1050	ATG16L1	ATG16L1	chr2	+	234172637	234172711	234172641	234172711	234171775	234171881	1050	19	0	241	3	129	125	0.79417313391	0.946337787562	1.0	0.987	0.013
1095	MED8	MED8	chr1	-	43853980	43854160	43853980	43854099	43855429	43855483	1095	2	18	8	56	186	125	0.777601444558	0.946337787562	0.069	0.088	-0.019
1133	CELF1	CELF1	chr11	-	47487488	47493654	47487488	47492441	47493742	47493909	1133	384	0	1070	1	1338	125	0.783426600584	0.946337787562	1.0	0.99	0.01
1135	CELF1	CELF1	chr11	-	47505940	47506075	47505940	47506072	47508301	47508350	1135	92	2	294	8	128	125	0.79424354399	0.946337787562	0.978	0.973	0.005
1255	EIF2B4	EIF2B4	chr2	-	27591872	27592079	27591872	27592076	27592280	27592416	1255	79	47	126	80	128	125	0.782753512239	0.946337787562	0.621	0.606	0.015
1357	PPP2R5E	PPP2R5E	chr14	-	64006246	64006410	64006246	64006407	64009496	64010079	1357	17	7	67	32	128	125	0.771889206483	0.946337787562	0.703	0.672	0.031
1514	LINC01315	LINC01315	chr22	-	42760405	42761150	42760405	42760731	42764720	42765214	1514	35	13	4	2	544	125	0.771064321512	0.946337787562	0.382	0.315	0.067
153	RGL3	RGL3	chr19	-	11510530	11510645	11510530	11510627	11510715	11510784	153	0	1	16	84	143	125	0.778628774693	0.946337787562	0.0	0.143	-0.143
1596	IL4R	IL4R	chr16	+	27363860	27364017	27363865	27364017	27357787	27357939	1596	10	0	315	5	130	125	0.792134835669	0.946337787562	1.0	0.984	0.016
1694	NOP16	NOP16	chr5	-	175810939	175811375	175810939	175811255	175812221	175812328	1694	305	2	473	4	245	125	0.784222940624	0.946337787562	0.987	0.984	0.003
1698	NOP16	NOP16	chr5	-	175810939	175811287	175810939	175811255	175812221	175812328	1698	64	2	100	4	157	125	0.790980459701	0.946337787562	0.962	0.952	0.01
1702	FAM189B	FAM189B	chr1	-	155221523	155221699	155221523	155221696	155223415	155223523	1702	2	20	13	103	128	125	0.784577390285	0.946337787562	0.089	0.11	-0.021
1725	EIF1AD	EIF1AD	chr11	-	65767773	65767976	65767773	65767877	65769380	65769637	1725	130	9	88	7	224	125	0.793747033391	0.946337787562	0.89	0.875	0.015
1761	GPRASP2	GPRASP2	chrX	+	101968018	101968145	101968057	101968145	101967103	101967480	1761	8	41	0	1	164	125	0.774861513161	0.946337787562	0.129	0.0	0.129
1867	TTC13	TTC13	chr1	-	231051938	231052048	231051938	231052045	231056255	231056340	1867	3	3	23	18	128	125	0.790758289705	0.946337787562	0.494	0.555	-0.061
1870	FAM213B	FAM213B	chr1	+	2519968	2520064	2519988	2520064	2519828	2519892	1870	4	40	14	165	145	125	0.782110420681	0.946337787562	0.079	0.068	0.011
1912	PRICKLE1	PRICKLE1	chr12	-	42866186	42866366	42866186	42866363	42877559	42877797	1912	15	5	8	2	128	125	0.775772504734	0.946337787562	0.746	0.796	-0.05
1975	CXCL1	CXCL1	chr4	+	74735362	74735509	74735385	74735509	74735108	74735287	1975	0	8	37	1829	148	125	0.784573227329	0.946337787562	0.0	0.017	-0.017
1984	HFE	HFE	chr6	+	26092912	26093188	26092954	26093188	26091541	26091817	1984	3	0	35	2	167	125	0.783526820002	0.946337787562	1.0	0.929	0.071
1999	EIF4ENIF1	EIF4ENIF1	chr22	-	31843411	31843554	31843411	31843551	31844138	31844218	1999	6	17	13	43	128	125	0.789476796917	0.946337787562	0.256	0.228	0.028
2006	FDXR	FDXR	chr17	-	72862905	72863001	72862905	72862998	72868160	72868258	2006	4	19	9	35	128	125	0.772324839112	0.946337787562	0.171	0.201	-0.03
2050	MGAT4A	MGAT4A	chr2	-	99235568	99242055	99235568	99237968	99242185	99242298	2050	181	1	752	3	4212	125	0.788368359314	0.946337787562	0.843	0.882	-0.039
2097	ZNF83	ZNF83	chr19	-	53119970	53120094	53119970	53120088	53122188	53122315	2097	2	2	3	2	131	125	0.791595607405	0.946337787562	0.488	0.589	-0.101
2103	NSUN5	NSUN5	chr7	-	72721579	72721754	72721579	72721640	72722427	72722550	2103	60	1	402	0	239	125	0.780270530527	0.946337787562	0.969	1.0	-0.031
2153	FAM122B	FAM122B	chrX	-	133927844	133927923	133927844	133927887	133931150	133931262	2153	0	1	1	5	161	125	0.784102861224	0.946337787562	0.0	0.134	-0.134
2162	AMZ2	AMZ2	chr17	+	66244780	66244846	66244784	66244846	66244144	66244227	2162	7	1	30	3	129	125	0.780178257696	0.946337787562	0.872	0.906	-0.034
2169	CLASP1	CLASP1	chr2	-	122165046	122165291	122165046	122165288	122166599	122166623	2169	47	3	50	4	128	125	0.783371630901	0.946337787562	0.939	0.924	0.015
2235	TEX10	TEX10	chr9	-	103065913	103066124	103065913	103066067	103070781	103070963	2235	121	3	154	3	182	125	0.777608367657	0.946337787562	0.965	0.972	-0.007
2253	ZNF20	ZNF20	chr19	-	12246583	12246719	12246583	12246710	12250994	12251222	2253	5	6	6	9	134	125	0.790962996812	0.946337787562	0.437	0.383	0.054
2266	GIGYF2	GIGYF2	chr2	+	233655407	233655625	233655425	233655625	233651859	233652039	2266	41	4	133	11	143	125	0.787799282776	0.946337787562	0.9	0.914	-0.014
2325	APBB2	APBB2	chr4	-	40827903	40827987	40827903	40827984	40829148	40829236	2325	125	11	116	9	128	125	0.792519547946	0.946337787562	0.917	0.926	-0.009
2336	CUL4A	CUL4A	chr13	+	113887466	113887653	113887490	113887653	113883759	113883833	2336	1	48	3	200	149	125	0.779441069995	0.946337787562	0.017	0.012	0.005
2364	PAM	PAM	chr5	+	102363885	102363942	102363888	102363942	102355493	102355547	2364	5	32	16	87	128	125	0.775745501617	0.946337787562	0.132	0.152	-0.02
2394	NME4	NME4	chr16	+	450108	450754	450218	450754	449626	449739	2394	6	183	16	424	235	125	0.786475347288	0.946337787562	0.017	0.02	-0.003
2520	URGCP	URGCP	chr7	-	43927388	43927415	43927388	43927410	43946160	43946668	2520	8	1	65	6	130	125	0.792512406771	0.946337787562	0.885	0.912	-0.027
2539	SPATA20	SPATA20	chr17	+	48625025	48625128	48625080	48625128	48624449	48624646	2539	14	5	14	4	180	125	0.781578799381	0.946337787562	0.66	0.709	-0.049
2545	MXRA8	MXRA8	chr1	-	1289227	1289326	1289227	1289308	1289409	1289486	2545	8	653	0	120	143	125	0.776918222959	0.946337787562	0.011	0.0	0.011
264	ALKBH2	ALKBH2	chr12	-	109530311	109530742	109530311	109530592	109531051	109531293	264	73	14	123	26	275	125	0.79191556688	0.946337787562	0.703	0.683	0.02
2716	PXN	PXN	chr12	-	120652905	120653220	120652905	120653076	120659425	120659561	2716	49	51	289	283	269	125	0.782295445508	0.946337787562	0.309	0.322	-0.013
2803	WWC1	WWC1	chr5	+	167894844	167894969	167894847	167894969	167891715	167891967	2803	2	1	528	386	128	125	0.780824171403	0.946337787562	0.661	0.572	0.089
2991	JADE1	JADE1	chr4	+	129770134	129770322	129770170	129770322	129767529	129767687	2991	117	2	154	2	161	125	0.794140975338	0.946337787562	0.978	0.984	-0.006
3028	STEAP1B	STEAP1B	chr7	-	22532942	22533455	22532942	22533398	22534390	22534505	3028	2	0	23	2	182	125	0.787917010363	0.946337787562	1.0	0.888	0.112
314	DTYMK	DTYMK	chr2	-	242617866	242618064	242617866	242617992	242625183	242625292	314	69	2	514	12	197	125	0.778154188442	0.946337787562	0.956	0.965	-0.009
315	SLC25A10	SLC25A10	chr17	+	79684428	79684521	79684511	79684521	79684031	79684102	315	54	1	470	12	208	125	0.780435603121	0.946337787562	0.97	0.959	0.011
3234	TCF4	TCF4	chr18	-	52924545	52924622	52924545	52924619	52927179	52927258	3234	101	11	23	3	128	125	0.794394217444	0.946337787562	0.9	0.882	0.018
339	MYBL1	MYBL1	chr8	-	67492367	67492601	67492367	67492598	67504674	67504779	339	4	0	77	3	128	125	0.794410494443	0.946337787562	1.0	0.962	0.038
3426	PNPLA6	PNPLA6	chr19	+	7618757	7618901	7618760	7618901	7616247	7616323	3426	14	24	74	115	128	125	0.793604604762	0.946337787562	0.363	0.386	-0.023
3453	TCFL5	TCFL5	chr20	-	61488746	61488990	61488746	61488987	61490715	61490878	3453	72	23	72	21	128	125	0.794825463288	0.946337787562	0.754	0.77	-0.016
3474	GCDH	GCDH	chr19	+	13010281	13010813	13010513	13010813	13008516	13008677	3474	68	0	211	1	357	125	0.77315750698	0.946337787562	1.0	0.987	0.013
3517	MBIP	MBIP	chr14	-	36767763	36768396	36767763	36768393	36769990	36770029	3517	64	13	66	15	128	125	0.791582094028	0.946337787562	0.828	0.811	0.017
3553	NPAS3	NPAS3	chr14	+	33836391	33836474	33836397	33836474	33684387	33684632	3553	32	3	2	0	131	125	0.769801159791	0.946337787562	0.911	1.0	-0.089
3586	TMEM71	TMEM71	chr8	-	133759187	133759360	133759187	133759303	133764030	133764243	3586	3	0	35	2	182	125	0.78407521071	0.946337787562	1.0	0.923	0.077
3675	BTN3A1	BTN3A1	chr6	+	26412639	26415444	26413396	26415444	26411782	26411809	3675	48	14	36	12	882	125	0.771994146354	0.946337787562	0.327	0.298	0.029
3676	BTN3A1	BTN3A1	chr6	+	26405599	26405876	26405769	26405876	26402464	26402640	3676	83	2	63	2	295	125	0.794659053549	0.946337787562	0.946	0.93	0.016
3739	HCG18	HCG18	chr6	-	30255173	30262741	30255173	30257271	30263908	30264014	3739	980	1	1466	1	5595	125	0.789545791467	0.946337787562	0.956	0.97	-0.014
3776	SRGAP2	SRGAP2	chr1	+	206574779	206575004	206574782	206575004	206566901	206567030	3776	75	47	77	52	128	125	0.774766791871	0.946337787562	0.609	0.591	0.018
3839	IL32	IL32	chr16	+	3115781	3115827	3115784	3115827	3115312	3115495	3839	4	12	98	250	128	125	0.79266589012	0.946337787562	0.246	0.277	-0.031
3951	RALGPS1	RALGPS1	chr9	+	129975222	129975328	129975246	129975328	129974905	129974998	3951	1	0	21	4	149	125	0.782328826001	0.946337787562	1.0	0.815	0.185
441	WNK1	WNK1	chr12	+	987377	987527	987380	987527	980430	980514	441	29	24	57	43	128	125	0.789159121104	0.946337787562	0.541	0.564	-0.023
753	DDIT3	DDIT3	chr12	-	57911051	57911325	57911051	57911302	57911488	57911536	753	30	8	9	3	148	125	0.780514556722	0.946337787562	0.76	0.717	0.043
893	MINK1	MINK1	chr17	+	4794750	4795011	4794810	4795011	4794245	4794419	893	87	11	271	38	185	125	0.781174848689	0.946337787562	0.842	0.828	0.014
910	PATZ1	PATZ1	chr22	-	31724772	31724910	31724772	31724845	31731677	31731849	910	4	7	13	28	190	125	0.774544411606	0.946337787562	0.273	0.234	0.039
1460	LETM2	LETM2	chr8	+	38251615	38251759	38251700	38251759	38250130	38250513	1460	3	1	9	2	210	125	0.796069625337	0.947331052602	0.641	0.728	-0.087
204	CCBL1	CCBL1	chr9	-	131598275	131598384	131598275	131598352	131599080	131599201	204	1	20	3	43	157	125	0.797988053817	0.94814930199	0.038	0.053	-0.015
3855	FERMT3	FERMT3	chr11	+	63987350	63987487	63987362	63987487	63987211	63987261	3855	4	23	0	1	137	125	0.797384173472	0.94814930199	0.137	0.0	0.137
57	PLAGL1	PLAGL1	chr6	-	144281605	144281693	144281605	144281679	144285923	144285955	57	16	53	25	91	139	125	0.7975941871	0.94814930199	0.214	0.198	0.016
2940	PEX11A	PEX11A	chr15	-	90224761	90227179	90224761	90227086	90229661	90229777	2940	2	0	37	3	218	125	0.798966089219	0.948424278352	1.0	0.876	0.124
3716	MCM10	MCM10	chr10	+	13214624	13214765	13214627	13214765	13214375	13214480	3716	4	8	38	64	128	125	0.799040272588	0.948424278352	0.328	0.367	-0.039
69	SLC35C2	SLC35C2	chr20	-	44983711	44983880	44983711	44983817	44984440	44984513	69	47	7	196	26	188	125	0.800136210077	0.949237567499	0.817	0.834	-0.017
1929	MAPK9	MAPK9	chr5	-	179660594	179663531	179660594	179663526	179665331	179665403	1929	5	24	29	159	130	125	0.801797990986	0.949746364515	0.167	0.149	0.018
210	UTP15	UTP15	chr5	+	72864059	72864152	72864116	72864152	72863086	72863259	210	11	0	74	1	182	125	0.801622275346	0.949746364515	1.0	0.981	0.019
3289	FLYWCH1	FLYWCH1	chr16	+	2980410	2980881	2980413	2980881	2979613	2980011	3289	13	7	28	13	128	125	0.801435072258	0.949746364515	0.645	0.678	-0.033
3636	GLYCTK	GLYCTK	chr3	+	52325760	52325938	52325762	52325938	52324975	52325127	3636	0	5	1	33	127	125	0.802604986704	0.950215227599	0.0	0.029	-0.029
340	CHFR	CHFR	chr12	-	133428203	133428323	133428203	133428320	133430016	133430159	340	11	7	38	21	128	125	0.803056117196	0.950262512463	0.605	0.639	-0.034
3458	DAXX	DAXX	chr6	-	33289495	33289751	33289495	33289685	33290638	33290793	3458	18	0	104	1	191	125	0.803575724576	0.950277294976	1.0	0.986	0.014
3480	BDNF-AS	BDNF-AS	chr11	+	27696843	27697687	27697123	27697687	27680717	27680775	3480	12	1	2	0	405	125	0.804275820196	0.950277294976	0.787	1.0	-0.213
3980	ARMC8	ARMC8	chr3	+	137907242	137907372	137907296	137907372	137906089	137906441	3980	19	39	14	32	179	125	0.804302202065	0.950277294976	0.254	0.234	0.02
1374	CCDC107	CCDC107	chr9	+	35660742	35661500	35660770	35661500	35660553	35660644	1374	98	4	295	14	153	125	0.804827342468	0.950411848975	0.952	0.945	0.007
1177	APTX	APTX	chr9	-	32972603	32973686	32972603	32973650	32974455	32974559	1177	1	63	3	138	161	125	0.807586526499	0.952665976421	0.012	0.017	-0.005
3561	SYNCRIP	SYNCRIP	chr6	-	86317501	86322641	86317501	86322638	86324698	86325065	3561	197	38	486	89	128	125	0.807972874853	0.952665976421	0.835	0.842	-0.007
616	ANKRD26	ANKRD26	chr10	-	27335281	27335452	27335281	27335449	27337729	27337908	616	7	4	19	9	128	125	0.807931548484	0.952665976421	0.631	0.673	-0.042
1691	KBTBD4	KBTBD4	chr11	-	47598962	47599580	47598962	47599576	47600484	47600567	1691	18	2	45	4	129	125	0.809471842975	0.953946674715	0.897	0.916	-0.019
3856	CERS2	CERS2	chr1	-	150941393	150941607	150941393	150941567	150947094	150947479	3856	16	206	18	253	165	125	0.810256641611	0.95424053723	0.056	0.051	0.005
929	STIL	STIL	chr1	-	47765576	47765824	47765576	47765640	47767232	47767420	929	11	0	156	2	309	125	0.810547024917	0.95424053723	1.0	0.969	0.031
3609	BAIAP3	BAIAP3	chr16	+	1389113	1389245	1389164	1389245	1388902	1388990	3609	3	19	0	1	176	125	0.813691904971	0.957455189607	0.101	0.0	0.101
1207	SNRPD1	SNRPD1	chr18	+	19203708	19203900	19203831	19203900	19202685	19202762	1207	843	18	3025	69	248	125	0.815483362934	0.957609300355	0.959	0.957	0.002
1356	GEMIN5	GEMIN5	chr5	-	154311017	154311137	154311017	154311134	154311658	154311810	1356	13	2	58	11	128	125	0.814731942543	0.957609300355	0.864	0.837	0.027
1674	APOBEC3B	APOBEC3B	chr22	+	39387336	39387631	39387411	39387631	39385461	39385615	1674	9	0	202	3	200	125	0.818864892699	0.957609300355	1.0	0.977	0.023
1821	MIER3	MIER3	chr5	-	56242752	56242913	56242752	56242898	56246454	56246479	1821	1	71	0	23	140	125	0.816907741304	0.957609300355	0.012	0.0	0.012
2210	RTEL1	RTEL1	chr20	+	62293826	62293980	62293898	62293980	62293202	62293296	2210	1	27	2	72	197	125	0.818868799213	0.957609300355	0.023	0.017	0.006
2994	RFC1	RFC1	chr4	-	39308211	39308324	39308211	39308321	39310255	39310652	2994	12	28	51	130	128	125	0.818065782947	0.957609300355	0.295	0.277	0.018
3183	ZCCHC11	ZCCHC11	chr1	-	52902426	52902650	52902426	52902647	52903891	52904007	3183	25	13	28	13	128	125	0.816741173911	0.957609300355	0.653	0.678	-0.025
3252	ZNF227	ZNF227	chr19	+	44717239	44717397	44717242	44717397	44716680	44716738	3252	5	8	3	6	128	125	0.817975826056	0.957609300355	0.379	0.328	0.051
411	FKBP8	FKBP8	chr19	-	18649025	18649246	18649025	18649243	18650180	18650269	411	327	151	494	235	128	125	0.81714881784	0.957609300355	0.679	0.672	0.007
502	USP19	USP19	chr3	-	49153156	49153377	49153156	49153371	49153479	49153595	502	35	16	56	28	131	125	0.81716096287	0.957609300355	0.676	0.656	0.02
540	BSDC1	BSDC1	chr1	-	32849430	32849649	32849430	32849598	32852379	32852496	540	26	109	42	188	176	125	0.815171111789	0.957609300355	0.145	0.137	0.008
746	DDIT3	DDIT3	chr12	-	57911051	57911378	57911051	57911221	57911488	57911536	746	257	159	88	57	282	125	0.819209687063	0.957609300355	0.417	0.406	0.011
924	RASAL1	RASAL1	chr12	-	113543518	113543691	113543518	113543688	113544901	113545046	924	2	0	27	2	128	125	0.814305462843	0.957609300355	1.0	0.929	0.071
2432	REXO4	REXO4	chr9	-	136279784	136280131	136279784	136279953	136282739	136283216	2432	125	1	280	3	303	125	0.82052610858	0.958349630895	0.981	0.975	0.006
3030	HECW2	HECW2	chr2	-	197189703	197189873	197189703	197189802	197194298	197194374	3030	42	3	2	0	196	125	0.820672401359	0.958349630895	0.899	1.0	-0.101
2423	LMNA	LMNA	chr1	+	156108870	156109880	156109560	156109880	156108278	156108548	2423	18783	31	3110	1	815	125	0.821408838122	0.958429914	0.989	0.998	-0.009
530	FBXO21	FBXO21	chr12	-	117595677	117595889	117595677	117595868	117603289	117603422	530	49	106	46	94	146	125	0.821570601313	0.958429914	0.284	0.295	-0.011
207	PHF19	PHF19	chr9	-	123631850	123632223	123631850	123632209	123632720	123632816	207	16	0	438	5	139	125	0.823406608759	0.959746765736	1.0	0.987	0.013
2446	DCLK2	DCLK2	chr4	+	151141854	151141930	151141857	151141930	151124946	151125041	2446	69	23	4	1	128	125	0.824360592811	0.959746765736	0.746	0.796	-0.05
3149	SERINC5	SERINC5	chr5	-	79454658	79454785	79454658	79454779	79462205	79462301	3149	161	7	56	2	131	125	0.824084582463	0.959746765736	0.956	0.964	-0.008
382	AFG3L1P	AFG3L1P	chr16	+	90044012	90044210	90044046	90044210	90038987	90039173	382	2	11	3	13	159	125	0.823885818161	0.959746765736	0.125	0.154	-0.029
2788	IL1R1	IL1R1	chr2	+	102791937	102792105	102792030	102792105	102791046	102791190	2788	68	1	206	4	218	125	0.825710013405	0.960350196768	0.975	0.967	0.008
3203	SLC2A11	SLC2A11	chr22	+	24226809	24228299	24226835	24228299	24226488	24226616	3203	0	3	1	22	151	125	0.825515334075	0.960350196768	0.0	0.036	-0.036
2168	H2AFY	H2AFY	chr5	-	134696186	134696297	134696186	134696294	134705095	134705293	2168	115	175	702	1038	128	125	0.827659849203	0.962133758304	0.391	0.398	-0.007
1410	CECR2	CECR2	chr22	+	18027837	18029254	18027840	18029254	18021845	18022692	1410	28	4	1	0	128	125	0.829767332788	0.963614224157	0.872	1.0	-0.128
346	DLGAP1	DLGAP1	chr18	-	3581872	3582246	3581872	3582162	3729134	3729375	346	92	3	4	0	209	125	0.829480458497	0.963614224157	0.948	1.0	-0.052
1484	ZMIZ2	ZMIZ2	chr7	+	44796545	44796748	44796641	44796748	44796023	44796138	1484	87	3	300	12	221	125	0.832978063119	0.966857008472	0.943	0.934	0.009
3309	MRPL42	MRPL42	chr12	+	93862964	93863131	93862967	93863131	93861265	93861330	3309	17	27	55	81	128	125	0.835115394219	0.968851242992	0.381	0.399	-0.018
3713	ACY1	ACY1	chr3	+	52019376	52019481	52019416	52019481	52018062	52018174	3713	7	1	62	7	165	125	0.835711431714	0.969056256242	0.841	0.87	-0.029
2197	MYNN	MYNN	chr3	+	169496555	169497349	169496671	169497349	169492052	169492349	2197	63	3	71	4	241	125	0.837359563424	0.969993960438	0.916	0.902	0.014
33	SLC35A2	SLC35A2	chrX	-	48760888	48762759	48760888	48762169	48763668	48763820	33	231	17	650	45	715	125	0.837239885511	0.969993960438	0.704	0.716	-0.012
2395	ZYX	ZYX	chr7	+	143078649	143078872	143078652	143078872	143078359	143078502	2395	1	1	3	2	128	125	0.839852238691	0.972394049907	0.494	0.594	-0.1
1016	OPTN	OPTN	chr10	+	13151096	13151288	13151111	13151288	13142081	13142302	1016	0	23	4	314	140	125	0.841755318496	0.972648270522	0.0	0.011	-0.011
1553	RAB34	RAB34	chr17	-	27044230	27044443	27044230	27044309	27045139	27045286	1553	108	46	123	55	259	125	0.841012952433	0.972648270522	0.531	0.519	0.012
1834	APOO	APOO	chrX	-	23851464	23851729	23851464	23851627	23858429	23858494	1834	30	20	111	79	227	125	0.841605935231	0.972648270522	0.452	0.436	0.016
[truncated: 312 more rows]
