# Supplementary material for: Characterization of alternative mRNA splicing in cultured cell populations representing progressive stages of human fetal kidney development
Source: Sci Rep. 2022 Nov 15;12:19548. doi: 10.1038/s41598-022-24147-z (PMC9666651; doi:10.1038/s41598-022-24147-z)
Supplement: Supplementary file 13 — Supplementary Information 13. [file 41598_2022_24147_MOESM13_ESM.zip › _Program/Data/rMATS/W037-NPS3/MATS_output/A5SS.MATS.JunctionCountOnly.txt]

ID	GeneID	geneSymbol	chr	strand	longExonStart_0base	longExonEnd	shortES	shortEE	flankingES	flankingEE	ID	IJC_SAMPLE_1	SJC_SAMPLE_1	IJC_SAMPLE_2	SJC_SAMPLE_2	IncFormLen	SkipFormLen	PValue	FDR	IncLevel1	IncLevel2	IncLevelDifference
100	TAGLN	TAGLN	chr11	+	117070039	117070545	117070039	117070148	117073717	117073909	100	28	35	75	4400	250	125	0.0	0.0	0.286	0.008	0.278
1086	RPL6	RPL6	chr12	-	112847214	112847443	112847390	112847443	112846223	112846460	1086	52	628	450	550	250	125	0.0	0.0	0.04	0.29	-0.25
1119	CHMP1A	CHMP1A	chr16	-	89713442	89713739	89713610	89713739	89712934	89713122	1119	90	254	10	568	250	125	0.0	0.0	0.151	0.009	0.142
1335	ADD1	ADD1	chr4	+	2906490	2906835	2906490	2906742	2909469	2909571	1335	127	258	82	741	217	125	0.0	0.0	0.221	0.06	0.161
2091	RPL13A	RPL13A	chr19	+	49993106	49993179	49993106	49993169	49993488	49993554	2091	22382	379	13731	69	134	125	0.0	0.0	0.982	0.995	-0.013
217	CTNND1	CTNND1	chr11	+	57529233	57529591	57529233	57529518	57556508	57556627	217	8	98	93	16	197	125	0.0	0.0	0.049	0.787	-0.738
2533	SNHG8	SNHG8	chr4	+	119199916	119200292	119199916	119199947	119200543	119200586	2533	350	219	412	62	250	125	0.0	0.0	0.444	0.769	-0.325
257	ATP5J	ATP5J	chr21	-	27107163	27107965	27107299	27107965	27101941	27102112	257	208	139	600	60	250	125	0.0	0.0	0.428	0.833	-0.405
355	NDUFS5	NDUFS5	chr1	+	39491966	39492074	39491966	39492070	39494394	39494612	355	387	420	259	1028	128	125	0.0	0.0	0.474	0.197	0.277
431	MTCH1	MTCH1	chr6	-	36940427	36940572	36940478	36940572	36938422	36938470	431	1072	399	610	712	175	125	0.0	0.0	0.657	0.38	0.277
496	EPB41L2	EPB41L2	chr6	-	131190702	131191266	131190951	131191266	131188598	131188721	496	520	52	1044	8	250	125	0.0	0.0	0.833	0.985	-0.152
703	TMEM205	TMEM205	chr19	-	11456683	11456981	11456802	11456981	11456195	11456304	703	65	121	13	310	243	125	0.0	0.0	0.217	0.021	0.196
71	PAXBP1	PAXBP1	chr21	-	34127523	34127664	34127540	34127664	34123429	34123529	71	143	15	38	59	141	125	0.0	0.0	0.894	0.363	0.531
750	BTF3	BTF3	chr5	+	72794249	72794624	72794249	72794383	72794958	72795027	750	442	3696	335	5659	250	125	0.0	0.0	0.056	0.029	0.027
725	ADAM15	ADAM15	chr1	+	155034379	155034593	155034379	155034451	155034720	155034845	725	64	2	31	53	250	125	3.33066907388e-16	4.1699976805e-14	0.941	0.226	0.715
1302	CALD1	CALD1	chr7	+	134617738	134618828	134617738	134618141	134625842	134625988	1302	43	93	49	746	250	125	2.88657986403e-15	3.38812311541e-13	0.188	0.032	0.156
588	LAMA4	LAMA4	chr6	-	112510311	112510407	112510332	112510407	112508651	112508803	588	69	158	101	40	145	125	7.32747196253e-15	8.09470137978e-13	0.274	0.685	-0.411
2874	PARP2	PARP2	chr14	+	20813090	20813285	20813090	20813246	20813552	20813623	2874	3	52	171	122	163	125	9.99200722163e-15	1.04249942012e-12	0.042	0.518	-0.476
2719	NCOR2	NCOR2	chr12	-	124811954	124812179	124812092	124812179	124810736	124810916	2719	227	48	542	13	250	125	3.65263375102e-14	3.61034009706e-12	0.703	0.954	-0.251
259	ATP5J	ATP5J	chr21	-	27107163	27107965	27107249	27107965	27101941	27102112	259	201	37	600	12	210	125	1.2486678358e-12	1.17249909782e-10	0.764	0.967	-0.203
1649	UFM1	UFM1	chr13	+	38924135	38924364	38924135	38924192	38928375	38928433	1649	96	302	28	388	250	125	2.02549088613e-12	1.7357615345e-10	0.137	0.035	0.102
201	CSNK1A1	CSNK1A1	chr5	-	148885009	148885158	148885045	148885158	148875456	148876423	201	390	279	310	469	160	125	2.0333734696e-12	1.7357615345e-10	0.522	0.341	0.181
1888	PARD3	PARD3	chr10	-	34626202	34626354	34626292	34626354	34625126	34625171	1888	96	0	478	140	214	125	6.48103792855e-11	5.29190836079e-09	1.0	0.666	0.334
1219	TJP1	TJP1	chr15	-	29996365	29996509	29996425	29996509	29991570	29993893	1219	182	46	155	139	184	125	7.1687433767e-11	5.60954169227e-09	0.729	0.431	0.298
1150	DDAH2	DDAH2	chr6	-	31696641	31698042	31697827	31698042	31696422	31696522	1150	718	56	375	0	250	125	1.4473011678e-10	1.08721263725e-08	0.865	1.0	-0.135
2378	STAG3L5P-PVRIG2P-PILRB	STAG3L5P-PVRIG2P-PILRB	chr7	+	99950995	99951635	99950995	99951106	99952765	99952863	2378	73	34	238	15	250	125	6.23567308899e-10	4.50407463889e-08	0.518	0.888	-0.37
2401	PIGG	PIGG	chr4	+	492988	493836	492988	493278	494184	494390	2401	23	25	3	82	250	125	7.25889792719e-10	5.04896678047e-08	0.315	0.018	0.297
2590	C14orf159	C14orf159	chr14	+	91580356	91580872	91580356	91580627	91623982	91624034	2590	3	41	40	24	250	125	9.37768751541e-10	6.28974898355e-08	0.035	0.455	-0.42
2989	VDAC3	VDAC3	chr8	+	42252601	42252654	42252601	42252651	42256229	42256382	2989	19	167	11	963	127	125	3.54899476473e-09	2.29828005799e-07	0.101	0.011	0.09
2583	LIG1	LIG1	chr19	-	48623423	48624579	48624426	48624579	48622393	48622447	2583	28	44	7	116	250	125	9.24836707217e-09	5.78947778718e-07	0.241	0.029	0.212
2807	TRIM7	TRIM7	chr5	-	180630476	180630640	180630544	180630640	180626850	180627081	2807	57	190	18	3	192	125	1.22459932195e-08	7.41870169878e-07	0.163	0.796	-0.633
13	CBFB	CBFB	chr16	+	67116115	67116242	67116115	67116211	67132612	67134958	13	232	99	219	218	155	125	2.16638651462e-08	1.27139808577e-06	0.654	0.448	0.206
1700	UBE2V1	UBE2V1	chr20	-	48713019	48713357	48713208	48713357	48700665	48700791	1700	23	226	16	1069	250	125	3.51057444226e-08	1.99783600078e-06	0.048	0.007	0.041
1266	MSTO1	MSTO1	chr1	+	155581006	155581146	155581006	155581082	155581339	155581394	1266	15	24	5	140	188	125	3.84554418309e-08	2.12409763995e-06	0.294	0.023	0.271
2463	SPATA5L1	SPATA5L1	chr15	+	45707784	45708007	45707784	45707977	45709466	45709597	2463	22	14	10	77	154	125	4.32680401508e-08	2.32163941152e-06	0.561	0.095	0.466
1511	RPS15A	RPS15A	chr16	-	18801565	18801656	18801631	18801656	18800302	18800440	1511	670	2509	548	1425	190	125	4.88618052685e-08	2.48006676471e-06	0.149	0.202	-0.053
2964	APEX1	APEX1	chr14	+	20923289	20923553	20923289	20923497	20923736	20923862	2964	506	124	969	109	180	125	4.86765188157e-08	2.48006676471e-06	0.739	0.861	-0.122
1594	PRDX1	PRDX1	chr1	-	45987306	45987610	45987500	45987610	45984609	45984726	1594	16	498	17	3340	250	125	5.10719263547e-08	2.52402836037e-06	0.016	0.003	0.013
428	DKC1	DKC1	chrX	+	153996576	153997077	153996576	153996707	153997441	153997585	428	15	86	3	369	250	125	5.79786433308e-08	2.79189467116e-06	0.08	0.004	0.076
1508	HNRNPH3	HNRNPH3	chr10	+	70098259	70098444	70098259	70098399	70098896	70098983	1508	388	407	877	569	169	125	6.85650923815e-08	3.21913108731e-06	0.414	0.533	-0.119
1324	ACOX1	ACOX1	chr17	-	73974871	73975515	73975045	73975515	73974614	73974774	1324	35	75	3	82	250	125	1.14067303825e-07	5.22483894106e-06	0.189	0.018	0.171
263	ATP5J	ATP5J	chr21	-	27107299	27107965	27107625	27107965	27101941	27102112	263	161	15	115	51	250	125	1.35367310805e-07	6.05285261171e-06	0.843	0.53	0.313
2402	PIGG	PIGG	chr4	+	492988	493514	492988	493278	494184	494390	2402	44	25	27	82	250	125	2.45500643037e-07	1.04784138096e-05	0.468	0.141	0.327
74	JKAMP	JKAMP	chr14	+	59951160	59951834	59951160	59951311	59953430	59953522	74	17	57	2	138	250	125	2.41663649314e-07	1.04784138096e-05	0.13	0.007	0.123
1969	TEX9	TEX9	chr15	+	56657776	56658091	56657776	56657868	56665638	56665702	1969	18	5	3	27	250	125	3.26224981473e-07	1.36144558935e-05	0.643	0.053	0.59
347	PPCS	PPCS	chr1	+	42922164	42922744	42922164	42922299	42922917	42923021	347	39	40	170	42	250	125	5.19571058732e-07	2.12120532239e-05	0.328	0.669	-0.341
641	PSMC3IP	PSMC3IP	chr17	-	40725836	40726228	40726213	40726228	40725495	40725641	641	45	2	79	52	250	125	5.86795071977e-07	2.3446832876e-05	0.918	0.432	0.486
583	CCT8	CCT8	chr21	-	30445580	30446118	30445851	30446118	30442567	30442658	583	30	458	6	1914	250	125	7.73481610317e-07	3.02624680037e-05	0.032	0.002	0.03
639	PSMC3IP	PSMC3IP	chr17	-	40726116	40726228	40726213	40726228	40725495	40725641	639	87	2	180	52	221	125	9.34673962893e-07	3.58228102513e-05	0.961	0.662	0.299
2679	FAAP100	FAAP100	chr17	-	79518757	79519078	79518953	79519078	79517273	79518229	2679	14	25	55	11	250	125	1.01520657247e-06	3.8131158862e-05	0.219	0.714	-0.495
2523	BPTF	BPTF	chr17	+	65941524	65942441	65941524	65942012	65943841	65943924	2523	94	39	60	83	250	125	1.45876001667e-06	5.37166923786e-05	0.547	0.265	0.282
2744	UBA52	UBA52	chr19	+	18682613	18682719	18682613	18682697	18684102	18684213	2744	1014	1900	1017	1456	146	125	1.90338316053e-06	6.8741414913e-05	0.314	0.374	-0.06
871	GNL3	GNL3	chr3	+	52719935	52720218	52719935	52720121	52720784	52720843	871	20	132	12	472	221	125	2.01289264534e-06	7.00039331102e-05	0.079	0.014	0.065
965	ARF1	ARF1	chr1	+	228270360	228270551	228270360	228270466	228284778	228284963	965	32	622	11	1168	209	125	1.97599243523e-06	7.00039331102e-05	0.03	0.006	0.024
1118	CRELD2	CRELD2	chr22	+	50316881	50317108	50316881	50316965	50318007	50318103	1118	23	86	2	107	250	125	2.24094691448e-06	7.65181510072e-05	0.118	0.009	0.109
1930	TOMM5	TOMM5	chr9	-	37592249	37592636	37592408	37592636	37588411	37588929	1930	34	328	43	1336	250	125	2.5563318411e-06	8.57284142426e-05	0.049	0.016	0.033
463	POLD4	POLD4	chr11	-	67120773	67121067	67121009	67121067	67120458	67120548	463	34	13	122	3	250	125	2.97166620311e-06	9.79085812183e-05	0.567	0.953	-0.386
261	ATP5J	ATP5J	chr21	-	27107299	27107965	27107797	27107965	27101941	27102112	261	162	8	94	28	250	125	3.2073602535e-06	0.000103852113036	0.91	0.627	0.283
625	SSFA2	SSFA2	chr2	+	182779942	182781732	182779942	182781154	182783324	182783402	625	40	76	56	337	250	125	3.62010576649e-06	0.000115229807279	0.208	0.077	0.131
2519	BANF1	BANF1	chr11	+	65769549	65770041	65769549	65769984	65770705	65770844	2519	398	46	1324	313	181	125	5.84077921195e-06	0.000182816389334	0.857	0.745	0.112
498	GNL3L	GNL3L	chrX	+	54556643	54556852	54556643	54556735	54558952	54559018	498	6	21	35	11	241	125	7.54011399062e-06	0.00023213662417	0.129	0.623	-0.494
2410	CAMK2D	CAMK2D	chr4	-	114378446	114378719	114378490	114378719	114372187	114375671	2410	18	93	85	128	168	125	7.72491127976e-06	0.000233990054571	0.126	0.331	-0.205
1047	UQCR10	UQCR10	chr22	+	30163357	30163596	30163357	30163537	30165666	30166402	1047	28	245	323	1204	183	125	8.91114503621e-06	0.000265636990127	0.072	0.155	-0.083
2246	MEG3	MEG3	chr14	+	101295370	101296124	101295370	101296086	101298848	101298978	2246	298	24	2	6	162	125	9.18894038393e-06	0.000269637969391	0.905	0.205	0.7
1928	TOMM5	TOMM5	chr9	-	37592306	37592636	37592408	37592636	37588411	37588929	1928	43	328	68	1336	226	125	9.57034950078e-06	0.000276509482499	0.068	0.027	0.041
10	PGS1	PGS1	chr17	+	76415626	76415806	76415626	76415756	76420141	76420740	10	21	10	27	86	174	125	9.79705963688e-06	0.000278770878758	0.601	0.184	0.417
2259	PACS2	PACS2	chr14	+	105834795	105834876	105834795	105834852	105836177	105836237	2259	155	2	230	32	148	125	1.02572243412e-05	0.000287508467355	0.985	0.859	0.126
2826	SYNCRIP	SYNCRIP	chr6	-	86332199	86332405	86332304	86332405	86328985	86329135	2826	884	1	2106	45	229	125	1.134247931e-05	0.000313252590356	0.998	0.962	0.036
1303	CALD1	CALD1	chr7	+	134617738	134618828	134617738	134618141	134620438	134620516	1303	53	6	72	49	250	125	1.34069711236e-05	0.000364902779277	0.815	0.424	0.391
2267	MZF1	MZF1	chr19	-	59084421	59084942	59084739	59084942	59082360	59082796	2267	37	2	13	14	250	125	1.49316032914e-05	0.000400593585446	0.902	0.317	0.585
2144	RAB15	RAB15	chr14	-	65417660	65417869	65417791	65417869	65417042	65417132	2144	19	33	21	188	250	125	1.52394654052e-05	0.000403094591985	0.224	0.053	0.171
2011	CRK	CRK	chr17	-	1339913	1340449	1340083	1340449	1324646	1326944	2011	281	79	412	220	250	125	1.71293450392e-05	0.000446790416439	0.64	0.484	0.156
1248	ARHGAP26	ARHGAP26	chr5	+	142586762	142587038	142586762	142586873	142593561	142593653	1248	51	20	20	38	250	125	2.22200126079e-05	0.000571632653118	0.56	0.208	0.352
461	POLD4	POLD4	chr11	-	67120834	67121067	67121009	67121067	67120458	67120548	461	14	13	48	3	250	125	2.26038811332e-05	0.000573649848218	0.35	0.889	-0.539
243	PEA15	PEA15	chr1	+	160181332	160181506	160181332	160181440	160182899	160183055	243	1306	60	1946	37	190	125	2.4549504372e-05	0.000614719589475	0.935	0.972	-0.037
2963	APEX1	APEX1	chr14	+	20923289	20923548	20923289	20923497	20923736	20923862	2963	162	124	284	109	175	125	2.53159071706e-05	0.000625569390347	0.483	0.65	-0.167
1052	HMGA1	HMGA1	chr6	+	34208513	34208692	34208513	34208659	34210488	34210572	1052	656	126	7735	2225	157	125	2.88821664091e-05	0.000704424785926	0.806	0.735	0.071
2880	SMARCC2	SMARCC2	chr12	-	56558086	56558515	56558431	56558515	56555635	56557549	2880	63	14	225	7	250	125	3.34570564878e-05	0.000805542975437	0.692	0.941	-0.249
3049	POLR2H	POLR2H	chr3	+	184080770	184081362	184080770	184081353	184082753	184082837	3049	16	115	8	344	133	125	3.78700579674e-05	0.000900252770415	0.116	0.021	0.095
642	PSMC3IP	PSMC3IP	chr17	-	40729097	40729320	40729230	40729320	40726116	40726228	642	11	39	3	129	250	125	4.00029935052e-05	0.000939070272535	0.124	0.011	0.113
342	PPCS	PPCS	chr1	+	42922917	42923238	42922917	42923021	42925273	42926901	342	19	63	18	269	250	125	4.11203816894e-05	0.000941757034301	0.131	0.032	0.099
747	ABHD11	ABHD11	chr7	-	73151550	73152065	73151891	73152065	73151258	73151440	747	28	8	446	13	250	125	4.07064270329e-05	0.000941757034301	0.636	0.945	-0.309
2099	C7orf50	C7orf50	chr7	-	1177824	1177893	1177853	1177893	1166892	1167022	2099	2	6	113	11	153	125	4.48068896011e-05	0.00101382335748	0.214	0.894	-0.68
459	RAD54L	RAD54L	chr1	+	46713366	46714080	46713366	46713418	46714183	46714270	459	7	4	93	0	250	125	5.16645725339e-05	0.00115507222879	0.467	1.0	-0.533
1249	PPFIBP1	PPFIBP1	chr12	+	27817294	27817379	27817294	27817370	27820098	27820253	1249	28	2	224	153	133	125	5.34094413559e-05	0.00118003448078	0.929	0.579	0.35
1360	TUBB	TUBB	chr6	+	30689325	30689772	30689325	30689675	30690313	30690422	1360	7	0	9	35	221	125	7.27249474861e-05	0.00156985576298	1.0	0.127	0.873
2671	U2AF1L4	U2AF1L4	chr19	-	36234912	36235046	36234970	36235046	36234709	36234805	2671	1	65	12	36	182	125	7.27230622837e-05	0.00156985576298	0.01	0.186	-0.176
3116	HHLA3	HHLA3	chr1	+	70820492	70820794	70820492	70820790	70832126	70832220	3116	1	21	25	25	128	125	7.69192313262e-05	0.00162869255103	0.044	0.494	-0.45
35	PLAGL1	PLAGL1	chr6	-	144286986	144287335	144287294	144287335	144285923	144285955	35	30	57	14	107	250	125	7.71851102456e-05	0.00162869255103	0.208	0.061	0.147
2164	TTC19	TTC19	chr17	+	15903431	15903696	15903431	15903559	15905228	15905339	2164	18	92	3	128	250	125	7.97907937965e-05	0.00166496789722	0.089	0.012	0.077
2278	PARK7	PARK7	chr1	+	8021713	8021853	8021713	8021795	8022822	8022935	2278	219	156	457	527	182	125	8.15851051752e-05	0.00168370140131	0.491	0.373	0.118
997	SEC61G	SEC61G	chr7	-	54826850	54826939	54826854	54826939	54825187	54825287	997	344	47	980	59	128	125	9.97510290813e-05	0.00203622209364	0.877	0.942	-0.065
1735	ADPGK	ADPGK	chr15	-	73075586	73076126	73075799	73076126	73067212	73067438	1735	24	24	6	40	250	125	0.000101333084157	0.00204627453814	0.333	0.07	0.263
2840	BZW2	BZW2	chr7	+	16685758	16685929	16685758	16685913	16705061	16705126	2840	15	102	62	133	140	125	0.000107776249434	0.00215323187699	0.116	0.294	-0.178
1340	MCM8	MCM8	chr20	+	5931297	5931723	5931297	5931669	5932656	5932809	1340	3	15	64	33	178	125	0.00011129842076	0.00220019404408	0.123	0.577	-0.454
2589	C14orf159	C14orf159	chr14	+	91580356	91580872	91580356	91580627	91611564	91611657	2589	3	12	9	0	250	125	0.000115025617933	0.00225018865081	0.111	1.0	-0.889
1595	PRDX1	PRDX1	chr1	-	45987280	45987610	45987500	45987610	45984609	45984726	1595	21	498	18	3340	250	125	0.000119850793997	0.0023204102178	0.021	0.003	0.018
2821	RAB13	RAB13	chr1	-	153958492	153958853	153958588	153958853	153957196	153957257	2821	11	499	5	1580	220	125	0.000130026973514	0.0024917413904	0.012	0.002	0.01
2010	CLASRP	CLASRP	chr19	+	45571272	45571316	45571272	45571312	45571677	45571738	2010	58	46	37	84	128	125	0.000141274048653	0.00267992589263	0.552	0.301	0.251
1896	FANCA	FANCA	chr16	-	89805536	89805697	89805540	89805697	89805289	89805382	1896	10	12	5	63	128	125	0.000148290767163	0.00275732733398	0.449	0.072	0.377
708	CSRP2	CSRP2	chr12	-	77272717	77272820	77272742	77272820	77259928	77260041	708	244	9	312	42	149	125	0.000147385641817	0.00275732733398	0.958	0.862	0.096
3120	ATG4B	ATG4B	chr2	+	242610726	242610840	242610726	242610820	242611605	242613271	3120	18	96	7	191	144	125	0.00019425654445	0.00357660578899	0.14	0.031	0.109
3037	PICK1	PICK1	chr22	+	38453261	38453594	38453261	38453443	38453759	38453857	3037	32	17	124	14	250	125	0.000206900878828	0.00377242573242	0.485	0.816	-0.331
104	NTMT1	NTMT1	chr9	+	132394928	132395144	132394928	132395080	132396332	132396500	104	138	13	697	14	188	125	0.000219583167307	0.00396516527118	0.876	0.971	-0.095
2592	HAUS4	HAUS4	chr14	-	23426124	23426351	23426132	23426351	23424308	23424385	2592	35	1	78	32	132	125	0.000241578989984	0.00432081279229	0.971	0.698	0.273
2411	CCDC84	CCDC84	chr11	+	118881930	118882021	118881930	118881993	118882648	118882713	2411	49	4	35	20	152	125	0.000245381178063	0.00434741370191	0.91	0.59	0.32
237	TCEB1	TCEB1	chr8	-	74884311	74884522	74884479	74884522	74871999	74872053	237	113	82	256	93	250	125	0.000265553737496	0.00466084036465	0.408	0.579	-0.171
337	TTC31	TTC31	chr2	+	74718607	74718799	74718607	74718793	74719130	74719182	337	17	4	14	29	130	125	0.000271464097066	0.0047204590212	0.803	0.317	0.486
264	ATP5J	ATP5J	chr21	-	27107249	27107965	27107797	27107965	27101941	27102112	264	60	8	46	28	250	125	0.000308642516472	0.00531771234802	0.789	0.451	0.338
995	RPL17	RPL17	chr18	-	47018627	47018834	47018644	47018834	47017901	47017954	995	60	58	373	732	141	125	0.000313855284814	0.00535836568073	0.478	0.311	0.167
2326	MRPL21	MRPL21	chr11	-	68668002	68668073	68668015	68668073	68665394	68665480	2326	19	172	13	447	137	125	0.000320875305254	0.00542886327268	0.092	0.026	0.066
1085	PLEKHB2	PLEKHB2	chr2	+	131890474	131890588	131890474	131890564	131897739	131897848	1085	21	223	78	342	148	125	0.000340102560628	0.00565232397221	0.074	0.162	-0.088
593	ATG9A	ATG9A	chr2	-	220088590	220088744	220088649	220088744	220088306	220088486	593	138	12	275	3	183	125	0.00033888098076	0.00565232397221	0.887	0.984	-0.097
3118	RNASEK	RNASEK	chr17	+	6915735	6916080	6915735	6916076	6916984	6917061	3118	558	122	1460	203	128	125	0.000368406509051	0.00606901249121	0.817	0.875	-0.058
2667	RNF185	RNF185	chr22	+	31592921	31593143	31592921	31592976	31597483	31597601	2667	8	53	0	112	250	125	0.000383324755733	0.00620589561437	0.07	0.0	0.07
590	CAAP1	CAAP1	chr9	-	26892256	26892826	26892410	26892826	26887310	26887511	590	28	27	20	71	250	125	0.000380964734683	0.00620589561437	0.341	0.123	0.218
2640	FGFR1	FGFR1	chr8	-	38277050	38277253	38277056	38277253	38275745	38275891	2640	878	276	129	17	130	125	0.000387018749711	0.00621214711075	0.754	0.879	-0.125
2377	HES4	HES4	chr1	-	935071	935552	935245	935552	934905	934993	2377	739	81	200	6	250	125	0.000401032732659	0.00638253789774	0.82	0.943	-0.123
2932	WIPI2	WIPI2	chr7	+	5269238	5269369	5269238	5269336	5270465	5273486	2932	92	93	157	78	157	125	0.00042389918868	0.00668977038942	0.441	0.616	-0.175
1453	ANAPC4	ANAPC4	chr4	+	25407194	25407244	25407194	25407241	25408450	25408507	1453	0	33	18	62	127	125	0.000528002314198	0.00819494500879	0.0	0.222	-0.222
3003	MRPL9	MRPL9	chr1	-	151735425	151735622	151735465	151735622	151734851	151734976	3003	8	106	1	299	164	125	0.000526881656598	0.00819494500879	0.054	0.003	0.051
938	SPIN2B	SPIN2B	chrX	-	57147670	57147979	57147725	57147979	57146114	57147064	938	0	11	11	7	179	125	0.000533053629822	0.00820553046562	0.0	0.523	-0.523
1947	CUL7	CUL7	chr6	-	43019850	43020534	43019946	43020534	43019349	43019501	1947	65	61	43	97	220	125	0.000553074656922	0.00842848652378	0.377	0.201	0.176
320	GEM	GEM	chr8	-	95274317	95274547	95274432	95274547	95272400	95272740	320	990	69	38	11	239	125	0.000556513487193	0.00842848652378	0.882	0.644	0.238
1465	DMPK	DMPK	chr19	-	46280584	46280848	46280599	46280848	46278206	46278292	1465	220	69	37	31	139	125	0.000570436425914	0.00857023686293	0.741	0.518	0.223
1506	NUP98	NUP98	chr11	-	3781717	3781856	3781768	3781856	3774545	3774638	1506	44	78	42	179	175	125	0.000613775233767	0.00914817372234	0.287	0.144	0.143
1825	PPIE	PPIE	chr1	+	40204516	40204603	40204516	40204595	40205836	40205935	1825	54	19	165	16	132	125	0.000660220921145	0.00976295188906	0.729	0.907	-0.178
2307	TLE3	TLE3	chr15	-	70349797	70349997	70349812	70349997	70348636	70348713	2307	68	89	28	10	139	125	0.000740922127529	0.0108707168398	0.407	0.716	-0.309
112	ERBB2	ERBB2	chr17	+	37863242	37863457	37863242	37863394	37864573	37864787	112	11	32	20	266	187	125	0.000756999166575	0.0109357264218	0.187	0.048	0.139
1535	SIKE1	SIKE1	chr1	-	115323007	115323308	115323069	115323308	115322730	115322836	1535	8	25	1	57	186	125	0.000753648602849	0.0109357264218	0.177	0.012	0.165
1051	RAP1B	RAP1B	chr12	+	69004618	69004832	69004618	69004823	69042478	69042561	1051	126	164	80	189	133	125	0.000787484888457	0.0112892871796	0.419	0.285	0.134
1855	SSBP1	SSBP1	chr7	+	141438120	141438375	141438120	141438210	141438923	141438990	1855	7	96	80	327	250	125	0.00082866769908	0.0117896813551	0.035	0.109	-0.074
1841	SNRPB2	SNRPB2	chr20	+	16710608	16710809	16710608	16710709	16712312	16712411	1841	200	33	288	97	224	125	0.000905035122003	0.0127793681137	0.772	0.624	0.148
266	ATP5J	ATP5J	chr21	-	27107249	27107965	27107625	27107965	27101941	27102112	266	59	15	67	51	250	125	0.000967294631247	0.0134570819332	0.663	0.396	0.267
291	BAG5	BAG5	chr14	-	104028249	104028655	104028436	104028655	104022880	104027529	291	6	1	2	15	250	125	0.000967362119799	0.0134570819332	0.75	0.063	0.687
1977	SUPT4H1	SUPT4H1	chr17	-	56429425	56429599	56429427	56429599	56428762	56428869	1977	13	172	84	432	126	125	0.000977742280377	0.013501470607	0.07	0.162	-0.092
1312	TMEM230	TMEM230	chr20	-	5093388	5093733	5093606	5093733	5089977	5090091	1312	5	94	36	162	250	125	0.000997911193061	0.0136705014108	0.026	0.1	-0.074
2195	BCL2L12	BCL2L12	chr19	+	50172280	50172421	50172280	50172372	50173472	50173745	2195	26	273	5	223	173	125	0.00101182092444	0.0136705014108	0.064	0.016	0.048
557	OS9	OS9	chr12	+	58111928	58112204	58111928	58112159	58112775	58112965	557	710	20	633	43	169	125	0.00100624659497	0.0136705014108	0.963	0.916	0.047
2567	ZNF37A	ZNF37A	chr10	+	38384465	38384561	38384465	38384557	38384671	38384732	2567	0	11	19	19	128	125	0.00112423954743	0.0150808705005	0.0	0.494	-0.494
2206	CNTROB	CNTROB	chr17	+	7851804	7852003	7851804	7851937	7852402	7852475	2206	10	39	0	38	190	125	0.0011336155495	0.0150987943401	0.144	0.0	0.144
817	PQBP1	PQBP1	chrX	+	48755194	48755365	48755194	48755297	48755774	48755859	817	228	113	356	105	192	125	0.00119579619564	0.0158148257423	0.568	0.688	-0.12
1537	SIKE1	SIKE1	chr1	-	115323007	115323308	115323057	115323308	115322730	115322836	1537	8	1	1	8	174	125	0.00122484281809	0.0160856979886	0.852	0.082	0.77
2124	MAP4K4	MAP4K4	chr2	+	102503549	102503723	102503549	102503699	102504239	102504399	2124	156	343	264	857	148	125	0.0012445771615	0.0162313604812	0.278	0.206	0.072
2796	TPM1	TPM1	chr15	+	63356262	63356389	63356262	63356341	63358094	63358292	2796	9	33	58	59	172	125	0.00126876512684	0.0164326959187	0.165	0.417	-0.252
920	TMEM134	TMEM134	chr11	-	67235487	67235563	67235498	67235563	67234971	67235034	920	9	3	8	29	135	125	0.00129569051029	0.016666484783	0.735	0.203	0.532
1098	SLMO1	SLMO1	chr18	+	12429348	12429435	12429348	12429432	12431148	12432236	1098	8	12	57	15	127	125	0.00131380638823	0.016784546919	0.396	0.789	-0.393
452	FAM160A2	FAM160A2	chr11	-	6239787	6239993	6239829	6239993	6238600	6239380	452	19	71	38	49	166	125	0.00133587417489	0.0169511601381	0.168	0.369	-0.201
1784	FLAD1	FLAD1	chr1	+	154955769	154956542	154955769	154955873	154960580	154961325	1784	55	8	138	2	250	125	0.00135541825665	0.0170837280939	0.775	0.972	-0.197
2304	NOP2	NOP2	chr12	-	6677304	6677498	6677372	6677498	6676981	6677088	2304	50	46	76	154	192	125	0.00147540379531	0.0184720555173	0.414	0.243	0.171
943	TXNRD1	TXNRD1	chr12	+	104680459	104681209	104680459	104680887	104682708	104682818	943	8	15	43	415	250	125	0.00151066604808	0.0187882836973	0.211	0.049	0.162
1313	TMEM230	TMEM230	chr20	-	5093375	5093733	5093606	5093733	5089977	5090091	1313	12	94	57	162	250	125	0.00165132105782	0.0204025062275	0.06	0.15	-0.09
975	FAM214A	FAM214A	chr15	-	52879252	52879416	52879347	52879416	52876941	52877141	975	19	43	2	35	219	125	0.00166661975593	0.0204569405336	0.201	0.032	0.169
1821	NCEH1	NCEH1	chr3	-	172365651	172365904	172365675	172365904	172363412	172363482	1821	4	4	53	698	148	125	0.00173843545821	0.0211998817566	0.458	0.06	0.398
1856	SSBP1	SSBP1	chr7	+	141438120	141438303	141438120	141438210	141438923	141438990	1856	21	96	155	327	217	125	0.00178526107978	0.0214235083461	0.112	0.214	-0.102
2381	SEC31A	SEC31A	chr4	-	83763292	83763634	83763337	83763634	83750152	83750211	2381	174	71	283	62	169	125	0.00178500714138	0.0214235083461	0.644	0.771	-0.127
2920	WBSCR22	WBSCR22	chr7	+	73098096	73098330	73098096	73098134	73100965	73101061	2920	48	440	33	627	250	125	0.00179099617164	0.0214235083461	0.052	0.026	0.026
968	PABPC4	PABPC4	chr1	-	40030094	40030214	40030142	40030214	40029285	40029413	968	161	42	250	29	172	125	0.00185576651195	0.0220577817053	0.736	0.862	-0.126
392	CUTA	CUTA	chr6	-	33385645	33386065	33385735	33386065	33385257	33385472	392	55	127	169	217	214	125	0.00189830180716	0.0224214515336	0.202	0.313	-0.111
2754	CNBP	CNBP	chr3	-	128890476	128890614	128890497	128890614	128890288	128890381	2754	326	381	675	589	145	125	0.00193440847876	0.0225640939324	0.425	0.497	-0.072
913	NEMP1	NEMP1	chr12	-	57464456	57464676	57464602	57464676	57458428	57458522	913	4	5	88	9	250	125	0.00192611999351	0.0225640939324	0.286	0.83	-0.544
1946	ZNF669	ZNF669	chr1	-	247267240	247267674	247267498	247267674	247265288	247265415	1946	20	16	5	23	250	125	0.00206365980841	0.0239231674086	0.385	0.098	0.287
2214	MFSD11	MFSD11	chr17	+	74733582	74734247	74733582	74733965	74734363	74734530	2214	12	8	26	1	250	125	0.00211742462494	0.0243958493597	0.429	0.929	-0.5
148	TMEM218	TMEM218	chr11	-	124972532	124972705	124972629	124972705	124971096	124971152	148	37	8	41	0	221	125	0.00222195372909	0.0252898733529	0.723	1.0	-0.277
3074	AGER	AGER	chr6	-	32151052	32151165	32151100	32151165	32150890	32150978	3074	9	2	3	12	172	125	0.00221902758528	0.0252898733529	0.766	0.154	0.612
1310	UBE2T	UBE2T	chr1	-	202304769	202304946	202304773	202304946	202302577	202302683	1310	0	5	10	2	128	125	0.00233519847862	0.026418691222	0.0	0.83	-0.83
2675	SEMA6D	SEMA6D	chr15	+	48060777	48060945	48060777	48060812	48062693	48066420	2675	45	0	1	2	250	125	0.00245353953313	0.0275913008576	1.0	0.2	0.8
435	ERBB2IP	ERBB2IP	chr5	+	65339964	65340138	65339964	65340126	65342180	65342366	435	140	9	218	41	136	125	0.00253189991412	0.02830302404	0.935	0.83	0.105
2910	POMT1	POMT1	chr9	+	134378288	134378700	134378288	134378460	134381500	134381607	2910	5	3	0	11	250	125	0.00265122468591	0.0294615382257	0.455	0.0	0.455
2277	TRRAP	TRRAP	chr7	+	98580886	98581115	98580886	98581082	98581715	98581981	2277	7	53	42	93	157	125	0.00267511329966	0.0295521339809	0.095	0.264	-0.169
2602	ARL5A	ARL5A	chr2	-	152684644	152685009	152684902	152685009	152671652	152671713	2602	29	9	70	3	250	125	0.00279915789386	0.0307416287992	0.617	0.921	-0.304
449	DDX46	DDX46	chr5	+	134152119	134152296	134152119	134152293	134153185	134153404	449	88	13	179	67	127	125	0.00283406589595	0.0309440450732	0.869	0.724	0.145
733	RSPRY1	RSPRY1	chr16	+	57220195	57220962	57220195	57220363	57238415	57238920	733	42	21	22	34	250	125	0.00293314755558	0.0318407578577	0.5	0.244	0.256
2286	BAG6	BAG6	chr6	-	31620176	31620477	31620200	31620477	31619432	31619553	2286	73	77	197	361	148	125	0.00314012125251	0.0338916535185	0.445	0.315	0.13
1637	TBC1D22B	TBC1D22B	chr6	+	37250657	37250789	37250657	37250728	37252111	37252240	1637	5	23	1	78	185	125	0.00330161199124	0.0354310132546	0.128	0.009	0.119
1040	RBM10	RBM10	chrX	+	47039278	47039439	47039278	47039436	47039610	47039708	1040	56	54	62	123	127	125	0.00343131357225	0.0366136755039	0.505	0.332	0.173
3122	LARP7	LARP7	chr4	+	113565823	113566027	113565823	113565924	113567506	113567607	3122	112	18	333	19	227	125	0.00360708144263	0.038271745476	0.774	0.906	-0.132
2391	JADE1	JADE1	chr4	+	129732424	129732558	129732424	129732551	129752887	129752965	2391	0	34	5	17	131	125	0.00375475139647	0.0394409478418	0.0	0.219	-0.219
490	PRMT5	PRMT5	chr14	-	23398375	23398794	23398460	23398794	23397705	23397824	490	19	116	23	374	209	125	0.00375928097108	0.0394409478418	0.089	0.035	0.054
3106	LYRM2	LYRM2	chr6	-	90347990	90348216	90348122	90348216	90347460	90347601	3106	0	12	7	8	250	125	0.00390203570294	0.0407112391673	0.0	0.304	-0.304
2073	SPPL2B	SPPL2B	chr19	+	2351431	2351655	2351431	2351592	2352943	2355100	2073	2	48	8	22	187	125	0.00409418754907	0.0424800232992	0.027	0.196	-0.169
1898	FAM104B	FAM104B	chrX	-	55185554	55185661	55185561	55185661	55171677	55172744	1898	2	65	23	127	131	125	0.00422770239137	0.0435206738851	0.029	0.147	-0.118
2496	RANBP6	RANBP6	chr9	-	6015412	6015640	6015471	6015640	6011018	6014356	2496	10	12	47	12	183	125	0.00424083243928	0.0435206738851	0.363	0.728	-0.365
1433	CIZ1	CIZ1	chr9	-	130940987	130941694	130941351	130941694	130939844	130940042	1433	146	6	207	0	250	125	0.0046470410052	0.0474301250422	0.924	1.0	-0.076
1767	CPEB3	CPEB3	chr10	-	93952233	93952393	93952302	93952393	93940719	93940776	1767	0	5	6	1	193	125	0.00484275169177	0.0490330379171	0.0	0.795	-0.795
2026	MRPL11	MRPL11	chr11	-	66206102	66206319	66206180	66206319	66205634	66205730	2026	47	37	146	53	202	125	0.00485630726974	0.0490330379171	0.44	0.63	-0.19
2019	ING4	ING4	chr12	-	6762101	6762216	6762110	6762216	6761827	6761936	2019	48	1	44	10	133	125	0.00488270892852	0.0490359752287	0.978	0.805	0.173
349	SMG7	SMG7	chr1	+	183511210	183511637	183511210	183511499	183513487	183513632	349	65	22	157	113	250	125	0.00492975097936	0.0492017911728	0.596	0.41	0.186
37	CCDC66	CCDC66	chr3	+	56600621	56600787	56600621	56600768	56600977	56601081	37	8	4	24	0	143	125	0.00495161796148	0.0492017911728	0.636	1.0	-0.364
2455	C1orf43	C1orf43	chr1	-	154192817	154193273	154192894	154193273	154192311	154192413	2455	336	2	608	20	201	125	0.00498567197345	0.0492794314007	0.991	0.95	0.041
2292	ATXN2L	ATXN2L	chr16	+	28847253	28847497	28847253	28847443	28848071	28848558	2292	84	31	38	34	178	125	0.00518213471381	0.0509370260631	0.656	0.44	0.216
3109	TCAF1	TCAF1	chr7	-	143554166	143554443	143554192	143554443	143548460	143551235	3109	6	63	33	103	150	125	0.00520761927802	0.0509370260631	0.074	0.211	-0.137
2849	HYOU1	HYOU1	chr11	-	118927730	118927957	118927863	118927957	118926781	118926879	2849	68	24	135	100	250	125	0.00524605096128	0.051020111208	0.586	0.403	0.183
399	ZNF638	ZNF638	chr2	+	71558884	71559005	71558884	71558995	71582848	71582910	399	1	12	3	0	134	125	0.00527044812266	0.051020111208	0.072	1.0	-0.928
2156	HELQ	HELQ	chr4	-	84364656	84364767	84364669	84364767	84362457	84362556	2156	3	0	0	7	137	125	0.00543755448051	0.0523628073856	1.0	0.0	1.0
2888	MORF4L1	MORF4L1	chr15	+	79165330	79165560	79165330	79165460	79170554	79170601	2888	23	43	7	1	224	125	0.00546491493481	0.0523628073856	0.23	0.796	-0.566
1891	ASTE1	ASTE1	chr3	-	130745350	130745698	130745575	130745698	130744317	130744438	1891	13	0	14	9	250	125	0.00552806320179	0.0526989984414	1.0	0.438	0.562
1745	C21orf2	C21orf2	chr21	-	45750345	45750799	45750705	45750799	45748826	45750209	1745	18	119	9	14	250	125	0.00562244555517	0.0530663271861	0.07	0.243	-0.173
334	DDX17	DDX17	chr22	-	38883877	38884120	38883883	38884120	38879442	38882445	334	162	296	113	310	130	125	0.00562310921727	0.0530663271861	0.345	0.26	0.085
2845	CAB39	CAB39	chr2	+	231578262	231578773	231578262	231578517	231624673	231624830	2845	17	0	5	4	250	125	0.0056601420033	0.053148733411	1.0	0.385	0.615
1107	PPP2R5E	PPP2R5E	chr14	-	63848773	63848875	63848788	63848875	63840609	63842826	1107	55	0	226	22	139	125	0.0057037380208	0.0532916418063	1.0	0.902	0.098
2696	COPS7A	COPS7A	chr12	+	6833149	6833416	6833149	6833345	6833779	6833984	2696	5	41	31	68	195	125	0.00586626239069	0.0545388156917	0.073	0.226	-0.153
1003	MFAP4	MFAP4	chr17	-	19290353	19290532	19290462	19290532	19290072	19290151	1003	11	142	2	0	233	125	0.00596055317879	0.0551424574865	0.04	1.0	-0.96
2263	ZNF266	ZNF266	chr19	-	9529437	9529571	9529441	9529571	9529180	9529307	2263	5	13	22	10	128	125	0.00607559696931	0.0559312309234	0.273	0.682	-0.409
2958	LRRC75A-AS1	LRRC75A-AS1	chr17	+	16366480	16366631	16366480	16366561	16373615	16373962	2958	11	0	1	3	194	125	0.00619021581327	0.0567084160845	1.0	0.177	0.823
1139	RBBP8	RBBP8	chr18	+	20513838	20514122	20513838	20514041	20516716	20516923	1139	0	6	33	25	205	125	0.00628485202761	0.0572958840187	0.0	0.446	-0.446
358	ZGPAT	ZGPAT	chr20	+	62364938	62365091	62364938	62365064	62366056	62366176	358	65	3	105	22	151	125	0.00654568372956	0.059385478474	0.947	0.798	0.149
219	CTNND1	CTNND1	chr11	+	57529233	57529591	57529233	57529518	57561481	57561553	219	9	3	203	375	197	125	0.00663847279987	0.059468361757	0.656	0.256	0.4
2724	CNST	CNST	chr1	+	246729638	246730091	246729638	246729965	246754813	246755243	2724	10	28	2	40	250	125	0.00660985196328	0.059468361757	0.152	0.024	0.128
286	METTL23	METTL23	chr17	+	74722911	74723439	74722911	74723260	74729059	74729297	286	8	14	1	22	250	125	0.00668148260422	0.059468361757	0.222	0.022	0.2
405	SLC35B3	SLC35B3	chr6	-	8435309	8435800	8435671	8435800	8434617	8434663	405	17	0	18	8	250	125	0.00667259852151	0.059468361757	1.0	0.529	0.471
587	LAMA4	LAMA4	chr6	-	112575643	112575917	112575660	112575917	112575157	112575493	587	110	177	66	59	141	125	0.0067143018358	0.05947857947	0.355	0.498	-0.143
2805	NIPA2	NIPA2	chr15	-	23034120	23034427	23034146	23034427	23021197	23021429	2805	0	9	12	14	150	125	0.0069755898938	0.0615030883594	0.0	0.417	-0.417
2514	ANKRD42	ANKRD42	chr11	+	82904780	82905770	82904780	82905076	82909520	82909684	2514	216	13	89	0	250	125	0.00702017529349	0.061606958884	0.893	1.0	-0.107
2160	RNF146	RNF146	chr6	+	127587982	127588189	127587982	127588070	127601375	127601485	2160	16	16	5	24	243	125	0.00727445924571	0.0630453717389	0.34	0.097	0.243
2714	ZSCAN26	ZSCAN26	chr6	+	28239631	28240116	28239631	28239712	28240446	28240564	2714	16	3	17	19	250	125	0.00728479535002	0.0630453717389	0.727	0.309	0.418
2836	AAR2	AAR2	chr20	+	34824338	34824704	34824338	34824425	34827742	34828547	2836	19	30	6	37	250	125	0.00723987805172	0.0630453717389	0.241	0.075	0.166
149	TMEM218	TMEM218	chr11	-	124972532	124972705	124972629	124972705	124971096	124971199	149	42	2	43	13	221	125	0.00749797203527	0.0642976780011	0.922	0.652	0.27
993	INPP4A	INPP4A	chr2	+	99172015	99172271	99172015	99172154	99175925	99175958	993	19	4	109	2	241	125	0.00748532127325	0.0642976780011	0.711	0.966	-0.255
1528	TLE1	TLE1	chr9	-	84228291	84228436	84228336	84228436	84226683	84226874	1528	210	0	111	5	169	125	0.00761835911922	0.0650330837541	1.0	0.943	0.057
1728	GORAB	GORAB	chr1	+	170508350	170508712	170508350	170508708	170511631	170511733	1728	9	6	8	31	128	125	0.00783123069156	0.0665477431618	0.594	0.201	0.393
1882	CD3EAP	CD3EAP	chr19	+	45909466	45909982	45909466	45909976	45910351	45910493	1882	0	14	15	35	130	125	0.00807683154091	0.0683256289812	0.0	0.292	-0.292
855	AKT1S1	AKT1S1	chr19	-	50380281	50380644	50380493	50380644	50376173	50376559	855	36	10	71	4	250	125	0.00826405291686	0.0695959254613	0.643	0.899	-0.256
853	AKT1S1	AKT1S1	chr19	-	50379859	50380644	50380493	50380644	50376173	50376559	853	35	10	69	4	250	125	0.00840677793747	0.0704818257436	0.636	0.896	-0.26
394	CUTA	CUTA	chr6	-	33385645	33386065	33385863	33386065	33385257	33385472	394	71	124	186	203	250	125	0.00876757538349	0.0731800292009	0.223	0.314	-0.091
873	GNL3	GNL3	chr3	+	52719935	52720121	52719935	52720071	52720784	52720843	873	132	5	474	2	174	125	0.00884989646541	0.0735402900975	0.95	0.994	-0.044
990	TMEM9	TMEM9	chr1	-	201122910	201123087	201122976	201123087	201120888	201120980	990	2	1	0	18	190	125	0.00895089187171	0.0740518719607	0.568	0.0	0.568
2988	ENO3	ENO3	chr17	+	4854383	4854519	4854383	4854477	4855122	4855209	2988	4	0	0	4	166	125	0.00900573308254	0.074178801443	1.0	0.0	1.0
3033	ZBTB8OS	ZBTB8OS	chr1	-	33116002	33116191	33116033	33116191	33099551	33099711	3033	3	0	8	34	155	125	0.00923338795901	0.0757218453582	1.0	0.159	0.841
1851	SSBP1	SSBP1	chr7	+	141438120	141438393	141438120	141438375	141438923	141438990	1851	5	4	10	62	142	125	0.00946827041672	0.0773104862722	0.524	0.124	0.4
232	TGIF1	TGIF1	chr18	+	3451402	3452380	3451402	3451773	3456351	3456578	232	40	3	27	11	250	125	0.00964622273577	0.0784225380856	0.87	0.551	0.319
2656	RPL23AP7	RPL23AP7	chr2	-	114384406	114384715	114384457	114384715	114383185	114383306	2656	3	3	5	72	175	125	0.0100577612339	0.0809289511494	0.417	0.047	0.37
3026	IRF2BP2	IRF2BP2	chr1	-	234744192	234745271	234744240	234745271	234740014	234743598	3026	379	352	213	268	172	125	0.010083799025	0.0809289511494	0.439	0.366	0.073
751	LDB2	LDB2	chr4	-	16510157	16510309	16510163	16510309	16503156	16504496	751	29	2	0	2	130	125	0.0100364773323	0.0809289511494	0.933	0.0	0.933
137	AP1G2	AP1G2	chr14	-	24035024	24035369	24035272	24035369	24034814	24034910	137	48	7	311	11	250	125	0.0101532531387	0.0811368025637	0.774	0.934	-0.16
820	TUBA1A	TUBA1A	chr12	-	49582199	49583107	49582759	49583107	49580393	49580616	820	48	1968	15	2383	250	125	0.0101961051145	0.0811368025637	0.012	0.003	0.009
1561	BEND7	BEND7	chr10	-	13541738	13542080	13541777	13542080	13538765	13538888	1561	24	1	77	26	163	125	0.0103032255923	0.0816432812757	0.948	0.694	0.254
2694	COPS7A	COPS7A	chr12	+	6833149	6833416	6833149	6833318	6833779	6833984	2694	5	15	31	22	222	125	0.0110957017318	0.0875534783711	0.158	0.442	-0.284
1831	GORASP1	GORASP1	chr3	-	39142237	39142368	39142278	39142368	39141795	39141994	1831	107	12	73	1	165	125	0.0112935523669	0.088741804791	0.871	0.982	-0.111
151	TMEM218	TMEM218	chr11	-	124972532	124972705	124972629	124972705	124972027	124972247	151	35	0	43	7	221	125	0.0114249499007	0.089400232973	1.0	0.777	0.223
1027	ZNRD1	ZNRD1	chr6	+	30029016	30029190	30029016	30029175	30029291	30029446	1027	9	22	2	33	139	125	0.0115404670375	0.0895578392414	0.269	0.052	0.217
3043	PWWP2B	PWWP2B	chr10	+	134218129	134219793	134218129	134219490	134230564	134231358	3043	66	16	75	5	250	125	0.0115332925815	0.0895578392414	0.673	0.882	-0.209
3117	HHLA3	HHLA3	chr1	+	70820492	70820891	70820492	70820794	70832126	70832220	3117	6	1	12	25	221	125	0.0116165636996	0.0897773935302	0.772	0.214	0.558
2817	USP46	USP46	chr4	-	53464734	53464872	53464793	53464872	53457126	53463907	2817	0	19	11	40	183	125	0.0118964519535	0.0915636752814	0.0	0.158	-0.158
522	C11orf57	C11orf57	chr11	+	111944967	111945640	111944967	111945082	111946290	111946408	522	47	7	41	20	250	125	0.0121064424127	0.0927995871471	0.77	0.506	0.264
699	PDCD6	PDCD6	chr5	+	306716	306875	306716	306869	311407	311517	699	180	61	537	115	130	125	0.0123347483306	0.0941652738409	0.739	0.818	-0.079
1182	C8orf59	C8orf59	chr8	-	86131464	86131592	86131551	86131592	86129614	86129731	1182	249	33	302	70	211	125	0.012669104719	0.0944759090347	0.817	0.719	0.098
1196	ZNF767P	ZNF767P	chr7	-	149248664	149248917	149248745	149248917	149247958	149248037	1196	13	14	16	3	205	125	0.0128156707811	0.0944759090347	0.362	0.765	-0.403
1343	TMEM170A	TMEM170A	chr16	-	75485566	75485737	75485635	75485737	75477141	75481586	1343	129	30	114	51	193	125	0.0124282973906	0.0944759090347	0.736	0.591	0.145
1505	CYB561D2	CYB561D2	chr3	+	50402764	50403288	50402764	50403269	50403727	50403762	1505	9	0	0	2	143	125	0.0128281985111	0.0944759090347	1.0	0.0	1.0
1850	APAF1	APAF1	chr12	+	99042403	99042593	99042403	99042560	99043264	99043462	1850	44	4	78	0	157	125	0.0126743048135	0.0944759090347	0.898	1.0	-0.102
1985	ATG4C	ATG4C	chr1	+	63249776	63249944	63249776	63249896	63269389	63269533	1985	3	8	19	7	172	125	0.0125776680167	0.0944759090347	0.214	0.664	-0.45
3015	NRM	NRM	chr6	-	30657801	30658020	30657823	30658020	30655823	30656719	3015	2	2	0	21	146	125	0.0127600791021	0.0944759090347	0.461	0.0	0.461
497	EPB41L2	EPB41L2	chr6	-	131384281	131384462	131384294	131384462	131277133	131277639	497	16	143	59	257	137	125	0.0128009952723	0.0944759090347	0.093	0.173	-0.08
558	C17orf58	C17orf58	chr17	-	65989016	65989351	65989159	65989351	65987214	65988219	558	36	66	47	41	250	125	0.0124970668953	0.0944759090347	0.214	0.364	-0.15
3030	ZBTB8OS	ZBTB8OS	chr1	-	33116002	33116191	33116029	33116191	33099551	33099673	3030	3	0	2	11	151	125	0.0130346822558	0.0956216143609	1.0	0.131	0.869
916	ARID4A	ARID4A	chr14	+	58832741	58832948	58832741	58832786	58833600	58833747	916	133	1	62	5	250	125	0.0132544342814	0.0968553602353	0.985	0.861	0.124
113	MRPL52	MRPL52	chr14	+	23299091	23299157	23299091	23299149	23299258	23299319	113	6	21	11	173	132	125	0.0133830968855	0.0971669116827	0.213	0.057	0.156
406	TRO	TRO	chrX	+	54955035	54957464	54955035	54955143	54957636	54957866	406	465	164	26	2	250	125	0.0134005485228	0.0971669116827	0.586	0.867	-0.281
2544	MKNK1	MKNK1	chr1	-	47069856	47069966	47069898	47069966	47059784	47059952	2544	11	14	39	14	166	125	0.0135040544628	0.0971671045254	0.372	0.677	-0.305
2783	TFG	TFG	chr3	+	100455419	100455560	100455419	100455548	100463676	100463775	2783	442	130	443	181	136	125	0.0134741807875	0.0971671045254	0.758	0.692	0.066
95	CHD9	CHD9	chr16	+	53341592	53341865	53341592	53341817	53342597	53342766	95	98	28	70	7	172	125	0.0137196809542	0.0983418352366	0.718	0.879	-0.161
2072	CAMK2G	CAMK2G	chr10	-	75585036	75585105	75585078	75585105	75583797	75583842	2072	22	0	76	16	166	125	0.0137952468233	0.0983477128843	1.0	0.782	0.218
213	BCL2L11	BCL2L11	chr2	+	111881309	111881716	111881309	111881446	111907620	111907724	213	225	22	72	1	250	125	0.0139093215543	0.0983477128843	0.836	0.973	-0.137
2611	IRF3	IRF3	chr19	-	50168740	50169132	50168887	50169132	50167930	50168103	2611	103	58	114	108	250	125	0.0139299742424	0.0983477128843	0.47	0.345	0.125
786	GOLGB1	GOLGB1	chr3	-	121449694	121449820	121449722	121449820	121448711	121448864	786	20	57	4	43	152	125	0.0138868816301	0.0983477128843	0.224	0.071	0.153
1165	NUF2	NUF2	chr1	+	163291722	163292002	163291722	163291856	163295821	163295964	1165	19	9	181	26	250	125	0.0144748910573	0.101812155077	0.514	0.777	-0.263
31	GMNN	GMNN	chr6	+	24775158	24775472	24775158	24775340	24777449	24777525	31	98	36	377	230	250	125	0.0146403334538	0.102552149602	0.576	0.45	0.126
902	YIF1B	YIF1B	chr19	-	38806499	38806606	38806508	38806606	38800044	38800283	902	0	14	9	23	133	125	0.0147409570856	0.102552149602	0.0	0.269	-0.269
964	ARF1	ARF1	chr1	+	228270850	228271075	228270850	228271053	228284778	228284963	964	2	0	0	8	146	125	0.0147492504358	0.102552149602	1.0	0.0	1.0
988	TMEM9	TMEM9	chr1	-	201122976	201123087	201122985	201123087	201120888	201120980	988	1	198	19	514	133	125	0.0147985263802	0.102552149602	0.005	0.034	-0.029
1710	METTL13	METTL13	chr1	+	171750760	171751260	171750760	171750935	171752879	171753639	1710	36	0	285	32	250	125	0.0149414321627	0.102979653911	1.0	0.817	0.183
2624	HNRNPH2	HNRNPH2	chrX	+	100663120	100663307	100663120	100663295	100666923	100669128	2624	128	32	378	51	136	125	0.0149698857922	0.102979653911	0.786	0.872	-0.086
1059	MLX	MLX	chr17	+	40719077	40719346	40719077	40719184	40719636	40719673	1059	16	31	25	124	250	125	0.0154258531925	0.105729022976	0.205	0.092	0.113
828	EGFL8	EGFL8	chr6	+	32132381	32132458	32132381	32132434	32133914	32134043	828	18	1	9	6	148	125	0.0156365025545	0.106783097445	0.938	0.559	0.379
1742	NKIRAS2	NKIRAS2	chr17	+	40174416	40174658	40174416	40174490	40175671	40177656	1742	196	13	327	7	250	125	0.0158160447491	0.107617869706	0.883	0.959	-0.076
986	TMEM9	TMEM9	chr1	-	201123489	201123683	201123572	201123683	201122985	201123087	986	7	56	4	150	207	125	0.0160596453414	0.108880916791	0.07	0.016	0.054
403	SLC35B3	SLC35B3	chr6	-	8435460	8435800	8435671	8435800	8434617	8434663	403	14	0	20	8	250	125	0.0166304377772	0.112345187574	1.0	0.556	0.444
2100	C7orf50	C7orf50	chr7	-	1177834	1177893	1177853	1177893	1166892	1167022	2100	0	6	12	11	143	125	0.0168626047846	0.113505275217	0.0	0.488	-0.488
577	RPL38	RPL38	chr17	+	72199794	72199884	72199794	72199849	72200056	72200097	577	4010	534	3053	478	159	125	0.0169963356075	0.113996850967	0.855	0.834	0.021
195	ACAD9	ACAD9	chr3	+	128598332	128598860	128598332	128598684	128603495	128603589	195	20	21	41	103	250	125	0.0176681337696	0.118080979428	0.323	0.166	0.157
838	YAP1	YAP1	chr11	+	102076623	102076817	102076623	102076805	102100432	102104154	838	7	3	20	0	136	125	0.0178788767531	0.119065711143	0.682	1.0	-0.318
1170	TAF1	TAF1	chrX	+	70642966	70643114	70642966	70643089	70643823	70643916	1170	3	24	0	63	149	125	0.018311497979	0.120019951721	0.095	0.0	0.095
1299	WDYHV1	WDYHV1	chr8	+	124428964	124429172	124428964	124429096	124440163	124440263	1299	4	8	67	29	200	125	0.018091362083	0.120019951721	0.238	0.591	-0.353
2139	NDRG1	NDRG1	chr8	-	134308979	134309547	134309376	134309547	134296491	134296572	2139	0	387	3	91	250	125	0.0183417072119	0.120019951721	0.0	0.016	-0.016
284	METTL23	METTL23	chr17	+	74722911	74723439	74722911	74722961	74729059	74729297	284	13	1	15	11	250	125	0.0181676071847	0.120019951721	0.867	0.405	0.462
520	SDR39U1	SDR39U1	chr14	-	24911303	24911466	24911383	24911466	24909988	24910132	520	27	12	21	27	204	125	0.0183215866146	0.120019951721	0.58	0.323	0.257
2299	C10orf2	C10orf2	chr10	+	102750625	102750811	102750625	102750767	102752946	102754158	2299	3	22	24	42	168	125	0.0188592562071	0.122978066517	0.092	0.298	-0.206
2014	ATF6B	ATF6B	chr6	-	32095893	32096017	32095902	32096017	32095447	32095527	2014	96	24	231	28	133	125	0.0191273966942	0.12429498613	0.79	0.886	-0.096
1238	RCHY1	RCHY1	chr4	-	76434029	76434145	76434033	76434145	76419310	76419389	1238	12	6	112	13	128	125	0.0194099183555	0.12569595404	0.661	0.894	-0.233
239	TCEB1	TCEB1	chr8	-	74884311	74884522	74884479	74884522	74876721	74876860	239	26	21	28	7	250	125	0.019845603523	0.128075750571	0.382	0.667	-0.285
1598	DAPK1	DAPK1	chr9	+	90112595	90113022	90112595	90112687	90113884	90114054	1598	32	8	129	9	250	125	0.0200671928445	0.129062288226	0.667	0.878	-0.211
111	SNRPD3	SNRPD3	chr22	+	24951617	24952039	24951617	24952025	24953624	24953768	111	547	3	1769	35	138	125	0.0203483999008	0.129539983097	0.994	0.979	0.015
1772	COL18A1	COL18A1	chr21	+	46875423	46876795	46875423	46876090	46888155	46888700	1772	3	2	0	8	250	125	0.0202336917709	0.129539983097	0.429	0.0	0.429
934	ZMYND8	ZMYND8	chr20	-	45867501	45867882	45867639	45867882	45865069	45865260	934	20	13	18	34	250	125	0.0203302421779	0.129539983097	0.435	0.209	0.226
1006	CDK11B	CDK11B	chr1	-	1650766	1650894	1650796	1650894	1647784	1647917	1006	81	46	51	54	154	125	0.0205831021601	0.130591438705	0.588	0.434	0.154
1887	PARD3	PARD3	chr10	-	34636883	34637043	34636892	34637043	34630554	34630744	1887	32	89	76	375	133	125	0.0207879610987	0.130850283007	0.253	0.16	0.093
505	BANP	BANP	chr16	+	88008653	88008809	88008653	88008791	88014641	88014733	505	5	12	4	57	142	125	0.0207754320814	0.130850283007	0.268	0.058	0.21
667	STARD4	STARD4	chr5	-	110836699	110836814	110836783	110836814	110831731	110835804	667	133	1	466	22	208	125	0.0208329257822	0.130850283007	0.988	0.927	0.061
224	CTNND1	CTNND1	chr11	+	57529233	57529591	57529233	57529518	57563048	57563201	224	6	0	97	79	197	125	0.0210149539658	0.131553611826	1.0	0.438	0.562
3041	EIF6	EIF6	chr20	-	33871978	33872295	33872183	33872295	33867744	33867921	3041	109	14	243	12	250	125	0.0214764725833	0.133996064822	0.796	0.91	-0.114
1470	TMEM175	TMEM175	chr4	+	941903	942403	941903	941942	944208	944306	1470	39	21	7	13	250	125	0.021676860302	0.134798488898	0.481	0.212	0.269
101	NTMT1	NTMT1	chr9	+	132388431	132388600	132388431	132388574	132394928	132395144	101	6	55	10	348	150	125	0.0218831601541	0.135632259965	0.083	0.023	0.06
2965	APEX1	APEX1	chr14	+	20923289	20923497	20923289	20923487	20923736	20923862	2965	124	29	114	49	134	125	0.0222396323769	0.137388255276	0.8	0.685	0.115
1247	UBE2D3	UBE2D3	chr4	-	103748583	103749105	103748748	103749105	103747641	103747793	1247	242	123	250	178	250	125	0.022638607123	0.139394439925	0.496	0.413	0.083
2548	OXLD1	OXLD1	chr17	-	79633175	79633667	79633184	79633667	79632065	79632614	2548	4	3	12	0	133	125	0.0227700275785	0.139745463374	0.556	1.0	-0.444
776	ZNF837	ZNF837	chr19	-	58881083	58881295	58881185	58881295	58878989	58880728	776	2	2	16	0	226	125	0.0229147565612	0.140175611798	0.356	1.0	-0.644
160	TSPAN17	TSPAN17	chr5	+	176083895	176083957	176083895	176083925	176084518	176086059	160	50	14	297	36	156	125	0.0230802751189	0.140729729459	0.741	0.869	-0.128
1276	GGA1	GGA1	chr22	+	38026004	38026177	38026004	38026165	38026909	38027106	1276	73	14	174	13	136	125	0.0236255290909	0.143588167096	0.827	0.925	-0.098
1520	RAD52	RAD52	chr12	-	1038929	1039052	1038984	1039052	1036310	1036429	1520	7	9	2	18	179	125	0.0237545026893	0.14390630984	0.352	0.072	0.28
1617	ZSWIM8	ZSWIM8	chr10	+	75559768	75559952	75559768	75559928	75560053	75560230	1617	48	155	40	72	148	125	0.024323092936	0.146877069241	0.207	0.319	-0.112
2445	BHLHB9	BHLHB9	chrX	+	101975884	101976019	101975884	101975955	102002760	102002839	2445	0	2	6	0	188	125	0.0244448678352	0.147139300623	0.0	1.0	-1.0
1082	CTIF	CTIF	chr18	+	46284289	46284782	46284289	46284776	46287760	46288060	1082	88	88	24	46	130	125	0.0255181698079	0.150089826083	0.49	0.334	0.156
1864	SEC14L1	SEC14L1	chr17	+	75137004	75137189	75137004	75137136	75138727	75138832	1864	67	0	154	9	177	125	0.0256543312954	0.150089826083	1.0	0.924	0.076
1897	FAM104B	FAM104B	chrX	-	55185558	55185661	55185561	55185661	55171677	55172744	1897	3	65	21	127	127	125	0.025026666176	0.150089826083	0.043	0.14	-0.097
233	THYN1	THYN1	chr11	-	134123120	134123260	134123192	134123260	134122733	134122810	233	22	19	87	32	196	125	0.0252557348638	0.150089826083	0.425	0.634	-0.209
2497	CPEB2	CPEB2	chr4	+	15008928	15009219	15008928	15009210	15018811	15018902	2497	16	36	17	95	133	125	0.025223588821	0.150089826083	0.295	0.144	0.151
465	POLD4	POLD4	chr11	-	67120764	67121067	67121009	67121067	67120458	67120548	465	12	13	14	3	250	125	0.0256296183624	0.150089826083	0.316	0.7	-0.384
508	PVR	PVR	chr19	+	45162009	45162168	45162009	45162033	45164558	45164590	508	37	8	392	196	250	125	0.025434113059	0.150089826083	0.698	0.5	0.198
923	RACGAP1	RACGAP1	chr12	-	50419110	50419307	50419180	50419307	50400216	50400419	923	0	10	4	6	194	125	0.0254871280728	0.150089826083	0.0	0.3	-0.3
92	MAP4K5	MAP4K5	chr14	-	50999117	50999376	50999165	50999376	50998659	50998876	92	4	4	8	0	172	125	0.0253939682549	0.150089826083	0.421	1.0	-0.579
2498	SNX19	SNX19	chr11	-	130784160	130786382	130786174	130786382	130781527	130781666	2498	37	2	194	0	250	125	0.0261105969538	0.15228478596	0.902	1.0	-0.098
2198	ZBTB48	ZBTB48	chr1	+	6640050	6640196	6640050	6640130	6640600	6641359	2198	13	5	4	9	190	125	0.0264874941726	0.15400468748	0.631	0.226	0.405
2752	TTLL3	TTLL3	chr3	+	9868680	9868924	9868680	9868756	9870643	9871079	2752	122	16	49	1	250	125	0.0266970214375	0.15474384648	0.792	0.961	-0.169
140	QARS	QARS	chr3	-	49141756	49141904	49141805	49141904	49141295	49141405	140	430	12	869	9	173	125	0.0269090071392	0.155492662792	0.963	0.986	-0.023
2053	VPS52	VPS52	chr6	-	33238913	33239742	33239681	33239742	33237975	33238060	2053	2	0	0	5	250	125	0.0280145795214	0.161384602274	1.0	0.0	1.0
64	KRBOX4	KRBOX4	chrX	+	46322632	46322743	46322632	46322728	46330576	46330620	64	8	1	8	10	139	125	0.0281793341081	0.161837276621	0.878	0.418	0.46
1280	RAB34	RAB34	chr17	-	27042212	27042294	27042236	27042294	27042049	27042140	1280	599	119	994	147	148	125	0.0285292277431	0.1633472247	0.81	0.851	-0.041
2398	PIGG	PIGG	chr4	+	514844	515062	514844	515016	515448	515730	2398	60	14	149	14	170	125	0.028748969368	0.164032153196	0.759	0.887	-0.128
704	MAPK7	MAPK7	chr17	+	19281773	19281943	19281773	19281855	19282208	19282445	704	2	0	0	5	212	125	0.0288235412964	0.164032153196	1.0	0.0	1.0
1909	EDA	EDA	chrX	+	69253247	69253378	69253247	69253372	69255207	69259321	1909	1	4	9	2	130	125	0.0295204320672	0.166986058501	0.194	0.812	-0.618
877	BCL11A	BCL11A	chr2	-	60687816	60689559	60689416	60689559	60678301	60679801	877	1	6	7	3	250	125	0.0294382804578	0.166986058501	0.077	0.538	-0.461
1473	ITFG2	ITFG2	chr12	+	2927271	2927519	2927271	2927443	2929251	2929391	1473	10	67	2	63	200	125	0.0301813313553	0.169612031567	0.085	0.019	0.066
2129	LOXL1-AS1	LOXL1-AS1	chr15	-	74212178	74212379	74212300	74212379	74209808	74211724	2129	11	2	45	0	246	125	0.0302556073349	0.169612031567	0.736	1.0	-0.264
2472	NRXN3	NRXN3	chr14	+	80271454	80271542	80271454	80271533	80327381	80334633	2472	2	4	5	0	133	125	0.0301780288899	0.169612031567	0.32	1.0	-0.68
563	VIPAS39	VIPAS39	chr14	-	77923660	77923983	77923837	77923983	77920352	77920445	563	5	40	0	39	250	125	0.0304789272538	0.170355432686	0.059	0.0	0.059
139	QARS	QARS	chr3	-	49141789	49141904	49141805	49141904	49141295	49141405	139	25	12	56	9	140	125	0.0309187582958	0.171791207336	0.65	0.847	-0.197
3051	ECI1	ECI1	chr16	-	2293318	2293440	2293369	2293440	2293046	2293225	3051	216	7	306	2	175	125	0.0308748229986	0.171791207336	0.957	0.991	-0.034
1347	FRMD6	FRMD6	chr14	+	52167773	52167877	52167773	52167853	52169229	52169306	1347	107	47	233	158	148	125	0.0310311507765	0.171907083063	0.658	0.555	0.103
1149	ZNF529-AS1	ZNF529-AS1	chr19	+	37063971	37064457	37063971	37064427	37065722	37065802	1149	6	12	12	5	154	125	0.0315389842154	0.174206506931	0.289	0.661	-0.372
2313	NFIL3	NFIL3	chr9	-	94186542	94186908	94186690	94186908	94171326	94173188	2313	5	0	0	2	250	125	0.0319386447475	0.175896700398	1.0	0.0	1.0
2704	GPR162	GPR162	chr12	+	6932633	6933931	6932633	6932929	6934648	6934838	2704	12	8	13	1	250	125	0.0324376375497	0.178122465843	0.429	0.867	-0.438
2843	RNPS1	RNPS1	chr16	-	2317933	2318413	2318055	2318413	2314176	2314332	2843	6	106	1	258	246	125	0.0327656351981	0.179399017207	0.028	0.002	0.026
2901	MRPL55	MRPL55	chr1	-	228296849	228297013	228296961	228297013	228295368	228295570	2901	26	9	12	0	236	125	0.0331384973933	0.180913075886	0.605	1.0	-0.395
3058	C6orf136	C6orf136	chr6	+	30614815	30615623	30614815	30615080	30617334	30617736	3058	4	3	9	44	250	125	0.0339150502637	0.184615838827	0.4	0.093	0.307
1197	SLC22A17	SLC22A17	chr14	-	23816668	23816940	23816722	23816940	23816309	23816421	1197	115	261	0	8	178	125	0.0345270087238	0.187403821917	0.236	0.0	0.236
2151	ADAR	ADAR	chr1	-	154562659	154562885	154562737	154562885	154562232	154562404	2151	305	12	685	52	202	125	0.0350006637438	0.188341680547	0.94	0.891	0.049
2639	FGFR1	FGFR1	chr8	-	38285863	38285953	38285869	38285953	38285438	38285611	2639	312	679	59	87	130	125	0.0348778439864	0.188341680547	0.306	0.395	-0.089
2713	ZSCAN26	ZSCAN26	chr6	+	28239631	28240113	28239631	28239712	28240446	28240564	2713	8	3	10	19	250	125	0.0349956412345	0.188341680547	0.571	0.208	0.363
282	METTL23	METTL23	chr17	+	74722911	74723260	74722911	74722961	74729059	74729297	282	23	1	37	11	250	125	0.0351713212467	0.188719260861	0.92	0.627	0.293
2553	OXLD1	OXLD1	chr17	-	79633179	79633667	79633184	79633667	79632065	79632614	2553	3	3	8	0	129	125	0.0354920189264	0.189897468786	0.492	1.0	-0.508
1342	RANBP3	RANBP3	chr19	-	5931414	5931542	5931429	5931542	5927978	5928098	1342	83	45	134	116	139	125	0.0363587490778	0.193982189682	0.624	0.51	0.114
1171	DYRK1A	DYRK1A	chr21	+	38878401	38878657	38878401	38878526	38884213	38887679	1171	15	163	2	88	250	125	0.0365949168091	0.194139134936	0.044	0.011	0.033
1272	COX14	COX14	chr12	+	50505763	50506280	50505763	50506084	50513818	50514240	1272	7	100	6	290	250	125	0.0365032626174	0.194139134936	0.034	0.01	0.024
1780	PEG10	PEG10	chr7	+	94285636	94285903	94285636	94285892	94292645	94299006	1780	33	94	17	96	135	125	0.0371598359149	0.19658076577	0.245	0.141	0.104
1028	ZNRD1	ZNRD1	chr6	+	30029016	30029190	30029016	30029166	30029291	30029446	1028	9	7	2	10	148	125	0.0377610558078	0.199200176424	0.521	0.145	0.376
1194	TUG1	TUG1	chr22	+	31368840	31369587	31368840	31369573	31371155	31375380	1194	102	71	102	109	138	125	0.0385810752574	0.202388992551	0.565	0.459	0.106
145	LINC00339	LINC00339	chr1	+	22351996	22352136	22351996	22352132	22356772	22357717	145	13	2	18	14	128	125	0.0384857436649	0.202388992551	0.864	0.557	0.307
283	METTL23	METTL23	chr17	+	74722911	74723295	74722911	74722961	74729059	74729297	283	18	1	29	11	250	125	0.0394696149747	0.206473361901	0.9	0.569	0.331
384	USP19	USP19	chr3	-	49154869	49155003	49154899	49155003	49154491	49154794	384	47	3	79	0	154	125	0.040477156239	0.210570912512	0.927	1.0	-0.073
946	CCDC7	CCDC7	chr10	+	32735009	32735559	32735009	32735325	32740519	32740849	946	8	1	0	2	250	125	0.0403844921352	0.210570912512	0.8	0.0	0.8
3039	PICK1	PICK1	chr22	+	38453261	38453496	38453261	38453443	38453759	38453857	3039	15	17	33	14	177	125	0.0405966577475	0.210609180248	0.384	0.625	-0.241
2708	EPS15L1	EPS15L1	chr19	-	16551672	16551720	16551695	16551720	16548580	16548676	2708	61	4	123	1	147	125	0.0407093329567	0.210611920916	0.928	0.991	-0.063
2432	ZNF85	ZNF85	chr19	+	21106058	21106222	21106058	21106209	21116829	21116956	2432	2	8	0	27	137	125	0.0409392005824	0.211219282126	0.186	0.0	0.186
249	DSP	DSP	chr6	+	7579507	7581802	7579507	7580005	7582874	7586946	249	2	3	895	180	250	125	0.0412666413533	0.21232534921	0.25	0.713	-0.463
2925	BDNF	BDNF	chr11	-	27721710	27722035	27721728	27722035	27676441	27680132	2925	18	5	54	3	142	125	0.0414690749404	0.212783941907	0.76	0.941	-0.181
2483	HNRNPC	HNRNPC	chr14	-	21699116	21699231	21699155	21699231	21698477	21698525	2483	850	1320	2069	3574	163	125	0.0415934451322	0.212840572093	0.331	0.307	0.024
416	RUSC1	RUSC1	chr1	+	155293727	155294378	155293727	155294335	155294635	155294734	416	21	1	67	19	167	125	0.041727881645	0.212948265569	0.94	0.725	0.215
1124	BCL7A	BCL7A	chr12	+	122492710	122492895	122492710	122492832	122496997	122499950	1124	79	136	27	79	187	125	0.0421936197967	0.213583875952	0.28	0.186	0.094
2643	CNOT8	CNOT8	chr5	+	154238078	154238376	154238078	154238328	154244751	154244945	2643	0	7	2	1	172	125	0.0421353691533	0.213583875952	0.0	0.592	-0.592
3	ZRANB3	ZRANB3	chr2	-	136288067	136288300	136288095	136288300	136111019	136111198	3	2	0	0	4	152	125	0.0419919920321	0.213583875952	1.0	0.0	1.0
741	MEN1	MEN1	chr11	-	64577121	64577604	64577136	64577604	64575362	64575571	741	3	27	2	129	139	125	0.0428257013334	0.216200718022	0.091	0.014	0.077
1613	SMARCB1	SMARCB1	chr22	+	24133942	24134081	24133942	24134054	24135745	24135875	1613	165	194	301	460	151	125	0.0433310123657	0.216544557662	0.413	0.351	0.062
2502	LOC101927151	LOC101927151	chr19	+	28284374	28284558	28284374	28284517	28288661	28289084	2502	12	0	34	10	165	125	0.0433432000577	0.216544557662	1.0	0.72	0.28
2936	RUFY2	RUFY2	chr10	-	70166510	70166946	70166662	70166946	70164427	70164601	2936	0	2	4	0	250	125	0.0433550339089	0.216544557662	0.0	1.0	-1.0
567	FKRP	FKRP	chr19	+	47251771	47251974	47251771	47251922	47258668	47261832	567	5	12	34	25	176	125	0.0433418566607	0.216544557662	0.228	0.491	-0.263
1060	OSBPL3	OSBPL3	chr7	-	24873705	24874355	24874104	24874355	24870386	24870524	1060	5	31	59	141	250	125	0.0435216334496	0.216584743487	0.075	0.173	-0.098
1316	STX10	STX10	chr19	-	13255577	13255684	13255581	13255684	13255390	13255485	1316	118	4	299	0	128	125	0.043593734312	0.216584743487	0.966	1.0	-0.034
267	PIR	PIR	chrX	-	15511278	15511711	15511312	15511711	15509284	15509432	267	3	5	2	29	158	125	0.0455070564667	0.225494068719	0.322	0.052	0.27
2133	PRKCSH	PRKCSH	chr19	+	11546077	11546531	11546077	11546527	11546861	11547017	2133	30	402	66	563	128	125	0.0459794220774	0.226638726145	0.068	0.103	-0.035
2607	TNFAIP3	TNFAIP3	chr6	+	138188324	138188655	138188324	138188631	138192349	138192659	2607	11	21	12	62	148	125	0.04592771463	0.226638726145	0.307	0.141	0.166
222	CTNND1	CTNND1	chr11	+	57529233	57529540	57529233	57529518	57563048	57563201	222	2	0	23	79	146	125	0.0464346632209	0.228283501384	1.0	0.2	0.8
366	NUDT1	NUDT1	chr7	+	2282559	2282683	2282559	2282610	2284197	2284361	366	2	0	15	52	197	125	0.0467590457269	0.229278036227	1.0	0.155	0.845
218	CTNND1	CTNND1	chr11	+	57529233	57529591	57529233	57529518	57558856	57559145	218	6	4	98	14	197	125	0.047054233326	0.229526883601	0.488	0.816	-0.328
3081	CCDC51	CCDC51	chr3	-	48481397	48481529	48481505	48481529	48476226	48476425	3081	0	2	17	4	232	125	0.047006224056	0.229526883601	0.0	0.696	-0.696
318	ZSCAN9	ZSCAN9	chr6	+	28193028	28193144	28193028	28193108	28194789	28195282	318	1	6	17	13	160	125	0.0474818569629	0.231012765224	0.115	0.505	-0.39
1120	CFAP97	CFAP97	chr4	-	186124938	186125182	186125051	186125182	186111296	186112366	1120	0	8	15	36	237	125	0.0481817517408	0.231047726985	0.0	0.18	-0.18
1338	METTL10	METTL10	chr10	-	126477607	126477726	126477611	126477726	126453960	126454177	1338	0	4	4	2	128	125	0.0480502021304	0.231047726985	0.0	0.661	-0.661
164	TYSND1	TYSND1	chr10	-	71905176	71906496	71906288	71906496	71903597	71903728	164	25	3	36	0	250	125	0.048279290154	0.231047726985	0.806	1.0	-0.194
2127	RPL10	RPL10	chrX	+	153626405	153626739	153626405	153626735	153626837	153626883	2127	30	787	14	693	128	125	0.0483502431869	0.231047726985	0.036	0.019	0.017
2537	FGD5-AS1	FGD5-AS1	chr3	-	14988593	14989012	14988620	14989012	14984285	14987661	2537	25	2	256	74	151	125	0.0479274518017	0.231047726985	0.912	0.741	0.171
2829	KHDRBS1	KHDRBS1	chr1	+	32503435	32503720	32503435	32503637	32504152	32504220	2829	14	702	3	910	207	125	0.0480294826561	0.231047726985	0.012	0.002	0.01
3002	NAA10	NAA10	chrX	-	153199395	153199454	153199413	153199454	153197991	153198037	3002	150	1	710	24	142	125	0.0480363347	0.231047726985	0.992	0.963	0.029
1211	C7orf49	C7orf49	chr7	-	134855150	134855578	134855403	134855578	134853500	134853812	1211	3	10	85	80	250	125	0.0492396821203	0.234106640562	0.13	0.347	-0.217
1521	DHX40	DHX40	chr17	+	57643987	57644155	57643987	57644070	57650476	57650596	1521	76	0	82	4	209	125	0.0491287995792	0.234106640562	1.0	0.925	0.075
2008	TAF12	TAF12	chr1	-	28969166	28969604	28969503	28969604	28948425	28948677	2008	0	23	12	91	250	125	0.0498929311733	0.236613446322	0.0	0.062	-0.062
2111	GMPR2	GMPR2	chr14	+	24701627	24702053	24701627	24701994	24702424	24702546	2111	20	25	71	172	183	125	0.0501578379886	0.237270578697	0.353	0.22	0.133
2336	STK25	STK25	chr2	-	242440892	242441123	242440942	242441123	242440154	242440211	2336	381	20	722	20	174	125	0.0507275191817	0.239362515134	0.932	0.963	-0.031
947	ATP5SL	ATP5SL	chr19	-	41944122	41944319	41944139	41944319	41939441	41939578	947	52	3	79	0	141	125	0.0518065451208	0.243841332674	0.939	1.0	-0.061
2400	PIGG	PIGG	chr4	+	514844	515062	514844	515038	515448	515730	2400	53	20	130	25	148	125	0.0524187165306	0.246105874111	0.691	0.815	-0.124
2722	EZH2	EZH2	chr7	-	148523545	148523724	148523560	148523724	148516687	148516779	2722	17	208	10	268	139	125	0.0528238524856	0.247389513636	0.068	0.032	0.036
1097	TGDS	TGDS	chr13	-	95248228	95248529	95248304	95248529	95246094	95246161	1097	0	9	13	37	200	125	0.0530992763712	0.247730316732	0.0	0.18	-0.18
1162	UBL7	UBL7	chr15	-	74753008	74753529	74753448	74753529	74751024	74751237	1162	3	17	15	23	250	125	0.0532209509971	0.247730316732	0.081	0.246	-0.165
1286	BICD1	BICD1	chr12	+	32490432	32490750	32490432	32490640	32520603	32520679	1286	0	2	42	13	234	125	0.0535125033269	0.247730316732	0.0	0.633	-0.633
1296	CRNKL1	CRNKL1	chr20	-	20032935	20033366	20033122	20033366	20031113	20031266	1296	74	3	100	0	250	125	0.0539519166898	0.247730316732	0.925	1.0	-0.075
438	U2AF2	U2AF2	chr19	+	56180448	56180547	56180448	56180535	56180809	56181058	438	192	730	179	851	136	125	0.0538356829471	0.247730316732	0.195	0.162	0.033
585	CCT8	CCT8	chr21	-	30445826	30446118	30445851	30446118	30442567	30442658	585	12	458	2	1914	149	125	0.0538426944251	0.247730316732	0.022	0.001	0.021
636	ARSA	ARSA	chr22	-	51066325	51066601	51066418	51066601	51065983	51066220	636	8	3	53	3	217	125	0.05364059792	0.247730316732	0.606	0.911	-0.305
710	MDP1	MDP1	chr14	-	24683467	24683601	24683515	24683601	24683142	24683357	710	13	28	13	68	172	125	0.0534131260152	0.247730316732	0.252	0.122	0.13
2772	AIP	AIP	chr11	+	67257786	67257928	67257786	67257920	67258258	67258579	2772	296	7	256	0	132	125	0.0543909986146	0.249137305849	0.976	1.0	-0.024
2532	USP5	USP5	chr12	+	6972349	6972541	6972349	6972472	6972993	6973137	2532	23	83	50	314	193	125	0.0548291287148	0.250533099091	0.152	0.093	0.059
378	ODC1	ODC1	chr2	-	10587599	10587925	10587753	10587925	10585280	10585390	378	9	0	2	2	250	125	0.0552582103706	0.251880871544	1.0	0.333	0.667
1791	FASTK	FASTK	chr7	-	150775928	150776108	150776009	150776108	150775648	150775788	1791	139	5	247	22	205	125	0.0565959343179	0.257353909562	0.944	0.873	0.071
640	PSMC3IP	PSMC3IP	chr17	-	40725836	40726228	40726116	40726228	40725495	40725641	640	10	44	9	103	250	125	0.05673712733	0.257372766004	0.102	0.042	0.06
2279	FGFR2	FGFR2	chr10	-	123274630	123274833	123274636	123274833	123263303	123263455	2279	116	72	33	10	130	125	0.0592408206819	0.268082557206	0.608	0.76	-0.152
1339	METTL10	METTL10	chr10	-	126477607	126477726	126477611	126477726	126463243	126463351	1339	4	32	35	104	128	125	0.0601049414762	0.271339134837	0.109	0.247	-0.138
1516	PAN2	PAN2	chr12	-	56717820	56717969	56717832	56717969	56717590	56717697	1516	13	45	13	18	136	125	0.0607661975056	0.27321540531	0.21	0.399	-0.189
926	ATP13A2	ATP13A2	chr1	-	17331186	17331316	17331201	17331316	17330826	17330906	926	7	11	84	50	139	125	0.0608115225877	0.27321540531	0.364	0.602	-0.238
1381	ELMOD3	ELMOD3	chr2	+	85582677	85582839	85582677	85582721	85584089	85584375	1381	0	3	15	10	242	125	0.0611610659628	0.273477337805	0.0	0.437	-0.437
2789	GAPVD1	GAPVD1	chr9	+	128109097	128109274	128109097	128109220	128111668	128111798	2789	3	44	0	73	178	125	0.0610798509768	0.273477337805	0.046	0.0	0.046
2197	ZBTB48	ZBTB48	chr1	+	6640050	6640130	6640050	6640109	6640600	6641359	2197	5	5	9	1	145	125	0.0619491621768	0.27442416897	0.463	0.886	-0.423
2414	VWA9	VWA9	chr15	-	65899496	65899780	65899639	65899780	65897466	65897574	2414	72	7	281	10	250	125	0.0617903557389	0.27442416897	0.837	0.934	-0.097
287	METTL23	METTL23	chr17	+	74722911	74723439	74722911	74723295	74729059	74729297	287	10	9	4	14	250	125	0.0619101520725	0.27442416897	0.357	0.125	0.232
78	PGAP2	PGAP2	chr11	+	3845499	3845606	3845499	3845594	3846249	3846358	78	37	7	81	35	136	125	0.0619573203639	0.27442416897	0.829	0.68	0.149
1582	CCDC136	CCDC136	chr7	+	128441239	128441563	128441239	128441527	128444703	128444815	1582	7	5	6	0	160	125	0.0622004975225	0.274853021994	0.522	1.0	-0.478
2358	GABPB1	GABPB1	chr15	-	50593417	50593565	50593453	50593565	50592985	50593099	2358	45	70	89	88	160	125	0.06250015573	0.27536123993	0.334	0.441	-0.107
2598	MED4	MED4	chr13	-	48669089	48669277	48669195	48669277	48660417	48660588	2598	15	2	36	0	230	125	0.0626087590256	0.27536123993	0.803	1.0	-0.197
2555	OXLD1	OXLD1	chr17	-	79633184	79633667	79633547	79633667	79632065	79632614	2555	3	0	0	2	250	125	0.0630959297622	0.276855504891	1.0	0.0	1.0
1638	CRYAB	CRYAB	chr11	-	111783828	111783937	111783862	111783937	111782247	111782646	1638	0	2	3	0	158	125	0.0638566071983	0.27954011263	0.0	1.0	-1.0
268	CDC25B	CDC25B	chr20	+	3776385	3777378	3776385	3776526	3778268	3778396	268	43	2	75	13	250	125	0.0644184878808	0.281344000558	0.915	0.743	0.172
1975	CXorf40A	CXorf40A	chrX	+	148622518	148622888	148622518	148622837	148623563	148623630	1975	28	3	33	0	175	125	0.0651593336732	0.283919323987	0.87	1.0	-0.13
1726	ULK3	ULK3	chr15	-	75130606	75130685	75130610	75130685	75130492	75130533	1726	40	6	40	1	128	125	0.0663738029083	0.288541670976	0.867	0.975	-0.108
1038	SNHG21	SNHG21	chr15	+	83419315	83419600	83419315	83419466	83423380	83423789	1038	37	1	61	9	250	125	0.0674079353041	0.291517739798	0.949	0.772	0.177
1932	MRPS27	MRPS27	chr5	-	71615975	71616084	71616007	71616084	71609907	71609985	1932	38	0	133	9	156	125	0.0673406596449	0.291517739798	1.0	0.922	0.078
773	POLL	POLL	chr10	-	103344358	103344676	103344634	103344676	103340004	103340173	773	31	2	67	0	250	125	0.0675240771097	0.291517739798	0.886	1.0	-0.114
1186	TMEM147	TMEM147	chr19	+	36036501	36036859	36036501	36036718	36037427	36037487	1186	105	1	767	0	250	125	0.0678156914141	0.291779481486	0.981	1.0	-0.019
1933	SH3D19	SH3D19	chr4	-	152097676	152097839	152097685	152097839	152095821	152096826	1933	3	12	4	83	133	125	0.0678954384501	0.291779481486	0.19	0.043	0.147
1668	AP3B1	AP3B1	chr5	-	77590263	77590579	77590275	77590579	77563343	77563419	1668	3	56	1	145	136	125	0.0681847031569	0.292353590248	0.047	0.006	0.041
2434	PPFIA1	PPFIA1	chr11	+	70184479	70184559	70184479	70184540	70185276	70185412	2434	92	10	126	5	143	125	0.0693920100711	0.296852380213	0.889	0.957	-0.068
2798	NPHP1	NPHP1	chr2	-	110922096	110922307	110922264	110922307	110920624	110920712	2798	5	3	1	6	250	125	0.0706024901554	0.301255094029	0.455	0.077	0.378
953	PSMD10	PSMD10	chrX	-	107330915	107331082	107330994	107331082	107327434	107328357	953	122	15	288	18	203	125	0.0707420108981	0.301255094029	0.834	0.908	-0.074
2628	NRP1	NRP1	chr10	-	33491818	33491923	33491839	33491923	33486577	33486637	2628	69	7	274	57	145	125	0.0717618237078	0.304218295538	0.895	0.806	0.089
73	JKAMP	JKAMP	chr14	+	59951160	59951834	59951160	59951311	59954391	59954546	73	8	10	2	12	250	125	0.0717275255804	0.304218295538	0.286	0.077	0.209
2418	PPAN-P2RY11	PPAN-P2RY11	chr19	+	10221620	10221760	10221620	10221698	10224308	10226064	2418	54	10	108	8	186	125	0.0720560180937	0.304777481937	0.784	0.901	-0.117
1436	DFFB	DFFB	chr1	+	3775281	3775430	3775281	3775408	3782375	3782564	1436	2	3	1	20	146	125	0.0728021617788	0.306129669974	0.363	0.041	0.322
1707	OTUD5	OTUD5	chrX	-	48791968	48792140	48791983	48792140	48791736	48791885	1707	21	239	13	283	139	125	0.0726305533669	0.306129669974	0.073	0.04	0.033
1794	KLF6	KLF6	chr10	-	3823958	3824406	3823986	3824406	3822297	3822421	1794	186	5	806	7	152	125	0.0730277380982	0.306129669974	0.968	0.99	-0.022
2025	HINT1	HINT1	chr5	-	130500752	130501041	130500787	130501041	130498264	130498369	2025	56	1870	84	3873	159	125	0.0729186630683	0.306129669974	0.023	0.017	0.006
1761	COX7A2	COX7A2	chr6	-	75950838	75950981	75950891	75950981	75947390	75947704	1761	4	46	11	43	177	125	0.0732316228773	0.306300640899	0.058	0.153	-0.095
3040	RMDN3	RMDN3	chr15	-	41047280	41047534	41047310	41047534	41046794	41046988	3040	37	2	92	0	154	125	0.0734464426842	0.306516487469	0.938	1.0	-0.062
1991	STX16	STX16	chr20	+	57226308	57227194	57226308	57227143	57234678	57234690	1991	58	47	57	74	175	125	0.0747797713836	0.310895798257	0.468	0.355	0.113
807	CCDC80	CCDC80	chr3	-	112359173	112359990	112359770	112359990	112356874	112358763	807	33	2	66	0	250	125	0.0748268907412	0.310895798257	0.892	1.0	-0.108
2943	MBD4	MBD4	chr3	-	129151345	129151449	129151398	129151449	129149786	129150421	2943	29	16	101	28	177	125	0.0751224983601	0.311434993201	0.561	0.718	-0.157
2366	VANGL1	VANGL1	chr1	+	116202261	116202394	116202261	116202388	116206281	116206889	2366	30	2	221	2	130	125	0.0754010250521	0.311901156493	0.935	0.991	-0.056
1090	AFF2	AFF2	chrX	+	148044244	148044467	148044244	148044461	148048319	148048609	1090	45	1	1	1	130	125	0.0760527124684	0.313905481353	0.977	0.49	0.487
356	NDUFS5	NDUFS5	chr1	+	39491966	39492074	39491966	39492070	39500063	39500308	356	5	1	0	2	128	125	0.0765194427238	0.315139283849	0.83	0.0	0.83
2975	TRERF1	TRERF1	chr6	-	42230997	42231306	42231057	42231306	42227076	42227461	2975	8	10	18	7	184	125	0.0768066676146	0.315630025777	0.352	0.636	-0.284
2211	GBF1	GBF1	chr10	+	104136691	104136897	104136691	104136885	104139040	104139191	2211	42	53	92	179	136	125	0.0776885897555	0.318142946248	0.421	0.321	0.1
903	YIF1B	YIF1B	chr19	-	38806356	38806445	38806362	38806445	38800044	38800283	903	7	0	27	11	130	125	0.0777569820702	0.318142946248	1.0	0.702	0.298
2734	SLC38A1	SLC38A1	chr12	-	46662308	46663208	46662647	46663208	46636982	46637097	2734	5	0	273	153	250	125	0.0779743024119	0.318338565064	1.0	0.472	0.528
1132	TIRAP	TIRAP	chr11	+	126159559	126159728	126159559	126159712	126160356	126160480	1132	3	0	9	12	140	125	0.0792069626077	0.320985712281	1.0	0.401	0.599
1176	VEGFA	VEGFA	chr6	+	43748468	43748540	43748468	43748522	43749692	43749824	1176	56	15	250	36	142	125	0.0793063740672	0.320985712281	0.767	0.859	-0.092
1709	SUCO	SUCO	chr1	+	172557899	172559066	172557899	172558064	172560123	172560211	1709	176	4	527	3	250	125	0.0791240360117	0.320985712281	0.957	0.989	-0.032
220	CTNND1	CTNND1	chr11	+	57529233	57529540	57529233	57529518	57561481	57561553	220	2	3	37	375	146	125	0.0791576425309	0.320985712281	0.363	0.078	0.285
2615	FASTKD2	FASTKD2	chr2	+	207630111	207630486	207630111	207630378	207631367	207632194	2615	8	17	11	62	232	125	0.0799271231243	0.321049572829	0.202	0.087	0.115
2716	IQCC	IQCC	chr1	+	32671235	32671564	32671235	32671324	32671754	32671898	2716	2	1	3	19	250	125	0.0800059638359	0.321049572829	0.5	0.073	0.427
33	AAGAB	AAGAB	chr15	-	67546751	67547074	67546896	67547074	67528967	67529158	33	7	30	23	239	250	125	0.079900354863	0.321049572829	0.104	0.046	0.058
546	ZCCHC10	ZCCHC10	chr5	-	132358502	132358598	132358532	132358598	132342450	132342612	546	8	55	2	52	154	125	0.0799704635753	0.321049572829	0.106	0.03	0.076
2235	MSH5	MSH5	chr6	+	31729594	31729732	31729594	31729642	31729888	31729962	2235	30	0	43	4	214	125	0.0810963755033	0.323352427166	1.0	0.863	0.137
2298	DAG1	DAG1	chr3	+	49514281	49514338	49514281	49514333	49547851	49548252	2298	0	5	10	16	129	125	0.081082852813	0.323352427166	0.0	0.377	-0.377
3080	CCDC51	CCDC51	chr3	-	48481397	48481529	48481505	48481529	48476226	48476546	3080	1	3	13	4	232	125	0.0810518495456	0.323352427166	0.152	0.637	-0.485
1308	TNFSF13	TNFSF13	chr17	+	7461608	7462614	7461608	7461692	7463365	7463484	1308	4	1	40	0	250	125	0.0817053392792	0.324889449342	0.667	1.0	-0.333
815	PQBP1	PQBP1	chrX	+	48755194	48755376	48755194	48755365	48755774	48755859	815	29	155	30	262	135	125	0.0818278538544	0.324889449342	0.148	0.096	0.052
2609	TNFAIP3	TNFAIP3	chr6	+	138188324	138188679	138188324	138188655	138192349	138192659	2609	28	10	79	12	148	125	0.0841171841024	0.331874100303	0.703	0.848	-0.145
3027	ZBTB8OS	ZBTB8OS	chr1	-	33116002	33116191	33116033	33116191	33100368	33100393	3027	5	25	21	292	155	125	0.0838257994139	0.331874100303	0.139	0.055	0.084
806	SCNM1	SCNM1	chr1	+	151138497	151138728	151138497	151138679	151138946	151139017	806	38	56	51	120	173	125	0.0839459897584	0.331874100303	0.329	0.235	0.094
712	SH2B1	SH2B1	chr16	+	28883854	28884079	28883854	28884026	28884767	28885534	712	16	5	20	1	177	125	0.0842956160977	0.331880853315	0.693	0.934	-0.241
2785	HCCS	HCCS	chrX	+	11129405	11129638	11129405	11129580	11130138	11130280	2785	23	0	111	11	182	125	0.084885543715	0.332766993544	1.0	0.874	0.126
3031	ZBTB8OS	ZBTB8OS	chr1	-	33116029	33116191	33116033	33116191	33099551	33099673	3031	1	3	15	5	128	125	0.0848340938173	0.332766993544	0.246	0.746	-0.5
753	THTPA	THTPA	chr14	+	24025190	24026248	24025190	24026243	24027903	24028790	753	3	2	8	0	129	125	0.0850522667205	0.332766993544	0.592	1.0	-0.408
778	ZNF135	ZNF135	chr19	+	58571336	58571766	58571336	58571403	58572947	58573074	778	1	9	2	1	250	125	0.0854454166533	0.333610171465	0.053	0.5	-0.447
2314	ANAPC16	ANAPC16	chr10	+	73975757	73975896	73975757	73975830	73983645	73983814	2314	50	26	121	101	190	125	0.0856519653254	0.333722802658	0.559	0.441	0.118
212	CPVL	CPVL	chr7	-	29185956	29186153	29186044	29186153	29160508	29160687	212	0	8	28	95	212	125	0.0860987320971	0.334768983185	0.0	0.148	-0.148
1407	PKM	PKM	chr15	-	72523236	72523727	72523456	72523727	72513508	72513625	1407	0	6	4	7	250	125	0.0866143034192	0.335384869735	0.0	0.222	-0.222
2365	C6orf1	C6orf1	chr6	-	34216503	34216885	34216755	34216885	34215457	34215641	2365	6	2	15	22	250	125	0.0865405055112	0.335384869735	0.6	0.254	0.346
82	PGAP2	PGAP2	chr11	+	3845499	3845679	3845499	3845594	3846249	3846358	82	13	7	26	35	209	125	0.0870259101012	0.336285306934	0.526	0.308	0.218
2457	C1orf43	C1orf43	chr1	-	154192817	154193273	154192894	154193273	154186932	154187050	2457	265	8	509	6	201	125	0.0874482261935	0.337223344541	0.954	0.981	-0.027
186	PHOSPHO2	PHOSPHO2	chr2	+	170550963	170551251	170550963	170551132	170551724	170551757	186	7	5	10	1	243	125	0.0880174365879	0.338722839984	0.419	0.837	-0.418
2177	SIRT3	SIRT3	chr11	-	236047	236362	236193	236362	233342	233534	2177	1	4	13	7	250	125	0.0889092564097	0.341455181058	0.111	0.481	-0.37
2630	SERHL2	SERHL2	chr22	+	42967126	42967907	42967126	42967209	42968441	42968535	2630	7	1	3	4	250	125	0.0891405441183	0.341644779294	0.778	0.273	0.505
2585	C18orf54	C18orf54	chr18	+	51888012	51888801	51888012	51888261	51889140	51889291	2585	0	2	40	19	250	125	0.0893496312509	0.341748691424	0.0	0.513	-0.513
2538	FGD5-AS1	FGD5-AS1	chr3	-	14988616	14989012	14988620	14989012	14984285	14987661	2538	4	2	32	74	128	125	0.0901941101214	0.344277517902	0.661	0.297	0.364
1209	C7orf49	C7orf49	chr7	-	134853500	134853812	134853537	134853812	134850531	134851623	1209	10	1	114	0	161	125	0.0905561781448	0.344958423034	0.886	1.0	-0.114
251	ZNF454	ZNF454	chr5	+	178368193	178368445	178368193	178368387	178369685	178369825	251	16	0	8	2	182	125	0.0913836300628	0.346703954056	1.0	0.733	0.267
2601	PBK	PBK	chr8	-	27695168	27695612	27695226	27695612	27690572	27690650	2601	27	6	374	34	182	125	0.0913501553826	0.346703954056	0.756	0.883	-0.127
972	CDK10	CDK10	chr16	+	89753075	89753205	89753075	89753167	89756960	89757032	972	73	2	21	3	162	125	0.0916556829083	0.347035025205	0.966	0.844	0.122
949	RPP14	RPP14	chr3	+	58291971	58292378	58291971	58292144	58296233	58296318	949	1	7	11	13	250	125	0.0923438803791	0.348937238133	0.067	0.297	-0.23
2913	POMT1	POMT1	chr9	+	134385289	134385449	134385289	134385383	134385646	134385802	2913	12	27	12	60	190	125	0.0942154233578	0.355083060903	0.226	0.116	0.11
2938	CEP170	CEP170	chr1	-	243305587	243305765	243305617	243305765	243303238	243303409	2938	48	35	41	50	154	125	0.0943484810386	0.355083060903	0.527	0.4	0.127
155	ZCCHC17	ZCCHC17	chr1	+	31769828	31770060	31769828	31769922	31782890	31783011	155	4	45	29	136	250	125	0.0955970071334	0.355828657927	0.043	0.096	-0.053
2032	MED15	MED15	chr22	+	20861828	20862033	20861828	20862022	20891403	20891491	2032	122	2	314	16	135	125	0.0948539975773	0.355828657927	0.983	0.948	0.035
2159	HELQ	HELQ	chr4	-	84376421	84377036	84376660	84377036	84373018	84375098	2159	15	3	35	1	250	125	0.095683425055	0.355828657927	0.714	0.946	-0.232
2436	MADD	MADD	chr11	+	47306491	47306745	47306491	47306616	47307001	47307141	2436	49	30	93	34	250	125	0.0956054268782	0.355828657927	0.45	0.578	-0.128
2803	DCTD	DCTD	chr4	-	183838440	183838630	183838463	183838630	183836613	183836728	2803	6	13	71	65	147	125	0.0954715443182	0.355828657927	0.282	0.482	-0.2
2900	MRPL55	MRPL55	chr1	-	228296849	228297013	228296961	228297013	228296655	228296722	2900	52	4	105	20	236	125	0.0949712019122	0.355828657927	0.873	0.736	0.137
1101	RAB23	RAB23	chr6	-	57086523	57087112	57086820	57087112	57075023	57075243	1101	4	1	33	0	250	125	0.0962853704322	0.355976855303	0.667	1.0	-0.333
245	NCOA3	NCOA3	chr20	+	46277748	46277853	46277748	46277841	46279725	46280020	245	1	8	13	19	136	125	0.0961889762944	0.355976855303	0.103	0.386	-0.283
967	PABPC4	PABPC4	chr1	-	40030094	40030214	40030142	40030214	40029507	40029594	967	231	106	573	207	172	125	0.0962919289104	0.355976855303	0.613	0.668	-0.055
1244	RPP38	RPP38	chr10	+	15139178	15139765	15139178	15139408	15145303	15146256	1244	0	5	12	23	250	125	0.0970721320609	0.356057546895	0.0	0.207	-0.207
1395	SLC5A6	SLC5A6	chr2	-	27425680	27426213	27426100	27426213	27424855	27424942	1395	17	1	169	0	250	125	0.0970489408875	0.356057546895	0.895	1.0	-0.105
2453	ZKSCAN8	ZKSCAN8	chr6	+	28116093	28116616	28116093	28116602	28117260	28117402	2453	3	25	0	23	138	125	0.0969531743878	0.356057546895	0.098	0.0	0.098
2489	STRADA	STRADA	chr17	-	61781700	61781942	61781791	61781942	61781364	61781407	2489	101	15	103	7	215	125	0.096991353769	0.356057546895	0.797	0.895	-0.098
2158	HELQ	HELQ	chr4	-	84376549	84377036	84376660	84377036	84373018	84375098	2158	23	3	51	1	235	125	0.0974166428954	0.356624669313	0.803	0.964	-0.161
1072	ATP5J2	ATP5J2	chr7	-	99063733	99063824	99063751	99063824	99057708	99057816	1072	144	212	610	735	142	125	0.0979775307881	0.357980161129	0.374	0.422	-0.048
1570	DCAF11	DCAF11	chr14	+	24584590	24584958	24584590	24584935	24586125	24586253	1570	56	4	166	28	147	125	0.0989820524494	0.358166270713	0.923	0.834	0.089
1758	PLAU	PLAU	chr10	+	75671282	75671683	75671282	75671370	75671972	75672080	1758	0	3	132	140	250	125	0.0989436522421	0.358166270713	0.0	0.32	-0.32
248	CTSB	CTSB	chr8	-	11718869	11718988	11718914	11718988	11710837	11710988	248	1	3	5	1	169	125	0.0985868850675	0.358166270713	0.198	0.787	-0.589
2844	HPS4	HPS4	chr22	-	26879639	26879829	26879730	26879829	26877687	26878206	2844	16	9	41	9	215	125	0.0989097057896	0.358166270713	0.508	0.726	-0.218
619	SMC2	SMC2	chr9	+	106856540	106856767	106856540	106856758	106857604	106857833	619	1	7	32	44	133	125	0.0986270836095	0.358166270713	0.118	0.406	-0.288
1828	FAM173B	FAM173B	chr5	-	10236589	10236727	10236633	10236727	10235322	10235373	1828	28	0	91	7	168	125	0.100383855222	0.360460573818	1.0	0.906	0.094
271	STARD3	STARD3	chr17	+	37814027	37814105	37814027	37814092	37814225	37814279	271	77	20	131	19	137	125	0.100359056626	0.360460573818	0.778	0.863	-0.085
2873	JMJD4	JMJD4	chr1	-	227920581	227920728	227920629	227920728	227918889	227920377	2873	58	7	96	4	172	125	0.100001513776	0.360460573818	0.858	0.946	-0.088
999	FAM49B	FAM49B	chr8	-	130908917	130909100	130908994	130909100	130891634	130891717	999	4	0	4	4	201	125	0.100241976505	0.360460573818	1.0	0.383	0.617
2597	MED4	MED4	chr13	-	48669089	48669277	48669195	48669277	48664487	48664554	2597	117	10	246	38	230	125	0.100990085417	0.361255962692	0.864	0.779	0.085
963	PAK4	PAK4	chr19	+	39658869	39658952	39658869	39658942	39660171	39660397	963	22	20	67	108	134	125	0.10081267012	0.361255962692	0.506	0.367	0.139
1394	ZFX	ZFX	chrX	+	24227016	24227216	24227016	24227157	24228309	24234372	1394	2	30	0	81	183	125	0.102319795682	0.364544014498	0.044	0.0	0.044
2300	C10orf2	C10orf2	chr10	+	102747292	102749210	102747292	102747370	102749400	102749641	2300	47	0	55	3	250	125	0.10249160791	0.364544014498	1.0	0.902	0.098
2501	SAMD8	SAMD8	chr10	+	76871392	76871536	76871392	76871480	76910271	76910864	2501	46	24	16	17	180	125	0.102224111283	0.364544014498	0.571	0.395	0.176
2902	KCNK2	KCNK2	chr1	+	215256559	215256774	215256559	215256650	215259710	215260021	2902	0	2	2	0	248	125	0.102851059644	0.365130983008	0.0	1.0	-1.0
1599	HARS	HARS	chr5	-	140058586	140058712	140058646	140058712	140057492	140057600	1599	235	4	844	32	184	125	0.105442938959	0.37016952869	0.976	0.947	0.029
1719	RSRC1	RSRC1	chr3	+	157827840	157828012	157827840	157828000	157839891	157840087	1719	18	31	47	45	136	125	0.105744121075	0.37016952869	0.348	0.49	-0.142
1812	RAD9B	RAD9B	chr12	+	110940004	110940188	110940004	110940181	110941610	110941681	1812	0	2	2	0	131	125	0.106032621093	0.37016952869	0.0	1.0	-1.0
207	PLCB2	PLCB2	chr15	-	40588946	40589109	40588958	40589109	40588722	40588835	207	2	0	0	2	136	125	0.105997529688	0.37016952869	1.0	0.0	1.0
2264	ZNF484	ZNF484	chr9	-	95640101	95640320	95640171	95640320	95618473	95618600	2264	0	2	2	0	194	125	0.104695119696	0.37016952869	0.0	1.0	-1.0
2513	CFL2	CFL2	chr14	-	35182602	35182767	35182713	35182767	35182265	35182342	2513	48	0	243	10	235	125	0.1057359604	0.37016952869	1.0	0.928	0.072
648	ACSF3	ACSF3	chr16	+	89160216	89160404	89160216	89160400	89169011	89169167	648	0	2	2	0	128	125	0.106044305876	0.37016952869	0.0	1.0	-1.0
950	RPP14	RPP14	chr3	+	58291971	58292378	58291971	58292144	58296035	58296133	950	7	16	8	49	250	125	0.105963576107	0.37016952869	0.179	0.075	0.104
9	TAZ	TAZ	chrX	+	153641543	153641695	153641543	153641589	153641818	153641904	9	5	34	6	120	230	125	0.104769476613	0.37016952869	0.074	0.026	0.048
2490	STRADA	STRADA	chr17	-	61805693	61805773	61805717	61805773	61791365	61791468	2490	53	9	48	17	148	125	0.106873258663	0.37237101998	0.833	0.705	0.128
1181	SPATA6	SPATA6	chr1	-	48821341	48821441	48821389	48821441	48771458	48771550	1181	42	20	14	2	172	125	0.109399258487	0.380466310071	0.604	0.836	-0.232
2653	MRPL24	MRPL24	chr1	-	156710803	156710923	156710844	156710923	156708313	156708556	2653	27	37	97	83	165	125	0.110127918864	0.382292479901	0.356	0.47	-0.114
2040	HEY1	HEY1	chr8	-	80679231	80679327	80679243	80679327	80678885	80678967	2040	17	36	6	4	136	125	0.111094107603	0.38257778208	0.303	0.58	-0.277
2395	TMEM138	TMEM138	chr11	+	61131723	61131990	61131723	61131787	61133516	61133688	2395	50	0	232	9	250	125	0.110850806198	0.38257778208	1.0	0.928	0.072
2473	ZCCHC7	ZCCHC7	chr9	+	37120468	37120624	37120468	37120620	37126308	37126939	2473	1	13	13	36	128	125	0.110452467487	0.38257778208	0.07	0.261	-0.191
2966	APEX1	APEX1	chr14	+	20923289	20923553	20923289	20923548	20923736	20923862	2966	369	25	716	31	129	125	0.111228684247	0.38257778208	0.935	0.957	-0.022
2990	RAB18	RAB18	chr10	+	27798803	27798859	27798803	27798849	27821435	27821508	2990	15	6	1	3	134	125	0.110962968333	0.38257778208	0.7	0.237	0.463
969	LOC101927027	LOC101927027	chr2	+	179291092	179291388	179291092	179291232	179295496	179295616	969	8	0	27	8	250	125	0.111580111897	0.383084917994	1.0	0.628	0.372
802	CCAR1	CCAR1	chr10	+	70480900	70481045	70480900	70481039	70482211	70482334	802	4	61	16	101	130	125	0.112427319594	0.385289244886	0.059	0.132	-0.073
1382	SNX21	SNX21	chr20	+	44463597	44463755	44463597	44463748	44469277	44471914	1382	9	2	21	17	131	125	0.113122786024	0.386262894824	0.811	0.541	0.27
1845	MICA	MICA	chr6	+	31367560	31368560	31367560	31368540	31378319	31378574	1845	2	0	6	12	144	125	0.113000898461	0.386262894824	1.0	0.303	0.697
1309	UBE2T	UBE2T	chr1	-	202304769	202304946	202304773	202304946	202304116	202304186	1309	2	31	7	499	128	125	0.114232840393	0.388852043866	0.059	0.014	0.045
1775	CCDC120	CCDC120	chrX	+	48919489	48919648	48919489	48919589	48919765	48919856	1775	22	1	99	19	183	125	0.114295169443	0.388852043866	0.938	0.781	0.157
1697	RBBP5	RBBP5	chr1	-	205064000	205064192	205064114	205064192	205055269	205057943	1697	23	17	64	25	238	125	0.114668033822	0.389415131135	0.415	0.573	-0.158
1189	TANC1	TANC1	chr2	+	160025760	160025883	160025760	160025862	160027034	160027316	1189	74	10	68	18	145	125	0.115050911025	0.390010127987	0.864	0.765	0.099
338	CSRP1	CSRP1	chr1	-	201457982	201458112	201458000	201458112	201454410	201454504	338	115	1	1394	7	142	125	0.115364050532	0.390367003422	0.99	0.994	-0.004
2940	NRP2	NRP2	chr2	+	206631506	206631542	206631506	206631527	206656958	206657009	2940	7	93	16	102	139	125	0.115678813189	0.390728077642	0.063	0.124	-0.061
757	THTPA	THTPA	chr14	+	24025190	24026513	24025190	24026243	24027903	24028790	757	41	2	57	0	250	125	0.11760337402	0.396515505224	0.911	1.0	-0.089
1466	PACRGL	PACRGL	chr4	+	20702035	20702410	20702035	20702201	20706088	20706156	1466	13	0	71	11	250	125	0.119016090153	0.396988099965	1.0	0.763	0.237
178	ALKBH2	ALKBH2	chr12	-	109531051	109531293	109531154	109531293	109530311	109530592	178	80	13	113	9	227	125	0.120463518578	0.396988099965	0.772	0.874	-0.102
2092	RPL13A	RPL13A	chr19	+	49993106	49993179	49993106	49993169	49993731	49993833	2092	15	3	1	2	134	125	0.120098695333	0.396988099965	0.823	0.318	0.505
2094	KAT6B	KAT6B	chr10	+	76735156	76736088	76735156	76735539	76737073	76737195	2094	53	6	19	6	250	125	0.120467589369	0.396988099965	0.815	0.613	0.202
2183	UBAP2L	UBAP2L	chr1	+	154207066	154207268	154207066	154207235	154207671	154207767	2183	38	184	54	376	157	125	0.119233590268	0.396988099965	0.141	0.103	0.038
2310	TLE3	TLE3	chr15	-	70350497	70350630	70350524	70350630	70349812	70349997	2310	269	24	64	2	151	125	0.118908631305	0.396988099965	0.903	0.964	-0.061
2332	EDEM2	EDEM2	chr20	-	33734627	33735161	33734954	33735161	33730175	33730281	2332	2	2	5	0	250	125	0.120104381173	0.396988099965	0.333	1.0	-0.667
2697	MINA	MINA	chr3	-	97690757	97691295	97691224	97691295	97686005	97686476	2697	0	9	6	25	250	125	0.12004405093	0.396988099965	0.0	0.107	-0.107
297	YIPF5	YIPF5	chr5	-	143549847	143550278	143550098	143550278	143544995	143545168	297	3	0	3	4	250	125	0.120386033935	0.396988099965	1.0	0.273	0.727
542	ARL6IP4	ARL6IP4	chr12	+	123465675	123465846	123465675	123465813	123466141	123466426	542	129	87	432	371	157	125	0.120491595836	0.396988099965	0.541	0.481	0.06
609	PRC1	PRC1	chr15	-	91512676	91512853	91512753	91512853	91509267	91510432	609	132	48	451	219	201	125	0.119936481328	0.396988099965	0.631	0.562	0.069
771	POLL	POLL	chr10	-	103347578	103348027	103347641	103348027	103347002	103347163	771	14	7	29	5	187	125	0.119698366275	0.396988099965	0.572	0.795	-0.223
970	CDK10	CDK10	chr16	+	89753075	89753205	89753075	89753167	89755659	89755732	970	52	26	108	33	162	125	0.118749870935	0.396988099965	0.607	0.716	-0.109
1438	AMN1	AMN1	chr12	-	31881904	31882108	31881924	31882108	31854796	31854941	1438	11	1	2	2	144	125	0.120810430484	0.397006594419	0.905	0.465	0.44
2658	NDUFB8	NDUFB8	chr10	-	102289523	102289680	102289614	102289680	102289136	102289263	2658	484	7	948	26	215	125	0.120920006394	0.397006594419	0.976	0.955	0.021
1158	UBL7	UBL7	chr15	-	74753377	74753529	74753448	74753529	74751024	74751237	1158	17	17	45	23	195	125	0.121945656301	0.399675292379	0.391	0.556	-0.165
296	ACTR6	ACTR6	chr12	+	100594554	100594838	100594554	100594697	100598717	100598835	296	8	51	7	105	250	125	0.122377043738	0.400390397456	0.073	0.032	0.041
1571	ARFIP1	ARFIP1	chr4	+	153701088	153701378	153701088	153701243	153750776	153750878	1571	57	18	240	46	250	125	0.123411556791	0.402508840613	0.613	0.723	-0.11
2055	VPS52	VPS52	chr6	-	33239362	33239742	33239681	33239742	33237975	33238060	2055	25	0	61	5	250	125	0.123453190731	0.402508840613	1.0	0.859	0.141
635	ARSA	ARSA	chr22	-	51066373	51066601	51066418	51066601	51065983	51066220	635	11	3	47	3	169	125	0.123733109408	0.402722321435	0.731	0.921	-0.19
2934	ZNF260	ZNF260	chr19	-	37016056	37016275	37016075	37016275	37001588	37006601	2934	11	0	25	5	143	125	0.124172511066	0.403453245297	1.0	0.814	0.186
241	CASP8	CASP8	chr2	+	202141549	202141827	202141549	202141691	202149538	202150040	241	11	26	6	34	250	125	0.124905921337	0.405135268171	0.175	0.081	0.094
944	TXNRD1	TXNRD1	chr12	+	104680459	104681124	104680459	104680887	104682708	104682818	944	12	15	178	415	250	125	0.125836852322	0.407451049415	0.286	0.177	0.109
2464	SLC35G2	SLC35G2	chr3	+	136537860	136538470	136537860	136538205	136573284	136574734	2464	0	2	18	11	250	125	0.126566089798	0.409106913323	0.0	0.45	-0.45
1125	SH3YL1	SH3YL1	chr2	-	230546	231191	231022	231191	229965	230044	1125	5	46	11	253	250	125	0.127921396551	0.409261299357	0.052	0.021	0.031
2054	VPS52	VPS52	chr6	-	33238913	33239742	33239362	33239742	33237975	33238060	2054	2	25	0	61	250	125	0.127315810221	0.409261299357	0.038	0.0	0.038
2673	NEIL2	NEIL2	chr8	+	11627171	11627844	11627171	11627300	11628954	11629094	2673	13	13	27	12	250	125	0.127282142002	0.409261299357	0.333	0.529	-0.196
2903	STAT6	STAT6	chr12	-	57504892	57505196	57504911	57505196	57501945	57502082	2903	11	125	13	286	143	125	0.127706685633	0.409261299357	0.071	0.038	0.033
401	SLC35B3	SLC35B3	chr6	-	8435174	8435800	8435460	8435800	8430096	8430390	401	12	0	14	3	250	125	0.127234079775	0.409261299357	1.0	0.7	0.3
782	TM2D2	TM2D2	chr8	-	38853731	38854041	38853937	38854041	38852836	38853313	782	46	11	131	16	250	125	0.127636862016	0.409261299357	0.676	0.804	-0.128
749	MIS12	MIS12	chr17	+	5389693	5390004	5389693	5389740	5392142	5394130	749	45	0	62	3	250	125	0.128287195906	0.409733595088	1.0	0.912	0.088
1944	POLM	POLM	chr7	-	44118338	44118410	44118354	44118410	44113996	44114129	1944	4	8	5	2	140	125	0.130426063509	0.415152791983	0.309	0.691	-0.382
2012	UQCRB	UQCRB	chr8	-	97243453	97243743	97243606	97243743	97238903	97243360	2012	14	9	7	12	250	125	0.130412177884	0.415152791983	0.438	0.226	0.212
240	PSMG3-AS1	PSMG3-AS1	chr7	+	1609708	1610169	1609708	1609915	1614350	1614499	240	6	3	0	2	250	125	0.13118346476	0.415867532286	0.5	0.0	0.5
2569	PLRG1	PLRG1	chr4	-	155468162	155468216	155468189	155468216	155467274	155467365	2569	111	0	362	8	151	125	0.130874657514	0.415867532286	1.0	0.974	0.026
555	MAPKAPK5	MAPKAPK5	chr12	+	112326688	112326810	112326688	112326804	112327843	112327948	555	31	58	131	168	130	125	0.131314934316	0.415867532286	0.339	0.428	-0.089
2126	DNAJC16	DNAJC16	chr1	+	15892576	15892905	15892576	15892675	15893593	15893764	2126	4	10	6	48	250	125	0.133264772322	0.419918191981	0.167	0.059	0.108
315	TRAPPC3	TRAPPC3	chr1	-	36614692	36615115	36614937	36615115	36602169	36602923	315	3	0	11	10	250	125	0.133129437773	0.419918191981	1.0	0.355	0.645
629	UPP1	UPP1	chr7	+	48141420	48141579	48141420	48141467	48146469	48146679	629	27	18	136	148	236	125	0.132942936055	0.419918191981	0.443	0.327	0.116
3097	ALG13	ALG13	chrX	+	110925359	110925522	110925359	110925463	110928192	110928331	3097	165	5	231	15	183	125	0.134033088704	0.421631726275	0.958	0.913	0.045
1092	ACAA1	ACAA1	chr3	-	38167652	38168191	38168000	38168191	38167316	38167372	1092	172	13	299	37	250	125	0.134634513125	0.422815410784	0.869	0.802	0.067
252	FUZ	FUZ	chr19	-	50315871	50315993	50315894	50315993	50314887	50314956	252	8	7	12	3	147	125	0.135220061784	0.423945368999	0.493	0.773	-0.28
2172	PPP4C	PPP4C	chr16	+	30087296	30087421	30087296	30087415	30087635	30087796	2172	4	0	0	1	130	125	0.135776342821	0.424289696749	1.0	0.0	1.0
2646	CHCHD5	CHCHD5	chr2	+	113342013	113342226	113342013	113342063	113343550	113343691	2646	67	1	130	8	250	125	0.135781740014	0.424289696749	0.971	0.89	0.081
1409	EIF1AD	EIF1AD	chr11	-	65769380	65769637	65769510	65769637	65767773	65767976	1409	127	19	88	22	250	125	0.136834986354	0.426467869822	0.77	0.667	0.103
3050	IL32	IL32	chr16	+	3117377	3117614	3117377	3117416	3117984	3118011	3050	26	3	651	175	250	125	0.136932974176	0.426467869822	0.813	0.65	0.163
1759	HM13	HM13	chr20	+	30155880	30156083	30155880	30156027	30156922	30157370	1759	16	9	51	13	180	125	0.139672450565	0.434279573114	0.552	0.731	-0.179
2108	RNASEH1	RNASEH1	chr2	-	3605484	3605961	3605722	3605961	3604378	3604494	2108	2	27	1	122	250	125	0.140628708246	0.436530105927	0.036	0.004	0.032
1185	USP9X	USP9X	chrX	+	41088819	41089080	41088819	41089032	41089753	41089849	1185	16	117	17	215	172	125	0.14097211687	0.436873985944	0.09	0.054	0.036
464	POLD4	POLD4	chr11	-	67120764	67121067	67120773	67121067	67120458	67120548	464	4	26	6	113	133	125	0.142088599225	0.439608549167	0.126	0.048	0.078
1311	TMEM230	TMEM230	chr20	-	5093388	5093733	5093606	5093733	5092145	5092251	1311	0	1	4	0	250	125	0.143352781846	0.442305756195	0.0	1.0	-1.0
152	TMEM218	TMEM218	chr11	-	124972532	124972705	124972629	124972705	124972027	124972213	152	40	4	45	11	221	125	0.144007460092	0.442305756195	0.85	0.698	0.152
2162	CYB5D2	CYB5D2	chr17	+	4046461	4047299	4046461	4046607	4053184	4053325	2162	46	2	33	5	250	125	0.144080370665	0.442305756195	0.92	0.767	0.153
2712	ZSCAN26	ZSCAN26	chr6	+	28239631	28240116	28239631	28240113	28240446	28240564	2712	8	0	10	3	127	125	0.144046112301	0.442305756195	1.0	0.766	0.234
446	HMGN3	HMGN3	chr6	-	79911992	79912106	79912033	79912106	79910961	79911443	446	237	174	359	317	165	125	0.144137978057	0.442305756195	0.508	0.462	0.046
1426	PML	PML	chr15	+	74325496	74325763	74325496	74325755	74326818	74326871	1426	1	33	25	224	132	125	0.145163403348	0.444725728365	0.028	0.096	-0.068
2766	NSUN4	NSUN4	chr1	+	46810472	46810816	46810472	46810634	46818539	46818700	2766	66	2	87	8	250	125	0.146537654438	0.446025470072	0.943	0.845	0.098
637	ARSA	ARSA	chr22	-	51066325	51066601	51066373	51066601	51065983	51066220	637	2	5	17	11	172	125	0.146365331363	0.446025470072	0.225	0.529	-0.304
711	SH2B1	SH2B1	chr16	+	28883854	28884079	28883854	28884026	28884490	28884590	711	37	71	44	125	177	125	0.146436025497	0.446025470072	0.269	0.199	0.07
862	DOCK7	DOCK7	chr1	-	62979114	62979277	62979141	62979277	62976247	62976344	862	11	40	27	179	151	125	0.145840811036	0.446025470072	0.185	0.111	0.074
945	TXNRD1	TXNRD1	chr12	+	104680459	104681124	104680459	104680887	104705067	104705190	945	8	5	62	92	250	125	0.14683412656	0.446204675857	0.444	0.252	0.192
482	GOSR1	GOSR1	chr17	+	28808160	28808281	28808160	28808275	28811231	28811319	482	47	67	66	134	130	125	0.147682179992	0.44805675933	0.403	0.321	0.082
1265	MSTO1	MSTO1	chr1	+	155583447	155583557	155583447	155583524	155583852	155584758	1265	4	0	8	5	157	125	0.148246600974	0.449043736499	1.0	0.56	0.44
2174	ZNF180	ZNF180	chr19	-	45004249	45004575	45004326	45004575	45001335	45001429	2174	3	5	8	3	201	125	0.148761442314	0.449877598495	0.272	0.624	-0.352
1889	RFX5	RFX5	chr1	-	151318957	151319082	151318964	151319082	151318680	151318809	1889	7	34	35	89	131	125	0.149885354515	0.451613192995	0.164	0.273	-0.109
429	KPTN	KPTN	chr19	-	47984016	47984090	47984020	47984090	47983554	47983664	429	29	2	34	0	128	125	0.150056779781	0.451613192995	0.934	1.0	-0.066
683	PPP1R2	PPP1R2	chr3	-	195250486	195250584	195250489	195250584	195245814	195245982	683	11	340	3	228	127	125	0.149964514133	0.451613192995	0.031	0.013	0.018
1325	FANCL	FANCL	chr2	-	58425713	58425797	58425728	58425797	58392858	58393009	1325	7	16	11	58	139	125	0.150492328288	0.45219934804	0.282	0.146	0.136
1168	TAF1	TAF1	chrX	+	70678090	70678216	70678090	70678207	70679401	70679558	1168	37	2	45	0	133	125	0.151798475927	0.45250402824	0.946	1.0	-0.054
1242	RCHY1	RCHY1	chr4	-	76439364	76439640	76439450	76439640	76434386	76434506	1242	4	0	6	4	210	125	0.151602383041	0.45250402824	1.0	0.472	0.528
2699	CTSL	CTSL	chr9	+	90340973	90341223	90340973	90341168	90342508	90342644	2699	9	14	50	39	179	125	0.151337699382	0.45250402824	0.31	0.472	-0.162
3090	FGFR4	FGFR4	chr5	+	176520406	176520552	176520406	176520502	176520654	176520776	3090	7	2	176	12	174	125	0.151710743641	0.45250402824	0.715	0.913	-0.198
676	SDCBP2-AS1	SDCBP2-AS1	chr20	+	1305986	1306426	1305986	1306173	1353721	1353822	676	0	2	4	2	250	125	0.151166001284	0.45250402824	0.0	0.5	-0.5
742	WWOX	WWOX	chr16	+	78133309	78133896	78133309	78133782	78142319	78142384	742	0	13	5	36	238	125	0.152224380692	0.453054495942	0.0	0.068	-0.068
1765	CD151	CD151	chr11	+	832951	833026	832951	833022	834529	834591	1765	53	12	596	81	128	125	0.153172038088	0.45366685405	0.812	0.878	-0.066
2268	TCN2	TCN2	chr22	+	31008859	31009029	31008859	31008948	31010335	31010488	2268	37	4	66	2	205	125	0.152933699235	0.45366685405	0.849	0.953	-0.104
24	USP43	USP43	chr17	+	9604668	9605017	9604668	9605002	9613272	9613431	24	8	0	74	16	139	125	0.152813702395	0.45366685405	1.0	0.806	0.194
3098	CXXC1	CXXC1	chr18	-	47811089	47811209	47811101	47811209	47810747	47810932	3098	4	108	10	116	136	125	0.153396406987	0.45366685405	0.033	0.073	-0.04
1354	MLLT4	MLLT4	chr6	+	168343808	168343874	168343808	168343871	168344081	168344155	1354	68	0	312	9	127	125	0.154549325584	0.456357914224	1.0	0.972	0.028
2919	NCK1-AS1	NCK1-AS1	chr3	-	136580456	136580905	136580588	136580905	136565369	136565428	2919	1	1	1	18	250	125	0.15508208491	0.457212174978	0.333	0.027	0.306
1161	UBL7	UBL7	chr15	-	74753448	74753529	74753498	74753529	74751024	74751237	1161	17	1	23	6	174	125	0.156617528107	0.459542756897	0.924	0.734	0.19
216	TPD52L2	TPD52L2	chr20	+	62500648	62500794	62500648	62500719	62505020	62505169	216	373	6	1112	8	199	125	0.156264236726	0.459542756897	0.975	0.989	-0.014
455	TANGO2	TANGO2	chr22	+	20008591	20008769	20008591	20008657	20024282	20024377	455	5	1	11	11	236	125	0.15685138827	0.459542756897	0.726	0.346	0.38
72	KRIT1	KRIT1	chr7	-	91874778	91875414	91875219	91875414	91871347	91871451	72	2	0	2	4	250	125	0.156389499872	0.459542756897	1.0	0.2	0.8
1195	NEIL1	NEIL1	chr15	+	75639959	75640367	75639959	75640340	75641224	75641680	1195	4	1	2	4	151	125	0.157597736315	0.461010200622	0.768	0.293	0.475
1903	C6orf203	C6orf203	chr6	+	107349375	107350001	107349375	107349475	107360952	107361434	1903	0	15	2	13	250	125	0.158142835554	0.461575344037	0.0	0.071	-0.071
2723	EZH2	EZH2	chr7	-	148543561	148543690	148543588	148543690	148526819	148526940	2723	37	7	33	2	151	125	0.158322884017	0.461575344037	0.814	0.932	-0.118
2861	ATP5G1	ATP5G1	chr17	+	46970147	46970272	46970147	46970202	46971733	46971811	2861	0	3	1	0	194	125	0.15877405338	0.461575344037	0.0	1.0	-1.0
624	ASB9	ASB9	chrX	-	15266804	15267057	15266865	15267057	15262108	15262752	624	23	10	40	8	185	125	0.15859751961	0.461575344037	0.608	0.772	-0.164
3069	ZXDC	ZXDC	chr3	-	126180112	126181063	126180377	126181063	126160607	126160789	3069	47	2	50	0	250	125	0.159110392877	0.461838203745	0.922	1.0	-0.078
816	PQBP1	PQBP1	chrX	+	48755194	48755376	48755194	48755297	48755774	48755859	816	102	113	124	105	203	125	0.159433569987	0.46206210561	0.357	0.421	-0.064
1344	TMEM170A	TMEM170A	chr16	-	75498365	75498635	75498569	75498635	75485635	75485737	1344	92	0	78	2	250	125	0.16005365031	0.462431931203	1.0	0.951	0.049
794	SOX6	SOX6	chr11	-	16071258	16071484	16071300	16071484	16068059	16068247	794	3	13	0	9	166	125	0.159945875196	0.462431931203	0.148	0.0	0.148
1481	BCS1L	BCS1L	chr2	+	219524378	219524523	219524378	219524466	219525661	219526030	1481	0	9	4	19	181	125	0.161023131286	0.464518341867	0.0	0.127	-0.127
1997	C18orf21	C18orf21	chr18	+	33552587	33552870	33552587	33552803	33554858	33555058	1997	48	3	78	12	191	125	0.162041340424	0.464600973002	0.913	0.81	0.103
2178	GDNF	GDNF	chr5	-	37834747	37834924	37834825	37834924	37812778	37816237	2178	5	3	0	2	202	125	0.161824790507	0.464600973002	0.508	0.0	0.508
2655	RPL23AP7	RPL23AP7	chr2	-	114384457	114384715	114384614	114384715	114383185	114383306	2655	4	10	80	86	250	125	0.161949240336	0.464600973002	0.167	0.317	-0.15
548	PLEKHH3	PLEKHH3	chr17	-	40821935	40822394	40821960	40822394	40821447	40821639	548	96	14	11	0	149	125	0.161614004002	0.464600973002	0.852	1.0	-0.148
935	HPS5	HPS5	chr11	-	18343492	18343721	18343679	18343721	18333460	18333571	935	5	5	24	8	250	125	0.163237561486	0.467317287303	0.333	0.6	-0.267
1787	CREM	CREM	chr10	+	35484829	35485070	35484829	35485027	35495822	35495979	1787	5	6	0	3	167	125	0.163909422001	0.468526475674	0.384	0.0	0.384
1950	TCEAL3	TCEAL3	chrX	+	102862833	102862998	102862833	102862986	102863531	102863601	1950	3	16	18	38	136	125	0.166843298147	0.474477354056	0.147	0.303	-0.156
2245	CSPG5	CSPG5	chr3	-	47610560	47610717	47610641	47610717	47603727	47604251	2245	13	28	0	4	205	125	0.167523818002	0.474477354056	0.221	0.0	0.221
229	QTRTD1	QTRTD1	chr3	+	113784083	113784304	113784083	113784125	113785074	113785130	229	19	0	136	11	250	125	0.166892806786	0.474477354056	1.0	0.861	0.139
2447	BACE1	BACE1	chr11	-	117165846	117166063	117165978	117166063	117164586	117164649	2447	66	0	63	2	250	125	0.167328335801	0.474477354056	1.0	0.94	0.06
288	P3H1	P3H1	chr1	-	43212923	43213083	43212942	43213083	43212005	43212523	288	33	150	18	51	143	125	0.166704480473	0.474477354056	0.161	0.236	-0.075
295	ACTR6	ACTR6	chr12	+	100599453	100599535	100599453	100599522	100601440	100601564	295	3	17	4	75	137	125	0.167413400887	0.474477354056	0.139	0.046	0.093
822	TUBA1A	TUBA1A	chr12	-	49582199	49583107	49582671	49583107	49580393	49580616	822	48	1	16	2	250	125	0.167759831253	0.474477354056	0.96	0.8	0.16
128	HMBS	HMBS	chr11	+	118955586	118955867	118955586	118955776	118958964	118959018	128	4	20	15	186	215	125	0.168923661659	0.477000269846	0.104	0.045	0.059
2654	RPL23AP7	RPL23AP7	chr2	-	114384406	114384715	114384614	114384715	114383185	114383306	2654	4	10	13	86	250	125	0.169159840105	0.477000269846	0.167	0.07	0.097
1842	IFI6	IFI6	chr1	-	27995743	27995857	27995755	27995857	27994968	27995046	1842	28	125	27	79	136	125	0.170636715396	0.480443405568	0.171	0.239	-0.068
3044	YBEY	YBEY	chr21	+	47706266	47706651	47706266	47706329	47706783	47707037	3044	21	41	7	27	250	125	0.17117583408	0.481239844914	0.204	0.115	0.089
2541	RNF7	RNF7	chr3	+	141457050	141457358	141457050	141457351	141461485	141461749	2541	8	0	33	7	131	125	0.171812939811	0.482308970052	1.0	0.818	0.182
836	YAP1	YAP1	chr11	+	102076623	102076817	102076623	102076805	102094352	102094483	836	42	163	53	149	136	125	0.172429117542	0.483316242901	0.191	0.246	-0.055
2996	SUPT7L	SUPT7L	chr2	-	27886190	27886707	27886195	27886707	27885045	27885148	2996	19	171	19	106	129	125	0.173010154552	0.484222161324	0.097	0.148	-0.051
532	HEXIM2	HEXIM2	chr17	+	43237540	43238767	43237540	43238310	43240116	43240226	532	0	1	3	0	250	125	0.173625564434	0.485221443463	0.0	1.0	-1.0
1104	RAB23	RAB23	chr6	-	57086820	57087112	57086992	57087112	57075023	57075243	1104	7	0	19	5	250	125	0.178205760149	0.490719087331	1.0	0.655	0.345
1292	ATP2C1	ATP2C1	chr3	+	130720063	130720188	130720063	130720158	130734995	130735555	1292	20	15	117	52	154	125	0.177583278954	0.490719087331	0.52	0.646	-0.126
1543	ORC6	ORC6	chr16	+	46723557	46723741	46723557	46723682	46724902	46725032	1543	0	18	7	83	183	125	0.177513225294	0.490719087331	0.0	0.054	-0.054
1983	ARHGEF40	ARHGEF40	chr14	+	21542090	21543339	21542090	21543150	21543490	21543658	1983	440	7	230	1	250	125	0.177804552148	0.490719087331	0.969	0.991	-0.022
2309	TLE3	TLE3	chr15	-	70350488	70350630	70350524	70350630	70349812	70349997	2309	66	24	15	2	160	125	0.178147488247	0.490719087331	0.682	0.854	-0.172
2404	PIGG	PIGG	chr4	+	492988	493836	492988	493514	494184	494390	2404	6	23	2	24	250	125	0.177701207179	0.490719087331	0.115	0.04	0.075
2678	NF2	NF2	chr22	+	30079008	30079068	30079008	30079053	30090740	30094589	2678	1	14	2	293	139	125	0.178123353905	0.490719087331	0.06	0.006	0.054
3079	GON4L	GON4L	chr1	-	155826937	155827086	155826949	155827086	155823066	155823597	3079	20	10	27	6	136	125	0.177128304511	0.490719087331	0.648	0.805	-0.157
444	CHST11	CHST11	chr12	+	104850691	104851307	104850691	104851292	104995683	104995769	444	46	31	106	103	139	125	0.176733724667	0.490719087331	0.572	0.481	0.091
534	CCNC	CCNC	chr6	-	100016371	100016690	100016593	100016690	100010717	100010824	534	109	0	441	7	250	125	0.176191287805	0.490719087331	1.0	0.969	0.031
81	PGAP2	PGAP2	chr11	+	3845499	3845685	3845499	3845594	3846249	3846358	81	12	7	29	35	215	125	0.178812627791	0.491669275244	0.499	0.325	0.174
383	USP19	USP19	chr3	-	49154869	49155003	49154899	49155003	49154159	49154376	383	27	0	28	2	154	125	0.179238158285	0.492118803011	1.0	0.919	0.081
2511	CFL2	CFL2	chr14	-	35182459	35182767	35182713	35182767	35182265	35182342	2511	88	0	568	10	250	125	0.180200529209	0.49383631247	1.0	0.966	0.034
2850	TWF1	TWF1	chr12	-	44199633	44200178	44200023	44200178	44198297	44198375	2850	9	62	25	307	250	125	0.180389622127	0.49383631247	0.068	0.039	0.029
1058	AGTRAP	AGTRAP	chr1	+	11808471	11808667	11808471	11808646	11810133	11810828	1058	60	8	147	34	145	125	0.180791935059	0.49421725479	0.866	0.788	0.078
1808	FIBP	FIBP	chr11	-	65652979	65653134	65653000	65653134	65652548	65652657	1808	19	105	116	450	145	125	0.182127458127	0.497144427852	0.135	0.182	-0.047
1333	C15orf57	C15orf57	chr15	-	40856989	40857256	40857174	40857256	40854970	40855226	1333	1	47	0	106	250	125	0.183930757948	0.498477782286	0.011	0.0	0.011
1871	TAX1BP1	TAX1BP1	chr7	+	27855967	27856139	27855967	27856013	27856508	27856657	1871	53	260	55	357	250	125	0.183905853338	0.498477782286	0.092	0.072	0.02
2680	CDC37L1-AS1	CDC37L1-AS1	chr9	-	4679308	4679480	4679386	4679480	4676600	4676749	2680	0	5	2	4	202	125	0.183316582083	0.498477782286	0.0	0.236	-0.236
3001	LRRC23	LRRC23	chr12	+	7013896	7014239	7013896	7014067	7014748	7014923	3001	3	20	5	11	250	125	0.183943079406	0.498477782286	0.07	0.185	-0.115
661	ZFYVE27	ZFYVE27	chr10	+	99496877	99497082	99496877	99497078	99498233	99498431	661	3	36	7	32	128	125	0.183093831909	0.498477782286	0.075	0.176	-0.101
131	SRP14-AS1	SRP14-AS1	chr15	+	40331511	40331791	40331511	40331649	40338161	40338270	131	3	7	1	12	250	125	0.187245863594	0.505244149279	0.176	0.04	0.136
2209	RHNO1	RHNO1	chr12	+	2994448	2994700	2994448	2994658	2997076	2998691	2209	65	3	417	7	166	125	0.187516066053	0.505244149279	0.942	0.978	-0.036
2788	NUP155	NUP155	chr5	-	37370767	37371228	37370922	37371228	37364348	37364486	2788	6	21	13	97	250	125	0.187484800202	0.505244149279	0.125	0.063	0.062
3112	TSEN2	TSEN2	chr3	+	12526009	12526379	12526009	12526127	12531282	12531488	3112	4	0	5	3	250	125	0.187156291728	0.505244149279	1.0	0.455	0.545
2578	TRAPPC6A	TRAPPC6A	chr19	-	45681350	45681501	45681392	45681501	45668110	45668228	2578	4	16	3	3	166	125	0.187916124107	0.505596677755	0.158	0.43	-0.272
2563	ZMYM3	ZMYM3	chrX	-	70466444	70466542	70466480	70466542	70466202	70466362	2563	18	3	28	1	160	125	0.188765535773	0.507155473794	0.824	0.956	-0.132
1056	INTS7	INTS7	chr1	-	212125910	212126043	212125952	212126043	212119948	212120047	1056	20	1	68	0	166	125	0.189179644037	0.507534996601	0.938	1.0	-0.062
118	NDRG2	NDRG2	chr14	-	21486921	21486973	21486954	21486973	21486615	21486663	118	161	0	20	1	157	125	0.189447301713	0.507534996601	1.0	0.941	0.059
385	ATRAID	ATRAID	chr2	+	27435218	27435475	27435218	27435335	27436044	27436166	385	39	175	100	341	250	125	0.190242494768	0.50893932361	0.1	0.128	-0.028
675	IKZF5	IKZF5	chr10	-	124758008	124758187	124758012	124758187	124755509	124755692	675	95	4	35	4	128	125	0.190530379192	0.508984426917	0.959	0.895	0.064
554	MAPKAPK5	MAPKAPK5	chr12	+	112326688	112326810	112326688	112326804	112330770	112331228	554	4	2	5	0	130	125	0.191397323416	0.510574109908	0.658	1.0	-0.342
2799	NPHP1	NPHP1	chr2	-	110922096	110922307	110922264	110922307	110920624	110920709	2799	5	3	3	7	250	125	0.192894313888	0.511715180103	0.455	0.176	0.279
2820	ENTPD4	ENTPD4	chr8	-	23299081	23299236	23299105	23299236	23297261	23297428	2820	61	13	125	42	148	125	0.192914988026	0.511715180103	0.799	0.715	0.084
919	TMEM134	TMEM134	chr11	-	67235487	67235563	67235498	67235563	67234971	67235061	919	5	22	9	91	135	125	0.192388098742	0.511715180103	0.174	0.084	0.09
979	TMEM9	TMEM9	chr1	-	201123275	201123683	201123489	201123683	201122985	201123087	979	15	7	22	4	250	125	0.192459778598	0.511715180103	0.517	0.733	-0.216
1783	VPS45	VPS45	chr1	+	150039349	150040007	150039349	150039663	150040686	150040821	1783	77	0	137	3	250	125	0.193745169497	0.513192423576	1.0	0.958	0.042
598	DDIT3	DDIT3	chr12	-	57911051	57911536	57911488	57911536	57910370	57910963	598	412	7	90	0	250	125	0.195085566058	0.516015060644	0.967	1.0	-0.033
1175	VEGFA	VEGFA	chr6	+	43748468	43748591	43748468	43748522	43749692	43749824	1175	3	15	2	36	193	125	0.195590908025	0.516624086176	0.115	0.035	0.08
2586	C18orf54	C18orf54	chr18	+	51888012	51888318	51888012	51888261	51889140	51889291	2586	0	2	20	19	181	125	0.195899299987	0.516711917662	0.0	0.421	-0.421
1654	MLF1	MLF1	chr3	+	158288952	158289180	158288952	158289136	158314650	158314734	1654	102	16	9	0	168	125	0.196796547717	0.516936635567	0.826	1.0	-0.174
2642	SLC25A25	SLC25A25	chr9	+	130860760	130861047	130860760	130861004	130863374	130863501	2642	1	97	5	129	167	125	0.197085533049	0.516936635567	0.008	0.028	-0.02
3034	ZBTB8OS	ZBTB8OS	chr1	-	33116029	33116191	33116033	33116191	33086816	33087549	3034	3	2	4	0	128	125	0.196655501122	0.516936635567	0.594	1.0	-0.406
479	VPS36	VPS36	chr13	-	53024633	53024813	53024660	53024813	53016511	53016580	479	67	0	151	4	151	125	0.19686719087	0.516936635567	1.0	0.969	0.031
1334	C15orf57	C15orf57	chr15	-	40856964	40857256	40857174	40857256	40854970	40855226	1334	3	47	2	106	250	125	0.197633994342	0.51765221949	0.031	0.009	0.022
981	TMEM9	TMEM9	chr1	-	201123275	201123683	201123572	201123683	201122985	201123087	981	13	56	21	150	250	125	0.200517399266	0.524473086102	0.104	0.065	0.039
2812	CAP1	CAP1	chr1	+	40506254	40506473	40506254	40506455	40525008	40525130	2812	58	27	514	173	142	125	0.201766674057	0.527006695242	0.654	0.723	-0.069
1169	TAF1	TAF1	chrX	+	70678090	70678216	70678090	70678207	70678999	70679101	1169	1	1	5	0	133	125	0.202952899426	0.528614247919	0.484	1.0	-0.516
1405	PKM	PKM	chr15	-	72523236	72523727	72523240	72523727	72511284	72511451	1405	3	0	15	9	128	125	0.205997541674	0.528614247919	1.0	0.619	0.381
153	TMEM218	TMEM218	chr11	-	124981480	124981659	124981482	124981659	124972629	124972705	153	4	0	14	6	126	125	0.207108165768	0.528614247919	1.0	0.698	0.302
1557	CEP57L1	CEP57L1	chr6	+	109481774	109481933	109481774	109481919	109483951	109485115	1557	1	4	1	37	138	125	0.205340672476	0.528614247919	0.185	0.024	0.161
1879	ANAPC11	ANAPC11	chr17	+	79849588	79849717	79849588	79849709	79851427	79851490	1879	47	53	148	124	132	125	0.207167245191	0.528614247919	0.456	0.531	-0.075
2155	PQLC2	PQLC2	chr1	+	19638739	19639383	19638739	19638852	19644093	19644335	2155	14	1	115	1	250	125	0.206919854701	0.528614247919	0.875	0.983	-0.108
2510	IKZF2	IKZF2	chr2	-	213921556	213921823	213921634	213921823	213914436	213914604	2510	0	2	3	2	202	125	0.204845616975	0.528614247919	0.0	0.481	-0.481
2535	TRIM52-AS1	TRIM52-AS1	chr5	+	180690628	180690790	180690628	180690767	180691052	180691567	2535	20	4	9	5	147	125	0.207114079155	0.528614247919	0.81	0.605	0.205
255	PLD3	PLD3	chr19	+	40854331	40854675	40854331	40854631	40872325	40872417	255	46	5	9	3	168	125	0.204070870594	0.528614247919	0.873	0.691	0.182
269	CDC25B	CDC25B	chr20	+	3776385	3777378	3776385	3776526	3778310	3778396	269	21	0	24	2	250	125	0.206714570577	0.528614247919	1.0	0.857	0.143
2838	NFATC4	NFATC4	chr14	+	24845499	24846084	24845499	24845760	24846843	24848811	2838	503	52	59	10	250	125	0.205244607361	0.528614247919	0.829	0.747	0.082
448	AUP1	AUP1	chr2	-	74755877	74756409	74756258	74756409	74755066	74755133	448	84	3	41	0	250	125	0.207146655087	0.528614247919	0.933	1.0	-0.067
584	CCT8	CCT8	chr21	-	30445580	30446118	30445826	30446118	30442567	30442658	584	28	9	5	0	250	125	0.204120953875	0.528614247919	0.609	1.0	-0.391
626	SLFN11	SLFN11	chr17	-	33700492	33700720	33700600	33700720	33689757	33690845	626	2	1	0	2	232	125	0.206557933537	0.528614247919	0.519	0.0	0.519
706	IDUA	IDUA	chr4	+	997336	997417	997336	997413	997799	997900	706	7	45	6	17	128	125	0.205141042482	0.528614247919	0.132	0.256	-0.124
735	RSPRY1	RSPRY1	chr16	+	57220195	57220363	57220195	57220341	57238415	57238920	735	22	4	35	2	146	125	0.205518550515	0.528614247919	0.825	0.937	-0.112
858	ATG16L1	ATG16L1	chr2	+	234160216	234160588	234160216	234160586	234164747	234164841	858	16	0	150	12	126	125	0.206796940882	0.528614247919	1.0	0.925	0.075
1240	RCHY1	RCHY1	chr4	-	76439406	76439640	76439450	76439640	76434386	76434506	1240	48	0	129	4	168	125	0.207742938112	0.528725814343	1.0	0.96	0.04
1290	BRCA1	BRCA1	chr17	-	41243451	41246877	41246760	41246877	41242960	41243049	1290	7	3	122	19	250	125	0.211521978285	0.528725814343	0.538	0.762	-0.224
1492	ZNF302	ZNF302	chr19	+	35168543	35169008	35168543	35168738	35169641	35169718	1492	2	2	3	0	250	125	0.211205779435	0.528725814343	0.333	1.0	-0.667
1536	SIKE1	SIKE1	chr1	-	115323057	115323308	115323069	115323308	115322730	115322836	1536	1	25	8	57	136	125	0.208635618859	0.528725814343	0.035	0.114	-0.079
1826	CENPW	CENPW	chr6	+	126660934	126661590	126660934	126661545	126667350	126667464	1826	3	58	52	491	169	125	0.207982860028	0.528725814343	0.037	0.073	-0.036
1894	TMPRSS5	TMPRSS5	chr11	-	113570683	113570890	113570787	113570890	113570316	113570415	1894	0	2	1	0	228	125	0.210506342563	0.528725814343	0.0	1.0	-1.0
2046	THAP5	THAP5	chr7	-	108206273	108206466	108206395	108206466	108202587	108205549	2046	8	4	33	6	246	125	0.20865629708	0.528725814343	0.504	0.736	-0.232
2148	KMT2A	KMT2A	chr11	+	118361910	118362033	118361910	118362024	118362458	118362643	2148	10	19	13	47	133	125	0.209488092959	0.528725814343	0.331	0.206	0.125
2222	CAPG	CAPG	chr2	-	85626258	85626408	85626303	85626408	85625812	85625905	2222	6	1	1430	41	169	125	0.21066118933	0.528725814343	0.816	0.963	-0.147
2347	NOP56	NOP56	chr20	+	2636579	2636860	2636579	2636680	2637419	2637541	2347	326	11	147	2	250	125	0.211715555051	0.528725814343	0.937	0.974	-0.037
2823	HYI	HYI	chr1	-	43919056	43919168	43919083	43919168	43917875	43917990	2823	158	15	186	27	151	125	0.209471598295	0.528725814343	0.897	0.851	0.046
308	C15orf40	C15orf40	chr15	-	83680237	83680393	83680248	83680393	83678988	83679115	308	2	35	2	136	135	125	0.210701875736	0.528725814343	0.05	0.013	0.037
569	SERPINB6	SERPINB6	chr6	-	2971724	2972399	2971766	2972399	2959401	2959576	569	10	31	51	96	166	125	0.210908019755	0.528725814343	0.195	0.286	-0.091
597	SFI1	SFI1	chr22	+	32002313	32002416	32002313	32002380	32003922	32004019	597	26	3	37	1	160	125	0.209420760237	0.528725814343	0.871	0.967	-0.096
865	ZNF229	ZNF229	chr19	-	44935941	44936541	44936396	44936541	44930422	44934717	865	8	2	35	2	250	125	0.21072178357	0.528725814343	0.667	0.897	-0.23
960	PDE4DIP	PDE4DIP	chr1	-	144882445	144882881	144882775	144882881	144881429	144881622	960	5	1	15	0	250	125	0.208736733615	0.528725814343	0.714	1.0	-0.286
1084	PLEKHB2	PLEKHB2	chr2	+	131890474	131890588	131890474	131890564	131897742	131897848	1084	14	32	27	37	148	125	0.21246296912	0.529137644763	0.27	0.381	-0.111
1681	BOC	BOC	chr3	+	112935033	112935125	112935033	112935121	112968568	112968746	1681	47	40	2	5	128	125	0.212489918755	0.529137644763	0.534	0.281	0.253
292	RB1CC1	RB1CC1	chr8	-	53540591	53540728	53540600	53540728	53537276	53537347	292	52	59	32	24	133	125	0.212725730456	0.529137644763	0.453	0.556	-0.103
1591	PGM5-AS1	PGM5-AS1	chr9	-	70972518	70972782	70972638	70972782	70970079	70970521	1591	10	10	0	2	244	125	0.213343022989	0.529271066279	0.339	0.0	0.339
1873	ANAPC11	ANAPC11	chr17	+	79857117	79857418	79857117	79857203	79857795	79858409	1873	19	0	7	1	250	125	0.213213125766	0.529271066279	1.0	0.778	0.222
1041	ZSCAN18	ZSCAN18	chr19	-	58609296	58609730	58609540	58609730	58601231	58601753	1041	6	73	0	17	250	125	0.214417675533	0.530535434323	0.039	0.0	0.039
1447	TRIM13	TRIM13	chr13	+	50571142	50571352	50571142	50571267	50571802	50571899	1447	12	6	19	20	209	125	0.21415178666	0.530535434323	0.545	0.362	0.183
1235	TTC27	TTC27	chr2	+	32853086	32853447	32853086	32853200	32855589	32855767	1235	38	1	127	0	250	125	0.215019749809	0.530626925284	0.95	1.0	-0.05
3038	PICK1	PICK1	chr22	+	38453261	38453594	38453261	38453496	38453759	38453857	3038	40	15	139	33	222	125	0.214807844482	0.530626925284	0.6	0.703	-0.103
2006	ZNF827	ZNF827	chr4	-	146686130	146686317	146686139	146686317	146678778	146682750	2006	3	8	6	5	133	125	0.21598297656	0.532304501286	0.261	0.53	-0.269
2657	G6PC3	G6PC3	chr17	+	42148097	42148610	42148097	42148551	42151527	42151634	2657	9	96	32	211	183	125	0.216351566764	0.532514079139	0.06	0.094	-0.034
103	NTMT1	NTMT1	chr9	+	132388431	132388600	132388431	132388574	132396332	132396585	103	3	23	1	32	150	125	0.217533153538	0.534721547571	0.098	0.025	0.073
2252	SLC9A6	SLC9A6	chrX	+	135076944	135077144	135076944	135077048	135080266	135080344	2252	21	2	51	1	220	125	0.218253925211	0.535791988949	0.856	0.967	-0.111
1968	PTPN13	PTPN13	chr4	+	87685745	87685892	87685745	87685877	87686547	87686641	1968	24	74	25	115	139	125	0.218903913108	0.536686095061	0.226	0.164	0.062
1345	PMEPA1	PMEPA1	chr20	-	56285515	56285670	56285522	56285670	56234598	56234753	1345	7	0	46	9	131	125	0.219212384031	0.536741665202	1.0	0.83	0.17
1412	EIF1AD	EIF1AD	chr11	-	65769380	65769637	65769510	65769637	65767773	65767877	1412	110	6	84	9	250	125	0.219554256842	0.536878768684	0.902	0.824	0.078
1253	DUS4L	DUS4L	chr7	+	107204401	107204692	107204401	107204504	107205032	107205121	1253	5	0	12	4	250	125	0.224096489418	0.537841200935	1.0	0.6	0.4
1567	CPXM1	CPXM1	chr20	-	2776244	2776542	2776466	2776542	2775922	2776062	1567	37	2	29	0	250	125	0.221494786701	0.537841200935	0.902	1.0	-0.098
1583	ZFP90	ZFP90	chr16	+	68573115	68573382	68573115	68573372	68573660	68573728	1583	0	1	2	0	134	125	0.222077012962	0.537841200935	0.0	1.0	-1.0
1768	PAPD4	PAPD4	chr5	+	78908242	78908592	78908242	78908558	78908833	78908898	1768	15	3	37	17	158	125	0.223583518473	0.537841200935	0.798	0.633	0.165
1781	TBCE	TBCE	chr1	+	235530674	235530867	235530674	235530819	235543333	235543464	1781	1	13	0	38	172	125	0.22088710228	0.537841200935	0.053	0.0	0.053
1993	STX16	STX16	chr20	+	57226308	57227194	57226308	57227143	57242545	57242653	1993	30	63	39	117	175	125	0.221281122821	0.537841200935	0.254	0.192	0.062
2013	NREP	NREP	chr5	-	111310970	111311075	111311000	111311075	111071126	111071204	2013	2	0	0	1	154	125	0.223427302896	0.537841200935	1.0	0.0	1.0
2333	FAM227A	FAM227A	chr22	-	39035619	39035729	39035659	39035729	39034750	39034827	2333	2	0	0	1	164	125	0.223896408239	0.537841200935	1.0	0.0	1.0
23	LYN	LYN	chr8	+	56854413	56854550	56854413	56854487	56859006	56859052	23	8	1	90	38	187	125	0.223673910464	0.537841200935	0.842	0.613	0.229
2435	RCAN1	RCAN1	chr21	-	35897385	35897765	35897591	35897765	35895834	35896008	2435	2	0	0	1	250	125	0.224635884023	0.537841200935	1.0	0.0	1.0
2568	ZHX1	ZHX1	chr8	-	124286361	124286727	124286456	124286727	124279512	124279626	2568	2	4	2	18	219	125	0.222355114943	0.537841200935	0.222	0.06	0.162
270	KDM2A	KDM2A	chr11	+	67017556	67018269	67017556	67017817	67020164	67020328	270	282	0	389	4	250	125	0.225102866845	0.537841200935	1.0	0.98	0.02
2802	CYP2C8	CYP2C8	chr10	-	96828953	96829254	96828991	96829254	96827285	96827448	2802	0	1	2	0	162	125	0.223812011154	0.537841200935	0.0	1.0	-1.0
2866	C1QTNF9B-AS1	C1QTNF9B-AS1	chr13	+	24465523	24465670	24465523	24465589	24465751	24466242	2866	0	1	2	0	205	125	0.224816134496	0.537841200935	0.0	1.0	-1.0
332	FAM107B	FAM107B	chr10	-	14613761	14614188	14613989	14614188	14572330	14572514	332	2	0	0	1	250	125	0.224635884023	0.537841200935	1.0	0.0	1.0
544	RASA2	RASA2	chr3	+	141305487	141305597	141305487	141305594	141326519	141326602	544	11	23	9	36	127	125	0.221661213329	0.537841200935	0.32	0.197	0.123
906	POLR1B	POLR1B	chr2	+	113321942	113322076	113321942	113321981	113325543	113325714	906	10	1	77	1	219	125	0.224690372062	0.537841200935	0.851	0.978	-0.127
985	TMEM9	TMEM9	chr1	-	201123489	201123683	201123576	201123683	201122985	201123087	985	7	1	4	3	211	125	0.224972831687	0.537841200935	0.806	0.441	0.365
235	SPATS2L	SPATS2L	chr2	+	201170603	201171015	201170603	201170883	201194153	201194203	235	24	9	24	4	250	125	0.226026011542	0.539360673032	0.571	0.75	-0.179
2325	PCDHGC3	PCDHGC3	chr5	+	140855568	140858113	140855568	140855713	140874373	140874432	2325	253	7	184	2	250	125	0.227768602748	0.542829233453	0.948	0.979	-0.031
1146	SMARCA2	SMARCA2	chr9	+	2086828	2087071	2086828	2086897	2088499	2088613	1146	379	1	142	2	250	125	0.229310460196	0.545571821442	0.995	0.973	0.022
133	EMC6	EMC6	chr17	+	3572016	3572306	3572016	3572193	3572391	3572963	133	12	12	33	58	237	125	0.229958434092	0.545571821442	0.345	0.231	0.114
1434	CIZ1	CIZ1	chr9	-	130940987	130941694	130941351	130941694	130940647	130940769	1434	297	2	577	0	250	125	0.231888811855	0.545571821442	0.987	1.0	-0.013
1653	MLF1	MLF1	chr3	+	158288952	158289180	158288952	158289136	158310222	158310370	1653	286	1054	22	59	168	125	0.230327393377	0.545571821442	0.168	0.217	-0.049
1739	SNX17	SNX17	chr2	+	27594135	27594335	27594135	27594174	27595489	27595607	1739	3	1	9	0	250	125	0.230602298969	0.545571821442	0.6	1.0	-0.4
1907	ZCCHC9	ZCCHC9	chr5	+	80597401	80597874	80597401	80597489	80600559	80600960	1907	1	10	0	32	250	125	0.232063550581	0.545571821442	0.048	0.0	0.048
254	RECQL	RECQL	chr12	-	21654103	21654603	21654346	21654603	21652488	21652549	254	37	0	118	4	250	125	0.231219067255	0.545571821442	1.0	0.937	0.063
515	ERCC2	ERCC2	chr19	-	45873390	45873845	45873793	45873845	45872327	45872405	515	39	1	107	0	250	125	0.231457134282	0.545571821442	0.951	1.0	-0.049
553	CNN2	CNN2	chr19	+	1032557	1032695	1032557	1032662	1036128	1036245	553	283	6	2257	78	157	125	0.232114954916	0.545571821442	0.974	0.958	0.016
736	NUDT4	NUDT4	chr12	+	93772325	93772566	93772325	93772469	93788384	93788495	736	4	4	5	1	221	125	0.232075884223	0.545571821442	0.361	0.739	-0.378
933	UPRT	UPRT	chrX	+	74520701	74520850	74520701	74520800	74523239	74524732	933	2	26	11	57	174	125	0.231983986515	0.545571821442	0.052	0.122	-0.07
977	TMEM9	TMEM9	chr1	-	201115867	201115976	201115898	201115976	201112947	201113079	977	307	3	583	12	155	125	0.232465658413	0.545713133125	0.988	0.975	0.013
2503	LOC101927151	LOC101927151	chr19	+	28284374	28284558	28284374	28284517	28296512	28297688	2503	12	0	15	2	165	125	0.233362391505	0.546912354204	1.0	0.85	0.15
2648	ISG20	ISG20	chr15	+	89181973	89182409	89181973	89182307	89182573	89182825	2648	0	11	3	24	226	125	0.233558949985	0.546912354204	0.0	0.065	-0.065
2274	TBRG4	TBRG4	chr7	-	45151241	45151346	45151262	45151346	45148425	45148886	2274	36	2	113	15	145	125	0.235096260093	0.549142756784	0.939	0.867	0.072
2594	CCDC103	CCDC103	chr17	+	42977079	42977227	42977079	42977211	42978357	42978509	2594	1	1	12	1	140	125	0.234945067192	0.549142756784	0.472	0.915	-0.443
2698	CTSL	CTSL	chr9	+	90340973	90341313	90340973	90341168	90342508	90342644	2698	18	14	82	39	250	125	0.235614207913	0.549668922311	0.391	0.512	-0.121
668	STARD4	STARD4	chr5	-	110848082	110848295	110848088	110848295	110842027	110842077	668	18	5	49	6	130	125	0.23636619502	0.550739099563	0.776	0.887	-0.111
2109	DHRS4-AS1	DHRS4-AS1	chr14	-	24422782	24423406	24422982	24423406	24407939	24410367	2109	7	4	14	19	250	125	0.236773361645	0.551004179888	0.467	0.269	0.198
1530	TLE1	TLE1	chr9	-	84267098	84267203	84267128	84267203	84249011	84249216	1530	228	344	134	238	154	125	0.237297472334	0.551540412182	0.35	0.314	0.036
660	ZFYVE27	ZFYVE27	chr10	+	99498233	99498431	99498233	99498406	99504485	99504672	660	13	5	26	4	149	125	0.237896910982	0.552250183961	0.686	0.845	-0.159
1878	ANAPC11	ANAPC11	chr17	+	79849588	79849739	79849588	79849709	79851427	79851490	1878	15	53	52	124	154	125	0.238569832809	0.553026686277	0.187	0.254	-0.067
2962	PRDM10	PRDM10	chr11	-	129781979	129782120	129782018	129782120	129780370	129780551	2962	18	1	13	3	163	125	0.238820363456	0.553026686277	0.932	0.769	0.163
846	GEMIN8	GEMIN8	chrX	-	14044170	14044340	14044258	14044340	14039582	14039630	846	3	41	1	52	212	125	0.240042221037	0.555171540773	0.041	0.011	0.03
1243	RPP38	RPP38	chr10	+	15139178	15139765	15139178	15139408	15144216	15144335	1243	2	3	5	28	250	125	0.243238078184	0.55982904218	0.25	0.082	0.168
2664	C1D	C1D	chr2	-	68290076	68290159	68290089	68290159	68274304	68274451	2664	28	25	54	71	137	125	0.243248401714	0.55982904218	0.505	0.41	0.095
2937	SENP1	SENP1	chr12	-	48499184	48499775	48499239	48499775	48495251	48495299	2937	7	0	38	7	179	125	0.24316682652	0.55982904218	1.0	0.791	0.209
540	ARL6IP4	ARL6IP4	chr12	+	123464606	123465292	123464606	123464932	123465675	123465813	540	4	2	11	1	250	125	0.242611480973	0.55982904218	0.5	0.846	-0.346
1491	ZNF302	ZNF302	chr19	+	35168543	35169008	35168543	35168761	35169641	35169718	1491	2	4	3	1	250	125	0.243876763357	0.560588202674	0.2	0.6	-0.4
1415	CNKSR1	CNKSR1	chr1	+	26509836	26509926	26509836	26509905	26510219	26510321	1415	0	5	14	56	145	125	0.246981636535	0.567031189991	0.0	0.177	-0.177
876	RCC1	RCC1	chr1	+	28857034	28857127	28857034	28857085	28858314	28858502	876	0	16	5	68	166	125	0.248002239357	0.56867912761	0.0	0.052	-0.052
1538	SIKE1	SIKE1	chr1	-	115323007	115323308	115323069	115323308	115321762	115321905	1538	3	2	2	6	186	125	0.249578945198	0.569203423144	0.502	0.183	0.319
1706	PHPT1	PHPT1	chr9	+	139743267	139744048	139743267	139744025	139744464	139744589	1706	43	7	75	21	147	125	0.250325276149	0.569203423144	0.839	0.752	0.087
1786	FECH	FECH	chr18	-	55247286	55247431	55247304	55247431	55240477	55240597	1786	0	12	11	119	142	125	0.250512133261	0.569203423144	0.0	0.075	-0.075
2243	NETO2	NETO2	chr16	-	47156778	47156823	47156799	47156823	47156567	47156695	2243	322	63	456	109	145	125	0.250422415921	0.569203423144	0.815	0.783	0.032
2688	ZNF761	ZNF761	chr19	+	53948253	53948472	53948253	53948376	53949479	53949590	2688	2	1	6	15	220	125	0.248867906238	0.569203423144	0.532	0.185	0.347
2954	UBE3B	UBE3B	chr12	+	109915427	109915914	109915427	109915569	109919441	109919547	2954	16	8	41	36	250	125	0.250808922882	0.569203423144	0.5	0.363	0.137
3008	ARHGDIA	ARHGDIA	chr17	-	79827205	79827501	79827417	79827501	79827048	79827112	3008	1002	10	2448	15	250	125	0.250958697744	0.569203423144	0.98	0.988	-0.008
8	TAZ	TAZ	chrX	+	153639853	153640343	153639853	153640289	153640422	153640551	8	1	16	8	39	178	125	0.249365448782	0.569203423144	0.042	0.126	-0.084
98	NMRAL1	NMRAL1	chr16	-	4524410	4524651	4524423	4524651	4524093	4524167	98	17	11	83	32	137	125	0.250520045112	0.569203423144	0.585	0.703	-0.118
533	HEXIM2	HEXIM2	chr17	+	43237540	43238767	43237540	43238615	43240116	43240226	533	1	1	4	0	250	125	0.251757950126	0.570327418983	0.333	1.0	-0.667
11	BABAM1	BABAM1	chr19	+	17378184	17378336	17378184	17378325	17379602	17379900	11	88	3	217	15	135	125	0.253183363866	0.572395788899	0.964	0.931	0.033
1410	EIF1AD	EIF1AD	chr11	-	65769380	65769637	65769510	65769637	65767037	65767146	1410	103	2	77	0	250	125	0.254213986513	0.572395788899	0.963	1.0	-0.037
2759	LOC374443	LOC374443	chr12	+	9800642	9801529	9800642	9800924	9806278	9806404	2759	10	3	12	9	250	125	0.254288145056	0.572395788899	0.625	0.4	0.225
3123	BCL2L1	BCL2L1	chr20	-	30309457	30310151	30309646	30310151	30252260	30253889	3123	87	4	3841	92	250	125	0.254499725096	0.572395788899	0.916	0.954	-0.038
811	CTAGE5	CTAGE5	chr14	+	39760222	39760315	39760222	39760300	39762474	39762585	811	0	21	4	71	139	125	0.253829788622	0.572395788899	0.0	0.048	-0.048
931	NR3C1	NR3C1	chr5	-	142693563	142693733	142693566	142693733	142689661	142689778	931	4	68	8	66	127	125	0.253909752679	0.572395788899	0.055	0.107	-0.052
2131	ZC3H14	ZC3H14	chr14	+	89069171	89069404	89069171	89069389	89073586	89073707	2131	77	4	141	14	139	125	0.25548998011	0.573935625175	0.945	0.901	0.044
469	NFKBIL1	NFKBIL1	chr6	+	31525404	31525626	31525404	31525581	31525798	31526606	469	83	18	81	26	169	125	0.256417516331	0.574644505572	0.773	0.697	0.076
812	MTRR	MTRR	chr5	+	7869216	7869328	7869216	7869302	7870882	7871036	812	10	0	23	3	150	125	0.256197607155	0.574644505572	1.0	0.865	0.135
3101	FAM219A	FAM219A	chr9	-	34405862	34405962	34405913	34405962	34402702	34402805	3101	12	16	39	31	175	125	0.25761575252	0.576641696344	0.349	0.473	-0.124
1298	SLC39A11	SLC39A11	chr17	-	70943869	70944014	70943890	70944014	70845772	70845943	1298	1	9	16	45	145	125	0.25866341644	0.57800979721	0.087	0.235	-0.148
905	YIF1B	YIF1B	chr19	-	38806356	38806445	38806386	38806445	38800044	38800283	905	7	1	27	13	154	125	0.258842513021	0.57800979721	0.85	0.628	0.222
1556	FAM193A	FAM193A	chr4	+	2696672	2696869	2696672	2696809	2698089	2698320	1556	38	0	21	1	184	125	0.260153224685	0.579835030979	1.0	0.934	0.066
417	RUSC1	RUSC1	chr1	+	155294185	155294734	155294185	155294600	155294892	155294969	417	45	21	220	73	250	125	0.260281789883	0.579835030979	0.517	0.601	-0.084
680	B3GAT3	B3GAT3	chr11	-	62389337	62389647	62389347	62389647	62387968	62388143	680	115	3	164	9	134	125	0.260586137458	0.579835030979	0.973	0.944	0.029
643	MOCS2	MOCS2	chr5	-	52405080	52405602	52405541	52405602	52404351	52404473	643	4	18	9	88	250	125	0.260905445958	0.579858494094	0.1	0.049	0.051
1596	PRDX1	PRDX1	chr1	-	45987280	45987610	45987306	45987610	45984609	45984726	1596	14	6	15	13	150	125	0.261750387822	0.580420700886	0.66	0.49	0.17
1949	TCEAL3	TCEAL3	chrX	+	102862833	102862998	102862833	102862986	102863965	102864855	1949	2	2	1	6	136	125	0.262173438312	0.580420700886	0.479	0.133	0.346
2956	UBE3B	UBE3B	chr12	+	109915427	109915581	109915427	109915569	109919441	109919547	2956	3	8	5	36	136	125	0.262006188333	0.580420700886	0.256	0.113	0.143
654	APOM	APOM	chr6	+	31624248	31624410	31624248	31624403	31625001	31625075	654	2	16	0	11	131	125	0.262394661902	0.580420700886	0.107	0.0	0.107
1892	NDUFV1	NDUFV1	chr11	+	67374322	67374547	67374322	67374520	67375866	67375949	1892	197	1	422	7	151	125	0.263210330574	0.580819900092	0.994	0.98	0.014
2527	USF1	USF1	chr1	-	161012344	161012460	161012375	161012460	161011905	161012007	2527	120	45	112	55	155	125	0.263502957869	0.580819900092	0.683	0.622	0.061
298	YIPF5	YIPF5	chr5	-	143549847	143550278	143550098	143550278	143549409	143549529	298	6	105	7	236	250	125	0.26296717851	0.580819900092	0.028	0.015	0.013
170	LOC100294145	LOC100294145	chr6	+	32861952	32862803	32861952	32862704	32868696	32871535	170	1	1	11	73	223	125	0.263850329885	0.580903774354	0.359	0.078	0.281
1252	DUS4L	DUS4L	chr7	+	107204401	107204654	107204401	107204504	107205032	107205121	1252	4	0	11	4	250	125	0.265425483983	0.582869369344	1.0	0.579	0.421
2204	IKBKB	IKBKB	chr8	+	42150960	42151086	42150960	42151030	42162704	42162793	2204	2	29	3	134	180	125	0.265196217275	0.582869369344	0.046	0.015	0.031
2216	MFSD11	MFSD11	chr17	+	74733582	74734058	74733582	74733965	74734363	74734530	2216	3	8	2	1	217	125	0.265984584413	0.582869369344	0.178	0.535	-0.357
436	THUMPD3	THUMPD3	chr3	+	9404716	9405016	9404716	9404811	9406699	9407004	436	29	7	100	40	250	125	0.265944566983	0.582869369344	0.674	0.556	0.118
407	ZNF512	ZNF512	chr2	+	27805835	27806009	27805835	27805995	27820933	27821121	407	16	3	7	0	138	125	0.266497988302	0.583313778591	0.829	1.0	-0.171
2638	TTPAL	TTPAL	chr20	+	43112976	43113170	43112976	43113068	43115235	43115346	2638	14	2	49	2	226	125	0.266909127388	0.583440003	0.795	0.931	-0.136
3105	GPX8	GPX8	chr5	+	54455945	54456224	54455945	54456071	54459882	54463129	3105	41	0	192	5	250	125	0.267176998179	0.583440003	1.0	0.95	0.05
1425	FAM111A	FAM111A	chr11	+	58910555	58910777	58910555	58910590	58913299	58913329	1425	10	2	36	2	250	125	0.267704469402	0.58391288448	0.714	0.9	-0.186
695	LOH12CR1	LOH12CR1	chr12	+	12510012	12510443	12510012	12510052	12514139	12514283	695	3	1	23	1	250	125	0.268045739516	0.583979000941	0.6	0.92	-0.32
106	CENPK	CENPK	chr5	-	64857289	64857391	64857323	64857391	64848319	64848376	106	6	0	41	8	158	125	0.269064355142	0.585518955917	1.0	0.802	0.198
2345	PEX5	PEX5	chr12	+	7342281	7342812	7342281	7342346	7342957	7343120	2345	4	1	13	12	250	125	0.270083753548	0.587057047643	0.667	0.351	0.316
204	LTBP3	LTBP3	chr11	-	65325099	65325699	65325103	65325699	65321521	65321851	204	181	6	93	6	128	125	0.270981370572	0.588327183739	0.967	0.938	0.029
1081	TFDP1	TFDP1	chr13	+	114292132	114292211	114292132	114292199	114294434	114295788	1081	73	24	574	142	136	125	0.271786593651	0.589394021797	0.737	0.788	-0.051
228	SMTN	SMTN	chr22	+	31496870	31497035	31496870	31496939	31500301	31500610	228	272	1	606	7	220	125	0.273268483915	0.591924120868	0.994	0.98	0.014
785	GOLGB1	GOLGB1	chr3	-	121388043	121388202	121388058	121388202	121386907	121387005	785	43	82	17	47	139	125	0.274576613536	0.59407244265	0.32	0.245	0.075
954	SF1	SF1	chr11	-	64535038	64535316	64535042	64535316	64534663	64534723	954	88	647	44	400	128	125	0.276843573727	0.598287953348	0.117	0.097	0.02
2134	PTK2	PTK2	chr8	-	141685528	141685598	141685558	141685598	141684396	141684503	2134	10	119	18	338	154	125	0.278134897664	0.599537333124	0.064	0.041	0.023
2580	NAT9	NAT9	chr17	-	72771737	72771846	72771760	72771846	72769714	72769824	2580	2	31	2	100	147	125	0.278042150567	0.599537333124	0.052	0.017	0.035
2786	HCCS	HCCS	chrX	+	11129405	11129638	11129405	11129543	11130138	11130280	2786	23	0	111	5	219	125	0.278379421983	0.599537333124	1.0	0.927	0.073
859	PUM1	PUM1	chr1	-	31422973	31423108	31422979	31423108	31413997	31414119	859	4	0	5	2	130	125	0.279535200553	0.601336891911	1.0	0.706	0.294
1350	TSEN34	TSEN34	chr19	+	54694118	54694301	54694118	54694222	54695211	54695458	1350	6	2	22	2	203	125	0.280121613842	0.601908913953	0.649	0.871	-0.222
1665	EDF1	EDF1	chr9	-	139757793	139757900	139757802	139757900	139757357	139757451	1665	79	0	137	3	133	125	0.280919247472	0.602932967717	1.0	0.977	0.023
549	PLEKHH3	PLEKHH3	chr17	-	40823011	40823148	40823020	40823148	40822590	40822723	549	82	33	15	3	133	125	0.281304512506	0.603070632975	0.7	0.825	-0.125
1099	MITF	MITF	chr3	+	69986972	69987200	69986972	69987032	69990386	69990482	1099	19	1	107	1	250	125	0.285324814862	0.603109992164	0.905	0.982	-0.077
1451	CDKN2B	CDKN2B	chr9	-	22008673	22009312	22008796	22009312	22002901	22006246	1451	0	6	2	9	247	125	0.281647711236	0.603109992164	0.0	0.101	-0.101
1476	AFMID	AFMID	chr17	+	76201683	76201834	76201683	76201819	76202026	76202131	1476	0	3	3	6	139	125	0.282681625387	0.603109992164	0.0	0.31	-0.31
1693	MRE11A	MRE11A	chr11	-	94226849	94227040	94226956	94227040	94225947	94226072	1693	28	15	45	15	231	125	0.285485978033	0.603109992164	0.503	0.619	-0.116
1714	RWDD3	RWDD3	chr1	+	95709766	95710271	95709766	95710254	95712097	95712213	1714	3	5	4	19	141	125	0.282260326336	0.603109992164	0.347	0.157	0.19
1866	CHCHD7	CHCHD7	chr8	+	57125320	57125468	57125320	57125448	57127156	57127226	1866	104	79	79	76	144	125	0.283724920801	0.603109992164	0.533	0.474	0.059
1998	C18orf21	C18orf21	chr18	+	33552587	33552870	33552587	33552768	33554858	33555058	1998	48	0	79	2	226	125	0.283202983097	0.603109992164	1.0	0.956	0.044
2399	PIGG	PIGG	chr4	+	514844	515038	514844	515016	515448	515730	2399	27	14	44	14	146	125	0.285416568304	0.603109992164	0.623	0.729	-0.106
2479	NLRX1	NLRX1	chr11	+	119039421	119040011	119039421	119039603	119042064	119042182	2479	4	0	12	4	250	125	0.284827900345	0.603109992164	1.0	0.6	0.4
411	NDUFB11	NDUFB11	chrX	-	47001982	47002143	47002012	47002143	47001614	47001839	411	274	595	346	676	154	125	0.285559073605	0.603109992164	0.272	0.294	-0.022
561	VIPAS39	VIPAS39	chr14	-	77923437	77923983	77923837	77923983	77920352	77920445	561	14	40	8	39	250	125	0.284470088618	0.603109992164	0.149	0.093	0.056
697	ATP2A1-AS1	ATP2A1-AS1	chr16	-	28890809	28891242	28890862	28891242	28890277	28890428	697	1	0	8	17	177	125	0.285818899375	0.603109992164	1.0	0.249	0.751
918	MORC4	MORC4	chrX	-	106185167	106185451	106185205	106185451	106183963	106184862	918	85	69	53	32	162	125	0.285767837023	0.603109992164	0.487	0.561	-0.074
99	GAA	GAA	chr17	+	78075354	78075689	78075354	78075424	78078353	78078931	99	15	7	2	3	250	125	0.282679064343	0.603109992164	0.517	0.25	0.267
1795	KLF6	KLF6	chr10	-	3823832	3824406	3823958	3824406	3822297	3822421	1795	1431	36	4929	100	250	125	0.286940702461	0.604207313797	0.952	0.961	-0.009
592	RAD51C	RAD51C	chr17	+	56769933	56770149	56769933	56770046	56772291	56772741	592	44	7	182	17	227	125	0.286982387597	0.604207313797	0.776	0.855	-0.079
2644	CNOT8	CNOT8	chr5	+	154238078	154238376	154238078	154238328	154242766	154242955	2644	12	23	18	56	172	125	0.288181942424	0.606053401873	0.275	0.189	0.086
380	ACTL6A	ACTL6A	chr3	+	179280667	179280905	179280667	179280761	179287611	179287688	380	35	8	478	69	250	125	0.2886238178	0.60630372464	0.686	0.776	-0.09
2933	SLC43A3	SLC43A3	chr11	-	57194534	57194621	57194538	57194621	57194060	57194125	2933	9	0	156	17	128	125	0.288950561562	0.606311904596	1.0	0.9	0.1
2819	TTC23	TTC23	chr15	-	99789375	99789824	99789621	99789824	99785593	99785715	2819	11	1	36	10	250	125	0.289959197528	0.607749300176	0.846	0.643	0.203
124	AKR1E2	AKR1E2	chr10	+	4889339	4889491	4889339	4889422	4889679	4890251	124	0	2	2	2	193	125	0.292570096259	0.61168691689	0.0	0.393	-0.393
2315	ANAPC16	ANAPC16	chr10	+	73975757	73975896	73975757	73975830	73990123	73990198	2315	17	7	26	19	190	125	0.292997934662	0.61168691689	0.615	0.474	0.141
2443	BHLHB9	BHLHB9	chrX	+	101975641	101975753	101975641	101975749	101975884	101976019	2443	4	12	5	6	128	125	0.293099846281	0.61168691689	0.246	0.449	-0.203
2872	C11orf74	C11orf74	chr11	+	36616042	36616311	36616042	36616191	36631630	36631789	2872	10	21	12	14	244	125	0.293140694995	0.61168691689	0.196	0.305	-0.109
1757	ST6GALNAC6	ST6GALNAC6	chr9	-	130652915	130653322	130652934	130653322	130649762	130649870	1757	36	3	85	14	143	125	0.294355944478	0.612265390245	0.913	0.841	0.072
2037	ENPP2	ENPP2	chr8	-	120594657	120594842	120594669	120594842	120592355	120592407	2037	108	56	0	1	136	125	0.294721998286	0.612265390245	0.639	0.0	0.639
2573	CEP164	CEP164	chr11	+	117279605	117279744	117279605	117279720	117280333	117280681	2573	14	8	41	13	148	125	0.294668912709	0.612265390245	0.596	0.727	-0.131
3102	FAM219A	FAM219A	chr9	-	34458201	34458568	34458234	34458568	34405862	34405962	3102	14	1	21	0	157	125	0.294202135369	0.612265390245	0.918	1.0	-0.082
1729	AMZ2	AMZ2	chr17	+	66244144	66244227	66244144	66244199	66244780	66244846	1729	5	0	17	4	152	125	0.295635848298	0.612808082896	1.0	0.778	0.222
1959	NUDT16L1	NUDT16L1	chr16	+	4743978	4744309	4743978	4744239	4744958	4745860	1959	3	17	3	6	194	125	0.295540644689	0.612808082896	0.102	0.244	-0.142
1986	C1orf109	C1orf109	chr1	-	38155887	38156267	38156005	38156267	38155277	38155555	1986	15	0	58	4	242	125	0.296152026374	0.613201218887	1.0	0.882	0.118
492	ZKSCAN7	ZKSCAN7	chr3	+	44596666	44597010	44596666	44596973	44598421	44598962	492	2	9	4	6	161	125	0.296934264768	0.613468150973	0.147	0.341	-0.194
566	TSEN15	TSEN15	chr1	+	184041290	184041444	184041290	184041432	184041960	184043344	566	0	15	5	77	136	125	0.296827938438	0.613468150973	0.0	0.056	-0.056
937	FAN1	FAN1	chr15	+	31196075	31196227	31196075	31196214	31196714	31198100	937	4	8	15	14	137	125	0.29741491463	0.613785944698	0.313	0.494	-0.181
2324	ZNF550	ZNF550	chr19	-	58055018	58055951	58055604	58055951	58053203	58054611	2324	5	0	7	2	250	125	0.299315288764	0.617029761031	1.0	0.636	0.364
758	THTPA	THTPA	chr14	+	24025190	24026513	24025190	24025552	24027903	24028790	758	32	7	49	18	250	125	0.299771483966	0.617292595272	0.696	0.576	0.12
238	TCEB1	TCEB1	chr8	-	74884311	74884522	74884479	74884522	74868145	74868289	238	9	9	9	4	250	125	0.301067227889	0.619122879257	0.333	0.529	-0.196
517	ZNF630	ZNF630	chrX	-	47930633	47931025	47930832	47931025	47926259	47926449	517	5	1	9	0	250	125	0.301319654761	0.619122879257	0.714	1.0	-0.286
230	HNRNPU	HNRNPU	chr1	-	245026918	245027827	245026975	245027827	245025920	245026032	230	96	214	120	225	181	125	0.301949727071	0.619739439824	0.237	0.269	-0.032
1559	SPIDR	SPIDR	chr8	+	48192449	48192605	48192449	48192568	48196616	48196683	1559	89	7	139	6	161	125	0.302406469499	0.619999290086	0.908	0.947	-0.039
1173	GPN3	GPN3	chr12	-	110905930	110906089	110905960	110906089	110902910	110903019	1173	1	46	12	203	154	125	0.303372853213	0.620625510168	0.017	0.046	-0.029
2384	SP100	SP100	chr2	+	231331834	231331930	231331834	231331921	231333757	231333811	2384	40	0	144	4	133	125	0.303075974764	0.620625510168	1.0	0.971	0.029
1109	TEAD2	TEAD2	chr19	-	49858559	49858676	49858568	49858676	49858404	49858463	1109	34	52	53	108	133	125	0.304718464537	0.620673835575	0.381	0.316	0.065
1346	KXD1	KXD1	chr19	+	18668571	18668759	18668571	18668724	18672845	18672967	1346	2	67	1	154	159	125	0.304398794968	0.620673835575	0.023	0.005	0.018
2663	C1D	C1D	chr2	-	68290076	68290159	68290089	68290159	68280192	68280269	2663	5	9	5	20	137	125	0.304535296119	0.620673835575	0.336	0.186	0.15
531	HEXIM2	HEXIM2	chr17	+	43237540	43238615	43237540	43238310	43240116	43240226	531	1	1	3	0	250	125	0.303756858051	0.620673835575	0.333	1.0	-0.667
1460	AURKA	AURKA	chr20	-	54966998	54967351	54967209	54967351	54963211	54963258	1460	2	0	46	29	250	125	0.305262544457	0.62097487062	1.0	0.442	0.558
281	METTL23	METTL23	chr17	+	74725771	74725876	74725771	74725859	74729059	74729297	281	30	4	52	3	141	125	0.305527572126	0.62097487062	0.869	0.939	-0.07
1001	FAM193B	FAM193B	chr5	-	176980168	176981548	176981249	176981548	176965905	176966148	1001	23	15	19	7	250	125	0.306850297956	0.622332171745	0.434	0.576	-0.142
2180	ZNF707	ZNF707	chr8	+	144773242	144773402	144773242	144773369	144773769	144773883	2180	5	8	12	9	157	125	0.307189522475	0.622332171745	0.332	0.515	-0.183
2571	TCF4	TCF4	chr18	-	52899739	52899902	52899751	52899902	52896077	52896307	2571	84	56	9	10	136	125	0.30692302157	0.622332171745	0.58	0.453	0.127
2145	SUV39H2	SUV39H2	chr10	+	14938844	14939516	14938844	14938976	14941537	14941684	2145	59	1	147	7	250	125	0.308721874058	0.624762585648	0.967	0.913	0.054
163	TYSND1	TYSND1	chr10	-	71905176	71906496	71906408	71906496	71903597	71903728	163	25	1	34	0	250	125	0.309319635951	0.625046040672	0.926	1.0	-0.074
991	LOC101928837	LOC101928837	chr11	-	76494034	76494106	76494046	76494106	76493624	76493900	991	2	4	0	3	136	125	0.309527592026	0.625046040672	0.315	0.0	0.315
1940	DHX16	DHX16	chr6	-	30640411	30640830	30640732	30640830	30638812	30639051	1940	41	0	126	3	250	125	0.310204696966	0.625740516544	1.0	0.955	0.045
2029	AKTIP	AKTIP	chr16	-	53537029	53537216	53537058	53537216	53534129	53534241	2029	0	9	5	47	153	125	0.312376237843	0.62742521355	0.0	0.08	-0.08
265	ATP5J	ATP5J	chr21	-	27107625	27107965	27107797	27107965	27101941	27102112	265	38	8	85	28	250	125	0.311947349586	0.62742521355	0.704	0.603	0.101
2852	MAPKAPK3	MAPKAPK3	chr3	+	50654561	50654672	50654561	50654657	50654944	50655215	2852	3	11	19	34	139	125	0.311681727048	0.62742521355	0.197	0.334	-0.137
702	TMEM205	TMEM205	chr19	-	11456195	11456981	11456802	11456981	11455927	11456091	702	378	7	576	6	250	125	0.312076416371	0.62742521355	0.964	0.98	-0.016
1180	TDRKH	TDRKH	chr1	-	151762855	151763010	151762880	151763010	151755374	151755525	1180	0	1	15	8	149	125	0.31371806787	0.627510447355	0.0	0.611	-0.611
1485	KIF2A	KIF2A	chr5	+	61648414	61648537	61648414	61648480	61649101	61649202	1485	43	45	121	98	181	125	0.314085254792	0.627510447355	0.398	0.46	-0.062
1777	CCDC120	CCDC120	chrX	+	48916496	48916626	48916496	48916590	48919489	48919648	1777	3	0	41	15	160	125	0.313090782325	0.627510447355	1.0	0.681	0.319
2181	UBAP2L	UBAP2L	chr1	+	154207066	154207235	154207066	154207214	154207671	154207767	2181	222	4	465	4	145	125	0.314089361296	0.627510447355	0.98	0.99	-0.01
2945	MBD4	MBD4	chr3	-	129156562	129156793	129156650	129156793	129152904	129152979	2945	22	1	110	1	212	125	0.313029748894	0.627510447355	0.928	0.985	-0.057
2437	MADD	MADD	chr11	+	47317046	47317130	47317046	47317118	47317447	47317606	2437	26	13	59	19	136	125	0.315461803843	0.629530068394	0.648	0.741	-0.093
2474	ZCCHC7	ZCCHC7	chr9	+	37120594	37120891	37120594	37120773	37126308	37126939	2474	1	4	4	4	242	125	0.315770673284	0.629530068394	0.114	0.341	-0.227
2038	SNX14	SNX14	chr6	-	86303296	86303874	86303551	86303874	86283975	86284096	2038	55	3	238	6	250	125	0.316626486453	0.63056685213	0.902	0.952	-0.05
2500	DEDD2	DEDD2	chr19	-	42706140	42706224	42706202	42706224	42702744	42703981	2500	4	2	3	0	186	125	0.317328409853	0.631295289941	0.573	1.0	-0.427
1631	PRKD2	PRKD2	chr19	-	47220071	47220384	47220207	47220384	47219387	47219792	1631	50	2	91	8	250	125	0.318867846838	0.631493142742	0.926	0.85	0.076
1642	CELF2	CELF2	chr10	+	11356101	11356233	11356101	11356221	11363169	11363349	1642	21	26	51	44	136	125	0.317766603183	0.631493142742	0.426	0.516	-0.09
2223	PRPS2	PRPS2	chrX	+	12817325	12817518	12817325	12817509	12827352	12827451	2223	10	131	25	488	133	125	0.318187116794	0.631493142742	0.067	0.046	0.021
2343	YWHAZ	YWHAZ	chr8	-	101963413	101963560	101963462	101963560	101960823	101961128	2343	1	0	6	11	173	125	0.319261677064	0.631493142742	1.0	0.283	0.717
2700	CTSL	CTSL	chr9	+	90340973	90341168	90340973	90341164	90342508	90342644	2700	14	1	39	8	128	125	0.319445412995	0.631493142742	0.932	0.826	0.106
3104	GPX8	GPX8	chr5	+	54455945	54456224	54455945	54456071	54456821	54457083	3104	84	6	485	21	250	125	0.318540142196	0.631493142742	0.875	0.92	-0.045
1102	RAB23	RAB23	chr6	-	57086523	57087112	57086992	57087112	57075023	57075243	1102	10	0	52	5	250	125	0.320039201566	0.632001704039	1.0	0.839	0.161
2002	ZNF610	ZNF610	chr19	+	52850959	52851197	52850959	52851084	52852406	52852488	2002	4	2	3	0	237	125	0.320430339241	0.632109429721	0.513	1.0	-0.487
1716	RWDD3	RWDD3	chr1	+	95709766	95710254	95709766	95710207	95712097	95712213	1716	5	0	35	7	171	125	0.321859733967	0.632532819855	1.0	0.785	0.215
2007	ZNF827	ZNF827	chr4	-	146686130	146686317	146686139	146686317	146684241	146684274	2007	3	1	14	16	133	125	0.321687188883	0.632532819855	0.738	0.451	0.287
2154	ZNF566	ZNF566	chr19	-	36980375	36980463	36980387	36980463	36967450	36967518	2154	1	5	2	2	136	125	0.321992212876	0.632532819855	0.155	0.479	-0.324
2558	OXLD1	OXLD1	chr17	-	79633179	79633667	79633547	79633667	79632065	79632614	2558	3	0	4	2	250	125	0.3210134479	0.632532819855	1.0	0.5	0.5
1974	CXorf40A	CXorf40A	chrX	+	148623563	148623630	148623563	148623611	148626913	148627046	1974	8	30	11	24	143	125	0.322411673943	0.632695009054	0.189	0.286	-0.097
666	STARD4	STARD4	chr5	-	110848082	110848295	110848088	110848295	110843026	110843140	666	46	10	243	76	130	125	0.323015078211	0.633217449771	0.816	0.755	0.061
1652	ZNF276	ZNF276	chr16	+	89793686	89793765	89793686	89793733	89795642	89795726	1652	49	71	16	33	156	125	0.324027374006	0.63346472824	0.356	0.28	0.076
1749	ATP8B3	ATP8B3	chr19	-	1811487	1811883	1811599	1811883	1810620	1810682	1749	2	0	4	3	236	125	0.324153143684	0.63346472824	1.0	0.414	0.586
1778	AKAP9	AKAP9	chr7	+	91699343	91699520	91699343	91699496	91700218	91700323	1778	19	5	45	6	148	125	0.323885376905	0.63346472824	0.762	0.864	-0.102
1593	MID1	MID1	chrX	-	10534927	10535643	10535041	10535643	10491131	10491227	1593	49	2	128	11	238	125	0.327504417684	0.638022091712	0.928	0.859	0.069
374	ATP6V1G2	ATP6V1G2	chr6	-	31514254	31514625	31514408	31514625	31513885	31513986	374	14	0	10	1	250	125	0.327139987587	0.638022091712	1.0	0.833	0.167
79	PGAP2	PGAP2	chr11	+	3845499	3845685	3845499	3845606	3846249	3846358	79	6	31	24	76	203	125	0.327235151955	0.638022091712	0.106	0.163	-0.057
1558	SPIDR	SPIDR	chr8	+	48641494	48641664	48641494	48641609	48647868	48648563	1558	14	1	18	0	179	125	0.329046119915	0.638376666529	0.907	1.0	-0.093
1844	IFI6	IFI6	chr1	-	27995731	27995857	27995755	27995857	27994968	27995046	1844	4	125	5	79	148	125	0.328507395045	0.638376666529	0.026	0.051	-0.025
2027	MRPL11	MRPL11	chr11	-	66206102	66206319	66206252	66206319	66205634	66205730	2027	47	4	160	7	250	125	0.328930482873	0.638376666529	0.855	0.92	-0.065
2870	C11orf74	C11orf74	chr11	+	36616042	36616311	36616042	36616142	36631630	36631789	2870	10	22	9	11	250	125	0.32896717672	0.638376666529	0.185	0.29	-0.105
2814	RABL2A	RABL2A	chr2	+	114398932	114399057	114398932	114399027	114399357	114399441	2814	0	6	1	4	154	125	0.330045899045	0.639655519511	0.0	0.169	-0.169
1696	TAF15	TAF15	chr17	+	34147167	34147252	34147167	34147243	34147335	34147441	1696	345	39	1202	163	133	125	0.332038767471	0.641531692706	0.893	0.874	0.019
1744	SH3GLB1	SH3GLB1	chr1	+	87194085	87194172	87194085	87194124	87200284	87200374	1744	2	0	6	4	172	125	0.331470478909	0.641531692706	1.0	0.522	0.478
2346	NOP56	NOP56	chr20	+	2636579	2636860	2636579	2636680	2637046	2637195	2346	492	350	568	443	250	125	0.332036699591	0.641531692706	0.413	0.391	0.022
681	GPS1	GPS1	chr17	+	80009762	80010335	80009762	80009840	80011149	80011242	681	21	115	56	234	250	125	0.333415989463	0.643530553146	0.084	0.107	-0.023
1005	CDK11B	CDK11B	chr1	-	1577707	1577869	1577746	1577869	1577266	1577362	1005	20	5	12	1	163	125	0.335136769006	0.644961237105	0.754	0.902	-0.148
1386	ZNF664	ZNF664	chr12	+	124457761	124457899	124457761	124457850	124458432	124458567	1386	10	19	22	26	173	125	0.334627072646	0.644961237105	0.276	0.379	-0.103
2306	CPT1C	CPT1C	chr19	+	50195077	50195210	50195077	50195146	50195495	50195650	2306	2	18	0	9	188	125	0.335187522585	0.644961237105	0.069	0.0	0.069
1455	SEPT2	SEPT2	chr2	+	242255836	242255970	242255836	242255955	242263630	242263656	1455	2	0	21	12	139	125	0.335575316784	0.64504651476	1.0	0.611	0.389
1715	RWDD3	RWDD3	chr1	+	95709766	95710271	95709766	95710207	95712097	95712213	1715	3	0	20	7	188	125	0.338284940546	0.64562918531	1.0	0.655	0.345
1854	SSBP1	SSBP1	chr7	+	141438120	141438375	141438120	141438303	141438923	141438990	1854	10	21	106	151	196	125	0.337732912161	0.64562918531	0.233	0.309	-0.076
2048	PMS1	PMS1	chr2	+	190648810	190649319	190648810	190649290	190656515	190656667	2048	23	1	28	0	153	125	0.33800046017	0.64562918531	0.949	1.0	-0.051
2485	CNOT4	CNOT4	chr7	-	135095264	135095398	135095273	135095398	135082920	135082978	2485	10	5	24	22	133	125	0.336727358466	0.64562918531	0.653	0.506	0.147
262	ATP5J	ATP5J	chr21	-	27107249	27107965	27107299	27107965	27101941	27102112	262	45	139	14	60	174	125	0.337751587922	0.64562918531	0.189	0.144	0.045
330	FAM107B	FAM107B	chr10	-	14613922	14614188	14613989	14614188	14572330	14572514	330	1	0	0	1	191	125	0.338196441428	0.64562918531	1.0	0.0	1.0
777	LSM1	LSM1	chr8	-	38033792	38034248	38034070	38034248	38029482	38029551	777	130	3	333	14	250	125	0.338095108827	0.64562918531	0.956	0.922	0.034
2328	ZNF816	ZNF816	chr19	-	53465969	53466164	53465979	53466164	53459279	53459357	2328	1	4	6	7	134	125	0.33928863349	0.646887364157	0.189	0.444	-0.255
1584	ZFP90	ZFP90	chr16	+	68573115	68573390	68573115	68573372	68573660	68573728	1584	0	1	1	0	142	125	0.340449236362	0.647502815722	0.0	1.0	-1.0
539	ARL6IP4	ARL6IP4	chr12	+	123464606	123465434	123464606	123465292	123465675	123465813	539	1	1	1	7	250	125	0.34017713992	0.647502815722	0.333	0.067	0.266
615	TMEM254	TMEM254	chr10	+	81841395	81841497	81841395	81841490	81841596	81841700	615	0	1	1	0	131	125	0.340645783777	0.647502815722	0.0	1.0	-1.0
1157	COMMD6	COMMD6	chr13	-	76111619	76111811	76111634	76111811	76104249	76104402	1157	1	0	2	4	139	125	0.341655366288	0.648765195034	1.0	0.31	0.69
1445	CHRNA5	CHRNA5	chr15	+	78882146	78882978	78882146	78882191	78885433	78887611	1445	17	0	57	3	250	125	0.342498064614	0.649708449844	1.0	0.905	0.095
2994	PDHX	PDHX	chr11	+	34937676	34938362	34937676	34938033	34952950	34953031	2994	40	2	111	2	250	125	0.343145339569	0.650279462876	0.909	0.965	-0.056
177	ALKBH2	ALKBH2	chr12	-	109531051	109531293	109531154	109531293	109530311	109530742	177	83	6	120	14	227	125	0.344444243616	0.652082953136	0.884	0.825	0.059
21	PITRM1	PITRM1	chr10	-	3190359	3190483	3190362	3190483	3190178	3190255	21	1	100	13	521	127	125	0.345763812474	0.653921893078	0.01	0.024	-0.014
2979	PFDN6	PFDN6	chr6	+	33257373	33257405	33257373	33257397	33257546	33257697	2979	6	4	35	45	132	125	0.347955517973	0.657404892106	0.587	0.424	0.163
184	PHYKPL	PHYKPL	chr5	-	177658669	177659823	177659492	177659823	177658405	177658524	184	7	11	6	18	250	125	0.350113284553	0.6575249893	0.241	0.143	0.098
2875	ZNF43	ZNF43	chr19	-	22028193	22028308	22028231	22028308	22025946	22026128	2875	9	0	7	1	162	125	0.349454536309	0.6575249893	1.0	0.844	0.156
2882	PAQR6	PAQR6	chr1	-	156217705	156217908	156217747	156217908	156216471	156216547	2882	3	2	1	3	166	125	0.350119802609	0.6575249893	0.53	0.201	0.329
768	COMMD5	COMMD5	chr8	-	146078110	146078452	146078223	146078452	146075550	146076780	768	1	40	0	86	237	125	0.349990130415	0.6575249893	0.013	0.0	0.013
770	POLL	POLL	chr10	-	103347578	103348027	103347960	103348027	103347002	103347163	770	4	7	14	12	250	125	0.348639638966	0.6575249893	0.222	0.368	-0.146
844	ATG4D	ATG4D	chr19	+	10657514	10657791	10657514	10657747	10657864	10657929	844	34	6	88	9	168	125	0.349831522652	0.6575249893	0.808	0.879	-0.071
2344	PEX5	PEX5	chr12	+	7342957	7343165	7342957	7343120	7343483	7343519	2344	2	29	7	47	169	125	0.350536000173	0.657648959366	0.049	0.099	-0.05
2595	CCDC103	CCDC103	chr17	+	42977079	42977211	42977079	42977197	42978357	42978509	2595	1	1	1	7	138	125	0.35194211088	0.657658989286	0.475	0.115	0.36
2749	TMCO1	TMCO1	chr1	-	165737718	165738159	165737918	165738159	165737428	165737506	2749	11	214	42	592	250	125	0.35150617048	0.657658989286	0.025	0.034	-0.009
2753	ADARB1	ADARB1	chr21	+	46641932	46643492	46641932	46642022	46645461	46646478	2753	28	14	5	5	250	125	0.35171222158	0.657658989286	0.5	0.333	0.167
3077	NOL8	NOL8	chr9	-	95087587	95087876	95087599	95087876	95086304	95086491	3077	7	3	27	5	136	125	0.351099236586	0.657658989286	0.682	0.832	-0.15
2543	CPSF7	CPSF7	chr11	-	61187393	61187566	61187420	61187566	61183576	61183991	2543	82	80	104	123	151	125	0.352490138985	0.658028311147	0.459	0.412	0.047
1143	SIGMAR1	SIGMAR1	chr9	-	34637216	34637417	34637263	34637417	34636993	34637086	1143	113	2	442	1	171	125	0.354782534488	0.661610166826	0.976	0.997	-0.021
1477	ZNF34	ZNF34	chr8	-	146005612	146005665	146005616	146005665	146003823	146003910	1477	12	3	4	0	128	125	0.355113444175	0.661610166826	0.796	1.0	-0.204
1852	SSBP1	SSBP1	chr7	+	141438120	141438393	141438120	141438303	141438923	141438990	1852	11	21	54	151	214	125	0.355755126808	0.662148789044	0.234	0.173	0.061
696	C12orf57	C12orf57	chr12	+	7053542	7053815	7053542	7053728	7054933	7055166	696	2753	241	595	60	211	125	0.357593645798	0.664911749315	0.871	0.855	0.016
571	SERPINB6	SERPINB6	chr6	-	2971481	2972399	2971766	2972399	2959401	2959576	571	4	31	21	96	250	125	0.358382115351	0.665060882045	0.061	0.099	-0.038
769	POLL	POLL	chr10	-	103347641	103348027	103347960	103348027	103347002	103347163	769	7	7	6	12	250	125	0.358109899034	0.665060882045	0.333	0.2	0.133
48	CARF	CARF	chr2	+	203776940	203777825	203776940	203777047	203782599	203782766	48	0	2	1	1	250	125	0.358793197938	0.665166461725	0.0	0.333	-0.333
2579	NAT9	NAT9	chr17	-	72772405	72772564	72772409	72772564	72771760	72771846	2579	37	0	71	2	128	125	0.359164405619	0.665197982004	1.0	0.972	0.028
1978	MYD88	MYD88	chr3	+	38181878	38182083	38181878	38182059	38182247	38182339	1978	2	29	7	231	148	125	0.36000531464	0.666098503344	0.055	0.025	0.03
2516	ANKRD42	ANKRD42	chr11	+	82909520	82909684	82909520	82909600	82917099	82917207	2516	126	30	45	15	208	125	0.360611285152	0.666562985744	0.716	0.643	0.073
860	PUM1	PUM1	chr1	-	31422973	31423108	31422979	31423108	31418192	31418330	860	84	86	189	163	130	125	0.361292429882	0.667165371994	0.484	0.527	-0.043
748	MIS12	MIS12	chr17	+	5389693	5390004	5389693	5389740	5391515	5391909	748	14	0	31	2	250	125	0.363997099383	0.670932648569	1.0	0.886	0.114
994	RPL17	RPL17	chr18	-	47018627	47018834	47018644	47018834	47018105	47018203	994	11	3	57	29	141	125	0.364047054788	0.670932648569	0.765	0.635	0.13
1995	PEX11B	PEX11B	chr1	+	145516164	145516456	145516164	145516452	145517272	145517388	1995	23	0	115	4	128	125	0.366260433356	0.674350092003	1.0	0.966	0.034
743	CLDN12	CLDN12	chr7	+	90034832	90034926	90034832	90034922	90041957	90045268	743	3	8	29	153	128	125	0.36761018237	0.676172304105	0.268	0.156	0.112
427	DKC1	DKC1	chrX	+	153994490	153995336	153994490	153994675	153995530	153995657	427	82	0	341	4	250	125	0.36885472847	0.677135073379	1.0	0.977	0.023
510	RBMS1	RBMS1	chr2	-	161143479	161143595	161143488	161143595	161141505	161141555	510	184	145	261	234	133	125	0.368835850084	0.677135073379	0.544	0.512	0.032
1281	BBS4	BBS4	chr15	+	72978519	72978905	72978519	72978592	72987517	72987569	1281	2	23	0	10	250	125	0.37102789594	0.679137750139	0.042	0.0	0.042
135	C5orf38	C5orf38	chr5	+	2753398	2753484	2753398	2753469	2755142	2755511	135	4	6	1	0	139	125	0.372115412616	0.679137750139	0.375	1.0	-0.625
1806	ODF2	ODF2	chr9	+	131223220	131223346	131223220	131223289	131233586	131233747	1806	24	8	13	2	181	125	0.371815278304	0.679137750139	0.674	0.818	-0.144
2506	MAP3K4	MAP3K4	chr6	+	161514804	161514883	161514804	161514871	161518111	161518208	2506	13	16	40	33	136	125	0.371179292749	0.679137750139	0.428	0.527	-0.099
2868	MCAT	MCAT	chr22	-	43538897	43539403	43538931	43539403	43537167	43537255	2868	3	43	5	145	158	125	0.371343569215	0.679137750139	0.052	0.027	0.025
551	GRASP	GRASP	chr12	+	52404822	52404991	52404822	52404925	52407470	52407564	551	38	306	0	6	190	125	0.37144948491	0.679137750139	0.076	0.0	0.076
1075	IQCH-AS1	IQCH-AS1	chr15	-	67813831	67814182	67813856	67814182	67811337	67811440	1075	2	0	14	7	149	125	0.377158167693	0.68218635347	1.0	0.627	0.373
1204	GDAP1	GDAP1	chr8	+	75263508	75263701	75263508	75263556	75272371	75272545	1204	8	3	19	3	250	125	0.376962730106	0.68218635347	0.571	0.76	-0.189
1336	HDAC9	HDAC9	chr7	+	18631138	18631265	18631138	18631259	18633530	18633652	1336	23	2	155	26	130	125	0.37622225037	0.68218635347	0.917	0.851	0.066
1440	FAM185A	FAM185A	chr7	+	102389398	102390105	102389398	102389864	102392138	102392248	1440	3	4	6	3	250	125	0.376271740704	0.68218635347	0.273	0.5	-0.227
2165	LINC00998	LINC00998	chr7	-	112758494	112758637	112758582	112758637	112758122	112758216	2165	9	21	21	75	212	125	0.374892314923	0.68218635347	0.202	0.142	0.06
2751	TMCO1	TMCO1	chr1	-	165737718	165738159	165737995	165738159	165737428	165737506	2751	168	27	325	65	250	125	0.376743216177	0.68218635347	0.757	0.714	0.043
3115	HHLA3	HHLA3	chr1	+	70820492	70820891	70820492	70820790	70832126	70832220	3115	6	21	12	25	225	125	0.377418328677	0.68218635347	0.137	0.211	-0.074
415	RUSC1	RUSC1	chr1	+	155294892	155295281	155294892	155294969	155295654	155295701	415	15	1	16	0	250	125	0.375324256812	0.68218635347	0.882	1.0	-0.118
793	RFC5	RFC5	chr12	+	118455494	118455858	118455494	118455620	118456876	118456941	793	7	5	7	2	250	125	0.376444774187	0.68218635347	0.412	0.636	-0.224
839	BPNT1	BPNT1	chr1	-	220262985	220263195	220263027	220263195	220247308	220247413	839	1	8	9	27	166	125	0.37713370663	0.68218635347	0.086	0.201	-0.115
1958	NARS2	NARS2	chr11	-	78285392	78285909	78285873	78285909	78282379	78282489	1958	23	1	93	10	250	125	0.379460820783	0.685218674452	0.92	0.823	0.097
1945	POLM	POLM	chr7	-	44118338	44118410	44118354	44118410	44116107	44116228	1945	17	6	35	7	140	125	0.382141269569	0.689396065563	0.717	0.817	-0.1
1743	ENOPH1	ENOPH1	chr4	+	83351632	83352066	83351632	83352037	83369072	83369174	1743	48	13	306	61	153	125	0.383099949071	0.690462288249	0.751	0.804	-0.053
1403	BRD8	BRD8	chr5	-	137506520	137506601	137506525	137506601	137506033	137506098	1403	102	2	125	0	129	125	0.384852006874	0.690713548247	0.98	1.0	-0.02
158	PSEN1	PSEN1	chr14	+	73614674	73614814	73614674	73614802	73637504	73637755	158	41	60	81	147	136	125	0.384289879302	0.690713548247	0.386	0.336	0.05
1650	ZNF334	ZNF334	chr20	-	45142048	45142198	45142135	45142198	45140720	45140779	1650	6	0	5	1	211	125	0.385446112121	0.690713548247	1.0	0.748	0.252
1705	PHPT1	PHPT1	chr9	+	139743267	139744042	139743267	139744025	139744464	139744589	1705	363	7	744	21	141	125	0.385424266488	0.690713548247	0.979	0.969	0.01
1843	IFI6	IFI6	chr1	-	27995731	27995857	27995743	27995857	27994968	27995046	1843	0	24	1	23	136	125	0.383633686995	0.690713548247	0.0	0.038	-0.038
2323	ZNF550	ZNF550	chr19	-	58057824	58059361	58059199	58059361	58053203	58054611	2323	26	0	27	1	250	125	0.384405783679	0.690713548247	1.0	0.931	0.069
1383	DNAAF3	DNAAF3	chr19	-	55677879	55678090	55677890	55678090	55677696	55677785	1383	1	0	1	2	135	125	0.388207241677	0.691741081652	1.0	0.316	0.684
1496	ZNF302	ZNF302	chr19	+	35168543	35168738	35168543	35168701	35169641	35169718	1496	2	1	0	1	161	125	0.38717778286	0.691741081652	0.608	0.0	0.608
1603	ZNF195	ZNF195	chr11	-	3382972	3383119	3383026	3383119	3379156	3381795	1603	31	0	77	2	178	125	0.388229552748	0.691741081652	1.0	0.964	0.036
1605	TMEM126B	TMEM126B	chr11	+	85340175	85340306	85340175	85340247	85342730	85342852	1605	2	0	10	5	183	125	0.387193838549	0.691741081652	1.0	0.577	0.423
2327	ZNF674	ZNF674	chrX	-	46387769	46387880	46387784	46387880	46357159	46360770	2327	2	1	0	1	139	125	0.387938292692	0.691741081652	0.643	0.0	0.643
2551	OXLD1	OXLD1	chr17	-	79633175	79633667	79633547	79633667	79632065	79632614	2551	4	0	8	2	250	125	0.38714275329	0.691741081652	1.0	0.667	0.333
2260	PACS2	PACS2	chr14	+	105848250	105848395	105848250	105848383	105848813	105848918	2260	9	78	9	120	136	125	0.390144740243	0.694494618177	0.096	0.064	0.032
1424	FAM111A	FAM111A	chr11	+	58910317	58910442	58910317	58910419	58910555	58910777	1424	2	5	11	12	147	125	0.390708505557	0.694669193345	0.254	0.438	-0.184
360	ZGPAT	ZGPAT	chr20	+	62339379	62339521	62339379	62339470	62339904	62340516	360	0	11	2	28	175	125	0.390982607756	0.694669193345	0.0	0.049	-0.049
2253	HSD17B10	HSD17B10	chrX	-	53458745	53458854	53458772	53458854	53458205	53458542	2253	253	7	573	23	151	125	0.392035080025	0.695670642107	0.968	0.954	0.014
361	ZGPAT	ZGPAT	chr20	+	62339379	62339540	62339379	62339470	62339904	62340516	361	0	11	2	28	194	125	0.392287119271	0.695670642107	0.0	0.044	-0.044
1160	UBL7	UBL7	chr15	-	74753008	74753529	74753377	74753529	74751024	74751237	1160	4	17	18	45	250	125	0.393739470755	0.696929996303	0.105	0.167	-0.062
211	STIM1	STIM1	chr11	+	4107706	4108091	4107706	4107773	4112511	4114440	211	2	42	3	146	250	125	0.393527819407	0.696929996303	0.023	0.01	0.013
2182	UBAP2L	UBAP2L	chr1	+	154207066	154207268	154207066	154207214	154207671	154207767	2182	76	4	143	4	178	125	0.394198149374	0.697035457996	0.93	0.962	-0.032
2220	HAUS1	HAUS1	chr18	+	43685159	43685374	43685159	43685334	43698146	43698282	2220	2	49	6	315	164	125	0.394541369462	0.697035457996	0.03	0.014	0.016
1885	PARP9	PARP9	chr3	-	122277175	122277314	122277280	122277314	122274132	122274968	1885	0	2	29	69	229	125	0.395610909867	0.698268128506	0.0	0.187	-0.187
1039	RBM10	RBM10	chrX	+	47004616	47004915	47004616	47004884	47006755	47006897	1039	25	127	20	134	155	125	0.396990139807	0.699387882324	0.137	0.107	0.03
2684	MYB	MYB	chr6	+	135515493	135515598	135515493	135515589	135516885	135517140	2684	1	1	6	1	133	125	0.396773247984	0.699387882324	0.484	0.849	-0.365
1822	NCEH1	NCEH1	chr3	-	172365651	172365904	172365685	172365904	172363412	172363482	1822	4	0	107	20	158	125	0.397994350513	0.69980327961	1.0	0.809	0.191
2403	PIGG	PIGG	chr4	+	492988	493278	492988	493087	494184	494390	2403	50	3	104	3	250	125	0.398716458564	0.69980327961	0.893	0.945	-0.052
832	LPIN3	LPIN3	chr20	+	39986521	39986674	39986521	39986597	39986876	39986991	832	7	0	47	5	201	125	0.398016269936	0.69980327961	1.0	0.854	0.146
887	C6orf48	C6orf48	chr6	+	31802691	31802977	31802691	31802834	31803187	31803228	887	1462	25	366	4	250	125	0.398663400986	0.69980327961	0.967	0.979	-0.012
3064	DIDO1	DIDO1	chr20	-	61557783	61557903	61557790	61557903	61545561	61545758	3064	20	1	18	0	131	125	0.399909213722	0.701241366358	0.95	1.0	-0.05
596	ZNF641	ZNF641	chr12	-	48740931	48741126	48741034	48741126	48738381	48738495	596	4	8	3	13	227	125	0.400800285998	0.702148262224	0.216	0.113	0.103
278	METTL23	METTL23	chr17	+	74722911	74723295	74722911	74722961	74725771	74725876	278	13	4	22	12	250	125	0.402927780369	0.704560867349	0.619	0.478	0.141
575	SLC6A9	SLC6A9	chr1	-	44476397	44476554	44476442	44476554	44475636	44475768	575	28	0	31	1	169	125	0.402926927012	0.704560867349	1.0	0.958	0.042
180	TBC1D7	TBC1D7	chr6	-	13328547	13328815	13328687	13328815	13327018	13327138	180	0	1	16	14	250	125	0.403308849665	0.704571181089	0.0	0.364	-0.364
1100	MITF	MITF	chr3	+	69986972	69987200	69986972	69987032	69988248	69988332	1100	25	0	229	6	250	125	0.404191536015	0.705456974569	1.0	0.95	0.05
2138	GRINA	GRINA	chr8	+	145064225	145064479	145064225	145064367	145065367	145065770	2138	10	11	7	4	236	125	0.405494495514	0.705763357345	0.325	0.481	-0.156
2157	HELQ	HELQ	chr4	-	84376421	84377036	84376549	84377036	84373018	84375098	2157	3	10	15	27	250	125	0.405356629099	0.705763357345	0.13	0.217	-0.087
2262	ZNF266	ZNF266	chr19	-	9544740	9544911	9544750	9544911	9530740	9530894	2262	2	12	0	5	134	125	0.405371546213	0.705763357345	0.135	0.0	0.135
1732	AMZ2	AMZ2	chr17	+	66244144	66244227	66244144	66244199	66244784	66244846	1732	1	0	3	4	152	125	0.406887424841	0.706662877177	1.0	0.381	0.619
1948	SVIL-AS1	SVIL-AS1	chr10	+	29698462	29698612	29698462	29698587	29704285	29704341	1948	9	8	72	41	149	125	0.407516451535	0.706662877177	0.486	0.596	-0.11
2428	N4BP2L1	N4BP2L1	chr13	-	32977044	32977337	32977286	32977337	32974859	32976038	2428	9	1	9	0	250	125	0.406954223107	0.706662877177	0.818	1.0	-0.182
685	C16orf95	C16orf95	chr16	-	87350692	87351026	87350696	87351026	87349377	87349429	685	0	1	4	3	128	125	0.407348395746	0.706662877177	0.0	0.566	-0.566
2039	WDR83	WDR83	chr19	+	12780790	12780911	12780790	12780894	12780993	12781099	2039	38	0	36	1	141	125	0.408850135947	0.708321545488	1.0	0.97	0.03
2791	SPECC1	SPECC1	chr17	+	20135512	20135727	20135512	20135718	20140172	20142743	2791	17	65	9	23	133	125	0.410782885461	0.711014063498	0.197	0.269	-0.072
2539	RNF7	RNF7	chr3	+	141457050	141457358	141457050	141457351	141464000	141465645	2539	8	0	21	2	131	125	0.411942433333	0.71236453941	1.0	0.909	0.091
618	TSNAXIP1	TSNAXIP1	chr16	+	67840780	67841288	67840780	67841099	67848204	67848304	618	8	7	0	1	250	125	0.412487932185	0.712651643646	0.364	0.0	0.364
2827	SYNCRIP	SYNCRIP	chr6	-	86346960	86347074	86346986	86347074	86346684	86346861	2827	530	8	1444	15	150	125	0.414622479079	0.715681080616	0.982	0.988	-0.006
457	TANGO2	TANGO2	chr22	+	20049052	20049206	20049052	20049204	20050860	20050965	457	6	1	40	2	126	125	0.416110083801	0.717589290522	0.856	0.952	-0.096
2468	RABL2B	RABL2B	chr22	-	51207852	51207977	51207882	51207977	51207468	51207552	2468	1	9	0	8	154	125	0.417049553016	0.718549596848	0.083	0.0	0.083
157	MRPS2	MRPS2	chr9	+	138392843	138393172	138392843	138392969	138393689	138393819	157	4	103	5	228	250	125	0.418103113887	0.719704535179	0.019	0.011	0.008
1906	ZCCHC9	ZCCHC9	chr5	+	80597401	80597874	80597401	80597517	80600559	80600960	1906	1	5	1	19	250	125	0.419404867181	0.721284194657	0.091	0.026	0.065
182	TBC1D7	TBC1D7	chr6	-	13328527	13328815	13328547	13328815	13327018	13327138	182	1	0	15	16	144	125	0.419950671149	0.721562086384	1.0	0.449	0.551
1430	FAM156A	FAM156A	chrX	+	52985470	52985953	52985470	52985544	52986285	52986436	1430	9	15	4	12	250	125	0.42082998818	0.7217522537	0.231	0.143	0.088
29	ERC1	ERC1	chr12	+	1100373	1100653	1100373	1100488	1136913	1137738	29	6	2	11	8	250	125	0.420688955336	0.7217522537	0.6	0.407	0.193
924	GAD1	GAD1	chr2	+	171673199	171673562	171673199	171673558	171675038	171675183	924	9	175	0	12	128	125	0.421728298439	0.72263297853	0.048	0.0	0.048
1602	FDXR	FDXR	chr17	-	72868893	72869156	72868990	72869156	72868160	72868258	1602	1	13	0	11	221	125	0.422260660422	0.722885615563	0.042	0.0	0.042
150	TMEM218	TMEM218	chr11	-	124981434	124981604	124981449	124981604	124972532	124972705	150	35	1	33	0	139	125	0.423656757356	0.723297627559	0.969	1.0	-0.031
2212	GBF1	GBF1	chr10	+	104136691	104136897	104136691	104136885	104139609	104139711	2212	4	2	2	0	136	125	0.423190903713	0.723297627559	0.648	1.0	-0.352
93	ASIC1	ASIC1	chr12	+	50474280	50474510	50474280	50474372	50474884	50474964	93	2	32	0	12	250	125	0.423501774914	0.723297627559	0.03	0.0	0.03
1353	MLLT4	MLLT4	chr6	+	168366436	168366725	168366436	168366533	168369793	168369878	1353	43	1	257	2	250	125	0.425775653805	0.726254929924	0.956	0.985	-0.029
1283	ZNF559	ZNF559	chr19	+	9448471	9448693	9448471	9448534	9449169	9449258	1283	3	12	2	18	250	125	0.426297711138	0.726485573065	0.111	0.053	0.058
2765	NSUN4	NSUN4	chr1	+	46806849	46807537	46806849	46807169	46810472	46810816	2765	7	5	4	1	250	125	0.427598518542	0.72738226252	0.412	0.667	-0.255
682	C18orf32	C18orf32	chr18	-	47013412	47013644	47013576	47013644	47009953	47010141	682	10	38	37	102	250	125	0.427587954517	0.72738226252	0.116	0.154	-0.038
3028	ZBTB8OS	ZBTB8OS	chr1	-	33116029	33116191	33116033	33116191	33100368	33100393	3028	4	25	29	292	128	125	0.428354989035	0.728009655573	0.135	0.088	0.047
191	CNIH2	CNIH2	chr11	+	66049729	66049824	66049729	66049798	66050203	66050251	191	5	46	0	6	150	125	0.430363912122	0.730762592193	0.083	0.0	0.083
1439	AMN1	AMN1	chr12	-	31881904	31882108	31881924	31882108	31862226	31862359	1439	25	4	26	2	144	125	0.430784781728	0.730816458975	0.844	0.919	-0.075
1747	GTF3C1	GTF3C1	chr16	-	27475640	27476157	27475715	27476157	27471933	27472883	1747	38	1	30	0	199	125	0.43120863896	0.730875292389	0.96	1.0	-0.04
2635	SLC50A1	SLC50A1	chr1	+	155108774	155108872	155108774	155108852	155109303	155109427	2635	2	19	10	189	144	125	0.431601353645	0.730881282367	0.084	0.044	0.04
2079	LOC100507547	LOC100507547	chr6	-	32121945	32122142	32122014	32122142	32121542	32121613	2079	13	3	27	3	193	125	0.432231398719	0.731288798914	0.737	0.854	-0.117
231	RPL41	RPL41	chr12	+	56510373	56510583	56510373	56510443	56511265	56511616	231	358	3	184	0	250	125	0.432860737851	0.731694388555	0.984	1.0	-0.016
1036	PIGBOS1	PIGBOS1	chr15	-	55611061	55611392	55611128	55611392	55609381	55610065	1036	15	11	33	35	191	125	0.433364072246	0.731694734159	0.472	0.382	0.09
3029	ZBTB8OS	ZBTB8OS	chr1	-	33116002	33116191	33116029	33116191	33100368	33100393	3029	4	3	17	25	151	125	0.433640169925	0.731694734159	0.525	0.36	0.165
1724	TMEM106C	TMEM106C	chr12	+	48357329	48357487	48357329	48357416	48357991	48358206	1724	16	49	100	240	195	125	0.434070716877	0.731763739942	0.173	0.211	-0.038
1134	CCDC90B	CCDC90B	chr11	-	82996595	82997450	82996915	82997450	82991183	82991303	1134	27	40	116	138	250	125	0.435101008832	0.73218610626	0.252	0.296	-0.044
1861	ZNF542P	ZNF542P	chr19	+	56879489	56879829	56879489	56879589	56880234	56880305	1861	39	0	50	1	250	125	0.435079156921	0.73218610626	1.0	0.962	0.038
221	CTNND1	CTNND1	chr11	+	57529233	57529591	57529233	57529540	57561481	57561553	221	7	0	182	16	175	125	0.435914025872	0.732897529622	1.0	0.89	0.11
2779	FOSL1	FOSL1	chr11	-	65667711	65667997	65667861	65667997	65661484	65661592	2779	40	1	30	0	250	125	0.437680339952	0.734551991448	0.952	1.0	-0.048
763	RAB43	RAB43	chr3	-	128840128	128840647	128840142	128840647	128813828	128814012	763	108	3	169	8	138	125	0.437344723653	0.734551991448	0.97	0.95	0.02
1128	NME6	NME6	chr3	-	48342768	48342901	48342785	48342901	48339916	48340013	1128	1	3	15	17	141	125	0.439556861387	0.736877267445	0.228	0.439	-0.211
1213	C7orf49	C7orf49	chr7	-	134853500	134853812	134853720	134853812	134852483	134852559	1213	45	1	548	26	250	125	0.440635341502	0.736877267445	0.957	0.913	0.044
2297	DAG1	DAG1	chr3	+	49507564	49507866	49507564	49507707	49547851	49548252	2297	54	2	72	1	250	125	0.439951709868	0.736877267445	0.931	0.973	-0.042
2616	FASTKD2	FASTKD2	chr2	+	207630111	207630486	207630111	207630471	207631367	207632194	2616	2	26	3	84	139	125	0.44062126787	0.736877267445	0.065	0.031	0.034
623	OGFOD3	OGFOD3	chr17	-	80373273	80373503	80373281	80373503	80369330	80369406	623	70	1	119	4	132	125	0.441298805419	0.737330210478	0.985	0.966	0.019
1912	UBL7-AS1	UBL7-AS1	chr15	+	74753605	74754372	74753605	74754368	74758376	74758471	1912	2	2	2	6	128	125	0.441788381929	0.737492072233	0.494	0.246	0.248
1129	NME6	NME6	chr3	-	48342759	48342901	48342785	48342901	48339916	48340013	1129	0	3	4	17	150	125	0.443633944848	0.737949112865	0.0	0.164	-0.164
1164	SEMA4A	SEMA4A	chr1	+	156123321	156123555	156123321	156123546	156124340	156124508	1164	1	0	8	8	133	125	0.442721870891	0.737949112865	1.0	0.484	0.516
1322	ZNF146	ZNF146	chr19	+	36705503	36706098	36705503	36706057	36719649	36719721	1322	30	19	31	14	165	125	0.443390316563	0.737949112865	0.545	0.627	-0.082
2312	TLE3	TLE3	chr15	-	70366841	70366946	70366871	70366946	70352868	70352988	2312	22	3	5	0	154	125	0.443286600986	0.737949112865	0.856	1.0	-0.144
2466	SLC35G2	SLC35G2	chr3	+	136537860	136538470	136537860	136538056	136573284	136574734	2466	0	1	14	15	250	125	0.445705771619	0.740739326638	0.0	0.318	-0.318
3046	FAM47E	FAM47E	chr4	+	77189812	77189966	77189812	77189921	77192720	77192921	3046	1	0	6	6	169	125	0.447742162564	0.743465765955	1.0	0.425	0.575
1790	AKT2	AKT2	chr19	-	40771128	40771258	40771165	40771258	40762832	40762961	1790	228	5	440	6	161	125	0.449640066636	0.744642015117	0.973	0.983	-0.01
2907	ARNTL2	ARNTL2	chr12	+	27485786	27486069	27485786	27486036	27521194	27521345	2907	0	2	22	63	157	125	0.449493249965	0.744642015117	0.0	0.218	-0.218
83	PGAP2	PGAP2	chr11	+	3845499	3845685	3845499	3845679	3846249	3846358	83	1	2	9	6	130	125	0.449428929829	0.744642015117	0.325	0.591	-0.266
2921	PTGS1	PTGS1	chr9	+	125148724	125149011	125148724	125148900	125152476	125152624	2921	2	0	16	6	235	125	0.453087427538	0.749690034288	1.0	0.587	0.413
1449	WDR4	WDR4	chr21	-	44293660	44293801	44293712	44293801	44283549	44283706	1449	14	0	175	7	176	125	0.454076265963	0.750042472442	1.0	0.947	0.053
183	ENY2	ENY2	chr8	+	110346551	110346703	110346551	110346631	110348356	110348433	183	225	41	789	124	196	125	0.454652117764	0.750042472442	0.778	0.802	-0.024
2385	DENND4A	DENND4A	chr15	-	66053697	66053776	66053704	66053776	66048477	66048810	2385	34	3	7	0	131	125	0.455297347489	0.750042472442	0.915	1.0	-0.085
39	MRPL10	MRPL10	chr17	-	45908676	45908907	45908825	45908907	45905866	45906036	39	3	90	2	132	250	125	0.454964279656	0.750042472442	0.016	0.008	0.008
803	PER3	PER3	chr1	+	7870497	7870648	7870497	7870627	7879344	7879480	803	3	2	8	12	145	125	0.454264476096	0.750042472442	0.564	0.365	0.199
1695	ZNF248	ZNF248	chr10	-	38145223	38146564	38146112	38146564	38126912	38127039	1695	8	0	24	2	250	125	0.455840661745	0.750279371391	1.0	0.857	0.143
1306	DBNDD2	DBNDD2	chr20	+	44037440	44037676	44037440	44037578	44038571	44039250	1306	7	42	55	460	222	125	0.456577772372	0.750834550363	0.086	0.063	0.023
1444	ZBTB17	ZBTB17	chr1	-	16274785	16274992	16274789	16274992	16273429	16273618	1444	41	3	33	1	128	125	0.457489668518	0.751002792048	0.93	0.97	-0.04
2530	TEX264	TEX264	chr3	+	51705289	51705563	51705289	51705347	51708286	51708578	2530	0	2	1	2	250	125	0.458279659045	0.751002792048	0.0	0.2	-0.2
2718	PAIP1	PAIP1	chr5	-	43556683	43557195	43556920	43557195	43555931	43556101	2718	22	30	53	56	250	125	0.457417135867	0.751002792048	0.268	0.321	-0.053
503	ZNF33A	ZNF33A	chr10	+	38305798	38305948	38305798	38305943	38306218	38306314	503	2	37	9	92	129	125	0.458011827857	0.751002792048	0.05	0.087	-0.037
142	TAF1C	TAF1C	chr16	-	84215351	84215664	84215547	84215664	84215197	84215269	142	79	1	77	0	250	125	0.459190084872	0.751780178389	0.975	1.0	-0.025
550	PHKG1	PHKG1	chr7	-	56155290	56155469	56155312	56155469	56151342	56151408	550	4	4	1	0	146	125	0.459554656438	0.751780178389	0.461	1.0	-0.539
875	RCC1	RCC1	chr1	+	28835341	28835417	28835341	28835413	28843236	28843379	875	25	1	55	5	128	125	0.460307927199	0.752357082054	0.961	0.915	0.046
1159	UBL7	UBL7	chr15	-	74753377	74753529	74753498	74753529	74751024	74751237	1159	17	1	45	6	245	125	0.462606393286	0.75290249717	0.897	0.793	0.104
2035	UCK1	UCK1	chr9	-	134406453	134406662	134406480	134406662	134405872	134406032	2035	41	2	42	4	151	125	0.461588452307	0.75290249717	0.944	0.897	0.047
209	CDC42EP3	CDC42EP3	chr2	-	37898568	37899342	37899227	37899342	37869024	37873965	209	17	0	89	3	250	125	0.463447969504	0.75290249717	1.0	0.937	0.063
2465	SLC35G2	SLC35G2	chr3	+	136537860	136538205	136537860	136538056	136573284	136574734	2465	2	1	11	15	250	125	0.463124576287	0.75290249717	0.5	0.268	0.232
2816	CABYR	CABYR	chr18	+	21735664	21736963	21735664	21736006	21739435	21740033	2816	1	7	3	8	250	125	0.46295877607	0.75290249717	0.067	0.158	-0.091
486	YPEL5	YPEL5	chr2	+	30371110	30371407	30371110	30371171	30379493	30379658	486	183	22	71	6	250	125	0.462124901083	0.75290249717	0.806	0.855	-0.049
755	THTPA	THTPA	chr14	+	24025190	24026513	24025190	24026248	24027903	24028790	755	41	3	56	7	250	125	0.461651600744	0.75290249717	0.872	0.8	0.072
2492	SCARF1	SCARF1	chr17	-	1548853	1549083	1548890	1549083	1548471	1548533	2492	0	4	2	12	161	125	0.465253996155	0.753230176534	0.0	0.115	-0.115
2894	PEMT	PEMT	chr17	-	17494844	17495017	17494910	17495017	17480233	17480341	2894	38	3	133	6	190	125	0.465199316237	0.753230176534	0.893	0.936	-0.043
3078	SETDB1	SETDB1	chr1	+	150898814	150898993	150898814	150898939	150900179	150900450	3078	55	9	70	16	178	125	0.465153306695	0.753230176534	0.811	0.754	0.057
951	ALKBH8	ALKBH8	chr11	-	107436326	107436461	107436355	107436461	107431490	107431625	951	2	0	17	6	153	125	0.464723863453	0.753230176534	1.0	0.698	0.302
1071	FAM109A	FAM109A	chr12	-	111803916	111804061	111803935	111804061	111798454	111801267	1071	29	4	17	1	143	125	0.465927149281	0.75367027248	0.864	0.937	-0.073
215	MARCKSL1	MARCKSL1	chr1	-	32801547	32801840	32801772	32801840	32799429	32800698	215	815	7	417	2	250	125	0.467451756686	0.755485713474	0.983	0.99	-0.007
2725	ARPC4	ARPC4	chr3	+	9834178	9834389	9834178	9834244	9839342	9839461	2725	9	3	13	2	250	125	0.470430497875	0.758161926509	0.6	0.765	-0.165
2727	PTGES2	PTGES2	chr9	-	130889717	130890741	130890526	130890741	130887522	130887720	2727	16	2	65	4	250	125	0.469934822779	0.758161926509	0.8	0.89	-0.09
36	VCPKMT	VCPKMT	chr14	-	50582786	50582897	50582797	50582897	50582556	50582629	36	22	36	10	23	135	125	0.469912700185	0.758161926509	0.361	0.287	0.074
38	CCDC66	CCDC66	chr3	+	56591183	56591281	56591183	56591262	56592873	56592938	38	4	0	19	3	143	125	0.470722474073	0.758161926509	1.0	0.847	0.153
105	CENPK	CENPK	chr5	-	64857289	64857391	64857323	64857391	64850623	64850773	105	24	5	262	37	158	125	0.474370217635	0.758184909548	0.792	0.849	-0.057
1923	STK19	STK19	chr6	+	31946679	31946787	31946679	31946775	31947190	31947330	1923	8	117	6	58	136	125	0.473034585083	0.758184909548	0.059	0.087	-0.028
198	ATAD2B	ATAD2B	chr2	-	24008896	24009093	24008911	24009093	24005738	24005898	198	13	12	9	5	139	125	0.472334325685	0.758184909548	0.493	0.618	-0.125
2364	C6orf1	C6orf1	chr6	-	34215457	34215641	34215517	34215641	34215243	34215269	2364	9	0	99	6	184	125	0.473723494898	0.758184909548	1.0	0.918	0.082
2368	DGKA	DGKA	chr12	+	56325811	56326039	56325811	56325907	56330206	56330351	2368	1	5	23	51	250	125	0.474363745343	0.758184909548	0.091	0.184	-0.093
2884	PAQR6	PAQR6	chr1	-	156214480	156214702	156214551	156214702	156213111	156214194	2884	9	8	13	7	195	125	0.472373871909	0.758184909548	0.419	0.543	-0.124
32	GMNN	GMNN	chr6	+	24775158	24775340	24775158	24775264	24777449	24777525	32	64	1	336	2	200	125	0.474052606716	0.758184909548	0.976	0.991	-0.015
760	KIAA1033	KIAA1033	chr12	+	105527547	105527677	105527547	105527674	105531663	105531789	760	0	19	4	136	127	125	0.472847978185	0.758184909548	0.0	0.028	-0.028
904	YIF1B	YIF1B	chr19	-	38806362	38806445	38806386	38806445	38800044	38800283	904	0	1	11	13	148	125	0.472519634438	0.758184909548	0.0	0.417	-0.417
165	TYSND1	TYSND1	chr10	-	71902423	71902609	71902520	71902609	71897736	71899897	165	58	2	96	6	221	125	0.476678364555	0.760579412603	0.943	0.9	0.043
1976	TRAFD1	TRAFD1	chr12	+	112563348	112563953	112563348	112563422	112568314	112568373	1976	1	38	4	68	250	125	0.476478729743	0.760579412603	0.013	0.029	-0.016
2545	CARHSP1	CARHSP1	chr16	-	8955498	8955667	8955522	8955667	8953027	8953192	2545	2	1	2	0	148	125	0.477102390844	0.760609753824	0.628	1.0	-0.372
1875	ANAPC11	ANAPC11	chr17	+	79849588	79849739	79849588	79849709	79852342	79852462	1875	22	50	36	103	154	125	0.477991137187	0.76138028468	0.263	0.221	0.042
2770	HAP1	HAP1	chr17	-	39888946	39889050	39888970	39889050	39888481	39888646	2770	6	7	0	1	148	125	0.478826721737	0.762064901205	0.42	0.0	0.42
117	NDRG2	NDRG2	chr14	-	21492144	21492255	21492188	21492255	21491399	21491480	117	7	50	0	4	168	125	0.480112991191	0.762668539391	0.094	0.0	0.094
1458	AURKA	AURKA	chr20	-	54966998	54967351	54967223	54967351	54965611	54965721	1458	1	0	40	31	250	125	0.480303635592	0.762668539391	1.0	0.392	0.608
1529	TLE1	TLE1	chr9	-	84267098	84267203	84267128	84267203	84235355	84235472	1529	23	14	25	21	154	125	0.480537306602	0.762668539391	0.571	0.491	0.08
2477	NLRX1	NLRX1	chr11	+	119039421	119040011	119039421	119039630	119042064	119042182	2477	4	0	12	2	250	125	0.48083043165	0.762668539391	1.0	0.75	0.25
1221	GULP1	GULP1	chr2	+	189157389	189157907	189157389	189157839	189248489	189248616	1221	0	5	7	65	192	125	0.481291638846	0.762755863083	0.0	0.066	-0.066
2674	ARMC5	ARMC5	chr16	+	31470174	31470661	31470174	31470297	31470788	31471320	2674	23	2	7	0	250	125	0.482700630184	0.763699901841	0.852	1.0	-0.148
2763	LOC727751	LOC727751	chr15	+	83140203	83142538	83140203	83142206	83144202	83144340	2763	2	21	0	6	250	125	0.482399921343	0.763699901841	0.045	0.0	0.045
2238	MSH5	MSH5	chr6	+	31707724	31707997	31707724	31707839	31708939	31709063	2238	2	0	2	1	250	125	0.485537534186	0.765608303276	1.0	0.5	0.5
2439	MADD	MADD	chr11	+	47317046	47317127	47317046	47317118	47317447	47317606	2439	13	13	27	19	133	125	0.484787137325	0.765608303276	0.484	0.572	-0.088
397	FXN	FXN	chr9	+	71679853	71679959	71679853	71679951	71687527	71693993	397	2	21	12	72	132	125	0.484932431301	0.765608303276	0.083	0.136	-0.053
716	TCF7L2	TCF7L2	chr10	+	114903681	114903784	114903681	114903772	114905769	114905856	716	75	4	188	15	136	125	0.485482433293	0.765608303276	0.945	0.92	0.025
1065	ZNF341	ZNF341	chr20	+	32344953	32345149	32344953	32345128	32346521	32346612	1065	0	1	11	14	145	125	0.488276345791	0.768922172998	0.0	0.404	-0.404
2614	FASTKD2	FASTKD2	chr2	+	207630111	207630471	207630111	207630378	207631367	207632194	2614	32	17	92	62	217	125	0.488802114007	0.768922172998	0.52	0.461	0.059
362	POLR3F	POLR3F	chr20	+	18448032	18448315	18448032	18448212	18449587	18449705	362	1	23	0	53	227	125	0.489276888569	0.768922172998	0.023	0.0	0.023
810	CTAGE5	CTAGE5	chr14	+	39746137	39746269	39746137	39746159	39748540	39748562	810	26	5	87	11	234	125	0.489196474311	0.768922172998	0.735	0.809	-0.074
1723	TMEM106C	TMEM106C	chr12	+	48359871	48360012	48359871	48359955	48360465	48360515	1723	61	46	330	288	181	125	0.490729985758	0.770560964259	0.478	0.442	0.036
2135	NECAB3	NECAB3	chr20	-	32247302	32247538	32247458	32247538	32246527	32246640	2135	137	7	35	3	250	125	0.491586740204	0.770617611104	0.907	0.854	0.053
2711	ARHGAP22	ARHGAP22	chr10	-	49687630	49687807	49687678	49687807	49667726	49667934	2711	1	0	21	16	172	125	0.491333572442	0.770617611104	1.0	0.488	0.512
1911	NME4	NME4	chr16	+	448207	448394	448207	448385	448989	449123	1911	14	10	7	8	133	125	0.492029740738	0.770668768228	0.568	0.451	0.117
1105	C19orf48	C19orf48	chr19	-	51302528	51302614	51302550	51302614	51300949	51302215	1105	17	177	55	469	146	125	0.493993811494	0.770730420307	0.076	0.091	-0.015
2842	INTS8	INTS8	chr8	+	95877733	95877928	95877733	95877918	95878385	95878419	2842	1	39	1	113	134	125	0.493314111009	0.770730420307	0.023	0.008	0.015
314	TRAPPC3	TRAPPC3	chr1	-	36614692	36615115	36614937	36615115	36603396	36603579	314	3	0	9	2	250	125	0.493748654888	0.770730420307	1.0	0.692	0.308
917	HERPUD1	HERPUD1	chr16	+	56973806	56974157	56973806	56974000	56976043	56976149	917	2037	12	955	0	250	125	0.493227081519	0.770730420307	0.988	1.0	-0.012
932	TMEM70	TMEM70	chr8	+	74890990	74891110	74890990	74891096	74893389	74895018	932	2	73	6	124	138	125	0.494121100133	0.770730420307	0.024	0.042	-0.018
2353	RPP21	RPP21	chr6	+	30314208	30314341	30314208	30314334	30314489	30314635	2353	16	126	11	115	131	125	0.495780301346	0.772676685417	0.108	0.084	0.024
2130	CNTLN	CNTLN	chr9	+	17134988	17135423	17134988	17135234	17143285	17143374	2130	28	0	48	1	250	125	0.496990220997	0.773920095383	1.0	0.96	0.04
2912	POMT1	POMT1	chr9	+	134378288	134378700	134378288	134378460	134379575	134379727	2912	7	12	5	14	250	125	0.49868384464	0.775914051561	0.226	0.152	0.074
2659	DNASE1L1	DNASE1L1	chrX	-	153636893	153637614	153637447	153637614	153633774	153633996	2659	2	4	14	54	250	125	0.499199711413	0.776073723538	0.2	0.115	0.085
1600	HARS	HARS	chr5	-	140070799	140071312	140070886	140071312	140070439	140070529	1600	197	3	420	10	211	125	0.500716206078	0.777787456588	0.975	0.961	0.014
2726	DEF8	DEF8	chr16	+	90015824	90016046	90015824	90015921	90020650	90020784	2726	4	60	4	99	249	125	0.501452174331	0.778286928424	0.032	0.02	0.012
831	RASGRF1	RASGRF1	chr15	-	79298518	79298776	79298527	79298776	79296143	79296517	831	34	48	0	1	133	125	0.504296850587	0.782055727004	0.4	0.0	0.4
1035	PIGBOS1	PIGBOS1	chr15	-	55611104	55611392	55611128	55611392	55609381	55610065	1035	9	11	20	35	148	125	0.507404861372	0.784931078795	0.409	0.326	0.083
2021	DNAJC19	DNAJC19	chr3	-	180704730	180704810	180704785	180704810	180703713	180703784	2021	119	2	318	9	179	125	0.507050981862	0.784931078795	0.976	0.961	0.015
3066	ERI3	ERI3	chr1	-	44820563	44820951	44820931	44820951	44804716	44804994	3066	1	5	3	6	250	125	0.507286161407	0.784931078795	0.091	0.2	-0.109
279	METTL23	METTL23	chr17	+	74722911	74723260	74722911	74722961	74725771	74725876	279	17	4	33	12	250	125	0.509258359033	0.78521116442	0.68	0.579	0.101
671	B9D1	B9D1	chr17	-	19265819	19266046	19265912	19266046	19263632	19263701	671	33	0	126	2	217	125	0.509236064052	0.78521116442	1.0	0.973	0.027
948	ATP5SL	ATP5SL	chr19	-	41944122	41944319	41944139	41944319	41942296	41942377	948	88	4	301	9	141	125	0.509133815103	0.78521116442	0.951	0.967	-0.016
971	CDK10	CDK10	chr16	+	89761338	89761478	89761338	89761460	89761700	89761753	971	167	14	188	12	142	125	0.508426335967	0.78521116442	0.913	0.932	-0.019
507	GSG1	GSG1	chr12	-	13241671	13241843	13241795	13241843	13240840	13240993	507	2	0	13	4	248	125	0.510101255927	0.785865593627	1.0	0.621	0.379
1672	GGT1	GGT1	chr22	+	24999123	24999494	24999123	24999288	25003920	25003990	1672	1	0	76	51	250	125	0.511557457308	0.78692591408	1.0	0.427	0.573
460	POLD4	POLD4	chr11	-	67120773	67121067	67120834	67121067	67120458	67120548	460	56	6	269	39	185	125	0.511627551167	0.78692591408	0.863	0.823	0.04
1569	MCMBP	MCMBP	chr10	-	121602759	121602938	121602765	121602938	121600354	121600472	1569	5	0	8	1	130	125	0.512480739399	0.786949164833	1.0	0.885	0.115
2574	CEP164	CEP164	chr11	+	117251329	117251430	117251329	117251421	117252416	117252584	2574	0	10	2	40	133	125	0.512206556406	0.786949164833	0.0	0.045	-0.045
1827	FAM173B	FAM173B	chr5	-	10239153	10239468	10239178	10239468	10236589	10236727	1827	0	28	2	84	149	125	0.514460169309	0.788055626397	0.0	0.02	-0.02
2107	PCMT1	PCMT1	chr6	+	150123335	150123552	150123335	150123505	150131751	150132557	2107	63	55	379	290	171	125	0.5137554733	0.788055626397	0.456	0.489	-0.033
2281	SRRM1	SRRM1	chr1	+	24981345	24981620	24981345	24981614	24987209	24987290	2281	279	73	327	96	130	125	0.514116976296	0.788055626397	0.786	0.766	0.02
462	POLD4	POLD4	chr11	-	67120764	67121067	67120834	67121067	67120458	67120548	462	34	6	162	39	194	125	0.515044093513	0.788307096673	0.785	0.728	0.057
1459	AURKA	AURKA	chr20	-	54967209	54967351	54967223	54967351	54963211	54963258	1459	0	1	30	45	138	125	0.518030621731	0.791573409743	0.0	0.377	-0.377
290	CLK1	CLK1	chr2	-	201724402	201726189	201725960	201726189	201721613	201721708	290	167	2	45	0	250	125	0.518442648554	0.791573409743	0.977	1.0	-0.023
336	ZDHHC4	ZDHHC4	chr7	+	6617064	6617351	6617064	6617129	6618196	6618351	336	36	26	57	33	250	125	0.517625926782	0.791573409743	0.409	0.463	-0.054
1488	ABCG1	ABCG1	chr21	+	43707998	43708183	43707998	43708147	43708320	43708422	1488	125	81	1	0	160	125	0.522234573393	0.796715295558	0.547	1.0	-0.453
2090	C3orf17	C3orf17	chr3	-	112732795	112732879	112732799	112732879	112732118	112732250	2090	7	93	3	63	128	125	0.52266221772	0.796720490973	0.068	0.044	0.024
638	ARSA	ARSA	chr22	-	51065983	51066601	51066373	51066601	51065593	51065834	638	21	1	101	2	250	125	0.523434482461	0.797250574259	0.913	0.962	-0.049
1032	RSAD1	RSAD1	chr17	+	48561802	48562003	48561802	48561906	48562104	48563341	1032	4	19	7	52	221	125	0.524761015819	0.798249313103	0.106	0.071	0.035
1495	ZNF302	ZNF302	chr19	+	35168543	35168761	35168543	35168701	35169641	35169718	1495	4	1	1	1	184	125	0.524940309735	0.798249313103	0.731	0.405	0.326
2261	AFAP1L2	AFAP1L2	chr10	-	116056978	116057172	116056990	116057172	116056736	116056859	2261	12	3	152	58	136	125	0.526718580065	0.798971425179	0.786	0.707	0.079
226	SKA2	SKA2	chr17	-	57232316	57232800	57232491	57232800	57208641	57208728	226	6	30	55	373	250	125	0.527116930669	0.798971425179	0.091	0.069	0.022
2	ZRANB3	ZRANB3	chr2	-	136288067	136288300	136288095	136288300	136261898	136262066	2	3	1	2	2	152	125	0.526279701569	0.798971425179	0.712	0.451	0.261
521	ITPR1	ITPR1	chr3	+	4716751	4716932	4716751	4716905	4718297	4718485	521	2	11	0	3	151	125	0.526700131468	0.798971425179	0.131	0.0	0.131
2637	SLC50A1	SLC50A1	chr1	+	155108774	155108872	155108774	155108852	155110454	155110574	2637	2	6	3	18	144	125	0.528804238576	0.800237195847	0.224	0.126	0.098
808	ZNF689	ZNF689	chr16	-	30621157	30621707	30621522	30621707	30620845	30620959	808	9	0	16	1	250	125	0.528447495429	0.800237195847	1.0	0.889	0.111
2665	CDIP1	CDIP1	chr16	-	4563696	4563852	4563816	4563852	4562791	4562948	2665	10	2	12	1	244	125	0.529475915879	0.800608510484	0.719	0.86	-0.141
819	KHNYN	KHNYN	chr14	+	24899140	24899325	24899140	24899197	24899919	24900137	819	0	2	1	3	250	125	0.530092006454	0.800895243862	0.0	0.143	-0.143
1251	CCDC58	CCDC58	chr3	-	122101994	122102078	122102020	122102078	122090521	122090647	1251	3	21	11	121	150	125	0.531487140179	0.801040307204	0.106	0.07	0.036
1326	ZFYVE19	ZFYVE19	chr15	+	41099273	41100066	41099273	41099869	41101316	41101438	1326	45	1	112	5	250	125	0.531057693009	0.801040307204	0.957	0.918	0.039
1666	LPXN	LPXN	chr11	-	58345458	58345712	58345491	58345712	58338028	58338186	1666	6	4	6	2	157	125	0.531600538333	0.801040307204	0.544	0.705	-0.161
2442	ST3GAL4	ST3GAL4	chr11	+	126276367	126276452	126276367	126276440	126276837	126276918	2442	21	6	46	9	136	125	0.531894176296	0.801040307204	0.763	0.824	-0.061
1207	FAM3A	FAM3A	chrX	-	153744233	153744566	153744292	153744566	153744083	153744136	1207	40	1	57	3	183	125	0.533618158879	0.802349801741	0.965	0.928	0.037
673	NUB1	NUB1	chr7	+	151071182	151071329	151071182	151071287	151072933	151073029	673	8	24	13	54	166	125	0.533492766285	0.802349801741	0.201	0.153	0.048
2731	SERPINA1	SERPINA1	chr14	-	94856756	94857029	94856793	94857029	94855155	94855347	2731	1	1	0	1	161	125	0.534193564781	0.802572411727	0.437	0.0	0.437
107	CENPK	CENPK	chr5	-	64857289	64857391	64857323	64857391	64838628	64838675	107	3	0	43	7	158	125	0.535222507289	0.803475514539	1.0	0.829	0.171
1083	OCIAD1	OCIAD1	chr4	+	48853822	48854037	48853822	48853992	48862741	48863834	1083	4	14	3	18	169	125	0.537080467802	0.804326895432	0.174	0.11	0.064
123	CCBL1	CCBL1	chr9	-	131644175	131644354	131644181	131644354	131607631	131607690	123	2	0	19	5	130	125	0.5375593154	0.804326895432	1.0	0.785	0.215
1291	BRCA1	BRCA1	chr17	-	41258472	41258550	41258494	41258550	41256884	41256973	1291	6	0	81	6	146	125	0.537931086615	0.804326895432	1.0	0.92	0.08
1751	NAPRT	NAPRT	chr8	-	144657360	144657515	144657399	144657515	144657155	144657263	1751	17	0	284	7	163	125	0.536232453262	0.804326895432	1.0	0.969	0.031
1809	AP5S1	AP5S1	chr20	+	3801170	3801405	3801170	3801349	3802748	3802940	1809	19	2	57	10	180	125	0.53702499274	0.804326895432	0.868	0.798	0.07
2373	ADAMTS14	ADAMTS14	chr10	+	72489857	72490014	72489857	72490005	72492009	72492115	2373	0	1	4	6	133	125	0.538485923004	0.804515961338	0.0	0.385	-0.385
1872	ANAPC11	ANAPC11	chr17	+	79852342	79852500	79852342	79852462	79857795	79858409	1872	7	319	11	684	162	125	0.538952527909	0.804573010662	0.017	0.012	0.005
2095	KAT6B	KAT6B	chr10	+	76735156	76735539	76735156	76735212	76737073	76737195	2095	25	9	17	4	250	125	0.539748796366	0.804749185009	0.581	0.68	-0.099
2460	CPNE1	CPNE1	chr20	-	34252681	34252878	34252723	34252878	34220716	34220845	2460	13	4	53	24	166	125	0.539927568217	0.804749185009	0.71	0.624	0.086
2529	ZNF101	ZNF101	chr19	+	19788672	19788799	19788672	19788795	19789534	19789595	2529	3	2	11	14	128	125	0.542051047914	0.807273487694	0.594	0.434	0.16
1836	FBXL6	FBXL6	chr8	-	145581098	145581162	145581116	145581162	145580649	145580781	1836	16	4	129	22	142	125	0.54269506255	0.807567577629	0.779	0.838	-0.059
2113	PPP1R9A	PPP1R9A	chr7	+	94913329	94913642	94913329	94913528	94915517	94915637	2113	2	4	11	40	238	125	0.543108546616	0.807567577629	0.208	0.126	0.082
2171	SPG20	SPG20	chr13	-	36920361	36920646	36920450	36920646	36909157	36909969	2171	6	0	11	1	213	125	0.544310266019	0.808074845521	1.0	0.866	0.134
527	UBQLN4	UBQLN4	chr1	-	156020900	156021118	156020960	156021118	156020081	156020344	527	63	1	164	0	184	125	0.544286981787	0.808074845521	0.977	1.0	-0.023
1484	BCS1L	BCS1L	chr2	+	219524759	219524968	219524759	219524889	219525661	219526030	1484	4	1	21	11	203	125	0.546869698668	0.80995370197	0.711	0.54	0.171
1566	ZNF621	ZNF621	chr3	+	40566368	40566765	40566368	40566529	40567269	40567355	1566	21	0	44	1	250	125	0.546751320427	0.80995370197	1.0	0.957	0.043
2293	ATXN2L	ATXN2L	chr16	+	28847253	28847497	28847253	28847443	28848048	28848558	2293	76	113	46	79	178	125	0.546689032252	0.80995370197	0.321	0.29	0.031
657	CARS	CARS	chr11	-	3023191	3023283	3023199	3023283	3022151	3022478	657	37	90	93	260	132	125	0.548100972772	0.811137609823	0.28	0.253	0.027
1108	PRKAR1A	PRKAR1A	chr17	+	66508519	66508720	66508519	66508689	66511534	66511717	1108	2	33	3	89	155	125	0.548536578703	0.811143066775	0.047	0.026	0.021
1049	HILPDA	HILPDA	chr7	+	128095883	128096077	128095883	128095963	128097254	128098472	1049	36	1	92	5	238	125	0.550606706046	0.813563645912	0.95	0.906	0.044
1002	MFAP4	MFAP4	chr17	-	19290353	19290532	19290462	19290532	19289622	19289777	1002	3	1	2	0	233	125	0.5542454044	0.815405357131	0.617	1.0	-0.383
1756	MYNN	MYNN	chr3	+	169492052	169492349	169492052	169492219	169496555	169497349	1756	106	4	90	2	250	125	0.554458275323	0.815405357131	0.93	0.957	-0.027
2482	USP8	USP8	chr15	+	50716573	50716851	50716573	50716711	50731205	50731374	2482	23	14	67	32	250	125	0.553261694612	0.815405357131	0.451	0.511	-0.06
2600	GPR107	GPR107	chr9	+	132839577	132839657	132839577	132839653	132841908	132842048	2600	38	1	167	2	128	125	0.553941134242	0.815405357131	0.974	0.988	-0.014
541	ARL6IP4	ARL6IP4	chr12	+	123464606	123465434	123464606	123464932	123465675	123465813	541	4	2	5	1	250	125	0.554368073348	0.815405357131	0.5	0.714	-0.214
746	ABHD11	ABHD11	chr7	-	73152657	73152793	73152662	73152793	73151891	73152065	746	31	0	290	5	129	125	0.552953950787	0.815405357131	1.0	0.983	0.017
1320	GALK2	GALK2	chr15	+	49462212	49462572	49462212	49462555	49493358	49493447	1320	6	0	27	2	141	125	0.556725173822	0.815615299792	1.0	0.923	0.077
1321	TRIM3	TRIM3	chr11	-	6479294	6479526	6479299	6479526	6478925	6479077	1321	21	3	25	2	129	125	0.560920246832	0.815615299792	0.872	0.924	-0.052
1327	ZCCHC6	ZCCHC6	chr9	-	88969185	88969402	88969295	88969402	88967594	88968145	1327	67	2	71	1	234	125	0.557457398857	0.815615299792	0.947	0.974	-0.027
1469	SPRY4	SPRY4	chr5	-	141699297	141699359	141699308	141699359	141689991	141694720	1469	6	5	5	7	135	125	0.557743316105	0.815615299792	0.526	0.398	0.128
1568	MCMBP	MCMBP	chr10	-	121602759	121602938	121602765	121602938	121601983	121602107	1568	71	147	129	240	130	125	0.557292234783	0.815615299792	0.317	0.341	-0.024
168	TYSND1	TYSND1	chr10	-	71905176	71906496	71906288	71906496	71897736	71899897	168	2	1	6	7	250	125	0.561305460339	0.815615299792	0.5	0.3	0.2
1717	RWDD3	RWDD3	chr1	+	95709766	95710271	95709766	95710207	95712311	95712781	1717	4	0	17	2	188	125	0.559457860055	0.815615299792	1.0	0.85	0.15
1840	GAPLINC	GAPLINC	chr18	+	3467124	3467294	3467124	3467268	3478753	3478976	1840	2	3	0	1	150	125	0.558208236817	0.815615299792	0.357	0.0	0.357
1990	DERL2	DERL2	chr17	-	5389182	5389550	5389388	5389550	5388470	5388536	1990	7	66	13	164	250	125	0.561549831007	0.815615299792	0.05	0.038	0.012
2051	P2RX4	P2RX4	chr12	+	121660749	121660846	121660749	121660765	121666335	121666416	2051	13	0	28	1	205	125	0.559267617654	0.815615299792	1.0	0.945	0.055
2271	SLC11A2	SLC11A2	chr12	-	51420092	51420199	51420097	51420199	51404477	51404549	2271	3	6	15	48	129	125	0.55921484544	0.815615299792	0.326	0.232	0.094
2969	CRCP	CRCP	chr7	+	65579804	65579957	65579804	65579901	65592690	65592727	2969	70	4	132	5	180	125	0.560404132105	0.815615299792	0.924	0.948	-0.024
524	ABTB1	ABTB1	chr3	+	127393233	127393296	127393233	127393261	127393387	127393443	524	9	6	43	20	159	125	0.556384453789	0.815615299792	0.541	0.628	-0.087
568	SERPINB6	SERPINB6	chr6	-	2971481	2972399	2971724	2972399	2959401	2959576	568	2	8	21	51	250	125	0.558203800724	0.815615299792	0.111	0.171	-0.06
602	SEC23B	SEC23B	chr20	+	18488187	18488634	18488187	18488616	18491465	18491700	602	21	19	120	133	142	125	0.555118969454	0.815615299792	0.493	0.443	0.05
996	SEC61G	SEC61G	chr7	-	54826850	54826939	54826854	54826939	54823471	54823574	996	3	2	1	0	128	125	0.559895707447	0.815615299792	0.594	1.0	-0.406
2582	ZNF227	ZNF227	chr19	+	44732598	44732786	44732598	44732725	44738854	44741421	2582	4	4	4	2	185	125	0.566196055336	0.821307191478	0.403	0.575	-0.172
632	CREB3L4	CREB3L4	chr1	+	153940314	153940660	153940314	153940640	153940997	153941175	632	7	16	10	16	144	125	0.566343350886	0.821307191478	0.275	0.352	-0.077
2392	ATP6V0E2	ATP6V0E2	chr7	+	149575766	149575879	149575766	149575835	149576423	149577801	2392	9	0	115	5	168	125	0.566809408686	0.821348819068	1.0	0.945	0.055
1694	SCHIP1	SCHIP1	chr3	+	159482231	159482927	159482231	159482888	159583951	159584070	1694	20	2	95	15	163	125	0.567930564696	0.82226057504	0.885	0.829	0.056
2797	PHF8	PHF8	chrX	-	54012248	54012382	54012339	54012382	54011346	54011660	2797	58	0	87	1	215	125	0.568314284559	0.82226057504	1.0	0.981	0.019
193	PRNP	PRNP	chr20	+	4666796	4667158	4666796	4667154	4679856	4682234	193	294	304	147	140	128	125	0.569464571725	0.822657281307	0.486	0.506	-0.02
783	SCN5A	SCN5A	chr3	-	38595769	38596040	38595865	38596040	38589552	38593049	783	10	1	5	0	220	125	0.56930449853	0.822657281307	0.85	1.0	-0.15
1614	PIGA	PIGA	chrX	-	15349337	15350114	15349711	15350114	15344035	15344168	1614	52	2	131	8	250	125	0.571070159037	0.823709492067	0.929	0.891	0.038
2150	SLC45A4	SLC45A4	chr8	-	142222295	142222655	142222302	142222655	142217264	142221796	2150	34	2	7	0	131	125	0.570857271184	0.823709492067	0.942	1.0	-0.058
1676	ANKLE1	ANKLE1	chr19	+	17394033	17394771	17394033	17394693	17394897	17395075	1676	7	0	15	1	202	125	0.572513948844	0.824525457001	1.0	0.903	0.097
1996	C18orf21	C18orf21	chr18	+	33552587	33552803	33552587	33552768	33554858	33555058	1996	3	0	13	2	159	125	0.572157963334	0.824525457001	1.0	0.836	0.164
1483	BCS1L	BCS1L	chr2	+	219524759	219524941	219524759	219524889	219525661	219526030	1483	2	1	10	11	176	125	0.576041995338	0.828336039238	0.587	0.392	0.195
2205	MFAP3	MFAP3	chr5	+	153418518	153418868	153418518	153418571	153429116	153429577	2205	0	3	2	14	250	125	0.575863270812	0.828336039238	0.0	0.067	-0.067
3006	PTPRU	PTPRU	chr1	+	29637967	29638065	29637967	29638056	29638154	29638271	3006	287	145	68	30	133	125	0.576847713036	0.828598786718	0.65	0.681	-0.031
65	KRBOX4	KRBOX4	chrX	+	46322632	46322743	46322632	46322728	46332184	46334074	65	10	5	12	9	139	125	0.577107142187	0.828598786718	0.643	0.545	0.098
745	BCAR1	BCAR1	chr16	-	75276367	75276988	75276811	75276988	75271080	75271242	745	79	5	321	15	250	125	0.57855146216	0.830037926613	0.888	0.915	-0.027
1667	RCAN3	RCAN3	chr1	+	24829386	24829640	24829386	24829607	24840803	24841057	1667	1	1	23	9	157	125	0.581423529642	0.833521670739	0.443	0.67	-0.227
2175	GLIPR2	GLIPR2	chr9	+	36147782	36147913	36147782	36147891	36148543	36148647	2175	1	46	0	55	146	125	0.582298125015	0.834138732859	0.018	0.0	0.018
1151	TXNL4A	TXNL4A	chr18	-	77748239	77748592	77748263	77748592	77737597	77737701	1151	153	2	601	12	148	125	0.585834913726	0.835447762976	0.985	0.977	0.008
1461	AURKA	AURKA	chr20	-	54966998	54967351	54967223	54967351	54963211	54963258	1461	2	1	44	45	250	125	0.58632595932	0.835447762976	0.5	0.328	0.172
1971	SLIT2	SLIT2	chr4	+	20490441	20490617	20490441	20490605	20493383	20493522	1971	3	127	0	17	136	125	0.585545133846	0.835447762976	0.021	0.0	0.021
2941	NAA60	NAA60	chr16	+	3534698	3535083	3534698	3535061	3535466	3536963	2941	50	79	70	97	146	125	0.586213006179	0.835447762976	0.351	0.382	-0.031
2986	ATF7	ATF7	chr12	-	53931198	53931336	53931261	53931336	53928285	53928443	2986	78	1	116	0	187	125	0.586225343741	0.835447762976	0.981	1.0	-0.019
475	HELLS	HELLS	chr10	+	96336418	96336562	96336418	96336466	96341082	96341279	475	12	0	131	4	220	125	0.584682763881	0.835447762976	1.0	0.949	0.051
595	MAFF	MAFF	chr22	+	38597938	38598245	38597938	38598219	38609829	38609896	595	14	900	1	130	150	125	0.586205215165	0.835447762976	0.013	0.006	0.007
2995	MRPS14	MRPS14	chr1	-	174992407	174992591	174992499	174992591	174987553	174987712	2995	4	53	7	133	216	125	0.587791570776	0.836901114418	0.042	0.03	0.012
199	DAP3	DAP3	chr1	+	155658884	155659034	155658884	155658965	155679563	155679615	199	53	143	91	274	193	125	0.588890424373	0.837830467403	0.194	0.177	0.017
2517	DHCR7	DHCR7	chr11	-	71159335	71159477	71159358	71159477	71158655	71158780	2517	5	1	356	37	147	125	0.592272953247	0.841368083357	0.81	0.891	-0.081
335	NDUFAF7	NDUFAF7	chr2	+	37468720	37468934	37468720	37468780	37471005	37471116	335	10	0	24	1	250	125	0.592159468696	0.841368083357	1.0	0.923	0.077
2213	DENND5A	DENND5A	chr11	-	9163486	9163655	9163520	9163655	9160374	9161401	2213	550	15	199	7	158	125	0.592888345818	0.841605679098	0.967	0.957	0.01
2968	APEX1	APEX1	chr14	+	20923289	20923553	20923289	20923487	20923736	20923862	2968	506	29	974	49	190	125	0.59369797378	0.842118425044	0.92	0.929	-0.009
1268	ZNF234	ZNF234	chr19	+	44645709	44645886	44645709	44645768	44646466	44646520	1268	4	2	3	3	242	125	0.594916736	0.842682357217	0.508	0.341	0.167
2677	TSN	TSN	chr2	+	122513120	122513529	122513120	122513421	122518984	122519100	2677	1	3	3	4	232	125	0.594992974265	0.842682357217	0.152	0.288	-0.136
1055	CEP41	CEP41	chr7	-	130044404	130044549	130044480	130044549	130042488	130042640	1055	56	1	125	1	200	125	0.596295402006	0.843890553856	0.972	0.987	-0.015
1811	AP5S1	AP5S1	chr20	+	3801170	3801501	3801170	3801349	3802748	3802940	1811	5	2	15	10	250	125	0.598164094677	0.845897718225	0.556	0.429	0.127
154	ZCCHC17	ZCCHC17	chr1	+	31769828	31770060	31769828	31769922	31791955	31792013	154	2	1	14	3	250	125	0.59981703484	0.847596983769	0.5	0.7	-0.2
912	UCKL1	UCKL1	chr20	-	62572146	62572209	62572169	62572209	62571946	62572069	912	76	3	154	4	147	125	0.601122819091	0.848803499438	0.956	0.97	-0.014
1678	WDR66	WDR66	chr12	+	122356462	122356614	122356462	122356601	122359191	122359589	1678	1	0	6	3	137	125	0.602793439866	0.850522975258	1.0	0.646	0.354
376	POPDC3	POPDC3	chr6	-	105609299	105610035	105609670	105610035	105607585	105607694	376	0	1	2	4	250	125	0.604848874085	0.85278242157	0.0	0.2	-0.2
329	AADAT	AADAT	chr4	-	171010762	171010887	171010774	171010887	171009546	171009715	329	0	20	1	44	136	125	0.605527622637	0.853098931217	0.0	0.02	-0.02
2536	FGD5-AS1	FGD5-AS1	chr3	-	14988593	14989012	14988616	14989012	14984285	14987661	2536	25	4	254	30	147	125	0.606148116251	0.853332955262	0.842	0.878	-0.036
1135	CCDC90B	CCDC90B	chr11	-	82996915	82997450	82997142	82997450	82991183	82991303	1135	48	2	154	4	250	125	0.607852535522	0.854358900139	0.923	0.951	-0.028
1467	PACRGL	PACRGL	chr4	+	20702035	20702410	20702035	20702234	20706088	20706156	1467	15	0	87	2	250	125	0.608696596585	0.854358900139	1.0	0.956	0.044
2904	LDAH	LDAH	chr2	-	21001051	21001225	21001069	21001225	20974569	20974739	2904	1	0	13	6	142	125	0.608504756574	0.854358900139	1.0	0.656	0.344
30	GMNN	GMNN	chr6	+	24775158	24775472	24775158	24775264	24777449	24777525	30	96	1	375	2	250	125	0.608380012729	0.854358900139	0.98	0.989	-0.009
2254	FBXW8	FBXW8	chr12	+	117348760	117349160	117348760	117348962	117365827	117365932	2254	10	3	20	9	250	125	0.610155786013	0.85449110077	0.625	0.526	0.099
447	AUP1	AUP1	chr2	-	74755877	74756409	74756258	74756409	74755543	74755616	447	311	8	528	17	250	125	0.610134295398	0.85449110077	0.951	0.94	0.011
956	ZNF79	ZNF79	chr9	+	130186652	130187189	130186652	130187082	130191110	130191199	956	3	0	15	2	231	125	0.609797927118	0.85449110077	1.0	0.802	0.198
1300	HSD17B4	HSD17B4	chr5	+	118813111	118813196	118813111	118813187	118814528	118814716	1300	94	2	281	9	133	125	0.611000079445	0.854928225384	0.978	0.967	0.011
1774	CCDC120	CCDC120	chrX	+	48919489	48919635	48919489	48919589	48919765	48919856	1774	2	1	19	19	170	125	0.612642802551	0.854928225384	0.595	0.424	0.171
1862	ZNF542P	ZNF542P	chr19	+	56886054	56886194	56886054	56886126	56888235	56891196	1862	5	7	12	24	192	125	0.61274408486	0.854928225384	0.317	0.246	0.071
484	PTBP3	PTBP3	chr9	-	115060111	115060196	115060120	115060196	115038123	115038293	484	58	33	222	143	133	125	0.611885475341	0.854928225384	0.623	0.593	0.03
612	TMEM254	TMEM254	chr10	+	81841900	81841973	81841900	81841960	81850552	81852307	612	0	17	2	89	137	125	0.612452925408	0.854928225384	0.0	0.02	-0.02
1499	ZNF302	ZNF302	chr19	+	35168543	35168761	35168543	35168738	35169641	35169718	1499	4	2	1	0	147	125	0.613489076799	0.85503797691	0.63	1.0	-0.37
2476	SGOL1	SGOL1	chr3	-	20215740	20216547	20216496	20216547	20212534	20212724	2476	9	0	135	5	250	125	0.613733329539	0.85503797691	1.0	0.931	0.069
1217	C7orf49	C7orf49	chr7	-	134853537	134853812	134853720	134853812	134852483	134852559	1217	21	1	321	26	250	125	0.61658957502	0.855580600619	0.913	0.861	0.052
1261	LINC01315	LINC01315	chr22	-	42764720	42765214	42765063	42765214	42760405	42760731	1261	15	3	2	0	250	125	0.616355060872	0.855580600619	0.714	1.0	-0.286
227	THBS3	THBS3	chr1	-	155175983	155176197	155175990	155176197	155174850	155175107	227	2	29	1	28	131	125	0.616218946914	0.855580600619	0.062	0.033	0.029
2702	CTSL	CTSL	chr9	+	90340973	90341313	90340973	90341164	90342508	90342644	2702	18	1	82	8	250	125	0.615787295916	0.855580600619	0.9	0.837	0.063
2862	ATP5G1	ATP5G1	chr17	+	46970147	46970272	46970147	46970202	46970770	46970818	2862	2	86	11	318	194	125	0.617181402753	0.855580600619	0.015	0.022	-0.007
2911	POMT1	POMT1	chr9	+	134378288	134378700	134378288	134378460	134381789	134381840	2911	4	9	0	1	250	125	0.614637126556	0.855580600619	0.182	0.0	0.182
2982	ANAPC10	ANAPC10	chr4	-	146019271	146019371	146019282	146019371	146017136	146017263	2982	22	10	61	22	135	125	0.617767462428	0.855580600619	0.671	0.72	-0.049
631	CREB3L4	CREB3L4	chr1	+	153940997	153941175	153940997	153941115	153941405	153941652	631	19	6	67	16	184	125	0.617711806126	0.855580600619	0.683	0.74	-0.057
772	POLL	POLL	chr10	-	103344358	103344676	103344634	103344676	103343264	103343438	772	53	4	97	10	250	125	0.618348266432	0.855753901518	0.869	0.829	0.04
1727	ULK3	ULK3	chr15	-	75130091	75130139	75130097	75130139	75129709	75129776	1727	27	23	37	26	130	125	0.619071423325	0.856123809282	0.53	0.578	-0.048
1093	STMN3	STMN3	chr20	-	62275011	62275284	62275108	62275284	62273460	62273652	1093	2	105	9	316	221	125	0.619619873975	0.856251746376	0.011	0.016	-0.005
1464	DMPK	DMPK	chr19	-	46280584	46280848	46280599	46280848	46275898	46276010	1464	47	4	4	0	139	125	0.621398854718	0.858078712618	0.914	1.0	-0.086
54	CWF19L1	CWF19L1	chr10	-	102027282	102027438	102027327	102027438	102021735	102021820	54	1	12	1	26	169	125	0.621959076458	0.858221267883	0.058	0.028	0.03
1671	CKS1B	CKS1B	chr1	+	154947117	154947388	154947117	154947280	154950462	154950590	1671	10	132	94	1476	232	125	0.622589832105	0.858460869819	0.039	0.033	0.006
1126	SH3YL1	SH3YL1	chr2	-	224863	224920	224867	224920	218135	219001	1126	5	0	124	8	128	125	0.623424904309	0.858576637038	1.0	0.938	0.062
2335	STK25	STK25	chr2	-	242447857	242448110	242447919	242448110	242440892	242441123	2335	4	2	16	13	186	125	0.623588143195	0.858576637038	0.573	0.453	0.12
1899	FAM104B	FAM104B	chrX	-	55185554	55185661	55185558	55185661	55171677	55172744	1899	2	3	22	20	128	125	0.624565710459	0.858663546297	0.394	0.518	-0.124
258	ATP5J	ATP5J	chr21	-	27107163	27107965	27107797	27107965	27101941	27102112	258	221	8	632	28	250	125	0.624455710029	0.858663546297	0.932	0.919	0.013
350	WDR61	WDR61	chr15	-	78591797	78592068	78591903	78592068	78588016	78588067	350	4	99	4	142	230	125	0.626431108119	0.860598113422	0.021	0.015	0.006
1609	MAPK10	MAPK10	chr4	-	87115461	87115560	87115488	87115560	87080450	87080620	1609	23	21	2	3	151	125	0.627870023791	0.861944374766	0.476	0.356	0.12
980	TMEM9	TMEM9	chr1	-	201123275	201123683	201123576	201123683	201122985	201123087	980	13	1	21	3	250	125	0.628382031394	0.862017132913	0.867	0.778	0.089
1766	CD151	CD151	chr11	+	832951	833026	832951	833022	836062	836153	1766	97	18	247	53	128	125	0.628946515451	0.86216171972	0.84	0.82	0.02
1314	TMEM230	TMEM230	chr20	-	5093375	5093733	5093388	5093733	5089977	5090091	1314	14	5	68	32	137	125	0.63083442696	0.863973756399	0.719	0.66	0.059
317	IFT52	IFT52	chr20	+	42219252	42219694	42219252	42219669	42223332	42223457	317	58	32	32	21	149	125	0.63118849509	0.863973756399	0.603	0.561	0.042
1880	ZNF557	ZNF557	chr19	+	7069470	7069784	7069470	7069772	7070572	7070664	1880	2	1	5	1	136	125	0.63259391944	0.865266846838	0.648	0.821	-0.173
1523	STAT3	STAT3	chr17	-	40474299	40474512	40474302	40474512	40469199	40469242	1523	578	194	375	118	127	125	0.633990015225	0.865915089885	0.746	0.758	-0.012
3091	FGFR4	FGFR4	chr5	+	176513872	176514078	176513872	176514034	176516550	176516694	3091	0	1	15	38	168	125	0.633682389951	0.865915089885	0.0	0.227	-0.227
1555	FAM193A	FAM193A	chr4	+	2696672	2696856	2696672	2696809	2698089	2698320	1555	148	0	95	1	171	125	0.635037637105	0.866178303424	1.0	0.986	0.014
767	COMMD5	COMMD5	chr8	-	146078110	146078452	146078377	146078452	146075550	146076780	767	9	27	17	64	250	125	0.63510517775	0.866178303424	0.143	0.117	0.026
1457	AURKA	AURKA	chr20	-	54966998	54967351	54967209	54967351	54965611	54965721	1457	1	0	42	16	250	125	0.641277837491	0.86984183506	1.0	0.568	0.432
1463	ANTXR2	ANTXR2	chr4	-	80993562	80994477	80993862	80994477	80992736	80992808	1463	18	0	119	2	250	125	0.638400271042	0.86984183506	1.0	0.967	0.033
1957	CCNO	CCNO	chr5	-	54528594	54529545	54528970	54529545	54528188	54528374	1957	25	10	7	4	250	125	0.641959948559	0.86984183506	0.556	0.467	0.089
2152	UBE2J2	UBE2J2	chr1	-	1203112	1203372	1203241	1203372	1198725	1198766	2152	5	68	16	280	250	125	0.641513446387	0.86984183506	0.035	0.028	0.007
2284	RPS14	RPS14	chr5	-	149829048	149829319	149829054	149829319	149827147	149827298	2284	27	14	29	12	130	125	0.641300989099	0.86984183506	0.65	0.699	-0.049
2773	CDV3	CDV3	chr3	+	133293277	133293436	133293277	133293395	133293882	133293959	2773	3	0	8	1	165	125	0.640750720856	0.86984183506	1.0	0.858	0.142
402	SLC35B3	SLC35B3	chr6	-	8435174	8435800	8435671	8435800	8430096	8430390	402	16	3	18	5	250	125	0.640045413104	0.86984183506	0.727	0.643	0.084
529	XRCC4	XRCC4	chr5	+	82373316	82373481	82373316	82373434	82400728	82400877	529	0	4	2	25	171	125	0.640564505565	0.86984183506	0.0	0.055	-0.055
952	MBNL1-AS1	MBNL1-AS1	chr3	-	151987216	151987415	151987227	151987415	151980404	151986861	952	2	0	5	1	135	125	0.640649999129	0.86984183506	1.0	0.822	0.178
2269	MED18	MED18	chr1	+	28655512	28655691	28655512	28655635	28657107	28657246	2269	6	0	79	4	180	125	0.64300986354	0.870366254449	1.0	0.932	0.068
2774	CDV3	CDV3	chr3	+	133293277	133293600	133293277	133293395	133293882	133293959	2774	1	0	2	1	250	125	0.64327388774	0.870366254449	1.0	0.5	0.5
1141	SIGMAR1	SIGMAR1	chr9	-	34637216	34637417	34637329	34637417	34636993	34637086	1141	139	2	518	5	237	125	0.646647610851	0.873672095812	0.973	0.982	-0.009
722	PCDH7	PCDH7	chr4	+	30921774	30921991	30921774	30921967	31144094	31148423	722	76	32	3	2	148	125	0.646550031124	0.873672095812	0.667	0.559	0.108
22	AKAP8L	AKAP8L	chr19	-	15514285	15514526	15514468	15514526	15511960	15512414	22	339	4	309	5	250	125	0.648637066711	0.875729986544	0.977	0.969	0.008
2565	SKIL	SKIL	chr3	+	170102320	170102553	170102320	170102415	170108010	170108252	2565	419	10	162	5	250	125	0.650241389981	0.877265323552	0.954	0.942	0.012
1061	NEURL4	NEURL4	chr17	-	7226266	7226442	7226272	7226442	7226053	7226185	1061	23	9	45	14	130	125	0.651609901904	0.878480542553	0.711	0.756	-0.045
189	MED20	MED20	chr6	-	41877006	41877260	41877082	41877260	41873090	41875025	189	16	0	113	2	200	125	0.653993955136	0.879170112917	1.0	0.972	0.028
2596	CCDC103	CCDC103	chr17	+	42978887	42979024	42978887	42979020	42979732	42981047	2596	0	8	1	26	128	125	0.653742903519	0.879170112917	0.0	0.036	-0.036
2732	SERPINA1	SERPINA1	chr14	-	94856756	94857029	94856793	94857029	94848928	94849578	2732	0	2	2	12	161	125	0.653794156636	0.879170112917	0.0	0.115	-0.115
886	C6orf48	C6orf48	chr6	+	31802691	31802834	31802691	31802722	31803187	31803228	886	25	1	8	0	236	125	0.653517786986	0.879170112917	0.93	1.0	-0.07
2104	FBXO44	FBXO44	chr1	+	11718323	11718450	11718323	11718421	11718792	11718928	2104	2	30	3	29	153	125	0.656033413896	0.880021965212	0.052	0.078	-0.026
2225	IARS	IARS	chr9	-	95055722	95056038	95055892	95056038	95051582	95051708	2225	21	21	189	163	250	125	0.65589648728	0.880021965212	0.333	0.367	-0.034
47	RUSC2	RUSC2	chr9	+	35546426	35548532	35546426	35548207	35555056	35555698	47	56	0	119	1	250	125	0.655987824942	0.880021965212	1.0	0.983	0.017
1397	LYPLA1	LYPLA1	chr8	-	54978307	54978373	54978347	54978373	54975887	54975935	1397	30	2	844	40	164	125	0.657201686056	0.880539572457	0.92	0.941	-0.021
2105	IL4I1	IL4I1	chr19	-	50432582	50432796	50432606	50432796	50430950	50431072	2105	79	4	150	10	148	125	0.657357018416	0.880539572457	0.943	0.927	0.016
1094	DDX11	DDX11	chr12	+	31226778	31227025	31226778	31226903	31231323	31231471	1094	60	5	170	11	246	125	0.658399926666	0.880680243788	0.859	0.887	-0.028
260	ATP5J	ATP5J	chr21	-	27107163	27107965	27107625	27107965	27101941	27102112	260	220	15	653	51	250	125	0.658181696743	0.880680243788	0.88	0.865	0.015
1708	COPB2	COPB2	chr3	-	139108310	139108522	139108389	139108522	139102139	139102277	1708	9	182	24	405	203	125	0.659485780404	0.881164562419	0.03	0.035	-0.005
2041	TYW5	TYW5	chr2	-	200813040	200813195	200813059	200813195	200808487	200808557	2041	2	3	14	33	143	125	0.659700412546	0.881164562419	0.368	0.271	0.097
2987	ATF7	ATF7	chr12	-	53937080	53937232	53937113	53937232	53931198	53931336	2987	18	57	18	48	157	125	0.660796458334	0.882001242894	0.201	0.23	-0.029
1737	TRIM45	TRIM45	chr1	-	117660655	117661389	117660709	117661389	117659237	117659367	1737	12	1	24	1	178	125	0.663209642662	0.883338800652	0.894	0.944	-0.05
1913	UBL7-AS1	UBL7-AS1	chr15	+	74753605	74754439	74753605	74754372	74758376	74758471	1913	5	1	19	2	191	125	0.663042694308	0.883338800652	0.766	0.861	-0.095
1984	RAB29	RAB29	chr1	-	205744400	205744610	205744501	205744610	205743960	205744214	1984	1	0	14	5	225	125	0.662576654073	0.883338800652	1.0	0.609	0.391
1874	ANAPC11	ANAPC11	chr17	+	79849588	79849739	79849588	79849717	79852342	79852462	1874	22	45	36	85	146	125	0.664436263931	0.884345360498	0.295	0.266	0.029
1655	RPA2	RPA2	chr1	-	28240944	28241308	28241137	28241308	28240573	28240680	1655	99	1	219	0	250	125	0.665469462875	0.88509323745	0.98	1.0	-0.02
2250	TMEM80	TMEM80	chr11	+	695590	695846	695590	695822	698868	698888	2250	6	0	20	1	148	125	0.666904509177	0.886374145955	1.0	0.944	0.056
1073	IQCH-AS1	IQCH-AS1	chr15	-	67813856	67814182	67813883	67814182	67811337	67811440	1073	6	1	32	3	151	125	0.668639711581	0.887428424038	0.832	0.898	-0.066
1431	FAM156A	FAM156A	chrX	+	52984351	52984444	52984351	52984441	52985470	52985544	1431	59	1	78	0	127	125	0.670825072255	0.887428424038	0.983	1.0	-0.017
1589	HES6	HES6	chr2	-	239148127	239148209	239148167	239148209	239146907	239147892	1589	20	2	3	0	164	125	0.669619560799	0.887428424038	0.884	1.0	-0.116
1702	MTFR2	MTFR2	chr6	-	136571113	136571449	136571401	136571449	136570174	136570291	1702	1	1	31	15	250	125	0.66983544533	0.887428424038	0.333	0.508	-0.175
2499	DEDD2	DEDD2	chr19	-	42719284	42719404	42719299	42719404	42713851	42713992	2499	145	8	55	4	139	125	0.668923238367	0.887428424038	0.942	0.925	0.017
51	TADA3	TADA3	chr3	-	9833899	9834695	9834505	9834695	9832943	9833177	51	123	1	334	1	250	125	0.671005517643	0.887428424038	0.984	0.994	-0.01
591	GNB3	GNB3	chr12	+	6952795	6952862	6952795	6952859	6952940	6953142	591	28	2	4	0	127	125	0.670238515628	0.887428424038	0.932	1.0	-0.068
1450	WDR4	WDR4	chr21	-	44293660	44293801	44293712	44293801	44279771	44279832	1450	7	0	51	2	176	125	0.671825313298	0.887887359869	1.0	0.948	0.052
159	TSPAN17	TSPAN17	chr5	+	176083078	176083135	176083078	176083126	176083700	176083817	159	1	66	7	288	133	125	0.673989214593	0.889023435056	0.014	0.022	-0.008
2588	C14orf159	C14orf159	chr14	+	91639632	91639783	91639632	91639747	91642277	91642400	2588	36	4	61	5	160	125	0.673715889896	0.889023435056	0.875	0.905	-0.03
26	TTC26	TTC26	chr7	+	138819400	138819538	138819400	138819467	138822592	138822685	26	20	1	70	2	195	125	0.674105096656	0.889023435056	0.928	0.957	-0.029
1574	LMO1	LMO1	chr11	-	8248400	8248647	8248521	8248647	8245850	8246268	1574	3	9	0	1	245	125	0.675827389858	0.889421049862	0.145	0.0	0.145
2487	SUPT20H	SUPT20H	chr13	-	37633616	37633850	37633695	37633850	37625624	37625720	2487	2	32	2	50	203	125	0.675527948482	0.889421049862	0.037	0.024	0.013
45	TNRC6C	TNRC6C	chr17	+	76044925	76047538	76044925	76047529	76060802	76061018	45	1	42	0	12	133	125	0.675586378256	0.889421049862	0.022	0.0	0.022
2226	STX4	STX4	chr16	+	31045546	31045857	31045546	31045646	31046290	31046361	2226	91	2	203	3	250	125	0.677106705371	0.890480667148	0.958	0.971	-0.013
2363	SNHG17	SNHG17	chr20	-	37050733	37050888	37050738	37050888	37049652	37049745	2363	21	21	20	24	129	125	0.678223179553	0.890849628767	0.492	0.447	0.045
2591	C14orf159	C14orf159	chr14	+	91636346	91636545	91636346	91636530	91639632	91639783	2591	12	19	23	44	139	125	0.678810340131	0.890849628767	0.362	0.32	0.042
766	COMMD5	COMMD5	chr8	-	146078223	146078452	146078377	146078452	146075550	146076780	766	49	27	103	64	250	125	0.678378653493	0.890849628767	0.476	0.446	0.03
2163	PNMAL1	PNMAL1	chr19	-	46972989	46974371	46973194	46974371	46969747	46971834	2163	71	1	83	2	250	125	0.679867977029	0.89161456764	0.973	0.954	0.019
1277	STOML2	STOML2	chr9	-	35103046	35103192	35103157	35103192	35102682	35102820	1277	19	1	95	8	235	125	0.680655825862	0.892024871576	0.91	0.863	0.047
1136	CCDC90B	CCDC90B	chr11	-	82996595	82997450	82997142	82997450	82991183	82991303	1136	20	2	59	4	250	125	0.681666021486	0.892725793829	0.833	0.881	-0.048
3067	ERI3	ERI3	chr1	-	44820563	44820951	44820931	44820951	44818521	44818597	3067	19	3	47	10	250	125	0.684246837067	0.893613045905	0.76	0.701	0.059
3107	LYRM2	LYRM2	chr6	-	90347443	90347601	90347460	90347601	90341942	90347072	3107	11	28	42	126	141	125	0.683091812889	0.893613045905	0.258	0.228	0.03
80	PGAP2	PGAP2	chr11	+	3845499	3845679	3845499	3845606	3846249	3846358	80	7	31	21	76	197	125	0.683916828181	0.893613045905	0.125	0.149	-0.024
957	APTX	APTX	chr9	-	32987541	32987840	32987757	32987840	32985968	32986028	957	117	0	294	2	250	125	0.683573750806	0.893613045905	1.0	0.987	0.013
2717	TCEAL1	TCEAL1	chrX	+	102884421	102884501	102884421	102884489	102884812	102885876	2717	10	24	9	27	136	125	0.684999713442	0.893974608648	0.277	0.235	0.042
874	CDK5RAP2	CDK5RAP2	chr9	-	123334251	123334319	123334254	123334319	123330598	123330666	874	34	3	94	11	127	125	0.687108035965	0.896103396904	0.918	0.894	0.024
2049	TMEM55B	TMEM55B	chr14	-	20929321	20929771	20929342	20929771	20928813	20929004	2049	25	18	44	27	145	125	0.689353599043	0.898408090911	0.545	0.584	-0.039
2001	SLC16A1-AS1	SLC16A1-AS1	chr1	+	113499036	113500344	113499036	113499578	113503098	113503197	2001	1	1	16	8	250	125	0.691351041005	0.899697556445	0.333	0.5	-0.167
2906	GSTK1	GSTK1	chr7	+	142962084	142962389	142962084	142962185	142964709	142964826	2906	177	3	696	9	250	125	0.693217446313	0.899697556445	0.967	0.975	-0.008
354	C17orf62	C17orf62	chr17	-	80408355	80408707	80408575	80408707	80407045	80407168	354	1	32	0	56	250	125	0.692742722248	0.899697556445	0.015	0.0	0.015
719	ZBTB44	ZBTB44	chr11	-	130106687	130106988	130106904	130106988	130103202	130103277	719	22	2	49	3	250	125	0.691243663174	0.899697556445	0.846	0.891	-0.045
721	CES2	CES2	chr16	+	66976550	66976688	66976550	66976640	66977201	66977274	721	59	7	104	15	172	125	0.693073762954	0.899697556445	0.86	0.834	0.026
900	CALHM2	CALHM2	chr10	-	105209143	105209856	105209156	105209856	105206542	105207325	900	14	6	3	2	137	125	0.691909540145	0.899697556445	0.68	0.578	0.102
1952	KRBA1	KRBA1	chr7	+	149412101	149412440	149412101	149412157	149417098	149417218	1952	1	3	0	1	250	125	0.696417459094	0.903226511173	0.143	0.0	0.143
2549	OXLD1	OXLD1	chr17	-	79633175	79633667	79633179	79633667	79632065	79632614	2549	4	3	8	4	128	125	0.698575440613	0.905400053465	0.566	0.661	-0.095
1074	IQCH-AS1	IQCH-AS1	chr15	-	67813831	67814182	67813883	67814182	67811337	67811440	1074	8	1	39	3	176	125	0.709676323938	0.905486680141	0.85	0.902	-0.052
1110	TEAD2	TEAD2	chr19	-	49865589	49865714	49865629	49865714	49862691	49862756	1110	2	2	1	2	164	125	0.706815653773	0.905486680141	0.433	0.276	0.157
1114	ADRM1	ADRM1	chr20	+	60877951	60878105	60877951	60878101	60879516	60879633	1114	2	2	2	1	128	125	0.707130654485	0.905486680141	0.494	0.661	-0.167
1177	VEGFA	VEGFA	chr6	+	43748468	43748591	43748468	43748540	43749692	43749824	1177	2	55	0	248	175	125	0.708335854302	0.905486680141	0.025	0.0	0.025
126	FNDC3A	FNDC3A	chr13	+	49765150	49765256	49765150	49765245	49765344	49765520	126	66	1	126	0	135	125	0.709786942994	0.905486680141	0.984	1.0	-0.016
1472	ADGRG1	ADGRG1	chr16	+	57662137	57662740	57662137	57662714	57675502	57675620	1472	0	3	5	63	150	125	0.70759205992	0.905486680141	0.0	0.062	-0.062
1597	EIF4ENIF1	EIF4ENIF1	chr22	-	31850129	31850362	31850165	31850362	31846274	31846346	1597	61	3	110	4	160	125	0.706319201125	0.905486680141	0.941	0.956	-0.015
1659	SEPT7-AS1	SEPT7-AS1	chr7	-	35840095	35840235	35840099	35840235	35833515	35833632	1659	2	2	2	1	128	125	0.707130654485	0.905486680141	0.494	0.661	-0.167
1769	LIN54	LIN54	chr4	-	83905313	83906029	83905976	83906029	83900035	83900159	1769	67	13	67	11	250	125	0.711685229694	0.905486680141	0.72	0.753	-0.033
1773	CCDC120	CCDC120	chrX	+	48919765	48919856	48919765	48919820	48919998	48920132	1773	19	1	86	7	160	125	0.707871030304	0.905486680141	0.937	0.906	0.031
185	PHYKPL	PHYKPL	chr5	-	177651616	177651730	177651642	177651730	177649852	177649935	185	37	1	9	0	150	125	0.704481073032	0.905486680141	0.969	1.0	-0.031
1865	ZNF33B	ZNF33B	chr10	-	43127737	43127887	43127742	43127887	43127376	43127472	1865	0	15	1	55	129	125	0.711926946922	0.905486680141	0.0	0.017	-0.017
1931	PSME1	PSME1	chr14	+	24607682	24607777	24607682	24607769	24607944	24608176	1931	9	286	35	1289	132	125	0.704411525353	0.905486680141	0.029	0.025	0.004
2280	C14orf80	C14orf80	chr14	+	105957317	105957469	105957317	105957463	105957958	105958037	2280	1	34	0	8	130	125	0.710981657007	0.905486680141	0.028	0.0	0.028
2305	FZR1	FZR1	chr19	+	3534418	3534520	3534418	3534511	3534792	3536755	2305	14	173	21	226	133	125	0.705627912318	0.905486680141	0.071	0.08	-0.009
2446	BHLHB9	BHLHB9	chrX	+	101975884	101976019	101975884	101975955	102002744	102002839	2446	2	2	5	3	188	125	0.711832282981	0.905486680141	0.399	0.526	-0.127
2584	C18orf54	C18orf54	chr18	+	51888012	51888801	51888012	51888318	51889140	51889291	2584	1	0	48	13	250	125	0.712136491332	0.905486680141	1.0	0.649	0.351
2730	SERPINA1	SERPINA1	chr14	-	94855137	94855347	94855155	94855347	94854896	94855000	2730	1	0	3	1	142	125	0.705415892257	0.905486680141	1.0	0.725	0.275
2918	DPH5	DPH5	chr1	-	101491220	101491362	101491238	101491362	101490864	101491022	2918	10	82	13	126	142	125	0.71055839328	0.905486680141	0.097	0.083	0.014
2974	TOP3B	TOP3B	chr22	-	22336810	22337240	22337126	22337240	22330011	22330179	2974	1	6	4	38	250	125	0.712142612656	0.905486680141	0.077	0.05	0.027
326	FAM45A	FAM45A	chr10	+	120867459	120867676	120867459	120867608	120871360	120871440	326	16	0	288	4	192	125	0.710191825553	0.905486680141	1.0	0.979	0.021
375	ATG101	ATG101	chr12	+	52463757	52464026	52463757	52463855	52464137	52464267	375	201	30	165	22	250	125	0.709749993675	0.905486680141	0.77	0.789	-0.019
381	ACTL6A	ACTL6A	chr3	+	179280667	179280953	179280667	179280761	179287611	179287688	381	8	8	85	69	250	125	0.701105406978	0.905486680141	0.333	0.381	-0.048
445	SPHK1	SPHK1	chr17	+	74380689	74381250	74380689	74380887	74381531	74381735	445	67	99	2	2	250	125	0.709930703704	0.905486680141	0.253	0.333	-0.08
488	DMXL1	DMXL1	chr5	+	118433673	118435111	118433673	118433799	118437629	118437701	488	2	22	6	47	250	125	0.703802123491	0.905486680141	0.043	0.06	-0.017
4	ZRANB3	ZRANB3	chr2	-	135985381	135985585	135985387	135985585	135981995	135982087	4	11	2	11	3	130	125	0.704696762849	0.905486680141	0.841	0.779	0.062
607	NR2F1-AS1	NR2F1-AS1	chr5	-	92916172	92917026	92916847	92917026	92899069	92899169	607	21	44	7	18	250	125	0.700311911723	0.905486680141	0.193	0.163	0.03
992	VCAM1	VCAM1	chr1	+	101186031	101186307	101186031	101186121	101188575	101188896	992	36	1	9	0	250	125	0.704070292131	0.905486680141	0.947	1.0	-0.053
756	THTPA	THTPA	chr14	+	24025190	24026243	24025190	24025552	24027903	24028790	756	6	7	12	18	250	125	0.71404537273	0.907291752359	0.3	0.25	0.05
2824	CNOT1	CNOT1	chr16	-	58590750	58590897	58590765	58590897	58589687	58589812	2824	74	27	265	88	139	125	0.715584498962	0.908632649798	0.711	0.73	-0.019
1799	KLF6	KLF6	chr10	-	3823958	3824406	3823986	3824406	3818187	3821782	1799	150	2	708	7	152	125	0.717534038322	0.910492516195	0.984	0.988	-0.004
1127	NME6	NME6	chr3	-	48342759	48342901	48342768	48342901	48339916	48340013	1127	0	1	4	15	133	125	0.720807957599	0.912546235673	0.0	0.2	-0.2
1319	PPP1R3F	PPP1R3F	chrX	+	49126305	49127336	49126305	49126396	49137868	49137924	1319	21	1	5	0	250	125	0.72366857933	0.912546235673	0.913	1.0	-0.087
1352	NCK1	NCK1	chr3	+	136581049	136581195	136581049	136581161	136646825	136647069	1352	7	36	4	16	158	125	0.724049701715	0.912546235673	0.133	0.165	-0.032
1722	ERCC3	ERCC3	chr2	-	128051370	128051670	128051432	128051670	128051088	128051294	1722	1	8	0	2	186	125	0.723088157726	0.912546235673	0.077	0.0	0.077
1853	SSBP1	SSBP1	chr7	+	141438120	141438393	141438120	141438210	141438923	141438990	1853	7	96	28	327	250	125	0.722852742976	0.912546235673	0.035	0.041	-0.006
1970	ZNF688	ZNF688	chr16	-	30582754	30583728	30583442	30583728	30582330	30582444	1970	9	2	26	8	250	125	0.724497570494	0.912546235673	0.692	0.619	0.073
2003	MICAL2	MICAL2	chr11	+	12159936	12160011	12159936	12160007	12183625	12183966	2003	2	4	47	130	128	125	0.724484299877	0.912546235673	0.328	0.261	0.067
2515	ANKRD42	ANKRD42	chr11	+	82921341	82921461	82921341	82921458	82922336	82922472	2515	117	0	51	1	127	125	0.721182142774	0.912546235673	1.0	0.98	0.02
293	EIF4B	EIF4B	chr12	+	53428395	53428508	53428395	53428493	53431192	53431406	293	144	1381	140	1405	139	125	0.723577489137	0.912546235673	0.086	0.082	0.004
3092	SPATA18	SPATA18	chr4	+	52948552	52948726	52948552	52948676	52951081	52951165	3092	0	2	1	8	174	125	0.723841646795	0.912546235673	0.0	0.082	-0.082
311	ANAPC15	ANAPC15	chr11	-	71822457	71822542	71822487	71822542	71822202	71822332	311	23	3	218	36	154	125	0.721336351789	0.912546235673	0.862	0.831	0.031
2886	PBX4	PBX4	chr19	-	19681394	19681642	19681495	19681642	19680917	19681108	2886	8	14	2	5	225	125	0.725024972409	0.912598457228	0.241	0.182	0.059
1236	TTC1	TTC1	chr5	+	159436106	159436200	159436106	159436197	159437506	159437865	1236	32	3	126	15	127	125	0.728127421674	0.91405300662	0.913	0.892	0.021
1389	EEF1D	EEF1D	chr8	-	144663398	144663498	144663455	144663498	144663223	144663324	1389	3028	28	2337	24	181	125	0.727343090457	0.91405300662	0.987	0.985	0.002
424	MIB2	MIB2	chr1	+	1558768	1559079	1558768	1558862	1559153	1559325	424	32	5	4	1	250	125	0.726976927921	0.91405300662	0.762	0.667	0.095
96	ALS2CL	ALS2CL	chr3	-	46722989	46723088	46722993	46723088	46722735	46722897	96	1	0	76	19	128	125	0.727970797381	0.91405300662	1.0	0.796	0.204
2939	NRP2	NRP2	chr2	+	206631506	206631542	206631506	206631527	206640969	206641880	2939	3	26	3	19	139	125	0.728859813231	0.914361208582	0.094	0.124	-0.03
42	TCEAL4	TCEAL4	chrX	+	102840412	102840611	102840412	102840552	102841146	102841219	42	8	127	23	314	183	125	0.729735629853	0.914738178981	0.041	0.048	-0.007
601	SEC23B	SEC23B	chr20	+	18488187	18488616	18488187	18488313	18491465	18491700	601	30	2	160	8	250	125	0.730134467674	0.914738178981	0.882	0.909	-0.027
3048	SERPINB8	SERPINB8	chr18	+	61637262	61637421	61637262	61637404	61645532	61645710	3048	6	17	13	30	141	125	0.730700003171	0.91483640397	0.238	0.278	-0.04
1764	RTEL1	RTEL1	chr20	+	62326680	62327003	62326680	62326833	62327130	62327606	1764	27	15	89	56	250	125	0.734821438695	0.916331116779	0.474	0.443	0.031
1876	ANAPC11	ANAPC11	chr17	+	79849588	79849717	79849588	79849709	79852342	79852462	1876	45	50	85	103	132	125	0.733497452373	0.916331116779	0.46	0.439	0.021
194	PRNP	PRNP	chr20	+	4666796	4667158	4666796	4667154	4679861	4682234	194	19	6	15	6	128	125	0.73362289186	0.916331116779	0.756	0.709	0.047
2899	MRPL55	MRPL55	chr1	-	228296849	228297013	228296961	228297013	228295935	228296019	2899	48	5	14	2	236	125	0.73399881058	0.916331116779	0.836	0.788	0.048
573	SERPINB6	SERPINB6	chr6	-	2971766	2972399	2971825	2972399	2959401	2959576	573	31	0	98	1	183	125	0.734374420094	0.916331116779	1.0	0.985	0.015
998	CAPS	CAPS	chr19	+	5914950	5915157	5914950	5915076	5915231	5916222	998	31	3	29	2	205	125	0.734027596256	0.916331116779	0.863	0.898	-0.035
1954	OSBPL9	OSBPL9	chr1	+	52195485	52195796	52195485	52195673	52211207	52211303	1954	8	2	75	25	247	125	0.737339895837	0.918019611388	0.669	0.603	0.066
365	SHF	SHF	chr15	-	45464344	45464516	45464346	45464516	45464080	45464200	365	65	37	4	3	126	125	0.737652648377	0.918019611388	0.635	0.569	0.066
481	GOSR1	GOSR1	chr17	+	28804425	28804504	28804425	28804482	28808160	28808275	481	2	79	4	116	146	125	0.7369115877	0.918019611388	0.021	0.029	-0.008
864	DISC1	DISC1	chr1	+	232144530	232144795	232144530	232144729	232162180	232162298	864	4	0	18	1	190	125	0.738130784449	0.918019611388	1.0	0.922	0.078
2128	CCDC74A	CCDC74A	chr2	+	132285406	132285919	132285406	132285793	132287219	132287264	2128	1	3	12	23	250	125	0.738945476575	0.918424622772	0.143	0.207	-0.064
2493	ARMCX4	ARMCX4	chrX	+	100741009	100741085	100741009	100741079	100742179	100742259	2493	4	37	0	2	130	125	0.739749462807	0.918815801026	0.094	0.0	0.094
2098	C7orf50	C7orf50	chr7	-	1177824	1177893	1177834	1177893	1166892	1167022	2098	2	0	113	12	134	125	0.740813675714	0.918922115582	1.0	0.898	0.102
543	ARL6IP4	ARL6IP4	chr12	+	123465675	123465846	123465675	123465813	123466117	123466426	543	65	22	237	88	157	125	0.740701762276	0.918922115582	0.702	0.682	0.02
1833	NUDT12	NUDT12	chr5	-	102895743	102895955	102895797	102895955	102894579	102895169	1833	32	2	66	3	178	125	0.742539627876	0.919123676733	0.918	0.939	-0.021
2577	TRAPPC6A	TRAPPC6A	chr19	-	45681350	45681501	45681392	45681501	45668384	45668452	2577	10	37	5	15	166	125	0.742933834548	0.919123676733	0.169	0.201	-0.032
485	PTBP3	PTBP3	chr9	-	115060111	115060196	115060120	115060196	115030328	115030475	485	14	10	83	51	133	125	0.742311960641	0.919123676733	0.568	0.605	-0.037
872	GNL3	GNL3	chr3	+	52719935	52720218	52719935	52720071	52720784	52720843	872	20	5	11	2	250	125	0.742652404666	0.919123676733	0.667	0.733	-0.066
225	SKA2	SKA2	chr17	-	57232316	57232800	57232491	57232800	57187307	57189706	225	3	3	24	32	250	125	0.744431573062	0.919788763495	0.333	0.273	0.06
2311	TLE3	TLE3	chr15	-	70350488	70350630	70350497	70350630	70349812	70349997	2311	39	242	8	57	133	125	0.745430510138	0.919788763495	0.132	0.117	0.015
3035	THBS4	THBS4	chr5	+	79294154	79294250	79294154	79294198	79335899	79336103	3035	1	9	0	2	176	125	0.74542759219	0.919788763495	0.073	0.0	0.073
327	WNK1	WNK1	chr12	+	999618	999679	999618	999676	1003727	1003801	327	184	15	249	18	127	125	0.744579743019	0.919788763495	0.924	0.932	-0.008
700	PDCD6	PDCD6	chr5	+	306716	306875	306716	306869	314531	315089	700	7	0	35	1	130	125	0.746523668897	0.920532797235	1.0	0.971	0.029
1089	AFF2	AFF2	chrX	+	147733519	147733652	147733519	147733640	147743428	147744289	1089	7	31	0	1	136	125	0.749198318179	0.921669203911	0.172	0.0	0.172
1910	MFSD12	MFSD12	chr19	-	3557103	3557582	3557130	3557582	3550981	3551192	1910	22	1	36	1	151	125	0.749408346311	0.921669203911	0.948	0.968	-0.02
2330	FLNB	FLNB	chr3	+	58127584	58127656	58127584	58127623	58128376	58128479	2330	1	0	800	178	157	125	0.749351815376	0.921669203911	1.0	0.782	0.218
280	METTL23	METTL23	chr17	+	74722911	74723295	74722911	74723260	74725771	74725876	280	4	8	7	18	159	125	0.748183718594	0.921669203911	0.282	0.234	0.048
1429	FAM156A	FAM156A	chrX	+	52985470	52985953	52985470	52985544	53024484	53024651	1429	7	4	5	2	250	125	0.751117031576	0.922562318705	0.467	0.556	-0.089
2199	ZBTB48	ZBTB48	chr1	+	6640050	6640196	6640050	6640109	6640600	6641359	2199	13	5	4	1	211	125	0.75067033454	0.922562318705	0.606	0.703	-0.097
2617	CTNS	CTNS	chr17	+	3539761	3540125	3539761	3540002	3540400	3540610	2617	22	1	36	1	247	125	0.751822929822	0.922825792291	0.918	0.948	-0.03
1228	KIT	KIT	chr4	+	55592022	55592216	55592022	55592204	55593383	55593490	1228	7	70	0	2	136	125	0.753192191145	0.923299565908	0.084	0.0	0.084
564	TSEN15	TSEN15	chr1	+	184041290	184041432	184041290	184041328	184041960	184043344	564	19	1	105	8	228	125	0.7527463111	0.923299565908	0.912	0.878	0.034
1234	ADAMTS13	ADAMTS13	chr9	+	136320406	136320725	136320406	136320557	136321190	136321337	1234	29	3	2	0	250	125	0.754488546496	0.923858416166	0.829	1.0	-0.171
2593	CCDC103	CCDC103	chr17	+	42977079	42977227	42977079	42977197	42978357	42978509	2593	1	1	12	7	154	125	0.755123891808	0.923858416166	0.448	0.582	-0.134
2695	COPS7A	COPS7A	chr12	+	6833149	6833345	6833149	6833318	6833779	6833984	2695	41	15	68	22	151	125	0.755019719823	0.923858416166	0.694	0.719	-0.025
2375	MTRF1L	MTRF1L	chr6	-	153316270	153316454	153316378	153316454	153315647	153315811	2375	156	11	336	21	232	125	0.75637421204	0.924534248573	0.884	0.896	-0.012
2867	SUMO3	SUMO3	chr21	-	46233776	46234019	46233890	46234019	46228961	46229033	2867	14	561	10	912	238	125	0.756660883949	0.924534248573	0.013	0.006	0.007
2758	LOC374443	LOC374443	chr12	+	9809163	9809293	9809163	9809245	9809516	9811010	2758	6	3	9	6	172	125	0.757904570831	0.924757770154	0.592	0.522	0.07
3047	SERPINB8	SERPINB8	chr18	+	61637262	61637421	61637262	61637404	61647034	61647172	3047	2	2	6	4	141	125	0.757801955006	0.924757770154	0.47	0.571	-0.101
570	SERPINB6	SERPINB6	chr6	-	2971724	2972399	2971825	2972399	2959401	2959576	570	10	0	53	1	225	125	0.758321068177	0.924757770154	1.0	0.967	0.033
2218	FAM60A	FAM60A	chr12	-	31457915	31458057	31457919	31458057	31451010	31451158	2218	77	68	109	90	128	125	0.761103335409	0.9253086022	0.525	0.542	-0.017
2528	IFT81	IFT81	chr12	+	110562139	110562666	110562139	110562248	110565164	110565329	2528	28	10	36	11	250	125	0.762221729288	0.9253086022	0.583	0.621	-0.038
2623	WDR20	WDR20	chr14	+	102606188	102606545	102606188	102606509	102661274	102661457	2623	1	25	3	51	160	125	0.762101575686	0.9253086022	0.03	0.044	-0.014
2871	C11orf74	C11orf74	chr11	+	36616042	36616191	36616042	36616142	36631630	36631789	2871	24	22	14	11	173	125	0.762178359511	0.9253086022	0.441	0.479	-0.038
2931	WIPI2	WIPI2	chr7	+	5232748	5232976	5232748	5232802	5239206	5239289	2931	1	15	3	65	250	125	0.760197148314	0.9253086022	0.032	0.023	0.009
305	TRMT2B	TRMT2B	chrX	-	100306772	100307105	100306805	100307105	100296305	100296360	305	1	0	9	2	157	125	0.760639096339	0.9253086022	1.0	0.782	0.218
941	C20orf27	C20orf27	chr20	-	3747855	3748452	3748309	3748452	3740728	3740833	941	0	4	2	44	250	125	0.761215833072	0.9253086022	0.0	0.022	-0.022
129	FRMD5	FRMD5	chr15	-	44177865	44177953	44177878	44177953	44176924	44176993	129	0	4	3	67	137	125	0.766183936618	0.92588353026	0.0	0.039	-0.039
1539	STOX1	STOX1	chr10	+	70644015	70646374	70644015	70644215	70652344	70652816	1539	32	1	6	0	250	125	0.76652156564	0.92588353026	0.941	1.0	-0.059
1683	CKAP2L	CKAP2L	chr2	-	113513553	113514791	113514469	113514791	113509843	113510051	1683	8	0	273	6	250	125	0.76493093056	0.92588353026	1.0	0.958	0.042
2412	LETMD1	LETMD1	chr12	+	51445874	51446029	51445874	51445990	51447560	51447643	2412	4	32	2	12	163	125	0.763371785706	0.92588353026	0.087	0.113	-0.026
2703	CTSL	CTSL	chr9	+	90340973	90341223	90340973	90341164	90342508	90342644	2703	9	1	50	8	183	125	0.765224533547	0.92588353026	0.86	0.81	0.05
2955	UBE3B	UBE3B	chr12	+	109915427	109915914	109915427	109915581	109919441	109919547	2955	15	2	40	4	250	125	0.763930504598	0.92588353026	0.789	0.833	-0.044
306	TRMT2B	TRMT2B	chrX	-	100306772	100307105	100306805	100307105	100292905	100293040	306	2	1	5	4	157	125	0.766273283421	0.92588353026	0.614	0.499	0.115
328	NLRP1	NLRP1	chr17	-	5436611	5436704	5436623	5436704	5436141	5436304	328	1	7	3	14	136	125	0.767132467031	0.92588353026	0.116	0.165	-0.049
845	PEX1	PEX1	chr7	-	92148273	92148392	92148308	92148392	92147454	92147569	845	2	15	5	49	159	125	0.766969796641	0.92588353026	0.095	0.074	0.021
2167	CANX	CANX	chr5	+	179125929	179126103	179125929	179126050	179132679	179132853	2167	315	36	790	96	177	125	0.770768385062	0.929674391231	0.861	0.853	0.008
214	BCL2L11	BCL2L11	chr2	+	111881309	111881716	111881309	111881446	111921709	111926022	214	68	2	6	0	250	125	0.771656485711	0.930148190093	0.944	1.0	-0.056
1233	TRMT10B	TRMT10B	chr9	+	37763625	37763862	37763625	37763750	37768072	37768225	1233	5	8	19	25	236	125	0.772470825465	0.930532527404	0.249	0.287	-0.038
1408	PHC3	PHC3	chr3	-	169899474	169899537	169899489	169899537	169896560	169896726	1408	2	16	2	22	139	125	0.773544186686	0.930631635231	0.101	0.076	0.025
300	MLH1	MLH1	chr3	+	37042445	37042544	37042445	37042539	37045891	37045965	300	82	2	93	3	129	125	0.773531435502	0.930631635231	0.975	0.968	0.007
1225	GLT8D1	GLT8D1	chr3	-	52739462	52740099	52739718	52740099	52734460	52734512	1225	34	5	65	8	250	125	0.77462859928	0.930743768041	0.773	0.802	-0.029
2701	CTSL	CTSL	chr9	+	90340973	90341313	90340973	90341223	90342508	90342644	2701	20	9	82	42	214	125	0.77417866483	0.930743768041	0.565	0.533	0.032
1091	ORC1	ORC1	chr1	-	52854113	52854309	52854128	52854309	52851523	52851621	1091	7	0	84	2	139	125	0.777460100493	0.933247380057	1.0	0.974	0.026
2687	SLC37A4	SLC37A4	chr11	-	118899931	118900274	118900101	118900274	118898903	118899136	2687	23	0	382	3	250	125	0.777904624071	0.933247380057	1.0	0.985	0.015
426	DKC1	DKC1	chrX	+	153993173	153993805	153993173	153993241	153994181	153994273	426	80	1	350	0	250	125	0.778203086885	0.933247380057	0.976	1.0	-0.024
1462	TMEM128	TMEM128	chr4	-	4249327	4249969	4249832	4249969	4247928	4248070	1462	1	22	3	46	250	125	0.779302133594	0.933968989719	0.022	0.032	-0.01
1877	ANAPC11	ANAPC11	chr17	+	79849588	79849739	79849588	79849717	79851427	79851490	1877	15	47	52	148	146	125	0.780363084945	0.934048357888	0.215	0.231	-0.016
843	VRK2	VRK2	chr2	+	58273776	58274003	58273776	58273956	58275961	58276102	843	2	0	68	6	171	125	0.780303788743	0.934048357888	1.0	0.892	0.108
1999	LPPR2	LPPR2	chr19	+	11474388	11474511	11474388	11474495	11474836	11474888	1999	33	32	7	8	140	125	0.781147779864	0.934392057697	0.479	0.439	0.04
2847	SNX3	SNX3	chr6	-	108581963	108582464	108582029	108582464	108544153	108544249	2847	726	33	756	32	190	125	0.784376130853	0.937656507792	0.935	0.94	-0.005
1057	CLINT1	CLINT1	chr5	-	157285937	157286183	157285960	157286183	157244450	157244555	1057	68	1	191	2	147	125	0.7872698261	0.93812990699	0.983	0.988	-0.005
1355	TMED4	TMED4	chr7	-	44621645	44621894	44621652	44621894	44621321	44621422	1355	265	3	370	3	131	125	0.786631205504	0.93812990699	0.988	0.992	-0.004
1402	BRD8	BRD8	chr5	-	137513254	137513356	137513259	137513356	137507753	137507823	1402	2	91	2	121	129	125	0.787120783076	0.93812990699	0.021	0.016	0.005
1703	PHPT1	PHPT1	chr9	+	139744464	139745012	139744464	139744589	139745206	139745495	1703	32	280	67	550	250	125	0.786780700898	0.93812990699	0.054	0.057	-0.003
572	SERPINB6	SERPINB6	chr6	-	2971481	2972399	2971825	2972399	2959401	2959576	572	4	0	23	1	250	125	0.785637937748	0.93812990699	1.0	0.92	0.08
3094	SLC10A3	SLC10A3	chrX	-	153718645	153719029	153718932	153719029	153715644	153717421	3094	78	1	109	2	250	125	0.788085134736	0.938505949927	0.975	0.965	0.01
1908	ZCCHC9	ZCCHC9	chr5	+	80597401	80597517	80597401	80597489	80600559	80600960	1908	5	10	19	32	152	125	0.789956822428	0.940138727833	0.291	0.328	-0.037
2044	DCAF4	DCAF4	chr14	+	73421093	73421191	73421093	73421170	73422230	73422404	2044	8	0	103	2	145	125	0.790495234468	0.94018369242	1.0	0.978	0.022
1115	ADRM1	ADRM1	chr20	+	60877951	60878105	60877951	60878101	60878623	60878837	1115	204	31	275	39	128	125	0.791673140573	0.940988707592	0.865	0.873	-0.008
1615	PIGA	PIGA	chrX	-	15349711	15350114	15349995	15350114	15344035	15344168	1615	37	8	84	16	250	125	0.793162882868	0.94163755578	0.698	0.724	-0.026
2247	MEG3	MEG3	chr14	+	101295370	101296124	101295370	101296086	101302503	101302637	2247	308	12	4	0	162	125	0.793221838788	0.94163755578	0.952	1.0	-0.048
2692	UNKL	UNKL	chr16	-	1419934	1420358	1420130	1420358	1417656	1417859	2692	3	16	2	14	250	125	0.794046596129	0.942021167107	0.086	0.067	0.019
504	TRIM5	TRIM5	chr11	-	5706097	5706339	5706245	5706339	5700990	5701468	504	22	3	114	13	250	125	0.795627440769	0.94330071576	0.786	0.814	-0.028
1096	TGDS	TGDS	chr13	-	95243106	95243197	95243110	95243197	95235347	95235490	1096	6	0	39	1	128	125	0.798255541975	0.944627541165	1.0	0.974	0.026
1138	TRPT1	TRPT1	chr11	-	63992266	63992442	63992272	63992442	63992014	63992189	1138	0	118	3	225	130	125	0.797520105022	0.944627541165	0.0	0.013	-0.013
1839	WDR26	WDR26	chr1	-	224619178	224619283	224619226	224619283	224612219	224612356	1839	98	126	130	175	172	125	0.79812413592	0.944627541165	0.361	0.351	0.01
1572	ARFIP1	ARFIP1	chr4	+	153701088	153701378	153701088	153701243	153711910	153712027	1572	25	0	138	1	250	125	0.800784360907	0.947023318503	1.0	0.986	0.014
2179	LSS	LSS	chr21	-	47642543	47642652	47642576	47642652	47641767	47641889	2179	74	7	388	41	157	125	0.803615807803	0.949052667672	0.894	0.883	0.011
322	FIGNL1	FIGNL1	chr7	-	50517253	50517421	50517260	50517421	50515878	50515987	322	0	1	5	30	131	125	0.804016397373	0.949052667672	0.0	0.137	-0.137
578	HUS1	HUS1	chr7	-	48019006	48019222	48019064	48019222	48018285	48018413	578	7	31	23	90	182	125	0.80339090562	0.949052667672	0.134	0.149	-0.015
2818	TTC23	TTC23	chr15	-	99789375	99789824	99789621	99789824	99768737	99768937	2818	12	5	20	7	250	125	0.807897874774	0.952437042577	0.545	0.588	-0.043
678	ALG3	ALG3	chr3	-	183966532	183966759	183966569	183966759	183963500	183963600	678	3	0	81	4	161	125	0.807754408183	0.952437042577	1.0	0.94	0.06
304	TRMT2B	TRMT2B	chrX	-	100306772	100307105	100306805	100307105	100297030	100297301	304	2	1	17	12	157	125	0.809878294445	0.953927818328	0.614	0.53	0.084
43	ZNF511	ZNF511	chr10	+	135123667	135123792	135123667	135123733	135125219	135125345	43	189	6	358	10	183	125	0.810178312158	0.953927818328	0.956	0.961	-0.005
2608	TNFAIP3	TNFAIP3	chr6	+	138188324	138188679	138188324	138188631	138192349	138192659	2608	29	21	79	62	172	125	0.811359515405	0.954122210351	0.501	0.481	0.02
2747	ASTN2	ASTN2	chr9	-	119188133	119188367	119188154	119188367	119187503	119187905	2747	20	1	3	0	145	125	0.811358464153	0.954122210351	0.945	1.0	-0.055
2242	POLR2F	POLR2F	chr22	+	38352779	38352908	38352779	38352849	38355352	38355483	2242	7	275	16	704	183	125	0.812909027246	0.955346153422	0.017	0.015	0.002
1257	DUS4L	DUS4L	chr7	+	107204401	107204692	107204401	107204504	107207494	107207631	1257	2	0	13	1	250	125	0.815664490818	0.95678820347	1.0	0.867	0.133
2362	C1orf122	C1orf122	chr1	+	38273472	38274111	38273472	38273978	38274202	38274404	2362	0	8	1	38	250	125	0.814769557175	0.95678820347	0.0	0.013	-0.013
2518	WDR73	WDR73	chr15	-	85197457	85197574	85197464	85197574	85196862	85196930	2518	3	10	8	32	131	125	0.815530024834	0.95678820347	0.223	0.193	0.03
2248	MEG3	MEG3	chr14	+	101295370	101296124	101295370	101296086	101297757	101297871	2248	368	471	4	6	162	125	0.816578821381	0.95726281308	0.376	0.34	0.036
1264	TTI2	TTI2	chr8	-	33370477	33370703	33370599	33370703	33369484	33370230	1264	0	1	2	13	246	125	0.818071120421	0.958413951435	0.0	0.073	-0.073
108	ZNF24	ZNF24	chr18	-	32924323	32924431	32924333	32924431	32920194	32920697	108	7	53	9	77	134	125	0.822047770289	0.959392958562	0.11	0.098	0.012
1323	UBE2I	UBE2I	chr16	+	1359153	1359420	1359153	1359272	1364020	1364097	1323	6	4	25	14	250	125	0.819771819841	0.959392958562	0.429	0.472	-0.043
1432	FAM156A	FAM156A	chrX	+	52985470	52985953	52985470	52985544	53024593	53024651	1432	6	1	4	1	250	125	0.821515003052	0.959392958562	0.75	0.667	0.083
192	CLDND1	CLDND1	chr3	-	98241385	98241910	98241692	98241910	98239976	98240286	192	0	63	4	173	250	125	0.821823194257	0.959392958562	0.0	0.011	-0.011
2405	PIGG	PIGG	chr4	+	492988	493836	492988	493087	494184	494390	2405	27	3	22	3	250	125	0.821333528628	0.959392958562	0.818	0.786	0.032
477	HELLS	HELLS	chr10	+	96336418	96336562	96336418	96336466	96342719	96342816	477	2	0	28	2	220	125	0.822482781302	0.959392958562	1.0	0.888	0.112
854	AKT1S1	AKT1S1	chr19	-	50379859	50380644	50380281	50380644	50376173	50376559	854	32	1	47	2	250	125	0.821695440772	0.959392958562	0.941	0.922	0.019
2361	PIDD1	PIDD1	chr11	-	800332	800451	800383	800451	800130	800244	2361	21	8	24	8	175	125	0.82352992607	0.960018126108	0.652	0.682	-0.03
49	MORC2	MORC2	chr22	-	31324005	31324194	31324014	31324194	31322597	31322858	49	10	6	53	28	133	125	0.825263173685	0.96144183634	0.61	0.64	-0.03
1258	DUS4L	DUS4L	chr7	+	107204401	107204654	107204401	107204504	107207494	107207631	1258	2	0	14	1	250	125	0.827231494119	0.961442726997	1.0	0.875	0.125
1592	FUS	FUS	chr16	+	31195529	31195717	31195529	31195705	31196259	31196500	1592	299	6	342	6	136	125	0.825960655185	0.961442726997	0.979	0.981	-0.002
1929	TOMM5	TOMM5	chr9	-	37592249	37592636	37592306	37592636	37588411	37588929	1929	4	13	9	34	181	125	0.827311739525	0.961442726997	0.175	0.155	0.02
2110	GMPR2	GMPR2	chr14	+	24702684	24702804	24702684	24702799	24704942	24705026	2110	68	1	206	4	129	125	0.82706377414	0.961442726997	0.985	0.98	0.005
1166	PHRF1	PHRF1	chr11	+	581491	581606	581491	581597	581964	582081	1166	14	2	26	3	133	125	0.831326375506	0.96154019827	0.868	0.891	-0.023
1250	AK2	AK2	chr1	-	33486967	33487062	33486991	33487062	33480122	33480195	1250	223	7	1082	31	148	125	0.83084547364	0.96154019827	0.964	0.967	-0.003
1576	BMP4	BMP4	chr14	-	54423267	54423554	54423476	54423554	54419993	54420118	1576	108	20	13	2	250	125	0.828421758521	0.96154019827	0.73	0.765	-0.035
2194	BCL2L12	BCL2L12	chr19	+	50172280	50172421	50172280	50172372	50176954	50177173	2194	16	37	4	8	173	125	0.832469583334	0.96154019827	0.238	0.265	-0.027
2438	MADD	MADD	chr11	+	47317046	47317130	47317046	47317127	47317447	47317606	2438	26	13	59	27	127	125	0.831526676527	0.96154019827	0.663	0.683	-0.02
2681	NAT1	NAT1	chr8	+	18069899	18070283	18069899	18070054	18076919	18076998	2681	1	0	14	2	250	125	0.831072157073	0.96154019827	1.0	0.778	0.222
2733	SLC38A1	SLC38A1	chr12	-	46662308	46663208	46662647	46663208	46633461	46633676	2733	2	0	74	5	250	125	0.829274927211	0.96154019827	1.0	0.881	0.119
2967	APEX1	APEX1	chr14	+	20923289	20923548	20923289	20923487	20923736	20923862	2967	162	29	289	49	185	125	0.832515634924	0.96154019827	0.791	0.799	-0.008
325	SEMA3B	SEMA3B	chr3	+	50310549	50310874	50310549	50310745	50310965	50311077	325	10	0	79	1	250	125	0.832443612787	0.96154019827	1.0	0.975	0.025
617	METTL6	METTL6	chr3	-	15468880	15469054	15468908	15469054	15467793	15468142	617	0	30	1	65	152	125	0.828625361225	0.96154019827	0.0	0.012	-0.012
1007	MIER1	MIER1	chr1	+	67450254	67450335	67450254	67450275	67452085	67454302	1007	2	2	3	4	184	125	0.835684307995	0.963022947702	0.405	0.338	0.067
1208	C7orf49	C7orf49	chr7	-	134853537	134853812	134853682	134853812	134850531	134851623	1208	24	0	307	2	250	125	0.83595737258	0.963022947702	1.0	0.987	0.013
1267	MSTO1	MSTO1	chr1	+	155583447	155583557	155583447	155583524	155583849	155584758	1267	56	9	116	17	157	125	0.836300344464	0.963022947702	0.832	0.845	-0.013
1632	HDHD1	HDHD1	chrX	-	7023660	7023879	7023789	7023879	6995260	6995490	1632	2	0	479	2	250	125	0.835350510358	0.963022947702	1.0	0.992	0.008
256	ARMCX2	ARMCX2	chrX	-	100914404	100914487	100914416	100914487	100914061	100914134	256	28	2	46	4	136	125	0.838330368513	0.963022947702	0.928	0.914	0.014
2691	UNKL	UNKL	chr16	-	1417092	1417350	1417242	1417350	1413205	1416396	2691	28	3	23	2	250	125	0.837895895003	0.963022947702	0.824	0.852	-0.028
2830	ALDH18A1	ALDH18A1	chr10	-	97393247	97393406	97393253	97393406	97392715	97392806	2830	50	4	165	15	130	125	0.837193808278	0.963022947702	0.923	0.914	0.009
289	TRPS1	TRPS1	chr8	-	116635827	116635985	116635841	116635985	116631358	116632287	289	22	3	1	0	138	125	0.837738678363	0.963022947702	0.869	1.0	-0.131
669	RNF214	RNF214	chr11	+	117109316	117109827	117109316	117109362	117110516	117110576	669	41	2	122	5	250	125	0.838414547121	0.963022947702	0.911	0.924	-0.013
1490	ZNF302	ZNF302	chr19	+	35168543	35169008	35168543	35168701	35169641	35169718	1490	2	1	3	1	250	125	0.841179081472	0.963262790106	0.5	0.6	-0.1
1682	PSMA4	PSMA4	chr15	+	78832746	78832881	78832746	78832805	78834246	78834272	1682	234	3	1083	16	200	125	0.839289187031	0.963262790106	0.98	0.977	0.003
1819	METTL5	METTL5	chr2	-	170681291	170681441	170681377	170681441	170680998	170681150	1819	15	12	90	66	210	125	0.839880831959	0.963262790106	0.427	0.448	-0.021
276	TOM1	TOM1	chr22	+	35742922	35742965	35742922	35742962	35743047	35743987	276	6	42	5	40	127	125	0.841187953021	0.963262790106	0.123	0.11	0.013
321	FIGNL1	FIGNL1	chr7	-	50516815	50517421	50517253	50517421	50515878	50515987	321	1	0	38	5	250	125	0.840419541658	0.963262790106	1.0	0.792	0.208
1210	C7orf49	C7orf49	chr7	-	134853500	134853812	134853682	134853812	134850531	134851623	1210	24	0	312	2	250	125	0.841992714691	0.963596781347	1.0	0.987	0.013
1070	PIGT	PIGT	chr20	+	44045156	44045334	44045156	44045294	44047934	44048035	1070	44	3	140	11	164	125	0.844440119263	0.964857347668	0.918	0.907	0.011
2710	ARHGAP22	ARHGAP22	chr10	-	49663044	49663177	49663096	49663177	49662130	49662204	2710	3	0	100	4	176	125	0.845149274182	0.964857347668	1.0	0.947	0.053
2776	CDV3	CDV3	chr3	+	133293277	133293600	133293277	133293436	133293882	133293959	2776	1	3	2	8	250	125	0.844206976141	0.964857347668	0.143	0.111	0.032
456	TANGO2	TANGO2	chr22	+	20024282	20024617	20024282	20024377	20030877	20030966	456	12	16	33	48	250	125	0.845090304991	0.964857347668	0.273	0.256	0.017
2828	SLC24A4	SLC24A4	chr14	+	92915417	92915560	92915417	92915503	92920243	92920413	2828	49	3	2	0	181	125	0.845994825468	0.965235894428	0.919	1.0	-0.081
1509	PLD2	PLD2	chr17	+	4722723	4722877	4722723	4722844	4725087	4725202	1509	35	6	84	13	157	125	0.848511801746	0.96576070526	0.823	0.837	-0.014
2093	KAT6B	KAT6B	chr10	+	76735156	76736088	76735156	76735212	76737073	76737195	2093	36	9	14	4	250	125	0.848208775734	0.96576070526	0.667	0.636	0.031
2634	SLC50A1	SLC50A1	chr1	+	155107819	155108156	155107819	155108074	155108774	155108852	2634	4	2	29	12	206	125	0.847854295116	0.96576070526	0.548	0.595	-0.047
922	RACGAP1	RACGAP1	chr12	-	50419110	50419307	50419180	50419307	50410413	50410502	922	14	21	64	89	194	125	0.847622905919	0.96576070526	0.3	0.317	-0.017
299	ZFAND1	ZFAND1	chr8	-	82633461	82633539	82633483	82633539	82630416	82630459	299	69	8	95	10	146	125	0.849195601938	0.965953567801	0.881	0.891	-0.01
1232	TSPAN4	TSPAN4	chr11	+	842940	843050	842940	843045	847200	847300	1232	3	4	14	22	129	125	0.850017083946	0.966302714074	0.421	0.381	0.04
2217	SS18L1	SS18L1	chr20	+	60733727	60733998	60733727	60733804	60734932	60735017	2217	6	218	1	30	250	125	0.851755142717	0.967692775573	0.014	0.016	-0.002
396	MID2	MID2	chrX	+	107160735	107160969	107160735	107160879	107167572	107167734	396	5	7	10	16	214	125	0.853956019848	0.969606653733	0.294	0.267	0.027
1525	GOLGA2P10	GOLGA2P10	chr15	-	83182643	83182977	83182693	83182977	83146118	83146307	1525	8	1	1	0	174	125	0.855011146783	0.969632206316	0.852	1.0	-0.148
2431	ANKRD6	ANKRD6	chr6	+	90338830	90338957	90338830	90338942	90340151	90343553	2431	2	0	17	1	139	125	0.854866028821	0.969632206316	1.0	0.939	0.061
2096	CD40	CD40	chr20	+	44755278	44755380	44755278	44755340	44756776	44756863	2096	0	2	16	283	164	125	0.856370347409	0.970587515048	0.0	0.041	-0.041
2520	BANF1	BANF1	chr11	+	65769549	65770041	65769549	65769984	65771096	65771617	2520	22	4	24	5	181	125	0.858873103828	0.972836965615	0.792	0.768	0.024
2270	ZNF131	ZNF131	chr5	+	43161350	43161715	43161350	43161708	43161810	43162033	2270	8	87	4	49	131	125	0.860123004293	0.973665462364	0.081	0.072	0.009
3085	SLC39A9	SLC39A9	chr14	+	69865095	69865320	69865095	69865167	69890810	69890919	3085	14	5	16	5	250	125	0.860981284291	0.974049910782	0.583	0.615	-0.032
1517	MBD3	MBD3	chr19	-	1592520	1592760	1592616	1592760	1585053	1585213	1517	13	22	18	33	220	125	0.862629613284	0.974154187461	0.251	0.237	0.014
1738	SNX17	SNX17	chr2	+	27594135	27594335	27594135	27594210	27595489	27595607	1738	4	148	9	296	249	125	0.862575968478	0.974154187461	0.013	0.015	-0.002
1823	NCEH1	NCEH1	chr3	-	172365675	172365904	172365685	172365904	172363412	172363482	1823	4	0	752	20	134	125	0.862036123982	0.974154187461	1.0	0.972	0.028
1782	SHISA5	SHISA5	chr3	-	48538569	48538726	48538590	48538726	48520585	48520666	1782	8	0	152	2	145	125	0.863566118906	0.97462570391	1.0	0.985	0.015
223	CTNND1	CTNND1	chr11	+	57529233	57529591	57529233	57529540	57563048	57563201	223	4	0	76	2	175	125	0.865548093837	0.976275868004	1.0	0.964	0.036
1223	BRPF1	BRPF1	chr3	+	9783708	9783855	9783708	9783837	9784627	9784937	1223	48	67	42	56	142	125	0.87108658494	0.980400438277	0.387	0.398	-0.011
1526	GOLGA2P10	GOLGA2P10	chr15	-	82798065	82798399	82798115	82798399	82769534	82769723	1526	29	1	3	0	174	125	0.871293041259	0.980400438277	0.954	1.0	-0.046
2512	CFL2	CFL2	chr14	-	35182459	35182767	35182602	35182767	35182265	35182342	2512	96	4	680	26	250	125	0.870815375333	0.980400438277	0.923	0.929	-0.006
2709	ARHGAP22	ARHGAP22	chr10	-	49687630	49687807	49687678	49687807	49663044	49663177	2709	1	0	9	1	172	125	0.870810138139	0.980400438277	1.0	0.867	0.133
705	PCSK9	PCSK9	chr1	+	55523708	55523882	55523708	55523830	55524171	55524320	705	2	0	273	14	176	125	0.872649006364	0.981338223923	1.0	0.933	0.067
600	SEC23B	SEC23B	chr20	+	18488187	18488634	18488187	18488313	18491465	18491700	600	32	2	145	8	250	125	0.87403960794	0.98231381431	0.889	0.901	-0.012
2101	FAM3C	FAM3C	chr7	-	121036215	121036422	121036255	121036422	121023010	121023064	2101	6	0	123	2	164	125	0.875640794453	0.983524767932	1.0	0.979	0.021
451	ZNF84	ZNF84	chr12	+	133613871	133614140	133613871	133614131	133617863	133618068	451	5	8	5	7	133	125	0.876653184211	0.984073329318	0.37	0.402	-0.032
605	TJAP1	TJAP1	chr6	+	43466715	43466874	43466715	43466838	43468481	43468510	605	3	27	9	72	160	125	0.878094360036	0.985102274879	0.08	0.089	-0.009
1245	UBE2D3	UBE2D3	chr4	-	103748583	103749105	103748891	103749105	103747641	103747793	1245	171	5	281	9	250	125	0.879630100301	0.986236016934	0.945	0.94	0.005
138	POP1	POP1	chr8	+	99129520	99129618	99129520	99129558	99135563	99135707	138	3	0	31	1	184	125	0.881171197906	0.987213906607	1.0	0.955	0.045
1581	VPS29	VPS29	chr12	-	110937261	110937351	110937339	110937351	110933816	110934008	1581	22	50	9	22	202	125	0.882604978271	0.987213906607	0.214	0.202	0.012
1746	GTF3C1	GTF3C1	chr16	-	27475640	27476157	27475715	27476157	27474861	27474913	1746	73	82	60	65	199	125	0.882170434609	0.987213906607	0.359	0.367	-0.008
2825	PPOX	PPOX	chr1	+	161136180	161136462	161136180	161136401	161136629	161136724	2825	31	2	40	3	185	125	0.882334304449	0.987213906607	0.913	0.9	0.013
1829	RBM12	RBM12	chr20	-	34252681	34252878	34252723	34252878	34246851	34246936	1829	30	2	105	8	166	125	0.884266649375	0.987627756721	0.919	0.908	0.011
2504	PLIN2	PLIN2	chr9	-	19126111	19126446	19126394	19126446	19123562	19123645	2504	7	0	151	2	250	125	0.88376777822	0.987627756721	1.0	0.974	0.026
744	BCAR1	BCAR1	chr16	-	75270725	75270896	75270779	75270896	75268786	75269884	744	2	44	10	245	178	125	0.884552655381	0.987627756721	0.031	0.028	0.003
2636	SLC50A1	SLC50A1	chr1	+	155108774	155108872	155108774	155108852	155110036	155110198	2636	0	3	3	97	144	125	0.885786312862	0.98767128977	0.0	0.026	-0.026
2780	PPP4R3A	PPP4R3A	chr14	-	91942154	91942310	91942193	91942310	91939582	91939714	2780	67	26	141	57	163	125	0.886288908131	0.98767128977	0.664	0.655	0.009
2790	GAPVD1	GAPVD1	chr9	+	128083711	128083841	128083711	128083778	128086076	128086202	2790	34	15	60	28	187	125	0.886695311263	0.98767128977	0.602	0.589	0.013
343	PPCS	PPCS	chr1	+	42922164	42922744	42922164	42922395	42922917	42923021	343	38	0	175	1	250	125	0.885994195468	0.98767128977	1.0	0.989	0.011
2707	KDM6A	KDM6A	chrX	+	44949967	44950109	44949967	44950077	44966654	44966781	2707	92	1	114	1	156	125	0.889068450735	0.989727652923	0.987	0.989	-0.002
2382	TAF6	TAF6	chr7	-	99716502	99716995	99716951	99716995	99711676	99711891	2382	19	1	63	4	250	125	0.889740325917	0.989888822318	0.905	0.887	0.018
2621	POLG	POLG	chr15	-	89877903	89878026	89877915	89878026	89876326	89877144	2621	7	10	19	25	136	125	0.891661267926	0.991273433922	0.391	0.411	-0.02
2951	HCG18	HCG18	chr6	-	30293927	30294933	30294130	30294933	30263908	30264014	2951	16	7	37	15	250	125	0.892040523604	0.991273433922	0.533	0.552	-0.019
2622	ACSF2	ACSF2	chr17	+	48538602	48538731	48538602	48538648	48538993	48539047	2622	51	3	149	8	207	125	0.89276734355	0.99149442412	0.911	0.918	-0.007
1301	EXOC1	EXOC1	chr4	+	56719815	56720119	56719815	56719963	56724479	56724613	1301	31	8	47	13	250	125	0.894326330651	0.991756566874	0.66	0.644	0.016
2190	TESC	TESC	chr12	-	117484576	117484643	117484581	117484643	117484363	117484471	2190	6	25	5	19	129	125	0.894587659363	0.991756566874	0.189	0.203	-0.014
323	FIGNL1	FIGNL1	chr7	-	50516815	50517421	50517260	50517421	50515878	50515987	323	1	1	38	30	250	125	0.893998689102	0.991756566874	0.333	0.388	-0.055
830	SLC52A2	SLC52A2	chr8	+	145582843	145583083	145582843	145582980	145583282	145584153	830	89	0	692	4	227	125	0.895335392201	0.99199992127	1.0	0.99	0.01
1474	CASP9	CASP9	chr1	-	15844604	15844890	15844744	15844890	15834367	15834402	1474	83	1	101	1	250	125	0.897688642437	0.994020796283	0.976	0.981	-0.005
1616	PIGA	PIGA	chrX	-	15349337	15350114	15349995	15350114	15344035	15344168	1616	59	8	125	16	250	125	0.900684334778	0.996673830013	0.787	0.796	-0.009
2255	GSTCD	GSTCD	chr4	+	106638749	106639196	106638749	106638935	106640216	106640684	2255	75	3	137	5	250	125	0.90167669712	0.996673830013	0.926	0.932	-0.006
2984	ZNF202	ZNF202	chr11	-	123601194	123601693	123601198	123601693	123600322	123600533	2984	3	2	12	7	128	125	0.901591894378	0.996673830013	0.594	0.626	-0.032
1	NFU1	NFU1	chr2	-	69664402	69664760	69664492	69664760	69659033	69659137	1	1	19	4	86	214	125	0.902826040983	0.99677090239	0.03	0.026	0.004
837	YAP1	YAP1	chr11	+	102076623	102076817	102076623	102076805	102080247	102080295	837	13	30	107	236	136	125	0.902491265348	0.99677090239	0.285	0.294	-0.009
1214	C7orf49	C7orf49	chr7	-	134853500	134853812	134853537	134853812	134852483	134852559	1214	37	4	374	38	161	125	0.904769629812	0.996940857919	0.878	0.884	-0.006
1805	ODF2	ODF2	chr9	+	131223220	131223346	131223220	131223289	131231461	131231632	1805	70	24	124	41	181	125	0.904110516108	0.996940857919	0.668	0.676	-0.008
2423	PPT2	PPT2	chr6	+	32121775	32122181	32121775	32122171	32122363	32122554	2423	10	3	18	6	134	125	0.904247836314	0.996940857919	0.757	0.737	0.02
974	FAM214A	FAM214A	chr15	-	52970626	52970831	52970768	52970831	52970202	52970319	974	48	7	6	1	250	125	0.905103388047	0.996940857919	0.774	0.75	0.024
1142	SIGMAR1	SIGMAR1	chr9	-	34637263	34637417	34637329	34637417	34636993	34637086	1142	28	2	77	5	190	125	0.908640991904	0.998767608633	0.902	0.91	-0.008
1199	SLC36A4	SLC36A4	chr11	-	92915971	92916060	92916000	92916060	92914856	92914952	1199	3	0	119	3	153	125	0.915579386996	0.998767608633	1.0	0.97	0.03
1215	C7orf49	C7orf49	chr7	-	134853682	134853812	134853720	134853812	134852483	134852559	1215	3	1	88	26	162	125	0.914945176192	0.998767608633	0.698	0.723	-0.025
1218	NOLC1	NOLC1	chr10	+	103918949	103919095	103918949	103919065	103919189	103919325	1218	84	416	100	504	154	125	0.917801839006	0.998767608633	0.141	0.139	0.002
1227	SNHG16	SNHG16	chr17	+	74557369	74557484	74557369	74557480	74559200	74561430	1227	5	236	6	304	128	125	0.913915623951	0.998767608633	0.02	0.019	0.001
1315	EFCAB11	EFCAB11	chr14	-	90420929	90421121	90421076	90421121	90420249	90420345	1315	4	0	54	1	250	125	0.917123114161	0.998767608633	1.0	0.964	0.036
2132	PRKCSH	PRKCSH	chr19	+	11558253	11558433	11558253	11558412	11558507	11558604	2132	74	65	76	65	145	125	0.913130175773	0.998767608633	0.495	0.502	-0.007
2387	C20orf96	C20orf96	chr20	-	271227	271419	271231	271419	270899	270948	2387	2	5	1	3	128	125	0.914608737927	0.998767608633	0.281	0.246	0.035
2735	SLC38A1	SLC38A1	chr12	-	46662308	46663208	46662647	46663208	46623346	46623422	2735	2	0	76	3	250	125	0.909758209237	0.998767608633	1.0	0.927	0.073
2781	MLLT10	MLLT10	chr10	+	21823100	21823449	21823100	21823423	21823573	21823733	2781	28	6	35	7	150	125	0.912237867291	0.998767608633	0.795	0.806	-0.011
2944	MBD4	MBD4	chr3	-	129155285	129156151	129155303	129156151	129152904	129152979	2944	16	41	38	101	142	125	0.917108328619	0.998767608633	0.256	0.249	0.007
3062	LOC81691	LOC81691	chr16	+	20817766	20818139	20817766	20818027	20818273	20818413	3062	2	4	4	9	236	125	0.911802544118	0.998767608633	0.209	0.191	0.018
309	ANAPC15	ANAPC15	chr11	-	71823695	71823822	71823779	71823822	71822457	71822542	309	21	0	151	1	208	125	0.914208280068	0.998767608633	1.0	0.989	0.011
3114	TRNT1	TRNT1	chr3	+	3188113	3188307	3188113	3188247	3189133	3189387	3114	12	0	128	1	184	125	0.913890889045	0.998767608633	1.0	0.989	0.011
312	PARN	PARN	chr16	-	14723963	14724128	14724046	14724128	14723453	14723531	312	32	2	70	4	207	125	0.917549524249	0.998767608633	0.906	0.914	-0.008
400	SLC35B3	SLC35B3	chr6	-	8435460	8435800	8435671	8435800	8430096	8430390	400	11	3	20	5	250	125	0.918462012838	0.998767608633	0.647	0.667	-0.02
467	CETN3	CETN3	chr5	-	89695174	89695366	89695288	89695366	89689151	89689924	467	136	3	390	8	238	125	0.912174325732	0.998767608633	0.96	0.962	-0.002
476	HELLS	HELLS	chr10	+	96305523	96305709	96305523	96305664	96306133	96306255	476	7	11	30	50	169	125	0.911855361131	0.998767608633	0.32	0.307	0.013
526	APOE	APOE	chr19	+	45409005	45409180	45409005	45409098	45409858	45409924	526	14	222	4	68	206	125	0.917993355118	0.998767608633	0.037	0.034	0.003
586	RDH13	RDH13	chr19	-	55558472	55558856	55558754	55558856	55555691	55556677	586	3	17	9	55	250	125	0.912089999057	0.998767608633	0.081	0.076	0.005
633	ZNF501	ZNF501	chr3	+	44771097	44771507	44771097	44771214	44772967	44773052	633	2	5	1	3	250	125	0.91556627596	0.998767608633	0.167	0.143	0.024
698	ATP2A1-AS1	ATP2A1-AS1	chr16	-	28890809	28891242	28890862	28891242	28890277	28890425	698	1	4	4	18	177	125	0.917945174049	0.998767608633	0.15	0.136	0.014
3032	ZBTB8OS	ZBTB8OS	chr1	-	33116002	33116191	33116033	33116191	33099551	33099673	3032	4	3	6	5	155	125	0.920072045385	0.999939410436	0.518	0.492	0.026
1026	ZNRD1	ZNRD1	chr6	+	30029016	30029175	30029016	30029166	30029291	30029446	1026	22	7	33	10	133	125	0.932012680891	1.0	0.747	0.756	-0.009
102	NTMT1	NTMT1	chr9	+	132396332	132396585	132396332	132396500	132397486	132398410	102	148	22	475	70	209	125	0.973465318467	1.0	0.801	0.802	-0.001
1034	PIGBOS1	PIGBOS1	chr15	-	55611061	55611392	55611104	55611392	55609381	55610065	1034	11	5	24	11	167	125	0.992198788456	1.0	0.622	0.62	0.002
1037	NAE1	NAE1	chr16	-	66860570	66860683	66860579	66860683	66860425	66860486	1037	0	62	2	414	133	125	1	1.0	0.0	0.005	-0.005
1053	HMGA1	HMGA1	chr6	+	34208513	34208692	34208513	34208659	34211244	34211295	1053	128	0	1055	2	157	125	1	1.0	1.0	0.998	0.002
1067	ABCB8	ABCB8	chr7	+	150741057	150741308	150741057	150741233	150742295	150744869	1067	55	1	120	2	199	125	0.938096156023	1.0	0.972	0.974	-0.002
1116	ADRM1	ADRM1	chr20	+	60877951	60878105	60877951	60878101	60881252	60881376	1116	5	3	3	2	128	125	0.933771238274	1.0	0.619	0.594	0.025
1145	SIGMAR1	SIGMAR1	chr9	-	34637543	34637823	34637603	34637823	34637216	34637417	1145	67	0	204	1	184	125	1	1.0	1.0	0.993	0.007
114	MRPL52	MRPL52	chr14	+	23299091	23299319	23299091	23299149	23299395	23299463	114	137	0	734	4	250	125	0.92210106965	1.0	1.0	0.989	0.011
1155	COMMD6	COMMD6	chr13	-	76111619	76111811	76111799	76111811	76104249	76104402	1155	1	1087	2	971	250	125	1	1.0	0.0	0.001	-0.001
1156	COMMD6	COMMD6	chr13	-	76111634	76111811	76111799	76111811	76104249	76104402	1156	0	1087	4	971	250	125	1	1.0	0.0	0.002	-0.002
1163	UBL7	UBL7	chr15	-	74753008	74753529	74753498	74753529	74751024	74751237	1163	2	1	13	6	250	125	0.957026418282	1.0	0.5	0.52	-0.02
1174	VEGFA	VEGFA	chr6	+	43749692	43749824	43749692	43749789	43752277	43754223	1174	396	3	598	1	159	125	1	1.0	0.99	0.998	-0.008
1203	GSKIP	GSKIP	chr14	+	96846024	96846125	96846024	96846092	96848583	96848842	1203	38	0	395	3	157	125	1	1.0	1.0	0.991	0.009
120	HNRNPM	HNRNPM	chr19	+	8530207	8530399	8530207	8530246	8531118	8531272	120	1048	0	2009	4	250	125	1	1.0	1.0	0.996	0.004
1241	RCHY1	RCHY1	chr4	-	76439364	76439640	76439406	76439640	76434386	76434506	1241	0	44	1	124	166	125	1	1.0	0.0	0.006	-0.006
1246	UBE2D3	UBE2D3	chr4	-	103748748	103749105	103748891	103749105	103747641	103747793	1246	123	5	230	9	250	125	0.945592105984	1.0	0.925	0.927	-0.002
1254	DUS4L	DUS4L	chr7	+	107204401	107204692	107204401	107204654	107205032	107205121	1254	3	2	4	3	162	125	0.929183477336	1.0	0.536	0.507	0.029
1255	DUS4L	DUS4L	chr7	+	107214148	107214328	107214148	107214266	107215632	107215755	1255	2	5	26	66	186	125	0.976039421462	1.0	0.212	0.209	0.003
1270	SNX12	SNX12	chrX	-	70287991	70288298	70288003	70288298	70282703	70282799	1270	60	0	294	2	136	125	1	1.0	1.0	0.993	0.007
1288	C20orf24	C20orf24	chr20	+	35238003	35238161	35238003	35238133	35240412	35240960	1288	3	338	6	814	152	125	1	1.0	0.007	0.006	0.001
1293	N4BP2L2	N4BP2L2	chr13	-	33101544	33101669	33101594	33101669	33096318	33096407	1293	107	2	200	4	174	125	0.950679404791	1.0	0.975	0.973	0.002
130	FRMD5	FRMD5	chr15	-	44181006	44181070	44181021	44181070	44180372	44180464	130	2	0	56	2	139	125	0.924070820605	1.0	1.0	0.962	0.038
1337	HDAC9	HDAC9	chr7	+	18535368	18535646	18535368	18535477	18535884	18535947	1337	17	9	18	10	250	125	0.934880185119	1.0	0.486	0.474	0.012
1374	TUBB	TUBB	chr6	+	30687977	30688340	30687977	30688317	30690694	30690805	1374	86	71	531	438	147	125	0.997768829469	1.0	0.507	0.508	-0.001
1393	NXF1	NXF1	chr11	-	62566010	62567958	62567848	62567958	62564789	62564858	1393	1394	2	361	0	250	125	1	1.0	0.997	1.0	-0.003
1396	DIS3L2	DIS3L2	chr2	+	232995328	232995653	232995328	232995429	233028168	233028342	1396	5	5	3	3	250	125	0.997496935186	1.0	0.333	0.333	0.0
1404	PKM	PKM	chr15	-	72523236	72523727	72523456	72523727	72511284	72511451	1404	3	1211	19	8412	250	125	1	1.0	0.001	0.001	0.0
1406	PKM	PKM	chr15	-	72523240	72523727	72523456	72523727	72511284	72511451	1406	0	1211	13	8412	250	125	1	1.0	0.0	0.001	-0.001
1411	EIF1AD	EIF1AD	chr11	-	65769380	65769637	65769510	65769637	65767773	65767952	1411	117	23	98	19	250	125	0.969206500515	1.0	0.718	0.721	-0.003
1418	MEST	MEST	chr7	+	130135208	130135363	130135208	130135321	130136996	130137076	1418	1668	1	226	0	166	125	1	1.0	0.999	1.0	-0.001
1419	CLEC16A	CLEC16A	chr16	+	11096930	11097162	11096930	11097114	11114049	11114182	1419	21	19	79	73	172	125	0.953467575682	1.0	0.445	0.44	0.005
141	QARS	QARS	chr3	-	49141756	49141904	49141789	49141904	49141295	49141405	141	405	0	815	2	157	125	1	1.0	1.0	0.997	0.003
1421	CLCN5	CLCN5	chrX	+	49688015	49688350	49688015	49688091	49689780	49689924	1421	4	5	8	10	250	125	0.99649559908	1.0	0.286	0.286	0.0
1423	TMEM189	TMEM189	chr20	-	48747392	48747484	48747401	48747484	48746082	48746227	1423	243	1	411	0	133	125	1	1.0	0.996	1.0	-0.004
1437	RAN	RAN	chr12	+	131357380	131357465	131357380	131357457	131357547	131357673	1437	1786	2	5047	4	132	125	1	1.0	0.999	0.999	0.0
1479	STRA13	STRA13	chr17	-	79977168	79977257	79977183	79977257	79976578	79977095	1479	92	7	299	23	139	125	0.988770359651	1.0	0.922	0.921	0.001
1487	ARL13B	ARL13B	chr3	+	93754174	93754285	93754174	93754280	93755395	93755598	1487	1	104	0	48	129	125	1	1.0	0.009	0.0	0.009
1515	RPSA	RPSA	chr3	+	39450096	39450230	39450096	39450215	39452244	39452490	1515	11	5379	19	10770	139	125	1	1.0	0.002	0.002	0.0
1554	FAM193A	FAM193A	chr4	+	2696672	2696869	2696672	2696856	2698089	2698320	1554	1	111	0	74	137	125	1	1.0	0.008	0.0	0.008
156	ZCCHC17	ZCCHC17	chr1	+	31819486	31819665	31819486	31819587	31821675	31821821	156	0	87	1	316	202	125	1	1.0	0.0	0.002	-0.002
1578	LRBA	LRBA	chr4	-	151223776	151223944	151223779	151223944	151207084	151207186	1578	16	0	140	1	127	125	1	1.0	1.0	0.993	0.007
1606	PLS3	PLS3	chrX	+	114856557	114856721	114856557	114856640	114863509	114863639	1606	267	1	1001	0	205	125	1	1.0	0.994	1.0	-0.006
1627	HN1	HN1	chr17	-	73143614	73143748	73143650	73143748	73142760	73142779	1627	5	493	2	1980	160	125	1	1.0	0.008	0.001	0.007
1663	EDF1	EDF1	chr9	-	139757739	139757900	139757793	139757900	139757357	139757451	1663	2465	5	4150	6	178	125	1	1.0	0.997	0.998	-0.001
1664	EDF1	EDF1	chr9	-	139757739	139757900	139757802	139757900	139757357	139757451	1664	2539	0	4281	3	187	125	1	1.0	1.0	0.999	0.001
1673	GGT1	GGT1	chr22	+	24999123	24999494	24999123	24999288	25005931	25006000	1673	1	0	45	2	250	125	0.971618270141	1.0	1.0	0.918	0.082
1684	TRIM24	TRIM24	chr7	+	138239442	138239711	138239442	138239609	138252225	138252399	1684	199	46	157	37	226	125	0.938714418683	1.0	0.705	0.701	0.004
1711	ATP5A1	ATP5A1	chr18	-	43669788	43669962	43669854	43669962	43669531	43669698	1711	1545	7	3504	11	190	125	1	1.0	0.993	0.995	-0.002
1712	ATP5A1	ATP5A1	chr18	-	43674945	43675097	43675018	43675097	43671647	43671817	1712	12	897	18	1955	197	125	1	1.0	0.008	0.006	0.002
1713	ATP5A1	ATP5A1	chr18	-	43677801	43678319	43678137	43678319	43675018	43675097	1713	1	590	1	1012	250	125	1	1.0	0.001	0.0	0.001
1718	ZFAS1	ZFAS1	chr20	+	47894714	47895253	47894714	47894934	47895640	47895745	1718	1920	4	1360	0	250	125	1	1.0	0.996	1.0	-0.004
1740	SNX17	SNX17	chr2	+	27594135	27594210	27594135	27594174	27595489	27595607	1740	148	1	296	0	160	125	1	1.0	0.991	1.0	-0.009
1741	SNX17	SNX17	chr2	+	27593362	27593673	27593362	27593508	27594135	27594210	1741	127	0	230	1	250	125	1	1.0	1.0	0.991	0.009
1753	SNX2	SNX2	chr5	+	122110690	122111457	122110690	122110906	122130960	122131078	1753	2	262	11	757	250	125	1	1.0	0.004	0.007	-0.003
1760	COX7A2	COX7A2	chr6	-	75950838	75950981	75950891	75950981	75950016	75950101	1760	6	732	19	1746	177	125	1	1.0	0.006	0.008	-0.002
1796	KLF6	KLF6	chr10	-	3823832	3824406	3823986	3824406	3822297	3822421	1796	1369	5	4879	7	250	125	1	1.0	0.993	0.997	-0.004
1797	KLF6	KLF6	chr10	-	3823832	3824406	3823958	3824406	3818187	3821782	1797	908	0	3064	2	250	125	1	1.0	1.0	0.999	0.001
1798	KLF6	KLF6	chr10	-	3823832	3824406	3823986	3824406	3818187	3821782	1798	846	2	3014	7	250	125	1	1.0	0.995	0.995	0.0
181	TBC1D7	TBC1D7	chr6	-	13328527	13328815	13328687	13328815	13327018	13327138	181	1	1	15	14	250	125	0.976690661972	1.0	0.333	0.349	-0.016
1914	UBL7-AS1	UBL7-AS1	chr15	+	74753605	74754439	74753605	74754368	74758376	74758471	1914	6	2	19	6	195	125	0.953503307384	1.0	0.658	0.67	-0.012
1919	UBE4A	UBE4A	chr11	+	118243221	118243402	118243221	118243381	118243800	118244003	1919	2	90	3	132	145	125	0.990705322091	1.0	0.019	0.019	0.0
1935	LMNA	LMNA	chr1	+	156108278	156108548	156108278	156108398	156108870	156109880	1935	7590	4	965	0	250	125	1	1.0	0.999	1.0	-0.001
1992	STX16	STX16	chr20	+	57226308	57226490	57226308	57226470	57227128	57227194	1992	30	1	65	2	144	125	0.942614459525	1.0	0.963	0.966	-0.003
2020	ING4	ING4	chr12	-	6762101	6762216	6762110	6762216	6761827	6761933	2020	44	18	52	21	133	125	0.9739484669	1.0	0.697	0.699	-0.002
2028	MRPL11	MRPL11	chr11	-	66206180	66206319	66206252	66206319	66205634	66205730	2028	37	4	67	7	196	125	0.957218708968	1.0	0.855	0.859	-0.004
2140	CLTC	CLTC	chr17	+	57721636	57721856	57721636	57721844	57724758	57725027	2140	0	112	7	754	136	125	1	1.0	0.0	0.008	-0.008
2189	RFWD2	RFWD2	chr1	-	176132950	176133027	176132962	176133027	176132004	176132124	2189	45	18	113	46	136	125	0.960439797497	1.0	0.697	0.693	0.004
2200	HMOX2	HMOX2	chr16	+	4526340	4526666	4526340	4526488	4555484	4555611	2200	0	38	2	280	250	125	1	1.0	0.0	0.004	-0.004
2208	SKA1	SKA1	chr18	+	47901391	47901609	47901391	47901564	47902189	47902288	2208	3	3	47	45	169	125	0.963878473634	1.0	0.425	0.436	-0.011
2221	ELOVL1	ELOVL1	chr1	-	43830212	43830318	43830285	43830318	43829994	43830131	2221	74	1	1512	22	197	125	0.972692157857	1.0	0.979	0.978	0.001
2224	UPF1	UPF1	chr19	+	18963795	18963913	18963795	18963880	18964060	18964159	2224	24	111	49	231	157	125	0.945266332866	1.0	0.147	0.144	0.003
2265	ZNF484	ZNF484	chr9	-	95640101	95640320	95640171	95640320	95637296	95637341	2265	3	6	2	4	194	125	0.997578406941	1.0	0.244	0.244	0.0
2266	SLC39A7	SLC39A7	chr6	+	33168602	33169433	33168602	33168715	33169521	33169690	2266	423	1	746	0	250	125	1	1.0	0.995	1.0	-0.005
2282	RPS14	RPS14	chr5	-	149829048	149829319	149829265	149829319	149827147	149827298	2282	25	5266	32	2875	250	125	1	1.0	0.002	0.006	-0.004
2283	RPS14	RPS14	chr5	-	149829054	149829319	149829265	149829319	149827147	149827298	2283	14	5266	15	2875	250	125	1	1.0	0.001	0.003	-0.002
2308	TLE3	TLE3	chr15	-	70366841	70366946	70366871	70366946	70358352	70358557	2308	76	182	18	43	154	125	0.99259990876	1.0	0.253	0.254	-0.001
2367	ANXA2	ANXA2	chr15	-	60690069	60690185	60690141	60690185	60678226	60678285	2367	4	743	18	8716	196	125	1	1.0	0.003	0.001	0.002
2406	PIGG	PIGG	chr4	+	492988	493514	492988	493087	494184	494390	2406	48	3	46	3	250	125	0.961949579751	1.0	0.889	0.885	0.004
2413	DAZAP2	DAZAP2	chr12	+	51634654	51634900	51634654	51634823	51636113	51637717	2413	810	3	1809	1	201	125	1	1.0	0.994	0.999	-0.005
2454	PSMA6	PSMA6	chr14	+	35761522	35761806	35761522	35761758	35777199	35777294	2454	2	410	3	1461	172	125	1	1.0	0.004	0.001	0.003
2456	C1orf43	C1orf43	chr1	-	154192817	154193273	154192894	154193273	154186368	154186422	2456	215	0	343	1	201	125	1	1.0	1.0	0.995	0.005
2491	RBM14	RBM14	chr11	+	66391684	66393149	66391684	66391795	66393931	66397397	2491	204	1	448	0	250	125	1	1.0	0.99	1.0	-0.01
2495	NECAP2	NECAP2	chr1	+	16767166	16767348	16767166	16767270	16770126	16770227	2495	44	0	372	1	202	125	1	1.0	1.0	0.996	0.004
2526	MDM2	MDM2	chr12	+	69229608	69229764	69229608	69229623	69230451	69230529	2526	63	2	203	6	250	125	0.925106352718	1.0	0.94	0.944	-0.004
2540	RNF7	RNF7	chr3	+	141457050	141457358	141457050	141457351	141462350	141462398	2540	170	18	583	61	131	125	0.966287985095	1.0	0.9	0.901	-0.001
2566	GAK	GAK	chr4	-	887661	887797	887718	887797	887164	887277	2566	165	1	217	1	181	125	1	1.0	0.991	0.993	-0.002
2666	MT1F	MT1F	chr16	+	56692586	56692694	56692586	56692652	56692984	56693215	2666	0	3	4	448	166	125	1	1.0	0.0	0.007	-0.007
2683	UFSP2	UFSP2	chr4	-	186339740	186339924	186339765	186339924	186339594	186339661	2683	45	0	156	1	149	125	1	1.0	1.0	0.992	0.008
2715	RGS5	RGS5	chr1	-	163122327	163122506	163122339	163122506	163112088	163117293	2715	1	124	0	16	136	125	1	1.0	0.007	0.0	0.007
2721	EZH2	EZH2	chr7	-	148543561	148543690	148543588	148543690	148529725	148529842	2721	87	23	126	33	151	125	0.976369239486	1.0	0.758	0.76	-0.002
272	OSBPL5	OSBPL5	chr11	-	3186445	3186582	3186452	3186582	3150242	3150399	272	7	1	7	1	131	125	1	1.0	0.87	0.87	0.0
2745	ASTN2	ASTN2	chr9	-	119188133	119188367	119188188	119188367	119187503	119187905	2745	76	1	3	0	179	125	0.989827074911	1.0	0.982	1.0	-0.018
2748	SSR3	SSR3	chr3	-	156266654	156266792	156266693	156266792	156262096	156262228	2748	5	196	39	1602	163	125	0.922078365052	1.0	0.019	0.018	0.001
2750	TMCO1	TMCO1	chr1	-	165737918	165738159	165737995	165738159	165737428	165737506	2750	375	27	883	65	201	125	0.931385699863	1.0	0.896	0.894	0.002
2764	PASK	PASK	chr2	-	242054436	242054592	242054457	242054592	242051654	242051854	2764	5	41	4	35	145	125	0.931638043848	1.0	0.095	0.09	0.005
2771	RNASE4	RNASE4	chr14	+	21152371	21152917	21152371	21152855	21167513	21168761	2771	1	0	16	1	186	125	0.939248532029	1.0	1.0	0.915	0.085
2775	CDV3	CDV3	chr3	+	133292433	133293128	133292433	133293024	133293882	133293959	2775	196	1	432	0	228	125	1	1.0	0.991	1.0	-0.009
2808	TRIM7	TRIM7	chr5	-	180630744	180631340	180631021	180631340	180630544	180630640	2808	278	3	4	0	250	125	0.98217937994	1.0	0.979	1.0	-0.021
2815	CDK5RAP3	CDK5RAP3	chr17	+	46052879	46053379	46052879	46053019	46054077	46054188	2815	783	2	570	0	250	125	1	1.0	0.995	1.0	-0.005
2822	HYI	HYI	chr1	-	43917080	43917215	43917098	43917215	43916673	43916982	2822	57	151	77	201	142	125	0.945420908582	1.0	0.249	0.252	-0.003
285	METTL23	METTL23	chr17	+	74722911	74723295	74722911	74723260	74729059	74729297	285	9	14	14	22	159	125	0.985147905486	1.0	0.336	0.333	0.003
2885	SDCBP	SDCBP	chr8	+	59477577	59477643	59477577	59477625	59483445	59483524	2885	1010	1	1279	3	142	125	1	1.0	0.999	0.997	0.002
2890	KLF7	KLF7	chr2	-	207988497	207989128	207989067	207989128	207953181	207953305	2890	13	0	259	1	250	125	1	1.0	1.0	0.992	0.008
2892	KLF7	KLF7	chr2	-	207988699	207989128	207989067	207989128	207953181	207953305	2892	10	0	159	1	250	125	0.938384831255	1.0	1.0	0.988	0.012
2957	LRRC75A-AS1	LRRC75A-AS1	chr17	+	16342300	16342374	16342300	16342343	16342640	16342728	2957	590	2	234	0	155	125	1	1.0	0.996	1.0	-0.004
2959	LRRC75A-AS1	LRRC75A-AS1	chr17	+	16342640	16342728	16342640	16342707	16343498	16343567	2959	4451	0	2088	2	145	125	1	1.0	1.0	0.999	0.001
2960	LRRC75A-AS1	LRRC75A-AS1	chr17	+	16342300	16342728	16342300	16342374	16343498	16343567	2960	4446	2	2084	2	250	125	1	1.0	0.999	0.998	0.001
2985	ZNF202	ZNF202	chr11	-	123611100	123611244	123611124	123611244	123601194	123601693	2985	4	4	1	1	148	125	0.998461706667	1.0	0.458	0.458	0.0
2997	GAR1	GAR1	chr4	+	110736665	110736960	110736665	110736701	110737308	110737534	2997	36	3	82	7	250	125	0.980270892574	1.0	0.857	0.854	0.003
3011	NRM	NRM	chr6	-	30657801	30658020	30657823	30658020	30657052	30657229	3011	2	39	4	82	146	125	0.951045138939	1.0	0.042	0.04	0.002
303	TRMT2B	TRMT2B	chrX	-	100306239	100306722	100306632	100306722	100297030	100297301	303	6	2	17	6	250	125	0.95713789146	1.0	0.6	0.586	0.014
3089	MAP3K9	MAP3K9	chr14	-	71206614	71206881	71206758	71206881	71204961	71205115	3089	9	48	14	77	250	125	0.947675471422	1.0	0.086	0.083	0.003
3095	IMPDH1	IMPDH1	chr7	-	128040870	128040945	128040885	128040945	128040386	128040593	3095	118	0	343	2	139	125	1	1.0	1.0	0.994	0.006
3100	PPP1R8	PPP1R8	chr1	+	28157324	28157877	28157324	28157757	28159266	28159327	3100	4	1	16	4	244	125	0.994150561819	1.0	0.672	0.672	0.0
313	TRAPPC3	TRAPPC3	chr1	-	36614692	36615115	36614937	36615115	36605669	36605767	313	10	51	49	252	250	125	0.979402923009	1.0	0.089	0.089	0.0
324	UFD1L	UFD1L	chr22	-	19442271	19442353	19442324	19442353	19437463	19438267	324	103	3	428	12	177	125	0.947447250782	1.0	0.96	0.962	-0.002
345	PPCS	PPCS	chr1	+	42922164	42922395	42922164	42922299	42922917	42923021	345	1	40	1	42	220	125	0.978073325236	1.0	0.014	0.013	0.001
357	RPP25L	RPP25L	chr9	-	34611856	34612110	34612060	34612110	34610481	34611329	357	4	5	21	27	250	125	0.965313473548	1.0	0.286	0.28	0.006
382	ACTL6A	ACTL6A	chr3	+	179280667	179280953	179280667	179280905	179287611	179287688	382	0	27	1	394	172	125	1	1.0	0.0	0.002	-0.002
393	CUTA	CUTA	chr6	-	33385735	33386065	33385863	33386065	33385257	33385472	393	144	124	234	203	250	125	0.963995659621	1.0	0.367	0.366	0.001
398	ZNF638	ZNF638	chr2	+	71558884	71559005	71558884	71558995	71575882	71577401	398	15	37	24	60	134	125	0.972774703539	1.0	0.274	0.272	0.002
404	SLC35B3	SLC35B3	chr6	-	8435309	8435800	8435460	8435800	8434617	8434663	404	13	3	14	3	250	125	0.93846373233	1.0	0.684	0.7	-0.016
41	TCEAL4	TCEAL4	chrX	+	102841146	102841229	102841146	102841219	102841576	102842664	41	1	175	0	442	134	125	1	1.0	0.005	0.0	0.005
425	DKC1	DKC1	chrX	+	154002876	154002980	154002876	154002965	154003469	154003548	425	91	0	394	3	139	125	1	1.0	1.0	0.992	0.008
441	SLC12A9	SLC12A9	chr7	+	100450340	100450461	100450340	100450457	100451777	100452000	441	1	1	1	1	128	125	1	1.0	0.494	0.494	0.0
491	ETF1	ETF1	chr5	-	137878322	137878625	137878521	137878625	137854380	137854556	491	10	559	9	502	250	125	1	1.0	0.009	0.009	0.0
518	ARMCX5	ARMCX5	chrX	+	101854425	101854787	101854425	101854775	101856391	101856437	518	2	14	3	19	136	125	0.926497183482	1.0	0.116	0.127	-0.011
519	MED21	MED21	chr12	+	27175454	27175804	27175454	27175554	27179352	27179467	519	0	82	2	133	250	125	1	1.0	0.0	0.007	-0.007
547	ACTG1	ACTG1	chr17	-	79479640	79479892	79479759	79479892	79479257	79479386	547	27	7494	69	24504	243	125	1	1.0	0.002	0.001	0.001
565	TSEN15	TSEN15	chr1	+	184041290	184041444	184041290	184041328	184041960	184043344	565	4	1	33	8	240	125	0.973446480367	1.0	0.676	0.682	-0.006
574	GLRX	GLRX	chr5	-	95152199	95152330	95152210	95152330	95149552	95150093	574	0	28	6	610	135	125	1	1.0	0.0	0.009	-0.009
594	C19orf47	C19orf47	chr19	-	40847692	40847797	40847745	40847797	40842226	40842314	594	6	15	12	30	177	125	0.996274382578	1.0	0.22	0.22	0.0
674	AIF1L	AIF1L	chr9	+	133993142	133993305	133993142	133993234	133995621	133998539	674	136	1	1600	11	195	125	0.933117463157	1.0	0.989	0.989	0.0
701	CDON	CDON	chr11	-	125831549	125831893	125831618	125831893	125826712	125831000	701	2	3	6	9	193	125	0.994430157605	1.0	0.302	0.302	0.0
723	SLC35B2	SLC35B2	chr6	-	44224074	44224233	44224078	44224233	44221837	44223381	723	1	104	0	453	128	125	1	1.0	0.009	0.0	0.009
734	RSPRY1	RSPRY1	chr16	+	57220195	57220962	57220195	57220341	57238415	57238920	734	43	4	22	2	250	125	0.986660052669	1.0	0.843	0.846	-0.003
754	THTPA	THTPA	chr14	+	24025190	24026248	24025190	24025552	24027903	24028790	754	7	7	19	18	250	125	0.9362216306	1.0	0.333	0.345	-0.012
764	KREMEN1	KREMEN1	chr22	+	29534611	29534821	29534611	29534770	29536269	29536354	764	27	52	17	34	175	125	0.92378210463	1.0	0.271	0.263	0.008
784	NCOR1	NCOR1	chr17	-	15964714	15965208	15965071	15965208	15961784	15961913	784	117	1	323	3	250	125	0.963842010303	1.0	0.983	0.982	0.001
801	PTGES3	PTGES3	chr12	-	57059415	57060050	57059987	57060050	57058559	57058584	801	11	1036	6	2360	250	125	1	1.0	0.005	0.001	0.004
814	GUSBP4	GUSBP4	chr6	-	58275150	58275346	58275195	58275346	58272111	58273455	814	25	5	5	1	169	125	0.988228008651	1.0	0.787	0.787	0.0
818	PQBP1	PQBP1	chrX	+	48758466	48758578	48758466	48758554	48759206	48759319	818	366	1	463	0	148	125	1	1.0	0.997	1.0	-0.003
821	TUBA1A	TUBA1A	chr12	-	49582671	49583107	49582759	49583107	49580393	49580616	821	34	1968	3	2383	212	125	1	1.0	0.01	0.001	0.009
878	GAPDH	GAPDH	chr12	+	6643570	6643827	6643570	6643735	6643975	6644027	878	2	2471	11	11947	216	125	1	1.0	0.0	0.001	-0.001
888	C6orf48	C6orf48	chr6	+	31802691	31802977	31802691	31802722	31803187	31803228	888	1229	1	323	0	250	125	1	1.0	0.998	1.0	-0.002
936	ZNF518A	ZNF518A	chr10	+	97915082	97915155	97915082	97915133	97915680	97915804	936	2	21	2	19	146	125	0.928207204198	1.0	0.075	0.083	-0.008
940	C20orf27	C20orf27	chr20	-	3740653	3740833	3740728	3740833	3739182	3739325	940	0	38	2	152	199	125	1	1.0	0.0	0.008	-0.008
987	TMEM9	TMEM9	chr1	-	201123572	201123683	201123576	201123683	201122985	201123087	987	56	1	150	3	128	125	0.943444977521	1.0	0.982	0.98	0.002
989	TMEM9	TMEM9	chr1	-	201122910	201123087	201122985	201123087	201120888	201120980	989	2	198	1	514	199	125	1	1.0	0.006	0.001	0.005
