# Supplementary material for: Characterization of alternative mRNA splicing in cultured cell populations representing progressive stages of human fetal kidney development
Source: Sci Rep. 2022 Nov 15;12:19548. doi: 10.1038/s41598-022-24147-z (PMC9666651; doi:10.1038/s41598-022-24147-z)
Supplement: Supplementary file 13 — Supplementary Information 13. [file 41598_2022_24147_MOESM13_ESM.zip › _Program/Data/rMATS/W037-NPS3/MATS_output/A5SS.MATS.ReadsOnTargetAndJunctionCounts.txt]

ID	GeneID	geneSymbol	chr	strand	longExonStart_0base	longExonEnd	shortES	shortEE	flankingES	flankingEE	ID	IC_SAMPLE_1	SC_SAMPLE_1	IC_SAMPLE_2	SC_SAMPLE_2	IncFormLen	SkipFormLen	PValue	FDR	IncLevel1	IncLevel2	IncLevelDifference
100	TAGLN	TAGLN	chr11	+	117070039	117070545	117070039	117070148	117073717	117073909	100	59	35	172	4400	522	125	0.0	0.0	0.288	0.009	0.279
1086	RPL6	RPL6	chr12	-	112847214	112847443	112847390	112847443	112846223	112846460	1086	109	628	774	550	301	125	0.0	0.0	0.067	0.369	-0.302
1119	CHMP1A	CHMP1A	chr16	-	89713442	89713739	89713610	89713739	89712934	89713122	1119	104	254	12	568	293	125	0.0	0.0	0.149	0.009	0.14
1302	CALD1	CALD1	chr7	+	134617738	134618828	134617738	134618141	134625842	134625988	1302	250	93	241	746	812	125	0.0	0.0	0.293	0.047	0.246
1335	ADD1	ADD1	chr4	+	2906490	2906835	2906490	2906742	2909469	2909571	1335	127	258	82	741	218	125	0.0	0.0	0.22	0.06	0.16
2091	RPL13A	RPL13A	chr19	+	49993106	49993179	49993106	49993169	49993488	49993554	2091	22382	379	13731	69	135	125	0.0	0.0	0.982	0.995	-0.013
217	CTNND1	CTNND1	chr11	+	57529233	57529591	57529233	57529518	57556508	57556627	217	8	98	93	16	198	125	0.0	0.0	0.049	0.786	-0.737
2533	SNHG8	SNHG8	chr4	+	119199916	119200292	119199916	119199947	119200543	119200586	2533	650	219	698	62	470	125	0.0	0.0	0.441	0.75	-0.309
257	ATP5J	ATP5J	chr21	-	27107163	27107965	27107299	27107965	27101941	27102112	257	209	139	602	60	261	125	0.0	0.0	0.419	0.828	-0.409
2583	LIG1	LIG1	chr19	-	48623423	48624579	48624426	48624579	48622393	48622447	2583	165	44	54	116	1128	125	0.0	0.0	0.294	0.049	0.245
355	NDUFS5	NDUFS5	chr1	+	39491966	39492074	39491966	39492070	39494394	39494612	355	387	420	259	1028	129	125	0.0	0.0	0.472	0.196	0.276
431	MTCH1	MTCH1	chr6	-	36940427	36940572	36940478	36940572	36938422	36938470	431	1072	399	610	712	176	125	0.0	0.0	0.656	0.378	0.278
496	EPB41L2	EPB41L2	chr6	-	131190702	131191266	131190951	131191266	131188598	131188721	496	855	52	1752	8	374	125	0.0	0.0	0.846	0.987	-0.141
625	SSFA2	SSFA2	chr2	+	182779942	182781732	182779942	182781154	182783324	182783402	625	204	76	217	337	703	125	0.0	0.0	0.323	0.103	0.22
703	TMEM205	TMEM205	chr19	-	11456683	11456981	11456802	11456981	11456195	11456304	703	65	121	13	310	244	125	0.0	0.0	0.216	0.021	0.195
71	PAXBP1	PAXBP1	chr21	-	34127523	34127664	34127540	34127664	34123429	34123529	71	143	15	38	59	142	125	0.0	0.0	0.894	0.362	0.532
750	BTF3	BTF3	chr5	+	72794249	72794624	72794249	72794383	72794958	72795027	750	488	3696	360	5659	366	125	0.0	0.0	0.043	0.021	0.022
725	ADAM15	ADAM15	chr1	+	155034379	155034593	155034379	155034451	155034720	155034845	725	71	2	34	53	267	125	1.11022302463e-16	1.16573417586e-14	0.943	0.231	0.712
588	LAMA4	LAMA4	chr6	-	112510311	112510407	112510332	112510407	112508651	112508803	588	69	158	101	40	146	125	7.32747196253e-15	7.28890632062e-13	0.272	0.684	-0.412
2874	PARP2	PARP2	chr14	+	20813090	20813285	20813090	20813246	20813552	20813623	2874	3	52	171	122	164	125	9.99200722163e-15	9.44244682444e-13	0.042	0.517	-0.475
2719	NCOR2	NCOR2	chr12	-	124811954	124812179	124812092	124812179	124810736	124810916	2719	231	48	558	13	263	125	2.50910403565e-14	2.25819363209e-12	0.696	0.953	-0.257
1649	UFM1	UFM1	chr13	+	38924135	38924364	38924135	38924192	38928375	38928433	1649	114	302	33	388	297	125	3.20854454117e-14	2.75643144673e-12	0.137	0.035	0.102
259	ATP5J	ATP5J	chr21	-	27107163	27107965	27107249	27107965	27101941	27102112	259	201	37	600	12	211	125	1.2488898804e-12	1.02626168433e-10	0.763	0.967	-0.204
201	CSNK1A1	CSNK1A1	chr5	-	148885009	148885158	148885045	148885158	148875456	148876423	201	390	279	310	469	161	125	2.0333734696e-12	1.60128160731e-10	0.52	0.339	0.181
1150	DDAH2	DDAH2	chr6	-	31696641	31698042	31697827	31698042	31696422	31696522	1150	1486	56	869	0	1311	125	4.84545736867e-12	3.66316577071e-10	0.717	1.0	-0.283
35	PLAGL1	PLAGL1	chr6	-	144286986	144287335	144287294	144287335	144285923	144285955	35	86	57	29	107	433	125	2.60320653922e-11	1.89233090736e-09	0.303	0.073	0.23
2590	C14orf159	C14orf159	chr14	+	91580356	91580872	91580356	91580627	91623982	91624034	2590	4	41	51	24	370	125	4.52977655385e-11	3.17084358769e-09	0.032	0.418	-0.386
1888	PARD3	PARD3	chr10	-	34626202	34626354	34626292	34626354	34625126	34625171	1888	96	0	478	140	215	125	6.47781828178e-11	4.3725273402e-09	1.0	0.665	0.335
1219	TJP1	TJP1	chr15	-	29996365	29996509	29996425	29996509	29991570	29993893	1219	182	46	155	139	185	125	7.168854399e-11	4.67211545314e-09	0.728	0.43	0.298
2378	STAG3L5P-PVRIG2P-PILRB	STAG3L5P-PVRIG2P-PILRB	chr7	+	99950995	99951635	99950995	99951106	99952765	99952863	2378	165	34	529	15	654	125	1.31463062658e-10	8.28217294745e-09	0.481	0.871	-0.39
2283	RPS14	RPS14	chr5	-	149829054	149829319	149829265	149829319	149827147	149827298	2283	37	5266	94	2875	336	125	1.9005397256e-10	1.15871615529e-08	0.003	0.012	-0.009
1700	UBE2V1	UBE2V1	chr20	-	48713019	48713357	48713208	48713357	48700665	48700791	1700	29	226	18	1069	314	125	3.10653502922e-10	1.83479725163e-08	0.049	0.007	0.042
1594	PRDX1	PRDX1	chr1	-	45987306	45987610	45987500	45987610	45984609	45984726	1594	22	498	19	3340	319	125	6.38069930226e-10	3.65440050948e-08	0.017	0.002	0.015
428	DKC1	DKC1	chrX	+	153996576	153997077	153996576	153996707	153997441	153997585	428	24	86	11	369	495	125	2.24569651763e-09	1.24834306421e-07	0.066	0.007	0.059
2401	PIGG	PIGG	chr4	+	492988	493836	492988	493278	494184	494390	2401	44	25	19	82	683	125	2.33865415922e-09	1.26287324598e-07	0.244	0.041	0.203
2989	VDAC3	VDAC3	chr8	+	42252601	42252654	42252601	42252651	42256229	42256382	2989	19	167	11	963	128	125	3.54892404353e-09	1.86318512285e-07	0.1	0.011	0.089
1303	CALD1	CALD1	chr7	+	134617738	134618828	134617738	134618141	134620438	134620516	1303	260	6	264	49	812	125	5.77798986434e-09	2.95145968746e-07	0.87	0.453	0.417
2807	TRIM7	TRIM7	chr5	-	180630476	180630640	180630544	180630640	180626850	180627081	2807	57	190	18	3	193	125	1.22427000759e-08	6.08913240617e-07	0.163	0.795	-0.632
1324	ACOX1	ACOX1	chr17	-	73974871	73975515	73975045	73975515	73974614	73974774	1324	39	75	3	82	299	125	1.56421654518e-08	7.58043402664e-07	0.179	0.015	0.164
13	CBFB	CBFB	chr16	+	67116115	67116242	67116115	67116211	67132612	67134958	13	232	99	219	218	156	125	2.16637288109e-08	9.9864505982e-07	0.653	0.446	0.207
347	PPCS	PPCS	chr1	+	42922164	42922744	42922164	42922299	42922917	42923021	347	84	40	373	42	570	125	2.14160158496e-08	9.9864505982e-07	0.315	0.661	-0.346
1118	CRELD2	CRELD2	chr22	+	50316881	50317108	50316881	50316965	50318007	50318103	1118	30	86	2	107	268	125	3.02075683356e-08	1.3593405751e-06	0.14	0.009	0.131
1312	TMEM230	TMEM230	chr20	-	5093388	5093733	5093606	5093733	5089977	5090091	1312	10	94	95	162	343	125	3.36792765898e-08	1.48032169197e-06	0.037	0.176	-0.139
641	PSMC3IP	PSMC3IP	chr17	-	40725836	40726228	40726213	40726228	40725495	40725641	641	62	2	94	52	502	125	3.58961020908e-08	1.5419007489e-06	0.885	0.31	0.575
1266	MSTO1	MSTO1	chr1	+	155581006	155581146	155581006	155581082	155581339	155581394	1266	15	24	5	140	189	125	3.84349639893e-08	1.61426848755e-06	0.292	0.023	0.269
2463	SPATA5L1	SPATA5L1	chr15	+	45707784	45708007	45707784	45707977	45709466	45709597	2463	22	14	10	77	155	125	4.32475176781e-08	1.77690887851e-06	0.559	0.095	0.464
1511	RPS15A	RPS15A	chr16	-	18801565	18801656	18801631	18801656	18800302	18800440	1511	670	2509	548	1425	191	125	4.88711970892e-08	1.92430338539e-06	0.149	0.201	-0.052
2964	APEX1	APEX1	chr14	+	20923289	20923553	20923289	20923497	20923736	20923862	2964	506	124	969	109	181	125	4.86751476902e-08	1.92430338539e-06	0.738	0.86	-0.122
1313	TMEM230	TMEM230	chr20	-	5093375	5093733	5093606	5093733	5089977	5090091	1313	19	94	131	162	356	125	6.21469334883e-08	2.39709600598e-06	0.066	0.221	-0.155
1508	HNRNPH3	HNRNPH3	chr10	+	70098259	70098444	70098259	70098399	70098896	70098983	1508	388	407	877	569	170	125	6.85660638267e-08	2.59179721265e-06	0.412	0.531	-0.119
2402	PIGG	PIGG	chr4	+	492988	493514	492988	493278	494184	494390	2402	61	25	41	82	361	125	7.26589438615e-08	2.6926549784e-06	0.458	0.148	0.31
463	POLD4	POLD4	chr11	-	67120773	67121067	67121009	67121067	67120458	67120548	463	99	13	448	3	361	125	1.12658118057e-07	4.09468929092e-06	0.725	0.981	-0.256
465	POLD4	POLD4	chr11	-	67120764	67121067	67121009	67121067	67120458	67120548	465	77	13	341	3	370	125	1.69576085507e-07	6.04714720016e-06	0.667	0.975	-0.308
74	JKAMP	JKAMP	chr14	+	59951160	59951834	59951160	59951311	59953430	59953522	74	45	57	24	138	648	125	1.87237561788e-07	6.55331466258e-06	0.132	0.032	0.1
2523	BPTF	BPTF	chr17	+	65941524	65942441	65941524	65942012	65943841	65943924	2523	229	39	160	83	554	125	1.93098000145e-07	6.63554945953e-06	0.57	0.303	0.267
461	POLD4	POLD4	chr11	-	67120834	67121067	67121009	67121067	67120458	67120548	461	49	13	218	3	300	125	2.48444309459e-07	8.38499544424e-06	0.611	0.968	-0.357
2679	FAAP100	FAAP100	chr17	-	79518757	79519078	79518953	79519078	79517273	79518229	2679	20	25	77	11	321	125	2.66592162457e-07	8.83963486042e-06	0.238	0.732	-0.494
184	PHYKPL	PHYKPL	chr5	-	177658669	177659823	177659492	177659823	177658405	177658524	184	176	11	32	18	948	125	2.7677001857e-07	9.01888508788e-06	0.678	0.19	0.488
1969	TEX9	TEX9	chr15	+	56657776	56658091	56657776	56657868	56665638	56665702	1969	23	5	6	27	348	125	4.07147169534e-07	1.30425110241e-05	0.623	0.074	0.549
639	PSMC3IP	PSMC3IP	chr17	-	40726116	40726228	40726213	40726228	40725495	40725641	639	87	2	180	52	222	125	9.34953768073e-07	2.94510436943e-05	0.961	0.661	0.3
2589	C14orf159	C14orf159	chr14	+	91580356	91580872	91580356	91580627	91611564	91611657	2589	4	12	20	0	370	125	1.03042415911e-06	3.18064838192e-05	0.101	1.0	-0.899
733	RSPRY1	RSPRY1	chr16	+	57220195	57220962	57220195	57220363	57238415	57238920	733	177	21	63	34	724	125	1.04338729989e-06	3.18064838192e-05	0.593	0.242	0.351
1595	PRDX1	PRDX1	chr1	-	45987280	45987610	45987500	45987610	45984609	45984726	1595	30	498	21	3340	345	125	1.65939974561e-06	4.97819923683e-05	0.021	0.002	0.019
2744	UBA52	UBA52	chr19	+	18682613	18682719	18682613	18682697	18684102	18684213	2744	1014	1900	1017	1456	147	125	1.90353145457e-06	5.62136632678e-05	0.312	0.373	-0.061
871	GNL3	GNL3	chr3	+	52719935	52720218	52719935	52720121	52720784	52720843	871	20	132	12	472	222	125	2.01296016633e-06	5.85306879133e-05	0.079	0.014	0.065
965	ARF1	ARF1	chr1	+	228270360	228270551	228270360	228270466	228284778	228284963	965	32	622	11	1168	210	125	2.06259885027e-06	5.90653307123e-05	0.03	0.006	0.024
1930	TOMM5	TOMM5	chr9	-	37592249	37592636	37592408	37592636	37588411	37588929	1930	34	328	43	1336	284	125	2.57965267991e-06	7.27693069407e-05	0.044	0.014	0.03
2519	BANF1	BANF1	chr11	+	65769549	65770041	65769549	65769984	65770705	65770844	2519	398	46	1324	313	182	125	5.84056301178e-06	0.000162333295474	0.856	0.744	0.112
2144	RAB15	RAB15	chr14	-	65417660	65417869	65417791	65417869	65417042	65417132	2144	20	33	21	188	256	125	6.16443019763e-06	0.000168851783674	0.228	0.052	0.176
2011	CRK	CRK	chr17	-	1339913	1340449	1340083	1340449	1324646	1326944	2011	351	79	510	220	295	125	7.09130528209e-06	0.000191465242616	0.653	0.496	0.157
498	GNL3L	GNL3L	chrX	+	54556643	54556852	54556643	54556735	54558952	54559018	498	6	21	35	11	242	125	7.53886747706e-06	0.000200682528615	0.129	0.622	-0.493
2410	CAMK2D	CAMK2D	chr4	-	114378446	114378719	114378490	114378719	114372187	114375671	2410	18	93	85	128	169	125	7.72433259133e-06	0.000202763730522	0.125	0.329	-0.204
1047	UQCR10	UQCR10	chr22	+	30163357	30163596	30163357	30163537	30165666	30166402	1047	28	245	323	1204	184	125	8.91160017191e-06	0.000230724990752	0.072	0.154	-0.082
2246	MEG3	MEG3	chr14	+	101295370	101296124	101295370	101296086	101298848	101298978	2246	298	24	2	6	163	125	9.19482972195e-06	0.000234840921277	0.905	0.204	0.701
1928	TOMM5	TOMM5	chr9	-	37592306	37592636	37592408	37592636	37588411	37588929	1928	43	328	68	1336	227	125	9.57219285047e-06	0.000241219259832	0.067	0.027	0.04
10	PGS1	PGS1	chr17	+	76415626	76415806	76415626	76415756	76420141	76420740	10	21	10	27	86	175	125	9.79479279739e-06	0.000243581031409	0.6	0.183	0.417
2259	PACS2	PACS2	chr14	+	105834795	105834876	105834795	105834852	105836177	105836237	2259	155	2	230	32	149	125	1.02604992056e-05	0.000251848616865	0.985	0.858	0.127
2826	SYNCRIP	SYNCRIP	chr6	-	86332199	86332405	86332304	86332405	86328985	86329135	2826	884	1	2106	45	230	125	1.11496119406e-05	0.000270163673945	0.998	0.962	0.036
2880	SMARCC2	SMARCC2	chr12	-	56558086	56558515	56558431	56558515	56555635	56557549	2880	122	14	468	7	470	125	1.1417414675e-05	0.000273150806782	0.699	0.947	-0.248
2139	NDRG1	NDRG1	chr8	-	134308979	134309547	134309376	134309547	134296491	134296572	2139	0	387	4	91	522	125	1.36313816617e-05	0.000322041391758	0.0	0.01	-0.01
342	PPCS	PPCS	chr1	+	42922917	42923238	42922917	42923021	42925273	42926901	342	23	63	23	269	342	125	1.44513523607e-05	0.00033719822175	0.118	0.03	0.088
243	PEA15	PEA15	chr1	+	160181332	160181506	160181332	160181440	160182899	160183055	243	1306	60	1946	37	191	125	2.45446527433e-05	0.00056572431323	0.934	0.972	-0.038
2963	APEX1	APEX1	chr14	+	20923289	20923548	20923289	20923497	20923736	20923862	2963	162	124	284	109	176	125	2.53161810962e-05	0.000576476894841	0.481	0.649	-0.168
1052	HMGA1	HMGA1	chr6	+	34208513	34208692	34208513	34208659	34210488	34210572	1052	656	126	7735	2225	158	125	2.88796269636e-05	0.000649791606681	0.805	0.733	0.072
1745	C21orf2	C21orf2	chr21	-	45750345	45750799	45750705	45750799	45748826	45750209	1745	65	119	32	14	485	125	3.017447066e-05	0.000670938229969	0.123	0.371	-0.248
3049	POLR2H	POLR2H	chr3	+	184080770	184081362	184080770	184081353	184082753	184082837	3049	16	115	8	344	134	125	3.78642071225e-05	0.000832131993739	0.115	0.021	0.094
2099	C7orf50	C7orf50	chr7	-	1177824	1177893	1177853	1177893	1166892	1167022	2099	2	6	113	11	154	125	4.48333610251e-05	0.000973966118821	0.213	0.893	-0.68
1248	ARHGAP26	ARHGAP26	chr5	+	142586762	142587038	142586762	142586873	142593561	142593653	1248	63	20	29	38	290	125	4.80389966387e-05	0.00103174663235	0.576	0.248	0.328
1249	PPFIBP1	PPFIBP1	chr12	+	27817294	27817379	27817294	27817370	27820098	27820253	1249	28	2	224	153	134	125	5.34252554246e-05	0.00113453632306	0.929	0.577	0.352
1360	TUBB	TUBB	chr6	+	30689325	30689772	30689325	30689675	30690313	30690422	1360	7	0	9	35	222	125	7.27146045297e-05	0.00151022640177	1.0	0.126	0.874
2671	U2AF1L4	U2AF1L4	chr19	-	36234912	36235046	36234970	36235046	36234709	36234805	2671	1	65	12	36	183	125	7.26872646003e-05	0.00151022640177	0.01	0.185	-0.175
3116	HHLA3	HHLA3	chr1	+	70820492	70820794	70820492	70820790	70832126	70832220	3116	1	21	25	25	129	125	7.68700006377e-05	0.00157917718701	0.044	0.492	-0.448
2278	PARK7	PARK7	chr1	+	8021713	8021853	8021713	8021795	8022822	8022935	2278	219	156	457	527	183	125	8.1584119674e-05	0.00165799985144	0.49	0.372	0.118
997	SEC61G	SEC61G	chr7	-	54826850	54826939	54826854	54826939	54825187	54825287	997	344	47	980	59	129	125	9.9742550893e-05	0.00200546192753	0.876	0.942	-0.066
2267	MZF1	MZF1	chr19	-	59084421	59084942	59084739	59084942	59082360	59082796	2267	43	2	22	14	443	125	0.000102793275996	0.00204504517508	0.858	0.307	0.551
1735	ADPGK	ADPGK	chr15	-	73075586	73076126	73075799	73076126	73067212	73067438	1735	35	24	12	40	338	125	0.00010647233181	0.00207456399094	0.35	0.1	0.25
263	ATP5J	ATP5J	chr21	-	27107299	27107965	27107625	27107965	27101941	27102112	263	183	15	200	51	451	125	0.000106183905379	0.00207456399094	0.772	0.521	0.251
2840	BZW2	BZW2	chr7	+	16685758	16685929	16685758	16685913	16705061	16705126	2840	15	102	62	133	141	125	0.000107767160097	0.00207836665901	0.115	0.292	-0.177
1340	MCM8	MCM8	chr20	+	5931297	5931723	5931297	5931669	5932656	5932809	1340	3	15	64	33	179	125	0.000111283522521	0.00212450361176	0.123	0.575	-0.452
2821	RAB13	RAB13	chr1	-	153958492	153958853	153958588	153958853	153957196	153957257	2821	11	499	5	1580	221	125	0.000116487536767	0.0022016144449	0.012	0.002	0.01
642	PSMC3IP	PSMC3IP	chr17	-	40729097	40729320	40729230	40729320	40726116	40726228	642	11	39	4	129	258	125	0.000121775516823	0.00227876957223	0.12	0.015	0.105
2010	CLASRP	CLASRP	chr19	+	45571272	45571316	45571272	45571312	45571677	45571738	2010	58	46	37	84	129	125	0.000141267691273	0.00261760722065	0.55	0.299	0.251
1896	FANCA	FANCA	chr16	-	89805536	89805697	89805540	89805697	89805289	89805382	1896	10	12	5	63	129	125	0.000148200218182	0.00268693208195	0.447	0.071	0.376
2920	WBSCR22	WBSCR22	chr7	+	73098096	73098330	73098096	73098134	73100965	73101061	2920	59	440	37	627	321	125	0.000149274004553	0.00268693208195	0.05	0.022	0.028
708	CSRP2	CSRP2	chr12	-	77272717	77272820	77272742	77272820	77259928	77260041	708	244	9	312	42	150	125	0.000147394923182	0.00268693208195	0.958	0.861	0.097
1855	SSBP1	SSBP1	chr7	+	141438120	141438375	141438120	141438210	141438923	141438990	1855	10	96	110	327	290	125	0.000181162699655	0.00323016511649	0.043	0.127	-0.084
2667	RNF185	RNF185	chr22	+	31592921	31593143	31592921	31592976	31597483	31597601	2667	9	53	0	112	292	125	0.000187798125859	0.00331718184929	0.068	0.0	0.068
3120	ATG4B	ATG4B	chr2	+	242610726	242610840	242610726	242610820	242611605	242613271	3120	18	96	7	191	145	125	0.000194224200293	0.00339892350513	0.139	0.031	0.108
459	RAD54L	RAD54L	chr1	+	46713366	46714080	46713366	46713418	46714183	46714270	459	64	4	450	0	787	125	0.000197784427063	0.00342947309311	0.718	1.0	-0.282
590	CAAP1	CAAP1	chr9	-	26892256	26892826	26892410	26892826	26887310	26887511	590	33	27	24	71	279	125	0.000213372840176	0.00366613334484	0.354	0.132	0.222
104	NTMT1	NTMT1	chr9	+	132394928	132395144	132394928	132395080	132396332	132396500	104	138	13	697	14	189	125	0.000219603687329	0.00373919791939	0.875	0.971	-0.096
2592	HAUS4	HAUS4	chr14	-	23426124	23426351	23426132	23426351	23424308	23424385	2592	35	1	78	32	133	125	0.000241708222447	0.00407882625379	0.97	0.696	0.274
2411	CCDC84	CCDC84	chr11	+	118881930	118882021	118881930	118881993	118882648	118882713	2411	49	4	35	20	153	125	0.00024545353503	0.00410537328502	0.909	0.588	0.321
337	TTC31	TTC31	chr2	+	74718607	74718799	74718607	74718793	74719130	74719182	337	17	4	14	29	131	125	0.000271474569158	0.00450076259394	0.802	0.315	0.487
2164	TTC19	TTC19	chr17	+	15903431	15903696	15903431	15903559	15905228	15905339	2164	18	92	4	128	262	125	0.000275257702648	0.00452380050439	0.085	0.015	0.07
237	TCEB1	TCEB1	chr8	-	74884311	74884522	74884479	74884522	74871999	74872053	237	114	82	257	93	293	125	0.000288690366987	0.00470366201384	0.372	0.541	-0.169
995	RPL17	RPL17	chr18	-	47018627	47018834	47018644	47018834	47017901	47017954	995	60	58	373	732	142	125	0.000313832744819	0.00506960587785	0.477	0.31	0.167
2326	MRPL21	MRPL21	chr11	-	68668002	68668073	68668015	68668073	68665394	68665480	2326	19	172	13	447	138	125	0.000320871144212	0.00513937680136	0.091	0.026	0.065
1085	PLEKHB2	PLEKHB2	chr2	+	131890474	131890588	131890474	131890564	131897739	131897848	1085	21	223	78	342	149	125	0.000340104843754	0.00535665128913	0.073	0.161	-0.088
593	ATG9A	ATG9A	chr2	-	220088590	220088744	220088649	220088744	220088306	220088486	593	138	12	275	3	184	125	0.000338946457126	0.00535665128913	0.887	0.984	-0.097
211	STIM1	STIM1	chr11	+	4107706	4108091	4107706	4107773	4112511	4114440	211	15	42	11	146	443	125	0.000365109962526	0.0057029572659	0.092	0.021	0.071
3118	RNASEK	RNASEK	chr17	+	6915735	6916080	6915735	6916076	6916984	6917061	3118	558	122	1460	203	129	125	0.000368371684053	0.00570674166279	0.816	0.875	-0.059
2640	FGFR1	FGFR1	chr8	-	38277050	38277253	38277056	38277253	38275745	38275891	2640	878	276	129	17	131	125	0.000387016142859	0.00594683341466	0.752	0.879	-0.127
2932	WIPI2	WIPI2	chr7	+	5269238	5269369	5269238	5269336	5270465	5273486	2932	92	93	157	78	158	125	0.000423903562117	0.00646111074517	0.439	0.614	-0.175
3037	PICK1	PICK1	chr22	+	38453261	38453594	38453261	38453443	38453759	38453857	3037	40	17	139	14	276	125	0.000430994318925	0.00651663410215	0.516	0.818	-0.302
1453	ANAPC4	ANAPC4	chr4	+	25407194	25407244	25407194	25407241	25408450	25408507	1453	0	33	18	62	128	125	0.000527860248101	0.00791790372152	0.0	0.221	-0.221
3003	MRPL9	MRPL9	chr1	-	151735425	151735622	151735465	151735622	151734851	151734976	3003	8	106	1	299	165	125	0.00053659639426	0.007923181134	0.054	0.003	0.051
938	SPIN2B	SPIN2B	chrX	-	57147670	57147979	57147725	57147979	57146114	57147064	938	0	11	11	7	180	125	0.000532556722117	0.007923181134	0.0	0.522	-0.522
1947	CUL7	CUL7	chr6	-	43019850	43020534	43019946	43020534	43019349	43019501	1947	65	61	43	97	221	125	0.000553055142382	0.00809219425881	0.376	0.2	0.176
320	GEM	GEM	chr8	-	95274317	95274547	95274432	95274547	95272400	95272740	320	990	69	38	11	240	125	0.00055660595431	0.00809219425881	0.882	0.643	0.239
1465	DMPK	DMPK	chr19	-	46280584	46280848	46280599	46280848	46278206	46278292	1465	220	69	37	31	140	125	0.000570499962388	0.00823087731995	0.74	0.516	0.224
747	ABHD11	ABHD11	chr7	-	73151550	73152065	73151891	73152065	73151258	73151440	747	66	8	648	13	466	125	0.000594796923761	0.00851641049931	0.689	0.93	-0.241
1506	NUP98	NUP98	chr11	-	3781717	3781856	3781768	3781856	3774545	3774638	1506	44	78	42	179	176	125	0.000613742792023	0.00872160809717	0.286	0.143	0.143
1825	PPIE	PPIE	chr1	+	40204516	40204603	40204516	40204595	40205836	40205935	1825	54	19	165	16	133	125	0.000660347131458	0.00931385133176	0.728	0.906	-0.178
2307	TLE3	TLE3	chr15	-	70349797	70349997	70349812	70349997	70348636	70348713	2307	68	89	28	10	140	125	0.000740886426735	0.0103724099743	0.406	0.714	-0.308
112	ERBB2	ERBB2	chr17	+	37863242	37863457	37863242	37863394	37864573	37864787	112	11	32	20	266	188	125	0.000756873691133	0.0104415421623	0.186	0.048	0.138
1535	SIKE1	SIKE1	chr1	-	115323007	115323308	115323069	115323308	115322730	115322836	1535	8	25	1	57	187	125	0.000753312990073	0.0104415421623	0.176	0.012	0.164
1051	RAP1B	RAP1B	chr12	+	69004618	69004832	69004618	69004823	69042478	69042561	1051	126	164	80	189	134	125	0.000787482361523	0.0107850845165	0.417	0.283	0.134
1784	FLAD1	FLAD1	chr1	+	154955769	154956542	154955769	154955873	154960580	154961325	1784	132	8	346	2	794	125	0.000902697737311	0.0122179896453	0.722	0.965	-0.243
1841	SNRPB2	SNRPB2	chr20	+	16710608	16710809	16710608	16710709	16712312	16712411	1841	200	33	288	97	225	125	0.00090503627002	0.0122179896453	0.771	0.623	0.148
1977	SUPT4H1	SUPT4H1	chr17	-	56429425	56429599	56429427	56429599	56428762	56428869	1977	13	172	84	432	127	125	0.000977731019383	0.0131057562173	0.069	0.161	-0.092
2195	BCL2L12	BCL2L12	chr19	+	50172280	50172421	50172280	50172372	50173472	50173745	2195	26	273	5	223	174	125	0.00101181984658	0.0133730035667	0.064	0.016	0.048
557	OS9	OS9	chr12	+	58111928	58112204	58111928	58112159	58112775	58112965	557	710	20	633	43	170	125	0.00100617792009	0.0133730035667	0.963	0.915	0.048
2377	HES4	HES4	chr1	-	935071	935552	935245	935552	934905	934993	2377	835	81	208	6	299	125	0.00102916179229	0.0135077485238	0.812	0.935	-0.123
2567	ZNF37A	ZNF37A	chr10	+	38384465	38384561	38384465	38384557	38384671	38384732	2567	0	11	19	19	129	125	0.00112309898032	0.0146390142952	0.0	0.492	-0.492
2206	CNTROB	CNTROB	chr17	+	7851804	7852003	7851804	7851937	7852402	7852475	2206	10	39	0	38	191	125	0.00113546745742	0.0146988595515	0.144	0.0	0.144
583	CCT8	CCT8	chr21	-	30445580	30446118	30445851	30446118	30442567	30442658	583	36	458	14	1914	396	125	0.00114688794647	0.0147457021689	0.024	0.002	0.022
817	PQBP1	PQBP1	chrX	+	48755194	48755365	48755194	48755297	48755774	48755859	817	228	113	356	105	193	125	0.00119580116284	0.015270704039	0.566	0.687	-0.121
1537	SIKE1	SIKE1	chr1	-	115323007	115323308	115323057	115323308	115322730	115322836	1537	8	1	1	8	175	125	0.00122452805185	0.0155326041476	0.851	0.082	0.769
2124	MAP4K4	MAP4K4	chr2	+	102503549	102503723	102503549	102503699	102504239	102504399	2124	156	343	264	857	149	125	0.00124461566661	0.0156821573993	0.276	0.205	0.071
2796	TPM1	TPM1	chr15	+	63356262	63356389	63356262	63356341	63358094	63358292	2796	9	33	58	59	173	125	0.0012686864108	0.0158795848769	0.165	0.415	-0.25
2282	RPS14	RPS14	chr5	-	149829048	149829319	149829265	149829319	149827147	149827298	2282	50	5266	111	2875	342	125	0.00129651677176	0.0159117967443	0.003	0.014	-0.011
3106	LYRM2	LYRM2	chr6	-	90347990	90348216	90348122	90348216	90347460	90347601	3106	0	12	9	8	257	125	0.00129392121477	0.0159117967443	0.0	0.354	-0.354
920	TMEM134	TMEM134	chr11	-	67235487	67235563	67235498	67235563	67234971	67235034	920	9	3	8	29	136	125	0.00129537897349	0.0159117967443	0.734	0.202	0.532
1098	SLMO1	SLMO1	chr18	+	12429348	12429435	12429348	12429432	12431148	12432236	1098	8	12	57	15	128	125	0.0013141444981	0.0160240845252	0.394	0.788	-0.394
452	FAM160A2	FAM160A2	chr11	-	6239787	6239993	6239829	6239993	6238600	6239380	452	19	71	38	49	167	125	0.0013357686549	0.0161833510113	0.167	0.367	-0.2
232	TGIF1	TGIF1	chr18	+	3451402	3452380	3451402	3451773	3456351	3456578	232	127	3	66	11	732	125	0.00138021308207	0.0166153039816	0.878	0.506	0.372
2304	NOP2	NOP2	chr12	-	6677304	6677498	6677372	6677498	6676981	6677088	2304	50	46	76	154	193	125	0.00147533113691	0.0176479484099	0.413	0.242	0.171
975	FAM214A	FAM214A	chr15	-	52879252	52879416	52879347	52879416	52876941	52877141	975	19	43	2	35	220	125	0.00166626694801	0.019806569382	0.201	0.031	0.17
1821	NCEH1	NCEH1	chr3	-	172365651	172365904	172365675	172365904	172363412	172363482	1821	4	4	53	698	149	125	0.00173719916299	0.0203932075655	0.456	0.06	0.396
2714	ZSCAN26	ZSCAN26	chr6	+	28239631	28240116	28239631	28239712	28240446	28240564	2714	32	3	31	19	529	125	0.00172915107977	0.0203932075655	0.716	0.278	0.438
1856	SSBP1	SSBP1	chr7	+	141438120	141438303	141438120	141438210	141438923	141438990	1856	21	96	155	327	218	125	0.00178526931985	0.0207003620522	0.111	0.214	-0.103
2381	SEC31A	SEC31A	chr4	-	83763292	83763634	83763337	83763634	83750152	83750211	2381	174	71	283	62	170	125	0.00178503519897	0.0207003620522	0.643	0.77	-0.127
2346	NOP56	NOP56	chr20	+	2636579	2636860	2636579	2636680	2637046	2637195	2346	656	350	626	443	305	125	0.00186298423679	0.0213396376214	0.434	0.367	0.067
968	PABPC4	PABPC4	chr1	-	40030094	40030214	40030142	40030214	40029285	40029413	968	161	42	250	29	173	125	0.00185583462087	0.0213396376214	0.735	0.862	-0.127
392	CUTA	CUTA	chr6	-	33385645	33386065	33385735	33386065	33385257	33385472	392	55	127	169	217	215	125	0.001898319461	0.0216133962728	0.201	0.312	-0.111
195	ACAD9	ACAD9	chr3	+	128598332	128598860	128598332	128598684	128603495	128603589	195	30	21	53	103	301	125	0.00195126164369	0.021821801814	0.372	0.176	0.196
2214	MFSD11	MFSD11	chr17	+	74733582	74734247	74733582	74733965	74734363	74734530	2214	14	8	30	1	407	125	0.00194987733025	0.021821801814	0.35	0.902	-0.552
2754	CNBP	CNBP	chr3	-	128890476	128890614	128890497	128890614	128890288	128890381	2754	326	381	675	589	146	125	0.00193443634391	0.021821801814	0.423	0.495	-0.072
1946	ZNF669	ZNF669	chr1	-	247267240	247267674	247267498	247267674	247265288	247265415	1946	20	16	5	23	383	125	0.0020284287888	0.0225513553578	0.29	0.066	0.224
148	TMEM218	TMEM218	chr11	-	124972532	124972705	124972629	124972705	124971096	124971152	148	37	8	41	0	222	125	0.00222336690532	0.0242899621448	0.723	1.0	-0.277
2675	SEMA6D	SEMA6D	chr15	+	48060777	48060945	48060777	48060812	48062693	48066420	2675	48	0	1	2	258	125	0.00221620566035	0.0242899621448	1.0	0.195	0.805
3074	AGER	AGER	chr6	-	32151052	32151165	32151100	32151165	32150890	32150978	3074	9	2	3	12	173	125	0.00221859539894	0.0242899621448	0.765	0.153	0.612
1310	UBE2T	UBE2T	chr1	-	202304769	202304946	202304773	202304946	202302577	202302683	1310	0	5	10	2	129	125	0.00233435963268	0.0253559753205	0.0	0.829	-0.829
405	SLC35B3	SLC35B3	chr6	-	8435309	8435800	8435671	8435800	8434617	8434663	405	47	0	43	8	487	125	0.00242890046106	0.0262321249794	1.0	0.58	0.42
403	SLC35B3	SLC35B3	chr6	-	8435460	8435800	8435671	8435800	8434617	8434663	403	33	0	29	8	336	125	0.00244439183096	0.0262494350029	1.0	0.574	0.426
435	ERBB2IP	ERBB2IP	chr5	+	65339964	65340138	65339964	65340126	65342180	65342366	435	140	9	218	41	137	125	0.00253205519265	0.0270371995147	0.934	0.829	0.105
2277	TRRAP	TRRAP	chr7	+	98580886	98581115	98580886	98581082	98581715	98581981	2277	7	53	42	93	158	125	0.00267485883732	0.0284015910255	0.095	0.263	-0.168
913	NEMP1	NEMP1	chr12	-	57464456	57464676	57464602	57464676	57458428	57458522	913	6	5	106	9	271	125	0.0028059057991	0.0296266031302	0.356	0.845	-0.489
449	DDX46	DDX46	chr5	+	134152119	134152296	134152119	134152293	134153185	134153404	449	88	13	179	67	128	125	0.00283418171435	0.0297589080007	0.869	0.723	0.146
1891	ASTE1	ASTE1	chr3	-	130745350	130745698	130745575	130745698	130744317	130744438	1891	25	0	26	9	350	125	0.00293712311838	0.0306694071477	1.0	0.508	0.492
2836	AAR2	AAR2	chr20	+	34824338	34824704	34824338	34824425	34827742	34828547	2836	40	30	16	37	404	125	0.00297295059948	0.0308729485331	0.292	0.118	0.174
2713	ZSCAN26	ZSCAN26	chr6	+	28239631	28240113	28239631	28239712	28240446	28240564	2713	24	3	24	19	526	125	0.00301074368377	0.0310945659143	0.655	0.231	0.424
2286	BAG6	BAG6	chr6	-	31620176	31620477	31620200	31620477	31619432	31619553	2286	73	77	197	361	149	125	0.00314000314032	0.0322532931261	0.443	0.314	0.129
1637	TBC1D22B	TBC1D22B	chr6	+	37250657	37250789	37250657	37250728	37252111	37252240	1637	5	23	1	78	186	125	0.00330035459244	0.0337171361065	0.127	0.009	0.118
1040	RBM10	RBM10	chrX	+	47039278	47039439	47039278	47039436	47039610	47039708	1040	56	54	62	123	128	125	0.00343117883356	0.0347770562776	0.503	0.33	0.173
1772	COL18A1	COL18A1	chr21	+	46875423	46876795	46875423	46876090	46888155	46888700	1772	5	2	0	8	830	125	0.00344090451001	0.0347770562776	0.274	0.0	0.274
349	SMG7	SMG7	chr1	+	183511210	183511637	183511210	183511499	183513487	183513632	349	70	22	166	113	263	125	0.00353759327672	0.0355641026223	0.602	0.411	0.191
3122	LARP7	LARP7	chr4	+	113565823	113566027	113565823	113565924	113567506	113567607	3122	112	18	333	19	228	125	0.00360733209413	0.0360733209413	0.773	0.906	-0.133
2391	JADE1	JADE1	chr4	+	129732424	129732558	129732424	129732551	129752887	129752965	2391	0	34	5	17	132	125	0.00375450381798	0.0370059369886	0.0	0.218	-0.218
406	TRO	TRO	chrX	+	54955035	54957464	54955035	54955143	54957636	54957866	406	3780	164	228	2	2446	125	0.00374780467357	0.0370059369886	0.541	0.853	-0.312
490	PRMT5	PRMT5	chr14	-	23398375	23398794	23398460	23398794	23397705	23397824	490	19	116	23	374	210	125	0.00375933328138	0.0370059369886	0.089	0.035	0.054
261	ATP5J	ATP5J	chr21	-	27107299	27107965	27107797	27107965	27101941	27102112	261	221	8	254	28	623	125	0.00381798622382	0.0373885697566	0.847	0.645	0.202
2073	SPPL2B	SPPL2B	chr19	+	2351431	2351655	2351431	2351592	2352943	2355100	2073	2	48	8	22	188	125	0.00409293420629	0.0398744621128	0.027	0.195	-0.168
1898	FAM104B	FAM104B	chrX	-	55185554	55185661	55185561	55185661	55171677	55172744	1898	2	65	23	127	132	125	0.00422673791878	0.0408975934682	0.028	0.146	-0.118
2496	RANBP6	RANBP6	chr9	-	6015412	6015640	6015471	6015640	6011018	6014356	2496	10	12	47	12	184	125	0.00424123191522	0.0408975934682	0.361	0.727	-0.366
1767	CPEB3	CPEB3	chr10	-	93952233	93952393	93952302	93952393	93940719	93940776	1767	0	5	6	1	194	125	0.00483978932038	0.0463570193867	0.0	0.794	-0.794
2026	MRPL11	MRPL11	chr11	-	66206102	66206319	66206180	66206319	66205634	66205730	2026	47	37	146	53	203	125	0.00485644965004	0.0463570193867	0.439	0.629	-0.19
2019	ING4	ING4	chr12	-	6762101	6762216	6762110	6762216	6761827	6761936	2019	48	1	44	10	134	125	0.00488494244852	0.0463946795362	0.978	0.804	0.174
37	CCDC66	CCDC66	chr3	+	56600621	56600787	56600621	56600768	56600977	56601081	37	8	4	24	0	144	125	0.00495743409687	0.0468477522154	0.635	1.0	-0.365
2455	C1orf43	C1orf43	chr1	-	154192817	154193273	154192894	154193273	154192311	154192413	2455	336	2	608	20	202	125	0.00498584102797	0.0468817887705	0.99	0.95	0.04
2845	CAB39	CAB39	chr2	+	231578262	231578773	231578262	231578517	231624673	231624830	2845	50	0	19	4	381	125	0.00512376424802	0.0479401704394	1.0	0.609	0.391
2292	ATXN2L	ATXN2L	chr16	+	28847253	28847497	28847253	28847443	28848071	28848558	2292	84	31	38	34	179	125	0.00518228135441	0.0482422683875	0.654	0.438	0.216
3109	TCAF1	TCAF1	chr7	-	143554166	143554443	143554192	143554443	143548460	143551235	3109	6	63	33	103	151	125	0.00520710198468	0.0482422683875	0.073	0.21	-0.137
2849	HYOU1	HYOU1	chr11	-	118927730	118927957	118927863	118927957	118926781	118926879	2849	68	24	135	100	258	125	0.00524499811334	0.0483290148518	0.579	0.395	0.184
399	ZNF638	ZNF638	chr2	+	71558884	71559005	71558884	71558995	71582848	71582910	399	1	12	3	0	135	125	0.00526760690977	0.0483290148518	0.072	1.0	-0.928
2156	HELQ	HELQ	chr4	-	84364656	84364767	84364669	84364767	84362457	84362556	2156	3	0	0	7	138	125	0.00543291896066	0.0496049122495	1.0	0.0	1.0
2888	MORF4L1	MORF4L1	chr15	+	79165330	79165560	79165330	79165460	79170554	79170601	2888	23	43	7	1	225	125	0.00546403859635	0.0496491968611	0.229	0.795	-0.566
2602	ARL5A	ARL5A	chr2	-	152684644	152685009	152684902	152685009	152671652	152671713	2602	34	9	71	3	383	125	0.00550750035645	0.0498046682952	0.552	0.885	-0.333
1107	PPP2R5E	PPP2R5E	chr14	-	63848773	63848875	63848788	63848875	63840609	63842826	1107	55	0	226	22	140	125	0.00569172240231	0.0505524115509	1.0	0.902	0.098
2611	IRF3	IRF3	chr19	-	50168740	50169132	50168887	50169132	50167930	50168103	2611	123	58	130	108	272	125	0.00567156714641	0.0505524115509	0.494	0.356	0.138
284	METTL23	METTL23	chr17	+	74722911	74723439	74722911	74722961	74729059	74729297	284	31	1	31	11	603	125	0.00569717653986	0.0505524115509	0.865	0.369	0.496
334	DDX17	DDX17	chr22	-	38883877	38884120	38883883	38884120	38879442	38882445	334	162	296	113	310	131	125	0.00562319999775	0.0505524115509	0.343	0.258	0.085
2696	COPS7A	COPS7A	chr12	+	6833149	6833416	6833149	6833345	6833779	6833984	2696	5	41	31	68	196	125	0.00586569735131	0.0518045233363	0.072	0.225	-0.153
1433	CIZ1	CIZ1	chr9	-	130940987	130941694	130941351	130941694	130939844	130940042	1433	434	6	686	0	489	125	0.00590444540593	0.0519041944986	0.949	1.0	-0.051
1003	MFAP4	MFAP4	chr17	-	19290353	19290532	19290462	19290532	19290072	19290151	1003	11	142	2	0	234	125	0.00595572617718	0.0521126040503	0.04	1.0	-0.96
2263	ZNF266	ZNF266	chr19	-	9529437	9529571	9529441	9529571	9529180	9529307	2263	5	13	22	10	129	125	0.00607577737074	0.052918060971	0.272	0.681	-0.409
2958	LRRC75A-AS1	LRRC75A-AS1	chr17	+	16366480	16366631	16366480	16366561	16373615	16373962	2958	11	0	1	3	195	125	0.00619437478696	0.0537035245291	1.0	0.176	0.824
1139	RBBP8	RBBP8	chr18	+	20513838	20514122	20513838	20514041	20516716	20516923	1139	0	6	33	25	206	125	0.00628144252868	0.0542097094941	0.0	0.445	-0.445
2816	CABYR	CABYR	chr18	+	21735664	21736963	21735664	21736006	21739435	21740033	2816	7	7	51	8	1082	125	0.00635519793552	0.0544962080074	0.104	0.424	-0.32
2910	POMT1	POMT1	chr9	+	134378288	134378700	134378288	134378460	134381500	134381607	2910	6	3	1	11	365	125	0.00637230792044	0.0544962080074	0.407	0.03	0.377
219	CTNND1	CTNND1	chr11	+	57529233	57529591	57529233	57529518	57561481	57561553	219	9	3	203	375	198	125	0.00663723975224	0.0555061200519	0.654	0.255	0.399
2724	CNST	CNST	chr1	+	246729638	246730091	246729638	246729965	246754813	246755243	2724	10	28	2	40	251	125	0.00660873194914	0.0555061200519	0.151	0.024	0.127
358	ZGPAT	ZGPAT	chr20	+	62364938	62365091	62364938	62365064	62366056	62366176	358	65	3	105	22	152	125	0.00654677808581	0.0555061200519	0.947	0.797	0.15
558	C17orf58	C17orf58	chr17	-	65989016	65989351	65989159	65989351	65987214	65988219	558	38	66	52	41	268	125	0.00663242554783	0.0555061200519	0.212	0.372	-0.16
801	PTGES3	PTGES3	chr12	-	57059415	57060050	57059987	57060050	57058559	57058584	801	112	1036	11	2360	697	125	0.0065539111301	0.0555061200519	0.019	0.001	0.018
587	LAMA4	LAMA4	chr6	-	112575643	112575917	112575660	112575917	112575157	112575493	587	110	177	66	59	142	125	0.00671407351895	0.0559013169639	0.354	0.496	-0.142
2805	NIPA2	NIPA2	chr15	-	23034120	23034427	23034146	23034427	23021197	23021429	2805	0	9	12	14	151	125	0.00696989683732	0.0577767764146	0.0	0.415	-0.415
291	BAG5	BAG5	chr14	-	104028249	104028655	104028436	104028655	104022880	104027529	291	9	1	10	15	312	125	0.00708649773793	0.0584308900212	0.783	0.211	0.572
855	AKT1S1	AKT1S1	chr19	-	50380281	50380644	50380493	50380644	50376173	50376559	855	65	10	126	4	337	125	0.00711063740999	0.0584308900212	0.707	0.921	-0.214
2160	RNF146	RNF146	chr6	+	127587982	127588189	127587982	127588070	127601375	127601485	2160	16	16	5	24	244	125	0.00727345396529	0.0595100778978	0.339	0.096	0.243
2514	ANKRD42	ANKRD42	chr11	+	82904780	82905770	82904780	82905076	82909520	82909684	2514	705	13	280	0	819	125	0.00738530654965	0.0601647818053	0.892	1.0	-0.108
149	TMEM218	TMEM218	chr11	-	124972532	124972705	124972629	124972705	124971096	124971199	149	42	2	43	13	222	125	0.00749933828389	0.0605715784468	0.922	0.651	0.271
993	INPP4A	INPP4A	chr2	+	99172015	99172271	99172015	99172154	99175925	99175958	993	19	4	109	2	242	125	0.00748794833418	0.0605715784468	0.71	0.966	-0.256
1528	TLE1	TLE1	chr9	-	84228291	84228436	84228336	84228436	84226683	84226874	1528	210	0	111	5	170	125	0.00754871295067	0.060710925433	1.0	0.942	0.058
1125	SH3YL1	SH3YL1	chr2	-	230546	231191	231022	231191	229965	230044	1125	17	46	37	253	601	125	0.00782211391621	0.0624357767397	0.071	0.03	0.041
1728	GORAB	GORAB	chr1	+	170508350	170508712	170508350	170508708	170511631	170511733	1728	9	6	8	31	129	125	0.00782924819434	0.0624357767397	0.592	0.2	0.392
1882	CD3EAP	CD3EAP	chr19	+	45909466	45909982	45909466	45909976	45910351	45910493	1882	0	14	15	35	131	125	0.00806977174778	0.0640834815265	0.0	0.29	-0.29
315	TRAPPC3	TRAPPC3	chr1	-	36614692	36615115	36614937	36615115	36602169	36602923	315	18	0	28	10	370	125	0.00840637550531	0.0664771954186	1.0	0.486	0.514
873	GNL3	GNL3	chr3	+	52719935	52720121	52719935	52720071	52720784	52720843	873	132	5	474	2	175	125	0.00877742440754	0.0691222172094	0.95	0.994	-0.044
298	YIPF5	YIPF5	chr5	-	143549847	143550278	143550098	143550278	143549409	143549529	298	13	105	9	236	376	125	0.00886835412611	0.0695485033126	0.04	0.013	0.027
990	TMEM9	TMEM9	chr1	-	201122910	201123087	201122976	201123087	201120888	201120980	990	2	1	0	18	191	125	0.00894022265646	0.0698224000856	0.567	0.0	0.567
2988	ENO3	ENO3	chr17	+	4854383	4854519	4854383	4854477	4855122	4855209	2988	4	0	0	4	167	125	0.00900291933753	0.0700227059586	1.0	0.0	1.0
3033	ZBTB8OS	ZBTB8OS	chr1	-	33116002	33116191	33116033	33116191	33099551	33099711	3033	3	0	8	34	156	125	0.00923068841499	0.0715000045259	1.0	0.159	0.841
1851	SSBP1	SSBP1	chr7	+	141438120	141438393	141438120	141438375	141438923	141438990	1851	5	4	10	62	143	125	0.00946393019777	0.0730074615257	0.522	0.124	0.398
2656	RPL23AP7	RPL23AP7	chr2	-	114384406	114384715	114384457	114384715	114383185	114383306	2656	3	3	5	72	176	125	0.0100516250506	0.076849329264	0.415	0.047	0.368
3026	IRF2BP2	IRF2BP2	chr1	-	234744192	234745271	234744240	234745271	234740014	234743598	3026	379	352	213	268	173	125	0.0100839331521	0.076849329264	0.438	0.365	0.073
751	LDB2	LDB2	chr4	-	16510157	16510309	16510163	16510309	16503156	16504496	751	29	2	0	2	131	125	0.010046079317	0.076849329264	0.933	0.0	0.933
1561	BEND7	BEND7	chr10	-	13541738	13542080	13541777	13542080	13538765	13538888	1561	24	1	77	26	164	125	0.0103058666324	0.0779123517409	0.948	0.693	0.255
2630	SERHL2	SERHL2	chr22	+	42967126	42967907	42967126	42967209	42968441	42968535	2630	62	1	16	4	823	125	0.0102821486113	0.0779123517409	0.904	0.378	0.526
2694	COPS7A	COPS7A	chr12	+	6833149	6833416	6833149	6833318	6833779	6833984	2694	5	15	31	22	223	125	0.0110949290373	0.0835434895637	0.157	0.441	-0.284
916	ARID4A	ARID4A	chr14	+	58832741	58832948	58832741	58832786	58833600	58833747	916	153	1	68	5	287	125	0.0112399884925	0.0842999136937	0.985	0.856	0.129
1831	GORASP1	GORASP1	chr3	-	39142237	39142368	39142278	39142368	39141795	39141994	1831	107	12	73	1	166	125	0.0112963270395	0.0843875814413	0.87	0.982	-0.112
151	TMEM218	TMEM218	chr11	-	124972532	124972705	124972629	124972705	124972027	124972247	151	35	0	43	7	222	125	0.0114308603586	0.0850564018809	1.0	0.776	0.224
1027	ZNRD1	ZNRD1	chr6	+	30029016	30029190	30029016	30029175	30029291	30029446	1027	9	22	2	33	140	125	0.0115364401584	0.0855053799976	0.268	0.051	0.217
3117	HHLA3	HHLA3	chr1	+	70820492	70820891	70820492	70820794	70832126	70832220	3117	6	1	12	25	222	125	0.0116144794397	0.0857475239884	0.772	0.213	0.559
1162	UBL7	UBL7	chr15	-	74753008	74753529	74753448	74753529	74751024	74751237	1162	6	17	31	23	565	125	0.0119309326794	0.0870635627956	0.072	0.23	-0.158
2817	USP46	USP46	chr4	-	53464734	53464872	53464793	53464872	53457126	53463907	2817	0	19	11	40	184	125	0.0118945952372	0.0870635627956	0.0	0.157	-0.157
640	PSMC3IP	PSMC3IP	chr17	-	40725836	40726228	40726116	40726228	40725495	40725641	640	19	44	17	103	405	125	0.0119248572349	0.0870635627956	0.118	0.048	0.07
31	GMNN	GMNN	chr6	+	24775158	24775472	24775158	24775340	24777449	24777525	31	100	36	380	230	257	125	0.0121021737599	0.08797349387	0.575	0.446	0.129
699	PDCD6	PDCD6	chr5	+	306716	306875	306716	306869	311407	311517	699	180	61	537	115	131	125	0.0123348116605	0.0893210499553	0.738	0.817	-0.079
1343	TMEM170A	TMEM170A	chr16	-	75485566	75485737	75485635	75485737	75477141	75481586	1343	129	30	114	51	194	125	0.0124284580572	0.089655670718	0.735	0.59	0.145
1182	C8orf59	C8orf59	chr8	-	86131464	86131592	86131551	86131592	86129614	86129731	1182	249	33	302	70	212	125	0.0126690998472	0.0902229769507	0.816	0.718	0.098
1196	ZNF767P	ZNF767P	chr7	-	149248664	149248917	149248745	149248917	149247958	149248037	1196	13	14	16	3	206	125	0.0128159040278	0.0902229769507	0.36	0.764	-0.404
1505	CYB561D2	CYB561D2	chr3	+	50402764	50403288	50402764	50403269	50403727	50403762	1505	9	0	0	2	144	125	0.0128412596824	0.0902229769507	1.0	0.0	1.0
1850	APAF1	APAF1	chr12	+	99042403	99042593	99042403	99042560	99043264	99043462	1850	44	4	78	0	158	125	0.0126393790447	0.0902229769507	0.897	1.0	-0.103
1985	ATG4C	ATG4C	chr1	+	63249776	63249944	63249776	63249896	63269389	63269533	1985	3	8	19	7	173	125	0.0125774552324	0.0902229769507	0.213	0.662	-0.449
3015	NRM	NRM	chr6	-	30657801	30658020	30657823	30658020	30655823	30656719	3015	2	2	0	21	147	125	0.012742435269	0.0902229769507	0.46	0.0	0.46
497	EPB41L2	EPB41L2	chr6	-	131384281	131384462	131384294	131384462	131277133	131277639	497	16	143	59	257	138	125	0.0128009686231	0.0902229769507	0.092	0.172	-0.08
3030	ZBTB8OS	ZBTB8OS	chr1	-	33116002	33116191	33116029	33116191	33099551	33099673	3030	3	0	2	11	152	125	0.0130313900264	0.0912197301848	1.0	0.13	0.87
249	DSP	DSP	chr6	+	7579507	7581802	7579507	7580005	7582874	7586946	249	16	3	7617	180	1922	125	0.0130960176306	0.0913338498961	0.258	0.733	-0.475
394	CUTA	CUTA	chr6	-	33385645	33386065	33385863	33386065	33385257	33385472	394	73	124	186	203	343	125	0.0132060871836	0.0917628852096	0.177	0.25	-0.073
113	MRPL52	MRPL52	chr14	+	23299091	23299157	23299091	23299149	23299258	23299319	113	6	21	11	173	133	125	0.0133792111755	0.0926253081381	0.212	0.056	0.156
2544	MKNK1	MKNK1	chr1	-	47069856	47069966	47069898	47069966	47059784	47059952	2544	11	14	39	14	167	125	0.0135048317644	0.0928150255808	0.37	0.676	-0.306
2783	TFG	TFG	chr3	+	100455419	100455560	100455419	100455548	100463676	100463775	2783	442	130	443	181	137	125	0.013473842475	0.0928150255808	0.756	0.691	0.065
1742	NKIRAS2	NKIRAS2	chr17	+	40174416	40174658	40174416	40174490	40175671	40177656	1742	248	13	422	7	293	125	0.0136499311868	0.093280242435	0.891	0.963	-0.072
213	BCL2L11	BCL2L11	chr2	+	111881309	111881716	111881309	111881446	111907620	111907724	213	354	22	112	1	395	125	0.0136808324783	0.093280242435	0.836	0.973	-0.137
95	CHD9	CHD9	chr16	+	53341592	53341865	53341592	53341817	53342597	53342766	95	98	28	70	7	173	125	0.0137205859243	0.093280242435	0.717	0.878	-0.161
2072	CAMK2G	CAMK2G	chr10	-	75585036	75585105	75585078	75585105	75583797	75583842	2072	22	0	76	16	167	125	0.0138034783008	0.0935074336506	1.0	0.78	0.22
786	GOLGB1	GOLGB1	chr3	-	121449694	121449820	121449722	121449820	121448711	121448864	786	20	57	4	43	153	125	0.0138849748235	0.0937235800586	0.223	0.071	0.152
902	YIF1B	YIF1B	chr19	-	38806499	38806606	38806508	38806606	38800044	38800283	902	0	14	9	23	134	125	0.014728506094	0.0987350748059	0.0	0.267	-0.267
964	ARF1	ARF1	chr1	+	228270850	228271075	228270850	228271053	228284778	228284963	964	2	0	0	8	147	125	0.0147319000504	0.0987350748059	1.0	0.0	1.0
2624	HNRNPH2	HNRNPH2	chrX	+	100663120	100663307	100663120	100663295	100666923	100669128	2624	128	32	378	51	137	125	0.0149703001213	0.0996262930608	0.785	0.871	-0.086
988	TMEM9	TMEM9	chr1	-	201122976	201123087	201122985	201123087	201120888	201120980	988	1	198	19	514	134	125	0.0149277690018	0.0996262930608	0.005	0.033	-0.028
1059	MLX	MLX	chr17	+	40719077	40719346	40719077	40719184	40719636	40719673	1059	16	31	25	124	287	125	0.0153964881449	0.102103026645	0.184	0.081	0.103
828	EGFL8	EGFL8	chr6	+	32132381	32132458	32132381	32132434	32133914	32134043	828	18	1	9	6	149	125	0.0156438174829	0.103380472177	0.938	0.557	0.381
1165	NUF2	NUF2	chr1	+	163291722	163292002	163291722	163291856	163295821	163295964	1165	22	9	202	26	271	125	0.0160653297616	0.105428726561	0.53	0.782	-0.252
986	TMEM9	TMEM9	chr1	-	201123489	201123683	201123572	201123683	201122985	201123087	986	7	56	4	150	208	125	0.0160585492397	0.105428726561	0.07	0.016	0.054
2100	C7orf50	C7orf50	chr7	-	1177834	1177893	1177853	1177893	1166892	1167022	2100	0	6	12	11	144	125	0.0168509466448	0.110201692591	0.0	0.486	-0.486
577	RPL38	RPL38	chr17	+	72199794	72199884	72199794	72199849	72200056	72200097	577	4010	534	3053	478	160	125	0.016994140129	0.110754913255	0.854	0.833	0.021
838	YAP1	YAP1	chr11	+	102076623	102076817	102076623	102076805	102100432	102104154	838	7	3	20	0	137	125	0.0178983420632	0.116246963916	0.68	1.0	-0.32
1299	WDYHV1	WDYHV1	chr8	+	124428964	124429172	124428964	124429096	124440163	124440263	1299	4	8	67	29	201	125	0.0180919772468	0.117102181495	0.237	0.59	-0.353
1170	TAF1	TAF1	chrX	+	70642966	70643114	70642966	70643089	70643823	70643916	1170	3	24	0	63	150	125	0.0183857031182	0.118000172517	0.094	0.0	0.094
1598	DAPK1	DAPK1	chr9	+	90112595	90113022	90112595	90112687	90113884	90114054	1598	40	8	162	9	460	125	0.0184180163452	0.118000172517	0.576	0.83	-0.254
520	SDR39U1	SDR39U1	chr14	-	24911303	24911466	24911383	24911466	24909988	24910132	520	27	12	21	27	205	125	0.0183209910904	0.118000172517	0.578	0.322	0.256
2299	C10orf2	C10orf2	chr10	+	102750625	102750811	102750625	102750767	102752946	102754158	2299	3	22	24	42	169	125	0.018856819287	0.120403339366	0.092	0.297	-0.205
2008	TAF12	TAF12	chr1	-	28969166	28969604	28969503	28969604	28948425	28948677	2008	0	23	18	91	462	125	0.0190356574003	0.121136001638	0.0	0.051	-0.051
2014	ATF6B	ATF6B	chr6	-	32095893	32096017	32095902	32096017	32095447	32095527	2014	96	24	231	28	134	125	0.019128359992	0.121317450956	0.789	0.885	-0.096
1238	RCHY1	RCHY1	chr4	-	76434029	76434145	76434033	76434145	76419310	76419389	1238	12	6	112	13	129	125	0.0194163403052	0.122322943923	0.66	0.893	-0.233
239	TCEB1	TCEB1	chr8	-	74884311	74884522	74884479	74884522	74876721	74876860	239	27	21	29	7	293	125	0.0193819252535	0.122322943923	0.354	0.639	-0.285
111	SNRPD3	SNRPD3	chr22	+	24951617	24952039	24951617	24952025	24953624	24953768	111	547	3	1769	35	139	125	0.0200281007676	0.125757842029	0.994	0.978	0.016
1710	METTL13	METTL13	chr1	+	171750760	171751260	171750760	171750935	171752879	171753639	1710	57	0	505	32	450	125	0.0203515198744	0.127365472062	1.0	0.814	0.186
1006	CDK11B	CDK11B	chr1	-	1650766	1650894	1650796	1650894	1647784	1647917	1006	81	46	51	54	155	125	0.0205832461348	0.127851373011	0.587	0.432	0.155
1887	PARD3	PARD3	chr10	-	34636883	34637043	34636892	34637043	34630554	34630744	1887	32	89	76	375	134	125	0.0207871542022	0.127851373011	0.251	0.159	0.092
3041	EIF6	EIF6	chr20	-	33871978	33872295	33872183	33872295	33867744	33867921	3041	124	14	277	12	330	125	0.0206594722257	0.127851373011	0.77	0.897	-0.127
3043	PWWP2B	PWWP2B	chr10	+	134218129	134219793	134218129	134219490	134230564	134231358	3043	146	16	144	5	428	125	0.0207211254343	0.127851373011	0.727	0.894	-0.167
505	BANP	BANP	chr16	+	88008653	88008809	88008653	88008791	88014641	88014733	505	5	12	4	57	143	125	0.020767798003	0.127851373011	0.267	0.058	0.209
667	STARD4	STARD4	chr5	-	110836699	110836814	110836783	110836814	110831731	110835804	667	133	1	466	22	209	125	0.0208350385648	0.127851373011	0.988	0.927	0.061
224	CTNND1	CTNND1	chr11	+	57529233	57529591	57529233	57529518	57563048	57563201	224	6	0	97	79	198	125	0.0210202588214	0.128570515121	1.0	0.437	0.563
508	PVR	PVR	chr19	+	45162009	45162168	45162009	45162033	45164558	45164590	508	40	8	417	196	260	125	0.021172679991	0.129085048977	0.706	0.506	0.2
101	NTMT1	NTMT1	chr9	+	132388431	132388600	132388431	132388574	132394928	132395144	101	6	55	10	348	151	125	0.0218812566812	0.132976125812	0.083	0.023	0.06
282	METTL23	METTL23	chr17	+	74722911	74723260	74722911	74722961	74729059	74729297	282	33	1	48	11	424	125	0.0222779011527	0.134521511753	0.907	0.563	0.344
2965	APEX1	APEX1	chr14	+	20923289	20923497	20923289	20923487	20923736	20923862	2965	124	29	114	49	135	125	0.0222400654736	0.134521511753	0.798	0.683	0.115
283	METTL23	METTL23	chr17	+	74722911	74723295	74722911	74722961	74729059	74729297	283	28	1	40	11	459	125	0.0224302815156	0.134709381542	0.884	0.498	0.386
853	AKT1S1	AKT1S1	chr19	-	50379859	50380644	50380493	50380644	50376173	50376559	853	158	10	236	4	759	125	0.0224515635904	0.134709381542	0.722	0.907	-0.185
2548	OXLD1	OXLD1	chr17	-	79633175	79633667	79633184	79633667	79632065	79632614	2548	4	3	12	0	134	125	0.0227952511441	0.135908595149	0.554	1.0	-0.446
297	YIPF5	YIPF5	chr5	-	143549847	143550278	143550098	143550278	143544995	143545168	297	10	0	5	4	376	125	0.0227448351303	0.135908595149	1.0	0.294	0.706
776	ZNF837	ZNF837	chr19	-	58881083	58881295	58881185	58881295	58878989	58880728	776	2	2	16	0	227	125	0.0229314186892	0.136290507304	0.355	1.0	-0.645
160	TSPAN17	TSPAN17	chr5	+	176083895	176083957	176083895	176083925	176084518	176086059	160	50	14	297	36	157	125	0.0230824637071	0.136758170553	0.74	0.868	-0.128
2332	EDEM2	EDEM2	chr20	-	33734627	33735161	33734954	33735161	33730175	33730281	2332	6	2	35	0	452	125	0.0233850663058	0.138118047869	0.453	1.0	-0.547
1276	GGA1	GGA1	chr22	+	38026004	38026177	38026004	38026165	38026909	38027106	1276	73	14	174	13	137	125	0.0236276316726	0.139115962184	0.826	0.924	-0.098
1520	RAD52	RAD52	chr12	-	1038929	1039052	1038984	1039052	1036310	1036429	1520	7	9	2	18	180	125	0.023747594972	0.139388057444	0.351	0.072	0.279
1247	UBE2D3	UBE2D3	chr4	-	103748583	103749105	103748748	103749105	103747641	103747793	1247	242	123	251	178	290	125	0.0242467157759	0.141877067543	0.459	0.378	0.081
1617	ZSWIM8	ZSWIM8	chr10	+	75559768	75559952	75559768	75559928	75560053	75560230	1617	48	155	40	72	149	125	0.0243222891919	0.141880020286	0.206	0.318	-0.112
2445	BHLHB9	BHLHB9	chrX	+	101975884	101976019	101975884	101975955	102002760	102002839	2445	0	2	6	0	189	125	0.0244521972664	0.142198931795	0.0	1.0	-1.0
2313	NFIL3	NFIL3	chr9	-	94186542	94186908	94186690	94186908	94171326	94173188	2313	6	0	0	2	273	125	0.0246750191043	0.143054558611	1.0	0.0	1.0
1897	FAM104B	FAM104B	chrX	-	55185558	55185661	55185561	55185661	55171677	55172744	1897	3	65	21	127	128	125	0.0250236569455	0.144632145648	0.043	0.139	-0.096
233	THYN1	THYN1	chr11	-	134123120	134123260	134123192	134123260	134122733	134122810	233	22	19	87	32	197	125	0.0252567998715	0.145092254581	0.424	0.633	-0.209
2497	CPEB2	CPEB2	chr4	+	15008928	15009219	15008928	15009210	15018811	15018902	2497	16	36	17	95	134	125	0.025220772899	0.145092254581	0.293	0.143	0.15
1082	CTIF	CTIF	chr18	+	46284289	46284782	46284289	46284776	46287760	46288060	1082	88	88	24	46	131	125	0.0255187353428	0.145272318668	0.488	0.332	0.156
923	RACGAP1	RACGAP1	chr12	-	50419110	50419307	50419180	50419307	50400216	50400419	923	0	10	4	6	195	125	0.025470067751	0.145272318668	0.0	0.299	-0.299
92	MAP4K5	MAP4K5	chr14	-	50999117	50999376	50999165	50999376	50998659	50998876	92	4	4	8	0	173	125	0.0254101540035	0.145272318668	0.419	1.0	-0.581
1864	SEC14L1	SEC14L1	chr17	+	75137004	75137189	75137004	75137136	75138727	75138832	1864	67	0	154	9	178	125	0.0256081741518	0.145343691132	1.0	0.923	0.077
1407	PKM	PKM	chr15	-	72523236	72523727	72523456	72523727	72513508	72513625	1407	0	6	7	7	345	125	0.0257473956875	0.145696340866	0.0	0.266	-0.266
1903	C6orf203	C6orf203	chr6	+	107349375	107350001	107349375	107349475	107360952	107361434	1903	9	15	26	13	651	125	0.0259052024854	0.146151739395	0.103	0.277	-0.174
943	TXNRD1	TXNRD1	chr12	+	104680459	104681209	104680459	104680887	104682708	104682818	943	10	15	103	415	447	125	0.0260790684534	0.14669476005	0.157	0.065	0.092
2716	IQCC	IQCC	chr1	+	32671235	32671564	32671235	32671324	32671754	32671898	2716	4	1	6	19	365	125	0.0262209894371	0.147055400701	0.578	0.098	0.48
2198	ZBTB48	ZBTB48	chr1	+	6640050	6640196	6640050	6640130	6640600	6641359	2198	13	5	4	9	191	125	0.0264859071542	0.148101670182	0.63	0.225	0.405
934	ZMYND8	ZMYND8	chr20	-	45867501	45867882	45867639	45867882	45865069	45865260	934	20	13	19	34	263	125	0.0267078224962	0.148902019227	0.422	0.21	0.212
140	QARS	QARS	chr3	-	49141756	49141904	49141805	49141904	49141295	49141405	140	430	12	869	9	174	125	0.0269066510422	0.149569324911	0.963	0.986	-0.023
1211	C7orf49	C7orf49	chr7	-	134855150	134855578	134855403	134855578	134853500	134853812	1211	3	10	98	80	378	125	0.0271048380936	0.150229161281	0.09	0.288	-0.198
2752	TTLL3	TTLL3	chr3	+	9868680	9868924	9868680	9868756	9870643	9871079	2752	158	16	62	1	293	125	0.0278333491729	0.153815877008	0.808	0.964	-0.156
64	KRBOX4	KRBOX4	chrX	+	46322632	46322743	46322632	46322728	46330576	46330620	64	8	1	8	10	140	125	0.0281847488668	0.155303718246	0.877	0.417	0.46
1280	RAB34	RAB34	chr17	-	27042212	27042294	27042236	27042294	27042049	27042140	1280	599	119	994	147	149	125	0.0285279165324	0.156737680948	0.809	0.85	-0.041
2398	PIGG	PIGG	chr4	+	514844	515062	514844	515016	515448	515730	2398	60	14	149	14	171	125	0.0287513626254	0.15732420351	0.758	0.886	-0.128
704	MAPK7	MAPK7	chr17	+	19281773	19281943	19281773	19281855	19282208	19282445	704	2	0	0	5	213	125	0.0288011504838	0.15732420351	1.0	0.0	1.0
946	CCDC7	CCDC7	chr10	+	32735009	32735559	32735009	32735325	32740519	32740849	946	10	1	0	2	359	125	0.0290421134031	0.158183268968	0.777	0.0	0.777
3058	C6orf136	C6orf136	chr6	+	30614815	30615623	30614815	30615080	30617334	30617736	3058	6	3	17	44	668	125	0.0292075513794	0.158627218698	0.272	0.067	0.205
313	TRAPPC3	TRAPPC3	chr1	-	36614692	36615115	36614937	36615115	36605669	36605767	313	25	51	66	252	370	125	0.0293560014769	0.158976626909	0.142	0.081	0.061
1909	EDA	EDA	chrX	+	69253247	69253378	69253247	69253372	69255207	69259321	1909	1	4	9	2	131	125	0.0295256140241	0.15943831573	0.193	0.811	-0.618
1060	OSBPL3	OSBPL3	chr7	-	24873705	24874355	24874104	24874355	24870386	24870524	1060	17	31	155	141	524	125	0.0298741039134	0.160860559534	0.116	0.208	-0.092
1473	ITFG2	ITFG2	chr12	+	2927271	2927519	2927271	2927443	2929251	2929391	1473	10	67	2	63	201	125	0.0301784435575	0.161629129153	0.085	0.019	0.066
2129	LOXL1-AS1	LOXL1-AS1	chr15	-	74212178	74212379	74212300	74212379	74209808	74211724	2129	11	2	45	0	247	125	0.0302733924446	0.161629129153	0.736	1.0	-0.264
2472	NRXN3	NRXN3	chr14	+	80271454	80271542	80271454	80271533	80327381	80334633	2472	2	4	5	0	134	125	0.0301987890286	0.161629129153	0.318	1.0	-0.682
139	QARS	QARS	chr3	-	49141789	49141904	49141805	49141904	49141295	49141405	139	25	12	56	9	141	125	0.0309231081932	0.163710572788	0.649	0.847	-0.198
1703	PHPT1	PHPT1	chr9	+	139744464	139745012	139744464	139744589	139745206	139745495	1703	89	280	124	550	548	125	0.0308072133544	0.163710572788	0.068	0.049	0.019
3051	ECI1	ECI1	chr16	-	2293318	2293440	2293369	2293440	2293046	2293225	3051	216	7	306	2	176	125	0.0308603258775	0.163710572788	0.956	0.991	-0.035
1347	FRMD6	FRMD6	chr14	+	52167773	52167877	52167773	52167853	52169229	52169306	1347	107	47	233	158	149	125	0.0310305232253	0.163820360044	0.656	0.553	0.103
1149	ZNF529-AS1	ZNF529-AS1	chr19	+	37063971	37064457	37063971	37064427	37065722	37065802	1149	6	12	12	5	155	125	0.031537761279	0.16603445353	0.287	0.659	-0.372
1470	TMEM175	TMEM175	chr4	+	941903	942403	941903	941942	944208	944306	1470	98	21	24	13	586	125	0.0326696031382	0.171515416476	0.499	0.283	0.216
2901	MRPL55	MRPL55	chr1	-	228296849	228297013	228296961	228297013	228295368	228295570	2901	26	9	12	0	237	125	0.0331510303747	0.173560796145	0.604	1.0	-0.396
2843	RNPS1	RNPS1	chr16	-	2317933	2318413	2318055	2318413	2314176	2314332	2843	6	106	1	258	247	125	0.0333914523474	0.173856322139	0.028	0.002	0.026
286	METTL23	METTL23	chr17	+	74722911	74723439	74722911	74723260	74729059	74729297	286	12	14	5	22	304	125	0.0333051938465	0.173856322139	0.261	0.085	0.176
1197	SLC22A17	SLC22A17	chr14	-	23816668	23816940	23816722	23816940	23816309	23816421	1197	115	261	0	8	179	125	0.0345108136043	0.179190762945	0.235	0.0	0.235
2639	FGFR1	FGFR1	chr8	-	38285863	38285953	38285869	38285953	38285438	38285611	2639	312	679	59	87	131	125	0.0348766300661	0.180594057055	0.305	0.393	-0.088
2151	ADAR	ADAR	chr1	-	154562659	154562885	154562737	154562885	154562232	154562404	2151	305	12	685	52	203	125	0.0350000881974	0.180738160364	0.94	0.89	0.05
137	AP1G2	AP1G2	chr14	-	24035024	24035369	24035272	24035369	24034814	24034910	137	77	7	372	11	373	125	0.0355843654891	0.182292042502	0.787	0.919	-0.132
2553	OXLD1	OXLD1	chr17	-	79633179	79633667	79633184	79633667	79632065	79632614	2553	3	3	8	0	130	125	0.0355277837086	0.182292042502	0.49	1.0	-0.51
2673	NEIL2	NEIL2	chr8	+	11627171	11627844	11627171	11627300	11628954	11629094	2673	23	13	58	12	669	125	0.0355903511552	0.182292042502	0.248	0.475	-0.227
33	AAGAB	AAGAB	chr15	-	67546751	67547074	67546896	67547074	67528967	67529158	33	8	30	23	239	270	125	0.0360857152863	0.184329734841	0.11	0.043	0.067
1342	RANBP3	RANBP3	chr19	-	5931414	5931542	5931429	5931542	5927978	5928098	1342	83	45	134	116	140	125	0.0363581474896	0.185220751362	0.622	0.508	0.114
1171	DYRK1A	DYRK1A	chr21	+	38878401	38878657	38878401	38878526	38884213	38887679	1171	15	163	2	88	256	125	0.0365920184132	0.185911061293	0.043	0.011	0.032
1780	PEG10	PEG10	chr7	+	94285636	94285903	94285636	94285892	94292645	94299006	1780	33	94	17	96	136	125	0.0371586365437	0.188283707956	0.244	0.14	0.104
1028	ZNRD1	ZNRD1	chr6	+	30029016	30029190	30029016	30029166	30029291	30029446	1028	9	7	2	10	149	125	0.0377537197485	0.190787514237	0.519	0.144	0.375
1194	TUG1	TUG1	chr22	+	31368840	31369587	31368840	31369573	31371155	31375380	1194	102	71	102	109	139	125	0.0385808601225	0.193930387318	0.564	0.457	0.107
145	LINC00339	LINC00339	chr1	+	22351996	22352136	22351996	22352132	22356772	22357717	145	13	2	18	14	129	125	0.0384920523581	0.193930387318	0.863	0.555	0.308
384	USP19	USP19	chr3	-	49154869	49155003	49154899	49155003	49154491	49154794	384	47	3	79	0	155	125	0.0403383749562	0.201691874781	0.927	1.0	-0.073
563	VIPAS39	VIPAS39	chr14	-	77923660	77923983	77923837	77923983	77920352	77920445	563	7	40	1	39	302	125	0.0403062432639	0.201691874781	0.068	0.011	0.057
3039	PICK1	PICK1	chr22	+	38453261	38453496	38453261	38453443	38453759	38453857	3039	15	17	33	14	178	125	0.0405973331244	0.202451080752	0.383	0.623	-0.24
2708	EPS15L1	EPS15L1	chr19	-	16551672	16551720	16551695	16551720	16548580	16548676	2708	61	4	123	1	148	125	0.0407184653637	0.202520788256	0.928	0.99	-0.062
2432	ZNF85	ZNF85	chr19	+	21106058	21106222	21106058	21106209	21116829	21116956	2432	2	8	0	27	138	125	0.0409305054588	0.203041090071	0.185	0.0	0.185
2925	BDNF	BDNF	chr11	-	27721710	27722035	27721728	27722035	27676441	27680132	2925	18	5	54	3	143	125	0.0414812827482	0.205234618833	0.759	0.94	-0.181
2483	HNRNPC	HNRNPC	chr14	-	21699116	21699231	21699155	21699231	21698477	21698525	2483	850	1320	2069	3574	164	125	0.0415952382775	0.205261097505	0.329	0.306	0.023
416	RUSC1	RUSC1	chr1	+	155293727	155294378	155293727	155294335	155294635	155294734	416	21	1	67	19	168	125	0.0417355852585	0.205417333694	0.94	0.724	0.216
3	ZRANB3	ZRANB3	chr2	-	136288067	136288300	136288095	136288300	136111019	136111198	3	2	0	0	4	153	125	0.041963733448	0.206003782381	1.0	0.0	1.0
1124	BCL7A	BCL7A	chr12	+	122492710	122492895	122492710	122492832	122496997	122499950	1124	79	136	27	79	188	125	0.0421937357384	0.20606243035	0.279	0.185	0.094
2643	CNOT8	CNOT8	chr5	+	154238078	154238376	154238078	154238328	154244751	154244945	2643	0	7	2	1	173	125	0.0420965198004	0.20606243035	0.0	0.591	-0.591
1316	STX10	STX10	chr19	-	13255577	13255684	13255581	13255684	13255390	13255485	1316	118	4	299	0	129	125	0.0424778952637	0.206915520743	0.966	1.0	-0.034
741	MEN1	MEN1	chr11	-	64577121	64577604	64577136	64577604	64575362	64575571	741	3	27	2	129	140	125	0.0428142528009	0.208017834945	0.09	0.014	0.076
1613	SMARCB1	SMARCB1	chr22	+	24133942	24134081	24133942	24134054	24135745	24135875	1613	165	194	301	460	152	125	0.0433309193811	0.208318439248	0.412	0.35	0.062
2498	SNX19	SNX19	chr11	-	130784160	130786382	130786174	130786382	130781527	130781666	2498	486	2	2267	0	2139	125	0.0434272301925	0.208318439248	0.934	1.0	-0.066
2502	LOC101927151	LOC101927151	chr19	+	28284374	28284558	28284374	28284517	28288661	28289084	2502	12	0	34	10	166	125	0.0433666027145	0.208318439248	1.0	0.719	0.281
2936	RUFY2	RUFY2	chr10	-	70166510	70166946	70166662	70166946	70164427	70164601	2936	0	2	4	0	277	125	0.0431693452837	0.208318439248	0.0	1.0	-1.0
567	FKRP	FKRP	chr19	+	47251771	47251974	47251771	47251922	47258668	47261832	567	5	12	34	25	177	125	0.0433413960644	0.208318439248	0.227	0.49	-0.263
1296	CRNKL1	CRNKL1	chr20	-	20032935	20033366	20033122	20033366	20031113	20031266	1296	86	3	129	0	312	125	0.0446104252444	0.213452414461	0.92	1.0	-0.08
2829	KHDRBS1	KHDRBS1	chr1	+	32503435	32503720	32503435	32503637	32504152	32504220	2829	14	702	3	910	208	125	0.044812603667	0.213878335683	0.012	0.002	0.01
267	PIR	PIR	chrX	-	15511278	15511711	15511312	15511711	15509284	15509432	267	3	5	2	29	159	125	0.0454862974976	0.216313933803	0.321	0.051	0.27
585	CCT8	CCT8	chr21	-	30445826	30446118	30445851	30446118	30442567	30442658	585	12	458	2	1914	150	125	0.0455518230971	0.216313933803	0.021	0.001	0.02
2133	PRKCSH	PRKCSH	chr19	+	11546077	11546531	11546077	11546527	11546861	11547017	2133	30	402	66	563	129	125	0.045982432925	0.217266995571	0.067	0.102	-0.035
2607	TNFAIP3	TNFAIP3	chr6	+	138188324	138188655	138188324	138188631	138192349	138192659	2607	11	21	12	62	149	125	0.0459217980482	0.217266995571	0.305	0.14	0.165
222	CTNND1	CTNND1	chr11	+	57529233	57529540	57529233	57529518	57563048	57563201	222	2	0	23	79	147	125	0.0464192584715	0.218784036187	1.0	0.198	0.802
1092	ACAA1	ACAA1	chr3	-	38167652	38168191	38168000	38168191	38167316	38167372	1092	277	13	416	37	473	125	0.0466278678062	0.21920720487	0.849	0.748	0.101
366	NUDT1	NUDT1	chr7	+	2282559	2282683	2282559	2282610	2284197	2284361	366	2	0	15	52	198	125	0.0467410071759	0.21920720487	1.0	0.154	0.846
218	CTNND1	CTNND1	chr11	+	57529233	57529591	57529233	57529518	57558856	57559145	218	6	4	98	14	198	125	0.0470644945368	0.219515145724	0.486	0.815	-0.329
3081	CCDC51	CCDC51	chr3	-	48481397	48481529	48481505	48481529	48476226	48476425	3081	0	2	17	4	233	125	0.0469989623913	0.219515145724	0.0	0.695	-0.695
981	TMEM9	TMEM9	chr1	-	201123275	201123683	201123572	201123683	201122985	201123087	981	17	56	22	150	422	125	0.0471551053778	0.219515145724	0.083	0.042	0.041
318	ZSCAN9	ZSCAN9	chr6	+	28193028	28193144	28193028	28193108	28194789	28195282	318	1	6	17	13	161	125	0.0474752858529	0.220462629636	0.115	0.504	-0.389
1338	METTL10	METTL10	chr10	-	126477607	126477726	126477611	126477726	126453960	126454177	1338	0	4	4	2	129	125	0.0480198469082	0.220821193811	0.0	0.66	-0.66
2537	FGD5-AS1	FGD5-AS1	chr3	-	14988593	14989012	14988620	14989012	14984285	14987661	2537	25	2	256	74	152	125	0.0479312005035	0.220821193811	0.911	0.74	0.171
3002	NAA10	NAA10	chrX	-	153199395	153199454	153199413	153199454	153197991	153198037	3002	150	1	710	24	143	125	0.0479521309187	0.220821193811	0.992	0.963	0.029
807	CCDC80	CCDC80	chr3	-	112359173	112359990	112359770	112359990	112356874	112358763	807	92	2	254	0	722	125	0.0479260807596	0.220821193811	0.888	1.0	-0.112
1120	CFAP97	CFAP97	chr4	-	186124938	186125182	186125051	186125182	186111296	186112366	1120	0	8	15	36	238	125	0.0481647640294	0.220950009747	0.0	0.18	-0.18
2127	RPL10	RPL10	chrX	+	153626405	153626739	153626405	153626735	153626837	153626883	2127	30	787	14	693	129	125	0.0483585887233	0.221302016191	0.036	0.019	0.017
1521	DHX40	DHX40	chr17	+	57643987	57644155	57643987	57644070	57650476	57650596	1521	76	0	82	4	210	125	0.0490562002518	0.223412574641	1.0	0.924	0.076
268	CDC25B	CDC25B	chr20	+	3776385	3777378	3776385	3776526	3778268	3778396	268	72	2	119	13	977	125	0.0489624181772	0.223412574641	0.822	0.539	0.283
2111	GMPR2	GMPR2	chr14	+	24701627	24702053	24701627	24701994	24702424	24702546	2111	20	25	71	172	184	125	0.0501546202759	0.22786594308	0.352	0.219	0.133
2336	STK25	STK25	chr2	-	242440892	242441123	242440942	242441123	242440154	242440211	2336	381	20	722	20	175	125	0.0507253317074	0.229906179681	0.932	0.963	-0.031
947	ATP5SL	ATP5SL	chr19	-	41944122	41944319	41944139	41944319	41939441	41939578	947	52	3	79	0	142	125	0.0515756869353	0.233201072507	0.938	1.0	-0.062
2400	PIGG	PIGG	chr4	+	514844	515062	514844	515038	515448	515730	2400	53	20	130	25	149	125	0.0524217365409	0.236460816378	0.69	0.814	-0.124
1001	FAM193B	FAM193B	chr5	-	176980168	176981548	176981249	176981548	176965905	176966148	1001	194	15	220	7	1206	125	0.0529147890925	0.236819600835	0.573	0.765	-0.192
1041	ZSCAN18	ZSCAN18	chr19	-	58609296	58609730	58609540	58609730	58601231	58601753	1041	13	73	0	17	369	125	0.053451780176	0.236819600835	0.057	0.0	0.057
1097	TGDS	TGDS	chr13	-	95248228	95248529	95248304	95248529	95246094	95246161	1097	0	9	13	37	201	125	0.0530775374115	0.236819600835	0.0	0.179	-0.179
1286	BICD1	BICD1	chr12	+	32490432	32490750	32490432	32490640	32520603	32520679	1286	0	2	42	13	235	125	0.053503687596	0.236819600835	0.0	0.632	-0.632
2722	EZH2	EZH2	chr7	-	148523545	148523724	148523560	148523724	148516687	148516779	2722	17	208	10	268	140	125	0.0528250517379	0.236819600835	0.068	0.032	0.036
2772	AIP	AIP	chr11	+	67257786	67257928	67257786	67257920	67258258	67258579	2772	296	7	256	0	133	125	0.053249741269	0.236819600835	0.975	1.0	-0.025
287	METTL23	METTL23	chr17	+	74722911	74723439	74722911	74723295	74729059	74729297	287	12	9	5	14	269	125	0.0533602902142	0.236819600835	0.383	0.142	0.241
710	MDP1	MDP1	chr14	-	24683467	24683601	24683515	24683601	24683142	24683357	710	13	28	13	68	173	125	0.0534086431881	0.236819600835	0.251	0.121	0.13
636	ARSA	ARSA	chr22	-	51066325	51066601	51066418	51066601	51065983	51066220	636	8	3	53	3	218	125	0.0536556244091	0.236937219937	0.605	0.91	-0.305
438	U2AF2	U2AF2	chr19	+	56180448	56180547	56180448	56180535	56180809	56181058	438	192	730	179	851	137	125	0.0538387733109	0.237191798503	0.194	0.161	0.033
2532	USP5	USP5	chr12	+	6972349	6972541	6972349	6972472	6972993	6973137	2532	23	83	50	314	194	125	0.0548286123245	0.240990877426	0.151	0.093	0.058
1758	PLAU	PLAU	chr10	+	75671282	75671683	75671282	75671370	75671972	75672080	1758	1	3	408	140	438	125	0.0559958047853	0.245073685744	0.087	0.454	-0.367
584	CCT8	CCT8	chr21	-	30445580	30446118	30445826	30446118	30442567	30442658	584	33	9	12	0	371	125	0.0560168424558	0.245073685744	0.553	1.0	-0.447
1791	FASTK	FASTK	chr7	-	150775928	150776108	150776009	150776108	150775648	150775788	1791	139	5	247	22	206	125	0.056597553787	0.247042440317	0.944	0.872	0.072
2279	FGFR2	FGFR2	chr10	-	123274630	123274833	123274636	123274833	123263303	123263455	2279	116	72	33	10	131	125	0.059239833438	0.257979919811	0.606	0.759	-0.153
1339	METTL10	METTL10	chr10	-	126477607	126477726	126477611	126477726	126463243	126463351	1339	4	32	35	104	129	125	0.0601014154896	0.261130287989	0.108	0.246	-0.138
1272	COX14	COX14	chr12	+	50505763	50506280	50505763	50506084	50513818	50514240	1272	7	100	7	290	321	125	0.0605101924703	0.261832082182	0.027	0.009	0.018
1516	PAN2	PAN2	chr12	-	56717820	56717969	56717832	56717969	56717590	56717697	1516	13	45	13	18	137	125	0.0607598016035	0.261832082182	0.209	0.397	-0.188
266	ATP5J	ATP5J	chr21	-	27107249	27107965	27107625	27107965	27101941	27102112	266	81	15	152	51	501	125	0.0606665479097	0.261832082182	0.574	0.426	0.148
926	ATP13A2	ATP13A2	chr1	-	17331186	17331316	17331201	17331316	17330826	17330906	926	7	11	84	50	140	125	0.0608170815227	0.261832082182	0.362	0.6	-0.238
1381	ELMOD3	ELMOD3	chr2	+	85582677	85582839	85582677	85582721	85584089	85584375	1381	0	3	15	10	243	125	0.0611404280592	0.262625929618	0.0	0.436	-0.436
2789	GAPVD1	GAPVD1	chr9	+	128109097	128109274	128109097	128109220	128111668	128111798	2789	3	44	0	73	179	125	0.0614532601451	0.263371114908	0.045	0.0	0.045
2197	ZBTB48	ZBTB48	chr1	+	6640050	6640130	6640050	6640109	6640600	6641359	2197	5	5	9	1	146	125	0.0619663590412	0.264054660586	0.461	0.885	-0.424
522	C11orf57	C11orf57	chr11	+	111944967	111945640	111944967	111945082	111946290	111946408	522	125	7	157	20	683	125	0.0620318885186	0.264054660586	0.766	0.59	0.176
78	PGAP2	PGAP2	chr11	+	3845499	3845606	3845499	3845594	3846249	3846358	78	37	7	81	35	137	125	0.0619589727395	0.264054660586	0.828	0.679	0.149
1582	CCDC136	CCDC136	chr7	+	128441239	128441563	128441239	128441527	128444703	128444815	1582	7	5	6	0	161	125	0.0622330920529	0.264258844649	0.521	1.0	-0.479
164	TYSND1	TYSND1	chr10	-	71905176	71906496	71906288	71906496	71903597	71903728	164	66	3	82	0	1237	125	0.0624673971077	0.264258844649	0.69	1.0	-0.31
2358	GABPB1	GABPB1	chr15	-	50593417	50593565	50593453	50593565	50592985	50593099	2358	45	70	89	88	161	125	0.0625004783288	0.264258844649	0.333	0.44	-0.107
2598	MED4	MED4	chr13	-	48669089	48669277	48669195	48669277	48660417	48660588	2598	15	2	36	0	231	125	0.0626391335465	0.264258844649	0.802	1.0	-0.198
2414	VWA9	VWA9	chr15	-	65899496	65899780	65899639	65899780	65897466	65897574	2414	78	7	302	10	268	125	0.0632062884304	0.266057650631	0.839	0.934	-0.095
2464	SLC35G2	SLC35G2	chr3	+	136537860	136538470	136537860	136538205	136573284	136574734	2464	0	2	31	11	390	125	0.0633647545863	0.266131969262	0.0	0.475	-0.475
1638	CRYAB	CRYAB	chr11	-	111783828	111783937	111783862	111783937	111782247	111782646	1638	0	2	3	0	159	125	0.0638596269099	0.267615731396	0.0	1.0	-1.0
1975	CXorf40A	CXorf40A	chrX	+	148622518	148622888	148622518	148622837	148623563	148623630	1975	28	3	33	0	176	125	0.0651743248401	0.271919368538	0.869	1.0	-0.131
2177	SIRT3	SIRT3	chr11	-	236047	236362	236193	236362	233342	233534	2177	1	4	15	7	271	125	0.0651685994127	0.271919368538	0.103	0.497	-0.394
1726	ULK3	ULK3	chr15	-	75130606	75130685	75130610	75130685	75130492	75130533	1726	40	6	40	1	129	125	0.0663917306151	0.275781034863	0.866	0.975	-0.109
3050	IL32	IL32	chr16	+	3117377	3117614	3117377	3117416	3117984	3118011	3050	32	3	684	175	323	125	0.0663845707299	0.275781034863	0.805	0.602	0.203
1311	TMEM230	TMEM230	chr20	-	5093388	5093733	5093606	5093733	5092145	5092251	1311	5	1	63	0	343	125	0.0666119706815	0.276089089009	0.646	1.0	-0.354
1932	MRPS27	MRPS27	chr5	-	71615975	71616084	71616007	71616084	71609907	71609985	1932	38	0	133	9	157	125	0.0672860120489	0.278272566242	1.0	0.922	0.078
1906	ZCCHC9	ZCCHC9	chr5	+	80597401	80597874	80597401	80597517	80600559	80600960	1906	5	5	4	19	482	125	0.067970049963	0.279876676318	0.206	0.052	0.154
1933	SH3D19	SH3D19	chr4	-	152097676	152097839	152097685	152097839	152095821	152096826	1933	3	12	4	83	134	125	0.0678725269639	0.279876676318	0.189	0.043	0.146
1668	AP3B1	AP3B1	chr5	-	77590263	77590579	77590275	77590579	77563343	77563419	1668	3	56	1	145	137	125	0.068460690613	0.281284141866	0.047	0.006	0.041
168	TYSND1	TYSND1	chr10	-	71905176	71906496	71906288	71906496	71897736	71899897	168	43	1	52	7	1237	125	0.0686898235425	0.281613376346	0.813	0.429	0.384
2434	PPFIA1	PPFIA1	chr11	+	70184479	70184559	70184479	70184540	70185276	70185412	2434	92	10	126	5	144	125	0.0693970048608	0.283896838067	0.889	0.956	-0.067
773	POLL	POLL	chr10	-	103344358	103344676	103344634	103344676	103340004	103340173	773	64	2	136	0	401	125	0.0703416880188	0.287139935973	0.909	1.0	-0.091
953	PSMD10	PSMD10	chrX	-	107330915	107331082	107330994	107331082	107327434	107328357	953	122	15	288	18	204	125	0.0707441286941	0.288160351793	0.833	0.907	-0.074
1038	SNHG21	SNHG21	chr15	+	83419315	83419600	83419315	83419466	83423380	83423789	1038	38	1	64	9	259	125	0.0712013711743	0.289399121547	0.948	0.774	0.174
2628	NRP1	NRP1	chr10	-	33491818	33491923	33491839	33491923	33486577	33486637	2628	69	7	274	57	146	125	0.0717624535634	0.291053727972	0.894	0.805	0.089
2418	PPAN-P2RY11	PPAN-P2RY11	chr19	+	10221620	10221760	10221620	10221698	10224308	10226064	2418	54	10	108	8	187	125	0.0720616033877	0.291641178593	0.783	0.9	-0.117
1436	DFFB	DFFB	chr1	+	3775281	3775430	3775281	3775408	3782375	3782564	1436	2	3	1	20	147	125	0.0727571917057	0.292171515421	0.362	0.041	0.321
1707	OTUD5	OTUD5	chrX	-	48791968	48792140	48791983	48792140	48791736	48791885	1707	21	239	13	283	140	125	0.0726329043926	0.292171515421	0.073	0.039	0.034
1761	COX7A2	COX7A2	chr6	-	75950838	75950981	75950891	75950981	75947390	75947704	1761	4	46	11	43	178	125	0.0732255772515	0.292171515421	0.058	0.152	-0.094
1794	KLF6	KLF6	chr10	-	3823958	3824406	3823986	3824406	3822297	3822421	1794	186	5	806	7	153	125	0.0730234862705	0.292171515421	0.968	0.989	-0.021
2025	HINT1	HINT1	chr5	-	130500752	130501041	130500787	130501041	130498264	130498369	2025	56	1870	84	3873	160	125	0.0729472838673	0.292171515421	0.023	0.017	0.006
3040	RMDN3	RMDN3	chr15	-	41047280	41047534	41047310	41047534	41046794	41046988	3040	37	2	92	0	155	125	0.0731133495604	0.292171515421	0.937	1.0	-0.063
969	LOC101927027	LOC101927027	chr2	+	179291092	179291388	179291092	179291232	179295496	179295616	969	10	0	27	8	281	125	0.0732747610103	0.292171515421	1.0	0.6	0.4
1991	STX16	STX16	chr20	+	57226308	57227194	57226308	57227143	57234678	57234690	1991	58	47	57	74	176	125	0.0747789170426	0.29754137518	0.467	0.354	0.113
1907	ZCCHC9	ZCCHC9	chr5	+	80597401	80597874	80597401	80597489	80600559	80600960	1907	5	10	4	32	510	125	0.0750315450051	0.297583267714	0.109	0.03	0.079
2366	VANGL1	VANGL1	chr1	+	116202261	116202394	116202261	116202388	116206281	116206889	2366	30	2	221	2	131	125	0.0754192514472	0.297583267714	0.935	0.991	-0.056
2819	TTC23	TTC23	chr15	-	99789375	99789824	99789621	99789824	99785593	99785715	2819	26	1	49	10	371	125	0.0753796048217	0.297583267714	0.898	0.623	0.275
2943	MBD4	MBD4	chr3	-	129151345	129151449	129151398	129151449	129149786	129150421	2943	29	16	101	28	178	125	0.0751266108714	0.297583267714	0.56	0.717	-0.157
1090	AFF2	AFF2	chrX	+	148044244	148044467	148044244	148044461	148048319	148048609	1090	45	1	1	1	131	125	0.0761420387774	0.299809277686	0.977	0.488	0.489
1709	SUCO	SUCO	chr1	+	172557899	172559066	172557899	172558064	172560123	172560211	1709	760	4	2285	3	1127	125	0.0769212336074	0.300374238674	0.955	0.988	-0.033
2975	TRERF1	TRERF1	chr6	-	42230997	42231306	42231057	42231306	42227076	42227461	2975	8	10	18	7	185	125	0.0768074386429	0.300374238674	0.351	0.635	-0.284
356	NDUFS5	NDUFS5	chr1	+	39491966	39492074	39491966	39492070	39500063	39500308	356	5	1	0	2	129	125	0.0765237685704	0.300374238674	0.829	0.0	0.829
877	BCL11A	BCL11A	chr2	-	60687816	60689559	60689416	60689559	60678301	60679801	877	26	6	49	3	1725	125	0.076891633769	0.300374238674	0.239	0.542	-0.303
2211	GBF1	GBF1	chr10	+	104136691	104136897	104136691	104136885	104139040	104139191	2211	42	53	92	179	137	125	0.0776859745408	0.30256732853	0.42	0.319	0.101
903	YIF1B	YIF1B	chr19	-	38806356	38806445	38806362	38806445	38800044	38800283	903	7	0	27	11	131	125	0.0778030273363	0.30256732853	1.0	0.701	0.299
378	ODC1	ODC1	chr2	-	10587599	10587925	10587753	10587925	10585280	10585390	378	11	0	4	2	279	125	0.078657025414	0.305260324502	1.0	0.473	0.527
1132	TIRAP	TIRAP	chr11	+	126159559	126159728	126159559	126159712	126160356	126160480	1132	3	0	9	12	141	125	0.0792265853379	0.305914666293	1.0	0.399	0.601
1176	VEGFA	VEGFA	chr6	+	43748468	43748540	43748468	43748522	43749692	43749824	1176	56	15	250	36	143	125	0.0793112097797	0.305914666293	0.765	0.859	-0.094
220	CTNND1	CTNND1	chr11	+	57529233	57529540	57529233	57529518	57561481	57561553	220	2	3	37	375	147	125	0.0791190984026	0.305914666293	0.362	0.077	0.285
2615	FASTKD2	FASTKD2	chr2	+	207630111	207630486	207630111	207630378	207631367	207632194	2615	8	17	11	62	233	125	0.0799207385013	0.306713241787	0.202	0.087	0.115
264	ATP5J	ATP5J	chr21	-	27107249	27107965	27107797	27107965	27101941	27102112	264	119	8	206	28	673	125	0.0800050942863	0.306713241787	0.734	0.577	0.157
546	ZCCHC10	ZCCHC10	chr5	-	132358502	132358598	132358532	132358598	132342450	132342612	546	8	55	2	52	155	125	0.0799610285491	0.306713241787	0.105	0.03	0.075
2235	MSH5	MSH5	chr6	+	31729594	31729732	31729594	31729642	31729888	31729962	2235	30	0	43	4	215	125	0.0811260162428	0.309129376409	1.0	0.862	0.138
2298	DAG1	DAG1	chr3	+	49514281	49514338	49514281	49514333	49547851	49548252	2298	0	5	10	16	130	125	0.0810362837329	0.309129376409	0.0	0.375	-0.375
3080	CCDC51	CCDC51	chr3	-	48481397	48481529	48481505	48481529	48476226	48476546	3080	1	3	13	4	233	125	0.0810493998016	0.309129376409	0.152	0.636	-0.484
815	PQBP1	PQBP1	chrX	+	48755194	48755376	48755194	48755365	48755774	48755859	815	29	155	30	262	136	125	0.0818280715626	0.311177173548	0.147	0.095	0.052
2436	MADD	MADD	chr11	+	47306491	47306745	47306491	47306616	47307001	47307141	2436	49	30	95	34	254	125	0.0823337181352	0.312471339911	0.446	0.579	-0.133
2159	HELQ	HELQ	chr4	-	84376421	84377036	84376660	84377036	84373018	84375098	2159	16	3	40	1	364	125	0.0842689222745	0.315741861811	0.647	0.932	-0.285
2609	TNFAIP3	TNFAIP3	chr6	+	138188324	138188679	138188324	138188655	138192349	138192659	2609	28	10	79	12	149	125	0.0841257906141	0.315741861811	0.701	0.847	-0.146
3027	ZBTB8OS	ZBTB8OS	chr1	-	33116002	33116191	33116033	33116191	33100368	33100393	3027	5	25	21	292	156	125	0.0838158314623	0.315741861811	0.138	0.054	0.084
423	LSM5	LSM5	chr7	-	32534602	32534870	32534841	32534870	32528860	32528956	423	0	1	9	0	364	125	0.0843466604634	0.315741861811	0.0	1.0	-1.0
436	THUMPD3	THUMPD3	chr3	+	9404716	9405016	9404716	9404811	9406699	9407004	436	59	7	164	40	330	125	0.0843648890023	0.315741861811	0.761	0.608	0.153
712	SH2B1	SH2B1	chr16	+	28883854	28884079	28883854	28884026	28884767	28885534	712	16	5	20	1	178	125	0.0843159072069	0.315741861811	0.692	0.934	-0.242
806	SCNM1	SCNM1	chr1	+	151138497	151138728	151138497	151138679	151138946	151139017	806	38	56	51	120	174	125	0.0839441616115	0.315741861811	0.328	0.234	0.094
2785	HCCS	HCCS	chrX	+	11129405	11129638	11129405	11129580	11130138	11130280	2785	23	0	111	11	183	125	0.0849163266743	0.316551987011	1.0	0.873	0.127
3031	ZBTB8OS	ZBTB8OS	chr1	-	33116029	33116191	33116033	33116191	33099551	33099673	3031	1	3	15	5	129	125	0.0848528071904	0.316551987011	0.244	0.744	-0.5
753	THTPA	THTPA	chr14	+	24025190	24026248	24025190	24026243	24027903	24028790	753	3	2	8	0	130	125	0.0851309956278	0.316727523103	0.591	1.0	-0.409
1395	SLC5A6	SLC5A6	chr2	-	27425680	27426213	27426100	27426213	27424855	27424942	1395	24	1	192	0	545	125	0.0860066585146	0.317724184486	0.846	1.0	-0.154
212	CPVL	CPVL	chr7	-	29185956	29186153	29186044	29186153	29160508	29160687	212	0	8	28	95	213	125	0.0860713134693	0.317724184486	0.0	0.147	-0.147
2314	ANAPC16	ANAPC16	chr10	+	73975757	73975896	73975757	73975830	73983645	73983814	2314	50	26	121	101	191	125	0.0856498427078	0.317724184486	0.557	0.439	0.118
241	CASP8	CASP8	chr2	+	202141549	202141827	202141549	202141691	202149538	202150040	241	12	26	6	34	261	125	0.0860228390672	0.317724184486	0.181	0.078	0.103
2395	TMEM138	TMEM138	chr11	+	61131723	61131990	61131723	61131787	61133516	61133688	2395	77	0	311	9	328	125	0.0862442975276	0.317742148786	1.0	0.929	0.071
2345	PEX5	PEX5	chr12	+	7342281	7342812	7342281	7342346	7342957	7343120	2345	17	1	40	12	591	125	0.0868662667414	0.3193550096	0.782	0.413	0.369
82	PGAP2	PGAP2	chr11	+	3845499	3845679	3845499	3845594	3846249	3846358	82	13	7	26	35	210	125	0.0870200158435	0.3193550096	0.525	0.307	0.218
2457	C1orf43	C1orf43	chr1	-	154192817	154193273	154192894	154193273	154186932	154187050	2457	265	8	509	6	202	125	0.0874471415716	0.320300576687	0.953	0.981	-0.028
186	PHOSPHO2	PHOSPHO2	chr2	+	170550963	170551251	170550963	170551132	170551724	170551757	186	7	5	10	1	244	125	0.088024763992	0.321792657534	0.418	0.837	-0.419
1186	TMEM147	TMEM147	chr19	+	36036501	36036859	36036501	36036718	36037427	36037487	1186	105	1	767	0	266	125	0.0898533046135	0.327744789916	0.98	1.0	-0.02
1209	C7orf49	C7orf49	chr7	-	134853500	134853812	134853537	134853812	134850531	134851623	1209	10	1	114	0	162	125	0.0901050072852	0.327744789916	0.885	1.0	-0.115
2538	FGD5-AS1	FGD5-AS1	chr3	-	14988616	14989012	14988620	14989012	14984285	14987661	2538	4	2	32	74	129	125	0.0901731697123	0.327744789916	0.66	0.295	0.365
251	ZNF454	ZNF454	chr5	+	178368193	178368445	178368193	178368387	178369685	178369825	251	16	0	8	2	183	125	0.091437935098	0.330435367754	1.0	0.732	0.268
2601	PBK	PBK	chr8	-	27695168	27695612	27695226	27695612	27690572	27690650	2601	27	6	374	34	183	125	0.0913606863277	0.330435367754	0.755	0.883	-0.128
949	RPP14	RPP14	chr3	+	58291971	58292378	58291971	58292144	58296233	58296318	949	1	7	11	13	359	125	0.0911949779246	0.330435367754	0.047	0.228	-0.181
972	CDK10	CDK10	chr16	+	89753075	89753205	89753075	89753167	89756960	89757032	972	73	2	21	3	163	125	0.0916781159658	0.330671067129	0.966	0.843	0.123
2759	LOC374443	LOC374443	chr12	+	9800642	9801529	9800642	9800924	9806278	9806404	2759	46	3	44	9	730	125	0.0923079490724	0.331773069705	0.724	0.456	0.268
72	KRIT1	KRIT1	chr7	-	91874778	91875414	91875219	91875414	91871347	91871451	72	23	0	33	4	566	125	0.092334727336	0.331773069705	1.0	0.646	0.354
2913	POMT1	POMT1	chr9	+	134385289	134385449	134385289	134385383	134385646	134385802	2913	12	27	12	60	191	125	0.094209521568	0.337722151741	0.225	0.116	0.109
2938	CEP170	CEP170	chr1	-	243305587	243305765	243305617	243305765	243303238	243303409	2938	48	35	41	50	155	125	0.0943477757245	0.337722151741	0.525	0.398	0.127
2032	MED15	MED15	chr22	+	20861828	20862033	20861828	20862022	20891403	20891491	2032	122	2	314	16	136	125	0.0948566183076	0.338681513648	0.982	0.947	0.035
2900	MRPL55	MRPL55	chr1	-	228296849	228297013	228296961	228297013	228296655	228296722	2900	52	4	105	20	237	125	0.094974181076	0.338681513648	0.873	0.735	0.138
2803	DCTD	DCTD	chr4	-	183838440	183838630	183838463	183838630	183836613	183836728	2803	6	13	71	65	148	125	0.0954754854989	0.339827999233	0.28	0.48	-0.2
1334	C15orf57	C15orf57	chr15	-	40856964	40857256	40857174	40857256	40854970	40855226	1334	4	47	2	106	335	125	0.0963004821527	0.340201703306	0.031	0.007	0.024
245	NCOA3	NCOA3	chr20	+	46277748	46277853	46277748	46277841	46279725	46280020	245	1	8	13	19	137	125	0.0961729831459	0.340201703306	0.102	0.384	-0.282
401	SLC35B3	SLC35B3	chr6	-	8435174	8435800	8435460	8435800	8430096	8430390	401	22	0	22	3	411	125	0.0960993342438	0.340201703306	1.0	0.69	0.31
967	PABPC4	PABPC4	chr1	-	40030094	40030214	40030142	40030214	40029507	40029594	967	231	106	573	207	173	125	0.0962922073565	0.340201703306	0.612	0.667	-0.055
2453	ZKSCAN8	ZKSCAN8	chr6	+	28116093	28116616	28116093	28116602	28117260	28117402	2453	3	25	0	23	139	125	0.0969773448475	0.341378645738	0.097	0.0	0.097
2489	STRADA	STRADA	chr17	-	61781700	61781942	61781791	61781942	61781364	61781407	2489	101	15	103	7	216	125	0.096994885059	0.341378645738	0.796	0.895	-0.099
2158	HELQ	HELQ	chr4	-	84376549	84377036	84376660	84377036	84373018	84375098	2158	23	3	51	1	236	125	0.0974368085773	0.342296595188	0.802	0.964	-0.162
1072	ATP5J2	ATP5J2	chr7	-	99063733	99063824	99063751	99063824	99057708	99057816	1072	144	212	610	735	143	125	0.0979797830634	0.343565473079	0.373	0.42	-0.047
248	CTSB	CTSB	chr8	-	11718869	11718988	11718914	11718988	11710837	11710988	248	1	3	5	1	170	125	0.0985887407463	0.344523747758	0.197	0.786	-0.589
619	SMC2	SMC2	chr9	+	106856540	106856767	106856540	106856758	106857604	106857833	619	1	7	32	44	134	125	0.0986176441996	0.344523747758	0.118	0.404	-0.286
1570	DCAF11	DCAF11	chr14	+	24584590	24584958	24584590	24584935	24586125	24586253	1570	56	4	166	28	148	125	0.0989857168157	0.344535920408	0.922	0.834	0.088
2844	HPS4	HPS4	chr22	-	26879639	26879829	26879730	26879829	26877687	26878206	2844	16	9	41	9	216	125	0.0989151613914	0.344535920408	0.507	0.725	-0.218
1828	FAM173B	FAM173B	chr5	-	10236589	10236727	10236633	10236727	10235322	10235373	1828	28	0	91	7	169	125	0.100394999341	0.346885829533	1.0	0.906	0.094
271	STARD3	STARD3	chr17	+	37814027	37814105	37814027	37814092	37814225	37814279	271	77	20	131	19	138	125	0.100362705362	0.346885829533	0.777	0.862	-0.085
2873	JMJD4	JMJD4	chr1	-	227920581	227920728	227920629	227920728	227918889	227920377	2873	58	7	96	4	173	125	0.100010824206	0.346885829533	0.857	0.945	-0.088
999	FAM49B	FAM49B	chr8	-	130908917	130909100	130908994	130909100	130891634	130891717	999	4	0	4	4	202	125	0.100265132213	0.346885829533	1.0	0.382	0.618
963	PAK4	PAK4	chr19	+	39658869	39658952	39658869	39658942	39660171	39660397	963	22	20	67	108	135	125	0.100806509292	0.347672084967	0.505	0.365	0.14
2597	MED4	MED4	chr13	-	48669089	48669277	48669195	48669277	48664487	48664554	2597	117	10	246	38	231	125	0.100990469134	0.347672106855	0.864	0.778	0.086
2501	SAMD8	SAMD8	chr10	+	76871392	76871536	76871392	76871480	76910271	76910864	2501	46	24	16	17	181	125	0.102226418228	0.351287146274	0.57	0.394	0.176
1394	ZFX	ZFX	chrX	+	24227016	24227216	24227016	24227157	24228309	24234372	1394	2	30	0	81	184	125	0.103060097877	0.352230714263	0.043	0.0	0.043
2902	KCNK2	KCNK2	chr1	+	215256559	215256774	215256559	215256650	215259710	215260021	2902	0	2	2	0	249	125	0.102815165275	0.352230714263	0.0	1.0	-1.0
757	THTPA	THTPA	chr14	+	24025190	24026513	24025190	24026243	24027903	24028790	757	60	2	92	0	395	125	0.103038358335	0.352230714263	0.905	1.0	-0.095
1599	HARS	HARS	chr5	-	140058586	140058712	140058646	140058712	140057492	140057600	1599	235	4	844	32	185	125	0.105440817727	0.356615543694	0.975	0.947	0.028
1719	RSRC1	RSRC1	chr3	+	157827840	157828012	157827840	157828000	157839891	157840087	1719	18	31	47	45	137	125	0.105745415985	0.356615543694	0.346	0.488	-0.142
1812	RAD9B	RAD9B	chr12	+	110940004	110940188	110940004	110940181	110941610	110941681	1812	0	2	2	0	132	125	0.106027115198	0.356615543694	0.0	1.0	-1.0
207	PLCB2	PLCB2	chr15	-	40588946	40589109	40588958	40589109	40588722	40588835	207	2	0	0	2	137	125	0.105988330169	0.356615543694	1.0	0.0	1.0
2264	ZNF484	ZNF484	chr9	-	95640101	95640320	95640171	95640320	95618473	95618600	2264	0	2	2	0	195	125	0.104663923126	0.356615543694	0.0	1.0	-1.0
2513	CFL2	CFL2	chr14	-	35182602	35182767	35182713	35182767	35182265	35182342	2513	48	0	243	10	236	125	0.105698504727	0.356615543694	1.0	0.928	0.072
648	ACSF3	ACSF3	chr16	+	89160216	89160404	89160216	89160400	89169011	89169167	648	0	2	2	0	129	125	0.106041235744	0.356615543694	0.0	1.0	-1.0
950	RPP14	RPP14	chr3	+	58291971	58292378	58291971	58292144	58296035	58296133	950	7	16	8	49	359	125	0.105330200999	0.356615543694	0.132	0.054	0.078
9	TAZ	TAZ	chrX	+	153641543	153641695	153641543	153641589	153641818	153641904	9	5	34	6	120	231	125	0.104764844437	0.356615543694	0.074	0.026	0.048
2490	STRADA	STRADA	chr17	-	61805693	61805773	61805717	61805773	61791365	61791468	2490	53	9	48	17	149	125	0.106878400122	0.358792497745	0.832	0.703	0.129
2655	RPL23AP7	RPL23AP7	chr2	-	114384457	114384715	114384614	114384715	114383185	114383306	2655	4	10	90	86	282	125	0.108295446209	0.362904952722	0.151	0.317	-0.166
1181	SPATA6	SPATA6	chr1	-	48821341	48821441	48821389	48821441	48771458	48771550	1181	42	20	14	2	173	125	0.109403478284	0.365969157446	0.603	0.835	-0.232
2653	MRPL24	MRPL24	chr1	-	156710803	156710923	156710844	156710923	156708313	156708556	2653	27	37	97	83	166	125	0.110130088473	0.367748882003	0.355	0.468	-0.113
1308	TNFSF13	TNFSF13	chr17	+	7461608	7462614	7461608	7461692	7463365	7463484	1308	54	1	301	0	1047	125	0.110557731902	0.367876960026	0.866	1.0	-0.134
2473	ZCCHC7	ZCCHC7	chr9	+	37120468	37120624	37120468	37120620	37126308	37126939	2473	1	13	13	36	129	125	0.110431841638	0.367876960026	0.069	0.259	-0.19
2040	HEY1	HEY1	chr8	-	80679231	80679327	80679243	80679327	80678885	80678967	2040	17	36	6	4	137	125	0.111077136741	0.368137700992	0.301	0.578	-0.277
2966	APEX1	APEX1	chr14	+	20923289	20923553	20923289	20923548	20923736	20923862	2966	369	25	716	31	130	125	0.111220437707	0.368137700992	0.934	0.957	-0.023
2990	RAB18	RAB18	chr10	+	27798803	27798859	27798803	27798849	27821435	27821508	2990	15	6	1	3	135	125	0.110979583104	0.368137700992	0.698	0.236	0.462
2646	CHCHD5	CHCHD5	chr2	+	113342013	113342226	113342013	113342063	113343550	113343691	2646	74	1	133	8	288	125	0.112205771683	0.370749840002	0.97	0.878	0.092
802	CCAR1	CCAR1	chr10	+	70480900	70481045	70480900	70481039	70482211	70482334	802	4	61	16	101	131	125	0.112421181149	0.37081332002	0.059	0.131	-0.072
1382	SNX21	SNX21	chr20	+	44463597	44463755	44463597	44463748	44469277	44471914	1382	9	2	21	17	132	125	0.113127354502	0.371844695667	0.81	0.539	0.271
1845	MICA	MICA	chr6	+	31367560	31368560	31367560	31368540	31378319	31378574	1845	2	0	6	12	145	125	0.112997577023	0.371844695667	1.0	0.301	0.699
1309	UBE2T	UBE2T	chr1	-	202304769	202304946	202304773	202304946	202304116	202304186	1309	2	31	7	499	129	125	0.114215936845	0.374420639609	0.059	0.013	0.046
1775	CCDC120	CCDC120	chrX	+	48919489	48919648	48919489	48919589	48919765	48919856	1775	22	1	99	19	184	125	0.114307253468	0.374420639609	0.937	0.78	0.157
1697	RBBP5	RBBP5	chr1	-	205064000	205064192	205064114	205064192	205055269	205057943	1697	23	17	64	25	239	125	0.114670038931	0.374846568295	0.414	0.572	-0.158
2704	GPR162	GPR162	chr12	+	6932633	6933931	6932633	6932929	6934648	6934838	2704	79	8	45	1	1127	125	0.1148339487	0.374846568295	0.523	0.833	-0.31
1189	TANC1	TANC1	chr2	+	160025760	160025883	160025760	160025862	160027034	160027316	1189	74	10	68	18	146	125	0.1150555616	0.37492243349	0.864	0.764	0.1
3044	YBEY	YBEY	chr21	+	47706266	47706651	47706266	47706329	47706783	47707037	3044	23	41	7	27	447	125	0.115299665804	0.375071202013	0.136	0.068	0.068
2940	NRP2	NRP2	chr2	+	206631506	206631542	206631506	206631527	206656958	206657009	2940	7	93	16	102	140	125	0.115675324425	0.375646672102	0.063	0.123	-0.06
1571	ARFIP1	ARFIP1	chr4	+	153701088	153701378	153701088	153701243	153750776	153750878	1571	58	18	246	46	260	125	0.117506161266	0.380937641154	0.608	0.72	-0.112
2310	TLE3	TLE3	chr15	-	70350497	70350630	70350524	70350630	70349812	70349997	2310	269	24	64	2	152	125	0.118914509812	0.384185339393	0.902	0.963	-0.061
970	CDK10	CDK10	chr16	+	89753075	89753205	89753075	89753167	89755659	89755732	970	52	26	108	33	163	125	0.118753116151	0.384185339393	0.605	0.715	-0.11
2183	UBAP2L	UBAP2L	chr1	+	154207066	154207268	154207066	154207235	154207671	154207767	2183	38	184	54	376	158	125	0.119235669822	0.384565556252	0.14	0.102	0.038
1438	AMN1	AMN1	chr12	-	31881904	31882108	31881924	31882108	31854796	31854941	1438	11	1	2	2	145	125	0.120866313552	0.384795118887	0.905	0.463	0.442
178	ALKBH2	ALKBH2	chr12	-	109531051	109531293	109531154	109531293	109530311	109530592	178	80	13	113	9	228	125	0.120467795941	0.384795118887	0.771	0.873	-0.102
2092	RPL13A	RPL13A	chr19	+	49993106	49993179	49993106	49993169	49993731	49993833	2092	15	3	1	2	135	125	0.120145678863	0.384795118887	0.822	0.316	0.506
2658	NDUFB8	NDUFB8	chr10	-	102289523	102289680	102289614	102289680	102289136	102289263	2658	484	7	948	26	216	125	0.120914995917	0.384795118887	0.976	0.955	0.021
338	CSRP1	CSRP1	chr1	-	201457982	201458112	201458000	201458112	201454410	201454504	338	115	1	1394	7	143	125	0.120935608793	0.384795118887	0.99	0.994	-0.004
542	ARL6IP4	ARL6IP4	chr12	+	123465675	123465846	123465675	123465813	123466141	123466426	542	129	87	432	371	158	125	0.12048940916	0.384795118887	0.54	0.479	0.061
609	PRC1	PRC1	chr15	-	91512676	91512853	91512753	91512853	91509267	91510432	609	132	48	451	219	202	125	0.119934385407	0.384795118887	0.63	0.56	0.07
771	POLL	POLL	chr10	-	103347578	103348027	103347641	103348027	103347002	103347163	771	14	7	29	5	188	125	0.119709005298	0.384795118887	0.571	0.794	-0.223
1158	UBL7	UBL7	chr15	-	74753377	74753529	74753448	74753529	74751024	74751237	1158	17	17	45	23	196	125	0.121947677251	0.387363210091	0.389	0.555	-0.166
2055	VPS52	VPS52	chr6	-	33239362	33239742	33239681	33239742	33237975	33238060	2055	66	0	168	5	444	125	0.122822767604	0.389488306664	1.0	0.904	0.096
635	ARSA	ARSA	chr22	-	51066373	51066601	51066418	51066601	51065983	51066220	635	11	3	47	3	170	125	0.123762485224	0.39181088287	0.729	0.92	-0.191
2934	ZNF260	ZNF260	chr19	-	37016056	37016275	37016075	37016275	37001588	37006601	2934	11	0	25	5	144	125	0.124235207788	0.392649736989	1.0	0.813	0.187
2053	VPS52	VPS52	chr6	-	33238913	33239742	33239681	33239742	33237975	33238060	2053	49	0	120	5	893	125	0.125047060804	0.393898241533	1.0	0.771	0.229
3053	C6orf136	C6orf136	chr6	+	30614815	30615623	30614815	30615080	30619042	30619243	3053	4	2	8	0	668	125	0.124899667774	0.393898241533	0.272	1.0	-0.728
941	C20orf27	C20orf27	chr20	-	3747855	3748452	3748309	3748452	3740728	3740833	941	2	4	4	44	579	125	0.125989129051	0.396205414154	0.097	0.019	0.078
2903	STAT6	STAT6	chr12	-	57504892	57505196	57504911	57505196	57501945	57502082	2903	11	125	13	286	144	125	0.127707620036	0.40094252802	0.071	0.038	0.033
2569	PLRG1	PLRG1	chr4	-	155468162	155468216	155468189	155468216	155467274	155467365	2569	111	0	362	8	152	125	0.129955444496	0.407323034987	1.0	0.974	0.026
1944	POLM	POLM	chr7	-	44118338	44118410	44118354	44118410	44113996	44114129	1944	4	8	5	2	141	125	0.130417435854	0.408094294311	0.307	0.689	-0.382
555	MAPKAPK5	MAPKAPK5	chr12	+	112326688	112326810	112326688	112326804	112327843	112327948	555	31	58	131	168	131	125	0.131318402022	0.410234346813	0.338	0.427	-0.089
385	ATRAID	ATRAID	chr2	+	27435218	27435475	27435218	27435335	27436044	27436166	385	39	175	104	341	265	125	0.131690488138	0.410717859044	0.095	0.126	-0.031
1101	RAB23	RAB23	chr6	-	57086523	57087112	57086820	57087112	57075023	57075243	1101	8	1	41	0	422	125	0.132960175137	0.412635026287	0.703	1.0	-0.297
2162	CYB5D2	CYB5D2	chr17	+	4046461	4047299	4046461	4046607	4053184	4053325	2162	100	2	71	5	817	125	0.132607911334	0.412635026287	0.884	0.685	0.199
629	UPP1	UPP1	chr7	+	48141420	48141579	48141420	48141467	48146469	48146679	629	27	18	136	148	237	125	0.132938062517	0.412635026287	0.442	0.326	0.116
448	AUP1	AUP1	chr2	-	74755877	74756409	74756258	74756409	74755066	74755133	448	369	3	381	0	506	125	0.133260035873	0.412887652131	0.968	1.0	-0.032
3097	ALG13	ALG13	chrX	+	110925359	110925522	110925359	110925463	110928192	110928331	3097	165	5	231	15	184	125	0.134034723386	0.414608227822	0.957	0.913	0.044
252	FUZ	FUZ	chr19	-	50315871	50315993	50315894	50315993	50314887	50314956	252	8	7	12	3	148	125	0.135231685003	0.416945978231	0.491	0.772	-0.281
598	DDIT3	DDIT3	chr12	-	57911051	57911536	57911488	57911536	57910370	57910963	598	799	7	222	0	562	125	0.13508881914	0.416945978231	0.962	1.0	-0.038
2172	PPP4C	PPP4C	chr16	+	30087296	30087421	30087296	30087415	30087635	30087796	2172	4	0	0	1	131	125	0.135897396909	0.418316091463	1.0	0.0	1.0
2930	WDR89	WDR89	chr14	-	64108016	64108641	64108521	64108641	64091645	64091751	2930	2	0	17	24	630	125	0.137195531737	0.421625292655	1.0	0.123	0.877
1957	CCNO	CCNO	chr5	-	54528594	54529545	54528970	54529545	54528188	54528374	1957	75	10	10	4	501	125	0.139020101792	0.42653894868	0.652	0.384	0.268
1759	HM13	HM13	chr20	+	30155880	30156083	30155880	30156027	30156922	30157370	1759	16	9	51	13	181	125	0.139681867864	0.427874765418	0.551	0.73	-0.179
749	MIS12	MIS12	chr17	+	5389693	5390004	5389693	5389740	5392142	5394130	749	46	0	67	3	389	125	0.14034675067	0.429215790884	1.0	0.878	0.122
1185	USP9X	USP9X	chrX	+	41088819	41089080	41088819	41089032	41089753	41089849	1185	16	117	17	215	173	125	0.140973067805	0.430434730455	0.09	0.054	0.036
155	ZCCHC17	ZCCHC17	chr1	+	31769828	31770060	31769828	31769922	31782890	31783011	155	5	45	31	136	263	125	0.142004394413	0.432382378029	0.05	0.098	-0.048
464	POLD4	POLD4	chr11	-	67120764	67121067	67120773	67121067	67120458	67120548	464	4	26	6	113	134	125	0.142068495638	0.432382378029	0.126	0.047	0.079
1344	TMEM170A	TMEM170A	chr16	-	75498365	75498635	75498569	75498635	75485635	75485737	1344	94	0	78	2	329	125	0.143443281945	0.435174906205	1.0	0.937	0.063
152	TMEM218	TMEM218	chr11	-	124972532	124972705	124972629	124972705	124972027	124972213	152	40	4	45	11	222	125	0.144013976196	0.435174906205	0.849	0.697	0.152
2325	PCDHGC3	PCDHGC3	chr5	+	140855568	140858113	140855568	140855713	140874373	140874432	2325	2139	7	1851	2	2525	125	0.143614546285	0.435174906205	0.938	0.979	-0.041
2712	ZSCAN26	ZSCAN26	chr6	+	28239631	28240116	28239631	28240113	28240446	28240564	2712	8	0	10	3	128	125	0.144136577814	0.435174906205	1.0	0.765	0.235
446	HMGN3	HMGN3	chr6	-	79911992	79912106	79912033	79912106	79910961	79911443	446	237	174	359	317	166	125	0.144137296976	0.435174906205	0.506	0.46	0.046
1426	PML	PML	chr15	+	74325496	74325763	74325496	74325755	74326818	74326871	1426	1	33	25	224	133	125	0.145149176306	0.436834304488	0.028	0.095	-0.067
822	TUBA1A	TUBA1A	chr12	-	49582199	49583107	49582671	49583107	49580393	49580616	822	61	1	18	2	597	125	0.145040603336	0.436834304488	0.927	0.653	0.274
2776	CDV3	CDV3	chr3	+	133293277	133293600	133293277	133293436	133293882	133293959	2776	5	3	3	8	289	125	0.145564103513	0.43722113732	0.419	0.14	0.279
637	ARSA	ARSA	chr22	-	51066325	51066601	51066373	51066601	51065983	51066220	637	2	5	17	11	173	125	0.146365575386	0.43722113732	0.224	0.528	-0.304
676	SDCBP2-AS1	SDCBP2-AS1	chr20	+	1305986	1306426	1305986	1306173	1353721	1353822	676	0	2	4	2	378	125	0.14608911033	0.43722113732	0.0	0.398	-0.398
711	SH2B1	SH2B1	chr16	+	28883854	28884079	28883854	28884026	28884490	28884590	711	37	71	44	125	178	125	0.146434380912	0.43722113732	0.268	0.198	0.07
862	DOCK7	DOCK7	chr1	-	62979114	62979277	62979141	62979277	62976247	62976344	862	11	40	27	179	152	125	0.145833039514	0.43722113732	0.184	0.11	0.074
1409	EIF1AD	EIF1AD	chr11	-	65769380	65769637	65769510	65769637	65767773	65767976	1409	128	19	90	22	255	125	0.147833197862	0.439702518105	0.768	0.667	0.101
482	GOSR1	GOSR1	chr17	+	28808160	28808281	28808160	28808275	28811231	28811319	482	47	67	66	134	131	125	0.147679588136	0.439702518105	0.401	0.32	0.081
778	ZNF135	ZNF135	chr19	+	58571336	58571766	58571336	58571403	58572947	58573074	778	2	9	2	1	488	125	0.147963387045	0.439702518105	0.054	0.339	-0.285
1265	MSTO1	MSTO1	chr1	+	155583447	155583557	155583447	155583524	155583852	155584758	1265	4	0	8	5	158	125	0.148301365396	0.440015040186	1.0	0.559	0.441
2174	ZNF180	ZNF180	chr19	-	45004249	45004575	45004326	45004575	45001335	45001429	2174	3	5	8	3	202	125	0.148757698478	0.440677194551	0.271	0.623	-0.352
1889	RFX5	RFX5	chr1	-	151318957	151319082	151318964	151319082	151318680	151318809	1889	7	34	35	89	132	125	0.149883989283	0.442195372656	0.163	0.271	-0.108
429	KPTN	KPTN	chr19	-	47984016	47984090	47984020	47984090	47983554	47983664	429	29	2	34	0	129	125	0.149823720103	0.442195372656	0.934	1.0	-0.066
683	PPP1R2	PPP1R2	chr3	-	195250486	195250584	195250489	195250584	195245814	195245982	683	11	340	3	228	128	125	0.149972081414	0.442195372656	0.031	0.013	0.018
1168	TAF1	TAF1	chrX	+	70678090	70678216	70678090	70678207	70679401	70679558	1168	37	2	45	0	134	125	0.151405409615	0.442609665514	0.945	1.0	-0.055
1242	RCHY1	RCHY1	chr4	-	76439364	76439640	76439450	76439640	76434386	76434506	1242	4	0	6	4	211	125	0.151635946095	0.442609665514	1.0	0.471	0.529
1325	FANCL	FANCL	chr2	-	58425713	58425797	58425728	58425797	58392858	58393009	1325	7	16	11	58	140	125	0.150474096624	0.442609665514	0.281	0.145	0.136
2699	CTSL	CTSL	chr9	+	90340973	90341223	90340973	90341168	90342508	90342644	2699	9	14	50	39	180	125	0.151341247844	0.442609665514	0.309	0.471	-0.162
2838	NFATC4	NFATC4	chr14	+	24845499	24846084	24845499	24845760	24846843	24848811	2838	937	52	104	10	449	125	0.151029167028	0.442609665514	0.834	0.743	0.091
3090	FGFR4	FGFR4	chr5	+	176520406	176520552	176520406	176520502	176520654	176520776	3090	7	2	176	12	175	125	0.151751885319	0.442609665514	0.714	0.913	-0.199
534	CCNC	CCNC	chr6	-	100016371	100016690	100016593	100016690	100010717	100010824	534	131	0	507	7	347	125	0.151028362929	0.442609665514	1.0	0.963	0.037
1466	PACRGL	PACRGL	chr4	+	20702035	20702410	20702035	20702201	20706088	20706156	1466	15	0	97	11	334	125	0.152046261164	0.442775553374	1.0	0.767	0.233
742	WWOX	WWOX	chr16	+	78133309	78133896	78133309	78133782	78142319	78142384	742	0	13	5	36	239	125	0.152277306716	0.442775553374	0.0	0.068	-0.068
1765	CD151	CD151	chr11	+	832951	833026	832951	833022	834529	834591	1765	53	12	596	81	129	125	0.153180352615	0.443289456794	0.811	0.877	-0.066
2268	TCN2	TCN2	chr22	+	31008859	31009029	31008859	31008948	31010335	31010488	2268	37	4	66	2	206	125	0.152951883359	0.443289456794	0.849	0.952	-0.103
24	USP43	USP43	chr17	+	9604668	9605017	9604668	9605002	9613272	9613431	24	8	0	74	16	140	125	0.152878647816	0.443289456794	1.0	0.805	0.195
3098	CXXC1	CXXC1	chr18	-	47811089	47811209	47811101	47811209	47810747	47810932	3098	4	108	10	116	137	125	0.153392224732	0.443289456794	0.033	0.073	-0.04
1354	MLLT4	MLLT4	chr6	+	168343808	168343874	168343808	168343871	168344081	168344155	1354	68	0	312	9	128	125	0.153644783726	0.443341437011	1.0	0.971	0.029
2324	ZNF550	ZNF550	chr19	-	58055018	58055951	58055604	58055951	58053203	58054611	2324	15	0	11	2	711	125	0.15485904748	0.445484931107	1.0	0.492	0.508
2919	NCK1-AS1	NCK1-AS1	chr3	-	136580456	136580905	136580588	136580905	136565369	136565428	2919	1	1	1	18	257	125	0.154653826783	0.445484931107	0.327	0.026	0.301
216	TPD52L2	TPD52L2	chr20	+	62500648	62500794	62500648	62500719	62505020	62505169	216	373	6	1112	8	200	125	0.156253171478	0.448812301054	0.975	0.989	-0.014
1161	UBL7	UBL7	chr15	-	74753448	74753529	74753498	74753529	74751024	74751237	1161	17	1	23	6	175	125	0.156641599514	0.44913599313	0.924	0.732	0.192
455	TANGO2	TANGO2	chr22	+	20008591	20008769	20008591	20008657	20024282	20024377	455	5	1	11	11	237	125	0.156841140458	0.44913599313	0.725	0.345	0.38
1195	NEIL1	NEIL1	chr15	+	75639959	75640367	75639959	75640340	75641224	75641680	1195	4	1	2	4	152	125	0.157598420007	0.450263822579	0.767	0.291	0.476
2205	MFAP3	MFAP3	chr5	+	153418518	153418868	153418518	153418571	153429116	153429577	2205	0	3	10	14	422	125	0.157711455316	0.450263822579	0.0	0.175	-0.175
1462	TMEM128	TMEM128	chr4	-	4249327	4249969	4249832	4249969	4247928	4248070	1462	13	22	14	46	630	125	0.158018089614	0.450278401497	0.105	0.057	0.048
2723	EZH2	EZH2	chr7	-	148543561	148543690	148543588	148543690	148526819	148526940	2723	37	7	33	2	152	125	0.158341648071	0.450278401497	0.813	0.931	-0.118
2861	ATP5G1	ATP5G1	chr17	+	46970147	46970272	46970147	46970202	46971733	46971811	2861	0	3	1	0	195	125	0.158669531956	0.450278401497	0.0	1.0	-1.0
624	ASB9	ASB9	chrX	-	15266804	15267057	15266865	15267057	15262108	15262752	624	23	10	40	8	186	125	0.158605706646	0.450278401497	0.607	0.771	-0.164
816	PQBP1	PQBP1	chrX	+	48755194	48755376	48755194	48755297	48755774	48755859	816	102	113	124	105	204	125	0.159433848611	0.451769076274	0.356	0.42	-0.064
794	SOX6	SOX6	chr11	-	16071258	16071484	16071300	16071484	16068059	16068247	794	3	13	0	9	167	125	0.15987821108	0.452350028355	0.147	0.0	0.147
1481	BCS1L	BCS1L	chr2	+	219524378	219524523	219524378	219524466	219525661	219526030	1481	0	9	4	19	182	125	0.160966353458	0.454747994074	0.0	0.126	-0.126
2734	SLC38A1	SLC38A1	chr12	-	46662308	46663208	46662647	46663208	46636982	46637097	2734	6	0	534	153	464	125	0.161212916436	0.454764794125	1.0	0.485	0.515
2178	GDNF	GDNF	chr5	-	37834747	37834924	37834825	37834924	37812778	37816237	2178	5	3	0	2	203	125	0.161778160586	0.455001076648	0.506	0.0	0.506
548	PLEKHH3	PLEKHH3	chr17	-	40821935	40822394	40821960	40822394	40821447	40821639	548	96	14	11	0	150	125	0.161675004753	0.455001076648	0.851	1.0	-0.149
1997	C18orf21	C18orf21	chr18	+	33552587	33552870	33552587	33552803	33554858	33555058	1997	48	3	78	12	192	125	0.162049404233	0.455086736999	0.912	0.809	0.103
1787	CREM	CREM	chr10	+	35484829	35485070	35484829	35485027	35495822	35495979	1787	5	6	0	3	168	125	0.163844665132	0.459191600627	0.383	0.0	0.383
960	PDE4DIP	PDE4DIP	chr1	-	144882445	144882881	144882775	144882881	144881429	144881622	960	8	1	32	0	455	125	0.163997000224	0.459191600627	0.687	1.0	-0.313
2447	BACE1	BACE1	chr11	-	117165846	117166063	117165978	117166063	117164586	117164649	2447	68	0	64	2	257	125	0.16461360864	0.460236272677	1.0	0.94	0.06
229	QTRTD1	QTRTD1	chr3	+	113784083	113784304	113784083	113784125	113785074	113785130	229	24	0	173	11	304	125	0.1659203744	0.463204590275	1.0	0.866	0.134
1950	TCEAL3	TCEAL3	chrX	+	102862833	102862998	102862833	102862986	102863531	102863601	1950	3	16	18	38	137	125	0.166835368213	0.464217874722	0.146	0.302	-0.156
2245	CSPG5	CSPG5	chr3	-	47610560	47610717	47610641	47610717	47603727	47604251	2245	13	28	0	4	206	125	0.167473432638	0.464217874722	0.22	0.0	0.22
265	ATP5J	ATP5J	chr21	-	27107625	27107965	27107797	27107965	27101941	27102112	265	54	8	105	28	297	125	0.167511423577	0.464217874722	0.74	0.612	0.128
288	P3H1	P3H1	chr1	-	43212923	43213083	43212942	43213083	43212005	43212523	288	33	150	18	51	144	125	0.166698513377	0.464217874722	0.16	0.235	-0.075
295	ACTR6	ACTR6	chr12	+	100599453	100599535	100599453	100599522	100601440	100601564	295	3	17	4	75	138	125	0.167382913475	0.464217874722	0.138	0.046	0.092
782	TM2D2	TM2D2	chr8	-	38853731	38854041	38853937	38854041	38852836	38853313	782	74	11	194	16	331	125	0.16811870342	0.465218666858	0.718	0.821	-0.103
128	HMBS	HMBS	chr11	+	118955586	118955867	118955586	118955776	118958964	118959018	128	4	20	15	186	216	125	0.168913047478	0.466733420663	0.104	0.045	0.059
1842	IFI6	IFI6	chr1	-	27995743	27995857	27995755	27995857	27994968	27995046	1842	28	125	27	79	137	125	0.170633856103	0.470799982532	0.17	0.238	-0.068
1983	ARHGEF40	ARHGEF40	chr14	+	21542090	21543339	21542090	21543150	21543490	21543658	1983	546	7	290	1	314	125	0.171228396312	0.471751704125	0.969	0.991	-0.022
1783	VPS45	VPS45	chr1	+	150039349	150040007	150039349	150039663	150040686	150040821	1783	87	0	153	3	469	125	0.172453456096	0.472877209807	1.0	0.931	0.069
2541	RNF7	RNF7	chr3	+	141457050	141457358	141457050	141457351	141461485	141461749	2541	8	0	33	7	132	125	0.171892718376	0.472877209807	1.0	0.817	0.183
270	KDM2A	KDM2A	chr11	+	67017556	67018269	67017556	67017817	67020164	67020328	270	512	0	749	4	577	125	0.172637711517	0.472877209807	1.0	0.976	0.024
836	YAP1	YAP1	chr11	+	102076623	102076817	102076623	102076805	102094352	102094483	836	42	163	53	149	137	125	0.172429851942	0.472877209807	0.19	0.245	-0.055
2996	SUPT7L	SUPT7L	chr2	-	27886190	27886707	27886195	27886707	27885045	27885148	2996	19	171	19	106	130	125	0.173008102308	0.473205952767	0.097	0.147	-0.05
2300	C10orf2	C10orf2	chr10	+	102747292	102749210	102747292	102747370	102749400	102749641	2300	370	0	663	3	1965	125	0.174831730887	0.47750284881	1.0	0.934	0.066
2404	PIGG	PIGG	chr4	+	492988	493836	492988	493514	494184	494390	2404	6	23	2	24	447	125	0.176284259527	0.480775253255	0.068	0.023	0.045
1292	ATP2C1	ATP2C1	chr3	+	130720063	130720188	130720063	130720158	130734995	130735555	1292	20	15	117	52	155	125	0.177593163441	0.481025799986	0.518	0.645	-0.127
1543	ORC6	ORC6	chr16	+	46723557	46723741	46723557	46723682	46724902	46725032	1543	0	18	7	83	184	125	0.177648681688	0.481025799986	0.0	0.054	-0.054
3079	GON4L	GON4L	chr1	-	155826937	155827086	155826949	155827086	155823066	155823597	3079	20	10	27	6	137	125	0.177141009854	0.481025799986	0.646	0.804	-0.158
444	CHST11	CHST11	chr12	+	104850691	104851307	104850691	104851292	104995683	104995769	444	46	31	106	103	140	125	0.176729289978	0.481025799986	0.57	0.479	0.091
519	MED21	MED21	chr12	+	27175454	27175804	27175454	27175554	27179352	27179467	519	5	82	2	133	375	125	0.176993925025	0.481025799986	0.02	0.005	0.015
2309	TLE3	TLE3	chr15	-	70350488	70350630	70350524	70350630	70349812	70349997	2309	66	24	15	2	161	125	0.178152631409	0.481700248016	0.681	0.853	-0.172
81	PGAP2	PGAP2	chr11	+	3845499	3845685	3845499	3845594	3846249	3846358	81	12	7	29	35	216	125	0.178802729952	0.48276737087	0.498	0.324	0.174
383	USP19	USP19	chr3	-	49154869	49155003	49154899	49155003	49154159	49154376	383	27	0	28	2	155	125	0.179210901253	0.483179177415	1.0	0.919	0.081
2678	NF2	NF2	chr22	+	30079008	30079068	30079008	30079053	30090740	30094589	2678	1	14	2	293	140	125	0.180068887316	0.484346863948	0.06	0.006	0.054
296	ACTR6	ACTR6	chr12	+	100594554	100594838	100594554	100594697	100598717	100598835	296	8	51	8	105	266	125	0.180250427816	0.484346863948	0.069	0.035	0.034
532	HEXIM2	HEXIM2	chr17	+	43237540	43238767	43237540	43238310	43240116	43240226	532	1	1	7	0	582	125	0.180412800116	0.484346863948	0.177	1.0	-0.823
1058	AGTRAP	AGTRAP	chr1	+	11808471	11808667	11808471	11808646	11810133	11810828	1058	60	8	147	34	146	125	0.180792561437	0.484677930661	0.865	0.787	0.078
48	CARF	CARF	chr2	+	203776940	203777825	203776940	203777047	203782599	203782766	48	0	2	2	1	903	125	0.181770223216	0.486608671216	0.0	0.217	-0.217
1808	FIBP	FIBP	chr11	-	65652979	65653134	65653000	65653134	65652548	65652657	1808	19	105	116	450	146	125	0.182132078981	0.48688773589	0.134	0.181	-0.047
1871	TAX1BP1	TAX1BP1	chr7	+	27855967	27856139	27855967	27856013	27856508	27856657	1871	53	260	55	357	251	125	0.183911717033	0.487507917521	0.092	0.071	0.021
2012	UQCRB	UQCRB	chr8	-	97243453	97243743	97243606	97243743	97238903	97243360	2012	14	9	8	12	278	125	0.182907549496	0.487507917521	0.412	0.231	0.181
2511	CFL2	CFL2	chr14	-	35182459	35182767	35182713	35182767	35182265	35182342	2511	148	0	941	10	379	125	0.183699695905	0.487507917521	1.0	0.969	0.031
2680	CDC37L1-AS1	CDC37L1-AS1	chr9	-	4679308	4679480	4679386	4679480	4676600	4676749	2680	0	5	2	4	203	125	0.183240852162	0.487507917521	0.0	0.235	-0.235
2766	NSUN4	NSUN4	chr1	+	46810472	46810816	46810472	46810634	46818539	46818700	2766	91	2	132	8	307	125	0.183582405855	0.487507917521	0.949	0.87	0.079
661	ZFYVE27	ZFYVE27	chr10	+	99496877	99497082	99496877	99497078	99498233	99498431	661	3	36	7	32	129	125	0.183073601742	0.487507917521	0.075	0.175	-0.1
118	NDRG2	NDRG2	chr14	-	21486921	21486973	21486954	21486973	21486615	21486663	118	161	0	20	1	158	125	0.187626120437	0.495235841634	1.0	0.941	0.059
2209	RHNO1	RHNO1	chr12	+	2994448	2994700	2994448	2994658	2997076	2998691	2209	65	3	417	7	167	125	0.187525733192	0.495235841634	0.942	0.978	-0.036
2578	TRAPPC6A	TRAPPC6A	chr19	-	45681350	45681501	45681392	45681501	45668110	45668228	2578	4	16	3	3	167	125	0.187875184366	0.495235841634	0.158	0.428	-0.27
2788	NUP155	NUP155	chr5	-	37370767	37371228	37370922	37371228	37364348	37364486	2788	6	21	13	97	280	125	0.187272429916	0.495235841634	0.113	0.056	0.057
1056	INTS7	INTS7	chr1	-	212125910	212126043	212125952	212126043	212119948	212120047	1056	20	1	68	0	167	125	0.188651074856	0.496302604233	0.937	1.0	-0.063
2563	ZMYM3	ZMYM3	chrX	-	70466444	70466542	70466480	70466542	70466202	70466362	2563	18	3	28	1	161	125	0.188805064785	0.496302604233	0.823	0.956	-0.133
3112	TSEN2	TSEN2	chr3	+	12526009	12526379	12526009	12526127	12531282	12531488	3112	4	0	5	3	377	125	0.189359330957	0.497068243762	1.0	0.356	0.644
1104	RAB23	RAB23	chr6	-	57086820	57087112	57086992	57087112	57075023	57075243	1104	7	0	20	5	297	125	0.19036918417	0.498814195411	1.0	0.627	0.373
675	IKZF5	IKZF5	chr10	-	124758008	124758187	124758012	124758187	124755509	124755692	675	95	4	35	4	129	125	0.190552301104	0.498814195411	0.958	0.895	0.063
554	MAPKAPK5	MAPKAPK5	chr12	+	112326688	112326810	112326688	112326804	112330770	112331228	554	4	2	5	0	131	125	0.191515926741	0.50064329397	0.656	1.0	-0.344
919	TMEM134	TMEM134	chr11	-	67235487	67235563	67235498	67235563	67234971	67235061	919	5	22	9	91	136	125	0.192365976682	0.502170850731	0.173	0.083	0.09
2820	ENTPD4	ENTPD4	chr8	-	23299081	23299236	23299105	23299236	23297261	23297428	2820	61	13	125	42	149	125	0.192914100747	0.502907104016	0.797	0.714	0.083
1175	VEGFA	VEGFA	chr6	+	43748468	43748591	43748468	43748522	43749692	43749824	1175	3	15	2	36	194	125	0.195566953225	0.509040159296	0.114	0.035	0.079
2586	C18orf54	C18orf54	chr18	+	51888012	51888318	51888012	51888261	51889140	51889291	2586	0	2	20	19	182	125	0.195853675253	0.509040159296	0.0	0.42	-0.42
479	VPS36	VPS36	chr13	-	53024633	53024813	53024660	53024813	53016511	53016580	479	67	0	151	4	152	125	0.196074728025	0.509040159296	1.0	0.969	0.031
1654	MLF1	MLF1	chr3	+	158288952	158289180	158288952	158289136	158314650	158314734	1654	102	16	9	0	169	125	0.196857916445	0.509673235727	0.825	1.0	-0.175
3034	ZBTB8OS	ZBTB8OS	chr1	-	33116029	33116191	33116033	33116191	33086816	33087549	3034	3	2	4	0	129	125	0.196774498562	0.509673235727	0.592	1.0	-0.408
2642	SLC25A25	SLC25A25	chr9	+	130860760	130861047	130860760	130861004	130863374	130863501	2642	1	97	5	129	168	125	0.197427569537	0.510448845999	0.008	0.028	-0.02
1281	BBS4	BBS4	chr15	+	72978519	72978905	72978519	72978592	72987517	72987569	1281	3	23	4	10	438	125	0.199229770541	0.514404735413	0.036	0.102	-0.066
1853	SSBP1	SSBP1	chr7	+	141438120	141438393	141438120	141438210	141438923	141438990	1853	11	96	58	327	308	125	0.199781147836	0.51512465131	0.044	0.067	-0.023
2094	KAT6B	KAT6B	chr10	+	76735156	76736088	76735156	76735539	76737073	76737195	2094	158	6	72	6	674	125	0.201234408259	0.518164893201	0.83	0.69	0.14
2812	CAP1	CAP1	chr1	+	40506254	40506473	40506254	40506455	40525008	40525130	2812	58	27	514	173	143	125	0.201773968643	0.518847347939	0.653	0.722	-0.069
1160	UBL7	UBL7	chr15	-	74753008	74753529	74753377	74753529	74751024	74751237	1160	6	17	31	45	494	125	0.202657092368	0.520410196434	0.082	0.148	-0.066
1169	TAF1	TAF1	chrX	+	70678090	70678216	70678090	70678207	70678999	70679101	1169	1	1	5	0	134	125	0.203117854574	0.520885678623	0.483	1.0	-0.517
1240	RCHY1	RCHY1	chr4	-	76439406	76439640	76439450	76439640	76434386	76434506	1240	48	0	129	4	169	125	0.207355994548	0.521841317837	1.0	0.96	0.04
1405	PKM	PKM	chr15	-	72523236	72523727	72523240	72523727	72511284	72511451	1405	3	0	15	9	129	125	0.206071721422	0.521841317837	1.0	0.618	0.382
153	TMEM218	TMEM218	chr11	-	124981480	124981659	124981482	124981659	124972629	124972705	153	4	0	14	6	127	125	0.207200597334	0.521841317837	1.0	0.697	0.303
1557	CEP57L1	CEP57L1	chr6	+	109481774	109481933	109481774	109481919	109483951	109485115	1557	1	4	1	37	139	125	0.20524213914	0.521841317837	0.184	0.024	0.16
1879	ANAPC11	ANAPC11	chr17	+	79849588	79849717	79849588	79849709	79851427	79851490	1879	47	53	148	124	133	125	0.20717194461	0.521841317837	0.455	0.529	-0.074
2510	IKZF2	IKZF2	chr2	-	213921556	213921823	213921634	213921823	213914436	213914604	2510	0	2	3	2	203	125	0.204780335907	0.521841317837	0.0	0.48	-0.48
2535	TRIM52-AS1	TRIM52-AS1	chr5	+	180690628	180690790	180690628	180690767	180691052	180691567	2535	20	4	9	5	148	125	0.207139628188	0.521841317837	0.809	0.603	0.206
255	PLD3	PLD3	chr19	+	40854331	40854675	40854331	40854631	40872325	40872417	255	46	5	9	3	169	125	0.204106850069	0.521841317837	0.872	0.689	0.183
515	ERCC2	ERCC2	chr19	-	45873390	45873845	45873793	45873845	45872327	45872405	515	45	1	110	0	528	125	0.205797659797	0.521841317837	0.914	1.0	-0.086
626	SLFN11	SLFN11	chr17	-	33700492	33700720	33700600	33700720	33689757	33690845	626	2	1	0	2	233	125	0.206486698567	0.521841317837	0.518	0.0	0.518
706	IDUA	IDUA	chr4	+	997336	997417	997336	997413	997799	997900	706	7	45	6	17	129	125	0.205116257461	0.521841317837	0.131	0.255	-0.124
735	RSPRY1	RSPRY1	chr16	+	57220195	57220363	57220195	57220341	57238415	57238920	735	22	4	35	2	147	125	0.205549541396	0.521841317837	0.824	0.937	-0.113
858	ATG16L1	ATG16L1	chr2	+	234160216	234160588	234160216	234160586	234164747	234164841	858	16	0	150	12	127	125	0.206868962316	0.521841317837	1.0	0.925	0.075
944	TXNRD1	TXNRD1	chr12	+	104680459	104681124	104680459	104680887	104682708	104682818	944	14	15	238	415	362	125	0.205792465793	0.521841317837	0.244	0.165	0.079
1826	CENPW	CENPW	chr6	+	126660934	126661590	126660934	126661545	126667350	126667464	1826	3	58	52	491	170	125	0.207983562771	0.522724645794	0.037	0.072	-0.035
1536	SIKE1	SIKE1	chr1	-	115323057	115323308	115323069	115323308	115322730	115322836	1536	1	25	8	57	137	125	0.208611162958	0.52298954344	0.035	0.114	-0.079
2046	THAP5	THAP5	chr7	-	108206273	108206466	108206395	108206466	108202587	108205549	2046	8	4	33	6	247	125	0.208671794759	0.52298954344	0.503	0.736	-0.233
2148	KMT2A	KMT2A	chr11	+	118361910	118362033	118361910	118362024	118362458	118362643	2148	10	19	13	47	134	125	0.20947253142	0.52298954344	0.329	0.205	0.124
2823	HYI	HYI	chr1	-	43919056	43919168	43919083	43919168	43917875	43917990	2823	158	15	186	27	152	125	0.20947097962	0.52298954344	0.897	0.85	0.047
597	SFI1	SFI1	chr22	+	32002313	32002416	32002313	32002380	32003922	32004019	597	26	3	37	1	161	125	0.209456791478	0.52298954344	0.871	0.966	-0.095
254	RECQL	RECQL	chr12	-	21654103	21654603	21654346	21654603	21652488	21652549	254	62	0	182	4	368	125	0.209793579002	0.523100084847	1.0	0.939	0.061
1894	TMPRSS5	TMPRSS5	chr11	-	113570683	113570890	113570787	113570890	113570316	113570415	1894	0	2	1	0	229	125	0.210409310263	0.523122557243	0.0	1.0	-1.0
2222	CAPG	CAPG	chr2	-	85626258	85626408	85626303	85626408	85625812	85625905	2222	6	1	1430	41	170	125	0.210731496054	0.523122557243	0.815	0.962	-0.147
308	C15orf40	C15orf40	chr15	-	83680237	83680393	83680248	83680393	83678988	83679115	308	2	35	2	136	136	125	0.210677972575	0.523122557243	0.05	0.013	0.037
569	SERPINB6	SERPINB6	chr6	-	2971724	2972399	2971766	2972399	2959401	2959576	569	10	31	51	96	167	125	0.210909729428	0.523122557243	0.194	0.285	-0.091
1084	PLEKHB2	PLEKHB2	chr2	+	131890474	131890588	131890474	131890564	131897742	131897848	1084	14	32	27	37	149	125	0.212461103664	0.525545828754	0.268	0.38	-0.112
1681	BOC	BOC	chr3	+	112935033	112935125	112935033	112935121	112968568	112968746	1681	47	40	2	5	129	125	0.212508620097	0.525545828754	0.532	0.279	0.253
292	RB1CC1	RB1CC1	chr8	-	53540591	53540728	53540600	53540728	53537276	53537347	292	52	59	32	24	134	125	0.212720930686	0.525545828754	0.451	0.554	-0.103
1591	PGM5-AS1	PGM5-AS1	chr9	-	70972518	70972782	70972638	70972782	70970079	70970521	1591	10	10	0	2	245	125	0.213294717645	0.526275478262	0.338	0.0	0.338
1447	TRIM13	TRIM13	chr13	+	50571142	50571352	50571142	50571267	50571802	50571899	1447	12	6	19	20	210	125	0.214143137149	0.527679959859	0.543	0.361	0.182
3038	PICK1	PICK1	chr22	+	38453261	38453594	38453261	38453496	38453759	38453857	3038	40	15	139	33	223	125	0.214814142371	0.528234874341	0.599	0.702	-0.103
427	DKC1	DKC1	chrX	+	153994490	153995336	153994490	153994675	153995530	153995657	427	114	0	345	4	786	125	0.214927311306	0.528234874341	1.0	0.932	0.068
1146	SMARCA2	SMARCA2	chr9	+	2086828	2087071	2086828	2086897	2088499	2088613	1146	430	1	161	2	299	125	0.216310375082	0.529676317298	0.994	0.971	0.023
2006	ZNF827	ZNF827	chr4	-	146686130	146686317	146686139	146686317	146678778	146682750	2006	3	8	6	5	134	125	0.215967281524	0.529676317298	0.259	0.528	-0.269
2657	G6PC3	G6PC3	chr17	+	42148097	42148610	42148097	42148551	42151527	42151634	2657	9	96	32	211	184	125	0.216354559235	0.529676317298	0.06	0.093	-0.033
3069	ZXDC	ZXDC	chr3	-	126180112	126181063	126180377	126181063	126160607	126160789	3069	114	2	92	0	390	125	0.216801390362	0.530083606448	0.948	1.0	-0.052
103	NTMT1	NTMT1	chr9	+	132388431	132388600	132388431	132388574	132396332	132396585	103	3	23	1	32	151	125	0.217498563696	0.531101143909	0.097	0.025	0.072
2252	SLC9A6	SLC9A6	chrX	+	135076944	135077144	135076944	135077048	135080266	135080344	2252	21	2	51	1	221	125	0.218289312461	0.532344258776	0.856	0.966	-0.11
1968	PTPN13	PTPN13	chr4	+	87685745	87685892	87685745	87685877	87686547	87686641	1968	24	74	25	115	140	125	0.218900571362	0.533147010147	0.225	0.163	0.062
1345	PMEPA1	PMEPA1	chr20	-	56285515	56285670	56285522	56285670	56234598	56234753	1345	7	0	46	9	132	125	0.219300445029	0.533433514935	1.0	0.829	0.171
131	SRP14-AS1	SRP14-AS1	chr15	+	40331511	40331791	40331511	40331649	40338161	40338270	131	4	7	2	12	267	125	0.222026561299	0.535932907028	0.211	0.072	0.139
1583	ZFP90	ZFP90	chr16	+	68573115	68573382	68573115	68573372	68573660	68573728	1583	0	1	2	0	135	125	0.222159775611	0.535932907028	0.0	1.0	-1.0
1781	TBCE	TBCE	chr1	+	235530674	235530867	235530674	235530819	235543333	235543464	1781	1	13	0	38	173	125	0.221550524725	0.535932907028	0.053	0.0	0.053
1993	STX16	STX16	chr20	+	57226308	57227194	57226308	57227143	57242545	57242653	1993	30	63	39	117	176	125	0.221278546973	0.535932907028	0.253	0.191	0.062
2568	ZHX1	ZHX1	chr8	-	124286361	124286727	124286456	124286727	124279512	124279626	2568	2	4	2	18	220	125	0.222312909582	0.535932907028	0.221	0.059	0.162
332	FAM107B	FAM107B	chr10	-	14613761	14614188	14613989	14614188	14572330	14572514	332	2	0	0	1	353	125	0.222136941638	0.535932907028	1.0	0.0	1.0
544	RASA2	RASA2	chr3	+	141305487	141305597	141305487	141305594	141326519	141326602	544	11	23	9	36	128	125	0.221647601991	0.535932907028	0.318	0.196	0.122
1235	TTC27	TTC27	chr2	+	32853086	32853447	32853086	32853200	32855589	32855767	1235	61	1	217	0	372	125	0.224046736809	0.536010547556	0.953	1.0	-0.047
1768	PAPD4	PAPD4	chr5	+	78908242	78908592	78908242	78908558	78908833	78908898	1768	15	3	37	17	159	125	0.223586233833	0.536010547556	0.797	0.631	0.166
2013	NREP	NREP	chr5	-	111310970	111311075	111311000	111311075	111071126	111071204	2013	2	0	0	1	155	125	0.223479712402	0.536010547556	1.0	0.0	1.0
2333	FAM227A	FAM227A	chr22	-	39035619	39035729	39035659	39035729	39034750	39034827	2333	2	0	0	1	165	125	0.223936938761	0.536010547556	1.0	0.0	1.0
23	LYN	LYN	chr8	+	56854413	56854550	56854413	56854487	56859006	56859052	23	8	1	90	38	188	125	0.223675255374	0.536010547556	0.842	0.612	0.23
2802	CYP2C8	CYP2C8	chr10	-	96828953	96829254	96828991	96829254	96827285	96827448	2802	0	1	2	0	163	125	0.223854771454	0.536010547556	0.0	1.0	-1.0
2866	C1QTNF9B-AS1	C1QTNF9B-AS1	chr13	+	24465523	24465670	24465523	24465589	24465751	24466242	2866	0	1	2	0	206	125	0.224823005858	0.536235375428	0.0	1.0	-1.0
906	POLR1B	POLR1B	chr2	+	113321942	113322076	113321942	113321981	113325543	113325714	906	10	1	77	1	220	125	0.224747927834	0.536235375428	0.85	0.978	-0.128
985	TMEM9	TMEM9	chr1	-	201123489	201123683	201123576	201123683	201122985	201123087	985	7	1	4	3	212	125	0.224991879743	0.536235375428	0.805	0.44	0.365
1253	DUS4L	DUS4L	chr7	+	107204401	107204692	107204401	107204504	107205032	107205121	1253	5	0	12	4	313	125	0.226252011473	0.538559573909	1.0	0.545	0.455
488	DMXL1	DMXL1	chr5	+	118433673	118435111	118433673	118433799	118437629	118437701	488	6	22	24	47	1437	125	0.227513157613	0.540880336967	0.023	0.043	-0.02
1412	EIF1AD	EIF1AD	chr11	-	65769380	65769637	65769510	65769637	65767773	65767877	1412	111	6	86	9	255	125	0.229397127342	0.544674083764	0.901	0.824	0.077
133	EMC6	EMC6	chr17	+	3572016	3572306	3572016	3572193	3572391	3572963	133	12	12	33	58	238	125	0.229948082081	0.545297208448	0.344	0.23	0.114
1653	MLF1	MLF1	chr3	+	158288952	158289180	158288952	158289136	158310222	158310370	1653	286	1054	22	59	169	125	0.230322502207	0.545500663122	0.167	0.216	-0.049
553	CNN2	CNN2	chr19	+	1032557	1032695	1032557	1032662	1036128	1036245	553	283	6	2257	78	158	125	0.232101043578	0.547654147768	0.974	0.958	0.016
736	NUDT4	NUDT4	chr12	+	93772325	93772566	93772325	93772469	93788384	93788495	736	4	4	5	1	222	125	0.232075124029	0.547654147768	0.36	0.738	-0.378
933	UPRT	UPRT	chrX	+	74520701	74520850	74520701	74520800	74523239	74524732	933	2	26	11	57	175	125	0.231972673095	0.547654147768	0.052	0.121	-0.069
977	TMEM9	TMEM9	chr1	-	201115867	201115976	201115898	201115976	201112947	201113079	977	307	3	583	12	156	125	0.232451615677	0.547797448416	0.988	0.975	0.013
2503	LOC101927151	LOC101927151	chr19	+	28284374	28284558	28284374	28284517	28296512	28297688	2503	12	0	15	2	166	125	0.23345239844	0.549111303539	1.0	0.85	0.15
2648	ISG20	ISG20	chr15	+	89181973	89182409	89181973	89182307	89182573	89182825	2648	0	11	3	24	227	125	0.233590205315	0.549111303539	0.0	0.064	-0.064
1244	RPP38	RPP38	chr10	+	15139178	15139765	15139178	15139408	15145303	15146256	1244	1	5	17	23	482	125	0.233897553386	0.549150777515	0.049	0.161	-0.112
1873	ANAPC11	ANAPC11	chr17	+	79857117	79857418	79857117	79857203	79857795	79858409	1873	27	0	12	1	340	125	0.234889041449	0.549940817877	1.0	0.815	0.185
2274	TBRG4	TBRG4	chr7	-	45151241	45151346	45151262	45151346	45148425	45148886	2274	36	2	113	15	146	125	0.235106973992	0.549940817877	0.939	0.866	0.073
2594	CCDC103	CCDC103	chr17	+	42977079	42977227	42977079	42977211	42978357	42978509	2594	1	1	12	1	141	125	0.235075810757	0.549940817877	0.47	0.914	-0.444
2109	DHRS4-AS1	DHRS4-AS1	chr14	-	24422782	24423406	24422982	24423406	24407939	24410367	2109	7	4	14	19	325	125	0.235665279804	0.550565363201	0.402	0.221	0.181
668	STARD4	STARD4	chr5	-	110848082	110848295	110848088	110848295	110842027	110842077	668	18	5	49	6	131	125	0.236394766129	0.551587787634	0.775	0.886	-0.111
1530	TLE1	TLE1	chr9	-	84267098	84267203	84267128	84267203	84249011	84249216	1530	228	344	134	238	155	125	0.237300786903	0.553019096482	0.348	0.312	0.036
1878	ANAPC11	ANAPC11	chr17	+	79849588	79849739	79849588	79849709	79851427	79851490	1878	15	53	52	124	155	125	0.238572010968	0.553322140655	0.186	0.253	-0.067
2698	CTSL	CTSL	chr9	+	90340973	90341313	90340973	90341168	90342508	90342644	2698	20	14	90	39	270	125	0.238489918892	0.553322140655	0.398	0.517	-0.119
2962	PRDM10	PRDM10	chr11	-	129781979	129782120	129782018	129782120	129780370	129780551	2962	18	1	13	3	164	125	0.23886488265	0.553322140655	0.932	0.768	0.164
660	ZFYVE27	ZFYVE27	chr10	+	99498233	99498431	99498233	99498406	99504485	99504672	660	13	5	26	4	150	125	0.237923703762	0.553322140655	0.684	0.844	-0.16
865	ZNF229	ZNF229	chr19	-	44935941	44936541	44936396	44936541	44930422	44934717	865	17	2	65	2	580	125	0.238894638505	0.553322140655	0.647	0.875	-0.228
846	GEMIN8	GEMIN8	chrX	-	14044170	14044340	14044258	14044340	14039582	14039630	846	3	41	1	52	213	125	0.240029540372	0.555270295353	0.041	0.011	0.03
2664	C1D	C1D	chr2	-	68290076	68290159	68290089	68290159	68274304	68274451	2664	28	25	54	71	138	125	0.243241377522	0.561307549817	0.504	0.408	0.096
269	CDC25B	CDC25B	chr20	+	3776385	3777378	3776385	3776526	3778310	3778396	269	50	0	68	2	977	125	0.243530259709	0.561307549817	1.0	0.813	0.187
2937	SENP1	SENP1	chr12	-	48499184	48499775	48499239	48499775	48495251	48495299	2937	7	0	38	7	180	125	0.243235690961	0.561307549817	1.0	0.79	0.21
278	METTL23	METTL23	chr17	+	74722911	74723295	74722911	74722961	74725771	74725876	278	23	4	33	12	459	125	0.245170603593	0.564400049684	0.61	0.428	0.182
540	ARL6IP4	ARL6IP4	chr12	+	123464606	123465292	123464606	123464932	123465675	123465813	540	4	2	11	1	485	125	0.246353674151	0.566433630347	0.34	0.739	-0.399
1415	CNKSR1	CNKSR1	chr1	+	26509836	26509926	26509836	26509905	26510219	26510321	1415	0	5	14	56	146	125	0.246898776178	0.566997189522	0.0	0.176	-0.176
1410	EIF1AD	EIF1AD	chr11	-	65769380	65769637	65769510	65769637	65767037	65767146	1410	104	2	79	0	255	125	0.25037062733	0.567083752066	0.962	1.0	-0.038
1538	SIKE1	SIKE1	chr1	-	115323007	115323308	115323069	115323308	115321762	115321905	1538	3	2	2	6	187	125	0.249540755428	0.567083752066	0.501	0.182	0.319
1567	CPXM1	CPXM1	chr20	-	2776244	2776542	2776466	2776542	2775922	2776062	1567	54	2	37	0	347	125	0.249518340491	0.567083752066	0.907	1.0	-0.093
1706	PHPT1	PHPT1	chr9	+	139743267	139744048	139743267	139744025	139744464	139744589	1706	43	7	75	21	148	125	0.25032820071	0.567083752066	0.838	0.751	0.087
1786	FECH	FECH	chr18	-	55247286	55247431	55247304	55247431	55240477	55240597	1786	0	12	11	119	143	125	0.250439796163	0.567083752066	0.0	0.075	-0.075
2243	NETO2	NETO2	chr16	-	47156778	47156823	47156799	47156823	47156567	47156695	2243	322	63	456	109	146	125	0.25041679035	0.567083752066	0.814	0.782	0.032
2688	ZNF761	ZNF761	chr19	+	53948253	53948472	53948253	53948376	53949479	53949590	2688	2	1	6	15	221	125	0.248817055283	0.567083752066	0.531	0.185	0.346
517	ZNF630	ZNF630	chrX	-	47930633	47931025	47930832	47931025	47926259	47926449	517	6	1	14	0	324	125	0.249928687315	0.567083752066	0.698	1.0	-0.302
73	JKAMP	JKAMP	chr14	+	59951160	59951834	59951160	59951311	59954391	59954546	73	36	10	24	12	648	125	0.250114616108	0.567083752066	0.41	0.278	0.132
876	RCC1	RCC1	chr1	+	28857034	28857127	28857034	28857085	28858314	28858502	876	0	16	5	68	167	125	0.248124560558	0.567083752066	0.0	0.052	-0.052
8	TAZ	TAZ	chrX	+	153639853	153640343	153639853	153640289	153640422	153640551	8	1	16	8	39	179	125	0.249344640944	0.567083752066	0.042	0.125	-0.083
98	NMRAL1	NMRAL1	chr16	-	4524410	4524651	4524423	4524651	4524093	4524167	98	17	11	83	32	138	125	0.250537001574	0.567083752066	0.583	0.701	-0.118
793	RFC5	RFC5	chr12	+	118455494	118455858	118455494	118455620	118456876	118456941	793	9	5	11	2	363	125	0.25096305304	0.567368624696	0.383	0.654	-0.271
11	BABAM1	BABAM1	chr19	+	17378184	17378336	17378184	17378325	17379602	17379900	11	88	3	217	15	136	125	0.253185248645	0.570176028768	0.964	0.93	0.034
2347	NOP56	NOP56	chr20	+	2636579	2636860	2636579	2636680	2637419	2637541	2347	490	11	205	2	305	125	0.254316609657	0.570176028768	0.948	0.977	-0.029
417	RUSC1	RUSC1	chr1	+	155294185	155294734	155294185	155294600	155294892	155294969	417	45	21	221	73	259	125	0.25407347368	0.570176028768	0.508	0.594	-0.086
486	YPEL5	YPEL5	chr2	+	30371110	30371407	30371110	30371171	30379493	30379658	486	321	22	148	6	361	125	0.253292879122	0.570176028768	0.835	0.895	-0.06
533	HEXIM2	HEXIM2	chr17	+	43237540	43238767	43237540	43238615	43240116	43240226	533	1	1	4	0	277	125	0.253413035175	0.570176028768	0.311	1.0	-0.689
811	CTAGE5	CTAGE5	chr14	+	39760222	39760315	39760222	39760300	39762474	39762585	811	0	21	4	71	140	125	0.254059072542	0.570176028768	0.0	0.048	-0.048
931	NR3C1	NR3C1	chr5	-	142693563	142693733	142693566	142693733	142689661	142689778	931	4	68	8	66	128	125	0.253898088696	0.570176028768	0.054	0.106	-0.052
1940	DHX16	DHX16	chr6	-	30640411	30640830	30640732	30640830	30638812	30639051	1940	74	0	187	3	446	125	0.256132303555	0.571500954909	1.0	0.946	0.054
2131	ZC3H14	ZC3H14	chr14	+	89069171	89069404	89069171	89069389	89073586	89073707	2131	77	4	141	14	140	125	0.255494111442	0.571500954909	0.945	0.9	0.045
469	NFKBIL1	NFKBIL1	chr6	+	31525404	31525626	31525404	31525581	31525798	31526606	469	83	18	81	26	170	125	0.256419476065	0.571500954909	0.772	0.696	0.076
812	MTRR	MTRR	chr5	+	7869216	7869328	7869216	7869302	7870882	7871036	812	10	0	23	3	151	125	0.256289931412	0.571500954909	1.0	0.864	0.136
979	TMEM9	TMEM9	chr1	-	201123275	201123683	201123489	201123683	201122985	201123087	979	17	7	22	4	339	125	0.255615993038	0.571500954909	0.472	0.67	-0.198
1099	MITF	MITF	chr3	+	69986972	69987200	69986972	69987032	69990386	69990482	1099	27	1	168	1	293	125	0.257225502442	0.572622143245	0.92	0.986	-0.066
3101	FAM219A	FAM219A	chr9	-	34405862	34405962	34405913	34405962	34402702	34402805	3101	12	16	39	31	176	125	0.257620134459	0.572825946032	0.348	0.472	-0.124
1298	SLC39A11	SLC39A11	chr17	-	70943869	70944014	70943890	70944014	70845772	70845943	1298	1	9	16	45	146	125	0.258643813231	0.572870143849	0.087	0.233	-0.146
2155	PQLC2	PQLC2	chr1	+	19638739	19639383	19638739	19638852	19644093	19644335	2155	22	1	144	1	656	125	0.258526502003	0.572870143849	0.807	0.965	-0.158
905	YIF1B	YIF1B	chr19	-	38806356	38806445	38806386	38806445	38800044	38800283	905	7	1	27	13	155	125	0.258852435369	0.572870143849	0.85	0.626	0.224
935	HPS5	HPS5	chr11	-	18343492	18343721	18343679	18343721	18333460	18333571	935	12	5	42	8	312	125	0.258085183242	0.572870143849	0.49	0.678	-0.188
1556	FAM193A	FAM193A	chr4	+	2696672	2696869	2696672	2696809	2698089	2698320	1556	38	0	21	1	185	125	0.259980538452	0.574693821841	1.0	0.934	0.066
680	B3GAT3	B3GAT3	chr11	-	62389337	62389647	62389347	62389647	62387968	62388143	680	115	3	164	9	135	125	0.260588286421	0.57536432399	0.973	0.944	0.029
1596	PRDX1	PRDX1	chr1	-	45987280	45987610	45987306	45987610	45984609	45984726	1596	14	6	15	13	151	125	0.26175037629	0.575747703569	0.659	0.489	0.17
1892	NDUFV1	NDUFV1	chr11	+	67374322	67374547	67374322	67374520	67375866	67375949	1892	197	1	422	7	152	125	0.261784685155	0.575747703569	0.994	0.98	0.014
1949	TCEAL3	TCEAL3	chrX	+	102862833	102862998	102862833	102862986	102863965	102864855	1949	2	2	1	6	137	125	0.262097990499	0.575747703569	0.477	0.132	0.345
2956	UBE3B	UBE3B	chr12	+	109915427	109915581	109915427	109915569	109919441	109919547	2956	3	8	5	36	137	125	0.261958460451	0.575747703569	0.255	0.112	0.143
654	APOM	APOM	chr6	+	31624248	31624410	31624248	31624403	31625001	31625075	654	2	16	0	11	132	125	0.262285064959	0.575747703569	0.106	0.0	0.106
1434	CIZ1	CIZ1	chr9	-	130940987	130941694	130941351	130941694	130940647	130940769	1434	585	2	1056	0	489	125	0.263189219091	0.576997026053	0.987	1.0	-0.013
170	LOC100294145	LOC100294145	chr6	+	32861952	32862803	32861952	32862704	32868696	32871535	170	1	1	11	73	224	125	0.263770069053	0.576997026053	0.358	0.078	0.28
2527	USF1	USF1	chr1	-	161012344	161012460	161012375	161012460	161011905	161012007	2527	120	45	112	55	156	125	0.263502893605	0.576997026053	0.681	0.62	0.061
314	TRAPPC3	TRAPPC3	chr1	-	36614692	36615115	36614937	36615115	36603396	36603579	314	18	0	26	2	370	125	0.264174925709	0.577214577561	1.0	0.815	0.185
2204	IKBKB	IKBKB	chr8	+	42150960	42151086	42150960	42151030	42162704	42162793	2204	2	29	3	134	181	125	0.265181120879	0.57741050514	0.045	0.015	0.03
3008	ARHGDIA	ARHGDIA	chr17	-	79827205	79827501	79827417	79827501	79827048	79827112	3008	1019	10	2450	15	337	125	0.265112843418	0.57741050514	0.974	0.984	-0.01
3105	GPX8	GPX8	chr5	+	54455945	54456224	54455945	54456071	54459882	54463129	3105	56	0	255	5	278	125	0.265002627631	0.57741050514	1.0	0.958	0.042
2216	MFSD11	MFSD11	chr17	+	74733582	74734058	74733582	74733965	74734363	74734530	2216	3	8	2	1	218	125	0.265933084794	0.57838150778	0.177	0.534	-0.357
1252	DUS4L	DUS4L	chr7	+	107204401	107204654	107204401	107204504	107205032	107205121	1252	4	0	11	4	275	125	0.266316769338	0.578511405832	1.0	0.556	0.444
407	ZNF512	ZNF512	chr2	+	27805835	27806009	27805835	27805995	27820933	27821121	407	16	3	7	0	139	125	0.266604991788	0.578511405832	0.827	1.0	-0.173
2638	TTPAL	TTPAL	chr20	+	43112976	43113170	43112976	43113068	43115235	43115346	2638	14	2	49	2	227	125	0.266946413986	0.578587984442	0.794	0.931	-0.137
2870	C11orf74	C11orf74	chr11	+	36616042	36616311	36616042	36616142	36631630	36631789	2870	13	22	12	11	294	125	0.26783247485	0.579843502253	0.201	0.317	-0.116
106	CENPK	CENPK	chr5	-	64857289	64857391	64857323	64857391	64848319	64848376	106	6	0	41	8	159	125	0.26914485124	0.582018042155	1.0	0.801	0.199
1243	RPP38	RPP38	chr10	+	15139178	15139765	15139178	15139408	15144216	15144335	1243	3	3	10	28	482	125	0.270365889813	0.583990321996	0.206	0.085	0.121
1739	SNX17	SNX17	chr2	+	27594135	27594335	27594135	27594174	27595489	27595607	1739	4	1	9	0	286	125	0.270931661156	0.583993890493	0.636	1.0	-0.364
204	LTBP3	LTBP3	chr11	-	65325099	65325699	65325103	65325699	65321521	65321851	204	181	6	93	6	129	125	0.270985524848	0.583993890493	0.967	0.938	0.029
1081	TFDP1	TFDP1	chr13	+	114292132	114292211	114292132	114292199	114294434	114295788	1081	73	24	574	142	137	125	0.271793740792	0.585068530862	0.735	0.787	-0.052
1283	ZNF559	ZNF559	chr19	+	9448471	9448693	9448471	9448534	9449169	9449258	1283	5	12	3	18	284	125	0.272419163923	0.585082067971	0.155	0.068	0.087
228	SMTN	SMTN	chr22	+	31496870	31497035	31496870	31496939	31500301	31500610	228	272	1	606	7	221	125	0.2723919326	0.585082067971	0.994	0.98	0.014
1290	BRCA1	BRCA1	chr17	-	41243451	41246877	41246760	41246877	41242960	41243049	1290	143	3	1961	19	3434	125	0.272944931406	0.585545880088	0.634	0.79	-0.156
785	GOLGB1	GOLGB1	chr3	-	121388043	121388202	121388058	121388202	121386907	121387005	785	43	82	17	47	140	125	0.274578494999	0.588382489284	0.319	0.244	0.075
1102	RAB23	RAB23	chr6	-	57086523	57087112	57086992	57087112	57075023	57075243	1102	14	0	61	5	594	125	0.275221029617	0.589091445047	1.0	0.72	0.28
954	SF1	SF1	chr11	-	64535038	64535316	64535042	64535316	64534663	64534723	954	88	647	44	400	129	125	0.276857194307	0.591923186923	0.116	0.096	0.02
1665	EDF1	EDF1	chr9	-	139757793	139757900	139757802	139757900	139757357	139757451	1665	79	0	137	3	134	125	0.278887190421	0.592523689216	1.0	0.977	0.023
2134	PTK2	PTK2	chr8	-	141685528	141685598	141685558	141685598	141684396	141684503	2134	10	119	18	338	155	125	0.278139730558	0.592523689216	0.063	0.041	0.022
2580	NAT9	NAT9	chr17	-	72771737	72771846	72771760	72771846	72769714	72769824	2580	2	31	2	100	148	125	0.278017366661	0.592523689216	0.052	0.017	0.035
2692	UNKL	UNKL	chr16	-	1419934	1420358	1420130	1420358	1417656	1417859	2692	6	16	2	14	321	125	0.279019091747	0.592523689216	0.127	0.053	0.074
2786	HCCS	HCCS	chrX	+	11129405	11129638	11129405	11129543	11130138	11130280	2786	23	0	111	5	220	125	0.278430969284	0.592523689216	1.0	0.927	0.073
426	DKC1	DKC1	chrX	+	153993173	153993805	153993173	153993241	153994181	153994273	426	140	1	355	0	689	125	0.278979014717	0.592523689216	0.962	1.0	-0.038
859	PUM1	PUM1	chr1	-	31422973	31423108	31422979	31423108	31413997	31414119	859	4	0	5	2	131	125	0.279668475519	0.593236160192	1.0	0.705	0.295
1350	TSEN34	TSEN34	chr19	+	54694118	54694301	54694118	54694222	54695211	54695458	1350	6	2	22	2	204	125	0.280168255812	0.59363004875	0.648	0.871	-0.223
2466	SLC35G2	SLC35G2	chr3	+	136537860	136538470	136537860	136538056	136573284	136574734	2466	0	1	31	15	539	125	0.280773116954	0.593933285925	0.0	0.324	-0.324
2763	LOC727751	LOC727751	chr15	+	83140203	83142538	83140203	83142206	83144202	83144340	2763	4	21	0	6	457	125	0.280939871755	0.593933285925	0.05	0.0	0.05
1451	CDKN2B	CDKN2B	chr9	-	22008673	22009312	22008796	22009312	22002901	22006246	1451	0	6	2	9	248	125	0.281587106117	0.593972801966	0.0	0.101	-0.101
549	PLEKHH3	PLEKHH3	chr17	-	40823011	40823148	40823020	40823148	40822590	40822723	549	82	33	15	3	134	125	0.281302799211	0.593972801966	0.699	0.823	-0.124
1714	RWDD3	RWDD3	chr1	+	95709766	95710271	95709766	95710254	95712097	95712213	1714	3	5	4	19	142	125	0.282209515096	0.594622055219	0.346	0.156	0.19
1476	AFMID	AFMID	chr17	+	76201683	76201834	76201683	76201819	76202026	76202131	1476	0	3	3	6	140	125	0.282571733815	0.594722246003	0.0	0.309	-0.309
1998	C18orf21	C18orf21	chr18	+	33552587	33552870	33552587	33552768	33554858	33555058	1998	48	0	79	2	227	125	0.282965190098	0.594887885746	1.0	0.956	0.044
1866	CHCHD7	CHCHD7	chr8	+	57125320	57125468	57125320	57125448	57127156	57127226	1866	104	79	79	76	145	125	0.283725782759	0.595824143794	0.532	0.473	0.059
1693	MRE11A	MRE11A	chr11	-	94226849	94227040	94226956	94227040	94225947	94226072	1693	28	15	45	15	232	125	0.285489035106	0.595846375589	0.501	0.618	-0.117
2399	PIGG	PIGG	chr4	+	514844	515038	514844	515016	515448	515730	2399	27	14	44	14	147	125	0.285425378039	0.595846375589	0.621	0.728	-0.107
3068	ERI3	ERI3	chr1	-	44820563	44820951	44820931	44820951	44785299	44785416	3068	2	0	11	8	493	125	0.285943207756	0.595846375589	1.0	0.259	0.741
411	NDUFB11	NDUFB11	chrX	-	47001982	47002143	47002012	47002143	47001614	47001839	411	274	595	346	676	155	125	0.285565372475	0.595846375589	0.271	0.292	-0.021
697	ATP2A1-AS1	ATP2A1-AS1	chr16	-	28890809	28891242	28890862	28891242	28890277	28890428	697	1	0	8	17	178	125	0.285739943882	0.595846375589	1.0	0.248	0.752
918	MORC4	MORC4	chrX	-	106185167	106185451	106185205	106185451	106183963	106184862	918	85	69	53	32	163	125	0.285764297618	0.595846375589	0.486	0.559	-0.073
91	MYCN	MYCN	chr2	+	16080559	16081175	16080559	16080865	16082069	16082976	91	12	0	6	1	435	125	0.285175814601	0.595846375589	1.0	0.633	0.367
592	RAD51C	RAD51C	chr17	+	56769933	56770149	56769933	56770046	56772291	56772741	592	44	7	182	17	228	125	0.286993970656	0.597377317775	0.775	0.854	-0.079
2644	CNOT8	CNOT8	chr5	+	154238078	154238376	154238078	154238328	154242766	154242955	2644	12	23	18	56	173	125	0.288170834487	0.599167081607	0.274	0.188	0.086
93	ASIC1	ASIC1	chr12	+	50474280	50474510	50474280	50474372	50474884	50474964	93	3	32	0	12	263	125	0.28861330779	0.599427639256	0.043	0.0	0.043
2933	SLC43A3	SLC43A3	chr11	-	57194534	57194621	57194538	57194621	57194060	57194125	2933	9	0	156	17	129	125	0.289041540792	0.599658081336	1.0	0.899	0.101
238	TCEB1	TCEB1	chr8	-	74884311	74884522	74884479	74884522	74868145	74868289	238	10	9	10	4	293	125	0.290100612283	0.600593873394	0.322	0.516	-0.194
3123	BCL2L1	BCL2L1	chr20	-	30309457	30310151	30309646	30310151	30252260	30253889	3123	116	4	4852	92	314	125	0.290128151539	0.600593873394	0.92	0.955	-0.035
1795	KLF6	KLF6	chr10	-	3823832	3824406	3823958	3824406	3822297	3822421	1795	1436	36	4938	100	251	125	0.290629618453	0.600973718683	0.952	0.961	-0.009
124	AKR1E2	AKR1E2	chr10	+	4889339	4889491	4889339	4889422	4889679	4890251	124	0	2	2	2	194	125	0.292477653368	0.602851255115	0.0	0.392	-0.392
2315	ANAPC16	ANAPC16	chr10	+	73975757	73975896	73975757	73975830	73990123	73990198	2315	17	7	26	19	191	125	0.29299290279	0.602851255115	0.614	0.472	0.142
2443	BHLHB9	BHLHB9	chrX	+	101975641	101975753	101975641	101975749	101975884	101976019	2443	4	12	5	6	129	125	0.293070964039	0.602851255115	0.244	0.447	-0.203
2872	C11orf74	C11orf74	chr11	+	36616042	36616311	36616042	36616191	36631630	36631789	2872	10	21	12	14	245	125	0.293132435688	0.602851255115	0.195	0.304	-0.109
99	GAA	GAA	chr17	+	78075354	78075689	78075354	78075424	78078353	78078931	99	20	7	3	3	390	125	0.292784105597	0.602851255115	0.478	0.243	0.235
1425	FAM111A	FAM111A	chr11	+	58910555	58910777	58910555	58910590	58913299	58913329	1425	16	2	52	2	312	125	0.294695006364	0.60293519334	0.762	0.912	-0.15
1757	ST6GALNAC6	ST6GALNAC6	chr9	-	130652915	130653322	130652934	130653322	130649762	130649870	1757	36	3	85	14	144	125	0.294364074743	0.60293519334	0.912	0.841	0.071
2037	ENPP2	ENPP2	chr8	-	120594657	120594842	120594669	120594842	120592355	120592407	2037	108	56	0	1	137	125	0.294768316744	0.60293519334	0.638	0.0	0.638
2573	CEP164	CEP164	chr11	+	117279605	117279744	117279605	117279720	117280333	117280681	2573	14	8	41	13	149	125	0.294687401451	0.60293519334	0.595	0.726	-0.131
3102	FAM219A	FAM219A	chr9	-	34458201	34458568	34458234	34458568	34405862	34405962	3102	14	1	21	0	158	125	0.294285000627	0.60293519334	0.917	1.0	-0.083
1729	AMZ2	AMZ2	chr17	+	66244144	66244227	66244144	66244199	66244780	66244846	1729	5	0	17	4	153	125	0.295731212368	0.603598262825	1.0	0.776	0.224
1959	NUDT16L1	NUDT16L1	chr16	+	4743978	4744309	4743978	4744239	4744958	4745860	1959	3	17	3	6	195	125	0.295503964684	0.603598262825	0.102	0.243	-0.141
1986	C1orf109	C1orf109	chr1	-	38155887	38156267	38156005	38156267	38155277	38155555	1986	15	0	58	4	243	125	0.296207492841	0.603918189287	1.0	0.882	0.118
492	ZKSCAN7	ZKSCAN7	chr3	+	44596666	44597010	44596666	44596973	44598421	44598962	492	2	9	4	6	162	125	0.296898605567	0.604024073758	0.146	0.34	-0.194
566	TSEN15	TSEN15	chr1	+	184041290	184041444	184041290	184041432	184041960	184043344	566	0	15	5	77	137	125	0.296832599707	0.604024073758	0.0	0.056	-0.056
937	FAN1	FAN1	chr15	+	31196075	31196227	31196075	31196214	31196714	31198100	937	4	8	15	14	138	125	0.297420577199	0.604435366566	0.312	0.493	-0.181
3001	LRRC23	LRRC23	chr12	+	7013896	7014239	7013896	7014067	7014748	7014923	3001	4	20	5	11	297	125	0.297881222128	0.604721278004	0.078	0.161	-0.083
1631	PRKD2	PRKD2	chr19	-	47220071	47220384	47220207	47220384	47219387	47219792	1631	56	2	99	8	261	125	0.298324675184	0.604971712551	0.931	0.856	0.075
235	SPATS2L	SPATS2L	chr2	+	201170603	201171015	201170603	201170883	201194153	201194203	235	27	9	24	4	257	125	0.299762099787	0.605936223099	0.593	0.745	-0.152
2365	C6orf1	C6orf1	chr6	-	34216503	34216885	34216755	34216885	34215457	34215641	2365	6	2	27	22	377	125	0.299238590028	0.605936223099	0.499	0.289	0.21
415	RUSC1	RUSC1	chr1	+	155294892	155295281	155294892	155294969	155295654	155295701	415	54	1	77	0	437	125	0.29950443144	0.605936223099	0.939	1.0	-0.061
1559	SPIDR	SPIDR	chr8	+	48192449	48192605	48192449	48192568	48196616	48196683	1559	89	7	139	6	162	125	0.302413547117	0.609340729266	0.907	0.947	-0.04
230	HNRNPU	HNRNPU	chr1	-	245026918	245027827	245026975	245027827	245025920	245026032	230	96	214	120	225	182	125	0.301953058423	0.609340729266	0.236	0.268	-0.032
2384	SP100	SP100	chr2	+	231331834	231331930	231331834	231331921	231333757	231333811	2384	40	0	144	4	134	125	0.302143923299	0.609340729266	1.0	0.971	0.029
1173	GPN3	GPN3	chr12	-	110905930	110906089	110905960	110906089	110902910	110903019	1173	1	46	12	203	155	125	0.303364745361	0.610606356477	0.017	0.046	-0.029
1109	TEAD2	TEAD2	chr19	-	49858559	49858676	49858568	49858676	49858404	49858463	1109	34	52	53	108	134	125	0.304713206626	0.612016961236	0.379	0.314	0.065
2663	C1D	C1D	chr2	-	68290076	68290159	68290089	68290159	68280192	68280269	2663	5	9	5	20	138	125	0.30450350318	0.612016961236	0.335	0.185	0.15
281	METTL23	METTL23	chr17	+	74725771	74725876	74725771	74725859	74729059	74729297	281	30	4	52	3	142	125	0.30555470817	0.613055624672	0.868	0.938	-0.07
1346	KXD1	KXD1	chr19	+	18668571	18668759	18668571	18668724	18672845	18672967	1346	2	67	1	154	160	125	0.306978667	0.614380171766	0.023	0.005	0.018
2180	ZNF707	ZNF707	chr8	+	144773242	144773402	144773242	144773369	144773769	144773883	2180	5	8	12	9	158	125	0.307190085883	0.614380171766	0.331	0.513	-0.182
2571	TCF4	TCF4	chr18	-	52899739	52899902	52899751	52899902	52896077	52896307	2571	84	56	9	10	137	125	0.306944623168	0.614380171766	0.578	0.451	0.127
323	FIGNL1	FIGNL1	chr7	-	50516815	50517421	50517260	50517421	50515878	50515987	323	7	1	73	30	570	125	0.307717603695	0.614784641632	0.606	0.348	0.258
531	HEXIM2	HEXIM2	chr17	+	43237540	43238615	43237540	43238310	43240116	43240226	531	1	1	3	0	430	125	0.308858968879	0.61641335922	0.225	1.0	-0.775
991	LOC101928837	LOC101928837	chr11	-	76494034	76494106	76494046	76494106	76493624	76493900	991	2	4	0	3	137	125	0.309397827661	0.616837441223	0.313	0.0	0.313
2852	MAPKAPK3	MAPKAPK3	chr3	+	50654561	50654672	50654561	50654657	50654944	50655215	2852	3	11	19	34	140	125	0.311680945511	0.620734443642	0.196	0.333	-0.137
2029	AKTIP	AKTIP	chr16	-	53537029	53537216	53537058	53537216	53534129	53534241	2029	0	9	5	47	154	125	0.312295207643	0.621303097311	0.0	0.079	-0.079
1180	TDRKH	TDRKH	chr1	-	151762855	151763010	151762880	151763010	151755374	151755525	1180	0	1	15	8	150	125	0.313738854144	0.621601316883	0.0	0.61	-0.61
1485	KIF2A	KIF2A	chr5	+	61648414	61648537	61648414	61648480	61649101	61649202	1485	43	45	121	98	182	125	0.314089554298	0.621601316883	0.396	0.459	-0.063
1777	CCDC120	CCDC120	chrX	+	48916496	48916626	48916496	48916590	48919489	48919648	1777	3	0	41	15	161	125	0.313155158287	0.621601316883	1.0	0.68	0.32
2181	UBAP2L	UBAP2L	chr1	+	154207066	154207235	154207066	154207214	154207671	154207767	2181	222	4	465	4	146	125	0.314069241506	0.621601316883	0.979	0.99	-0.011
2945	MBD4	MBD4	chr3	-	129156562	129156793	129156650	129156793	129152904	129152979	2945	22	1	110	1	213	125	0.313074188268	0.621601316883	0.928	0.985	-0.057
374	ATP6V1G2	ATP6V1G2	chr6	-	31514254	31514625	31514408	31514625	31513885	31513986	374	15	0	10	1	279	125	0.314765282624	0.622287012719	1.0	0.818	0.182
2437	MADD	MADD	chr11	+	47317046	47317130	47317046	47317118	47317447	47317606	2437	26	13	59	19	137	125	0.315474563814	0.62291250675	0.646	0.739	-0.093
2474	ZCCHC7	ZCCHC7	chr9	+	37120594	37120891	37120594	37120773	37126308	37126939	2474	1	4	4	4	243	125	0.315740836755	0.62291250675	0.114	0.34	-0.226
1642	CELF2	CELF2	chr10	+	11356101	11356233	11356101	11356221	11363169	11363349	1642	21	26	51	44	137	125	0.31777287371	0.624647842678	0.424	0.514	-0.09
1976	TRAFD1	TRAFD1	chr12	+	112563348	112563953	112563348	112563422	112568314	112568373	1976	7	38	7	68	656	125	0.318272948412	0.624647842678	0.034	0.019	0.015
2223	PRPS2	PRPS2	chrX	+	12817325	12817518	12817325	12817509	12827352	12827451	2223	10	131	25	488	134	125	0.318193289388	0.624647842678	0.066	0.046	0.02
2500	DEDD2	DEDD2	chr19	-	42706140	42706224	42706202	42706224	42702744	42703981	2500	4	2	3	0	187	125	0.317404350583	0.624647842678	0.572	1.0	-0.428
2994	PDHX	PDHX	chr11	+	34937676	34938362	34937676	34938033	34952950	34953031	2994	51	2	150	2	454	125	0.317777758021	0.624647842678	0.875	0.954	-0.079
2343	YWHAZ	YWHAZ	chr8	-	101963413	101963560	101963462	101963560	101960823	101961128	2343	1	0	6	11	174	125	0.319190814502	0.625707259172	1.0	0.282	0.718
2700	CTSL	CTSL	chr9	+	90340973	90341168	90340973	90341164	90342508	90342644	2700	14	1	39	8	129	125	0.319474870424	0.625707259172	0.931	0.825	0.106
2002	ZNF610	ZNF610	chr19	+	52850959	52851197	52850959	52851084	52852406	52852488	2002	4	2	3	0	238	125	0.320477739936	0.627021665092	0.512	1.0	-0.488
1716	RWDD3	RWDD3	chr1	+	95709766	95710254	95709766	95710207	95712097	95712213	1716	5	0	35	7	172	125	0.321937973161	0.627928554463	1.0	0.784	0.216
2007	ZNF827	ZNF827	chr4	-	146686130	146686317	146686139	146686317	146684241	146684274	2007	3	1	14	16	134	125	0.321659665132	0.627928554463	0.737	0.449	0.288
2154	ZNF566	ZNF566	chr19	-	36980375	36980463	36980387	36980463	36967450	36967518	2154	1	5	2	2	137	125	0.321919985139	0.627928554463	0.154	0.477	-0.323
1974	CXorf40A	CXorf40A	chrX	+	148623563	148623630	148623563	148623611	148626913	148627046	1974	8	30	11	24	144	125	0.32239972538	0.628180908215	0.188	0.285	-0.097
666	STARD4	STARD4	chr5	-	110848082	110848295	110848088	110848295	110843026	110843140	666	46	10	243	76	131	125	0.323007544241	0.628717053157	0.814	0.753	0.061
1652	ZNF276	ZNF276	chr16	+	89793686	89793765	89793686	89793733	89795642	89795726	1652	49	71	16	33	157	125	0.324031368903	0.629023257037	0.355	0.279	0.076
1749	ATP8B3	ATP8B3	chr19	-	1811487	1811883	1811599	1811883	1810620	1810682	1749	2	0	4	3	237	125	0.324163308124	0.629023257037	1.0	0.413	0.587
1778	AKAP9	AKAP9	chr7	+	91699343	91699520	91699343	91699496	91700218	91700323	1778	19	5	45	6	149	125	0.323911773941	0.629023257037	0.761	0.863	-0.102
354	C17orf62	C17orf62	chr17	-	80408355	80408707	80408575	80408707	80407045	80407168	354	1	32	0	56	345	125	0.325238477741	0.630462279929	0.011	0.0	0.011
1593	MID1	MID1	chrX	-	10534927	10535643	10535041	10535643	10491131	10491227	1593	49	2	128	11	239	125	0.327511415942	0.6335686552	0.928	0.859	0.069
79	PGAP2	PGAP2	chr11	+	3845499	3845685	3845499	3845606	3846249	3846358	79	6	31	24	76	204	125	0.327234436948	0.6335686552	0.106	0.162	-0.056
1558	SPIDR	SPIDR	chr8	+	48641494	48641664	48641494	48641609	48647868	48648563	1558	14	1	18	0	180	125	0.329145242646	0.633820040862	0.907	1.0	-0.093
1844	IFI6	IFI6	chr1	-	27995731	27995857	27995755	27995857	27994968	27995046	1844	4	125	5	79	149	125	0.328504036419	0.633820040862	0.026	0.05	-0.024
2027	MRPL11	MRPL11	chr11	-	66206102	66206319	66206252	66206319	66205634	66205730	2027	47	4	160	7	275	125	0.329281446224	0.633820040862	0.842	0.912	-0.07
279	METTL23	METTL23	chr17	+	74722911	74723260	74722911	74722961	74725771	74725876	279	27	4	44	12	424	125	0.329318137633	0.633820040862	0.666	0.519	0.147
618	TSNAXIP1	TSNAXIP1	chr16	+	67840780	67841288	67840780	67841099	67848204	67848304	618	12	7	0	1	314	125	0.329309332033	0.633820040862	0.406	0.0	0.406
2814	RABL2A	RABL2A	chr2	+	114398932	114399057	114398932	114399027	114399357	114399441	2814	0	6	1	4	155	125	0.329906347372	0.634306201967	0.0	0.168	-0.168
1744	SH3GLB1	SH3GLB1	chr1	+	87194085	87194172	87194085	87194124	87200284	87200374	1744	2	0	6	4	173	125	0.331511812515	0.636745249648	1.0	0.52	0.48
1696	TAF15	TAF15	chr17	+	34147167	34147252	34147167	34147243	34147335	34147441	1696	345	39	1202	163	134	125	0.332023125103	0.63707990502	0.892	0.873	0.019
1005	CDK11B	CDK11B	chr1	-	1577707	1577869	1577746	1577869	1577266	1577362	1005	20	5	12	1	164	125	0.335166624587	0.641158826386	0.753	0.901	-0.148
1386	ZNF664	ZNF664	chr12	+	124457761	124457899	124457761	124457850	124458432	124458567	1386	10	19	22	26	174	125	0.334626286163	0.641158826386	0.274	0.378	-0.104
2306	CPT1C	CPT1C	chr19	+	50195077	50195210	50195077	50195146	50195495	50195650	2306	2	18	0	9	189	125	0.335113635579	0.641158826386	0.068	0.0	0.068
1455	SEPT2	SEPT2	chr2	+	242255836	242255970	242255836	242255955	242263630	242263656	1455	2	0	21	12	140	125	0.335634241442	0.641404162109	1.0	0.61	0.39
1715	RWDD3	RWDD3	chr1	+	95709766	95710271	95709766	95710207	95712097	95712213	1715	3	0	20	7	189	125	0.338339779889	0.642675561799	1.0	0.654	0.346
1854	SSBP1	SSBP1	chr7	+	141438120	141438375	141438120	141438303	141438923	141438990	1854	10	21	106	151	197	125	0.33774001014	0.642675561799	0.232	0.308	-0.076
2048	PMS1	PMS1	chr2	+	190648810	190649319	190648810	190649290	190656515	190656667	2048	23	1	28	0	154	125	0.337725769727	0.642675561799	0.949	1.0	-0.051
2485	CNOT4	CNOT4	chr7	-	135095264	135095398	135095273	135095398	135082920	135082978	2485	10	5	24	22	134	125	0.336714688298	0.642675561799	0.651	0.504	0.147
262	ATP5J	ATP5J	chr21	-	27107249	27107965	27107299	27107965	27101941	27102112	262	45	139	14	60	175	125	0.337754961398	0.642675561799	0.188	0.143	0.045
330	FAM107B	FAM107B	chr10	-	14613922	14614188	14613989	14614188	14572330	14572514	330	1	0	0	1	192	125	0.338135870068	0.642675561799	1.0	0.0	1.0
539	ARL6IP4	ARL6IP4	chr12	+	123464606	123465434	123464606	123465292	123465675	123465813	539	1	1	1	7	267	125	0.338865659278	0.643028208871	0.319	0.063	0.256
2328	ZNF816	ZNF816	chr19	-	53465969	53466164	53465979	53466164	53459279	53459357	2328	1	4	6	7	135	125	0.339273329538	0.64315606101	0.188	0.442	-0.254
1584	ZFP90	ZFP90	chr16	+	68573115	68573390	68573115	68573372	68573660	68573728	1584	0	1	1	0	143	125	0.340423565701	0.644316382145	0.0	1.0	-1.0
163	TYSND1	TYSND1	chr10	-	71905176	71906496	71906408	71906496	71903597	71903728	163	67	1	82	0	1357	125	0.34124904684	0.644316382145	0.861	1.0	-0.139
380	ACTL6A	ACTL6A	chr3	+	179280667	179280905	179280667	179280761	179287611	179287688	380	57	8	731	69	269	125	0.341013633551	0.644316382145	0.768	0.831	-0.063
615	TMEM254	TMEM254	chr10	+	81841395	81841497	81841395	81841490	81841596	81841700	615	0	1	1	0	132	125	0.340634996968	0.644316382145	0.0	1.0	-1.0
1157	COMMD6	COMMD6	chr13	-	76111619	76111811	76111634	76111811	76104249	76104402	1157	1	0	2	4	140	125	0.341612423842	0.644358763534	1.0	0.309	0.691
1445	CHRNA5	CHRNA5	chr15	+	78882146	78882978	78882146	78882191	78885433	78887611	1445	116	0	412	3	912	125	0.343683715525	0.64761936425	1.0	0.95	0.05
177	ALKBH2	ALKBH2	chr12	-	109531051	109531293	109531154	109531293	109530311	109530742	177	83	6	120	14	228	125	0.344447096169	0.648411366294	0.884	0.825	0.059
21	PITRM1	PITRM1	chr10	-	3190359	3190483	3190362	3190483	3190178	3190255	21	1	100	13	521	128	125	0.345770374746	0.650254734597	0.01	0.024	-0.014
768	COMMD5	COMMD5	chr8	-	146078110	146078452	146078223	146078452	146075550	146076780	768	1	40	0	86	238	125	0.346347872378	0.650693318881	0.013	0.0	0.013
1143	SIGMAR1	SIGMAR1	chr9	-	34637216	34637417	34637263	34637417	34636993	34637086	1143	113	2	442	1	172	125	0.347791999284	0.651709392781	0.976	0.997	-0.021
2751	TMCO1	TMCO1	chr1	-	165737718	165738159	165737995	165738159	165737428	165737506	2751	179	27	342	65	402	125	0.347382355967	0.651709392781	0.673	0.621	0.052
2979	PFDN6	PFDN6	chr6	+	33257373	33257405	33257373	33257397	33257546	33257697	2979	6	4	35	45	133	125	0.347923162601	0.651709392781	0.585	0.422	0.163
2323	ZNF550	ZNF550	chr19	-	58057824	58059361	58059199	58059361	58053203	58054611	2323	160	0	144	1	1500	125	0.349445959943	0.65253321353	1.0	0.923	0.077
2774	CDV3	CDV3	chr3	+	133293277	133293600	133293277	133293395	133293882	133293959	2774	5	0	3	1	330	125	0.349179943579	0.65253321353	1.0	0.532	0.468
2875	ZNF43	ZNF43	chr19	-	22028193	22028308	22028231	22028308	22025946	22026128	2875	9	0	7	1	163	125	0.349583927173	0.65253321353	1.0	0.843	0.157
2882	PAQR6	PAQR6	chr1	-	156217705	156217908	156217747	156217908	156216471	156216547	2882	3	2	1	3	167	125	0.350089247894	0.65253321353	0.529	0.2	0.329
844	ATG4D	ATG4D	chr19	+	10657514	10657791	10657514	10657747	10657864	10657929	844	34	6	88	9	169	125	0.349848770941	0.65253321353	0.807	0.879	-0.072
2344	PEX5	PEX5	chr12	+	7342957	7343165	7342957	7343120	7343483	7343519	2344	2	29	7	47	170	125	0.350522909726	0.652697831904	0.048	0.099	-0.051
3077	NOL8	NOL8	chr9	-	95087587	95087876	95087599	95087876	95086304	95086491	3077	7	3	27	5	137	125	0.351150422112	0.653222734047	0.68	0.831	-0.151
2595	CCDC103	CCDC103	chr17	+	42977079	42977211	42977079	42977197	42978357	42978509	2595	1	1	1	7	139	125	0.351804451895	0.653795884053	0.473	0.114	0.359
2543	CPSF7	CPSF7	chr11	-	61187393	61187566	61187420	61187566	61183576	61183991	2543	82	80	104	123	152	125	0.352488546497	0.654423725815	0.457	0.41	0.047
2157	HELQ	HELQ	chr4	-	84376421	84377036	84376549	84377036	84373018	84375098	2157	3	10	16	27	253	125	0.353620169347	0.655880392606	0.129	0.226	-0.097
1477	ZNF34	ZNF34	chr8	-	146005612	146005665	146005616	146005665	146003823	146003910	1477	12	3	4	0	129	125	0.355239013147	0.658236994949	0.795	1.0	-0.205
1852	SSBP1	SSBP1	chr7	+	141438120	141438393	141438120	141438303	141438923	141438990	1852	11	21	54	151	215	125	0.355743812502	0.658526744005	0.233	0.172	0.061
445	SPHK1	SPHK1	chr17	+	74380689	74381250	74380689	74380887	74381531	74381735	445	114	99	5	2	488	125	0.356146293523	0.6586267072	0.228	0.39	-0.162
2579	NAT9	NAT9	chr17	-	72772405	72772564	72772409	72772564	72771760	72771846	2579	37	0	71	2	129	125	0.35800955764	0.659505691609	1.0	0.972	0.028
2974	TOP3B	TOP3B	chr22	-	22336810	22337240	22337126	22337240	22330011	22330179	2974	2	6	5	38	441	125	0.358017375445	0.659505691609	0.086	0.036	0.05
3104	GPX8	GPX8	chr5	+	54455945	54456224	54455945	54456071	54456821	54457083	3104	99	6	548	21	278	125	0.357068134579	0.659505691609	0.881	0.921	-0.04
696	C12orf57	C12orf57	chr12	+	7053542	7053815	7053542	7053728	7054933	7055166	696	2753	241	595	60	212	125	0.357586358628	0.659505691609	0.871	0.854	0.017
571	SERPINB6	SERPINB6	chr6	-	2971481	2972399	2971766	2972399	2959401	2959576	571	4	31	21	96	410	125	0.358519534073	0.659787652773	0.038	0.063	-0.025
1978	MYD88	MYD88	chr3	+	38181878	38182083	38181878	38182059	38182247	38182339	1978	2	29	7	231	149	125	0.359984852508	0.661839855292	0.055	0.025	0.03
2126	DNAJC16	DNAJC16	chr1	+	15892576	15892905	15892576	15892675	15893593	15893764	2126	4	10	10	48	355	125	0.361049819903	0.662250085111	0.123	0.068	0.055
2516	ANKRD42	ANKRD42	chr11	+	82909520	82909684	82909520	82909600	82917099	82917207	2516	126	30	45	15	209	125	0.360619001742	0.662250085111	0.715	0.642	0.073
695	LOH12CR1	LOH12CR1	chr12	+	12510012	12510443	12510012	12510052	12514139	12514283	695	7	1	34	1	516	125	0.361609570283	0.662250085111	0.629	0.892	-0.263
860	PUM1	PUM1	chr1	-	31422973	31423108	31422979	31423108	31418192	31418330	860	84	86	189	163	131	125	0.361296629476	0.662250085111	0.482	0.525	-0.043
2954	UBE3B	UBE3B	chr12	+	109915427	109915914	109915427	109915569	109919441	109919547	2954	34	8	103	36	470	125	0.362083391995	0.662475905973	0.531	0.432	0.099
1492	ZNF302	ZNF302	chr19	+	35168543	35169008	35168543	35168738	35169641	35169718	1492	7	2	4	0	395	125	0.363560038876	0.664534307036	0.526	1.0	-0.474
994	RPL17	RPL17	chr18	-	47018627	47018834	47018644	47018834	47018105	47018203	994	11	3	57	29	142	125	0.364037187062	0.664763558983	0.763	0.634	0.129
1995	PEX11B	PEX11B	chr1	+	145516164	145516456	145516164	145516452	145517272	145517388	1995	23	0	115	4	129	125	0.365771816649	0.667286422265	1.0	0.965	0.035
743	CLDN12	CLDN12	chr7	+	90034832	90034926	90034832	90034922	90041957	90045268	743	3	8	29	153	129	125	0.367554367441	0.669891759367	0.267	0.155	0.112
510	RBMS1	RBMS1	chr2	-	161143479	161143595	161143488	161143595	161141505	161141555	510	184	145	261	234	134	125	0.368833520181	0.670929117557	0.542	0.51	0.032
777	LSM1	LSM1	chr8	-	38033792	38034248	38034070	38034248	38029482	38029551	777	200	3	532	14	403	125	0.36870484085	0.670929117557	0.954	0.922	0.032
135	C5orf38	C5orf38	chr5	+	2753398	2753484	2753398	2753469	2755142	2755511	135	4	6	1	0	140	125	0.372078941139	0.672946601677	0.373	1.0	-0.627
1806	ODF2	ODF2	chr9	+	131223220	131223346	131223220	131223289	131233586	131233747	1806	24	8	13	2	182	125	0.371823966439	0.672946601677	0.673	0.817	-0.144
2506	MAP3K4	MAP3K4	chr6	+	161514804	161514883	161514804	161514871	161518111	161518208	2506	13	16	40	33	137	125	0.371190435086	0.672946601677	0.426	0.525	-0.099
2798	NPHP1	NPHP1	chr2	-	110922096	110922307	110922264	110922307	110920624	110920712	2798	5	3	4	6	293	125	0.370886655972	0.672946601677	0.416	0.221	0.195
2868	MCAT	MCAT	chr22	-	43538897	43539403	43538931	43539403	43537167	43537255	2868	3	43	5	145	159	125	0.371333412197	0.672946601677	0.052	0.026	0.026
551	GRASP	GRASP	chr12	+	52404822	52404991	52404822	52404925	52407470	52407564	551	38	306	0	6	191	125	0.371386274442	0.672946601677	0.075	0.0	0.075
2108	RNASEH1	RNASEH1	chr2	-	3605484	3605961	3605722	3605961	3604378	3604494	2108	2	27	1	122	363	125	0.372563510678	0.673178809925	0.025	0.003	0.022
2379	NPL	NPL	chr1	+	182775279	182775666	182775279	182775367	182781290	182781348	2379	2	0	3	2	424	125	0.373829608917	0.674821357071	1.0	0.307	0.693
1440	FAM185A	FAM185A	chr7	+	102389398	102390105	102389398	102389864	102392138	102392248	1440	3	4	6	3	366	125	0.374888001267	0.675441680071	0.204	0.406	-0.202
2165	LINC00998	LINC00998	chr7	-	112758494	112758637	112758582	112758637	112758122	112758216	2165	9	21	21	75	213	125	0.37488112312	0.675441680071	0.201	0.141	0.06
1336	HDAC9	HDAC9	chr7	+	18631138	18631265	18631138	18631259	18633530	18633652	1336	23	2	155	26	131	125	0.376226564934	0.677207816881	0.916	0.85	0.066
1075	IQCH-AS1	IQCH-AS1	chr15	-	67813831	67814182	67813856	67814182	67811337	67811440	1075	2	0	14	7	150	125	0.377218722596	0.677406384442	1.0	0.625	0.375
3115	HHLA3	HHLA3	chr1	+	70820492	70820891	70820492	70820790	70832126	70832220	3115	6	21	12	25	226	125	0.377412128475	0.677406384442	0.136	0.21	-0.074
839	BPNT1	BPNT1	chr1	-	220262985	220263195	220263027	220263195	220247308	220247413	839	1	8	9	27	167	125	0.377113227843	0.677406384442	0.086	0.2	-0.114
1403	BRD8	BRD8	chr5	-	137506520	137506601	137506525	137506601	137506033	137506098	1403	102	2	125	0	130	125	0.379375157673	0.679684452184	0.98	1.0	-0.02
226	SKA2	SKA2	chr17	-	57232316	57232800	57232491	57232800	57208641	57208728	226	8	30	68	373	300	125	0.379400580452	0.679684452184	0.1	0.071	0.029
447	AUP1	AUP1	chr2	-	74755877	74756409	74756258	74756409	74755543	74755616	447	596	8	868	17	506	125	0.380379913944	0.680793595979	0.948	0.927	0.021
1204	GDAP1	GDAP1	chr8	+	75263508	75263701	75263508	75263556	75272371	75272545	1204	9	3	21	3	270	125	0.381014469804	0.681284151305	0.581	0.764	-0.183
1945	POLM	POLM	chr7	-	44118338	44118410	44118354	44118410	44116107	44116228	1945	17	6	35	7	141	125	0.382165643752	0.682696660389	0.715	0.816	-0.101
1743	ENOPH1	ENOPH1	chr4	+	83351632	83352066	83351632	83352037	83369072	83369174	1743	48	13	306	61	154	125	0.383112375049	0.683741632524	0.75	0.803	-0.053
158	PSEN1	PSEN1	chr14	+	73614674	73614814	73614674	73614802	73637504	73637755	158	41	60	81	147	137	125	0.384284314061	0.684540389798	0.384	0.335	0.049
1843	IFI6	IFI6	chr1	-	27995731	27995857	27995743	27995857	27994968	27995046	1843	0	24	1	23	137	125	0.384267555565	0.684540389798	0.0	0.038	-0.038
1650	ZNF334	ZNF334	chr20	-	45142048	45142198	45142135	45142198	45140720	45140779	1650	6	0	5	1	212	125	0.385552446268	0.685396206877	1.0	0.747	0.253
1705	PHPT1	PHPT1	chr9	+	139743267	139744042	139743267	139744025	139744464	139744589	1705	363	7	744	21	142	125	0.385395537886	0.685396206877	0.979	0.969	0.01
2585	C18orf54	C18orf54	chr18	+	51888012	51888801	51888012	51888261	51889140	51889291	2585	5	2	112	19	665	125	0.385852679427	0.685396206877	0.32	0.526	-0.206
1383	DNAAF3	DNAAF3	chr19	-	55677879	55678090	55677890	55678090	55677696	55677785	1383	1	0	1	2	136	125	0.388201930437	0.685702475258	1.0	0.315	0.685
1496	ZNF302	ZNF302	chr19	+	35168543	35168738	35168543	35168701	35169641	35169718	1496	2	1	0	1	162	125	0.387135422449	0.685702475258	0.607	0.0	0.607
1603	ZNF195	ZNF195	chr11	-	3382972	3383119	3383026	3383119	3379156	3381795	1603	31	0	77	2	179	125	0.387878770499	0.685702475258	1.0	0.964	0.036
1605	TMEM126B	TMEM126B	chr11	+	85340175	85340306	85340175	85340247	85342730	85342852	1605	2	0	10	5	184	125	0.38723276198	0.685702475258	1.0	0.576	0.424
2327	ZNF674	ZNF674	chrX	-	46387769	46387880	46387784	46387880	46357159	46360770	2327	2	1	0	1	140	125	0.387912263969	0.685702475258	0.641	0.0	0.641
2435	RCAN1	RCAN1	chr21	-	35897385	35897765	35897591	35897765	35895834	35896008	2435	2	0	1	1	331	125	0.388162740084	0.685702475258	1.0	0.274	0.726
1100	MITF	MITF	chr3	+	69986972	69987200	69986972	69987032	69988248	69988332	1100	33	0	290	6	293	125	0.389858056831	0.687201096185	1.0	0.954	0.046
2260	PACS2	PACS2	chr14	+	105848250	105848395	105848250	105848383	105848813	105848918	2260	9	78	9	120	137	125	0.390141151432	0.687201096185	0.095	0.064	0.031
748	MIS12	MIS12	chr17	+	5389693	5390004	5389693	5389740	5391515	5391909	748	15	0	36	2	389	125	0.389479841411	0.687201096185	1.0	0.853	0.147
1424	FAM111A	FAM111A	chr11	+	58910317	58910442	58910317	58910419	58910555	58910777	1424	2	5	11	12	148	125	0.390713285134	0.687451670208	0.253	0.436	-0.183
360	ZGPAT	ZGPAT	chr20	+	62339379	62339521	62339379	62339470	62339904	62340516	360	0	11	2	28	176	125	0.391010870621	0.687451670208	0.0	0.048	-0.048
2253	HSD17B10	HSD17B10	chrX	-	53458745	53458854	53458772	53458854	53458205	53458542	2253	253	7	573	23	152	125	0.392018506016	0.688582691794	0.967	0.953	0.014
361	ZGPAT	ZGPAT	chr20	+	62339379	62339540	62339379	62339470	62339904	62340516	361	0	11	2	28	195	125	0.392397163504	0.688607835676	0.0	0.044	-0.044
2182	UBAP2L	UBAP2L	chr1	+	154207066	154207268	154207066	154207214	154207671	154207767	2182	76	4	143	4	179	125	0.394208310042	0.690445053685	0.93	0.961	-0.031
2220	HAUS1	HAUS1	chr18	+	43685159	43685374	43685159	43685334	43698146	43698282	2220	2	49	6	315	165	125	0.394540030677	0.690445053685	0.03	0.014	0.016
758	THTPA	THTPA	chr14	+	24025190	24026513	24025190	24025552	24027903	24028790	758	141	7	246	18	1086	125	0.394248706561	0.690445053685	0.699	0.611	0.088
1885	PARP9	PARP9	chr3	-	122277175	122277314	122277280	122277314	122274132	122274968	1885	0	2	29	69	230	125	0.395550448706	0.691572939921	0.0	0.186	-0.186
1039	RBM10	RBM10	chrX	+	47004616	47004915	47004616	47004884	47006755	47006897	1039	25	127	20	134	156	125	0.396993304885	0.692813800769	0.136	0.107	0.029
2684	MYB	MYB	chr6	+	135515493	135515598	135515493	135515589	135516885	135517140	2684	1	1	6	1	134	125	0.396903423968	0.692813800769	0.483	0.848	-0.365
1822	NCEH1	NCEH1	chr3	-	172365651	172365904	172365685	172365904	172363412	172363482	1822	4	0	107	20	159	125	0.398075190445	0.693443232978	1.0	0.808	0.192
832	LPIN3	LPIN3	chr20	+	39986521	39986674	39986521	39986597	39986876	39986991	832	7	0	47	5	202	125	0.398087781895	0.693443232978	1.0	0.853	0.147
2145	SUV39H2	SUV39H2	chr10	+	14938844	14939516	14938844	14938976	14941537	14941684	2145	133	1	391	7	665	125	0.399754292288	0.695118299645	0.962	0.913	0.049
3064	DIDO1	DIDO1	chr20	-	61557783	61557903	61557790	61557903	61545561	61545758	3064	20	1	18	0	132	125	0.399784969161	0.695118299645	0.95	1.0	-0.05
596	ZNF641	ZNF641	chr12	-	48740931	48741126	48741034	48741126	48738381	48738495	596	4	8	3	13	228	125	0.400776633947	0.696202057132	0.215	0.112	0.103
180	TBC1D7	TBC1D7	chr6	-	13328547	13328815	13328687	13328815	13327018	13327138	180	0	1	16	14	265	125	0.402708003863	0.697633480569	0.0	0.35	-0.35
575	SLC6A9	SLC6A9	chr1	-	44476397	44476554	44476442	44476554	44475636	44475768	575	28	0	31	1	170	125	0.402627233702	0.697633480569	1.0	0.958	0.042
887	C6orf48	C6orf48	chr6	+	31802691	31802977	31802691	31802834	31803187	31803228	887	1547	25	386	4	268	125	0.402198273143	0.697633480569	0.967	0.978	-0.011
2138	GRINA	GRINA	chr8	+	145064225	145064479	145064225	145064367	145065367	145065770	2138	10	11	7	4	237	125	0.405478653188	0.70114789984	0.324	0.48	-0.156
2262	ZNF266	ZNF266	chr19	-	9544740	9544911	9544750	9544911	9530740	9530894	2262	2	12	0	5	135	125	0.405244104695	0.70114789984	0.134	0.0	0.134
1732	AMZ2	AMZ2	chr17	+	66244144	66244227	66244144	66244199	66244784	66244846	1732	1	0	3	4	153	125	0.406857726582	0.702477779828	1.0	0.38	0.62
1948	SVIL-AS1	SVIL-AS1	chr10	+	29698462	29698612	29698462	29698587	29704285	29704341	1948	9	8	72	41	150	125	0.407541921171	0.702477779828	0.484	0.594	-0.11
2039	WDR83	WDR83	chr19	+	12780790	12780911	12780790	12780894	12780993	12781099	2039	38	0	36	1	142	125	0.407734457392	0.702477779828	1.0	0.969	0.031
685	C16orf95	C16orf95	chr16	-	87350692	87351026	87350696	87351026	87349377	87349429	685	0	1	4	3	129	125	0.407345920535	0.702477779828	0.0	0.564	-0.564
1672	GGT1	GGT1	chr22	+	24999123	24999494	24999123	24999288	25003920	25003990	1672	2	0	124	51	331	125	0.410336262066	0.706316516671	1.0	0.479	0.521
2791	SPECC1	SPECC1	chr17	+	20135512	20135727	20135512	20135718	20140172	20142743	2791	17	65	9	23	134	125	0.410763595898	0.706408731799	0.196	0.267	-0.071
2539	RNF7	RNF7	chr3	+	141457050	141457358	141457050	141457351	141464000	141465645	2539	8	0	21	2	132	125	0.412061590447	0.707853150098	1.0	0.909	0.091
586	RDH13	RDH13	chr19	-	55558472	55558856	55558754	55558856	55555691	55556677	586	6	17	12	55	407	125	0.412352549343	0.707853150098	0.098	0.063	0.035
2827	SYNCRIP	SYNCRIP	chr6	-	86346960	86347074	86346986	86347074	86346684	86346861	2827	530	8	1444	15	151	125	0.414569607015	0.711013209853	0.982	0.988	-0.006
29	ERC1	ERC1	chr12	+	1100373	1100653	1100373	1100488	1136913	1137738	29	7	2	13	8	290	125	0.415311209439	0.711639334397	0.601	0.412	0.189
2479	NLRX1	NLRX1	chr11	+	119039421	119040011	119039421	119039603	119042064	119042182	2479	4	0	20	4	533	125	0.41625682993	0.711968695536	1.0	0.54	0.46
457	TANGO2	TANGO2	chr22	+	20049052	20049206	20049052	20049204	20050860	20050965	457	6	1	40	2	127	125	0.416212864808	0.711968695536	0.855	0.952	-0.097
2468	RABL2B	RABL2B	chr22	-	51207852	51207977	51207882	51207977	51207468	51207552	2468	1	9	0	8	155	125	0.41693290953	0.712480288437	0.082	0.0	0.082
182	TBC1D7	TBC1D7	chr6	-	13328527	13328815	13328547	13328815	13327018	13327138	182	1	0	15	16	145	125	0.419918438111	0.716286866453	1.0	0.447	0.553
1861	ZNF542P	ZNF542P	chr19	+	56879489	56879829	56879489	56879589	56880234	56880305	1861	42	0	52	1	365	125	0.419578534164	0.716286866453	1.0	0.947	0.053
2403	PIGG	PIGG	chr4	+	492988	493278	492988	493087	494184	494390	2403	71	3	142	3	316	125	0.420816116939	0.717170839508	0.903	0.949	-0.046
924	GAD1	GAD1	chr2	+	171673199	171673562	171673199	171673558	171675038	171675183	924	9	175	0	12	129	125	0.421641164521	0.717929550401	0.047	0.0	0.047
150	TMEM218	TMEM218	chr11	-	124981434	124981604	124981449	124981604	124972532	124972705	150	35	1	33	0	140	125	0.422676971748	0.718398809895	0.969	1.0	-0.031
1602	FDXR	FDXR	chr17	-	72868893	72869156	72868990	72869156	72868160	72868258	1602	1	13	0	11	222	125	0.422465127443	0.718398809895	0.042	0.0	0.042
2212	GBF1	GBF1	chr10	+	104136691	104136897	104136691	104136885	104139609	104139711	2212	4	2	2	0	137	125	0.423299993085	0.718811309012	0.646	1.0	-0.354
2038	SNX14	SNX14	chr6	-	86303296	86303874	86303551	86303874	86283975	86284096	2038	107	3	389	6	380	125	0.427186492546	0.724759848215	0.921	0.955	-0.034
682	C18orf32	C18orf32	chr18	-	47013412	47013644	47013576	47013644	47009953	47010141	682	10	38	37	102	289	125	0.427703047434	0.724985434664	0.102	0.136	-0.034
3028	ZBTB8OS	ZBTB8OS	chr1	-	33116029	33116191	33116033	33116191	33100368	33100393	3028	4	25	29	292	129	125	0.428326938842	0.725392396426	0.134	0.088	0.046
1439	AMN1	AMN1	chr12	-	31881904	31882108	31881924	31882108	31862226	31862359	1439	25	4	26	2	145	125	0.430813644511	0.727933805151	0.843	0.918	-0.075
1747	GTF3C1	GTF3C1	chr16	-	27475640	27476157	27475715	27476157	27471933	27472883	1747	38	1	30	0	200	125	0.430983030669	0.727933805151	0.96	1.0	-0.04
191	CNIH2	CNIH2	chr11	+	66049729	66049824	66049729	66049798	66050203	66050251	191	5	46	0	6	151	125	0.430273090008	0.727933805151	0.083	0.0	0.083
2635	SLC50A1	SLC50A1	chr1	+	155108774	155108872	155108774	155108852	155109303	155109427	2635	2	19	10	189	145	125	0.431568599591	0.72827201181	0.083	0.044	0.039
1036	PIGBOS1	PIGBOS1	chr15	-	55611061	55611392	55611128	55611392	55609381	55610065	1036	15	11	33	35	192	125	0.433351710942	0.728517059468	0.47	0.38	0.09
1353	MLLT4	MLLT4	chr6	+	168366436	168366725	168366436	168366533	168369793	168369878	1353	53	1	310	2	317	125	0.433641106826	0.728517059468	0.954	0.984	-0.03
2054	VPS52	VPS52	chr6	-	33238913	33239742	33239362	33239742	33237975	33238060	2054	8	25	13	61	574	125	0.432919031076	0.728517059468	0.065	0.044	0.021
2079	LOC100507547	LOC100507547	chr6	-	32121945	32122142	32122014	32122142	32121542	32121613	2079	13	3	27	3	194	125	0.432262839079	0.728517059468	0.736	0.853	-0.117
3029	ZBTB8OS	ZBTB8OS	chr1	-	33116002	33116191	33116029	33116191	33100368	33100393	3029	4	3	17	25	152	125	0.433597612244	0.728517059468	0.523	0.359	0.164
1724	TMEM106C	TMEM106C	chr12	+	48357329	48357487	48357329	48357416	48357991	48358206	1724	16	49	100	240	196	125	0.434077971109	0.728603344046	0.172	0.21	-0.038
221	CTNND1	CTNND1	chr11	+	57529233	57529591	57529233	57529540	57561481	57561553	221	7	0	182	16	176	125	0.435988661062	0.731161108613	1.0	0.89	0.11
763	RAB43	RAB43	chr3	-	128840128	128840647	128840142	128840647	128813828	128814012	763	108	3	169	8	139	125	0.437341766901	0.732780088159	0.97	0.95	0.02
2779	FOSL1	FOSL1	chr11	-	65667711	65667997	65667861	65667997	65661484	65661592	2779	40	1	30	0	275	125	0.437858945209	0.732996817046	0.948	1.0	-0.052
1128	NME6	NME6	chr3	-	48342768	48342901	48342785	48342901	48339916	48340013	1128	1	3	15	17	142	125	0.439575428364	0.735219079299	0.227	0.437	-0.21
2297	DAG1	DAG1	chr3	+	49507564	49507866	49507564	49507707	49547851	49548252	2297	54	2	72	1	284	125	0.440671052909	0.735354665768	0.922	0.969	-0.047
2555	OXLD1	OXLD1	chr17	-	79633184	79633667	79633547	79633667	79632065	79632614	2555	18	0	53	2	488	125	0.440823722918	0.735354665768	1.0	0.872	0.128
2616	FASTKD2	FASTKD2	chr2	+	207630111	207630486	207630111	207630471	207631367	207632194	2616	2	26	3	84	140	125	0.440592009565	0.735354665768	0.064	0.031	0.033
623	OGFOD3	OGFOD3	chr17	-	80373273	80373503	80373281	80373503	80369330	80369406	623	70	1	119	4	133	125	0.441307926571	0.735513210952	0.985	0.965	0.02
1912	UBL7-AS1	UBL7-AS1	chr15	+	74753605	74754372	74753605	74754368	74758376	74758471	1912	2	2	2	6	129	125	0.441723252713	0.735556782051	0.492	0.244	0.248
1129	NME6	NME6	chr3	-	48342759	48342901	48342785	48342901	48339916	48340013	1129	0	3	4	17	151	125	0.443532114961	0.735975151252	0.0	0.163	-0.163
1164	SEMA4A	SEMA4A	chr1	+	156123321	156123555	156123321	156123546	156124340	156124508	1164	1	0	8	8	134	125	0.442711077194	0.735975151252	1.0	0.483	0.517
1322	ZNF146	ZNF146	chr19	+	36705503	36706098	36705503	36706057	36719649	36719721	1322	30	19	31	14	166	125	0.443391079762	0.735975151252	0.543	0.625	-0.082
2312	TLE3	TLE3	chr15	-	70366841	70366946	70366871	70366946	70352868	70352988	2312	22	3	5	0	155	125	0.443387572617	0.735975151252	0.855	1.0	-0.145
402	SLC35B3	SLC35B3	chr6	-	8435174	8435800	8435671	8435800	8430096	8430390	402	52	3	48	5	622	125	0.446632844387	0.74047024201	0.777	0.659	0.118
1460	AURKA	AURKA	chr20	-	54966998	54967351	54967209	54967351	54963211	54963258	1460	2	0	81	29	336	125	0.448960556564	0.741524147938	1.0	0.51	0.49
1790	AKT2	AKT2	chr19	-	40771128	40771258	40771165	40771258	40762832	40762961	1790	228	5	440	6	162	125	0.449622578591	0.741524147938	0.972	0.983	-0.011
2368	DGKA	DGKA	chr12	+	56325811	56326039	56325811	56325907	56330206	56330351	2368	1	5	24	51	257	125	0.448447917563	0.741524147938	0.089	0.186	-0.097
2907	ARNTL2	ARNTL2	chr12	+	27485786	27486069	27485786	27486036	27521194	27521345	2907	0	2	22	63	158	125	0.449414007069	0.741524147938	0.0	0.216	-0.216
3046	FAM47E	FAM47E	chr4	+	77189812	77189966	77189812	77189921	77192720	77192921	3046	1	0	6	6	170	125	0.447708423992	0.741524147938	1.0	0.424	0.576
83	PGAP2	PGAP2	chr11	+	3845499	3845685	3845499	3845679	3846249	3846358	83	1	2	9	6	131	125	0.449478299379	0.741524147938	0.323	0.589	-0.266
142	TAF1C	TAF1C	chr16	-	84215351	84215664	84215547	84215664	84215197	84215269	142	99	1	99	0	321	125	0.450144637685	0.741737894703	0.975	1.0	-0.025
2530	TEX264	TEX264	chr3	+	51705289	51705563	51705289	51705347	51708286	51708578	2530	0	2	1	2	341	125	0.451224216706	0.74286913726	0.0	0.155	-0.155
2921	PTGS1	PTGS1	chr9	+	125148724	125149011	125148724	125148900	125152476	125152624	2921	2	0	16	6	236	125	0.453105928858	0.745317846424	1.0	0.585	0.415
1449	WDR4	WDR4	chr21	-	44293660	44293801	44293712	44293801	44283549	44283706	1449	14	0	175	7	177	125	0.454143101548	0.74584984191	1.0	0.946	0.054
803	PER3	PER3	chr1	+	7870497	7870648	7870497	7870627	7879344	7879480	803	3	2	8	12	146	125	0.454218607428	0.74584984191	0.562	0.363	0.199
183	ENY2	ENY2	chr8	+	110346551	110346703	110346551	110346631	110348356	110348433	183	225	41	789	124	197	125	0.454651660981	0.745912881297	0.777	0.801	-0.024
2385	DENND4A	DENND4A	chr15	-	66053697	66053776	66053704	66053776	66048477	66048810	2385	34	3	7	0	132	125	0.455407159073	0.746504363095	0.915	1.0	-0.085
1306	DBNDD2	DBNDD2	chr20	+	44037440	44037676	44037440	44037578	44038571	44039250	1306	7	42	55	460	223	125	0.456575262056	0.747770576504	0.085	0.063	0.022
1444	ZBTB17	ZBTB17	chr1	-	16274785	16274992	16274789	16274992	16273429	16273618	1444	41	3	33	1	129	125	0.457521261252	0.748165776491	0.93	0.97	-0.04
2718	PAIP1	PAIP1	chr5	-	43556683	43557195	43556920	43557195	43555931	43556101	2718	22	30	53	56	362	125	0.457664536544	0.748165776491	0.202	0.246	-0.044
503	ZNF33A	ZNF33A	chr10	+	38305798	38305948	38305798	38305943	38306218	38306314	503	2	37	9	92	130	125	0.458004128783	0.748165776491	0.049	0.086	-0.037
2584	C18orf54	C18orf54	chr18	+	51888012	51888801	51888012	51888318	51889140	51889291	2584	5	0	105	13	608	125	0.458999649417	0.748498134079	1.0	0.624	0.376
2850	TWF1	TWF1	chr12	-	44199633	44200178	44200023	44200178	44198297	44198375	2850	10	62	37	307	515	125	0.458732545302	0.748498134079	0.038	0.028	0.01
550	PHKG1	PHKG1	chr7	-	56155290	56155469	56155312	56155469	56151342	56151408	550	4	4	1	0	147	125	0.459545404472	0.748742081424	0.46	1.0	-0.54
875	RCC1	RCC1	chr1	+	28835341	28835417	28835341	28835413	28843236	28843379	875	25	1	55	5	129	125	0.460332556006	0.749378579545	0.96	0.914	0.046
2035	UCK1	UCK1	chr9	-	134406453	134406662	134406480	134406662	134405872	134406032	2035	41	2	42	4	152	125	0.461609318124	0.750025544141	0.944	0.896	0.048
215	MARCKSL1	MARCKSL1	chr1	-	32801547	32801840	32801772	32801840	32799429	32800698	215	818	7	421	2	350	125	0.461155495559	0.750025544141	0.977	0.987	-0.01
2465	SLC35G2	SLC35G2	chr3	+	136537860	136538205	136537860	136538056	136573284	136574734	2465	2	1	11	15	274	125	0.461920493852	0.750025544141	0.477	0.251	0.226
1159	UBL7	UBL7	chr15	-	74753377	74753529	74753498	74753529	74751024	74751237	1159	17	1	45	6	246	125	0.462618520929	0.750514167001	0.896	0.792	0.104
2492	SCARF1	SCARF1	chr17	-	1548853	1549083	1548890	1549083	1548471	1548533	2492	0	4	2	12	162	125	0.465151222627	0.751507989482	0.0	0.114	-0.114
2659	DNASE1L1	DNASE1L1	chrX	-	153636893	153637614	153637447	153637614	153633774	153633996	2659	2	4	53	54	679	125	0.465063992427	0.751507989482	0.084	0.153	-0.069
2894	PEMT	PEMT	chr17	-	17494844	17495017	17494910	17495017	17480233	17480341	2894	38	3	133	6	191	125	0.465219231584	0.751507989482	0.892	0.936	-0.044
3078	SETDB1	SETDB1	chr1	+	150898814	150898993	150898814	150898939	150900179	150900450	3078	55	9	70	16	179	125	0.465154986669	0.751507989482	0.81	0.753	0.057
951	ALKBH8	ALKBH8	chr11	-	107436326	107436461	107436355	107436461	107431490	107431625	951	2	0	17	6	154	125	0.464790762772	0.751507989482	1.0	0.697	0.303
1071	FAM109A	FAM109A	chr12	-	111803916	111804061	111803935	111804061	111798454	111801267	1071	29	4	17	1	144	125	0.465958693046	0.752059718067	0.863	0.937	-0.074
945	TXNRD1	TXNRD1	chr12	+	104680459	104681124	104680459	104680887	104705067	104705190	945	10	5	122	92	362	125	0.46674139689	0.752680239012	0.408	0.314	0.094
192	CLDND1	CLDND1	chr3	-	98241385	98241910	98241692	98241910	98239976	98240286	192	0	63	8	173	432	125	0.467996855039	0.754061428835	0.0	0.013	-0.013
1213	C7orf49	C7orf49	chr7	-	134853500	134853812	134853720	134853812	134852483	134852559	1213	65	1	830	26	345	125	0.471672538279	0.755904679936	0.959	0.92	0.039
1333	C15orf57	C15orf57	chr15	-	40856989	40857256	40857174	40857256	40854970	40855226	1333	2	47	0	106	310	125	0.47251029582	0.755904679936	0.017	0.0	0.017
1923	STK19	STK19	chr6	+	31946679	31946787	31946679	31946775	31947190	31947330	1923	8	117	6	58	137	125	0.473027472274	0.755904679936	0.059	0.086	-0.027
198	ATAD2B	ATAD2B	chr2	-	24008896	24009093	24008911	24009093	24005738	24005898	198	13	12	9	5	140	125	0.472325026042	0.755904679936	0.492	0.616	-0.124
2364	C6orf1	C6orf1	chr6	-	34215457	34215641	34215517	34215641	34215243	34215269	2364	9	0	99	6	185	125	0.473794924932	0.755904679936	1.0	0.918	0.082
2725	ARPC4	ARPC4	chr3	+	9834178	9834389	9834178	9834244	9839342	9839461	2725	9	3	13	2	270	125	0.470764092681	0.755904679936	0.581	0.751	-0.17
2884	PAQR6	PAQR6	chr1	-	156214480	156214702	156214551	156214702	156213111	156214194	2884	9	8	13	7	196	125	0.472374648986	0.755904679936	0.418	0.542	-0.124
32	GMNN	GMNN	chr6	+	24775158	24775340	24775158	24775264	24777449	24777525	32	64	1	336	2	201	125	0.473940235833	0.755904679936	0.975	0.991	-0.016
36	VCPKMT	VCPKMT	chr14	-	50582786	50582897	50582797	50582897	50582556	50582629	36	22	36	10	23	136	125	0.469915533557	0.755904679936	0.36	0.286	0.074
38	CCDC66	CCDC66	chr3	+	56591183	56591281	56591183	56591262	56592873	56592938	38	4	0	19	3	144	125	0.470830102235	0.755904679936	1.0	0.846	0.154
760	KIAA1033	KIAA1033	chr12	+	105527547	105527677	105527547	105527674	105531663	105531789	760	0	19	4	136	128	125	0.473478176493	0.755904679936	0.0	0.028	-0.028
904	YIF1B	YIF1B	chr19	-	38806362	38806445	38806386	38806445	38800044	38800283	904	0	1	11	13	149	125	0.47249417287	0.755904679936	0.0	0.415	-0.415
105	CENPK	CENPK	chr5	-	64857289	64857391	64857323	64857391	64850623	64850773	105	24	5	262	37	159	125	0.474396504904	0.755994430243	0.791	0.848	-0.057
2428	N4BP2L1	N4BP2L1	chr13	-	32977044	32977337	32977286	32977337	32974859	32976038	2428	20	1	14	0	367	125	0.475630755416	0.757322769786	0.872	1.0	-0.128
165	TYSND1	TYSND1	chr10	-	71902423	71902609	71902520	71902609	71897736	71899897	165	58	2	96	6	222	125	0.476686456118	0.758077642118	0.942	0.9	0.042
2545	CARHSP1	CARHSP1	chr16	-	8955498	8955667	8955522	8955667	8953027	8953192	2545	2	1	2	0	149	125	0.47723203452	0.758077642118	0.627	1.0	-0.373
2558	OXLD1	OXLD1	chr17	-	79633179	79633667	79633547	79633667	79632065	79632614	2558	18	0	61	2	493	125	0.477308145037	0.758077642118	1.0	0.885	0.115
1875	ANAPC11	ANAPC11	chr17	+	79849588	79849739	79849588	79849709	79852342	79852462	1875	22	50	36	103	155	125	0.477985528934	0.758516078661	0.262	0.22	0.042
2551	OXLD1	OXLD1	chr17	-	79633175	79633667	79633547	79633667	79632065	79632614	2551	19	0	65	2	497	125	0.478734216848	0.758525522131	1.0	0.891	0.109
2770	HAP1	HAP1	chr17	-	39888946	39889050	39888970	39889050	39888481	39888646	2770	6	7	0	1	149	125	0.478794152329	0.758525522131	0.418	0.0	0.418
117	NDRG2	NDRG2	chr14	-	21492144	21492255	21492188	21492255	21491399	21491480	117	7	50	0	4	169	125	0.480031902921	0.759849494573	0.094	0.0	0.094
1529	TLE1	TLE1	chr9	-	84267098	84267203	84267128	84267203	84235355	84235472	1529	23	14	25	21	155	125	0.480534743553	0.76000892495	0.57	0.49	0.08
1221	GULP1	GULP1	chr2	+	189157389	189157907	189157389	189157839	189248489	189248616	1221	0	5	7	65	193	125	0.48122552809	0.760465090376	0.0	0.065	-0.065
2482	USP8	USP8	chr15	+	50716573	50716851	50716573	50716711	50731205	50731374	2482	23	14	70	32	265	125	0.483389298689	0.763070424804	0.437	0.508	-0.071
756	THTPA	THTPA	chr14	+	24025190	24026243	24025190	24025552	24027903	24028790	756	83	7	154	18	816	125	0.483681676675	0.763070424804	0.645	0.567	0.078
157	MRPS2	MRPS2	chr9	+	138392843	138393172	138392843	138392969	138393689	138393819	157	4	103	5	228	328	125	0.484963623123	0.763077466301	0.015	0.008	0.007
2130	CNTLN	CNTLN	chr9	+	17134988	17135423	17134988	17135234	17143285	17143374	2130	36	0	59	1	314	125	0.485704863471	0.763077466301	1.0	0.959	0.041
2439	MADD	MADD	chr11	+	47317046	47317127	47317046	47317118	47317447	47317606	2439	13	13	27	19	134	125	0.484798546777	0.763077466301	0.483	0.57	-0.087
397	FXN	FXN	chr9	+	71679853	71679959	71679853	71679951	71687527	71693993	397	2	21	12	72	133	125	0.484926423429	0.763077466301	0.082	0.135	-0.053
716	TCF7L2	TCF7L2	chr10	+	114903681	114903784	114903681	114903772	114905769	114905856	716	75	4	188	15	137	125	0.485477915994	0.763077466301	0.945	0.92	0.025
2238	MSH5	MSH5	chr6	+	31707724	31707997	31707724	31707839	31708939	31709063	2238	2	0	2	1	283	125	0.486924240528	0.764357819433	1.0	0.469	0.531
1065	ZNF341	ZNF341	chr20	+	32344953	32345149	32344953	32345128	32346521	32346612	1065	0	1	11	14	146	125	0.48824981898	0.765474588262	0.0	0.402	-0.402
2614	FASTKD2	FASTKD2	chr2	+	207630111	207630471	207630111	207630378	207631367	207632194	2614	32	17	92	62	218	125	0.488793552094	0.765474588262	0.519	0.46	0.059
2799	NPHP1	NPHP1	chr2	-	110922096	110922307	110922264	110922307	110920624	110920709	2799	5	3	6	7	293	125	0.489255715672	0.765474588262	0.416	0.268	0.148
810	CTAGE5	CTAGE5	chr14	+	39746137	39746269	39746137	39746159	39748540	39748562	810	26	5	87	11	235	125	0.489213468025	0.765474588262	0.734	0.808	-0.074
1723	TMEM106C	TMEM106C	chr12	+	48359871	48360012	48359871	48359955	48360465	48360515	1723	61	46	330	288	182	125	0.49072184703	0.767133408508	0.477	0.44	0.037
1911	NME4	NME4	chr16	+	448207	448394	448207	448385	448989	449123	1911	14	10	7	8	134	125	0.492041813435	0.767292926891	0.566	0.449	0.117
2711	ARHGAP22	ARHGAP22	chr10	-	49687630	49687807	49687678	49687807	49667726	49667934	2711	1	0	21	16	173	125	0.491302249299	0.767292926891	1.0	0.487	0.513
808	ZNF689	ZNF689	chr16	-	30621157	30621707	30621522	30621707	30620845	30620959	808	14	0	21	1	490	125	0.491917074823	0.767292926891	1.0	0.843	0.157
362	POLR3F	POLR3F	chr20	+	18448032	18448315	18448032	18448212	18449587	18449705	362	1	23	0	53	228	125	0.492789236501	0.76782494393	0.023	0.0	0.023
1105	C19orf48	C19orf48	chr19	-	51302528	51302614	51302550	51302614	51300949	51302215	1105	17	177	55	469	147	125	0.494010013828	0.768237035017	0.076	0.091	-0.015
2842	INTS8	INTS8	chr8	+	95877733	95877928	95877733	95877918	95878385	95878419	2842	1	39	1	113	135	125	0.49427313999	0.768237035017	0.023	0.008	0.015
932	TMEM70	TMEM70	chr8	+	74890990	74891110	74890990	74891096	74893389	74895018	932	2	73	6	124	139	125	0.494122605811	0.768237035017	0.024	0.042	-0.018
400	SLC35B3	SLC35B3	chr6	-	8435460	8435800	8435671	8435800	8430096	8430390	400	30	3	29	5	336	125	0.494900985531	0.768580823873	0.788	0.683	0.105
2353	RPP21	RPP21	chr6	+	30314208	30314341	30314208	30314334	30314489	30314635	2353	16	126	11	115	132	125	0.495784548043	0.769320850412	0.107	0.083	0.024
980	TMEM9	TMEM9	chr1	-	201123275	201123683	201123576	201123683	201122985	201123087	980	17	1	22	3	426	125	0.499932546489	0.775121011373	0.833	0.683	0.15
1600	HARS	HARS	chr5	-	140070799	140071312	140070886	140071312	140070439	140070529	1600	197	3	420	10	212	125	0.500707860967	0.775686768219	0.975	0.961	0.014
2726	DEF8	DEF8	chr16	+	90015824	90016046	90015824	90015921	90020650	90020784	2726	4	60	4	99	250	125	0.501457123642	0.776211272468	0.032	0.02	0.012
2753	ADARB1	ADARB1	chr21	+	46641932	46643492	46641932	46642022	46645461	46646478	2753	157	14	38	5	1595	125	0.503599014233	0.778888819067	0.468	0.373	0.095
831	RASGRF1	RASGRF1	chr15	-	79298518	79298776	79298527	79298776	79296143	79296517	831	34	48	0	1	134	125	0.504281288356	0.779306324606	0.398	0.0	0.398
376	POPDC3	POPDC3	chr6	-	105609299	105610035	105609670	105610035	105607585	105607694	376	0	1	3	4	496	125	0.50520730886	0.780099521034	0.0	0.159	-0.159
2135	NECAB3	NECAB3	chr20	-	32247302	32247538	32247458	32247538	32246527	32246640	2135	146	7	38	3	281	125	0.505795380011	0.780370014874	0.903	0.849	0.054
1035	PIGBOS1	PIGBOS1	chr15	-	55611104	55611392	55611128	55611392	55609381	55610065	1035	9	11	20	35	149	125	0.50738308929	0.781500009951	0.407	0.324	0.083
2021	DNAJC19	DNAJC19	chr3	-	180704730	180704810	180704785	180704810	180703713	180703784	2021	119	2	318	9	180	125	0.507045132595	0.781500009951	0.976	0.961	0.015
719	ZBTB44	ZBTB44	chr11	-	130106687	130106988	130106904	130106988	130103202	130103277	719	31	2	90	3	342	125	0.507768260434	0.781500009951	0.85	0.916	-0.066
671	B9D1	B9D1	chr17	-	19265819	19266046	19265912	19266046	19263632	19263701	671	33	0	126	2	218	125	0.508819047486	0.781691071975	1.0	0.973	0.027
948	ATP5SL	ATP5SL	chr19	-	41944122	41944319	41944139	41944319	41942296	41942377	948	88	4	301	9	142	125	0.509133179683	0.781691071975	0.951	0.967	-0.016
971	CDK10	CDK10	chr16	+	89761338	89761478	89761338	89761460	89761700	89761753	971	167	14	188	12	143	125	0.508420038541	0.781691071975	0.912	0.932	-0.02
209	CDC42EP3	CDC42EP3	chr2	-	37898568	37899342	37899227	37899342	37869024	37873965	209	18	0	106	3	784	125	0.510471450944	0.782474486848	1.0	0.849	0.151
507	GSG1	GSG1	chr12	-	13241671	13241843	13241795	13241843	13240840	13240993	507	2	0	13	4	249	125	0.510122646579	0.782474486848	1.0	0.62	0.38
460	POLD4	POLD4	chr11	-	67120773	67121067	67120834	67121067	67120458	67120548	460	56	6	269	39	186	125	0.511620508898	0.783600293207	0.862	0.823	0.039
2574	CEP164	CEP164	chr11	+	117251329	117251430	117251329	117251421	117252416	117252584	2574	0	10	2	40	134	125	0.512112127443	0.783718154548	0.0	0.045	-0.045
1569	MCMBP	MCMBP	chr10	-	121602759	121602938	121602765	121602938	121600354	121600472	1569	5	0	8	1	131	125	0.5126255412	0.783869152806	1.0	0.884	0.116
2107	PCMT1	PCMT1	chr6	+	150123335	150123552	150123335	150123505	150131751	150132557	2107	63	55	379	290	172	125	0.513764298898	0.784866777456	0.454	0.487	-0.033
2281	SRRM1	SRRM1	chr1	+	24981345	24981620	24981345	24981614	24987209	24987290	2281	279	73	327	96	131	125	0.514108502905	0.784866777456	0.785	0.765	0.02
462	POLD4	POLD4	chr11	-	67120764	67121067	67120834	67121067	67120458	67120548	462	34	6	162	39	195	125	0.515035261607	0.785647009231	0.784	0.727	0.057
745	BCAR1	BCAR1	chr16	-	75276367	75276988	75276811	75276988	75271080	75271242	745	326	5	1387	15	569	125	0.515697850664	0.786023336899	0.935	0.953	-0.018
1827	FAM173B	FAM173B	chr5	-	10239153	10239468	10239178	10239468	10236589	10236727	1827	0	28	2	84	150	125	0.516187420916	0.786135556431	0.0	0.019	-0.019
1459	AURKA	AURKA	chr20	-	54967209	54967351	54967223	54967351	54963211	54963258	1459	0	1	30	45	139	125	0.518008198676	0.788273345811	0.0	0.375	-0.375
2912	POMT1	POMT1	chr9	+	134378288	134378700	134378288	134378460	134379575	134379727	2912	8	12	6	14	365	125	0.51885809222	0.788931451565	0.186	0.128	0.058
1488	ABCG1	ABCG1	chr21	+	43707998	43708183	43707998	43708147	43708320	43708422	1488	125	81	1	0	161	125	0.522213225899	0.792135325249	0.545	1.0	-0.455
1655	RPA2	RPA2	chr1	-	28240944	28241308	28241137	28241308	28240573	28240680	1655	113	1	244	0	318	125	0.522305289447	0.792135325249	0.978	1.0	-0.022
1695	ZNF248	ZNF248	chr10	-	38145223	38146564	38146112	38146564	38126912	38127039	1695	10	0	37	2	1014	125	0.523060786196	0.792135325249	1.0	0.695	0.305
2090	C3orf17	C3orf17	chr3	-	112732795	112732879	112732799	112732879	112732118	112732250	2090	7	93	3	63	129	125	0.522660190793	0.792135325249	0.068	0.044	0.024
2528	IFT81	IFT81	chr12	+	110562139	110562666	110562139	110562248	110565164	110565329	2528	48	10	72	11	543	125	0.522689779711	0.792135325249	0.525	0.601	-0.076
1032	RSAD1	RSAD1	chr17	+	48561802	48562003	48561802	48561906	48562104	48563341	1032	4	19	7	52	222	125	0.524748277131	0.792563754219	0.106	0.07	0.036
1326	ZFYVE19	ZFYVE19	chr15	+	41099273	41100066	41099273	41099869	41101316	41101438	1326	47	1	116	5	322	125	0.525818066325	0.792563754219	0.948	0.9	0.048
1495	ZNF302	ZNF302	chr19	+	35168543	35168761	35168543	35168701	35169641	35169718	1495	4	1	1	1	185	125	0.524996906658	0.792563754219	0.73	0.403	0.327
214	BCL2L11	BCL2L11	chr2	+	111881309	111881716	111881309	111881446	111921709	111926022	214	197	2	46	0	395	125	0.525757459216	0.792563754219	0.969	1.0	-0.031
2261	AFAP1L2	AFAP1L2	chr10	-	116056978	116057172	116056990	116057172	116056736	116056859	2261	12	3	152	58	137	125	0.526698452539	0.792563754219	0.785	0.705	0.08
2562	OXLD1	OXLD1	chr17	-	79633193	79633667	79633547	79633667	79632065	79632614	2562	13	0	52	2	479	125	0.526517107845	0.792563754219	1.0	0.872	0.128
2	ZRANB3	ZRANB3	chr2	-	136288067	136288300	136288095	136288300	136261898	136262066	2	3	1	2	2	153	125	0.526299334896	0.792563754219	0.71	0.45	0.26
521	ITPR1	ITPR1	chr3	+	4716751	4716932	4716751	4716905	4718297	4718485	521	2	11	0	3	152	125	0.526594172285	0.792563754219	0.13	0.0	0.13
2637	SLC50A1	SLC50A1	chr1	+	155108774	155108872	155108774	155108852	155110454	155110574	2637	2	6	3	18	145	125	0.528745294877	0.795010825233	0.223	0.126	0.097
2665	CDIP1	CDIP1	chr16	-	4563696	4563852	4563816	4563852	4562791	4562948	2665	10	2	12	1	245	125	0.529506130387	0.795408532661	0.718	0.86	-0.142
819	KHNYN	KHNYN	chr14	+	24899140	24899325	24899140	24899197	24899919	24900137	819	0	2	1	3	253	125	0.529851504032	0.795408532661	0.0	0.141	-0.141
107	CENPK	CENPK	chr5	-	64857289	64857391	64857323	64857391	64838628	64838675	107	3	0	43	7	159	125	0.535300573591	0.796294498126	1.0	0.828	0.172
1083	OCIAD1	OCIAD1	chr4	+	48853822	48854037	48853822	48853992	48862741	48863834	1083	4	14	3	18	170	125	0.537057889369	0.796294498126	0.174	0.109	0.065
1207	FAM3A	FAM3A	chrX	-	153744233	153744566	153744292	153744566	153744083	153744136	1207	40	1	57	3	184	125	0.53363720742	0.796294498126	0.965	0.928	0.037
123	CCBL1	CCBL1	chr9	-	131644175	131644354	131644181	131644354	131607631	131607690	123	2	0	19	5	131	125	0.537650906439	0.796294498126	1.0	0.784	0.216
1251	CCDC58	CCDC58	chr3	-	122101994	122102078	122102020	122102078	122090521	122090647	1251	3	21	11	121	151	125	0.531462243492	0.796294498126	0.106	0.07	0.036
1291	BRCA1	BRCA1	chr17	-	41258472	41258550	41258494	41258550	41256884	41256973	1291	6	0	81	6	147	125	0.538018122804	0.796294498126	1.0	0.92	0.08
1666	LPXN	LPXN	chr11	-	58345458	58345712	58345491	58345712	58338028	58338186	1666	6	4	6	2	158	125	0.531609669367	0.796294498126	0.543	0.704	-0.161
1751	NAPRT	NAPRT	chr8	-	144657360	144657515	144657399	144657515	144657155	144657263	1751	17	0	284	7	164	125	0.536095582261	0.796294498126	1.0	0.969	0.031
1809	AP5S1	AP5S1	chr20	+	3801170	3801405	3801170	3801349	3802748	3802940	1809	19	2	57	10	181	125	0.537027141223	0.796294498126	0.868	0.797	0.071
2373	ADAMTS14	ADAMTS14	chr10	+	72489857	72490014	72489857	72490005	72492009	72492115	2373	0	1	4	6	134	125	0.538446755876	0.796294498126	0.0	0.383	-0.383
2442	ST3GAL4	ST3GAL4	chr11	+	126276367	126276452	126276367	126276440	126276837	126276918	2442	21	6	46	9	137	125	0.531916784671	0.796294498126	0.762	0.823	-0.061
2654	RPL23AP7	RPL23AP7	chr2	-	114384406	114384715	114384614	114384715	114383185	114383306	2654	4	10	23	86	333	125	0.537727088042	0.796294498126	0.131	0.091	0.04
2731	SERPINA1	SERPINA1	chr14	-	94856756	94857029	94856793	94857029	94855155	94855347	2731	1	1	0	1	162	125	0.534096392585	0.796294498126	0.436	0.0	0.436
321	FIGNL1	FIGNL1	chr7	-	50516815	50517421	50517253	50517421	50515878	50515987	321	7	0	73	5	563	125	0.532482576229	0.796294498126	1.0	0.764	0.236
336	ZDHHC4	ZDHHC4	chr7	+	6617064	6617351	6617064	6617129	6618196	6618351	336	39	26	61	33	347	125	0.535226846744	0.796294498126	0.351	0.4	-0.049
381	ACTL6A	ACTL6A	chr3	+	179280667	179280953	179280667	179280761	179287611	179287688	381	30	8	338	69	317	125	0.536940112007	0.796294498126	0.597	0.659	-0.062
527	UBQLN4	UBQLN4	chr1	-	156020900	156021118	156020960	156021118	156020081	156020344	527	63	1	164	0	185	125	0.538209501197	0.796294498126	0.977	1.0	-0.023
673	NUB1	NUB1	chr7	+	151071182	151071329	151071182	151071287	151072933	151073029	673	8	24	13	54	167	125	0.533479338761	0.796294498126	0.2	0.153	0.047
754	THTPA	THTPA	chr14	+	24025190	24026248	24025190	24025552	24027903	24028790	754	84	7	162	18	821	125	0.537565572922	0.796294498126	0.646	0.578	0.068
1872	ANAPC11	ANAPC11	chr17	+	79852342	79852500	79852342	79852462	79857795	79858409	1872	7	319	11	684	163	125	0.539005654564	0.796497800724	0.017	0.012	0.005
2460	CPNE1	CPNE1	chr20	-	34252681	34252878	34252723	34252878	34220716	34220845	2460	13	4	53	24	167	125	0.53991226862	0.797214209134	0.709	0.623	0.086
1245	UBE2D3	UBE2D3	chr4	-	103748583	103749105	103748891	103749105	103747641	103747793	1245	246	5	313	9	433	125	0.54291019388	0.799377635788	0.934	0.909	0.025
1836	FBXL6	FBXL6	chr8	-	145581098	145581162	145581116	145581162	145580649	145580781	1836	16	4	129	22	143	125	0.542731165746	0.799377635788	0.778	0.837	-0.059
2113	PPP1R9A	PPP1R9A	chr7	+	94913329	94913642	94913329	94913528	94915517	94915637	2113	2	4	11	40	239	125	0.54306925098	0.799377635788	0.207	0.126	0.081
2529	ZNF101	ZNF101	chr19	+	19788672	19788799	19788672	19788795	19789534	19789595	2529	3	2	11	14	129	125	0.542000030603	0.799377635788	0.592	0.432	0.16
2171	SPG20	SPG20	chr13	-	36920361	36920646	36920450	36920646	36909157	36909969	2171	6	0	11	1	214	125	0.544396353968	0.800707477821	1.0	0.865	0.135
1491	ZNF302	ZNF302	chr19	+	35168543	35169008	35168543	35168761	35169641	35169718	1491	7	4	4	1	372	125	0.545293489099	0.800780648327	0.37	0.573	-0.203
51	TADA3	TADA3	chr3	-	9833899	9834695	9834505	9834695	9832943	9833177	51	213	1	532	1	731	125	0.544997454583	0.800780648327	0.973	0.989	-0.016
1756	MYNN	MYNN	chr3	+	169492052	169492349	169492052	169492219	169496555	169497349	1756	106	4	91	2	255	125	0.545894827794	0.801041323393	0.929	0.957	-0.028
1484	BCS1L	BCS1L	chr2	+	219524759	219524968	219524759	219524889	219525661	219526030	1484	4	1	21	11	204	125	0.546844963162	0.801191457656	0.71	0.539	0.171
2293	ATXN2L	ATXN2L	chr16	+	28847253	28847497	28847253	28847443	28848048	28848558	2293	76	113	46	79	179	125	0.546693000305	0.801191457656	0.32	0.289	0.031
657	CARS	CARS	chr11	-	3023191	3023283	3023199	3023283	3022151	3022478	657	37	90	93	260	133	125	0.548096973447	0.802403779872	0.279	0.252	0.027
1108	PRKAR1A	PRKAR1A	chr17	+	66508519	66508720	66508519	66508689	66511534	66511717	1108	2	33	3	89	156	125	0.54852183531	0.802404232768	0.046	0.026	0.02
1049	HILPDA	HILPDA	chr7	+	128095883	128096077	128095883	128095963	128097254	128098472	1049	36	1	92	5	239	125	0.550616829327	0.803702162219	0.95	0.906	0.044
746	ABHD11	ABHD11	chr7	-	73152657	73152793	73152662	73152793	73151891	73152065	746	31	0	290	5	130	125	0.550936957094	0.803702162219	1.0	0.982	0.018
755	THTPA	THTPA	chr14	+	24025190	24026513	24025190	24026248	24027903	24028790	755	60	3	91	7	390	125	0.55000536652	0.803702162219	0.865	0.806	0.059
872	GNL3	GNL3	chr3	+	52719935	52720218	52719935	52720071	52720784	52720843	872	20	5	14	2	272	125	0.551110054093	0.803702162219	0.648	0.763	-0.115
2382	TAF6	TAF6	chr7	-	99716502	99716995	99716951	99716995	99711676	99711891	2382	56	1	113	4	574	125	0.551930443512	0.804277978595	0.924	0.86	0.064
541	ARL6IP4	ARL6IP4	chr12	+	123464606	123465434	123464606	123464932	123465675	123465813	541	4	2	5	1	627	125	0.553118473826	0.804768218269	0.285	0.499	-0.214
681	GPS1	GPS1	chr17	+	80009762	80010335	80009762	80009840	80011149	80011242	681	45	115	104	234	620	125	0.552811273341	0.804768218269	0.073	0.082	-0.009
1002	MFAP4	MFAP4	chr17	-	19290353	19290532	19290462	19290532	19289622	19289777	1002	3	1	2	0	234	125	0.554302627426	0.805251318859	0.616	1.0	-0.384
2600	GPR107	GPR107	chr9	+	132839577	132839657	132839577	132839653	132841908	132842048	2600	38	1	167	2	129	125	0.553960750982	0.805251318859	0.974	0.988	-0.014
1320	GALK2	GALK2	chr15	+	49462212	49462572	49462212	49462555	49493358	49493447	1320	6	0	27	2	142	125	0.556825108241	0.805402027713	1.0	0.922	0.078
1327	ZCCHC6	ZCCHC6	chr9	-	88969185	88969402	88969295	88969402	88967594	88968145	1327	67	2	71	1	235	125	0.55747314962	0.805402027713	0.947	0.974	-0.027
1469	SPRY4	SPRY4	chr5	-	141699297	141699359	141699308	141699359	141689991	141694720	1469	6	5	5	7	136	125	0.557735883488	0.805402027713	0.524	0.396	0.128
1566	ZNF621	ZNF621	chr3	+	40566368	40566765	40566368	40566529	40567269	40567355	1566	28	0	61	1	361	125	0.556004500251	0.805402027713	1.0	0.955	0.045
1568	MCMBP	MCMBP	chr10	-	121602759	121602938	121602765	121602938	121601983	121602107	1568	71	147	129	240	131	125	0.55729917055	0.805402027713	0.315	0.339	-0.024
1717	RWDD3	RWDD3	chr1	+	95709766	95710271	95709766	95710207	95712311	95712781	1717	4	0	17	2	189	125	0.559536340951	0.805402027713	1.0	0.849	0.151
1840	GAPLINC	GAPLINC	chr18	+	3467124	3467294	3467124	3467268	3478753	3478976	1840	2	3	0	1	151	125	0.558143142048	0.805402027713	0.356	0.0	0.356
2051	P2RX4	P2RX4	chr12	+	121660749	121660846	121660749	121660765	121666335	121666416	2051	13	0	28	1	206	125	0.559339667304	0.805402027713	1.0	0.944	0.056
2271	SLC11A2	SLC11A2	chr12	-	51420092	51420199	51420097	51420199	51404477	51404549	2271	3	6	15	48	130	125	0.559155092949	0.805402027713	0.325	0.231	0.094
524	ABTB1	ABTB1	chr3	+	127393233	127393296	127393233	127393261	127393387	127393443	524	9	6	43	20	160	125	0.556412482068	0.805402027713	0.54	0.627	-0.087
568	SERPINB6	SERPINB6	chr6	-	2971481	2972399	2971724	2972399	2959401	2959576	568	2	8	21	51	368	125	0.558300093673	0.805402027713	0.078	0.123	-0.045
602	SEC23B	SEC23B	chr20	+	18488187	18488634	18488187	18488616	18491465	18491700	602	21	19	120	133	143	125	0.555099617264	0.805402027713	0.491	0.441	0.05
996	SEC61G	SEC61G	chr7	-	54826850	54826939	54826854	54826939	54823471	54823574	996	3	2	1	0	129	125	0.559946171648	0.805402027713	0.592	1.0	-0.408
2969	CRCP	CRCP	chr7	+	65579804	65579957	65579804	65579901	65592690	65592727	2969	70	4	132	5	181	125	0.560412072417	0.805459176326	0.924	0.948	-0.024
1321	TRIM3	TRIM3	chr11	-	6479294	6479526	6479299	6479526	6478925	6479077	1321	21	3	25	2	130	125	0.560951961735	0.805622498236	0.871	0.923	-0.052
2392	ATP6V0E2	ATP6V0E2	chr7	+	149575766	149575879	149575766	149575835	149576423	149577801	2392	9	0	115	5	169	125	0.566878689761	0.811667214885	1.0	0.944	0.056
2582	ZNF227	ZNF227	chr19	+	44732598	44732786	44732598	44732725	44738854	44741421	2582	4	4	4	2	186	125	0.566183866741	0.811667214885	0.402	0.573	-0.171
2797	PHF8	PHF8	chrX	-	54012248	54012382	54012339	54012382	54011346	54011660	2797	58	0	87	1	216	125	0.566864734121	0.811667214885	1.0	0.981	0.019
632	CREB3L4	CREB3L4	chr1	+	153940314	153940660	153940314	153940640	153940997	153941175	632	7	16	10	16	145	125	0.56633689666	0.811667214885	0.274	0.35	-0.076
1694	SCHIP1	SCHIP1	chr3	+	159482231	159482927	159482231	159482888	159583951	159584070	1694	20	2	95	15	164	125	0.567927814897	0.812553800269	0.884	0.828	0.056
1429	FAM156A	FAM156A	chrX	+	52985470	52985953	52985470	52985544	53024484	53024651	1429	10	4	9	2	534	125	0.568966486138	0.81290034503	0.369	0.513	-0.144
193	PRNP	PRNP	chr20	+	4666796	4667158	4666796	4667154	4679856	4682234	193	294	304	147	140	129	125	0.569460347524	0.81290034503	0.484	0.504	-0.02
783	SCN5A	SCN5A	chr3	-	38595769	38596040	38595865	38596040	38589552	38593049	783	10	1	5	0	221	125	0.569385162817	0.81290034503	0.85	1.0	-0.15
1614	PIGA	PIGA	chrX	-	15349337	15350114	15349711	15350114	15344035	15344168	1614	96	2	243	8	499	125	0.570629443835	0.813806959871	0.923	0.884	0.039
2150	SLC45A4	SLC45A4	chr8	-	142222295	142222655	142222302	142222655	142217264	142221796	2150	34	2	7	0	132	125	0.570956628989	0.813806959871	0.942	1.0	-0.058
1676	ANKLE1	ANKLE1	chr19	+	17394033	17394771	17394033	17394693	17394897	17395075	1676	7	0	15	1	203	125	0.572596864948	0.814302539317	1.0	0.902	0.098
1958	NARS2	NARS2	chr11	-	78285392	78285909	78285873	78285909	78282379	78282489	1958	57	1	313	10	606	125	0.572536788759	0.814302539317	0.922	0.866	0.056
1996	C18orf21	C18orf21	chr18	+	33552587	33552803	33552587	33552768	33554858	33555058	1996	3	0	13	2	160	125	0.572248385493	0.814302539317	1.0	0.835	0.165
1421	CLCN5	CLCN5	chrX	+	49688015	49688350	49688015	49688091	49689780	49689924	1421	9	5	12	10	384	125	0.574727615096	0.816718189873	0.369	0.281	0.088
1483	BCS1L	BCS1L	chr2	+	219524759	219524941	219524759	219524889	219525661	219526030	1483	2	1	10	11	177	125	0.575983327393	0.81727364022	0.585	0.391	0.194
179	FAM86EP	FAM86EP	chr4	-	3948870	3949947	3949816	3949947	3943486	3945099	179	9	0	87	4	1071	125	0.575815849853	0.81727364022	1.0	0.717	0.283
3006	PTPRU	PTPRU	chr1	+	29637967	29638065	29637967	29638056	29638154	29638271	3006	287	145	68	30	134	125	0.576834668586	0.817636967357	0.649	0.679	-0.03
65	KRBOX4	KRBOX4	chrX	+	46322632	46322743	46322632	46322728	46332184	46334074	65	10	5	12	9	140	125	0.577104610822	0.817636967357	0.641	0.543	0.098
2674	ARMC5	ARMC5	chr16	+	31470174	31470661	31470174	31470297	31470788	31471320	2674	38	2	8	0	489	125	0.58046919159	0.821787844273	0.829	1.0	-0.171
1667	RCAN3	RCAN3	chr1	+	24829386	24829640	24829386	24829607	24840803	24841057	1667	1	1	23	9	158	125	0.58152241799	0.822047397159	0.442	0.669	-0.227
2986	ATF7	ATF7	chr12	-	53931198	53931336	53931261	53931336	53928285	53928443	2986	78	1	116	0	188	125	0.581502611072	0.822047397159	0.981	1.0	-0.019
475	HELLS	HELLS	chr10	+	96336418	96336562	96336418	96336466	96341082	96341279	475	12	0	131	4	221	125	0.58473439685	0.825970112142	1.0	0.949	0.051
1151	TXNL4A	TXNL4A	chr18	-	77748239	77748592	77748263	77748592	77737597	77737701	1151	153	2	601	12	149	125	0.585810085716	0.826010357414	0.985	0.977	0.008
1971	SLIT2	SLIT2	chr4	+	20490441	20490617	20490441	20490605	20493383	20493522	1971	3	127	0	17	137	125	0.586518646214	0.826010357414	0.021	0.0	0.021
2175	GLIPR2	GLIPR2	chr9	+	36147782	36147913	36147782	36147891	36148543	36148647	2175	1	46	0	55	147	125	0.58723583789	0.826010357414	0.018	0.0	0.018
258	ATP5J	ATP5J	chr21	-	27107163	27107965	27107797	27107965	27101941	27102112	258	283	8	794	28	759	125	0.587822185567	0.826010357414	0.853	0.824	0.029
2941	NAA60	NAA60	chr16	+	3534698	3535083	3534698	3535061	3535466	3536963	2941	50	79	70	97	147	125	0.586216273125	0.826010357414	0.35	0.38	-0.03
2995	MRPS14	MRPS14	chr1	-	174992407	174992591	174992499	174992591	174987553	174987712	2995	4	53	7	133	217	125	0.587795272668	0.826010357414	0.042	0.029	0.013
917	HERPUD1	HERPUD1	chr16	+	56973806	56974157	56973806	56974000	56976043	56976149	917	2262	12	1046	0	282	125	0.587067342504	0.826010357414	0.988	1.0	-0.012
199	DAP3	DAP3	chr1	+	155658884	155659034	155658884	155658965	155679563	155679615	199	53	143	91	274	194	125	0.588894384506	0.826902218957	0.193	0.176	0.017
595	MAFF	MAFF	chr22	+	38597938	38598245	38597938	38598219	38609829	38609896	595	14	900	1	130	151	125	0.590696199979	0.828816494403	0.013	0.006	0.007
1952	KRBA1	KRBA1	chr7	+	149412101	149412440	149412101	149412157	149417098	149417218	1952	4	3	3	1	408	125	0.592726190001	0.829407356031	0.29	0.479	-0.189
2022	CCND3	CCND3	chr6	-	41908689	41909586	41909189	41909586	41908107	41908323	2022	8	111	2	162	625	125	0.592339473417	0.829407356031	0.014	0.002	0.012
2213	DENND5A	DENND5A	chr11	-	9163486	9163655	9163520	9163655	9160374	9161401	2213	550	15	199	7	159	125	0.592872665607	0.829407356031	0.966	0.957	0.009
2517	DHCR7	DHCR7	chr11	-	71159335	71159477	71159358	71159477	71158655	71158780	2517	5	1	356	37	148	125	0.592362671373	0.829407356031	0.809	0.89	-0.081
2968	APEX1	APEX1	chr14	+	20923289	20923553	20923289	20923487	20923736	20923862	2968	506	29	974	49	191	125	0.593682589246	0.829926104789	0.919	0.929	-0.01
1268	ZNF234	ZNF234	chr19	+	44645709	44645886	44645709	44645768	44646466	44646520	1268	4	2	3	3	243	125	0.594906348183	0.83050003825	0.507	0.34	0.167
2677	TSN	TSN	chr2	+	122513120	122513529	122513120	122513421	122518984	122519100	2677	1	3	3	4	233	125	0.594971985074	0.83050003825	0.152	0.287	-0.135
1055	CEP41	CEP41	chr7	-	130044404	130044549	130044480	130044549	130042488	130042640	1055	56	1	125	1	201	125	0.596311770763	0.831755901655	0.972	0.987	-0.015
1811	AP5S1	AP5S1	chr20	+	3801170	3801501	3801170	3801349	3802748	3802940	1811	5	2	15	10	277	125	0.597531312587	0.832842316216	0.53	0.404	0.126
702	TMEM205	TMEM205	chr19	-	11456195	11456981	11456802	11456981	11455927	11456091	702	628	7	725	6	732	125	0.600852867796	0.836617559364	0.939	0.954	-0.015
912	UCKL1	UCKL1	chr20	-	62572146	62572209	62572169	62572209	62571946	62572069	912	76	3	154	4	148	125	0.601125209321	0.836617559364	0.955	0.97	-0.015
1970	ZNF688	ZNF688	chr16	-	30582754	30583728	30583442	30583728	30582330	30582444	1970	13	2	33	8	813	125	0.601780382784	0.83691311513	0.5	0.388	0.112
1678	WDR66	WDR66	chr12	+	122356462	122356614	122356462	122356601	122359191	122359589	1678	1	0	6	3	138	125	0.60282424858	0.837748404277	1.0	0.644	0.356
2702	CTSL	CTSL	chr9	+	90340973	90341313	90340973	90341164	90342508	90342644	2702	20	1	90	8	274	125	0.605692687336	0.841116222678	0.901	0.837	0.064
2536	FGD5-AS1	FGD5-AS1	chr3	-	14988593	14989012	14988616	14989012	14984285	14987661	2536	25	4	254	30	148	125	0.606175201645	0.841168231358	0.841	0.877	-0.036
329	AADAT	AADAT	chr4	-	171010762	171010887	171010774	171010887	171009546	171009715	329	0	20	1	44	137	125	0.606919817231	0.841583605698	0.0	0.02	-0.02
2254	FBXW8	FBXW8	chr12	+	117348760	117349160	117348760	117348962	117365827	117365932	2254	10	3	20	9	323	125	0.60939953943	0.843166273443	0.563	0.462	0.101
2477	NLRX1	NLRX1	chr11	+	119039421	119040011	119039421	119039630	119042064	119042182	2477	4	0	20	2	506	125	0.609334046685	0.843166273443	1.0	0.712	0.288
2904	LDAH	LDAH	chr2	-	21001051	21001225	21001069	21001225	20974569	20974739	2904	1	0	13	6	143	125	0.608520320155	0.843166273443	1.0	0.654	0.346
956	ZNF79	ZNF79	chr9	+	130186652	130187189	130186652	130187082	130191110	130191199	956	3	0	15	2	232	125	0.60984954726	0.843171649101	1.0	0.802	0.198
335	NDUFAF7	NDUFAF7	chr2	+	37468720	37468934	37468720	37468780	37471005	37471116	335	17	0	46	1	279	125	0.610417169813	0.843339510926	1.0	0.954	0.046
1300	HSD17B4	HSD17B4	chr5	+	118813111	118813196	118813111	118813187	118814528	118814716	1300	94	2	281	9	134	125	0.610984378728	0.843506556462	0.978	0.967	0.011
1499	ZNF302	ZNF302	chr19	+	35168543	35168761	35168543	35168738	35169641	35169718	1499	4	2	1	0	148	125	0.61352084663	0.843654060031	0.628	1.0	-0.372
1774	CCDC120	CCDC120	chrX	+	48919489	48919635	48919489	48919589	48919765	48919856	1774	2	1	19	19	171	125	0.612577759752	0.843654060031	0.594	0.422	0.172
1862	ZNF542P	ZNF542P	chr19	+	56886054	56886194	56886054	56886126	56888235	56891196	1862	5	7	12	24	193	125	0.612718155121	0.843654060031	0.316	0.245	0.071
484	PTBP3	PTBP3	chr9	-	115060111	115060196	115060120	115060196	115038123	115038293	484	58	33	222	143	134	125	0.611872480726	0.843654060031	0.621	0.592	0.029
601	SEC23B	SEC23B	chr20	+	18488187	18488616	18488187	18488313	18491465	18491700	601	41	2	252	8	428	125	0.613769488118	0.843654060031	0.857	0.902	-0.045
612	TMEM254	TMEM254	chr10	+	81841900	81841973	81841900	81841960	81850552	81852307	612	0	17	2	89	138	125	0.613565195995	0.843654060031	0.0	0.02	-0.02
227	THBS3	THBS3	chr1	-	155175983	155176197	155175990	155176197	155174850	155175107	227	2	29	1	28	132	125	0.61619069149	0.846366574794	0.061	0.033	0.028
2862	ATP5G1	ATP5G1	chr17	+	46970147	46970272	46970147	46970202	46970770	46970818	2862	2	86	11	318	195	125	0.617202202824	0.846712043674	0.015	0.022	-0.007
2982	ANAPC10	ANAPC10	chr4	-	146019271	146019371	146019282	146019371	146017136	146017263	2982	22	10	61	22	136	125	0.617786194829	0.846712043674	0.669	0.718	-0.049
631	CREB3L4	CREB3L4	chr1	+	153940997	153941175	153940997	153941115	153941405	153941652	631	19	6	67	16	185	125	0.617732282693	0.846712043674	0.681	0.739	-0.058
1727	ULK3	ULK3	chr15	-	75130091	75130139	75130097	75130139	75129709	75129776	1727	27	23	37	26	131	125	0.619075917331	0.847864843301	0.528	0.576	-0.048
1093	STMN3	STMN3	chr20	-	62275011	62275284	62275108	62275284	62273460	62273652	1093	2	105	9	316	222	125	0.619646071578	0.84803119137	0.011	0.016	-0.005
1217	C7orf49	C7orf49	chr7	-	134853537	134853812	134853720	134853812	134852483	134852559	1217	32	1	495	26	308	125	0.621207786069	0.848400337243	0.929	0.885	0.044
1464	DMPK	DMPK	chr19	-	46280584	46280848	46280599	46280848	46275898	46276010	1464	47	4	4	0	140	125	0.621483669589	0.848400337243	0.913	1.0	-0.087
1671	CKS1B	CKS1B	chr1	+	154947117	154947388	154947117	154947280	154950462	154950590	1671	10	132	94	1476	233	125	0.622609136379	0.848400337243	0.039	0.033	0.006
3067	ERI3	ERI3	chr1	-	44820563	44820951	44820931	44820951	44818521	44818597	3067	21	3	49	10	493	125	0.621058525074	0.848400337243	0.64	0.554	0.086
30	GMNN	GMNN	chr6	+	24775158	24775472	24775158	24775264	24777449	24777525	30	128	1	486	2	333	125	0.622351239562	0.848400337243	0.98	0.989	-0.009
54	CWF19L1	CWF19L1	chr10	-	102027282	102027438	102027327	102027438	102021735	102021820	54	1	12	1	26	170	125	0.621919472951	0.848400337243	0.058	0.028	0.03
1126	SH3YL1	SH3YL1	chr2	-	224863	224920	224867	224920	218135	219001	1126	5	0	124	8	129	125	0.623509269259	0.848462203182	1.0	0.938	0.062
2335	STK25	STK25	chr2	-	242447857	242448110	242447919	242448110	242440892	242441123	2335	4	2	16	13	187	125	0.623552381069	0.848462203182	0.572	0.451	0.121
1899	FAM104B	FAM104B	chrX	-	55185554	55185661	55185558	55185661	55171677	55172744	1899	2	3	22	20	129	125	0.624624179514	0.849309136174	0.392	0.516	-0.124
1458	AURKA	AURKA	chr20	-	54966998	54967351	54967223	54967351	54965611	54965721	1458	1	0	78	31	350	125	0.626520062066	0.850663015305	1.0	0.473	0.527
350	WDR61	WDR61	chr15	-	78591797	78592068	78591903	78592068	78588016	78588067	350	4	99	4	142	231	125	0.626448205476	0.850663015305	0.021	0.015	0.006
1609	MAPK10	MAPK10	chr4	-	87115461	87115560	87115488	87115560	87080450	87080620	1609	23	21	2	3	152	125	0.627914839894	0.851944757645	0.474	0.354	0.12
1766	CD151	CD151	chr11	+	832951	833026	832951	833022	836062	836153	1766	97	18	247	53	129	125	0.628933987223	0.852715377225	0.839	0.819	0.02
1314	TMEM230	TMEM230	chr20	-	5093375	5093733	5093388	5093733	5089977	5090091	1314	14	5	68	32	138	125	0.63081293772	0.854556209686	0.717	0.658	0.059
317	IFT52	IFT52	chr20	+	42219252	42219694	42219252	42219669	42223332	42223457	317	58	32	32	21	150	125	0.631196015197	0.854556209686	0.602	0.559	0.043
1463	ANTXR2	ANTXR2	chr4	-	80993562	80994477	80993862	80994477	80992736	80992808	1463	22	0	141	2	425	125	0.63376537474	0.855869479992	1.0	0.954	0.046
1523	STAT3	STAT3	chr17	-	40474299	40474512	40474302	40474512	40469199	40469242	1523	578	194	375	118	128	125	0.633977392587	0.855869479992	0.744	0.756	-0.012
1880	ZNF557	ZNF557	chr19	+	7069470	7069784	7069470	7069772	7070572	7070664	1880	2	1	5	1	137	125	0.632686375427	0.855869479992	0.646	0.82	-0.174
3091	FGFR4	FGFR4	chr5	+	176513872	176514078	176513872	176514034	176516550	176516694	3091	0	1	15	38	169	125	0.633640929942	0.855869479992	0.0	0.226	-0.226
22	AKAP8L	AKAP8L	chr19	-	15514285	15514526	15514468	15514526	15511960	15512414	22	463	4	417	5	308	125	0.635636982358	0.856885803607	0.979	0.971	0.008
633	ZNF501	ZNF501	chr3	+	44771097	44771507	44771097	44771214	44772967	44773052	633	4	5	4	3	418	125	0.635495994393	0.856885803607	0.193	0.285	-0.092
1467	PACRGL	PACRGL	chr4	+	20702035	20702410	20702035	20702234	20706088	20706156	1467	15	0	97	2	301	125	0.63749099761	0.858772619731	1.0	0.953	0.047
2152	UBE2J2	UBE2J2	chr1	-	1203112	1203372	1203241	1203372	1198725	1198766	2152	5	68	16	280	254	125	0.641556039238	0.860568427367	0.035	0.027	0.008
225	SKA2	SKA2	chr17	-	57232316	57232800	57232491	57232800	57187307	57189706	225	5	3	37	32	300	125	0.641486798547	0.860568427367	0.41	0.325	0.085
2284	RPS14	RPS14	chr5	-	149829048	149829319	149829054	149829319	149827147	149827298	2284	27	14	29	12	131	125	0.641304798399	0.860568427367	0.648	0.698	-0.05
2773	CDV3	CDV3	chr3	+	133293277	133293436	133293277	133293395	133293882	133293959	2773	3	0	8	1	166	125	0.640841969743	0.860568427367	1.0	0.858	0.142
529	XRCC4	XRCC4	chr5	+	82373316	82373481	82373316	82373434	82400728	82400877	529	0	4	2	25	172	125	0.640496038318	0.860568427367	0.0	0.055	-0.055
952	MBNL1-AS1	MBNL1-AS1	chr3	-	151987216	151987415	151987227	151987415	151980404	151986861	952	2	0	5	1	136	125	0.640760718871	0.860568427367	1.0	0.821	0.179
2269	MED18	MED18	chr1	+	28655512	28655691	28655512	28655635	28657107	28657246	2269	6	0	79	4	181	125	0.643070561038	0.861377292957	1.0	0.932	0.068
2955	UBE3B	UBE3B	chr12	+	109915427	109915914	109915427	109915581	109919441	109919547	2955	33	2	102	4	458	125	0.642679667412	0.861377292957	0.818	0.874	-0.056
1555	FAM193A	FAM193A	chr4	+	2696672	2696856	2696672	2696809	2698089	2698320	1555	148	0	95	1	172	125	0.644224561379	0.862311912894	1.0	0.986	0.014
1141	SIGMAR1	SIGMAR1	chr9	-	34637216	34637417	34637329	34637417	34636993	34637086	1141	139	2	518	5	238	125	0.646642790795	0.86432452235	0.973	0.982	-0.009
722	PCDH7	PCDH7	chr4	+	30921774	30921991	30921774	30921967	31144094	31148423	722	76	32	3	2	149	125	0.646624554657	0.86432452235	0.666	0.557	0.109
1683	CKAP2L	CKAP2L	chr2	-	113513553	113514791	113514469	113514791	113509843	113510051	1683	65	0	1403	6	1041	125	0.648447449848	0.866124155627	1.0	0.966	0.034
1061	NEURL4	NEURL4	chr17	-	7226266	7226442	7226272	7226442	7226053	7226185	1061	23	9	45	14	131	125	0.651625745057	0.869754702089	0.709	0.754	-0.045
1225	GLT8D1	GLT8D1	chr3	-	52739462	52740099	52739718	52740099	52734460	52734512	1225	45	5	95	8	381	125	0.65252563263	0.869836330916	0.747	0.796	-0.049
189	MED20	MED20	chr6	-	41877006	41877260	41877082	41877260	41873090	41875025	189	16	0	113	2	201	125	0.653988056207	0.869836330916	1.0	0.972	0.028
2596	CCDC103	CCDC103	chr17	+	42978887	42979024	42978887	42979020	42979732	42981047	2596	0	8	1	26	129	125	0.65365445292	0.869836330916	0.0	0.036	-0.036
2732	SERPINA1	SERPINA1	chr14	-	94856756	94857029	94856793	94857029	94848928	94849578	2732	0	2	2	12	162	125	0.653717544323	0.869836330916	0.0	0.114	-0.114
886	C6orf48	C6orf48	chr6	+	31802691	31802834	31802691	31802722	31803187	31803228	886	25	1	8	0	237	125	0.653574797844	0.869836330916	0.93	1.0	-0.07
1397	LYPLA1	LYPLA1	chr8	-	54978307	54978373	54978347	54978373	54975887	54975935	1397	30	2	844	40	165	125	0.65722493808	0.871242357397	0.919	0.941	-0.022
2104	FBXO44	FBXO44	chr1	+	11718323	11718450	11718323	11718421	11718792	11718928	2104	2	30	3	29	154	125	0.656019722155	0.871242357397	0.051	0.077	-0.026
2105	IL4I1	IL4I1	chr19	-	50432582	50432796	50432606	50432796	50430950	50431072	2105	79	4	150	10	149	125	0.657350053782	0.871242357397	0.943	0.926	0.017
2681	NAT1	NAT1	chr8	+	18069899	18070283	18069899	18070054	18076919	18076998	2681	4	0	25	2	354	125	0.656456830691	0.871242357397	1.0	0.815	0.185
39	MRPL10	MRPL10	chr17	-	45908676	45908907	45908825	45908907	45905866	45906036	39	3	90	3	132	274	125	0.656032481798	0.871242357397	0.015	0.01	0.005
1094	DDX11	DDX11	chr12	+	31226778	31227025	31226778	31226903	31231323	31231471	1094	60	5	170	11	247	125	0.65840870777	0.871735904377	0.859	0.887	-0.028
1136	CCDC90B	CCDC90B	chr11	-	82996595	82997450	82997142	82997450	82991183	82991303	1136	68	2	203	4	672	125	0.662731413022	0.871735904377	0.863	0.904	-0.041
1431	FAM156A	FAM156A	chrX	+	52984351	52984444	52984351	52984441	52985470	52985544	1431	59	1	78	0	128	125	0.661549614381	0.871735904377	0.983	1.0	-0.017
1708	COPB2	COPB2	chr3	-	139108310	139108522	139108389	139108522	139102139	139102277	1708	9	182	24	405	204	125	0.659511553704	0.871735904377	0.029	0.035	-0.006
1737	TRIM45	TRIM45	chr1	-	117660655	117661389	117660709	117661389	117659237	117659367	1737	12	1	24	1	179	125	0.663257264812	0.871735904377	0.893	0.944	-0.051
1913	UBL7-AS1	UBL7-AS1	chr15	+	74753605	74754439	74753605	74754372	74758376	74758471	1913	5	1	19	2	192	125	0.663105088186	0.871735904377	0.765	0.861	-0.096
1984	RAB29	RAB29	chr1	-	205744400	205744610	205744501	205744610	205743960	205744214	1984	1	0	14	5	226	125	0.662557679846	0.871735904377	1.0	0.608	0.392
2041	TYW5	TYW5	chr2	-	200813040	200813195	200813059	200813195	200808487	200808557	2041	2	3	14	33	144	125	0.659626315851	0.871735904377	0.367	0.269	0.098
2727	PTGES2	PTGES2	chr9	-	130889717	130890741	130890526	130890741	130887522	130887720	2727	34	2	103	4	934	125	0.661779752042	0.871735904377	0.695	0.775	-0.08
2987	ATF7	ATF7	chr12	-	53937080	53937232	53937113	53937232	53931198	53931336	2987	18	57	18	48	158	125	0.660794854314	0.871735904377	0.2	0.229	-0.029
47	RUSC2	RUSC2	chr9	+	35546426	35548532	35546426	35548207	35555056	35555698	47	120	0	223	1	450	125	0.66127863646	0.871735904377	1.0	0.984	0.016
957	APTX	APTX	chr9	-	32987541	32987840	32987757	32987840	32985968	32986028	957	152	0	391	2	341	125	0.660649049131	0.871735904377	1.0	0.986	0.014
1874	ANAPC11	ANAPC11	chr17	+	79849588	79849739	79849588	79849717	79852342	79852462	1874	22	45	36	85	147	125	0.664430348495	0.872670853826	0.294	0.265	0.029
231	RPL41	RPL41	chr12	+	56510373	56510583	56510373	56510443	56511265	56511616	231	521	3	335	0	265	125	0.665072654841	0.872907859479	0.988	1.0	-0.012
2225	IARS	IARS	chr9	-	95055722	95056038	95055892	95056038	95051582	95051708	2225	27	21	240	163	295	125	0.665536799917	0.872910861793	0.353	0.384	-0.031
1261	LINC01315	LINC01315	chr22	-	42764720	42765214	42765063	42765214	42760405	42760731	1261	40	3	4	0	468	125	0.666756806552	0.873602921322	0.781	1.0	-0.219
2250	TMEM80	TMEM80	chr11	+	695590	695846	695590	695822	698868	698888	2250	6	0	20	1	149	125	0.666988897073	0.873602921322	1.0	0.944	0.056
1073	IQCH-AS1	IQCH-AS1	chr15	-	67813856	67814182	67813883	67814182	67811337	67811440	1073	6	1	32	3	152	125	0.668711853764	0.874327885886	0.831	0.898	-0.067
2499	DEDD2	DEDD2	chr19	-	42719284	42719404	42719299	42719404	42713851	42713992	2499	145	8	55	4	140	125	0.668930223805	0.874327885886	0.942	0.925	0.017
2565	SKIL	SKIL	chr3	+	170102320	170102553	170102320	170102415	170108010	170108252	2565	451	10	177	5	263	125	0.66865708212	0.874327885886	0.955	0.944	0.011
1589	HES6	HES6	chr2	-	239148127	239148209	239148167	239148209	239146907	239147892	1589	20	2	3	0	165	125	0.669688503847	0.874714078971	0.883	1.0	-0.117
591	GNB3	GNB3	chr12	+	6952795	6952862	6952795	6952859	6952940	6953142	591	28	2	4	0	128	125	0.670326900249	0.874943260684	0.932	1.0	-0.068
1450	WDR4	WDR4	chr21	-	44293660	44293801	44293712	44293801	44279771	44279832	1450	7	0	51	2	177	125	0.671885629947	0.8763725608	1.0	0.947	0.053
1177	VEGFA	VEGFA	chr6	+	43748468	43748591	43748468	43748540	43749692	43749824	1177	2	55	0	248	176	125	0.672476496828	0.876538330348	0.025	0.0	0.025
159	TSPAN17	TSPAN17	chr5	+	176083078	176083135	176083078	176083126	176083700	176083817	159	1	66	7	288	134	125	0.674007416832	0.876890307525	0.014	0.022	-0.008
2588	C14orf159	C14orf159	chr14	+	91639632	91639783	91639632	91639747	91642277	91642400	2588	36	4	61	5	161	125	0.673729409997	0.876890307525	0.875	0.905	-0.03
26	TTC26	TTC26	chr7	+	138819400	138819538	138819400	138819467	138822592	138822685	26	20	1	70	2	196	125	0.674138421605	0.876890307525	0.927	0.957	-0.03
1574	LMO1	LMO1	chr11	-	8248400	8248647	8248521	8248647	8245850	8246268	1574	3	9	0	1	246	125	0.67578441609	0.877133812698	0.145	0.0	0.145
2487	SUPT20H	SUPT20H	chr13	-	37633616	37633850	37633695	37633850	37625624	37625720	2487	2	32	2	50	204	125	0.675523599241	0.877133812698	0.037	0.024	0.013
45	TNRC6C	TNRC6C	chr17	+	76044925	76047538	76044925	76047529	76060802	76061018	45	1	42	0	12	134	125	0.676181992117	0.877133812698	0.022	0.0	0.022
772	POLL	POLL	chr10	-	103344358	103344676	103344634	103344676	103343264	103343438	772	86	4	166	10	401	125	0.676017702932	0.877133812698	0.87	0.838	0.032
2363	SNHG17	SNHG17	chr20	-	37050733	37050888	37050738	37050888	37049652	37049745	2363	21	21	20	24	130	125	0.678221706132	0.878573697457	0.49	0.445	0.045
2476	SGOL1	SGOL1	chr3	-	20215740	20216547	20216496	20216547	20212534	20212724	2476	23	0	446	5	881	125	0.677835003297	0.878573697457	1.0	0.927	0.073
2591	C14orf159	C14orf159	chr14	+	91636346	91636545	91636346	91636530	91639632	91639783	2591	12	19	23	44	140	125	0.678794907706	0.878713955866	0.361	0.318	0.043
1135	CCDC90B	CCDC90B	chr11	-	82996915	82997450	82997142	82997450	82991183	82991303	1135	57	2	166	4	352	125	0.680351177411	0.879916363285	0.91	0.936	-0.026
1277	STOML2	STOML2	chr9	-	35103046	35103192	35103157	35103192	35102682	35102820	1277	19	1	95	8	236	125	0.680654879959	0.879916363285	0.91	0.863	0.047
3107	LYRM2	LYRM2	chr6	-	90347443	90347601	90347460	90347601	90341942	90347072	3107	11	28	42	126	142	125	0.683074571477	0.882440833966	0.257	0.227	0.03
80	PGAP2	PGAP2	chr11	+	3845499	3845679	3845499	3845606	3846249	3846358	80	7	31	21	76	198	125	0.683923166739	0.882933596405	0.125	0.149	-0.024
2717	TCEAL1	TCEAL1	chrX	+	102884421	102884501	102884421	102884489	102884812	102885876	2717	10	24	9	27	137	125	0.684993186596	0.88371134653	0.275	0.233	0.042
874	CDK5RAP2	CDK5RAP2	chr9	-	123334251	123334319	123334254	123334319	123330598	123330666	874	34	3	94	11	128	125	0.687101412596	0.885826514193	0.917	0.893	0.024
1539	STOX1	STOX1	chr10	+	70644015	70646374	70644015	70644215	70652344	70652816	1539	219	1	59	0	2284	125	0.688551979353	0.887091507142	0.923	1.0	-0.077
114	MRPL52	MRPL52	chr14	+	23299091	23299319	23299091	23299149	23299395	23299463	114	141	0	755	4	295	125	0.692514564087	0.887466566407	1.0	0.988	0.012
1319	PPP1R3F	PPP1R3F	chrX	+	49126305	49127336	49126305	49126396	49137868	49137924	1319	31	1	9	0	1065	125	0.690518779964	0.887466566407	0.784	1.0	-0.216
2049	TMEM55B	TMEM55B	chr14	-	20929321	20929771	20929342	20929771	20928813	20929004	2049	25	18	44	27	146	125	0.689362010824	0.887466566407	0.543	0.583	-0.04
561	VIPAS39	VIPAS39	chr14	-	77923437	77923983	77923837	77923983	77920352	77920445	561	25	40	21	39	525	125	0.69282894643	0.887466566407	0.13	0.114	0.016
638	ARSA	ARSA	chr22	-	51065983	51066601	51066373	51066601	51065593	51065834	638	57	1	192	2	515	125	0.690017806983	0.887466566407	0.933	0.959	-0.026
643	MOCS2	MOCS2	chr5	-	52405080	52405602	52405541	52405602	52404351	52404473	643	4	18	25	88	586	125	0.691724090689	0.887466566407	0.045	0.057	-0.012
721	CES2	CES2	chr16	+	66976550	66976688	66976550	66976640	66977201	66977274	721	59	7	104	15	173	125	0.693069128051	0.887466566407	0.859	0.834	0.025
854	AKT1S1	AKT1S1	chr19	-	50379859	50380644	50380281	50380644	50376173	50376559	854	94	1	112	2	547	125	0.691662240432	0.887466566407	0.956	0.928	0.028
900	CALHM2	CALHM2	chr10	-	105209143	105209856	105209156	105209856	105206542	105207325	900	14	6	3	2	138	125	0.691973079107	0.887466566407	0.679	0.576	0.103
600	SEC23B	SEC23B	chr20	+	18488187	18488634	18488187	18488313	18491465	18491700	600	43	2	239	8	446	125	0.694323007229	0.888470198824	0.858	0.893	-0.035
2549	OXLD1	OXLD1	chr17	-	79633175	79633667	79633179	79633667	79632065	79632614	2549	4	3	8	4	129	125	0.698609604885	0.89274655391	0.564	0.66	-0.096
260	ATP5J	ATP5J	chr21	-	27107163	27107965	27107625	27107965	27101941	27102112	260	245	15	740	51	587	125	0.698373497136	0.89274655391	0.777	0.755	0.022
424	MIB2	MIB2	chr1	+	1558768	1559079	1558768	1558862	1559153	1559325	424	34	5	4	1	342	125	0.699568169745	0.893367460012	0.713	0.594	0.119
154	ZCCHC17	ZCCHC17	chr1	+	31769828	31770060	31769828	31769922	31791955	31792013	154	3	1	16	3	263	125	0.700841950317	0.894351851684	0.588	0.717	-0.129
357	RPP25L	RPP25L	chr9	-	34611856	34612110	34612060	34612110	34610481	34611329	357	6	5	25	27	329	125	0.701285420209	0.894351851684	0.313	0.26	0.053
1110	TEAD2	TEAD2	chr19	-	49865589	49865714	49865629	49865714	49862691	49862756	1110	2	2	1	2	165	125	0.706802254251	0.895016236047	0.431	0.275	0.156
1114	ADRM1	ADRM1	chr20	+	60877951	60878105	60877951	60878101	60879516	60879633	1114	2	2	2	1	129	125	0.707129680397	0.895016236047	0.492	0.66	-0.168
1472	ADGRG1	ADGRG1	chr16	+	57662137	57662740	57662137	57662714	57675502	57675620	1472	0	3	5	63	151	125	0.707532338987	0.895016236047	0.0	0.062	-0.062
1597	EIF4ENIF1	EIF4ENIF1	chr22	-	31850129	31850362	31850165	31850362	31846274	31846346	1597	61	3	110	4	161	125	0.70632430058	0.895016236047	0.94	0.955	-0.015
1659	SEPT7-AS1	SEPT7-AS1	chr7	-	35840095	35840235	35840099	35840235	35833515	35833632	1659	2	2	2	1	129	125	0.707129680397	0.895016236047	0.492	0.66	-0.168
1773	CCDC120	CCDC120	chrX	+	48919765	48919856	48919765	48919820	48919998	48920132	1773	19	1	86	7	161	125	0.707870483098	0.895016236047	0.937	0.905	0.032
185	PHYKPL	PHYKPL	chr5	-	177651616	177651730	177651642	177651730	177649852	177649935	185	37	1	9	0	151	125	0.704544853584	0.895016236047	0.968	1.0	-0.032
1931	PSME1	PSME1	chr14	+	24607682	24607777	24607682	24607769	24607944	24608176	1931	9	286	35	1289	133	125	0.704459206042	0.895016236047	0.029	0.025	0.004
2305	FZR1	FZR1	chr19	+	3534418	3534520	3534418	3534511	3534792	3536755	2305	14	173	21	226	134	125	0.705644922692	0.895016236047	0.07	0.08	-0.01
2515	ANKRD42	ANKRD42	chr11	+	82921341	82921461	82921341	82921458	82922336	82922472	2515	117	0	51	1	128	125	0.704069113827	0.895016236047	1.0	0.98	0.02
2730	SERPINA1	SERPINA1	chr14	-	94855137	94855347	94855155	94855347	94854896	94855000	2730	1	0	3	1	143	125	0.705469617097	0.895016236047	1.0	0.724	0.276
4	ZRANB3	ZRANB3	chr2	-	135985381	135985585	135985387	135985585	135981995	135982087	4	11	2	11	3	131	125	0.704719964235	0.895016236047	0.84	0.778	0.062
607	NR2F1-AS1	NR2F1-AS1	chr5	-	92916172	92917026	92916847	92917026	92899069	92899169	607	73	44	26	18	800	125	0.707962578249	0.895016236047	0.206	0.184	0.022
1074	IQCH-AS1	IQCH-AS1	chr15	-	67813831	67814182	67813883	67814182	67811337	67811440	1074	8	1	39	3	177	125	0.709730580635	0.896317025084	0.85	0.902	-0.052
326	FAM45A	FAM45A	chr10	+	120867459	120867676	120867459	120867608	120871360	120871440	326	16	0	288	4	193	125	0.709939992884	0.896317025084	1.0	0.979	0.021
2280	C14orf80	C14orf80	chr14	+	105957317	105957469	105957317	105957463	105957958	105958037	2280	1	34	0	8	131	125	0.710912853482	0.896347760561	0.027	0.0	0.027
2918	DPH5	DPH5	chr1	-	101491220	101491362	101491238	101491362	101490864	101491022	2918	10	82	13	126	143	125	0.710562034901	0.896347760561	0.096	0.083	0.013
2446	BHLHB9	BHLHB9	chrX	+	101975884	101976019	101975884	101975955	102002744	102002839	2446	2	2	5	3	189	125	0.711851138444	0.896932434439	0.398	0.524	-0.126
1396	DIS3L2	DIS3L2	chr2	+	232995328	232995653	232995328	232995429	233028168	233028342	1396	7	5	6	3	349	125	0.712860809474	0.897555610791	0.334	0.417	-0.083
1865	ZNF33B	ZNF33B	chr10	-	43127737	43127887	43127742	43127887	43127376	43127472	1865	0	15	1	55	130	125	0.713295517147	0.897555610791	0.0	0.017	-0.017
2217	SS18L1	SS18L1	chr20	+	60733727	60733998	60733727	60733804	60734932	60735017	2217	11	218	1	30	319	125	0.714122374413	0.89799819537	0.019	0.013	0.006
2824	CNOT1	CNOT1	chr16	-	58590750	58590897	58590765	58590897	58589687	58589812	2824	74	27	265	88	140	125	0.715591970534	0.899247888503	0.71	0.729	-0.019
1301	EXOC1	EXOC1	chr4	+	56719815	56720119	56719815	56719963	56724479	56724613	1301	37	8	50	13	281	125	0.71695384236	0.900360639243	0.673	0.631	0.042
1799	KLF6	KLF6	chr10	-	3823958	3824406	3823986	3824406	3818187	3821782	1799	150	2	708	7	153	125	0.717502050395	0.900450780376	0.984	0.988	-0.004
734	RSPRY1	RSPRY1	chr16	+	57220195	57220962	57220195	57220341	57238415	57238920	734	178	4	64	2	746	125	0.718656114565	0.901300634723	0.882	0.843	0.039
1127	NME6	NME6	chr3	-	48342759	48342901	48342768	48342901	48339916	48340013	1127	0	1	4	15	134	125	0.720773102866	0.902159711534	0.0	0.199	-0.199
2906	GSTK1	GSTK1	chr7	+	142962084	142962389	142962084	142962185	142964709	142964826	2906	198	3	758	9	329	125	0.720748189856	0.902159711534	0.962	0.97	-0.008
2911	POMT1	POMT1	chr9	+	134378288	134378700	134378288	134378460	134381789	134381840	2911	5	9	1	1	365	125	0.720446652235	0.902159711534	0.16	0.255	-0.095
311	ANAPC15	ANAPC15	chr11	-	71822457	71822542	71822487	71822542	71822202	71822332	311	23	3	218	36	155	125	0.721318849829	0.902245285359	0.861	0.83	0.031
1352	NCK1	NCK1	chr3	+	136581049	136581195	136581049	136581161	136646825	136647069	1352	7	36	4	16	159	125	0.724030863888	0.902518531909	0.133	0.164	-0.031
1722	ERCC3	ERCC3	chr2	-	128051370	128051670	128051432	128051670	128051088	128051294	1722	1	8	0	2	187	125	0.723027558576	0.902518531909	0.077	0.0	0.077
2003	MICAL2	MICAL2	chr11	+	12159936	12160011	12159936	12160007	12183625	12183966	2003	2	4	47	130	129	125	0.724402440691	0.902518531909	0.326	0.259	0.067
2163	PNMAL1	PNMAL1	chr19	-	46972989	46974371	46973194	46974371	46969747	46971834	2163	82	1	103	2	330	125	0.72277465532	0.902518531909	0.969	0.951	0.018
293	EIF4B	EIF4B	chr12	+	53428395	53428508	53428395	53428493	53431192	53431406	293	144	1381	140	1405	140	125	0.723623889091	0.902518531909	0.085	0.082	0.003
3092	SPATA18	SPATA18	chr4	+	52948552	52948726	52948552	52948676	52951081	52951165	3092	0	2	1	8	175	125	0.723776935439	0.902518531909	0.0	0.082	-0.082
1236	TTC1	TTC1	chr5	+	159436106	159436200	159436106	159436197	159437506	159437865	1236	32	3	126	15	128	125	0.728115123263	0.902693609378	0.912	0.891	0.021
126	FNDC3A	FNDC3A	chr13	+	49765150	49765256	49765150	49765245	49765344	49765520	126	66	1	126	0	136	125	0.726704705377	0.902693609378	0.984	1.0	-0.016
1389	EEF1D	EEF1D	chr8	-	144663398	144663498	144663455	144663498	144663223	144663324	1389	3028	28	2337	24	182	125	0.727239366368	0.902693609378	0.987	0.985	0.002
240	PSMG3-AS1	PSMG3-AS1	chr7	+	1609708	1610169	1609708	1609915	1614350	1614499	240	6	3	6	2	379	125	0.728485602827	0.902693609378	0.397	0.497	-0.1
2886	PBX4	PBX4	chr19	-	19681394	19681642	19681495	19681642	19680917	19681108	2886	8	14	2	5	226	125	0.725030606975	0.902693609378	0.24	0.181	0.059
2939	NRP2	NRP2	chr2	+	206631506	206631542	206631506	206631527	206640969	206641880	2939	3	26	3	19	140	125	0.728841506831	0.902693609378	0.093	0.124	-0.031
669	RNF214	RNF214	chr11	+	117109316	117109827	117109316	117109362	117110516	117110576	669	100	2	338	5	590	125	0.727709340767	0.902693609378	0.914	0.935	-0.021
767	COMMD5	COMMD5	chr8	-	146078110	146078452	146078377	146078452	146075550	146076780	767	15	27	31	64	392	125	0.726575882243	0.902693609378	0.15	0.134	0.016
96	ALS2CL	ALS2CL	chr3	-	46722989	46723088	46722993	46723088	46722735	46722897	96	1	0	76	19	129	125	0.727990017043	0.902693609378	1.0	0.795	0.205
2765	NSUN4	NSUN4	chr1	+	46806849	46807537	46806849	46807169	46810472	46810816	2765	16	5	5	1	493	125	0.729963288086	0.902899616808	0.448	0.559	-0.111
42	TCEAL4	TCEAL4	chrX	+	102840412	102840611	102840412	102840552	102841146	102841219	42	8	127	23	314	184	125	0.729756549577	0.902899616808	0.041	0.047	-0.006
3048	SERPINB8	SERPINB8	chr18	+	61637262	61637421	61637262	61637404	61645532	61645710	3048	6	17	13	30	142	125	0.730706652729	0.903227974923	0.237	0.276	-0.039
375	ATG101	ATG101	chr12	+	52463757	52464026	52463757	52463855	52464137	52464267	375	204	30	166	22	296	125	0.731337837982	0.903417329272	0.742	0.761	-0.019
1876	ANAPC11	ANAPC11	chr17	+	79849588	79849717	79849588	79849709	79852342	79852462	1876	45	50	85	103	133	125	0.733490269349	0.903689389899	0.458	0.437	0.021
194	PRNP	PRNP	chr20	+	4666796	4667158	4666796	4667154	4679861	4682234	194	19	6	15	6	129	125	0.733636014014	0.903689389899	0.754	0.708	0.046
2226	STX4	STX4	chr16	+	31045546	31045857	31045546	31045646	31046290	31046361	2226	101	2	209	3	336	125	0.734426932743	0.903689389899	0.949	0.963	-0.014
2899	MRPL55	MRPL55	chr1	-	228296849	228297013	228296961	228297013	228295935	228296019	2899	48	5	14	2	237	125	0.734025058395	0.903689389899	0.835	0.787	0.048
573	SERPINB6	SERPINB6	chr6	-	2971766	2972399	2971825	2972399	2959401	2959576	573	31	0	98	1	184	125	0.732524670584	0.903689389899	1.0	0.985	0.015
998	CAPS	CAPS	chr19	+	5914950	5915157	5914950	5915076	5915231	5916222	998	31	3	29	2	206	125	0.734037832564	0.903689389899	0.862	0.898	-0.036
1616	PIGA	PIGA	chrX	-	15349337	15350114	15349995	15350114	15344035	15344168	1616	176	8	409	16	783	125	0.738294285641	0.904913229482	0.778	0.803	-0.025
1954	OSBPL9	OSBPL9	chr1	+	52195485	52195796	52195485	52195673	52211207	52211303	1954	8	2	75	25	248	125	0.737314349939	0.904913229482	0.668	0.602	0.066
2691	UNKL	UNKL	chr16	-	1417092	1417350	1417242	1417350	1413205	1416396	2691	30	3	28	2	275	125	0.736884624535	0.904913229482	0.82	0.864	-0.044
365	SHF	SHF	chr15	-	45464344	45464516	45464346	45464516	45464080	45464200	365	65	37	4	3	127	125	0.737722699807	0.904913229482	0.634	0.568	0.066
481	GOSR1	GOSR1	chr17	+	28804425	28804504	28804425	28804482	28808160	28808275	481	2	79	4	116	147	125	0.736926504296	0.904913229482	0.021	0.028	-0.007
864	DISC1	DISC1	chr1	+	232144530	232144795	232144530	232144729	232162180	232162298	864	4	0	18	1	191	125	0.73818444547	0.904913229482	1.0	0.922	0.078
2128	CCDC74A	CCDC74A	chr2	+	132285406	132285919	132285406	132285793	132287219	132287264	2128	1	3	12	23	251	125	0.738956209097	0.905137547112	0.142	0.206	-0.064
2493	ARMCX4	ARMCX4	chrX	+	100741009	100741085	100741009	100741079	100742179	100742259	2493	4	37	0	2	131	125	0.739691479474	0.905451357646	0.094	0.0	0.094
2098	C7orf50	C7orf50	chr7	-	1177824	1177893	1177834	1177893	1166892	1167022	2098	2	0	113	12	135	125	0.74086232176	0.905711376537	1.0	0.897	0.103
543	ARL6IP4	ARL6IP4	chr12	+	123465675	123465846	123465675	123465813	123466117	123466426	543	65	22	237	88	158	125	0.740688953907	0.905711376537	0.7	0.681	0.019
1833	NUDT12	NUDT12	chr5	-	102895743	102895955	102895797	102895955	102894579	102895169	1833	32	2	66	3	179	125	0.7425555959	0.905878498551	0.918	0.939	-0.021
2577	TRAPPC6A	TRAPPC6A	chr19	-	45681350	45681501	45681392	45681501	45668384	45668452	2577	10	37	5	15	167	125	0.74291622897	0.905878498551	0.168	0.2	-0.032
290	CLK1	CLK1	chr2	-	201724402	201726189	201725960	201726189	201721613	201721708	290	2053	2	408	0	1683	125	0.741883959688	0.905878498551	0.987	1.0	-0.013
485	PTBP3	PTBP3	chr9	-	115060111	115060196	115060120	115060196	115030328	115030475	485	14	10	83	51	134	125	0.742341476859	0.905878498551	0.566	0.603	-0.037
2311	TLE3	TLE3	chr15	-	70350488	70350630	70350497	70350630	70349812	70349997	2311	39	242	8	57	134	125	0.745447325408	0.906387824852	0.131	0.116	0.015
3035	THBS4	THBS4	chr5	+	79294154	79294250	79294154	79294198	79335899	79336103	3035	1	9	0	2	177	125	0.74537035024	0.906387824852	0.073	0.0	0.073
3066	ERI3	ERI3	chr1	-	44820563	44820951	44820931	44820951	44804716	44804994	3066	3	5	5	6	493	125	0.744684792408	0.906387824852	0.132	0.174	-0.042
327	WNK1	WNK1	chr12	+	999618	999679	999618	999676	1003727	1003801	327	184	15	249	18	128	125	0.744563949937	0.906387824852	0.923	0.931	-0.008
992	VCAM1	VCAM1	chr1	+	101186031	101186307	101186031	101186121	101188575	101188896	992	49	1	10	0	311	125	0.745731781823	0.906387824852	0.952	1.0	-0.048
700	PDCD6	PDCD6	chr5	+	306716	306875	306716	306869	314531	315089	700	7	0	35	1	131	125	0.746585793143	0.906842640771	1.0	0.971	0.029
1089	AFF2	AFF2	chrX	+	147733519	147733652	147733519	147733640	147743428	147744289	1089	7	31	0	1	137	125	0.749172167951	0.907970367425	0.171	0.0	0.171
1910	MFSD12	MFSD12	chr19	-	3557103	3557582	3557130	3557582	3550981	3551192	1910	22	1	36	1	152	125	0.749435858827	0.907970367425	0.948	0.967	-0.019
2330	FLNB	FLNB	chr3	+	58127584	58127656	58127584	58127623	58128376	58128479	2330	1	0	800	178	158	125	0.749350324067	0.907970367425	1.0	0.78	0.22
280	METTL23	METTL23	chr17	+	74722911	74723295	74722911	74723260	74725771	74725876	280	4	8	7	18	160	125	0.748158315007	0.907970367425	0.281	0.233	0.048
2199	ZBTB48	ZBTB48	chr1	+	6640050	6640196	6640050	6640109	6640600	6641359	2199	13	5	4	1	212	125	0.750647499942	0.908855717419	0.605	0.702	-0.097
1228	KIT	KIT	chr4	+	55592022	55592216	55592022	55592204	55593383	55593490	1228	7	70	0	2	137	125	0.753142739537	0.908965375303	0.084	0.0	0.084
1764	RTEL1	RTEL1	chr20	+	62326680	62327003	62326680	62326833	62327130	62327606	1764	30	15	100	56	295	125	0.753124732701	0.908965375303	0.459	0.431	0.028
2617	CTNS	CTNS	chr17	+	3539761	3540125	3539761	3540002	3540400	3540610	2617	22	1	36	1	248	125	0.751845640548	0.908965375303	0.917	0.948	-0.031
564	TSEN15	TSEN15	chr1	+	184041290	184041432	184041290	184041328	184041960	184043344	564	19	1	105	8	229	125	0.752741013185	0.908965375303	0.912	0.878	0.034
766	COMMD5	COMMD5	chr8	-	146078223	146078452	146078377	146078452	146075550	146076780	766	54	27	117	64	279	125	0.752214970351	0.908965375303	0.473	0.45	0.023
2593	CCDC103	CCDC103	chr17	+	42977079	42977227	42977079	42977197	42978357	42978509	2593	1	1	12	7	155	125	0.755212307927	0.910300549733	0.446	0.58	-0.134
2695	COPS7A	COPS7A	chr12	+	6833149	6833345	6833149	6833318	6833779	6833984	2695	41	15	68	22	152	125	0.755026201962	0.910300549733	0.692	0.718	-0.026
2375	MTRF1L	MTRF1L	chr6	-	153316270	153316454	153316378	153316454	153315647	153315811	2375	156	11	336	21	233	125	0.75637299165	0.911118517666	0.884	0.896	-0.012
1490	ZNF302	ZNF302	chr19	+	35168543	35169008	35168543	35168701	35169641	35169718	1490	7	1	4	1	432	125	0.757538843108	0.911184813743	0.669	0.536	0.133
2758	LOC374443	LOC374443	chr12	+	9809163	9809293	9809163	9809245	9809516	9811010	2758	6	3	9	6	173	125	0.757892021776	0.911184813743	0.591	0.52	0.071
3047	SERPINB8	SERPINB8	chr18	+	61637262	61637421	61637262	61637404	61647034	61647172	3047	2	2	6	4	142	125	0.757845093733	0.911184813743	0.468	0.569	-0.101
570	SERPINB6	SERPINB6	chr6	-	2971724	2972399	2971825	2972399	2959401	2959576	570	10	0	53	1	226	125	0.758356461385	0.911184813743	1.0	0.967	0.033
1457	AURKA	AURKA	chr20	-	54966998	54967351	54967209	54967351	54965611	54965721	1457	1	0	77	16	336	125	0.759748968677	0.912277986531	1.0	0.642	0.358
2218	FAM60A	FAM60A	chr12	-	31457915	31458057	31457919	31458057	31451010	31451158	2218	77	68	109	90	129	125	0.761106157663	0.912747866741	0.523	0.54	-0.017
305	TRMT2B	TRMT2B	chrX	-	100306772	100307105	100306805	100307105	100296305	100296360	305	1	0	9	2	158	125	0.760653249215	0.912747866741	1.0	0.781	0.219
2623	WDR20	WDR20	chr14	+	102606188	102606545	102606188	102606509	102661274	102661457	2623	1	25	3	51	161	125	0.762101523807	0.912861749795	0.03	0.044	-0.014
2871	C11orf74	C11orf74	chr11	+	36616042	36616191	36616042	36616142	36631630	36631789	2871	24	22	14	11	174	125	0.762167111734	0.912861749795	0.439	0.478	-0.039
2412	LETMD1	LETMD1	chr12	+	51445874	51446029	51445874	51445990	51447560	51447643	2412	4	32	2	12	164	125	0.763347112259	0.913696036839	0.087	0.113	-0.026
1234	ADAMTS13	ADAMTS13	chr9	+	136320406	136320725	136320406	136320557	136321190	136321337	1234	31	3	2	0	293	125	0.767585804201	0.914509080293	0.815	1.0	-0.185
129	FRMD5	FRMD5	chr15	-	44177865	44177953	44177878	44177953	44176924	44176993	129	0	4	3	67	138	125	0.766134530315	0.914509080293	0.0	0.039	-0.039
1430	FAM156A	FAM156A	chrX	+	52985470	52985953	52985470	52985544	52986285	52986436	1430	12	15	8	12	534	125	0.767897307103	0.914509080293	0.158	0.135	0.023
2504	PLIN2	PLIN2	chr9	-	19126111	19126446	19126394	19126446	19123562	19123645	2504	20	0	231	2	408	125	0.767432583485	0.914509080293	1.0	0.973	0.027
2703	CTSL	CTSL	chr9	+	90340973	90341223	90340973	90341164	90342508	90342644	2703	9	1	50	8	184	125	0.765211274986	0.914509080293	0.859	0.809	0.05
306	TRMT2B	TRMT2B	chrX	-	100306772	100307105	100306805	100307105	100292905	100293040	306	2	1	5	4	158	125	0.766231092031	0.914509080293	0.613	0.497	0.116
328	NLRP1	NLRP1	chr17	-	5436611	5436704	5436623	5436704	5436141	5436304	328	1	7	3	14	137	125	0.76712506116	0.914509080293	0.115	0.164	-0.049
845	PEX1	PEX1	chr7	-	92148273	92148392	92148308	92148392	92147454	92147569	845	2	15	5	49	160	125	0.766947719166	0.914509080293	0.094	0.074	0.02
2167	CANX	CANX	chr5	+	179125929	179126103	179125929	179126050	179132679	179132853	2167	315	36	790	96	178	125	0.770753596026	0.917332680409	0.86	0.852	0.008
1233	TRMT10B	TRMT10B	chr9	+	37763625	37763862	37763625	37763750	37768072	37768225	1233	5	8	19	25	237	125	0.772481982386	0.918233299817	0.248	0.286	-0.038
1990	DERL2	DERL2	chr17	-	5389182	5389550	5389388	5389550	5388470	5388536	1990	7	66	20	164	331	125	0.772107774476	0.918233299817	0.039	0.044	-0.005
1408	PHC3	PHC3	chr3	-	169899474	169899537	169899489	169899537	169896560	169896726	1408	2	16	2	22	140	125	0.77352323194	0.918315897215	0.1	0.075	0.025
300	MLH1	MLH1	chr3	+	37042445	37042544	37042445	37042539	37045891	37045965	300	82	2	93	3	130	125	0.773520561702	0.918315897215	0.975	0.968	0.007
2701	CTSL	CTSL	chr9	+	90340973	90341313	90340973	90341223	90342508	90342644	2701	20	9	82	42	215	125	0.774162892025	0.91849834647	0.564	0.532	0.032
1355	TMED4	TMED4	chr7	-	44621645	44621894	44621652	44621894	44621321	44621422	1355	265	3	370	3	132	125	0.775999054701	0.920099255574	0.988	0.992	-0.004
1091	ORC1	ORC1	chr1	-	52854113	52854309	52854128	52854309	52851523	52851621	1091	7	0	84	2	140	125	0.777502917321	0.921304397327	1.0	0.974	0.026
1877	ANAPC11	ANAPC11	chr17	+	79849588	79849739	79849588	79849717	79851427	79851490	1877	15	47	52	148	147	125	0.780376907352	0.923551881588	0.213	0.23	-0.017
843	VRK2	VRK2	chr2	+	58273776	58274003	58273776	58273956	58275961	58276102	843	2	0	68	6	172	125	0.780329724731	0.923551881588	1.0	0.892	0.108
1999	LPPR2	LPPR2	chr19	+	11474388	11474511	11474388	11474495	11474836	11474888	1999	33	32	7	8	141	125	0.781178380188	0.923921863927	0.478	0.437	0.041
2847	SNX3	SNX3	chr6	-	108581963	108582464	108582029	108582464	108544153	108544249	2847	726	33	756	32	191	125	0.784353375762	0.927096860657	0.935	0.939	-0.004
1057	CLINT1	CLINT1	chr5	-	157285937	157286183	157285960	157286183	157244450	157244555	1057	68	1	191	2	148	125	0.787259776599	0.928895066195	0.983	0.988	-0.005
1402	BRD8	BRD8	chr5	-	137513254	137513356	137513259	137513356	137507753	137507823	1402	2	91	2	121	130	125	0.787139693126	0.928895066195	0.021	0.016	0.005
303	TRMT2B	TRMT2B	chrX	-	100306239	100306722	100306632	100306722	100297030	100297301	303	20	2	47	6	518	125	0.787349151346	0.928895066195	0.707	0.654	0.053
1908	ZCCHC9	ZCCHC9	chr5	+	80597401	80597517	80597401	80597489	80600559	80600960	1908	5	10	19	32	153	125	0.789976883398	0.930833110737	0.29	0.327	-0.037
572	SERPINB6	SERPINB6	chr6	-	2971481	2972399	2971825	2972399	2959401	2959576	572	4	0	23	1	469	125	0.789827894183	0.930833110737	1.0	0.86	0.14
2044	DCAF4	DCAF4	chr14	+	73421093	73421191	73421093	73421170	73422230	73422404	2044	8	0	103	2	146	125	0.790530934527	0.930905586452	1.0	0.978	0.022
1115	ADRM1	ADRM1	chr20	+	60877951	60878105	60877951	60878101	60878623	60878837	1115	204	31	275	39	129	125	0.791661510919	0.931404666785	0.864	0.872	-0.008
2687	SLC37A4	SLC37A4	chr11	-	118899931	118900274	118900101	118900274	118898903	118899136	2687	29	0	486	3	295	125	0.791940370118	0.931404666785	1.0	0.986	0.014
2247	MEG3	MEG3	chr14	+	101295370	101296124	101295370	101296086	101302503	101302637	2247	308	12	4	0	163	125	0.793253782006	0.932369184074	0.952	1.0	-0.048
1576	BMP4	BMP4	chr14	-	54423267	54423554	54423476	54423554	54419993	54420118	1576	178	20	22	2	334	125	0.796493291131	0.935594978395	0.769	0.805	-0.036
1096	TGDS	TGDS	chr13	-	95243106	95243197	95243110	95243197	95235347	95235490	1096	6	0	39	1	129	125	0.798301914646	0.935974329207	1.0	0.974	0.026
1839	WDR26	WDR26	chr1	-	224619178	224619283	224619226	224619283	224612219	224612356	1839	98	126	130	175	173	125	0.798125122182	0.935974329207	0.36	0.349	0.011
974	FAM214A	FAM214A	chr15	-	52970626	52970831	52970768	52970831	52970202	52970319	974	51	7	10	1	267	125	0.7978787954	0.935974329207	0.773	0.824	-0.051
1572	ARFIP1	ARFIP1	chr4	+	153701088	153701378	153701088	153701243	153711910	153712027	1572	26	0	144	1	260	125	0.801835420091	0.9395343732	1.0	0.986	0.014
2179	LSS	LSS	chr21	-	47642543	47642652	47642576	47642652	47641767	47641889	2179	74	7	388	41	158	125	0.803599139744	0.94032486106	0.893	0.882	0.011
322	FIGNL1	FIGNL1	chr7	-	50517253	50517421	50517260	50517421	50515878	50515987	322	0	1	5	30	132	125	0.804002632525	0.94032486106	0.0	0.136	-0.136
578	HUS1	HUS1	chr7	-	48019006	48019222	48019064	48019222	48018285	48018413	578	7	31	23	90	183	125	0.803401568866	0.94032486106	0.134	0.149	-0.015
678	ALG3	ALG3	chr3	-	183966532	183966759	183966569	183966759	183963500	183963600	678	3	0	81	4	162	125	0.807783536457	0.94416257508	1.0	0.94	0.06
304	TRMT2B	TRMT2B	chrX	-	100306772	100307105	100306805	100307105	100297030	100297301	304	2	1	17	12	158	125	0.809810416546	0.945776693811	0.613	0.528	0.085
43	ZNF511	ZNF511	chr10	+	135123667	135123792	135123667	135123733	135125219	135125345	43	189	6	358	10	184	125	0.810165326603	0.945776693811	0.955	0.961	-0.006
2608	TNFAIP3	TNFAIP3	chr6	+	138188324	138188679	138188324	138188631	138192349	138192659	2608	29	21	79	62	173	125	0.811347730405	0.946050682189	0.499	0.479	0.02
2747	ASTN2	ASTN2	chr9	-	119188133	119188367	119188154	119188367	119187503	119187905	2747	20	1	3	0	146	125	0.81140114065	0.946050682189	0.945	1.0	-0.055
2242	POLR2F	POLR2F	chr22	+	38352779	38352908	38352779	38352849	38355352	38355483	2242	7	275	16	704	184	125	0.812962428146	0.947286676446	0.017	0.015	0.002
1257	DUS4L	DUS4L	chr7	+	107204401	107204692	107204401	107204504	107207494	107207631	1257	2	0	13	1	313	125	0.816364644425	0.948625858261	1.0	0.838	0.162
2248	MEG3	MEG3	chr14	+	101295370	101296124	101295370	101296086	101297757	101297871	2248	368	471	4	6	163	125	0.816621307614	0.948625858261	0.375	0.338	0.037
2255	GSTCD	GSTCD	chr4	+	106638749	106639196	106638749	106638935	106640216	106640684	2255	122	3	242	5	386	125	0.816152703923	0.948625858261	0.929	0.94	-0.011
2518	WDR73	WDR73	chr15	-	85197457	85197574	85197464	85197574	85196862	85196930	2518	3	10	8	32	132	125	0.815495609364	0.948625858261	0.221	0.191	0.03
2705	SYTL3	SYTL3	chr6	+	159083781	159084410	159083781	159083844	159086426	159086645	2705	2	0	27	2	691	125	0.814773667321	0.948625858261	1.0	0.709	0.291
1264	TTI2	TTI2	chr8	-	33370477	33370703	33370599	33370703	33369484	33370230	1264	0	1	2	13	247	125	0.818052010819	0.949704115754	0.0	0.072	-0.072
108	ZNF24	ZNF24	chr18	-	32924323	32924431	32924333	32924431	32920194	32920697	108	7	53	9	77	135	125	0.822047911757	0.952694215318	0.109	0.098	0.011
1632	HDHD1	HDHD1	chrX	-	7023660	7023879	7023789	7023879	6995260	6995490	1632	2	0	492	2	254	125	0.821411598466	0.952694215318	1.0	0.992	0.008
477	HELLS	HELLS	chr10	+	96336418	96336562	96336418	96336466	96342719	96342816	477	2	0	28	2	221	125	0.82249422096	0.952694215318	1.0	0.888	0.112
769	POLL	POLL	chr10	-	103347641	103348027	103347960	103348027	103347002	103347163	769	29	7	44	12	444	125	0.822643893862	0.952694215318	0.538	0.508	0.03
1138	TRPT1	TRPT1	chr11	-	63992266	63992442	63992272	63992442	63992014	63992189	1138	0	118	3	225	131	125	0.827375326936	0.953066803313	0.0	0.013	-0.013
1258	DUS4L	DUS4L	chr7	+	107204401	107204654	107204401	107204504	107207494	107207631	1258	2	0	14	1	275	125	0.827504033988	0.953066803313	1.0	0.864	0.136
1592	FUS	FUS	chr16	+	31195529	31195717	31195529	31195705	31196259	31196500	1592	299	6	342	6	137	125	0.825916559294	0.953066803313	0.978	0.981	-0.003
1929	TOMM5	TOMM5	chr9	-	37592249	37592636	37592306	37592636	37588411	37588929	1929	4	13	9	34	182	125	0.827295966085	0.953066803313	0.174	0.154	0.02
2110	GMPR2	GMPR2	chr14	+	24702684	24702804	24702684	24702799	24704942	24705026	2110	68	1	206	4	130	125	0.827037312967	0.953066803313	0.985	0.98	0.005
2361	PIDD1	PIDD1	chr11	-	800332	800451	800383	800451	800130	800244	2361	21	8	24	8	176	125	0.823533605565	0.953066803313	0.651	0.681	-0.03
2362	C1orf122	C1orf122	chr1	+	38273472	38274111	38273472	38273978	38274202	38274404	2362	0	8	1	38	258	125	0.826686045997	0.953066803313	0.0	0.013	-0.013
3094	SLC10A3	SLC10A3	chrX	-	153718645	153719029	153718932	153719029	153715644	153717421	3094	78	1	116	2	412	125	0.826856506659	0.953066803313	0.959	0.946	0.013
49	MORC2	MORC2	chr22	-	31324005	31324194	31324014	31324194	31322597	31322858	49	10	6	53	28	134	125	0.825299306095	0.953066803313	0.609	0.638	-0.029
1166	PHRF1	PHRF1	chr11	+	581491	581606	581491	581597	581964	582081	1166	14	2	26	3	134	125	0.831350401639	0.95592421791	0.867	0.89	-0.023
1250	AK2	AK2	chr1	-	33486967	33487062	33486991	33487062	33480122	33480195	1250	223	7	1082	31	149	125	0.830817477797	0.95592421791	0.964	0.967	-0.003
2194	BCL2L12	BCL2L12	chr19	+	50172280	50172421	50172280	50172372	50176954	50177173	2194	16	37	4	8	174	125	0.832441039858	0.95592421791	0.237	0.264	-0.027
2438	MADD	MADD	chr11	+	47317046	47317130	47317046	47317127	47317447	47317606	2438	26	13	59	27	128	125	0.8315405388	0.95592421791	0.661	0.681	-0.02
2967	APEX1	APEX1	chr14	+	20923289	20923548	20923289	20923487	20923736	20923862	2967	162	29	289	49	186	125	0.832513895598	0.95592421791	0.79	0.799	-0.009
1007	MIER1	MIER1	chr1	+	67450254	67450335	67450254	67450275	67452085	67454302	1007	2	2	3	4	185	125	0.835654972535	0.958461271989	0.403	0.336	0.067
1267	MSTO1	MSTO1	chr1	+	155583447	155583557	155583447	155583524	155583849	155584758	1267	56	9	116	17	158	125	0.836305160505	0.958461271989	0.831	0.844	-0.013
2818	TTC23	TTC23	chr15	-	99789375	99789824	99789621	99789824	99768737	99768937	2818	27	5	33	7	371	125	0.83776614885	0.958461271989	0.645	0.614	0.031
2830	ALDH18A1	ALDH18A1	chr10	-	97393247	97393406	97393253	97393406	97392715	97392806	2830	50	4	165	15	131	125	0.837176387818	0.958461271989	0.923	0.913	0.01
289	TRPS1	TRPS1	chr8	-	116635827	116635985	116635841	116635985	116631358	116632287	289	22	3	1	0	139	125	0.837738025695	0.958461271989	0.868	1.0	-0.132
617	METTL6	METTL6	chr3	-	15468880	15469054	15468908	15469054	15467793	15468142	617	0	30	1	65	153	125	0.836299768745	0.958461271989	0.0	0.012	-0.012
256	ARMCX2	ARMCX2	chrX	-	100914404	100914487	100914416	100914487	100914061	100914134	256	28	2	46	4	137	125	0.838326811849	0.958522489047	0.927	0.913	0.014
1682	PSMA4	PSMA4	chr15	+	78832746	78832881	78832746	78832805	78834246	78834272	1682	234	3	1083	16	201	125	0.839260073201	0.959009394407	0.98	0.977	0.003
1819	METTL5	METTL5	chr2	-	170681291	170681441	170681377	170681441	170680998	170681150	1819	15	12	90	66	211	125	0.839898549154	0.959159068218	0.425	0.447	-0.022
276	TOM1	TOM1	chr22	+	35742922	35742965	35742922	35742962	35743047	35743987	276	6	42	5	40	128	125	0.841189038463	0.960052706941	0.122	0.109	0.013
1070	PIGT	PIGT	chr20	+	44045156	44045334	44045156	44045294	44047934	44048035	1070	44	3	140	11	165	125	0.844427598593	0.963167266953	0.917	0.906	0.011
2710	ARHGAP22	ARHGAP22	chr10	-	49663044	49663177	49663096	49663177	49662130	49662204	2710	3	0	100	4	177	125	0.845164687707	0.963426574045	1.0	0.946	0.054
2828	SLC24A4	SLC24A4	chr14	+	92915417	92915560	92915417	92915503	92920243	92920413	2828	49	3	2	0	182	125	0.84600438495	0.963802463867	0.918	1.0	-0.082
2634	SLC50A1	SLC50A1	chr1	+	155107819	155108156	155107819	155108074	155108774	155108852	2634	4	2	29	12	207	125	0.847897014627	0.964795519353	0.547	0.593	-0.046
922	RACGAP1	RACGAP1	chr12	-	50419110	50419307	50419180	50419307	50410413	50410502	922	14	21	64	89	195	125	0.847637396048	0.964795519353	0.299	0.316	-0.017
1509	PLD2	PLD2	chr17	+	4722723	4722877	4722723	4722844	4725087	4725202	1509	35	6	84	13	158	125	0.84852227743	0.964926055561	0.822	0.836	-0.014
299	ZFAND1	ZFAND1	chr8	-	82633461	82633539	82633483	82633539	82630416	82630459	299	69	8	95	10	147	125	0.84919424262	0.965109512058	0.88	0.89	-0.01
1232	TSPAN4	TSPAN4	chr11	+	842940	843050	842940	843045	847200	847300	1232	3	4	14	22	130	125	0.849960915114	0.965400318248	0.419	0.38	0.039
1525	GOLGA2P10	GOLGA2P10	chr15	-	83182643	83182977	83182693	83182977	83146118	83146307	1525	8	1	1	0	175	125	0.85500836446	0.967746038487	0.851	1.0	-0.149
2431	ANKRD6	ANKRD6	chr6	+	90338830	90338957	90338830	90338942	90340151	90343553	2431	2	0	17	1	140	125	0.854889361968	0.967746038487	1.0	0.938	0.062
2867	SUMO3	SUMO3	chr21	-	46233776	46234019	46233890	46234019	46228961	46229033	2867	14	561	10	912	239	125	0.854433459395	0.967746038487	0.013	0.006	0.007
325	SEMA3B	SEMA3B	chr3	+	50310549	50310874	50310549	50310745	50310965	50311077	325	10	0	90	1	254	125	0.85442901877	0.967746038487	1.0	0.978	0.022
396	MID2	MID2	chrX	+	107160735	107160969	107160735	107160879	107167572	107167734	396	5	7	10	16	215	125	0.853940189894	0.967746038487	0.293	0.267	0.026
770	POLL	POLL	chr10	-	103347578	103348027	103347960	103348027	103347002	103347163	770	36	7	68	12	507	125	0.855098351467	0.967746038487	0.559	0.583	-0.024
2096	CD40	CD40	chr20	+	44755278	44755380	44755278	44755340	44756776	44756863	2096	0	2	16	283	165	125	0.856357272388	0.96859081078	0.0	0.041	-0.041
2520	BANF1	BANF1	chr11	+	65769549	65770041	65769549	65769984	65771096	65771617	2520	22	4	24	5	182	125	0.858874432831	0.970856864863	0.791	0.767	0.024
2270	ZNF131	ZNF131	chr5	+	43161350	43161715	43161350	43161708	43161810	43162033	2270	8	87	4	49	132	125	0.860135204997	0.971700859202	0.08	0.072	0.008
1517	MBD3	MBD3	chr19	-	1592520	1592760	1592616	1592760	1585053	1585213	1517	13	22	18	33	221	125	0.862626167873	0.972770559236	0.251	0.236	0.015
1738	SNX17	SNX17	chr2	+	27594135	27594335	27594135	27594210	27595489	27595607	1738	4	148	9	296	250	125	0.862611745409	0.972770559236	0.013	0.015	-0.002
1823	NCEH1	NCEH1	chr3	-	172365675	172365904	172365685	172365904	172363412	172363482	1823	4	0	752	20	135	125	0.862050689379	0.972770559236	1.0	0.972	0.028
1782	SHISA5	SHISA5	chr3	-	48538569	48538726	48538590	48538726	48520585	48520666	1782	8	0	152	2	146	125	0.863284118659	0.972932012084	1.0	0.985	0.015
223	CTNND1	CTNND1	chr11	+	57529233	57529591	57529233	57529540	57563048	57563201	223	4	0	76	2	176	125	0.865561187742	0.974916951628	1.0	0.964	0.036
1223	BRPF1	BRPF1	chr3	+	9783708	9783855	9783708	9783837	9784627	9784937	1223	48	67	42	56	143	125	0.871085969138	0.979637234421	0.385	0.396	-0.011
1526	GOLGA2P10	GOLGA2P10	chr15	-	82798065	82798399	82798115	82798399	82769534	82769723	1526	29	1	3	0	175	125	0.871306979398	0.979637234421	0.954	1.0	-0.046
2709	ARHGAP22	ARHGAP22	chr10	-	49687630	49687807	49687678	49687807	49663044	49663177	2709	1	0	9	1	173	125	0.870802691677	0.979637234421	1.0	0.867	0.133
705	PCSK9	PCSK9	chr1	+	55523708	55523882	55523708	55523830	55524171	55524320	705	2	0	273	14	177	125	0.872648624432	0.980562366336	1.0	0.932	0.068
2001	SLC16A1-AS1	SLC16A1-AS1	chr1	+	113499036	113500344	113499036	113499578	113503098	113503197	2001	5	1	33	8	891	125	0.873620721933	0.981071398962	0.412	0.367	0.045
2101	FAM3C	FAM3C	chr7	-	121036215	121036422	121036255	121036422	121023010	121023064	2101	6	0	123	2	165	125	0.875650742755	0.982767163781	1.0	0.979	0.021
451	ZNF84	ZNF84	chr12	+	133613871	133614140	133613871	133614131	133617863	133618068	451	5	8	5	7	134	125	0.876647022602	0.983301408141	0.368	0.4	-0.032
605	TJAP1	TJAP1	chr6	+	43466715	43466874	43466715	43466838	43468481	43468510	605	3	27	9	72	161	125	0.878106936284	0.984354750639	0.079	0.088	-0.009
1208	C7orf49	C7orf49	chr7	-	134853537	134853812	134853682	134853812	134850531	134851623	1208	26	0	369	2	270	125	0.879571636914	0.98531681817	1.0	0.988	0.012
138	POP1	POP1	chr8	+	99129520	99129618	99129520	99129558	99135563	99135707	138	3	0	31	1	185	125	0.881180595163	0.98531681817	1.0	0.954	0.046
1581	VPS29	VPS29	chr12	-	110937261	110937351	110937339	110937351	110933816	110934008	1581	22	50	9	22	203	125	0.882614483154	0.98531681817	0.213	0.201	0.012
1746	GTF3C1	GTF3C1	chr16	-	27475640	27476157	27475715	27476157	27474861	27474913	1746	73	82	60	65	200	125	0.882170502147	0.98531681817	0.357	0.366	-0.009
2405	PIGG	PIGG	chr4	+	492988	493836	492988	493087	494184	494390	2405	90	3	79	3	874	125	0.880790794287	0.98531681817	0.811	0.79	0.021
2825	PPOX	PPOX	chr1	+	161136180	161136462	161136180	161136401	161136629	161136724	2825	31	2	40	3	186	125	0.882333463756	0.98531681817	0.912	0.9	0.012
3089	MAP3K9	MAP3K9	chr14	-	71206614	71206881	71206758	71206881	71204961	71205115	3089	10	48	15	77	269	125	0.882218150266	0.98531681817	0.088	0.083	0.005
1829	RBM12	RBM12	chr20	-	34252681	34252878	34252723	34252878	34246851	34246936	1829	30	2	105	8	167	125	0.884252824121	0.985742493501	0.918	0.908	0.01
2997	GAR1	GAR1	chr4	+	110736665	110736960	110736665	110736701	110737308	110737534	2997	46	3	96	7	384	125	0.883867797548	0.985742493501	0.833	0.817	0.016
744	BCAR1	BCAR1	chr16	-	75270725	75270896	75270779	75270896	75268786	75269884	744	2	44	10	245	179	125	0.884560459777	0.985742493501	0.031	0.028	0.003
1474	CASP9	CASP9	chr1	-	15844604	15844890	15844744	15844890	15834367	15834402	1474	86	1	107	1	265	125	0.885864768028	0.985787895161	0.976	0.981	-0.005
2636	SLC50A1	SLC50A1	chr1	+	155108774	155108872	155108774	155108852	155110036	155110198	2636	0	3	3	97	145	125	0.885779102988	0.985787895161	0.0	0.026	-0.026
2780	PPP4R3A	PPP4R3A	chr14	-	91942154	91942310	91942193	91942310	91939582	91939714	2780	67	26	141	57	164	125	0.886279585842	0.985787895161	0.663	0.653	0.01
2790	GAPVD1	GAPVD1	chr9	+	128083711	128083841	128083711	128083778	128086076	128086202	2790	34	15	60	28	188	125	0.886687524748	0.985787895161	0.601	0.588	0.013
2707	KDM6A	KDM6A	chrX	+	44949967	44950109	44949967	44950077	44966654	44966781	2707	92	1	114	1	157	125	0.889048416578	0.987831573976	0.987	0.989	-0.002
343	PPCS	PPCS	chr1	+	42922164	42922744	42922164	42922395	42922917	42923021	343	83	0	373	1	474	125	0.891147363663	0.989581972575	1.0	0.99	0.01
2621	POLG	POLG	chr15	-	89877903	89878026	89877915	89878026	89876326	89877144	2621	7	10	19	25	137	125	0.891683809592	0.989596242002	0.39	0.409	-0.019
2622	ACSF2	ACSF2	chr17	+	48538602	48538731	48538602	48538648	48538993	48539047	2622	51	3	149	8	208	125	0.892772889163	0.990223451008	0.911	0.918	-0.007
2190	TESC	TESC	chr12	-	117484576	117484643	117484581	117484643	117484363	117484471	2190	6	25	5	19	130	125	0.894580245888	0.991421318405	0.188	0.202	-0.014
2512	CFL2	CFL2	chr14	-	35182459	35182767	35182602	35182767	35182265	35182342	2512	104	4	724	26	268	125	0.894925731555	0.991421318405	0.924	0.929	-0.005
784	NCOR1	NCOR1	chr17	-	15964714	15965208	15965071	15965208	15961784	15961913	784	241	1	602	3	482	125	0.895426555829	0.991421318405	0.984	0.981	0.003
1615	PIGA	PIGA	chrX	-	15349711	15350114	15349995	15350114	15344035	15344168	1615	82	8	174	16	409	125	0.896599889004	0.992139221439	0.758	0.769	-0.011
2837	PCDHA10	PCDHA10	chr5	+	140235467	140238021	140235467	140237232	140358533	140358592	2837	74	3	2	0	914	125	0.897429816739	0.992476508857	0.771	1.0	-0.229
1769	LIN54	LIN54	chr4	-	83905313	83906029	83905976	83906029	83900035	83900159	1769	300	13	268	11	788	125	0.899482141533	0.994164472221	0.785	0.794	-0.009
1702	MTFR2	MTFR2	chr6	-	136571113	136571449	136571401	136571449	136570174	136570291	1702	7	1	90	15	413	125	0.903358220573	0.995921674383	0.679	0.645	0.034
1805	ODF2	ODF2	chr9	+	131223220	131223346	131223220	131223289	131231461	131231632	1805	70	24	124	41	182	125	0.90411397103	0.995921674383	0.667	0.675	-0.008
1	NFU1	NFU1	chr2	-	69664402	69664760	69664492	69664760	69659033	69659137	1	1	19	4	86	215	125	0.902824678151	0.995921674383	0.03	0.026	0.004
2423	PPT2	PPT2	chr6	+	32121775	32122181	32121775	32122171	32122363	32122554	2423	10	3	18	6	135	125	0.904233647218	0.995921674383	0.755	0.735	0.02
2984	ZNF202	ZNF202	chr11	-	123601194	123601693	123601198	123601693	123600322	123600533	2984	3	2	12	7	129	125	0.901650715863	0.995921674383	0.592	0.624	-0.032
837	YAP1	YAP1	chr11	+	102076623	102076817	102076623	102076805	102080247	102080295	837	13	30	107	236	137	125	0.902515757911	0.995921674383	0.283	0.293	-0.01
1214	C7orf49	C7orf49	chr7	-	134853500	134853812	134853537	134853812	134852483	134852559	1214	37	4	374	38	162	125	0.904783605631	0.99594700911	0.877	0.884	-0.007
1163	UBL7	UBL7	chr15	-	74753008	74753529	74753498	74753529	74751024	74751237	1163	6	1	31	6	615	125	0.907453807456	0.998304828924	0.549	0.512	0.037
1142	SIGMAR1	SIGMAR1	chr9	-	34637263	34637417	34637329	34637417	34636993	34637086	1142	28	2	77	5	191	125	0.908652136122	0.998460777483	0.902	0.91	-0.008
830	SLC52A2	SLC52A2	chr8	+	145582843	145583083	145582843	145582980	145583282	145584153	830	89	0	692	4	228	125	0.908191079617	0.998460777483	1.0	0.99	0.01
2781	MLLT10	MLLT10	chr10	+	21823100	21823449	21823100	21823423	21823573	21823733	2781	28	6	35	7	151	125	0.912241388631	0.998568723761	0.794	0.805	-0.011
3062	LOC81691	LOC81691	chr16	+	20817766	20818139	20817766	20818027	20818273	20818413	3062	2	4	4	9	237	125	0.911784376865	0.998568723761	0.209	0.19	0.019
309	ANAPC15	ANAPC15	chr11	-	71823695	71823822	71823779	71823822	71822457	71822542	309	21	0	151	1	209	125	0.91129593787	0.998568723761	1.0	0.989	0.011
3114	TRNT1	TRNT1	chr3	+	3188113	3188307	3188113	3188247	3189133	3189387	3114	12	0	128	1	185	125	0.912448775627	0.998568723761	1.0	0.989	0.011
456	TANGO2	TANGO2	chr22	+	20024282	20024617	20024282	20024377	20030877	20030966	456	15	16	43	48	365	125	0.912269393579	0.998568723761	0.243	0.235	0.008
467	CETN3	CETN3	chr5	-	89695174	89695366	89695288	89695366	89689151	89689924	467	136	3	390	8	239	125	0.912168038807	0.998568723761	0.96	0.962	-0.002
476	HELLS	HELLS	chr10	+	96305523	96305709	96305523	96305664	96306133	96306255	476	7	11	30	50	170	125	0.911832461454	0.998568723761	0.319	0.306	0.013
2132	PRKCSH	PRKCSH	chr19	+	11558253	11558433	11558253	11558412	11558507	11558604	2132	74	65	76	65	146	125	0.913130355239	0.998736326043	0.494	0.5	-0.006
1199	SLC36A4	SLC36A4	chr11	-	92915971	92916060	92916000	92916060	92914856	92914952	1199	3	0	119	3	154	125	0.915573389238	0.998875302046	1.0	0.97	0.03
1215	C7orf49	C7orf49	chr7	-	134853682	134853812	134853720	134853812	134852483	134852559	1215	3	1	88	26	163	125	0.915020910152	0.998875302046	0.697	0.722	-0.025
1218	NOLC1	NOLC1	chr10	+	103918949	103919095	103918949	103919065	103919189	103919325	1218	84	416	100	504	155	125	0.917819979038	0.998875302046	0.14	0.138	0.002
1227	SNHG16	SNHG16	chr17	+	74557369	74557484	74557369	74557480	74559200	74561430	1227	5	236	6	304	129	125	0.913963475744	0.998875302046	0.02	0.019	0.001
2387	C20orf96	C20orf96	chr20	-	271227	271419	271231	271419	270899	270948	2387	2	5	1	3	129	125	0.914624866142	0.998875302046	0.279	0.244	0.035
2944	MBD4	MBD4	chr3	-	129155285	129156151	129155303	129156151	129152904	129152979	2944	16	41	38	101	143	125	0.917100932919	0.998875302046	0.254	0.247	0.007
312	PARN	PARN	chr16	-	14723963	14724128	14724046	14724128	14723453	14723531	312	32	2	70	4	208	125	0.917557363355	0.998875302046	0.906	0.913	-0.007
526	APOE	APOE	chr19	+	45409005	45409180	45409005	45409098	45409858	45409924	526	14	222	4	68	207	125	0.918013968071	0.998875302046	0.037	0.034	0.003
698	ATP2A1-AS1	ATP2A1-AS1	chr16	-	28890809	28891242	28890862	28891242	28890277	28890425	698	1	4	4	18	178	125	0.917908369205	0.998875302046	0.149	0.135	0.014
1026	ZNRD1	ZNRD1	chr6	+	30029016	30029175	30029016	30029166	30029291	30029446	1026	22	7	33	10	134	125	0.932020252796	1.0	0.746	0.755	-0.009
102	NTMT1	NTMT1	chr9	+	132396332	132396585	132396332	132396500	132397486	132398410	102	148	22	475	70	210	125	0.973465891165	1.0	0.8	0.802	-0.002
1034	PIGBOS1	PIGBOS1	chr15	-	55611061	55611392	55611104	55611392	55609381	55610065	1034	11	5	24	11	168	125	0.992180431995	1.0	0.621	0.619	0.002
1037	NAE1	NAE1	chr16	-	66860570	66860683	66860579	66860683	66860425	66860486	1037	0	62	2	414	134	125	1	1.0	0.0	0.004	-0.004
1053	HMGA1	HMGA1	chr6	+	34208513	34208692	34208513	34208659	34211244	34211295	1053	128	0	1055	2	158	125	1	1.0	1.0	0.998	0.002
1067	ABCB8	ABCB8	chr7	+	150741057	150741308	150741057	150741233	150742295	150744869	1067	55	1	120	2	200	125	0.938093288401	1.0	0.972	0.974	-0.002
1116	ADRM1	ADRM1	chr20	+	60877951	60878105	60877951	60878101	60881252	60881376	1116	5	3	3	2	129	125	0.933798609997	1.0	0.618	0.592	0.026
1134	CCDC90B	CCDC90B	chr11	-	82996595	82997450	82996915	82997450	82991183	82991303	1134	51	40	175	138	445	125	0.982111074955	1.0	0.264	0.263	0.001
1145	SIGMAR1	SIGMAR1	chr9	-	34637543	34637823	34637603	34637823	34637216	34637417	1145	67	0	204	1	185	125	1	1.0	1.0	0.993	0.007
1155	COMMD6	COMMD6	chr13	-	76111619	76111811	76111799	76111811	76104249	76104402	1155	1	1087	2	971	305	125	1	1.0	0.0	0.001	-0.001
1156	COMMD6	COMMD6	chr13	-	76111634	76111811	76111799	76111811	76104249	76104402	1156	0	1087	4	971	290	125	1	1.0	0.0	0.002	-0.002
1174	VEGFA	VEGFA	chr6	+	43749692	43749824	43749692	43749789	43752277	43754223	1174	396	3	598	1	160	125	1	1.0	0.99	0.998	-0.008
1203	GSKIP	GSKIP	chr14	+	96846024	96846125	96846024	96846092	96848583	96848842	1203	38	0	395	3	158	125	1	1.0	1.0	0.99	0.01
120	HNRNPM	HNRNPM	chr19	+	8530207	8530399	8530207	8530246	8531118	8531272	120	1206	0	2198	4	278	125	1	1.0	1.0	0.996	0.004
1210	C7orf49	C7orf49	chr7	-	134853500	134853812	134853682	134853812	134850531	134851623	1210	35	0	482	2	307	125	0.964625003287	1.0	1.0	0.99	0.01
1241	RCHY1	RCHY1	chr4	-	76439364	76439640	76439406	76439640	76434386	76434506	1241	0	44	1	124	167	125	1	1.0	0.0	0.006	-0.006
1246	UBE2D3	UBE2D3	chr4	-	103748748	103749105	103748891	103749105	103747641	103747793	1246	127	5	240	9	268	125	0.931011230327	1.0	0.922	0.926	-0.004
1254	DUS4L	DUS4L	chr7	+	107204401	107204692	107204401	107204654	107205032	107205121	1254	3	2	4	3	163	125	0.929169323869	1.0	0.535	0.506	0.029
1255	DUS4L	DUS4L	chr7	+	107214148	107214328	107214148	107214266	107215632	107215755	1255	2	5	26	66	187	125	0.976003919003	1.0	0.211	0.208	0.003
1270	SNX12	SNX12	chrX	-	70287991	70288298	70288003	70288298	70282703	70282799	1270	60	0	294	2	137	125	1	1.0	1.0	0.993	0.007
1288	C20orf24	C20orf24	chr20	+	35238003	35238161	35238003	35238133	35240412	35240960	1288	3	338	6	814	153	125	1	1.0	0.007	0.006	0.001
1293	N4BP2L2	N4BP2L2	chr13	-	33101544	33101669	33101594	33101669	33096318	33096407	1293	107	2	200	4	175	125	0.950658413474	1.0	0.974	0.973	0.001
130	FRMD5	FRMD5	chr15	-	44181006	44181070	44181021	44181070	44180372	44180464	130	2	0	56	2	140	125	0.92405796127	1.0	1.0	0.962	0.038
1315	EFCAB11	EFCAB11	chr14	-	90420929	90421121	90421076	90421121	90420249	90420345	1315	4	0	68	1	272	125	0.945634196858	1.0	1.0	0.969	0.031
1323	UBE2I	UBE2I	chr16	+	1359153	1359420	1359153	1359272	1364020	1364097	1323	7	4	26	14	273	125	0.937225875395	1.0	0.445	0.46	-0.015
1337	HDAC9	HDAC9	chr7	+	18535368	18535646	18535368	18535477	18535884	18535947	1337	19	9	22	10	294	125	0.942907841364	1.0	0.473	0.483	-0.01
1374	TUBB	TUBB	chr6	+	30687977	30688340	30687977	30688317	30690694	30690805	1374	86	71	531	438	148	125	0.997779838513	1.0	0.506	0.506	0.0
1393	NXF1	NXF1	chr11	-	62566010	62567958	62567848	62567958	62564789	62564858	1393	9187	2	1189	0	1963	125	1	1.0	0.997	1.0	-0.003
1404	PKM	PKM	chr15	-	72523236	72523727	72523456	72523727	72511284	72511451	1404	3	1211	22	8412	345	125	1	1.0	0.001	0.001	0.0
1406	PKM	PKM	chr15	-	72523240	72523727	72523456	72523727	72511284	72511451	1406	0	1211	16	8412	341	125	1	1.0	0.0	0.001	-0.001
1411	EIF1AD	EIF1AD	chr11	-	65769380	65769637	65769510	65769637	65767773	65767952	1411	118	23	100	19	255	125	0.941850946939	1.0	0.715	0.721	-0.006
1418	MEST	MEST	chr7	+	130135208	130135363	130135208	130135321	130136996	130137076	1418	1668	1	226	0	167	125	1	1.0	0.999	1.0	-0.001
1419	CLEC16A	CLEC16A	chr16	+	11096930	11097162	11096930	11097114	11114049	11114182	1419	21	19	79	73	173	125	0.953452374863	1.0	0.444	0.439	0.005
141	QARS	QARS	chr3	-	49141756	49141904	49141789	49141904	49141295	49141405	141	405	0	815	2	158	125	1	1.0	1.0	0.997	0.003
1423	TMEM189	TMEM189	chr20	-	48747392	48747484	48747401	48747484	48746082	48746227	1423	243	1	411	0	134	125	1	1.0	0.996	1.0	-0.004
1432	FAM156A	FAM156A	chrX	+	52985470	52985953	52985470	52985544	53024593	53024651	1432	9	1	8	1	534	125	0.945610690879	1.0	0.678	0.652	0.026
1437	RAN	RAN	chr12	+	131357380	131357465	131357380	131357457	131357547	131357673	1437	1786	2	5047	4	133	125	1	1.0	0.999	0.999	0.0
1461	AURKA	AURKA	chr20	-	54966998	54967351	54967223	54967351	54963211	54963258	1461	2	1	82	45	350	125	0.940513554007	1.0	0.417	0.394	0.023
1479	STRA13	STRA13	chr17	-	79977168	79977257	79977183	79977257	79976578	79977095	1479	92	7	299	23	140	125	0.988747521834	1.0	0.921	0.921	0.0
1487	ARL13B	ARL13B	chr3	+	93754174	93754285	93754174	93754280	93755395	93755598	1487	1	104	0	48	130	125	1	1.0	0.009	0.0	0.009
1515	RPSA	RPSA	chr3	+	39450096	39450230	39450096	39450215	39452244	39452490	1515	11	5379	19	10770	140	125	1	1.0	0.002	0.002	0.0
1554	FAM193A	FAM193A	chr4	+	2696672	2696869	2696672	2696856	2698089	2698320	1554	1	111	0	74	138	125	1	1.0	0.008	0.0	0.008
156	ZCCHC17	ZCCHC17	chr1	+	31819486	31819665	31819486	31819587	31821675	31821821	156	0	87	1	316	203	125	1	1.0	0.0	0.002	-0.002
1578	LRBA	LRBA	chr4	-	151223776	151223944	151223779	151223944	151207084	151207186	1578	16	0	140	1	128	125	1	1.0	1.0	0.993	0.007
1606	PLS3	PLS3	chrX	+	114856557	114856721	114856557	114856640	114863509	114863639	1606	267	1	1001	0	206	125	1	1.0	0.994	1.0	-0.006
1627	HN1	HN1	chr17	-	73143614	73143748	73143650	73143748	73142760	73142779	1627	5	493	2	1980	161	125	1	1.0	0.008	0.001	0.007
1663	EDF1	EDF1	chr9	-	139757739	139757900	139757793	139757900	139757357	139757451	1663	2465	5	4150	6	179	125	1	1.0	0.997	0.998	-0.001
1664	EDF1	EDF1	chr9	-	139757739	139757900	139757802	139757900	139757357	139757451	1664	2539	0	4281	3	188	125	1	1.0	1.0	0.999	0.001
1673	GGT1	GGT1	chr22	+	24999123	24999494	24999123	24999288	25005931	25006000	1673	2	0	93	2	331	125	0.976648892877	1.0	1.0	0.946	0.054
1684	TRIM24	TRIM24	chr7	+	138239442	138239711	138239442	138239609	138252225	138252399	1684	199	46	157	37	227	125	0.93871323896	1.0	0.704	0.7	0.004
1711	ATP5A1	ATP5A1	chr18	-	43669788	43669962	43669854	43669962	43669531	43669698	1711	1545	7	3504	11	191	125	1	1.0	0.993	0.995	-0.002
1712	ATP5A1	ATP5A1	chr18	-	43674945	43675097	43675018	43675097	43671647	43671817	1712	12	897	18	1955	198	125	1	1.0	0.008	0.006	0.002
1713	ATP5A1	ATP5A1	chr18	-	43677801	43678319	43678137	43678319	43675018	43675097	1713	11	590	1	1012	461	125	1	1.0	0.005	0.0	0.005
1718	ZFAS1	ZFAS1	chr20	+	47894714	47895253	47894714	47894934	47895640	47895745	1718	1923	4	1362	0	444	125	1	1.0	0.993	1.0	-0.007
1740	SNX17	SNX17	chr2	+	27594135	27594210	27594135	27594174	27595489	27595607	1740	148	1	296	0	161	125	1	1.0	0.991	1.0	-0.009
1741	SNX17	SNX17	chr2	+	27593362	27593673	27593362	27593508	27594135	27594210	1741	142	0	249	1	290	125	1	1.0	1.0	0.991	0.009
1753	SNX2	SNX2	chr5	+	122110690	122111457	122110690	122110906	122130960	122131078	1753	2	262	31	757	676	125	1	1.0	0.001	0.008	-0.007
1760	COX7A2	COX7A2	chr6	-	75950838	75950981	75950891	75950981	75950016	75950101	1760	6	732	19	1746	178	125	1	1.0	0.006	0.008	-0.002
1796	KLF6	KLF6	chr10	-	3823832	3824406	3823986	3824406	3822297	3822421	1796	1586	5	5644	7	279	125	1	1.0	0.993	0.997	-0.004
1797	KLF6	KLF6	chr10	-	3823832	3824406	3823958	3824406	3818187	3821782	1797	913	0	3073	2	251	125	1	1.0	1.0	0.999	0.001
1798	KLF6	KLF6	chr10	-	3823832	3824406	3823986	3824406	3818187	3821782	1798	1063	2	3779	7	279	125	1	1.0	0.996	0.996	0.0
181	TBC1D7	TBC1D7	chr6	-	13328527	13328815	13328687	13328815	13327018	13327138	181	1	1	15	14	285	125	0.978383486791	1.0	0.305	0.32	-0.015
1914	UBL7-AS1	UBL7-AS1	chr15	+	74753605	74754439	74753605	74754368	74758376	74758471	1914	6	2	19	6	196	125	0.953532451199	1.0	0.657	0.669	-0.012
1919	UBE4A	UBE4A	chr11	+	118243221	118243402	118243221	118243381	118243800	118244003	1919	2	90	3	132	146	125	0.990738018944	1.0	0.019	0.019	0.0
1935	LMNA	LMNA	chr1	+	156108278	156108548	156108278	156108398	156108870	156109880	1935	8492	4	1104	0	275	125	1	1.0	0.999	1.0	-0.001
1992	STX16	STX16	chr20	+	57226308	57226490	57226308	57226470	57227128	57227194	1992	30	1	65	2	145	125	0.942616236771	1.0	0.963	0.966	-0.003
2020	ING4	ING4	chr12	-	6762101	6762216	6762110	6762216	6761827	6761933	2020	44	18	52	21	134	125	0.973948499516	1.0	0.695	0.698	-0.003
2028	MRPL11	MRPL11	chr11	-	66206180	66206319	66206252	66206319	66205634	66205730	2028	37	4	67	7	197	125	0.957223347674	1.0	0.854	0.859	-0.005
2093	KAT6B	KAT6B	chr10	+	76735156	76736088	76735156	76735212	76737073	76737195	2093	224	9	98	4	1001	125	0.977561953772	1.0	0.757	0.754	0.003
2095	KAT6B	KAT6B	chr10	+	76735156	76735539	76735156	76735212	76737073	76737195	2095	72	9	32	4	452	125	0.998192551063	1.0	0.689	0.689	0.0
2140	CLTC	CLTC	chr17	+	57721636	57721856	57721636	57721844	57724758	57725027	2140	0	112	7	754	137	125	1	1.0	0.0	0.008	-0.008
2189	RFWD2	RFWD2	chr1	-	176132950	176133027	176132962	176133027	176132004	176132124	2189	45	18	113	46	137	125	0.960424916795	1.0	0.695	0.691	0.004
2200	HMOX2	HMOX2	chr16	+	4526340	4526666	4526340	4526488	4555484	4555611	2200	0	38	2	280	303	125	1	1.0	0.0	0.003	-0.003
2208	SKA1	SKA1	chr18	+	47901391	47901609	47901391	47901564	47902189	47902288	2208	3	3	47	45	170	125	0.963932275092	1.0	0.424	0.434	-0.01
2221	ELOVL1	ELOVL1	chr1	-	43830212	43830318	43830285	43830318	43829994	43830131	2221	74	1	1512	22	198	125	0.972666180531	1.0	0.979	0.977	0.002
2224	UPF1	UPF1	chr19	+	18963795	18963913	18963795	18963880	18964060	18964159	2224	24	111	49	231	158	125	0.945271974534	1.0	0.146	0.144	0.002
2265	ZNF484	ZNF484	chr9	-	95640101	95640320	95640171	95640320	95637296	95637341	2265	3	6	2	4	195	125	0.997568371809	1.0	0.243	0.243	0.0
2266	SLC39A7	SLC39A7	chr6	+	33168602	33169433	33168602	33168715	33169521	33169690	2266	1834	1	2761	0	843	125	1	1.0	0.996	1.0	-0.004
2308	TLE3	TLE3	chr15	-	70366841	70366946	70366871	70366946	70358352	70358557	2308	76	182	18	43	155	125	0.992591140544	1.0	0.252	0.252	0.0
2367	ANXA2	ANXA2	chr15	-	60690069	60690185	60690141	60690185	60678226	60678285	2367	4	743	18	8716	197	125	1	1.0	0.003	0.001	0.002
2406	PIGG	PIGG	chr4	+	492988	493514	492988	493087	494184	494390	2406	107	3	101	3	552	125	0.947147287897	1.0	0.89	0.884	0.006
2413	DAZAP2	DAZAP2	chr12	+	51634654	51634900	51634654	51634823	51636113	51637717	2413	810	3	1809	1	202	125	1	1.0	0.994	0.999	-0.005
2454	PSMA6	PSMA6	chr14	+	35761522	35761806	35761522	35761758	35777199	35777294	2454	2	410	3	1461	173	125	1	1.0	0.004	0.001	0.003
2456	C1orf43	C1orf43	chr1	-	154192817	154193273	154192894	154193273	154186368	154186422	2456	215	0	343	1	202	125	1	1.0	1.0	0.995	0.005
2491	RBM14	RBM14	chr11	+	66391684	66393149	66391684	66391795	66393931	66397397	2491	1364	1	2653	0	1479	125	1	1.0	0.991	1.0	-0.009
2495	NECAP2	NECAP2	chr1	+	16767166	16767348	16767166	16767270	16770126	16770227	2495	44	0	372	1	203	125	1	1.0	1.0	0.996	0.004
2526	MDM2	MDM2	chr12	+	69229608	69229764	69229608	69229623	69230451	69230529	2526	75	2	222	6	266	125	0.999452394709	1.0	0.946	0.946	0.0
2540	RNF7	RNF7	chr3	+	141457050	141457358	141457050	141457351	141462350	141462398	2540	170	18	583	61	132	125	0.966275781398	1.0	0.899	0.901	-0.002
2566	GAK	GAK	chr4	-	887661	887797	887718	887797	887164	887277	2566	165	1	217	1	182	125	1	1.0	0.991	0.993	-0.002
2666	MT1F	MT1F	chr16	+	56692586	56692694	56692586	56692652	56692984	56693215	2666	0	3	4	448	167	125	1	1.0	0.0	0.007	-0.007
2683	UFSP2	UFSP2	chr4	-	186339740	186339924	186339765	186339924	186339594	186339661	2683	45	0	156	1	150	125	1	1.0	1.0	0.992	0.008
2697	MINA	MINA	chr3	-	97690757	97691295	97691224	97691295	97686005	97686476	2697	2	9	6	25	592	125	0.94698353153	1.0	0.045	0.048	-0.003
2715	RGS5	RGS5	chr1	-	163122327	163122506	163122339	163122506	163112088	163117293	2715	1	124	0	16	137	125	1	1.0	0.007	0.0	0.007
2721	EZH2	EZH2	chr7	-	148543561	148543690	148543588	148543690	148529725	148529842	2721	87	23	126	33	152	125	0.976368311823	1.0	0.757	0.758	-0.001
272	OSBPL5	OSBPL5	chr11	-	3186445	3186582	3186452	3186582	3150242	3150399	272	7	1	7	1	132	125	1	1.0	0.869	0.869	0.0
2733	SLC38A1	SLC38A1	chr12	-	46662308	46663208	46662647	46663208	46633461	46633676	2733	3	0	335	5	464	125	0.973261396393	1.0	1.0	0.948	0.052
2735	SLC38A1	SLC38A1	chr12	-	46662308	46663208	46662647	46663208	46623346	46623422	2735	3	0	337	3	464	125	0.981258705529	1.0	1.0	0.968	0.032
2745	ASTN2	ASTN2	chr9	-	119188133	119188367	119188188	119188367	119187503	119187905	2745	76	1	3	0	180	125	0.989795368483	1.0	0.981	1.0	-0.019
2748	SSR3	SSR3	chr3	-	156266654	156266792	156266693	156266792	156262096	156262228	2748	5	196	39	1602	164	125	0.922126631954	1.0	0.019	0.018	0.001
2749	TMCO1	TMCO1	chr1	-	165737718	165738159	165737918	165738159	165737428	165737506	2749	18	214	51	592	325	125	0.946051041539	1.0	0.031	0.032	-0.001
2750	TMCO1	TMCO1	chr1	-	165737918	165738159	165737995	165738159	165737428	165737506	2750	375	27	883	65	202	125	0.931369193507	1.0	0.896	0.894	0.002
2764	PASK	PASK	chr2	-	242054436	242054592	242054457	242054592	242051654	242051854	2764	5	41	4	35	146	125	0.931644600429	1.0	0.095	0.089	0.006
2771	RNASE4	RNASE4	chr14	+	21152371	21152917	21152371	21152855	21167513	21168761	2771	1	0	16	1	187	125	0.939217080155	1.0	1.0	0.914	0.086
2775	CDV3	CDV3	chr3	+	133292433	133293128	133292433	133293024	133293882	133293959	2775	196	1	432	0	229	125	1	1.0	0.991	1.0	-0.009
2808	TRIM7	TRIM7	chr5	-	180630744	180631340	180631021	180631340	180630544	180630640	2808	406	3	5	0	402	125	0.996053216737	1.0	0.977	1.0	-0.023
2815	CDK5RAP3	CDK5RAP3	chr17	+	46052879	46053379	46052879	46053019	46054077	46054188	2815	1439	2	872	0	485	125	1	1.0	0.995	1.0	-0.005
2822	HYI	HYI	chr1	-	43917080	43917215	43917098	43917215	43916673	43916982	2822	57	151	77	201	143	125	0.94543009511	1.0	0.248	0.251	-0.003
285	METTL23	METTL23	chr17	+	74722911	74723295	74722911	74723260	74729059	74729297	285	9	14	14	22	160	125	0.985140081652	1.0	0.334	0.332	0.002
2885	SDCBP	SDCBP	chr8	+	59477577	59477643	59477577	59477625	59483445	59483524	2885	1010	1	1279	3	143	125	1	1.0	0.999	0.997	0.002
2890	KLF7	KLF7	chr2	-	207988497	207989128	207989067	207989128	207953181	207953305	2890	23	0	559	1	695	125	0.993461298098	1.0	1.0	0.99	0.01
2892	KLF7	KLF7	chr2	-	207988699	207989128	207989067	207989128	207953181	207953305	2892	14	0	323	1	493	125	0.981755704413	1.0	1.0	0.988	0.012
2931	WIPI2	WIPI2	chr7	+	5232748	5232976	5232748	5232802	5239206	5239289	2931	1	15	4	65	299	125	0.931642303237	1.0	0.027	0.025	0.002
2951	HCG18	HCG18	chr6	-	30293927	30294933	30294130	30294933	30263908	30264014	2951	36	7	81	15	328	125	0.922863617728	1.0	0.662	0.673	-0.011
2957	LRRC75A-AS1	LRRC75A-AS1	chr17	+	16342300	16342374	16342300	16342343	16342640	16342728	2957	590	2	234	0	156	125	1	1.0	0.996	1.0	-0.004
2959	LRRC75A-AS1	LRRC75A-AS1	chr17	+	16342640	16342728	16342640	16342707	16343498	16343567	2959	4451	0	2088	2	146	125	1	1.0	1.0	0.999	0.001
2960	LRRC75A-AS1	LRRC75A-AS1	chr17	+	16342300	16342728	16342300	16342374	16343498	16343567	2960	4479	2	2114	2	479	125	1	1.0	0.998	0.996	0.002
2985	ZNF202	ZNF202	chr11	-	123611100	123611244	123611124	123611244	123601194	123601693	2985	4	4	1	1	149	125	0.99839112586	1.0	0.456	0.456	0.0
3011	NRM	NRM	chr6	-	30657801	30658020	30657823	30658020	30657052	30657229	3011	2	39	4	82	147	125	0.951050537843	1.0	0.042	0.04	0.002
3032	ZBTB8OS	ZBTB8OS	chr1	-	33116002	33116191	33116033	33116191	33099551	33099673	3032	4	3	6	5	156	125	0.920054850736	1.0	0.517	0.49	0.027
3085	SLC39A9	SLC39A9	chr14	+	69865095	69865320	69865095	69865167	69890810	69890919	3085	17	5	18	5	278	125	0.939296702557	1.0	0.605	0.618	-0.013
3095	IMPDH1	IMPDH1	chr7	-	128040870	128040945	128040885	128040945	128040386	128040593	3095	118	0	343	2	140	125	1	1.0	1.0	0.994	0.006
3100	PPP1R8	PPP1R8	chr1	+	28157324	28157877	28157324	28157757	28159266	28159327	3100	4	1	16	4	245	125	0.994183253182	1.0	0.671	0.671	0.0
324	UFD1L	UFD1L	chr22	-	19442271	19442353	19442324	19442353	19437463	19438267	324	103	3	428	12	178	125	0.947438183581	1.0	0.96	0.962	-0.002
345	PPCS	PPCS	chr1	+	42922164	42922395	42922164	42922299	42922917	42923021	345	1	40	1	42	221	125	0.978090317986	1.0	0.014	0.013	0.001
382	ACTL6A	ACTL6A	chr3	+	179280667	179280953	179280667	179280905	179287611	179287688	382	0	27	1	394	173	125	1	1.0	0.0	0.002	-0.002
393	CUTA	CUTA	chr6	-	33385735	33386065	33385863	33386065	33385257	33385472	393	145	124	234	203	253	125	0.928586470125	1.0	0.366	0.363	0.003
398	ZNF638	ZNF638	chr2	+	71558884	71559005	71558884	71558995	71575882	71577401	398	15	37	24	60	135	125	0.972770435563	1.0	0.273	0.27	0.003
404	SLC35B3	SLC35B3	chr6	-	8435309	8435800	8435460	8435800	8434617	8434663	404	17	3	17	3	276	125	1	1.0	0.72	0.72	0.0
41	TCEAL4	TCEAL4	chrX	+	102841146	102841229	102841146	102841219	102841576	102842664	41	1	175	0	442	135	125	1	1.0	0.005	0.0	0.005
425	DKC1	DKC1	chrX	+	154002876	154002980	154002876	154002965	154003469	154003548	425	91	0	394	3	140	125	1	1.0	1.0	0.992	0.008
441	SLC12A9	SLC12A9	chr7	+	100450340	100450461	100450340	100450457	100451777	100452000	441	1	1	1	1	129	125	1	1.0	0.492	0.492	0.0
491	ETF1	ETF1	chr5	-	137878322	137878625	137878521	137878625	137854380	137854556	491	12	559	10	502	324	125	1	1.0	0.008	0.008	0.0
504	TRIM5	TRIM5	chr11	-	5706097	5706339	5706245	5706339	5700990	5701468	504	29	3	133	13	273	125	0.928515118552	1.0	0.816	0.824	-0.008
518	ARMCX5	ARMCX5	chrX	+	101854425	101854787	101854425	101854775	101856391	101856437	518	2	14	3	19	137	125	0.926501723213	1.0	0.115	0.126	-0.011
547	ACTG1	ACTG1	chr17	-	79479640	79479892	79479759	79479892	79479257	79479386	547	27	7494	69	24504	244	125	1	1.0	0.002	0.001	0.001
565	TSEN15	TSEN15	chr1	+	184041290	184041444	184041290	184041328	184041960	184043344	565	4	1	33	8	241	125	0.973488751062	1.0	0.675	0.681	-0.006
574	GLRX	GLRX	chr5	-	95152199	95152330	95152210	95152330	95149552	95150093	574	0	28	6	610	136	125	1	1.0	0.0	0.009	-0.009
594	C19orf47	C19orf47	chr19	-	40847692	40847797	40847745	40847797	40842226	40842314	594	6	15	12	30	178	125	0.996261268937	1.0	0.219	0.219	0.0
674	AIF1L	AIF1L	chr9	+	133993142	133993305	133993142	133993234	133995621	133998539	674	136	1	1600	11	196	125	0.933090039563	1.0	0.989	0.989	0.0
701	CDON	CDON	chr11	-	125831549	125831893	125831618	125831893	125826712	125831000	701	2	3	6	9	194	125	0.994400128853	1.0	0.3	0.3	0.0
723	SLC35B2	SLC35B2	chr6	-	44224074	44224233	44224078	44224233	44221837	44223381	723	1	104	0	453	129	125	1	1.0	0.009	0.0	0.009
764	KREMEN1	KREMEN1	chr22	+	29534611	29534821	29534611	29534770	29536269	29536354	764	27	52	17	34	176	125	0.923789101553	1.0	0.269	0.262	0.007
790	AHCYL1	AHCYL1	chr1	+	110527386	110528165	110527386	110527794	110551655	110551767	790	0	272	2	752	496	125	1	1.0	0.0	0.001	-0.001
814	GUSBP4	GUSBP4	chr6	-	58275150	58275346	58275195	58275346	58272111	58273455	814	25	5	5	1	170	125	0.988271558564	1.0	0.786	0.786	0.0
818	PQBP1	PQBP1	chrX	+	48758466	48758578	48758466	48758554	48759206	48759319	818	366	1	463	0	149	125	1	1.0	0.997	1.0	-0.003
820	TUBA1A	TUBA1A	chr12	-	49582199	49583107	49582759	49583107	49580393	49580616	820	94	1968	19	2383	685	125	1	1.0	0.009	0.001	0.008
821	TUBA1A	TUBA1A	chr12	-	49582671	49583107	49582759	49583107	49580393	49580616	821	34	1968	3	2383	213	125	1	1.0	0.01	0.001	0.009
878	GAPDH	GAPDH	chr12	+	6643570	6643827	6643570	6643735	6643975	6644027	878	2	2471	11	11947	217	125	1	1.0	0.0	0.001	-0.001
888	C6orf48	C6orf48	chr6	+	31802691	31802977	31802691	31802722	31803187	31803228	888	1547	1	390	0	380	125	1	1.0	0.998	1.0	-0.002
936	ZNF518A	ZNF518A	chr10	+	97915082	97915155	97915082	97915133	97915680	97915804	936	2	21	2	19	147	125	0.92820537812	1.0	0.075	0.082	-0.007
940	C20orf27	C20orf27	chr20	-	3740653	3740833	3740728	3740833	3739182	3739325	940	0	38	2	152	200	125	1	1.0	0.0	0.008	-0.008
987	TMEM9	TMEM9	chr1	-	201123572	201123683	201123576	201123683	201122985	201123087	987	56	1	150	3	129	125	0.943414253912	1.0	0.982	0.98	0.002
989	TMEM9	TMEM9	chr1	-	201122910	201123087	201122985	201123087	201120888	201120980	989	2	198	1	514	200	125	1	1.0	0.006	0.001	0.005
