# Supplementary material for: Characterization of alternative mRNA splicing in cultured cell populations representing progressive stages of human fetal kidney development
Source: Sci Rep. 2022 Nov 15;12:19548. doi: 10.1038/s41598-022-24147-z (PMC9666651; doi:10.1038/s41598-022-24147-z)
Supplement: Supplementary file 13 — Supplementary Information 13. [file 41598_2022_24147_MOESM13_ESM.zip › _Program/Data/rMATS/W037-NPS3/MATS_output/MXE.MATS.JunctionCountOnly.txt]

ID	GeneID	geneSymbol	chr	strand	1stExonStart_0base	1stExonEnd	2ndExonStart_0base	2ndExonEnd	upstreamES	upstreamEE	downstreamES	downstreamEE	ID	IJC_SAMPLE_1	SJC_SAMPLE_1	IJC_SAMPLE_2	SJC_SAMPLE_2	IncFormLen	SkipFormLen	PValue	FDR	IncLevel1	IncLevel2	IncLevelDifference
1050	CD44	CD44	chr11	+	35236398	35236461	35240862	35240934	35232792	35232996	35243200	35243279	1050	20	353	1458	1996	187	196	0.0	0.0	0.056	0.434	-0.378
1051	CD44	CD44	chr11	+	35236398	35236461	35240862	35240934	35211381	35211612	35243200	35243279	1051	203	356	104	2004	187	196	0.0	0.0	0.374	0.052	0.322
1061	CD44	CD44	chr11	+	35232792	35232996	35236398	35236461	35231511	35231601	35240862	35240934	1061	3	238	2759	1789	250	187	0.0	0.0	0.009	0.536	-0.527
1118	VCAN	VCAN	chr5	+	82815167	82818128	82832825	82838087	82807921	82808215	82841355	82841469	1118	276	1230	67	931	250	250	0.0	0.0	0.183	0.067	0.116
1131	YPEL5	YPEL5	chr2	+	30371110	30371407	30378715	30378776	30369749	30369928	30379493	30379658	1131	201	68	82	233	250	185	0.0	0.0	0.686	0.207	0.479
113	TRA2A	TRA2A	chr7	-	23555981	23556147	23561325	23561459	23552512	23552701	23571407	23571660	113	93	603	382	559	250	250	0.0	0.0	0.134	0.406	-0.272
160	RPS27A	RPS27A	chr2	+	55460498	55460553	55461254	55461340	55459943	55460008	55461966	55462098	160	621	7118	1247	7949	179	210	0.0	0.0	0.093	0.155	-0.062
1627	DNM2	DNM2	chr19	+	10906736	10906875	10908055	10908194	10906047	10906115	10909161	10909248	1627	70	178	987	209	250	250	0.0	0.0	0.282	0.825	-0.543
1810	STAU1	STAU1	chr20	-	47782533	47782822	47790731	47790806	47770469	47770608	47804652	47804904	1810	148	103	321	30	199	250	0.0	0.0	0.644	0.931	-0.287
2031	RPL17	RPL17	chr18	-	47017162	47017297	47017774	47017815	47016823	47016922	47017901	47017954	2031	185	8751	552	9136	165	250	0.0	0.0	0.031	0.084	-0.053
2066	MYL6	MYL6	chr12	+	56552467	56552495	56553370	56553514	56552044	56552188	56553758	56553932	2066	223	2837	235	13533	152	250	0.0	0.0	0.114	0.028	0.086
2265	EEF2	EEF2	chr19	-	3981944	3982050	3982243	3982422	3981336	3981450	3982804	3983016	2265	6393	7160	4914	7533	250	230	0.0	0.0	0.451	0.375	0.076
242	SNHG6	SNHG6	chr8	-	67834558	67834627	67834848	67834960	67834164	67834349	67837671	67837777	242	1155	477	373	448	236	193	0.0	0.0	0.664	0.405	0.259
2942	FN1	FN1	chr2	-	216256354	216256537	216257653	216257926	216252934	216253024	216259250	216259442	2942	642	1105	2372	7833	250	250	0.0	0.0	0.367	0.232	0.135
29	ATP5C1	ATP5C1	chr10	+	7844720	7844817	7848936	7848973	7844232	7844388	7849621	7849762	29	587	18	1083	268	221	161	0.0	0.0	0.96	0.746	0.214
3793	H2AFY	H2AFY	chr5	-	134686512	134686603	134688635	134688735	134681657	134681747	134696186	134696297	3793	272	246	3418	251	224	215	0.0	0.0	0.515	0.929	-0.414
3876	RTN4	RTN4	chr2	-	55214626	55214834	55252221	55254621	55209650	55209789	55255299	55255356	3876	91	1603	11	4526	250	250	0.0	0.0	0.054	0.002	0.052
4047	RPS2	RPS2	chr16	-	2012736	2012910	2013149	2013257	2012497	2012657	2014276	2014366	4047	10365	12439	15326	14168	232	250	0.0	0.0	0.473	0.538	-0.065
4161	HLA-A	HLA-A	chr6	+	29912276	29912393	29912835	29912868	29911898	29912174	29913010	29913058	4161	1174	279	20	112	241	157	0.0	0.0	0.733	0.104	0.629
4301	PSAP	PSAP	chr10	-	73585593	73585650	73587770	73587914	73581632	73581764	73588633	73588834	4301	1551	134	2136	1116	250	181	0.0	0.0	0.893	0.581	0.312
5018	PHF10	PHF10	chr6	-	170105711	170105820	170110331	170110487	170105228	170105417	170112481	170112635	5018	469	104	387	286	250	233	0.0	0.0	0.808	0.558	0.25
5120	FGFR2	FGFR2	chr10	-	123276832	123276977	123278195	123278343	123274630	123274833	123279492	123279683	5120	4	272	65	0	250	250	0.0	0.0	0.014	1.0	-0.986
6268	SRSF3	SRSF3	chr6	+	36566625	36566760	36567597	36568053	36564537	36564745	36568928	36568967	6268	2700	767	4403	313	250	250	0.0	0.0	0.779	0.934	-0.155
6269	SRSF3	SRSF3	chr6	+	36567597	36568053	36568928	36568967	36566625	36566760	36569484	36569571	6269	623	1337	186	2470	250	163	0.0	0.0	0.233	0.047	0.186
6311	TPM1	TPM1	chr15	+	63353396	63353472	63353911	63353987	63353067	63353138	63354413	63354476	6311	128	93	12964	574	200	200	0.0	0.0	0.579	0.958	-0.379
6386	AK6	AK6	chr5	-	68651721	68651780	68662329	68662422	68651475	68651621	68665483	68665840	6386	140	117	25	189	217	183	0.0	0.0	0.502	0.1	0.402
6454	FYN	FYN	chr6	-	112020717	112020873	112021306	112021471	112017479	112017659	112024087	112024237	6454	337	6	380	172	250	250	0.0	0.0	0.983	0.688	0.295
928	ODC1	ODC1	chr2	-	10584220	10584393	10584599	10584673	10583827	10583962	10585056	10585175	928	83	2134	190	1304	198	250	0.0	0.0	0.047	0.155	-0.108
2795	DNAJC10	DNAJC10	chr2	+	183597225	183597269	183600975	183601113	183595756	183595834	183604271	183605115	2795	30	25	313	9	168	250	1.11022302463e-16	2.35700348129e-14	0.641	0.981	-0.34
3152	RBM39	RBM39	chr20	-	34326889	34326939	34328446	34328519	34319862	34320057	34328745	34328809	3152	286	915	93	824	197	174	1.11022302463e-16	2.35700348129e-14	0.216	0.091	0.125
1794	YAP1	YAP1	chr11	+	102080247	102080295	102094352	102094483	102076623	102076805	102100432	102104154	1794	11	165	98	150	172	250	2.22044604925e-16	4.4193815274e-14	0.088	0.487	-0.399
6998	PCBP2	PCBP2	chr12	+	53858543	53858636	53859715	53859757	53856276	53856351	53861004	53861077	6998	1802	1749	1495	2144	217	166	2.22044604925e-16	4.4193815274e-14	0.441	0.348	0.093
3036	PKM	PKM	chr15	-	72494794	72494961	72495362	72495529	72492814	72492996	72499068	72499221	3036	173	2331	568	16328	250	250	2.6645352591e-15	5.14255305006e-13	0.069	0.034	0.035
4454	RPL18	RPL18	chr19	-	49119335	49119459	49119982	49120081	49119133	49119203	49120572	49120680	4454	4937	8583	3847	5375	223	248	3.21964677141e-15	6.0311559668e-13	0.39	0.443	-0.053
63	TMX2	TMX2	chr11	+	57505307	57505498	57506135	57506242	57505079	57505140	57506445	57506511	63	45	182	9	437	250	231	5.10702591328e-15	9.29332801191e-13	0.186	0.019	0.167
1739	ABI1	ABI1	chr10	-	27065993	27066170	27112066	27112234	27059173	27059274	27149675	27150016	1739	144	34	392	395	250	250	5.99520433298e-15	1.06065156658e-12	0.809	0.498	0.311
1398	CASK	CASK	chrX	-	41414852	41414888	41416284	41416353	41412971	41413168	41419031	41419100	1398	14	100	266	269	193	160	8.10462807976e-15	1.39509124973e-12	0.104	0.45	-0.346
5254	ERCC1	ERCC1	chr19	-	45924435	45924651	45926527	45926639	45923581	45923685	45927038	45927177	5254	156	251	36	252	236	250	9.32587340685e-15	1.56306546653e-12	0.397	0.131	0.266
1120	EXOC7	EXOC7	chr17	-	74086409	74086478	74087223	74087316	74085255	74085401	74090494	74090662	1120	31	7	13	91	217	193	1.23234755733e-14	2.01251835709e-12	0.798	0.113	0.685
3660	AEBP1	AEBP1	chr7	+	44149805	44149945	44150323	44150408	44148886	44148940	44150511	44150656	3660	43	62	4	134	250	209	1.37667655054e-14	2.1920132376e-12	0.367	0.024	0.343
5665	KAT2A	KAT2A	chr17	-	40269924	40270035	40270314	40270421	40269695	40269832	40271262	40271454	5665	11	91	108	91	231	235	1.54321000423e-14	2.39724500413e-12	0.11	0.547	-0.437
822	WNK1	WNK1	chr12	+	977031	978270	980430	980514	971248	971436	987377	987527	822	41	62	6	156	250	208	4.4408920985e-14	6.7342956608e-12	0.355	0.031	0.324
256	NAA20	NAA20	chr20	+	20007427	20007563	20013151	20013297	19997933	19998093	20013745	20014273	256	44	150	27	642	250	250	6.32827124036e-14	9.37319989066e-12	0.227	0.04	0.187
5209	EIF4G1	EIF4G1	chr3	+	184033276	184033333	184033550	184033644	184032282	184032462	184035108	184035285	5209	25	18	211	3	181	218	2.09388062444e-13	3.03089220388e-11	0.626	0.988	-0.362
2441	VEGFA	VEGFA	chr6	+	43748468	43748540	43749692	43749789	43746625	43746655	43752277	43754223	2441	24	227	131	260	196	221	4.65627536528e-13	6.52377572253e-11	0.107	0.362	-0.255
3394	YBX1	YBX1	chr1	+	43161869	43161959	43162312	43162615	43159160	43159194	43162850	43162933	3394	1643	4026	4162	7929	214	250	4.71178651651e-13	6.52377572253e-11	0.323	0.38	-0.057
6748	APP	APP	chr21	-	27369674	27369731	27372329	27372497	27354656	27354790	27394155	27394358	6748	3744	541	5064	1093	250	181	8.53983550542e-13	1.1572385603e-10	0.834	0.77	0.064
723	FGFR3	FGFR3	chr4	+	1804640	1804791	1805418	1805563	1803561	1803752	1806056	1806247	723	37	329	17	4	250	250	9.73110481084e-13	1.29119596959e-10	0.101	0.81	-0.709
3813	TPM2	TPM2	chr9	-	35684728	35684804	35685060	35685136	35684484	35684547	35685265	35685336	3813	20	36	794	185	200	200	1.02484687403e-12	1.33209178382e-10	0.357	0.811	-0.454
2442	VEGFA	VEGFA	chr6	+	43748468	43748540	43749692	43749824	43746625	43746655	43752277	43754223	2442	24	669	131	889	196	250	2.17981188655e-12	2.77664438109e-10	0.044	0.158	-0.114
3834	PI4KAP2	PI4KAP2	chr22	-	21830932	21831053	21832078	21832204	21830290	21830449	21832285	21832390	3834	64	201	5	192	250	245	2.28395080626e-12	2.85225150688e-10	0.238	0.025	0.213
897	MPV17	MPV17	chr2	-	27535860	27535976	27545314	27545389	27535546	27535639	27545918	27545969	897	49	113	9	201	199	240	3.34721139694e-12	4.09969026675e-10	0.343	0.051	0.292
61	TMX2	TMX2	chr11	+	57505307	57505498	57505825	57505902	57505079	57505140	57506135	57506242	61	43	134	12	319	250	201	3.47211148721e-12	4.17242982303e-10	0.205	0.029	0.176
1789	YAP1	YAP1	chr11	+	102094352	102094483	102098199	102098312	102080247	102080295	102100432	102104154	1789	55	298	335	636	250	237	3.69126951227e-12	4.35364731919e-10	0.149	0.333	-0.184
540	SENP3-EIF4A1	SENP3-EIF4A1	chr17	+	7478436	7478576	7479841	7480010	7477577	7477626	7480373	7480483	540	97	4200	11	8096	250	250	6.89748258509e-12	7.98728483353e-10	0.023	0.001	0.022
5314	ANXA2	ANXA2	chr15	-	60656627	60656722	60678226	60678285	60653139	60653253	60689456	60689537	5314	38	1412	1314	18221	183	219	7.14084347209e-12	8.12143429888e-10	0.031	0.079	-0.048
5606	FOSB	FOSB	chr19	+	45973886	45974207	45974451	45974559	45971252	45971970	45975808	45978437	5606	4471	5944	676	1274	250	232	8.03557220763e-12	8.97869462989e-10	0.411	0.33	0.081
4665	NOL4L	NOL4L	chr20	-	31043920	31044198	31062403	31062545	31041378	31041564	31099149	31099259	4665	69	75	3	64	250	250	1.27231558622e-11	1.39713413252e-09	0.479	0.045	0.434
6900	DCAF15	DCAF15	chr19	+	14071098	14071203	14071276	14071392	14070795	14070881	14071751	14072256	6900	133	148	348	136	229	240	1.62655444669e-11	1.75585174084e-09	0.485	0.728	-0.243
5601	EPB41L3	EPB41L3	chr18	-	5394675	5394792	5395065	5395146	5392379	5393477	5395607	5395706	5601	433	189	304	41	205	241	1.7708501332e-11	1.87975741639e-09	0.729	0.897	-0.168
2773	GMPPB	GMPPB	chr3	-	49760028	49760187	49760404	49760547	49759397	49759580	49760686	49760735	2773	118	26	239	1	250	250	2.53748133616e-11	2.59352509781e-09	0.819	0.996	-0.177
561	TPD52L2	TPD52L2	chr20	+	62514071	62514173	62520542	62520591	62507168	62507228	62521202	62522898	561	103	107	590	210	226	173	2.60614863024e-11	2.59352509781e-09	0.424	0.683	-0.259
62	TMX2	TMX2	chr11	+	57505307	57505498	57505825	57505902	57505079	57505140	57506445	57506511	62	45	26	9	68	250	201	2.57558419037e-11	2.59352509781e-09	0.582	0.096	0.486
750	PCNP	PCNP	chr3	+	101298633	101298848	101309058	101309114	101293041	101293123	101311470	101313281	750	76	221	443	498	250	180	2.55712118147e-11	2.59352509781e-09	0.198	0.39	-0.192
2269	YWHAE	YWHAE	chr17	-	1265195	1265302	1268152	1268352	1264385	1264592	1303340	1303556	2269	2187	1088	4182	2762	250	231	1.54855461787e-10	1.51734528634e-08	0.65	0.583	0.067
1592	ADAM15	ADAM15	chr1	+	155025892	155025969	155026385	155026464	155025146	155025253	155026789	155026982	1592	83	18	319	2	201	203	1.82590387254e-10	1.761997237e-08	0.823	0.994	-0.171
5021	RAB6A	RAB6A	chr11	-	73429657	73429763	73429829	73429935	73427295	73427407	73431890	73431944	5021	249	302	774	487	230	230	1.88506876775e-10	1.79194074355e-08	0.452	0.614	-0.162
1130	YPEL5	YPEL5	chr2	+	30371110	30371171	30378715	30378776	30369749	30369928	30379493	30379658	1130	29	68	10	233	185	185	2.65971134006e-10	2.49113257718e-08	0.299	0.041	0.258
6637	HSP90B1	HSP90B1	chr12	+	104326054	104326196	104326603	104326720	104325298	104325401	104327733	104328065	6637	4981	5972	3195	4628	250	241	2.85245826959e-10	2.63294300276e-08	0.446	0.4	0.046
4207	PLOD2	PLOD2	chr3	-	145794568	145794682	145795648	145795711	145791073	145791139	145796902	145797044	4207	37	54	46	372	187	238	3.14027581716e-10	2.85720238278e-08	0.466	0.136	0.33
261	MORF4L2	MORF4L2	chrX	-	102933426	102933579	102939608	102939657	102930425	102931979	102940098	102940188	261	72	1186	240	1725	173	250	3.66797481277e-10	3.29032839191e-08	0.081	0.167	-0.086
894	MPV17	MPV17	chr2	-	27535546	27535639	27535860	27535976	27532359	27532849	27545314	27545389	894	84	46	131	8	240	217	4.27787916202e-10	3.78414060874e-08	0.623	0.937	-0.314
5164	FLOT1	FLOT1	chr6	-	30708455	30708575	30709390	30709481	30708272	30708368	30709568	30709644	5164	24	283	170	557	215	244	4.54545512341e-10	3.9657539289e-08	0.088	0.257	-0.169
5023	RPS9	RPS9	chr19	+	54705354	54705477	54710143	54710330	54705027	54705149	54711265	54711515	5023	13515	9239	10135	6076	247	250	5.4092585966e-10	4.65561729753e-08	0.597	0.628	-0.031
920	ANXA5	ANXA5	chr4	-	122607442	122607527	122617735	122617779	122604518	122604632	122618017	122618147	920	252	40	280	3	168	209	5.54968293542e-10	4.71279074876e-08	0.887	0.991	-0.104
895	MPV17	MPV17	chr2	-	27535546	27535639	27535860	27535976	27535081	27535114	27545314	27545389	895	84	47	133	9	240	217	5.82236148183e-10	4.87929214181e-08	0.618	0.93	-0.312
2814	ATP2A2	ATP2A2	chr12	+	110734403	110734542	110760796	110760877	110720517	110720600	110764194	110764280	2814	59	513	13	618	250	205	6.0144977887e-10	4.97484888522e-08	0.086	0.017	0.069
3791	H2AFY	H2AFY	chr5	-	134688635	134688735	134696186	134696294	134681657	134681747	134705095	134705293	3791	157	106	842	1285	232	224	6.47804143661e-10	5.28956998843e-08	0.588	0.388	0.2
262	MORF4L2	MORF4L2	chrX	-	102933426	102933528	102939608	102939657	102930425	102931979	102940098	102940188	262	72	1158	240	1721	173	226	1.11304765404e-09	8.90957745661e-08	0.075	0.154	-0.079
273	RPL11	RPL11	chr1	+	24021149	24021281	24022287	24022398	24020296	24020403	24022833	24022915	273	11864	4212	9254	2768	250	235	1.11911790945e-09	8.90957745661e-08	0.726	0.759	-0.033
2804	RPL12	RPL12	chr9	-	130211559	130211641	130211888	130211987	130210615	130210702	130213009	130213083	2804	7232	5488	6315	5601	223	206	1.28667121402e-09	1.01170481013e-07	0.549	0.51	0.039
5040	MEG3	MEG3	chr14	+	101297757	101297871	101298848	101298978	101295370	101296086	101302503	101302637	5040	1114	58	6	10	238	250	1.33798472302e-09	1.0392225245e-07	0.953	0.387	0.566
5198	EIF4G1	EIF4G1	chr3	+	184033550	184033644	184033919	184034006	184032282	184032462	184035108	184035285	5198	18	61	3	235	218	211	1.39315348147e-09	1.06659508757e-07	0.222	0.012	0.21
6291	MYEF2	MYEF2	chr15	-	48444070	48444139	48444430	48444481	48443669	48443768	48445988	48446090	6291	33	201	121	210	175	193	1.40671985172e-09	1.06659508757e-07	0.153	0.389	-0.236
3466	VPS29	VPS29	chr12	-	110930800	110931036	110933816	110934008	110929327	110929927	110939853	110939945	3466	40	246	558	1289	250	250	1.79566106429e-09	1.34547827276e-07	0.14	0.302	-0.162
2443	DNM1L	DNM1L	chr12	+	32890798	32890876	32891197	32891230	32890038	32890095	32892997	32893174	2443	76	30	99	165	202	157	2.07912176364e-09	1.53975889682e-07	0.663	0.318	0.345
7024	PER1	PER1	chr17	-	8048068	8048311	8049275	8049455	8046583	8047194	8049689	8049820	7024	1026	706	36	80	250	250	3.35546501695e-09	2.45643180379e-07	0.592	0.31	0.282
6443	RPN2	RPN2	chr20	+	35862422	35862498	35864982	35865112	35858375	35858462	35869705	35870025	6443	33	456	12	1077	200	250	3.70995112409e-09	2.68507712606e-07	0.083	0.014	0.069
263	MORF4L2	MORF4L2	chrX	-	102933426	102933548	102939608	102939657	102930425	102931979	102940098	102940188	263	72	917	240	1387	173	246	3.93445664937e-09	2.81556791009e-07	0.1	0.197	-0.097
5309	ANXA2	ANXA2	chr15	-	60682411	60682516	60689456	60689537	60678226	60678285	60690141	60690185	5309	60	21	2230	127	205	229	5.10516129371e-09	3.61275247552e-07	0.761	0.951	-0.19
1793	YAP1	YAP1	chr11	+	102080247	102080295	102094352	102094483	102076623	102076805	102098199	102098312	1793	11	515	95	917	172	250	5.23829202237e-09	3.66622877917e-07	0.03	0.131	-0.101
6754	LRRC75A-AS1	LRRC75A-AS1	chr17	+	16343498	16343567	16344387	16344444	16342640	16342728	16344681	16345340	6754	3086	1963	1572	1318	193	181	5.31563637551e-09	3.67992261692e-07	0.596	0.528	0.068
3037	PKM	PKM	chr15	-	72492814	72492996	72494794	72494961	72491369	72492097	72499068	72499221	3037	1015	1193	8153	7355	250	250	6.66286059658e-09	4.56298485372e-07	0.46	0.526	-0.066
5062	ACP1	ACP1	chr2	+	272036	272150	272191	272305	271865	271939	275139	275201	5062	163	91	1024	234	238	238	6.79594591713e-09	4.60461484534e-07	0.642	0.814	-0.172
1563	TCF7L2	TCF7L2	chr10	+	114799783	114799885	114900942	114901075	114711241	114711366	114903681	114903784	1563	65	80	43	204	226	250	7.55472717717e-09	5.06484814646e-07	0.473	0.189	0.284
6153	NCOR2	NCOR2	chr12	-	124812092	124812179	124815390	124815444	124810736	124810916	124816864	124817013	6153	172	34	253	5	178	211	7.70301900044e-09	5.1104716681e-07	0.857	0.984	-0.127
724	FGFR3	FGFR3	chr4	+	1805418	1805563	1806056	1806247	1803561	1803752	1806550	1806696	724	179	184	0	28	250	250	8.0039381789e-09	5.2553693053e-07	0.493	0.0	0.493
179	DHPS	DHPS	chr19	-	12788104	12788210	12790270	12790357	12786830	12786956	12790436	12790533	179	136	34	314	12	211	230	9.06064745454e-09	5.88849628959e-07	0.813	0.966	-0.153
4233	ZYX	ZYX	chr7	+	143079893	143080415	143085311	143085432	143079340	143079540	143085581	143085751	4233	37	481	4	548	250	245	9.44921596524e-09	6.0789956043e-07	0.07	0.007	0.063
85	B4GALT1	B4GALT1	chr9	-	33120416	33120604	33135186	33135422	33113771	33113876	33166755	33167356	85	137	24	331	5	250	250	9.68492419595e-09	6.1683282204e-07	0.851	0.985	-0.134
6376	PPHLN1	PPHLN1	chr12	+	42748962	42749024	42768664	42768876	42729684	42729776	42781257	42781337	6376	37	81	123	67	186	250	1.03210577862e-08	6.50839772676e-07	0.38	0.712	-0.332
1074	CD44	CD44	chr11	+	35226058	35226187	35227658	35227790	35211381	35211612	35229651	35229753	1074	30	13	343	930	250	250	1.28857067239e-08	8.04598687495e-07	0.698	0.269	0.429
7014	NEDD4L	NEDD4L	chr18	+	55912658	55912740	55916130	55916169	55888753	55888989	55919232	55919286	7014	0	17	300	156	206	163	1.39058116133e-08	8.59865186069e-07	0.0	0.603	-0.603
6312	TPM1	TPM1	chr15	+	63336225	63336351	63349183	63349317	63334837	63335142	63351761	63351879	6312	55	177	6727	9462	250	250	1.52983529178e-08	9.36877016668e-07	0.237	0.416	-0.179
4329	CDC42SE1	CDC42SE1	chr1	-	151027491	151027602	151028152	151028469	151026706	151026797	151031954	151032125	4329	312	223	463	605	250	235	1.57520492206e-08	9.55474299867e-07	0.568	0.418	0.15
5354	SEC31A	SEC31A	chr4	-	83782783	83782861	83783686	83783725	83778841	83778917	83784470	83784545	5354	94	75	122	22	163	202	1.61172968305e-08	9.68406259561e-07	0.608	0.873	-0.265
563	TPD52L2	TPD52L2	chr20	+	62507168	62507228	62514071	62514173	62505020	62505169	62520542	62520591	563	52	366	300	898	184	226	2.10234835096e-08	1.25138847171e-06	0.149	0.291	-0.142
5734	BPTF	BPTF	chr17	+	65871671	65871860	65882243	65882432	65870932	65871136	65887959	65888150	5734	61	24	38	80	250	250	2.13211768241e-08	1.25735717771e-06	0.718	0.322	0.396
1792	YAP1	YAP1	chr11	+	102080247	102080295	102094352	102094483	102076623	102076817	102100432	102104154	1792	4	41	48	36	172	250	2.26482349541e-08	1.32336338002e-06	0.124	0.66	-0.536
6742	TMEM98	TMEM98	chr17	+	31258492	31258677	31260191	31260323	31254927	31255255	31261308	31261342	6742	29	199	5	335	250	250	2.55430958607e-08	1.47894525033e-06	0.127	0.015	0.112
6314	SARNP	SARNP	chr12	-	56151166	56151337	56154334	56154424	56146246	56146624	56182858	56182927	6314	269	56	793	52	214	250	2.8880895564e-08	1.65713895358e-06	0.849	0.947	-0.098
6597	DLST	DLST	chr14	+	75355979	75356052	75356599	75356655	75355797	75355850	75357758	75357870	6597	25	106	10	328	197	180	2.95375373049e-08	1.6796837062e-06	0.177	0.027	0.15
1088	AUP1	AUP1	chr2	-	74756258	74756409	74756488	74756626	74755877	74756062	74756706	74757024	1088	243	195	326	506	250	250	3.05412017898e-08	1.70628872105e-06	0.555	0.392	0.163
751	PCNP	PCNP	chr3	+	101298633	101298848	101304280	101304355	101293041	101293123	101309058	101309114	751	80	260	457	698	250	199	3.03331726403e-08	1.70628872105e-06	0.197	0.343	-0.146
6924	COPS7B	COPS7B	chr2	+	232653264	232653442	232656442	232656518	232646380	232646593	232658972	232659061	6924	20	24	6	97	250	200	4.33108634512e-08	2.39866860279e-06	0.4	0.047	0.353
3459	NAP1L1	NAP1L1	chr12	-	76462688	76462774	76467982	76468019	76461150	76461253	76478346	76478813	3459	101	2121	41	2296	161	210	4.43391530158e-08	2.43444884101e-06	0.058	0.023	0.035
823	WNK1	WNK1	chr12	+	988738	989197	989886	990165	987377	987527	990857	990955	823	50	118	12	155	250	250	5.13435555183e-08	2.79493252219e-06	0.298	0.072	0.226
5343	SBDSP1	SBDSP1	chr7	+	72302181	72302378	72304343	72304508	72299951	72300362	72307155	72307978	5343	52	184	108	129	250	250	5.49976106878e-08	2.9684727328e-06	0.22	0.456	-0.236
3604	MAGED2	MAGED2	chrX	+	54835735	54835809	54836154	54836646	54834770	54834866	54837253	54837562	3604	17	1421	29	461	198	250	6.02065224342e-08	3.22231379314e-06	0.015	0.074	-0.059
3562	RPS12	RPS12	chr6	+	133136110	133136227	133137599	133137702	133135870	133135921	133138098	133138200	3562	7024	11898	9820	14932	241	227	6.21294091729e-08	3.29751839185e-06	0.357	0.383	-0.026
3552	MARK3	MARK3	chr14	+	103958113	103958371	103964838	103964865	103946723	103946827	103966492	103966537	3552	279	47	361	12	250	151	6.43051994986e-08	3.38479186452e-06	0.782	0.948	-0.166
2822	KIF23	KIF23	chr15	+	69733106	69733418	69737128	69737380	69732646	69732826	69738347	69738430	2822	41	50	148	643	250	250	9.23390746088e-08	4.82055382118e-06	0.451	0.187	0.264
203	U2AF1	U2AF1	chr21	-	44520562	44520629	44521475	44521542	44515803	44515853	44524424	44524512	203	240	1402	428	1566	191	191	9.59169537129e-08	4.96662665201e-06	0.146	0.215	-0.069
1569	TCF7L2	TCF7L2	chr10	+	114918425	114918476	114920377	114920450	114917779	114917828	114925313	114927436	1569	21	0	28	42	175	197	1.00009213244e-07	5.13676354154e-06	1.0	0.429	0.571
447	FLNA	FLNA	chrX	-	153580548	153580815	153580920	153581043	153580251	153580389	153581139	153581292	447	499	668	2676	2535	247	250	1.11227393851e-07	5.6672581715e-06	0.431	0.517	-0.086
1919	BTN3A2	BTN3A2	chr6	+	26370549	26370831	26373124	26373325	26368792	26369140	26373503	26373524	1919	28	11	12	51	250	250	1.19270916477e-07	6.02886084954e-06	0.718	0.19	0.528
1423	RHOT1	RHOT1	chr17	+	30536368	30536464	30538134	30538257	30535125	30535328	30551634	30552790	1423	5	65	39	52	220	247	1.31948513893e-07	6.6171660235e-06	0.079	0.457	-0.378
2582	GUK1	GUK1	chr1	+	228333726	228333768	228334542	228334639	228333211	228333325	228335106	228335245	2582	161	683	265	620	166	221	1.47247904314e-07	7.32673361387e-06	0.239	0.363	-0.124
296	ILF3	ILF3	chr19	+	10798021	10798384	10799225	10799354	10794592	10794646	10799854	10803095	296	237	490	179	677	250	250	1.50378260177e-07	7.42448945013e-06	0.326	0.209	0.117
6606	MRPL55	MRPL55	chr1	-	228295935	228296019	228296655	228296722	228295368	228295570	228296849	228297013	6606	19	68	41	23	191	208	1.59131897215e-07	7.79623887202e-06	0.233	0.66	-0.427
3511	SLC7A5	SLC7A5	chr16	-	87874655	87874761	87885329	87885455	87874034	87874079	87902490	87903100	3511	361	559	242	634	250	230	1.84487488619e-07	8.96947187034e-06	0.373	0.26	0.113
3455	TSPAN9	TSPAN9	chr12	+	3310342	3310422	3387586	3387778	3192818	3192885	3388157	3388232	3455	37	247	90	203	204	250	2.27493341609e-07	1.09765537326e-05	0.155	0.352	-0.197
660	NAB1	NAB1	chr2	+	191514571	191514708	191520702	191520879	191513847	191514086	191523883	191524721	660	21	1	19	37	250	250	2.59977414929e-07	1.24495951555e-05	0.955	0.339	0.616
2155	SSBP3	SSBP3	chr1	-	54722799	54722859	54723741	54723822	54717466	54717533	54747110	54747200	2155	35	404	50	170	205	184	2.62434396658e-07	1.24734677038e-05	0.072	0.209	-0.137
4631	GATS	GATS	chr7	-	99809016	99809617	99810669	99810756	99798277	99800226	99820219	99820343	4631	19	15	56	1	211	250	2.67466058745e-07	1.26184542826e-05	0.6	0.985	-0.385
6370	ARHGEF7	ARHGEF7	chr13	+	111806251	111806338	111857635	111857720	111767623	111768038	111862218	111862349	6370	32	69	0	48	211	209	2.76121927101e-07	1.29310334831e-05	0.315	0.0	0.315
4869	WASF1	WASF1	chr6	-	110481837	110481935	110499800	110499945	110448671	110448832	110500641	110501207	4869	57	10	11	22	250	222	3.34598336815e-07	1.55551591765e-05	0.835	0.307	0.528
1210	RPS5	RPS5	chr19	+	58904342	58904552	58904725	58904854	58899503	58899612	58905863	58905962	1210	7369	7756	4376	4009	250	250	3.78323679717e-07	1.74604602617e-05	0.487	0.522	-0.035
2729	TIMM50	TIMM50	chr19	+	39972522	39972673	39973524	39973556	39971051	39971601	39973774	39973796	2729	37	55	24	164	250	156	4.09133277923e-07	1.87465456625e-05	0.296	0.084	0.212
1596	ADAM15	ADAM15	chr1	+	155025146	155025253	155025892	155025969	155023747	155023941	155026385	155026464	1596	55	119	69	434	231	201	5.08669124266e-07	2.31408118032e-05	0.287	0.122	0.165
4109	PTOV1	PTOV1	chr19	+	50358226	50358334	50360231	50360387	50358087	50358145	50360949	50361039	4109	974	1246	454	832	232	250	6.07246522066e-07	2.74294546031e-05	0.457	0.37	0.087
559	TPD52L2	TPD52L2	chr20	+	62505020	62505169	62507168	62507228	62500648	62500794	62514071	62514173	559	501	54	1228	278	250	184	6.40565636978e-07	2.87307221261e-05	0.872	0.765	0.107
810	LSM14B	LSM14B	chr20	+	60704840	60705008	60705274	60705352	60701359	60701495	60705585	60705747	810	10	139	60	171	250	202	6.47224036143e-07	2.88263628405e-05	0.055	0.221	-0.166
2777	PABPC1	PABPC1	chr8	-	101727689	101727829	101730000	101730116	101725314	101725409	101730314	101730508	2777	2052	2472	4294	4306	240	250	6.59970311956e-07	2.91899369226e-05	0.464	0.51	-0.046
5599	EPB41L3	EPB41L3	chr18	-	5395065	5395146	5395607	5395706	5392379	5393477	5396199	5396331	5599	360	95	164	101	223	205	7.6544209493e-07	3.36213841559e-05	0.777	0.599	0.178
5212	EIF4G1	EIF4G1	chr3	+	184033276	184033333	184037476	184037589	184032282	184032462	184038417	184038510	5212	22	377	203	1247	181	237	7.7674709309e-07	3.38842618897e-05	0.071	0.176	-0.105
2226	CTBP1	CTBP1	chr4	-	1221986	1222131	1235112	1235307	1209778	1209993	1242703	1242908	2226	57	15	148	2	250	250	8.33154979452e-07	3.6097714722e-05	0.792	0.987	-0.195
2522	MRPL15	MRPL15	chr8	+	55049827	55049993	55055222	55055346	55049070	55049225	55059941	55061074	2522	43	76	860	587	250	248	9.62785206338e-07	4.14322903998e-05	0.359	0.592	-0.233
3049	ARIH2	ARIH2	chr3	+	48960180	48960244	48964894	48965246	48956280	48956431	48999044	48999112	3049	29	69	11	154	188	250	9.83880374394e-07	4.20559335874e-05	0.359	0.087	0.272
34	CBFB	CBFB	chr16	+	67100584	67100701	67116115	67116242	67070541	67070658	67132612	67134958	34	218	230	387	220	241	250	1.00483970145e-06	4.26654937236e-05	0.496	0.646	-0.15
4621	KIFC3	KIFC3	chr16	-	57793036	57793065	57793639	57793748	57792128	57792821	57794637	57794867	4621	17	1	33	64	233	153	1.06633938401e-06	4.49769240845e-05	0.918	0.253	0.665
3966	PRKAG1	PRKAG1	chr12	-	49397539	49397705	49398289	49398416	49396926	49397073	49398746	49398801	3966	80	11	335	2	250	250	1.15952487245e-06	4.85856178463e-05	0.879	0.994	-0.115
176	PDLIM4	PDLIM4	chr5	+	131602156	131602238	131606607	131606786	131598301	131598453	131606995	131607159	176	100	149	387	278	206	250	1.18379318537e-06	4.92782927949e-05	0.449	0.628	-0.179
6645	RPS3	RPS3	chr11	+	75112683	75112777	75115063	75115251	75111737	75111868	75115715	75115912	6645	11964	11642	9047	7983	218	250	1.29317183717e-06	5.34818924087e-05	0.541	0.565	-0.024
1564	TCF7L2	TCF7L2	chr10	+	114799783	114799885	114900942	114901075	114724314	114724383	114903681	114903784	1564	2	80	60	204	226	250	1.73464862863e-06	7.12772717145e-05	0.027	0.245	-0.218
5800	PQLC1	PQLC1	chr18	-	77679183	77679400	77693968	77694022	77662419	77664183	77703328	77703462	5800	146	396	28	206	178	250	1.76968839605e-06	7.22509320157e-05	0.341	0.16	0.181
2097	RBM10	RBM10	chrX	+	47034417	47034491	47035898	47035985	47032526	47032596	47038501	47038562	2097	66	110	144	91	198	211	1.78749887225e-06	7.2513250429e-05	0.39	0.628	-0.238
5970	HMGXB3	HMGXB3	chr5	+	149386035	149386210	149389673	149390171	149384413	149384552	149391817	149391916	5970	56	103	122	80	250	250	1.94775552742e-06	7.85142718616e-05	0.352	0.604	-0.252
1566	TCF7L2	TCF7L2	chr10	+	114919678	114919751	114920377	114920450	114917779	114917828	114925313	114927436	1566	10	0	11	42	197	197	1.96884190617e-06	7.87907076016e-05	1.0	0.208	0.792
1820	MYO1B	MYO1B	chr2	+	192265474	192265561	192267357	192267444	192265107	192265194	192272840	192272915	1820	223	108	69	86	211	211	1.97935519175e-06	7.87907076016e-05	0.674	0.445	0.229
3508	SEP15	SEP15	chr1	-	87333735	87333785	87346344	87346408	87328127	87329288	87368963	87369131	3508	375	164	795	578	188	174	2.00958213081e-06	7.94970719946e-05	0.679	0.56	0.119
6151	NCOR2	NCOR2	chr12	-	124870290	124870433	124882664	124882727	124862782	124862930	124885046	124885219	6151	100	142	84	280	187	250	2.10194653361e-06	8.26376387195e-05	0.485	0.286	0.199
3920	ANOS1	ANOS1	chrX	-	8502359	8502501	8503631	8503852	8496914	8501094	8504811	8504983	3920	61	32	10	34	250	250	2.31844927379e-06	9.05902050599e-05	0.656	0.227	0.429
5034	MEG3	MEG3	chr14	+	101298848	101298978	101302072	101302216	101295370	101296086	101302503	101302637	5034	58	656	10	10	250	250	2.36919589769e-06	9.20085894658e-05	0.081	0.5	-0.419
4958	TPRG1L	TPRG1L	chr1	+	3541987	3542079	3542276	3542453	3541555	3541837	3544063	3544217	4958	41	70	20	140	216	250	2.77474019461e-06	0.000107104971512	0.404	0.142	0.262
3298	PCED1A	PCED1A	chr20	-	2816684	2816960	2818877	2819124	2815960	2816355	2819241	2819392	3298	202	92	92	102	250	250	2.85555674651e-06	0.000109560487461	0.687	0.474	0.213
4932	CAST	CAST	chr5	+	96063192	96063234	96064856	96064913	96058342	96058402	96065315	96065429	4932	100	73	484	760	166	181	2.89959201616e-06	0.000110583841622	0.599	0.41	0.189
5035	MEG3	MEG3	chr14	+	101298848	101298978	101302075	101302216	101295370	101296086	101302503	101302637	5035	58	630	10	10	250	250	3.30869841103e-06	0.000125435120118	0.084	0.5	-0.416
6763	SCAF11	SCAF11	chr12	-	46345432	46345510	46355482	46355640	46342219	46342320	46357889	46357971	6763	195	48	134	87	250	202	3.35893798953e-06	0.000126586248848	0.766	0.554	0.212
2402	TBC1D10B	TBC1D10B	chr16	-	30376425	30376533	30376815	30376915	30371047	30371162	30380548	30381522	2402	54	12	139	1	224	232	3.45822602599e-06	0.00012880375181	0.823	0.993	-0.17
5445	ESYT2	ESYT2	chr7	-	158534213	158534587	158536219	158536369	158531713	158531812	158540884	158540971	5445	330	377	378	259	250	250	3.43963291172e-06	0.00012880375181	0.467	0.593	-0.126
3824	RRBP1	RRBP1	chr20	-	17617221	17617374	17622441	17622564	17616190	17616309	17623623	17623772	3824	382	591	501	510	247	250	4.02285314971e-06	0.000148962509945	0.395	0.499	-0.104
2051	UNC50	UNC50	chr2	+	99232669	99232809	99232894	99232996	99227237	99227358	99234630	99234977	2051	73	12	221	142	250	226	4.1984062511e-06	0.000154564447475	0.846	0.585	0.261
1294	EIF3M	EIF3M	chr11	+	32610139	32610278	32610557	32610681	32605312	32605475	32611092	32611187	1294	30	522	14	1036	250	248	4.39828534349e-06	0.000160992410073	0.054	0.013	0.041
2920	SLCO4A1	SLCO4A1	chr20	+	61299363	61299536	61299828	61299893	61299096	61299262	61300281	61300430	2920	25	52	161	98	250	189	4.50568440713e-06	0.000163981165651	0.267	0.554	-0.287
766	NISCH	NISCH	chr3	+	52523351	52523694	52524720	52524849	52521211	52522621	52525367	52525529	766	160	251	24	109	250	250	4.72024885834e-06	0.000170814005561	0.389	0.18	0.209
3792	H2AFY	H2AFY	chr5	-	134688635	134688735	134696186	134696297	134681657	134681747	134705095	134705293	3792	96	106	582	1285	235	224	4.75282197354e-06	0.000171021034743	0.463	0.302	0.161
1439	HMGA2	HMGA2	chr12	+	66232298	66232349	66345162	66345195	66221780	66221867	66357024	66360071	1439	48	9	1118	904	175	157	5.14466407397e-06	0.000184080704984	0.827	0.526	0.301
6246	MAGED1	MAGED1	chrX	+	51637364	51637445	51638148	51638856	51636697	51636851	51639504	51640173	6246	582	1041	129	383	205	250	5.8548096209e-06	0.00020832001383	0.405	0.291	0.114
4114	HSPH1	HSPH1	chr13	-	31725083	31725328	31726988	31727088	31724090	31724319	31728769	31728892	4114	2120	3735	423	541	224	250	6.23689744583e-06	0.000220682221292	0.388	0.466	-0.078
143	CCM2	CCM2	chr7	+	45104061	45104245	45108041	45108178	45077851	45078025	45109424	45109560	143	12	37	14	348	250	250	6.38506429007e-06	0.000224676654494	0.245	0.039	0.206
3203	SEPT2	SEPT2	chr2	+	242255836	242255955	242263630	242263656	242255275	242255397	242274540	242274627	3203	0	14	35	21	243	150	6.79615852195e-06	0.000237828206738	0.0	0.507	-0.507
4404	FXYD6-FXYD2	FXYD6-FXYD2	chr11	-	117711033	117711083	117711862	117711899	117710495	117710545	117712505	117712580	4404	34	90	360	378	161	174	7.15219720182e-06	0.00024891991245	0.29	0.507	-0.217
54	GNL1	GNL1	chr6	-	30522831	30522968	30523331	30523497	30515128	30515307	30523907	30525371	54	369	36	217	2	250	250	7.47313812022e-06	0.00025867617765	0.911	0.991	-0.08
5444	ESYT2	ESYT2	chr7	-	158529738	158529870	158531713	158531812	158528193	158528299	158534213	158534587	5444	308	313	207	357	223	250	7.7015725477e-06	0.00026514224625	0.525	0.394	0.131
1429	ACADVL	ACADVL	chr17	+	7125985	7126184	7126451	7126556	7125495	7125621	7126962	7127049	1429	533	669	1373	1262	250	229	8.29845308881e-06	0.000284155095283	0.422	0.499	-0.077
6324	MRRF	MRRF	chr9	+	125054027	125054119	125075505	125075665	125047447	125047566	125084818	125085742	6324	6	37	181	197	216	250	8.51467692231e-06	0.000289999878707	0.158	0.515	-0.357
1247	RNPEP	RNPEP	chr1	+	201965274	201965391	201966446	201966682	201958510	201958659	201969029	201969143	1247	46	89	634	536	241	250	9.01482582094e-06	0.000303785320918	0.349	0.551	-0.202
6369	ARHGEF7	ARHGEF7	chr13	+	111806251	111806338	111857635	111857720	111767623	111768038	111870025	111870227	6369	44	7	0	7	211	209	9.0143136614e-06	0.000303785320918	0.862	0.0	0.862
1523	ELMSAN1	ELMSAN1	chr14	-	74187999	74188212	74189400	74189550	74181824	74186204	74191974	74192063	1523	434	335	220	91	250	250	1.08730235608e-05	0.000364475195046	0.564	0.707	-0.143
3328	PPP1R13B	PPP1R13B	chr14	-	104202339	104202539	104204030	104204197	104200087	104201532	104205015	104205149	3328	91	156	59	34	250	250	1.1787128643e-05	0.000391001157955	0.368	0.634	-0.266
5498	EMP3	EMP3	chr19	+	48830777	48830880	48832608	48832749	48830086	48830179	48833557	48833810	5498	981	915	864	592	227	250	1.17466434661e-05	0.000391001157955	0.541	0.616	-0.075
4632	GATS	GATS	chr7	-	99809016	99809617	99820219	99820343	99798277	99800226	99821192	99821321	4632	43	14	78	1	248	250	1.19269605443e-05	0.000393589697962	0.756	0.987	-0.231
1999	PPP1R9B	PPP1R9B	chr17	-	48216793	48216946	48217457	48217593	48216627	48216681	48218633	48218738	1999	98	288	179	273	250	250	1.21442781088e-05	0.000398695398324	0.254	0.396	-0.142
4469	MICAL2	MICAL2	chr11	+	12257723	12257792	12270730	12270793	12248571	12248678	12278331	12278518	4469	14	14	256	38	193	187	1.2443775637e-05	0.000406432856575	0.492	0.867	-0.375
2482	SDHD	SDHD	chr11	+	111958580	111958697	111959590	111959735	111957547	111957683	111965528	111966525	2482	225	213	296	474	241	250	1.38050802647e-05	0.00044859467452	0.523	0.393	0.13
5931	ATP5H	ATP5H	chr17	-	73036186	73036258	73038275	73038372	73035303	73035366	73043019	73043074	5931	18	330	7	827	221	196	1.45481176056e-05	0.000470339903706	0.046	0.007	0.039
3404	ZDHHC5	ZDHHC5	chr11	+	57439492	57440666	57449893	57450015	57435473	57435659	57455979	57456137	3404	57	55	126	312	250	246	1.54397731162e-05	0.000496646035238	0.505	0.284	0.221
394	ECD	ECD	chr10	-	74912050	74912179	74914013	74914206	74908033	74908162	74916032	74916211	394	112	143	196	120	250	250	1.62786081863e-05	0.000520997264013	0.439	0.62	-0.181
4864	PHC1	PHC1	chr12	+	9074196	9074346	9075228	9075384	9073580	9073661	9083030	9083523	4864	171	113	89	129	250	250	1.65644312561e-05	0.000527494313351	0.602	0.408	0.194
6112	KDM6A	KDM6A	chrX	+	44919266	44919401	44919853	44920009	44918491	44918711	44920568	44920664	6112	25	46	77	37	250	250	1.78994953837e-05	0.000567173562681	0.352	0.675	-0.323
3360	ARPC1A	ARPC1A	chr7	+	98946474	98946582	98951531	98951744	98941915	98942138	98955962	98956038	3360	251	182	1069	478	232	250	1.85649775846e-05	0.000585348228893	0.598	0.707	-0.109
6529	COL5A1	COL5A1	chr9	+	137721821	137721890	137721953	137722022	137717637	137717750	137726816	137727050	6529	1020	9	11	4	193	193	2.06534078628e-05	0.00064798795408	0.991	0.733	0.258
3433	HCFC1R1	HCFC1R1	chr16	-	3073474	3073531	3073847	3073969	3073233	3073362	3074181	3074287	3433	16	17	13	97	246	181	2.08769148454e-05	0.000651789562012	0.409	0.09	0.319
5799	GAK	GAK	chr4	-	845537	845762	853393	853510	844723	844872	858909	859032	5799	216	121	195	207	241	250	2.12302569055e-05	0.000659587835274	0.649	0.494	0.155
6227	CD46	CD46	chr1	+	207943665	207943707	207956636	207956675	207941123	207941168	207958415	207958451	6227	35	119	494	747	166	163	2.20527140073e-05	0.000681814250061	0.224	0.394	-0.17
4423	NUSAP1	NUSAP1	chr15	+	41667909	41668026	41669393	41669502	41657602	41657787	41672290	41673248	4423	13	137	7	538	241	233	2.57107118997e-05	0.000791070164682	0.084	0.012	0.072
2435	TUBGCP6	TUBGCP6	chr22	-	50671744	50671955	50678632	50678796	50667832	50668006	50682147	50683400	2435	73	97	79	37	250	250	2.66915051099e-05	0.000813388497823	0.429	0.681	-0.252
5820	METTL2B	METTL2B	chr7	+	128138089	128138196	128140956	128141022	128133857	128133997	128141815	128142978	5820	25	8	40	76	231	190	2.6639422201e-05	0.000813388497823	0.72	0.302	0.418
6377	PPHLN1	PPHLN1	chr12	+	42768664	42768876	42778741	42778798	42748962	42749024	42781257	42781337	6377	198	21	362	104	250	181	2.75246795849e-05	0.000834784210839	0.872	0.716	0.156
5387	USP34	USP34	chr2	-	61420035	61420115	61431390	61431515	61417652	61417793	61431631	61431736	5387	89	78	150	52	249	204	2.86553693701e-05	0.000864957571176	0.483	0.703	-0.22
5371	CD63	CD63	chr12	-	56119904	56120045	56120483	56120579	56119596	56119680	56120673	56120748	5371	1866	3471	3487	5582	220	250	2.950454184e-05	0.000886388806505	0.379	0.415	-0.036
1417	KIF1C	KIF1C	chr17	+	4903144	4903265	4903514	4903647	4901242	4901451	4904066	4904143	1417	52	119	183	935	245	250	3.015180112e-05	0.000901581320814	0.308	0.166	0.142
1568	TCF7L2	TCF7L2	chr10	+	114724314	114724383	114799783	114799885	114711241	114711366	114900942	114901075	1568	2	139	24	158	193	226	3.04981960669e-05	0.000903516438556	0.017	0.151	-0.134
4845	TMEM43	TMEM43	chr3	+	14176269	14176391	14176657	14176732	14174365	14174435	14177306	14177408	4845	14	86	0	100	246	199	3.05002408996e-05	0.000903516438556	0.116	0.0	0.116
7043	MAPKAP1	MAPKAP1	chr9	-	128246721	128246862	128268588	128268696	128230250	128230388	128305337	128305447	7043	63	90	219	679	232	250	3.07051779429e-05	0.000905376288511	0.43	0.258	0.172
5613	UBR5	UBR5	chr8	-	103271212	103271357	103273373	103273487	103269859	103269945	103274142	103274298	5613	172	137	75	128	238	250	3.31322950662e-05	0.000972440494362	0.569	0.381	0.188
2775	GMPPB	GMPPB	chr3	-	49760028	49760187	49760404	49760547	49759663	49759791	49760686	49760735	2775	90	11	238	2	250	250	3.40628572169e-05	0.000995166686305	0.891	0.992	-0.101
2415	HSPB11	HSPB11	chr1	-	54395711	54395818	54405657	54405770	54394044	54394113	54411227	54411288	2415	66	147	80	399	237	231	3.45998793179e-05	0.00100624032592	0.304	0.163	0.141
1348	RSU1	RSU1	chr10	-	16824032	16824083	16858971	16859083	16806388	16806509	16859313	16859453	1348	36	15	247	362	236	175	3.58813487351e-05	0.00103876504588	0.64	0.336	0.304
2827	CRY2	CRY2	chr11	+	45882398	45882583	45883610	45883699	45880281	45880424	45889162	45889303	2827	132	109	38	6	250	213	3.64626096008e-05	0.00105081611107	0.508	0.844	-0.336
90	CHORDC1	CHORDC1	chr11	-	89947185	89947343	89948341	89948398	89944382	89944486	89951302	89951352	90	160	386	70	325	181	250	3.75965232561e-05	0.00107861376855	0.364	0.229	0.135
2456	TOM1L2	TOM1L2	chr17	-	17787947	17788082	17796974	17797124	17782940	17783057	17801909	17801988	2456	32	19	73	6	250	250	3.79082781188e-05	0.00108268082215	0.627	0.924	-0.297
1475	MBD2	MBD2	chr18	-	51715243	51715381	51731367	51731527	51692445	51692536	51750387	51751158	1475	104	86	414	657	250	250	3.98567853549e-05	0.00113157535812	0.547	0.387	0.16
2676	EGLN1	EGLN1	chr1	-	231503314	231503382	231506307	231506444	231499496	231502221	231509725	231509845	2676	289	70	197	100	250	192	3.99755778894e-05	0.00113157535812	0.76	0.602	0.158
1323	L3MBTL2	L3MBTL2	chr22	+	41613126	41613206	41615422	41615540	41612142	41612266	41616737	41616872	1323	14	48	72	63	204	242	4.07433389643e-05	0.0011482049817	0.257	0.576	-0.319
2460	YIPF3	YIPF3	chr6	-	43480806	43480938	43481096	43481189	43480498	43480612	43481325	43481371	2460	223	332	434	411	217	250	4.10000326448e-05	0.00115034893355	0.436	0.549	-0.113
3583	FAM21A	FAM21A	chr10	+	51885816	51885939	51886919	51886982	51885128	51885209	51887342	51887555	3583	73	15	79	59	247	187	4.16874105078e-05	0.00116450490142	0.787	0.503	0.284
1791	YAP1	YAP1	chr11	+	102080247	102080295	102098199	102098312	102076623	102076817	102100432	102104154	1791	4	298	48	636	172	237	4.28362113848e-05	0.00119101059689	0.018	0.094	-0.076
2760	PMF1	PMF1	chr1	+	156195347	156195459	156202110	156202216	156182778	156182967	156203418	156203519	2760	17	313	6	688	236	230	4.30102743419e-05	0.00119101059689	0.05	0.008	0.042
5104	ILKAP	ILKAP	chr2	-	239093821	239093928	239096771	239096898	239092660	239092754	239098493	239098613	5104	51	78	212	138	250	231	4.35880349474e-05	0.00120178439212	0.377	0.587	-0.21
6598	DLST	DLST	chr14	+	75355979	75356052	75357758	75357870	75355797	75355850	75359536	75359689	6598	17	171	8	452	197	236	4.42727509175e-05	0.00121250247203	0.106	0.021	0.085
6605	DLST	DLST	chr14	+	75355797	75355850	75355977	75356052	75348593	75348719	75356599	75356655	6605	12	214	2	511	177	199	4.43918668971e-05	0.00121250247203	0.059	0.004	0.055
6871	GSN	GSN	chr9	+	124044152	124044231	124062333	124062404	124043747	124043840	124064240	124064445	6871	0	35	20	49	203	195	4.45479005267e-05	0.00121250247203	0.0	0.282	-0.282
5155	TLE3	TLE3	chr15	-	70345565	70345713	70346776	70347024	70343729	70343806	70347387	70347637	5155	169	41	48	0	250	250	4.62663138072e-05	0.00125391554314	0.805	1.0	-0.195
2425	H2AFV	H2AFV	chr7	-	44875127	44875257	44880497	44880611	44866487	44869762	44882875	44882953	2425	341	86	896	119	238	250	4.92736290216e-05	0.00132976162389	0.806	0.888	-0.082
2508	MTA1	MTA1	chr14	+	105911754	105911848	105915695	105915746	105905008	105905076	105916394	105916521	2508	133	51	228	32	218	175	4.97443565569e-05	0.00133680087304	0.677	0.851	-0.174
450	BRD9	BRD9	chr5	-	884052	884185	886706	886822	879908	880004	887475	887586	450	49	7	176	0	240	250	5.15510354644e-05	0.00137953170115	0.879	1.0	-0.121
1500	FKBP10	FKBP10	chr17	+	39975781	39975927	39977198	39977341	39975461	39975651	39977905	39978069	1500	309	410	458	403	250	250	5.25934796618e-05	0.00140153921325	0.43	0.532	-0.102
131	NUP50	NUP50	chr22	+	45571774	45571961	45574118	45574781	45567480	45567564	45577166	45577248	131	72	129	265	239	250	250	5.48785877407e-05	0.00145029761544	0.358	0.526	-0.168
2874	GOSR2	GOSR2	chr17	+	45009432	45009565	45012394	45012535	45006885	45006950	45015964	45018733	2874	16	96	3	163	250	250	5.47493698212e-05	0.00145029761544	0.143	0.018	0.125
993	YY1AP1	YY1AP1	chr1	-	155642350	155642522	155644800	155644887	155640110	155640255	155646338	155646537	993	234	268	128	74	211	250	5.53950644961e-05	0.00145789737924	0.508	0.672	-0.164
2222	PLEKHB2	PLEKHB2	chr2	+	131878506	131878551	131883325	131883478	131862419	131862971	131884256	131884359	2222	17	431	4	732	169	250	5.72530342252e-05	0.00150059495877	0.055	0.008	0.047
2244	ACAA1	ACAA1	chr3	-	38170780	38170879	38173086	38173129	38168000	38168191	38173416	38173496	2244	31	24	91	15	167	223	5.77709945642e-05	0.00150796501795	0.633	0.89	-0.257
1790	YAP1	YAP1	chr11	+	102080247	102080295	102094352	102094483	102076623	102076817	102098199	102098312	1790	4	391	45	803	172	250	6.10967389212e-05	0.00158826583751	0.015	0.075	-0.06
1697	DYRK1B	DYRK1B	chr19	-	40320519	40320667	40322444	40322608	40318936	40319223	40324662	40324873	1697	28	38	11	72	250	250	6.15742198236e-05	0.00159417156934	0.424	0.133	0.291
2779	PABPC1	PABPC1	chr8	-	101730000	101730116	101730314	101730508	101727689	101727829	101733618	101734315	2779	1881	2162	3121	4202	250	240	6.28243761975e-05	0.0016069415743	0.455	0.416	0.039
3726	P4HA1	P4HA1	chr10	-	74803644	74803715	74804738	74804809	74790024	74790128	74806682	74806859	3726	229	242	138	255	195	195	6.27814406213e-05	0.0016069415743	0.486	0.351	0.135
5353	SEC31A	SEC31A	chr4	-	83750152	83750211	83763292	83763634	83748521	83748785	83765538	83765662	5353	303	242	489	245	250	183	6.27520800467e-05	0.0016069415743	0.478	0.594	-0.116
5569	LDLR	LDLR	chr19	+	11226769	11226888	11227534	11227674	11224210	11224438	11230767	11230909	5569	389	278	1161	1182	243	250	6.34060761713e-05	0.00161533319654	0.59	0.503	0.087
699	FAM65A	FAM65A	chr16	+	67578201	67578334	67578597	67578733	67577250	67577372	67578858	67579020	699	209	239	288	194	250	250	6.38798564873e-05	0.00162091954569	0.467	0.598	-0.131
3027	PDIA3	PDIA3	chr15	+	44060686	44060795	44061715	44061844	44058925	44059108	44062447	44062527	3027	1923	1737	3057	2324	233	250	6.46710949119e-05	0.00162972723988	0.543	0.585	-0.042
3912	OGG1	OGG1	chr3	+	9796387	9796569	9798450	9798500	9793453	9793633	9807492	9808353	3912	32	11	86	2	250	174	6.47387331905e-05	0.00162972723988	0.669	0.968	-0.299
101	ATP6V1H	ATP6V1H	chr8	-	54714358	54714456	54723723	54723777	54684548	54684727	54727221	54727326	101	17	9	96	4	178	222	6.73087742574e-05	0.00168113562057	0.702	0.968	-0.266
5670	SNX19	SNX19	chr11	-	130776519	130776616	130777847	130777978	130775847	130776028	130779912	130780032	5670	22	44	165	107	250	221	6.72046477662e-05	0.00168113562057	0.307	0.577	-0.27
4575	TMEM55B	TMEM55B	chr14	-	20927546	20927599	20927786	20927892	20926011	20926861	20928350	20928457	4575	112	10	189	0	230	177	7.03806793717e-05	0.0017509943239	0.896	1.0	-0.104
4348	MCTP1	MCTP1	chr5	-	94253600	94253678	94267657	94267696	94248510	94248681	94275787	94275899	4348	2	11	25	6	163	202	7.11870986804e-05	0.00176416588131	0.184	0.838	-0.654
740	EIF4B	EIF4B	chr12	+	53416276	53416411	53421565	53421703	53415589	53415644	53421798	53421972	740	1381	1691	1405	1397	250	250	7.20076611053e-05	0.00177758447124	0.45	0.501	-0.051
2360	EOGT	EOGT	chr3	-	69047161	69047265	69050758	69050865	69038075	69038168	69053528	69053633	2360	35	4	45	37	231	228	7.37844149851e-05	0.00181441289205	0.896	0.546	0.35
6089	ABHD14A-ACY1	ABHD14A-ACY1	chr3	+	52018062	52018174	52019222	52019287	52012274	52012390	52019376	52019481	6089	5	8	2	113	236	189	7.40782519791e-05	0.00181463225713	0.334	0.014	0.32
6023	PTMA	PTMA	chr2	+	232576599	232576693	232577152	232577226	232576057	232576129	232577513	232578250	6023	6065	1438	10377	2116	218	198	7.54577268931e-05	0.00184134200223	0.793	0.817	-0.024
4688	NCL	NCL	chr2	-	232320720	232320847	232321341	232321475	232320111	232320335	232321711	232321835	4688	1701	2060	3258	3355	250	250	7.78185380244e-05	0.00189170331556	0.452	0.493	-0.041
3781	PRKCD	PRKCD	chr3	+	53220182	53220356	53220619	53220711	53219619	53219716	53221355	53221418	3781	34	139	9	153	250	216	8.03904623234e-05	0.00194679412372	0.174	0.048	0.126
5792	PHF3	PHF3	chr6	+	64389900	64390062	64394029	64395812	64345706	64346055	64401626	64401933	5792	30	48	14	92	250	250	8.42513337798e-05	0.00203256342744	0.385	0.132	0.253
3101	AGRN	AGRN	chr1	+	981343	981468	981539	981645	981112	981256	981776	982115	3101	165	126	603	767	249	230	8.50884595222e-05	0.00204501282527	0.547	0.421	0.126
1098	FDFT1	FDFT1	chr8	+	11660267	11660440	11666302	11666400	11653081	11653520	11667175	11667359	1098	2	139	7	2203	250	222	8.59207278441e-05	0.00205545861674	0.013	0.003	0.01
5758	SNHG8	SNHG8	chr4	+	119200098	119200292	119200543	119200586	119199916	119199947	119200778	119200978	5758	6	451	17	219	250	167	8.61685430473e-05	0.00205545861674	0.009	0.049	-0.04
4172	ATOX1	ATOX1	chr5	-	151125839	151126010	151131264	151131340	151122382	151122520	151138106	151138210	4172	47	173	63	543	200	250	8.66136667551e-05	0.00205836732673	0.254	0.127	0.127
1255	C16orf13	C16orf13	chr16	-	685280	685340	685611	685774	684888	684956	686093	686366	1255	33	53	17	102	250	184	8.70285897538e-05	0.00206053936112	0.314	0.109	0.205
4832	LGMN	LGMN	chr14	-	93170984	93171052	93172827	93172998	93170151	93170706	93176016	93176217	4832	156	53	266	184	250	192	9.01382490289e-05	0.00212626114098	0.693	0.526	0.167
912	SREBF1	SREBF1	chr17	-	17721573	17721688	17722326	17722548	17721009	17721230	17722633	17722768	912	230	328	182	420	250	239	9.58566648801e-05	0.002252808482	0.401	0.293	0.108
5562	LDLR	LDLR	chr19	+	11231045	11231198	11233849	11234020	11230767	11230909	11240188	11240346	5562	371	41	1386	66	250	250	9.63293714502e-05	0.00225559473076	0.9	0.955	-0.055
3576	ENOSF1	ENOSF1	chr18	-	677742	677872	678695	678737	675320	675402	683245	683380	3576	7	15	41	10	166	250	9.77628370703e-05	0.00228077475934	0.413	0.861	-0.448
1644	RPAIN	RPAIN	chr17	+	5329290	5329402	5329555	5329619	5326088	5326149	5331390	5331531	1644	148	64	129	119	236	188	9.84827199919e-05	0.00228918410083	0.648	0.463	0.185
4849	ALKBH3	ALKBH3	chr11	+	43913590	43913679	43923065	43923275	43911274	43911378	43940587	43940686	4849	19	70	91	112	213	250	0.000100899299308	0.00232779792072	0.242	0.488	-0.246
5041	MEG3	MEG3	chr14	+	101297757	101297871	101298848	101298978	101295370	101296124	101302503	101302637	5041	721	36	2	4	238	250	0.000101201526668	0.00232779792072	0.955	0.344	0.611
543	CPVL	CPVL	chr7	-	29103676	29103850	29105638	29105737	29070192	29070375	29111388	29111520	543	1	15	318	281	223	250	0.00010124038688	0.00232779792072	0.07	0.559	-0.489
5279	EPB41	EPB41	chr1	+	29424318	29424447	29435847	29435949	29391493	29391670	29438879	29438960	5279	35	37	34	118	250	226	0.000102232111341	0.00234214502565	0.461	0.207	0.254
5391	JADE1	JADE1	chr4	+	129782858	129783380	129789010	129789128	129778492	129778609	129792509	129796379	5391	158	71	143	132	250	242	0.00010408665219	0.00237608561935	0.683	0.512	0.171
5566	LDLR	LDLR	chr19	+	11233849	11234020	11238683	11238761	11227534	11227674	11240188	11240346	5566	45	242	72	876	250	202	0.000105514562907	0.00240007946841	0.131	0.062	0.069
6382	TPRA1	TPRA1	chr3	-	127294027	127294108	127294782	127294893	127291906	127292631	127295459	127295539	6382	74	91	217	127	235	205	0.000109274067982	0.00247674924903	0.415	0.598	-0.183
4461	CTR9	CTR9	chr11	+	10784977	10785085	10785189	10785426	10783493	10783601	10785658	10785748	4461	108	247	99	113	232	250	0.000110901374608	0.00250471934354	0.32	0.486	-0.166
6585	CCDC25	CCDC25	chr8	-	27597988	27598034	27605593	27605796	27590832	27593762	27610028	27610104	6585	20	8	28	65	250	170	0.000119723346254	0.00269440986676	0.63	0.227	0.403
332	RHOA	RHOA	chr3	-	49405860	49405981	49412866	49413024	49399928	49400059	49449252	49449526	332	1568	1581	3532	4192	250	245	0.000122213670536	0.00274077066072	0.493	0.452	0.041
1532	ENO1	ENO1	chr1	-	8930510	8930569	8931949	8932045	8928046	8928116	8934882	8934976	1532	1260	533	12965	6728	220	183	0.000127555804372	0.00283356384269	0.663	0.616	0.047
5577	C1orf43	C1orf43	chr1	-	154186932	154187050	154192311	154192413	154186368	154186422	154192817	154193273	5577	96	177	204	674	226	242	0.000127686108157	0.00283356384269	0.367	0.245	0.122
5887	LDHA	LDHA	chr11	+	18425240	18425358	18426995	18427119	18424386	18424560	18428663	18429765	5887	2841	2120	9160	7746	242	248	0.000127529674963	0.00283356384269	0.579	0.548	0.031
2745	VIM	VIM	chr10	+	17277167	17277388	17277844	17277888	17276691	17276817	17278292	17278378	2745	23341	8560	14228	5640	250	168	0.0001290713075	0.00284927817384	0.647	0.629	0.018
4141	MEGF11	MEGF11	chr15	-	66208485	66208614	66209165	66209294	66207807	66207936	66210303	66210432	4141	117	160	5	35	250	250	0.000129288960942	0.00284927817384	0.422	0.125	0.297
6446	RPN2	RPN2	chr20	+	35812582	35812776	35826799	35826895	35807455	35807772	35827452	35827628	6446	329	343	617	919	250	220	0.000131155631307	0.00288044901998	0.458	0.371	0.087
5623	FAM69A	FAM69A	chr1	-	93312739	93312916	93316404	93316512	93307716	93309752	93341852	93341987	5623	7	16	10	0	232	250	0.000132936991535	0.00290953848483	0.32	1.0	-0.68
1738	ABI1	ABI1	chr10	-	27044583	27044670	27047990	27048167	27040526	27040712	27054146	27054247	1738	128	121	418	221	250	211	0.000134790253433	0.00293999700039	0.472	0.615	-0.143
4021	GGCT	GGCT	chr7	-	30538418	30538554	30540151	30540297	30536236	30536851	30544184	30544457	4021	92	91	392	718	250	250	0.000137969543223	0.0029990717433	0.503	0.353	0.15
5981	MERTK	MERTK	chr2	+	112767524	112767643	112776989	112777099	112765959	112766052	112778998	112779158	5981	151	138	201	96	243	234	0.000139243182413	0.00301646200268	0.513	0.668	-0.155
3942	MAEA	MAEA	chr4	+	1309184	1309388	1316168	1316291	1305766	1305949	1321414	1321491	3942	103	63	268	323	250	247	0.000142224389708	0.00307060046797	0.618	0.45	0.168
5564	LDLR	LDLR	chr19	+	11233849	11234020	11238683	11238761	11226769	11226888	11240188	11240346	5564	39	244	59	874	250	202	0.000143313427881	0.00307327684234	0.114	0.052	0.062
5724	AAMP	AAMP	chr2	-	219130093	219130184	219130301	219130405	219129742	219129897	219130553	219130669	5724	175	180	458	287	228	215	0.000142867977714	0.00307327684234	0.478	0.601	-0.123
6412	BAZ1A	BAZ1A	chr14	-	35227909	35228052	35230962	35231429	35224032	35224120	35233912	35234139	6412	391	260	295	118	250	250	0.000148021573417	0.00316358859427	0.601	0.714	-0.113
3395	ACSL3	ACSL3	chr2	+	223752547	223752606	223765391	223765498	223725731	223725976	223773450	223773868	3395	67	100	227	167	183	231	0.000152272895687	0.00323974250065	0.458	0.632	-0.174
4486	GADD45A	GADD45A	chr1	+	68151707	68151809	68152032	68152270	68150859	68151221	68153343	68154021	4486	249	263	205	126	226	250	0.000152954645436	0.00323974250065	0.512	0.643	-0.131
564	TPD52L2	TPD52L2	chr20	+	62507168	62507228	62514102	62514173	62505020	62505169	62520542	62520591	564	52	140	300	417	184	195	0.000153110769775	0.00323974250065	0.282	0.433	-0.151
6297	LARP4	LARP4	chr12	+	50860741	50860903	50867197	50867319	50856364	50856413	50867781	50867950	6297	50	74	155	99	250	246	0.000156944677247	0.00330986969995	0.399	0.606	-0.207
2017	CCT5	CCT5	chr5	+	10262592	10262730	10263245	10263426	10261671	10261857	10264767	10266524	2017	348	544	2087	2466	250	250	0.000171822866907	0.00359980210306	0.39	0.458	-0.068
7082	ARMC8	ARMC8	chr3	+	137907242	137907372	137928658	137928735	137906089	137906441	137940767	137940839	7082	30	58	14	102	250	201	0.000171436054073	0.00359980210306	0.294	0.099	0.195
1258	C16orf13	C16orf13	chr16	-	684888	684956	685611	685774	684718	684797	686093	686366	1258	45	74	25	120	250	192	0.000175808956092	0.00367123685689	0.318	0.138	0.18
2743	ACLY	ACLY	chr17	-	40054883	40055038	40057948	40058066	40049285	40049427	40060981	40061043	2743	154	9	1239	1	242	250	0.000177479190596	0.00368554700392	0.946	0.999	-0.053
3785	MBNL1	MBNL1	chr3	+	152173330	152173366	152174055	152174150	152165408	152165562	152177059	152177134	3785	33	106	27	253	160	219	0.000177651582698	0.00368554700392	0.299	0.127	0.172
1583	ERLEC1	ERLEC1	chr2	+	54028849	54028979	54035435	54035597	54026183	54026218	54036350	54036410	1583	4	74	62	220	250	250	0.000180067940595	0.00372354777159	0.051	0.22	-0.169
5645	SUPT20H	SUPT20H	chr13	-	37595584	37595739	37596147	37596454	37593478	37593534	37598171	37598330	5645	7	57	89	180	250	250	0.00018126988627	0.00373627153933	0.109	0.331	-0.222
6476	CBX3	CBX3	chr7	+	26242590	26242642	26245987	26246130	26240830	26241181	26248012	26248175	6476	21	628	27	2574	176	250	0.00018448552332	0.00379028483234	0.045	0.015	0.03
2359	TRPT1	TRPT1	chr11	-	63992970	63993052	63993257	63993341	63992014	63992189	63993521	63993726	2359	16	16	31	3	208	206	0.000197155826677	0.00403757382671	0.498	0.911	-0.413
5985	TRAPPC1	TRAPPC1	chr17	-	7834823	7834894	7835048	7835147	7834328	7834467	7835257	7835317	5985	11	53	28	666	223	195	0.000200852545899	0.00410009572061	0.154	0.035	0.119
257	NAA20	NAA20	chr20	+	20007427	20007563	20013151	20013297	20006320	20006411	20013745	20014273	257	155	150	408	643	250	250	0.00020176652646	0.00410559427164	0.508	0.388	0.12
4507	HINT1	HINT1	chr5	-	130496348	130496537	130498054	130498170	130494975	130495304	130498264	130498369	4507	33	5	64	53	240	250	0.000205400455331	0.00416622770702	0.873	0.557	0.316
5558	LDLR	LDLR	chr19	+	11230767	11230909	11238683	11238761	11226769	11226888	11240188	11240346	5558	19	244	19	874	250	202	0.000206563803573	0.00417652338081	0.059	0.017	0.042
6022	PTMA	PTMA	chr2	+	232576596	232576693	232577152	232577226	232576057	232576129	232577513	232578250	6022	563	1438	1044	2116	221	198	0.000207259443464	0.0041773272007	0.26	0.307	-0.047
2983	LOXL2	LOXL2	chr8	-	23167180	23167424	23174461	23174627	23160794	23160910	23177397	23177565	2983	331	510	572	629	250	250	0.00021330312323	0.00428397750998	0.394	0.476	-0.082
35	CBFB	CBFB	chr16	+	67070541	67070658	67100584	67100701	67063629	67063716	67116115	67116211	35	190	268	193	438	241	241	0.000213896192208	0.00428397750998	0.415	0.306	0.109
4366	SRM	SRM	chr1	-	11115018	11115141	11115837	11115983	11114648	11114942	11116067	11116151	4366	80	85	745	425	250	247	0.000215263929845	0.0042844249037	0.482	0.634	-0.152
5824	APLP2	APLP2	chr11	+	129979323	129979400	129990600	129990713	129939715	129939977	129991508	129991705	5824	144	1275	163	2257	201	237	0.000214772044087	0.0042844249037	0.118	0.078	0.04
1297	IQGAP1	IQGAP1	chr15	+	90982563	90982631	90983733	90983847	90976950	90977027	90984737	90984916	1297	56	155	492	749	192	238	0.000217344650684	0.00431236162058	0.309	0.449	-0.14
3232	RAB5C	RAB5C	chr17	-	40283624	40283840	40289779	40289896	40282354	40282608	40306910	40307062	3232	20	7	49	0	241	250	0.000219201294532	0.00433197438474	0.748	1.0	-0.252
4457	RABGGTB	RABGGTB	chr1	+	76254843	76255041	76255636	76255742	76253181	76253289	76255836	76255959	4457	141	40	491	59	250	230	0.000219693472487	0.00433197438474	0.764	0.884	-0.12
1737	ABI1	ABI1	chr10	-	27044583	27044670	27047990	27048164	27040526	27040712	27054146	27054247	1737	87	121	293	221	250	211	0.000223468644361	0.00439281418499	0.378	0.528	-0.15
1788	YAP1	YAP1	chr11	+	102094352	102094483	102098199	102098312	102076623	102076817	102100432	102104154	1788	41	298	36	636	250	237	0.000227074177437	0.00444995518799	0.115	0.051	0.064
4981	RBBP7	RBBP7	chrX	-	16870168	16870245	16870871	16870998	16867366	16867424	16871804	16871965	4981	249	219	994	590	250	201	0.000229524983137	0.00448418594356	0.478	0.575	-0.097
2774	GMPPB	GMPPB	chr3	-	49760028	49760187	49760686	49760735	49759397	49759580	49760824	49760905	2774	53	15	87	3	173	250	0.000231030452965	0.00449725434217	0.836	0.977	-0.141
3202	SEPT2	SEPT2	chr2	+	242255836	242255955	242259617	242259702	242255275	242255397	242263630	242263656	3202	0	8	45	22	243	209	0.000231606127215	0.00449725434217	0.0	0.638	-0.638
5365	CAPN7	CAPN7	chr3	+	15283684	15283760	15287032	15287178	15282260	15282360	15288238	15288301	5365	34	55	10	66	200	250	0.000236811430432	0.00458435258487	0.436	0.159	0.277
1062	CD44	CD44	chr11	+	35231511	35231601	35232792	35232996	35229651	35229753	35236398	35236461	1062	9	37	2414	2864	214	250	0.000240890258932	0.00464918199739	0.221	0.496	-0.275
2805	RPL12	RPL12	chr9	-	130211888	130211987	130213009	130213083	130211559	130211641	130213559	130213711	2805	7519	8244	6331	7565	198	223	0.000242538645414	0.00466685387505	0.507	0.485	0.022
3855	MAP3K6	MAP3K6	chr1	-	27684671	27684810	27684909	27685102	27684201	27684367	27685199	27685357	3855	188	70	72	61	250	250	0.000243890950683	0.00467873935211	0.729	0.541	0.188
1595	ADAM15	ADAM15	chr1	+	155033893	155033965	155034379	155034451	155033238	155033308	155034720	155034845	1595	18	7	29	65	196	196	0.000250980954491	0.00479087916742	0.72	0.309	0.411
3933	MAP2K1	MAP2K1	chr15	+	66736993	66737045	66774092	66774217	66729083	66729230	66777327	66777529	3933	18	384	6	641	176	249	0.000251240954925	0.00479087916742	0.062	0.013	0.049
184	EGLN2	EGLN2	chr19	+	41313042	41313179	41313388	41313456	41306243	41307320	41313713	41314346	184	19	106	8	206	250	192	0.000257547089185	0.0048818970566	0.121	0.029	0.092
2935	NFKB2	NFKB2	chr10	+	104158141	104158280	104158495	104158621	104157968	104158054	104159044	104159254	2935	413	65	567	42	250	250	0.00025744340781	0.0048818970566	0.864	0.931	-0.067
5265	NOP56	NOP56	chr20	+	2636579	2636860	2637046	2637195	2636240	2636392	2637419	2637541	5265	456	795	473	1107	250	250	0.000258619275929	0.00488767409018	0.365	0.299	0.066
6191	XPNPEP1	XPNPEP1	chr10	-	111667448	111667573	111674768	111674857	111648260	111648353	111683159	111683311	6191	52	24	99	11	213	249	0.000263731516986	0.00496954447244	0.717	0.913	-0.196
4941	BCL2L12	BCL2L12	chr19	+	50170275	50170418	50172107	50172194	50169941	50170056	50176954	50177173	4941	265	44	338	21	250	211	0.00026627599866	0.00500268978013	0.836	0.931	-0.095
5211	EIF4G1	EIF4G1	chr3	+	184033276	184033333	184035108	184035285	184032282	184032462	184035504	184035604	5211	32	329	210	1089	181	250	0.00027736488804	0.00519569697626	0.118	0.21	-0.092
50	TAF11	TAF11	chr6	-	34848065	34848153	34850708	34850857	34845554	34846497	34855563	34855848	50	178	39	169	11	250	212	0.000279405401928	0.00521857186182	0.795	0.929	-0.134
1311	OLA1	OLA1	chr2	-	174943695	174943818	174945879	174945976	174937174	174940255	174946651	174946792	1311	452	387	700	820	221	247	0.000281110667393	0.00521980711553	0.566	0.488	0.078
504	RAVER1	RAVER1	chr19	-	10434050	10434242	10439317	10439787	10433820	10433950	10441135	10441202	504	147	136	147	69	250	250	0.000281004274742	0.00521980711553	0.519	0.681	-0.162
5995	REPIN1	REPIN1	chr7	+	150066759	150066957	150067848	150067973	150065878	150066030	150068316	150071133	5995	20	0	62	33	250	249	0.000285362688604	0.00528335745267	1.0	0.652	0.348
1045	SSR1	SSR1	chr6	-	7295624	7295718	7298155	7298234	7281375	7290164	7298979	7299056	1045	111	175	363	342	203	218	0.000289071553879	0.00533651225117	0.405	0.533	-0.128
1985	SPIN1	SPIN1	chr9	+	91041296	91041506	91063855	91063904	91003296	91003453	91077410	91077664	1985	62	33	91	121	250	173	0.000293313358317	0.00538361031447	0.565	0.342	0.223
4254	PLAUR	PLAUR	chr19	-	44159590	44159725	44160630	44160792	44156376	44156523	44169467	44169611	4254	132	65	1848	1579	250	250	0.000292838145472	0.00538361031447	0.67	0.539	0.131
2247	ACAA1	ACAA1	chr3	-	38169276	38169357	38170780	38170879	38167652	38168191	38173416	38173496	2247	24	89	15	197	223	205	0.000298866690239	0.00546977571877	0.199	0.065	0.134
1265	MAPKAPK5	MAPKAPK5	chr12	+	112326688	112326810	112327843	112327948	112326291	112326422	112330770	112331228	1265	97	94	300	154	246	229	0.00030607514556	0.00556921135815	0.49	0.645	-0.155
5162	FLOT1	FLOT1	chr6	-	30708966	30709110	30709390	30709481	30708455	30708575	30709568	30709644	5162	29	175	179	511	215	250	0.000305476554182	0.00556921135815	0.162	0.289	-0.127
5714	PIGP	PIGP	chr21	-	38441851	38441924	38444444	38444610	38439561	38439680	38444733	38444837	5714	1	86	28	189	250	197	0.000306923094161	0.00556921135815	0.009	0.105	-0.096
1783	GTF2F2	GTF2F2	chr13	+	45725821	45725966	45781558	45781640	45710867	45710941	45827005	45827105	1783	5	32	2	274	250	206	0.00031709202752	0.00573738387294	0.114	0.006	0.108
1253	C16orf13	C16orf13	chr16	-	685280	685340	685611	685774	684888	685063	686093	686366	1253	35	13	12	24	250	184	0.000324634051914	0.00585720758255	0.665	0.269	0.396
5999	CHTOP	CHTOP	chr1	+	153609047	153609129	153610770	153610924	153606457	153606819	153614721	153614905	5999	85	100	99	231	206	250	0.000330522842802	0.0059466101294	0.508	0.342	0.166
3051	ARIH2	ARIH2	chr3	+	48964894	48965246	48999044	48999112	48960180	48960244	49002351	49002415	3051	92	53	108	134	250	192	0.000332682011485	0.00595183070547	0.571	0.382	0.189
7058	DNMT1	DNMT1	chr19	-	10246411	10246528	10246796	10246963	10244021	10244377	10247760	10247956	7058	114	31	170	14	250	241	0.000332253214408	0.00595183070547	0.78	0.921	-0.141
2825	ACOX1	ACOX1	chr17	-	73956295	73956456	73969705	73969866	73953539	73953647	73974614	73974774	2825	19	119	49	108	250	250	0.000338398058299	0.0060371351073	0.138	0.312	-0.174
571	UBE2F	UBE2F	chr2	+	238881733	238881867	238896604	238896634	238875586	238875774	238903385	238903451	571	68	25	80	79	250	154	0.000350211305902	0.00623043521589	0.626	0.384	0.242
6715	RAB1A	RAB1A	chr2	-	65316072	65316204	65318116	65318212	65313987	65315824	65325104	65325200	6715	585	1011	1056	1443	220	250	0.000359732543678	0.0063642682519	0.397	0.454	-0.057
759	RAB7A	RAB7A	chr3	+	128525214	128525433	128526385	128526514	128516785	128516912	128532169	128533641	759	795	865	1442	1255	250	250	0.000359242457823	0.0063642682519	0.479	0.535	-0.056
1053	CD44	CD44	chr11	+	35229651	35229753	35232792	35232996	35211381	35211612	35236398	35236461	1053	4	38	1434	2870	226	250	0.000364100380758	0.00640179161801	0.104	0.356	-0.252
1531	ENO1	ENO1	chr1	-	8931949	8932045	8934882	8934976	8930510	8930569	8938638	8939151	1531	963	907	11176	12498	218	220	0.000364868952322	0.00640179161801	0.517	0.474	0.043
3959	GAS5	GAS5	chr1	-	173833812	173833842	173834366	173834420	173833621	173833644	173834608	173834685	3959	482	419	316	183	178	154	0.000364233095642	0.00640179161801	0.499	0.599	-0.1
5652	SLC25A1	SLC25A1	chr22	-	19165239	19165378	19165454	19165554	19164632	19164717	19165645	19165753	5652	28	61	51	305	224	250	0.000367726163986	0.00643419763304	0.339	0.157	0.182
3031	BRD8	BRD8	chr5	-	137502206	137502299	137504158	137504377	137501516	137501797	137504910	137505047	3031	67	89	89	51	250	217	0.000392073837319	0.00684141991749	0.395	0.602	-0.207
784	SLC6A6	SLC6A6	chr3	+	14513712	14513825	14518712	14518850	14509360	14509464	14519973	14520076	784	12	44	4	108	237	250	0.00039709278792	0.00691006548159	0.223	0.038	0.185
3693	PSMA4	PSMA4	chr15	+	78834824	78834987	78836531	78836609	78834518	78834561	78837210	78837299	3693	244	217	1354	834	250	202	0.000398385147735	0.00691366486628	0.476	0.567	-0.091
3615	BBS7	BBS7	chr4	-	122774110	122774241	122775858	122775975	122769998	122770083	122776643	122776716	3615	2	20	61	69	241	250	0.000413407101361	0.00715486366459	0.094	0.478	-0.384
5413	PIGG	PIGG	chr4	+	520827	521019	524224	524534	515448	515730	527606	527770	5413	14	28	7	82	250	250	0.000418613109006	0.00720580240881	0.333	0.079	0.254
5825	ACSL1	ACSL1	chr4	-	185691408	185691486	185691552	185691630	185689469	185689604	185694234	185694308	5825	565	11	566	35	202	202	0.000417610584402	0.00720580240881	0.981	0.942	0.039
3058	OCIAD2	OCIAD2	chr4	-	48894788	48894906	48896022	48896070	48887396	48887582	48899820	48899874	3058	47	18	1435	1408	172	242	0.000423295854404	0.0072667689938	0.786	0.589	0.197
2474	SVIL	SVIL	chr10	-	29820930	29821101	29821457	29822387	29820182	29820217	29824917	29824998	2474	1	18	57	72	250	250	0.000425410805887	0.00728344468466	0.053	0.442	-0.389
606	CAPRIN1	CAPRIN1	chr11	+	34118742	34118843	34119244	34119308	34118025	34118220	34120849	34124157	606	332	106	796	395	225	188	0.000432573539006	0.00738622217139	0.724	0.627	0.097
3012	LYPLA1	LYPLA1	chr8	-	54965214	54965316	54967619	54967693	54963571	54963706	54974813	54974884	3012	13	7	496	36	198	226	0.000436798584935	0.0074384229611	0.679	0.94	-0.261
3575	ENOSF1	ENOSF1	chr18	-	697239	697355	706469	706578	694247	694334	712503	712662	3575	15	20	20	121	233	240	0.000442649076255	0.00751795191111	0.436	0.145	0.291
1269	MAPKAPK5	MAPKAPK5	chr12	+	112326688	112326804	112327843	112327948	112326291	112326422	112330770	112331228	1269	97	94	295	154	240	229	0.000445545088642	0.00754701241904	0.496	0.646	-0.15
4139	APBB2	APBB2	chr4	-	41067592	41067690	41102655	41102767	41035252	41035321	41145003	41145159	4139	94	31	55	49	236	222	0.000446974030605	0.00755113421996	0.74	0.514	0.226
6872	GSN	GSN	chr9	+	124044152	124044231	124062342	124062404	124043747	124043840	124064240	124064445	6872	0	14	20	23	203	186	0.000452358640287	0.00762188407404	0.0	0.443	-0.443
1770	BTAF1	BTAF1	chr10	+	93723833	93723958	93726393	93726514	93722294	93722435	93740210	93740315	1770	269	252	65	113	249	245	0.000476061141921	0.00800008816067	0.512	0.361	0.151
6024	AIFM1	AIFM1	chrX	-	129289130	129289261	129290434	129290577	129283443	129283543	129299524	129299861	6024	31	4	334	0	250	250	0.000483471429929	0.00810323562426	0.886	1.0	-0.114
149	CCM2	CCM2	chr7	+	45109424	45109560	45112324	45112382	45104061	45104245	45113058	45113170	149	11	25	19	218	250	182	0.000486190226684	0.00812741615158	0.243	0.06	0.183
3655	KANSL3	KANSL3	chr2	-	97267852	97268075	97268489	97268599	97267379	97267513	97269986	97270117	3655	63	32	71	91	234	250	0.000487561800083	0.00812900812756	0.678	0.455	0.223
3649	ZNF83	ZNF83	chr19	-	53138318	53138406	53158813	53158940	53122188	53122315	53164014	53164096	3649	64	95	83	54	250	212	0.000494397182847	0.0082108164711	0.364	0.566	-0.202
3899	SYNE4	SYNE4	chr19	-	36498026	36498170	36499118	36499269	36497651	36497846	36499455	36499672	3899	0	9	51	37	250	250	0.00049504687155	0.0082108164711	0.0	0.58	-0.58
5712	VARS	VARS	chr6	-	31749467	31749538	31749623	31749729	31749257	31749383	31749863	31749954	5712	46	12	470	358	230	195	0.000503866725703	0.00833539526234	0.765	0.527	0.238
1248	RNPEP	RNPEP	chr1	+	201958510	201958659	201965274	201965391	201958031	201958172	201966446	201966682	1248	28	80	400	532	250	241	0.000524116742028	0.00864792624346	0.252	0.42	-0.168
1540	CKLF	CKLF	chr16	+	66592092	66592251	66597024	66597120	66586465	66586696	66599788	66600190	1540	52	90	206	705	250	220	0.000526381154576	0.00866284644314	0.337	0.205	0.132
6994	MAN2A2	MAN2A2	chr15	+	91453319	91453522	91453730	91453913	91452556	91452734	91454076	91454191	6994	211	380	139	151	250	250	0.000533610290787	0.00875918541758	0.357	0.479	-0.122
4748	GTF2A2	GTF2A2	chr15	-	59934334	59934461	59942867	59942972	59930260	59931356	59944404	59944525	4748	156	185	582	447	229	250	0.000540294692088	0.00883430083195	0.479	0.587	-0.108
5213	EIF4G1	EIF4G1	chr3	+	184033276	184033333	184033550	184033644	184032282	184032462	184033919	184034006	5213	22	49	209	184	181	218	0.000540960484293	0.00883430083195	0.351	0.578	-0.227
5470	SPHK2	SPHK2	chr19	+	49129147	49129619	49130948	49131098	49123658	49123810	49131231	49131326	5470	19	24	17	88	250	250	0.000554276697505	0.00902861454325	0.442	0.162	0.28
7083	ARMC8	ARMC8	chr3	+	137907296	137907372	137928658	137928735	137906089	137906441	137940767	137940839	7083	39	58	24	102	200	201	0.000557334342433	0.00905526129325	0.403	0.191	0.212
2406	TBC1D24	TBC1D24	chr16	+	2549357	2549421	2549835	2549931	2548238	2548397	2550268	2550491	2406	5	21	19	10	188	220	0.000560087939901	0.00907684501076	0.218	0.69	-0.472
1674	PKMYT1	PKMYT1	chr16	-	3024245	3024418	3024550	3024657	3024000	3024158	3025319	3025813	1674	26	12	244	25	231	250	0.000562715530758	0.00909628227258	0.701	0.914	-0.213
3818	ELP2	ELP2	chr18	+	33718757	33718835	33719381	33719576	33718232	33718389	33721099	33721164	3818	196	0	272	16	202	250	0.000569383638675	0.00915758685536	1.0	0.955	0.045
5928	INTS3	INTS3	chr1	+	153719754	153719839	153721164	153721231	153719432	153719546	153723570	153723715	5928	103	117	107	59	209	191	0.00056838317802	0.00915758685536	0.446	0.624	-0.178
4681	ZNF140	ZNF140	chr12	+	133660051	133660147	133677572	133677639	133659688	133659815	133682095	133684258	4681	63	13	22	20	220	191	0.000572320425827	0.00918163423701	0.808	0.488	0.32
888	GSE1	GSE1	chr16	+	85667519	85667738	85682157	85682357	85646841	85647004	85687883	85688056	888	12	205	18	79	250	250	0.000574860890621	0.00919921862403	0.055	0.186	-0.131
3393	YBX1	YBX1	chr1	+	43161869	43161959	43162850	43162933	43159160	43159194	43166451	43166717	3393	1645	1803	4149	3952	214	207	0.000582492472472	0.0092979813463	0.469	0.504	-0.035
4201	PI4KB	PI4KB	chr1	-	151297220	151297393	151298647	151298849	151288048	151288985	151299746	151300133	4201	105	60	100	22	250	250	0.000589348474845	0.00936049984112	0.636	0.82	-0.184
914	SEC63	SEC63	chr6	-	108197767	108197866	108202352	108202454	108194011	108194116	108204191	108204350	914	216	161	392	182	226	223	0.000589070936334	0.00936049984112	0.57	0.68	-0.11
265	CRTAP	CRTAP	chr3	+	33171430	33171559	33174046	33174192	33165899	33166071	33175673	33175757	265	721	633	552	637	250	250	0.000606747543005	0.00961287338656	0.532	0.464	0.068
4657	MAP4K4	MAP4K4	chr2	+	102477286	102477448	102480282	102480513	102476197	102476326	102481391	102481498	4657	97	56	249	68	250	250	0.000613994430127	0.00969962928918	0.634	0.785	-0.151
4660	PSMD2	PSMD2	chr3	+	184025144	184025313	184025401	184025496	184024538	184024622	184025677	184025804	4660	432	193	2623	1601	250	219	0.000615269309598	0.00969962928918	0.662	0.589	0.073
3910	OGG1	OGG1	chr3	+	9798154	9798305	9798450	9798500	9793453	9793633	9807492	9808353	3910	0	11	6	2	250	174	0.000617013410724	0.00970310719235	0.0	0.676	-0.676
2115	XRCC1	XRCC1	chr19	-	44065061	44065172	44079061	44079154	44058797	44058956	44079559	44079730	2115	85	92	185	103	217	235	0.000618752864793	0.00970649506371	0.5	0.66	-0.16
742	POGZ	POGZ	chr1	-	151381169	151381304	151384100	151384247	151380575	151380716	151384771	151384872	742	116	4	78	16	250	250	0.000626153228804	0.00979845187777	0.967	0.83	0.137
6074	CDK2	CDK2	chr12	+	56362561	56362732	56363258	56363360	56361832	56361953	56364827	56365031	6074	440	150	566	289	250	226	0.000634138436603	0.00989908750668	0.726	0.639	0.087
484	DAP3	DAP3	chr1	+	155697398	155697529	155698832	155698913	155691307	155691409	155698998	155699157	484	11	122	5	338	250	205	0.000642691612195	0.0100080754965	0.069	0.012	0.057
458	UBXN11	UBXN11	chr1	-	26624452	26624553	26627416	26627515	26612313	26612528	26628184	26628213	458	5	35	17	18	223	225	0.000645569049647	0.0100283640907	0.126	0.488	-0.362
1431	LYRM1	LYRM1	chr16	+	20911619	20911857	20926877	20927036	20911189	20911326	20931443	20931536	1431	0	57	22	149	250	250	0.000666583452048	0.0103045388497	0.0	0.129	-0.129
5779	GNB2	GNB2	chr7	+	100273799	100273945	100274157	100274196	100271362	100271546	100274315	100274422	5779	15	337	0	568	250	163	0.000665147682863	0.0103045388497	0.028	0.0	0.028
5579	C1orf43	C1orf43	chr1	-	154184933	154185100	154186368	154186422	154179176	154180124	154186932	154187050	5579	46	49	164	75	178	250	0.000680156469068	0.0104768036707	0.569	0.754	-0.185
6001	CHTOP	CHTOP	chr1	+	153610770	153610924	153614721	153614905	153609047	153609129	153615702	153615840	6001	166	232	482	447	250	250	0.00068101691312	0.0104768036707	0.417	0.519	-0.102
105	PLAGL1	PLAGL1	chr6	-	144269121	144269597	144281605	144281679	144261436	144263800	144290043	144290115	105	16	47	11	138	198	250	0.000684963318087	0.0104778899357	0.301	0.091	0.21
3040	NUBP1	NUBP1	chr16	+	10855613	10855716	10861805	10861889	10855220	10855331	10862903	10863208	3040	93	63	118	159	227	208	0.000685066182739	0.0104778899357	0.575	0.405	0.17
6231	CD46	CD46	chr1	+	207958415	207958451	207958963	207959027	207956636	207956675	207966863	207968861	6231	54	31	447	561	160	188	0.000686022939737	0.0104778899357	0.672	0.484	0.188
4658	MAP4K4	MAP4K4	chr2	+	102477286	102477448	102480282	102480513	102472438	102472600	102481391	102481498	4658	50	34	169	44	250	250	0.000694808466536	0.010586686898	0.595	0.793	-0.198
3878	HM13	HM13	chr20	+	30154012	30154098	30155880	30156083	30149436	30149539	30156922	30157370	3878	406	15	3747	44	210	250	0.000702937417644	0.0106595438404	0.97	0.99	-0.02
721	SQSTM1	SQSTM1	chr5	+	179252145	179252226	179260031	179260246	179251181	179251323	179260586	179260782	721	1041	960	783	904	205	250	0.000702419346117	0.0106595438404	0.569	0.514	0.055
1565	TCF7L2	TCF7L2	chr10	+	114919678	114919751	114920377	114920450	114918425	114918476	114925313	114927436	1565	30	0	63	19	197	197	0.000710671078309	0.0107512211348	1.0	0.768	0.232
2970	NOP16	NOP16	chr5	-	175813840	175813910	175815235	175815344	175812221	175812328	175815433	175815763	2970	176	63	277	178	233	194	0.000713406576661	0.0107670295895	0.699	0.564	0.135
5735	ARIH1	ARIH1	chr15	+	72810407	72810475	72837160	72837305	72766666	72767355	72847611	72847704	5735	174	427	51	226	192	250	0.000717818876943	0.0108080104663	0.347	0.227	0.12
708	AP2A2	AP2A2	chr11	+	970168	970311	972061	972255	959436	959505	977094	977224	708	68	120	174	164	250	250	0.000721432353719	0.0108367987284	0.362	0.515	-0.153
6000	CHTOP	CHTOP	chr1	+	153610770	153610924	153614718	153614905	153609047	153609129	153615702	153615840	6000	166	232	482	448	250	250	0.000727279429599	0.0108989239697	0.417	0.518	-0.101
3436	SNRPN	SNRPN	chr15	+	25219457	25219603	25220504	25220656	25213078	25213229	25221451	25221563	3436	348	331	529	696	250	250	0.000738744495643	0.0110447504525	0.513	0.432	0.081
5290	PLCG1	PLCG1	chr20	+	39795318	39795499	39796491	39796569	39795115	39795235	39797406	39797510	5290	193	116	133	141	250	202	0.000745418208154	0.0111184275591	0.573	0.433	0.14
6064	SELENBP1	SELENBP1	chr1	-	151341479	151341665	151341917	151342030	151340674	151340795	151342188	151342245	6064	149	168	30	10	237	250	0.000749247587303	0.0111494343073	0.483	0.76	-0.277
1328	RFX2	RFX2	chr19	-	6010146	6010262	6012996	6013116	6008116	6008235	6016100	6016282	1328	132	152	0	11	244	240	0.000756543463983	0.0112317606576	0.461	0.0	0.461
5573	C1orf43	C1orf43	chr1	-	154186368	154186422	154192311	154192413	154184933	154185100	154192817	154193273	5573	96	81	202	308	226	178	0.000771173820131	0.0114223396754	0.483	0.341	0.142
4831	CANX	CANX	chr5	+	179150660	179150780	179151657	179151784	179149804	179150020	179153680	179153760	4831	693	1222	1505	3216	244	250	0.000788942462046	0.0115778215225	0.368	0.324	0.044
4853	TTL	TTL	chr2	+	113260488	113260758	113277858	113278002	113258782	113258918	113286257	113290222	4853	145	168	205	140	250	250	0.000788730375572	0.0115778215225	0.463	0.594	-0.131
6090	ABHD14A-ACY1	ABHD14A-ACY1	chr3	+	52019376	52019481	52022539	52022619	52018062	52018174	52022781	52022842	6090	4	12	2	141	229	204	0.000785520481913	0.0115778215225	0.229	0.012	0.217
7012	NEDD4L	NEDD4L	chr18	+	55912658	55912740	55916130	55916169	55862621	55862965	55919232	55919286	7012	0	17	77	156	206	163	0.000788293193538	0.0115778215225	0.0	0.281	-0.281
2010	MPPE1	MPPE1	chr18	-	11884877	11885042	11885674	11885815	11883471	11884626	11886915	11887024	2010	52	16	42	42	250	250	0.000800249608453	0.0116365062928	0.765	0.5	0.265
2368	BRE	BRE	chr2	+	28532948	28533020	28550140	28550314	28521204	28521358	28561316	28561767	2368	2	13	39	25	196	250	0.000800111703216	0.0116365062928	0.164	0.666	-0.502
2665	C2CD2L	C2CD2L	chr11	+	118983191	118983319	118983409	118983584	118983037	118983102	118984320	118984422	2665	88	107	19	61	250	250	0.00079779310963	0.0116365062928	0.451	0.237	0.214
4808	FUBP3	FUBP3	chr9	+	133489674	133489732	133491741	133491904	133488342	133488414	133493183	133493282	4808	46	170	154	302	182	250	0.000799228165159	0.0116365062928	0.271	0.412	-0.141
1300	TRAPPC4	TRAPPC4	chr11	+	118889852	118890027	118890859	118890963	118889240	118889680	118892469	118892596	1300	180	81	616	451	250	228	0.000803303515498	0.0116543054447	0.67	0.555	0.115
4969	DENND5A	DENND5A	chr11	-	9172226	9172311	9173904	9173989	9171627	9171756	9182259	9182412	4969	303	172	152	143	209	209	0.000808454677203	0.0117023814525	0.638	0.515	0.123
4197	ACO2	ACO2	chr22	+	41911770	41911921	41913530	41913635	41911380	41911539	41914484	41914576	4197	217	174	242	303	250	229	0.000825624048456	0.0119238085365	0.533	0.422	0.111
4601	RPL13A	RPL13A	chr19	+	49993488	49993554	49993731	49993833	49993106	49993169	49994035	49994121	4601	170	15139	35	8494	190	226	0.000830914400539	0.0119730629345	0.013	0.005	0.008
1850	TMEM14B	TMEM14B	chr6	+	10749434	10749501	10749854	10749931	10747991	10748114	10751365	10751467	1850	41	112	60	359	191	201	0.000840061673018	0.0120503441339	0.278	0.15	0.128
7032	PSMG1	PSMG1	chr21	-	40552210	40552362	40553697	40553804	40551849	40551912	40555177	40555440	7032	47	58	127	333	231	250	0.000838965477912	0.0120503441339	0.467	0.292	0.175
6602	DLST	DLST	chr14	+	75349293	75349327	75352288	75352337	75348593	75348719	75355797	75355850	6602	11	144	6	429	158	173	0.000846628383302	0.0121172498275	0.077	0.015	0.062
6319	FAM114A1	FAM114A1	chr4	+	38870018	38870167	38879691	38880047	38869353	38869455	38893363	38893451	6319	4	7	8	233	250	250	0.000850765293247	0.012149157293	0.364	0.033	0.331
323	HSPA8	HSPA8	chr11	-	122931300	122931506	122931827	122932037	122930823	122930976	122932771	122933043	323	3969	5536	5781	7361	250	250	0.000857478117492	0.0122176244526	0.418	0.44	-0.022
106	PLAGL1	PLAGL1	chr6	-	144269121	144269597	144281605	144281693	144261436	144263800	144285923	144285955	106	27	49	26	139	212	250	0.000864771910937	0.0122940453142	0.394	0.181	0.213
1451	ZFYVE27	ZFYVE27	chr10	+	99498233	99498431	99504485	99504672	99496877	99497078	99508025	99508121	1451	36	29	32	76	250	250	0.000885191060554	0.0125563070483	0.554	0.296	0.258
1254	C16orf13	C16orf13	chr16	-	685280	685340	685611	685774	684718	684797	686093	686366	1254	45	21	25	39	250	184	0.000902857137461	0.0127784380189	0.612	0.321	0.291
14	TAZ	TAZ	chrX	+	153642437	153642527	153647881	153647962	153641818	153641904	153648370	153648433	14	14	41	60	55	214	205	0.000914987175035	0.0129214042523	0.246	0.511	-0.265
2151	DVL1	DVL1	chr1	-	1277742	1277864	1278068	1278138	1277432	1277536	1284275	1284492	2151	91	126	244	194	194	246	0.000919341747869	0.0129541760889	0.478	0.615	-0.137
505	RAVER1	RAVER1	chr19	-	10439317	10439787	10441135	10441202	10434050	10434242	10443964	10444314	505	137	195	145	119	191	250	0.000927829003086	0.0130121297016	0.479	0.615	-0.136
5302	VARS2	VARS2	chr6	+	30892130	30892337	30893050	30893162	30890880	30891008	30893320	30893496	5302	5	33	57	83	250	236	0.000929583767345	0.0130121297016	0.125	0.393	-0.268
5725	UBTF	UBTF	chr17	-	42290186	42290307	42290585	42290650	42289240	42289374	42293021	42293177	5725	77	173	103	123	189	245	0.000926999093929	0.0130121297016	0.366	0.521	-0.155
7030	SPG11	SPG11	chr15	-	44881449	44881612	44884528	44884636	44877833	44878048	44887456	44887657	7030	43	18	56	69	232	250	0.000939163688316	0.013117398094	0.72	0.467	0.253
6392	PPOX	PPOX	chr1	+	161138782	161138973	161139449	161139510	161136889	161137024	161139695	161139814	6392	10	10	1	20	250	185	0.000941727607223	0.0131244269812	0.425	0.036	0.389
5956	TESK1	TESK1	chr9	+	35607323	35607406	35607578	35607669	35606833	35606980	35607924	35608008	5956	57	190	76	127	207	215	0.000944005808563	0.0131274519536	0.238	0.383	-0.145
2821	KIF23	KIF23	chr15	+	69732646	69732826	69733106	69733418	69732242	69732416	69737128	69737380	2821	83	33	784	143	250	250	0.000948169279096	0.0131280220404	0.716	0.846	-0.13
5762	VEZT	VEZT	chr12	+	95650925	95651015	95656681	95656857	95645715	95645847	95660132	95660408	5762	12	133	104	438	214	250	0.000947576482637	0.0131280220404	0.095	0.217	-0.122
6283	ARHGEF28	ARHGEF28	chr5	+	73128162	73128284	73136304	73136585	73109342	73109498	73142092	73142300	6283	17	4	156	197	246	250	0.000953955514608	0.0131794851899	0.812	0.446	0.366
3495	VAPB	VAPB	chr20	+	57014000	57014081	57015962	57016139	57009657	57009761	57019132	57026156	3495	25	83	299	465	205	250	0.000957191597831	0.0131796819733	0.269	0.44	-0.171
5154	TLE3	TLE3	chr15	-	70345565	70345713	70347387	70347637	70343729	70343806	70348636	70348713	5154	155	26	46	0	250	250	0.000959017997615	0.0131796819733	0.856	1.0	-0.144
6212	TCP1	TCP1	chr6	-	160208774	160208903	160209089	160209175	160206931	160207029	160210436	160210735	6212	804	1526	1123	1760	210	250	0.000960177804306	0.0131796819733	0.385	0.432	-0.047
3452	COL4A2	COL4A2	chr13	+	111114624	111114731	111118349	111118409	111114460	111114533	111119386	111119443	3452	1022	672	1462	771	231	184	0.000968613989101	0.0132668870894	0.548	0.602	-0.054
6178	RTF1	RTF1	chr15	+	41730518	41730629	41745098	41745246	41709301	41709511	41749869	41750074	6178	167	146	145	212	235	250	0.000993474644883	0.0135654324125	0.549	0.421	0.128
6560	SMARCD2	SMARCD2	chr17	-	61914281	61914404	61914554	61914597	61912771	61912927	61914800	61914985	6560	29	58	98	467	167	247	0.000994670581982	0.0135654324125	0.425	0.237	0.188
1178	ZC3H18	ZC3H18	chr16	+	88691609	88691675	88694327	88694527	88691009	88691153	88695165	88695262	1178	60	115	54	214	190	250	0.00100772078391	0.0136848052723	0.407	0.249	0.158
3266	AHSA1	AHSA1	chr14	+	77928984	77929102	77931881	77932010	77928502	77928585	77934425	77934527	3266	809	919	768	690	242	250	0.00100697712572	0.0136848052723	0.476	0.535	-0.059
6460	PLSCR1	PLSCR1	chr3	-	146239330	146239492	146239619	146239840	146234792	146234954	146243391	146243434	6460	117	104	533	766	250	250	0.00102692324797	0.0139159024815	0.529	0.41	0.119
4069	PDE9A	PDE9A	chr21	+	44119077	44119121	44151879	44152059	44073861	44073993	44152179	44152234	4069	10	42	8	3	168	250	0.00103485776974	0.0139936499692	0.262	0.799	-0.537
1578	TRAF3	TRAF3	chr14	+	103352525	103352606	103357661	103357754	103342694	103342862	103363597	103363738	1578	82	35	89	86	205	217	0.00103960217326	0.0140280216981	0.713	0.523	0.19
3889	CD151	CD151	chr11	+	836250	836442	836768	836843	836062	836153	837249	837354	3889	520	292	2564	1864	250	199	0.00104271492022	0.0140402776467	0.586	0.523	0.063
827	MAPK8	MAPK8	chr10	+	49632130	49632202	49632556	49632628	49628197	49628363	49633930	49634113	827	36	242	11	222	196	196	0.00104636715407	0.0140597308107	0.129	0.047	0.082
2772	GMPPB	GMPPB	chr3	-	49759663	49759791	49759864	49759943	49759397	49759580	49760028	49760187	2772	74	45	153	189	203	250	0.00105084069718	0.014090114527	0.669	0.499	0.17
1625	WDFY3	WDFY3	chr4	-	85600071	85600395	85603526	85603623	85599320	85599432	85605095	85605278	1625	40	22	41	66	221	250	0.00105980410965	0.0141804461646	0.673	0.413	0.26
452	BRD9	BRD9	chr5	-	881221	881297	886706	886822	879908	880004	887475	887586	452	49	63	176	108	240	200	0.00106474198517	0.0142166492737	0.393	0.576	-0.183
3491	TRIQK	TRIQK	chr8	-	93933730	93933888	93966633	93966792	93929156	93929235	93978234	93978372	3491	13	5	65	1	250	250	0.00107511523856	0.0143251233355	0.722	0.985	-0.263
1993	SF1	SF1	chr11	-	64536897	64537081	64537435	64537525	64536694	64536810	64537727	64537880	1993	915	1516	647	1320	214	250	0.00108753937582	0.0144274949273	0.414	0.364	0.05
453	BRD9	BRD9	chr5	-	881221	881297	886706	886882	879908	880004	887475	887586	453	42	63	28	108	250	200	0.00108959413723	0.0144274949273	0.348	0.172	0.176
615	BUD13	BUD13	chr11	-	116628984	116629123	116629789	116629895	116627861	116627943	116631450	116631668	615	59	8	115	1	230	250	0.00108890521297	0.0144274949273	0.889	0.992	-0.103
2063	ST5	ST5	chr11	-	8751496	8752756	8772167	8772272	8747619	8747756	8832793	8832882	2063	6	47	43	83	229	250	0.001100766046	0.0145451845373	0.122	0.361	-0.239
2404	TBC1D10B	TBC1D10B	chr16	-	30371047	30371162	30376425	30376533	30369983	30370138	30376815	30376915	2404	49	5	167	0	232	239	0.00111058186683	0.0146445049893	0.91	1.0	-0.09
1227	SDR39U1	SDR39U1	chr14	-	24910879	24911001	24911303	24911466	24909988	24910132	24911551	24911658	1227	43	89	35	170	250	246	0.00117135302612	0.0154139409574	0.322	0.168	0.154
5157	NAA50	NAA50	chr3	-	113442268	113442388	113442805	113442942	113441752	113441819	113464788	113465146	5157	250	188	377	418	250	244	0.00118236690701	0.0155267934655	0.565	0.468	0.097
443	TMEM63A	TMEM63A	chr1	-	226054811	226054863	226055587	226055730	226054273	226054382	226058775	226058813	443	44	6	184	93	250	176	0.00118606780698	0.0155433453964	0.838	0.582	0.256
1296	SERPINB6	SERPINB6	chr6	-	2959401	2959576	2969012	2969147	2955757	2955904	2971766	2972399	1296	7	122	3	503	250	250	0.00119097106295	0.0155514610745	0.054	0.006	0.048
1400	PRC1	PRC1	chr15	-	91527247	91527370	91527922	91528055	91524977	91525211	91537636	91537881	1400	228	176	772	856	250	247	0.0011940123199	0.0155514610745	0.561	0.471	0.09
4073	DDHD1	DDHD1	chr14	-	53558502	53558650	53560033	53560162	53540458	53540565	53570400	53570574	4073	21	112	15	20	250	250	0.00119202933097	0.0155514610745	0.158	0.429	-0.271
289	MRPL52	MRPL52	chr14	+	23300172	23300246	23302626	23302691	23299395	23299463	23303380	23304246	289	3	218	4	1636	198	189	0.00120191856551	0.0156062817123	0.013	0.002	0.011
6910	NDEL1	NDEL1	chr17	+	8358113	8358205	8363326	8363478	8354097	8354271	8370247	8371495	6910	355	183	199	59	216	250	0.00120312204753	0.0156062817123	0.692	0.796	-0.104
6869	GSN	GSN	chr9	+	124045596	124045670	124062333	124062404	124043747	124043840	124064240	124064445	6869	3	35	26	49	198	195	0.00120927990745	0.0156542758751	0.078	0.343	-0.265
956	C3orf67	C3orf67	chr3	-	58739495	58739590	58792120	58792182	58727736	58728299	58817411	58817615	956	27	8	17	25	186	219	0.00121568884632	0.0157053189903	0.799	0.445	0.354
4347	CDKN3	CDKN3	chr14	+	54866611	54866630	54868241	54868297	54863672	54863795	54875462	54875507	4347	3	11	1	162	143	180	0.00122805709716	0.0158329871494	0.256	0.008	0.248
3209	SEPT2	SEPT2	chr2	+	242255836	242255970	242259617	242259702	242255275	242255397	242263630	242263656	3209	1	8	48	22	250	209	0.00123602821571	0.0159035630421	0.095	0.646	-0.551
3204	SEPT2	SEPT2	chr2	+	242255836	242255955	242265407	242265528	242255275	242255397	242274540	242274627	3204	0	931	35	1783	243	245	0.00125128072264	0.0160350239889	0.0	0.019	-0.019
4443	TMEM120B	TMEM120B	chr12	+	122199554	122199644	122211326	122211419	122190033	122190129	122212563	122212628	4443	8	29	52	48	214	217	0.00125088124452	0.0160350239889	0.219	0.523	-0.304
1209	OPA1	OPA1	chr3	+	193334966	193335074	193335572	193335626	193333462	193333559	193336657	193336725	1209	140	18	343	13	232	178	0.00126181777298	0.0161129523534	0.856	0.953	-0.097
1602	TIMM44	TIMM44	chr19	-	7992541	7992652	7992961	7993051	7991602	7992191	7996022	7996073	1602	102	137	133	98	214	235	0.00126242160847	0.0161129523534	0.45	0.598	-0.148
2603	ZFAND2A	ZFAND2A	chr7	-	1197291	1197386	1197793	1197893	1195088	1195220	1199599	1199855	2603	800	624	89	113	224	219	0.00127181258134	0.0162003486611	0.556	0.435	0.121
2218	PLEKHB2	PLEKHB2	chr2	+	131890474	131890564	131897742	131897848	131884256	131884359	131904209	131907425	2218	10	280	0	449	214	230	0.00128484341502	0.0163336680844	0.037	0.0	0.037
2003	PTPDC1	PTPDC1	chr9	+	96863847	96864033	96866556	96866667	96859602	96860861	96870109	96872138	2003	10	2	12	28	250	235	0.00130210185311	0.0165200930328	0.825	0.287	0.538
909	APH1A	APH1A	chr1	-	150239755	150239878	150240115	150240189	150239474	150239602	150241097	150241609	909	1	507	27	1107	198	247	0.00130824904606	0.0165650858337	0.002	0.03	-0.028
3087	RDH11	RDH11	chr14	-	68156928	68157138	68157856	68157961	68151731	68151921	68162346	68162510	3087	6	98	10	1121	229	250	0.00134790203615	0.0170247395044	0.063	0.01	0.053
3788	CLUAP1	CLUAP1	chr16	+	3556330	3556415	3558288	3558468	3554719	3554831	3562382	3562478	3788	48	41	41	87	209	250	0.0013498969147	0.0170247395044	0.583	0.36	0.223
4670	LTBP4	LTBP4	chr19	+	41128305	41128572	41128854	41128926	41125251	41125398	41129508	41129637	4670	101	93	24	54	250	196	0.00136416315776	0.0171671275092	0.46	0.258	0.202
5153	TLE3	TLE3	chr15	-	70347387	70347637	70348636	70348713	70345565	70345713	70349797	70349997	5153	52	24	18	0	201	250	0.00136657774331	0.0171671275092	0.729	1.0	-0.271
4759	TFE3	TFE3	chrX	-	48888911	48889059	48891240	48891297	48886237	48888112	48891648	48891766	4759	82	174	181	226	181	250	0.00138580112672	0.0173743452285	0.394	0.525	-0.131
5483	KANSL1	KANSL1	chr17	-	44171925	44172067	44248220	44249598	44159806	44159908	44301036	44301170	5483	19	35	13	89	250	250	0.00139413039798	0.0174444332117	0.352	0.127	0.225
1322	NGLY1	NGLY1	chr3	-	25777494	25777640	25781067	25781290	25775362	25775473	25792588	25792754	1322	43	31	63	112	250	250	0.00139868260381	0.0174670774582	0.581	0.36	0.221
3570	PRMT7	PRMT7	chr16	+	68358585	68358735	68362968	68363077	68349799	68349977	68371361	68371474	3570	13	50	2	64	250	233	0.00140243446857	0.0174796577893	0.195	0.028	0.167
1179	ZC3H18	ZC3H18	chr16	+	88675341	88675459	88677675	88677944	88666198	88666356	88688604	88688796	1179	91	118	127	88	242	250	0.00140677824866	0.0174995520815	0.443	0.599	-0.156
2744	VIM	VIM	chr10	+	17277844	17277888	17278292	17278378	17277167	17277388	17279228	17279592	2744	5961	12880	3530	8276	168	210	0.00142375548739	0.017641826263	0.366	0.348	0.018
5033	MEG3	MEG3	chr14	+	101298848	101298978	101302075	101302216	101297757	101297871	101302503	101302637	5033	79	684	7	10	250	250	0.00142255783515	0.017641826263	0.104	0.412	-0.308
6908	EIF6	EIF6	chr20	-	33868456	33868632	33871978	33872064	33867744	33867921	33872183	33872295	6908	252	180	1894	1876	210	250	0.00142761951126	0.0176553566354	0.625	0.546	0.079
6150	NCOR2	NCOR2	chr12	-	124862782	124862930	124870290	124870433	124848224	124848345	124882664	124882727	6150	121	10	113	0	250	250	0.00144602929932	0.0178483732701	0.924	1.0	-0.076
5829	SMIM7	SMIM7	chr19	-	16764845	16764936	16770205	16770258	16756958	16758072	16770769	16770811	5829	149	169	183	330	177	215	0.00145375657224	0.0179090437304	0.517	0.402	0.115
5860	POLR2E	POLR2E	chr19	-	1091790	1091906	1093902	1094077	1090085	1090144	1095257	1095391	5860	467	13	903	1	250	240	0.00145748124655	0.0179202665237	0.972	0.999	-0.027
3117	CIZ1	CIZ1	chr9	-	130940647	130940769	130940987	130941183	130939844	130940042	130941351	130941694	3117	29	125	121	254	250	246	0.00146800836014	0.0180149234022	0.186	0.319	-0.133
2217	PLEKHB2	PLEKHB2	chr2	+	131890474	131890564	131897739	131897848	131884256	131884359	131904209	131907425	2217	10	290	0	453	214	233	0.00149096125465	0.0182283518459	0.036	0.0	0.036
4097	RUFY3	RUFY3	chr4	+	71659501	71659621	71668672	71668700	71655211	71655309	71670064	71670133	4097	24	22	84	23	244	152	0.00149112440127	0.0182283518459	0.405	0.695	-0.29
599	KIF13A	KIF13A	chr6	-	17790102	17790141	17794479	17794626	17788006	17788106	17794802	17794935	599	72	2	76	16	250	163	0.0014993705271	0.018294043845	0.959	0.756	0.203
3790	TONSL	TONSL	chr8	-	145667623	145667795	145668059	145668189	145667419	145667534	145668520	145668704	3790	34	58	122	93	250	250	0.00151200524739	0.0184129281465	0.37	0.567	-0.197
349	QARS	QARS	chr3	-	49141295	49141405	49141756	49141904	49141063	49141139	49142049	49142562	349	270	259	398	540	250	234	0.00152109210553	0.0184882359163	0.494	0.408	0.086
4396	METAP1	METAP1	chr4	+	99966329	99966461	99969883	99970027	99964399	99964538	99978903	99978969	4396	33	14	564	643	250	250	0.00152720183072	0.0185271399235	0.702	0.467	0.235
4964	GBF1	GBF1	chr10	+	104119940	104120152	104120778	104120877	104118262	104118486	104121474	104121669	4964	9	50	5	172	250	223	0.00153879398402	0.0186013007717	0.138	0.025	0.113
6809	CEP63	CEP63	chr3	+	134276983	134277189	134277991	134278271	134270767	134270854	134280218	134283870	6809	13	12	23	2	250	250	0.00153915614801	0.0186013007717	0.52	0.92	-0.4
533	ZMYM5	ZMYM5	chr13	-	20412839	20413125	20425494	20425588	20411592	20411961	20425828	20426330	533	101	155	41	26	218	250	0.00155540564155	0.0187620805512	0.428	0.644	-0.216
1927	HERPUD1	HERPUD1	chr16	+	56973806	56974157	56976043	56976149	56970598	56970729	56977037	56977793	1927	48	1118	7	512	250	230	0.00157502245089	0.0189627939314	0.038	0.012	0.026
5137	UBAP2	UBAP2	chr9	-	33927794	33927990	33932559	33932626	33926986	33927078	33933487	33933626	5137	23	58	179	199	191	250	0.00159168357724	0.0190912103643	0.342	0.541	-0.199
519	HNRNPA1	HNRNPA1	chr12	+	54676583	54676658	54676862	54677018	54676356	54676449	54677595	54677751	519	15447	872	13065	621	199	250	0.00159134178446	0.0190912103643	0.957	0.964	-0.007
5210	EIF4G1	EIF4G1	chr3	+	184033276	184033333	184033919	184034006	184032282	184032462	184035108	184035285	5210	25	61	211	235	181	211	0.00161253547821	0.0193049595126	0.323	0.511	-0.188
1100	FAM160A2	FAM160A2	chr11	-	6239829	6239993	6240200	6240280	6238600	6239380	6243671	6243839	1100	50	80	69	49	204	250	0.00167477527794	0.0199480139523	0.434	0.633	-0.199
2691	RAB34	RAB34	chr17	-	27043010	27043076	27043920	27044012	27042817	27042919	27044230	27044443	2691	262	355	285	545	216	190	0.00167877774822	0.0199480139523	0.394	0.315	0.079
3150	AXIN1	AXIN1	chr16	-	354303	354441	364542	364683	347721	348251	396147	397106	3150	127	85	228	84	250	250	0.00167646722611	0.0199480139523	0.599	0.731	-0.132
6524	ST3GAL1	ST3GAL1	chr8	-	134478136	134478333	134487961	134488843	134477020	134477200	134511377	134511432	6524	89	98	155	92	250	250	0.00167781604549	0.0199480139523	0.476	0.628	-0.152
1373	MALT1	MALT1	chr18	+	56367672	56367823	56376609	56376788	56363597	56363719	56377207	56377304	1373	67	55	329	499	250	250	0.00168413198242	0.0199506578694	0.549	0.397	0.152
6152	NCOR2	NCOR2	chr12	-	124811954	124812179	124815390	124815444	124810736	124810916	124816864	124817013	6152	172	105	253	249	178	250	0.00168526518036	0.0199506578694	0.697	0.588	0.109
1802	CCDC88A	CCDC88A	chr2	-	55530204	55530288	55535944	55536159	55529007	55529208	55536297	55536390	1802	67	35	59	9	250	208	0.00170105662275	0.0201002405015	0.614	0.845	-0.231
5266	NOP56	NOP56	chr20	+	2636579	2636680	2637046	2637195	2636240	2636392	2637419	2637541	5266	422	795	454	1107	225	250	0.00171658388349	0.0202461532481	0.371	0.313	0.058
3675	EMP1	EMP1	chr12	+	13364402	13364522	13366412	13366509	13349601	13349806	13366614	13366755	3675	1143	2356	862	2106	244	221	0.00172980829237	0.0202894088658	0.305	0.27	0.035
4878	ATP6V0D1	ATP6V0D1	chr16	-	67478430	67478609	67487446	67487618	67477001	67477081	67514859	67515089	4878	333	445	443	434	250	250	0.00172940601418	0.0202894088658	0.428	0.505	-0.077
6586	FARP1	FARP1	chr13	+	98996015	98996120	99017648	99017691	98865473	98865667	99020370	99020449	6586	224	105	474	341	229	167	0.00172760417747	0.0202894088658	0.609	0.503	0.106
3335	PCYT2	PCYT2	chr17	-	79863545	79863611	79863975	79864053	79862941	79863030	79864339	79864422	3335	31	7	184	6	202	190	0.0017384645671	0.0203534574042	0.806	0.966	-0.16
2682	RAB34	RAB34	chr17	-	27043920	27044012	27044230	27044309	27043010	27043076	27045139	27045286	2682	32	210	25	395	203	216	0.00175228460284	0.0204776158449	0.14	0.063	0.077
1379	PMM2	PMM2	chr16	+	8900172	8900264	8904935	8905035	8895655	8895767	8905494	8905570	1379	13	59	8	159	216	224	0.00176171823	0.0205456362947	0.186	0.05	0.136
3076	ARF4	ARF4	chr3	-	57569624	57569734	57570110	57570191	57563042	57563114	57582800	57583215	3076	1334	1084	1448	1400	205	234	0.00176455692467	0.0205456362947	0.584	0.541	0.043
2014	CCT5	CCT5	chr5	+	10261671	10261857	10262592	10262730	10258497	10258647	10263245	10263426	2014	9	498	4	2463	250	250	0.00182235057209	0.0211798372147	0.018	0.002	0.016
1068	CD44	CD44	chr11	+	35219667	35219793	35226058	35226187	35211381	35211612	35227658	35227790	1068	6	36	569	1001	250	250	0.00187769532221	0.0217833178637	0.143	0.362	-0.219
3787	CLUAP1	CLUAP1	chr16	+	3554719	3554831	3556330	3556415	3550944	3551089	3558288	3558468	3787	37	19	41	61	236	209	0.00191452254588	0.0221541179931	0.633	0.373	0.26
5942	MBD1	MBD1	chr18	-	47799933	47800233	47801346	47801415	47799193	47799325	47801498	47801615	5942	26	46	38	22	193	250	0.00191661469841	0.0221541179931	0.423	0.691	-0.268
46	UROD	UROD	chr1	+	45479580	45479742	45480110	45480248	45479265	45479463	45480407	45480508	46	189	226	456	375	250	250	0.0019307649008	0.0222772493717	0.455	0.549	-0.094
1048	ERBB2IP	ERBB2IP	chr5	+	65364704	65364848	65367996	65368119	65349233	65350779	65370851	65371058	1048	0	46	14	86	250	247	0.00194432111738	0.0223930943881	0.0	0.139	-0.139
2367	IRF7	IRF7	chr11	-	613950	614037	614173	614399	613784	613865	614475	614534	2367	52	22	54	5	250	211	0.00196269884287	0.0225616418522	0.666	0.901	-0.235
3510	TAF4	TAF4	chr20	-	60578215	60578330	60578786	60578934	60575607	60575777	60581565	60581814	3510	37	33	16	45	250	239	0.0019660403875	0.0225616418522	0.517	0.254	0.263
4002	NFIC	NFIC	chr19	+	3452479	3452664	3456547	3456633	3449011	3449137	3462749	3469215	4002	162	23	142	47	250	210	0.00198875024729	0.0227812056205	0.855	0.717	0.138
4639	FGGY	FGGY	chr1	+	59787207	59787422	59805629	59805741	59762624	59762822	59811918	59812070	4639	8	6	4	30	250	236	0.0020014409617	0.0228854173879	0.557	0.112	0.445
6662	PKIB	PKIB	chr6	+	123022584	123022645	123038931	123039108	122954427	122954512	123046272	123047518	6662	0	3	1	1071	185	250	0.00202738146241	0.0231404884123	0.0	0.001	-0.001
132	NUP50	NUP50	chr22	+	45574118	45574781	45577166	45577248	45567480	45567564	45579282	45579401	132	12	83	5	174	250	206	0.0020689055023	0.0235412586995	0.106	0.023	0.083
2979	LOXL2	LOXL2	chr8	-	23217602	23217778	23225509	23225947	23198504	23198716	23261466	23261722	2979	216	329	240	525	250	250	0.00206988614723	0.0235412586995	0.396	0.314	0.082
3661	AEBP1	AEBP1	chr7	+	44149613	44149723	44149805	44149945	44148886	44148940	44150323	44150408	3661	97	224	166	236	234	250	0.00207550043783	0.0235630343824	0.316	0.429	-0.113
3267	AHSA1	AHSA1	chr14	+	77928984	77929102	77930940	77931029	77928502	77928585	77931881	77932010	3267	810	711	768	533	242	213	0.00209382755257	0.0237288037052	0.501	0.559	-0.058
2119	B3GLCT	B3GLCT	chr13	+	31891702	31891822	31897887	31898032	31860856	31860956	31903637	31906411	2119	48	88	52	41	244	250	0.00211954696394	0.0238505205183	0.359	0.565	-0.206
646	ARHGAP12	ARHGAP12	chr10	-	32142993	32143134	32150322	32150586	32141444	32141525	32197099	32197854	646	68	45	153	46	250	250	0.00211380215234	0.0238505205183	0.602	0.769	-0.167
7055	ANKRD11	ANKRD11	chr16	-	89371613	89371752	89383340	89383486	89357420	89357591	89484691	89484776	7055	82	144	144	145	250	250	0.00211931631017	0.0238505205183	0.363	0.498	-0.135
73	DDX5	DDX5	chr17	-	62496666	62496891	62498127	62498187	62494373	62496444	62498279	62498341	73	1361	3328	949	2703	184	250	0.00211884531036	0.0238505205183	0.357	0.323	0.034
1916	PLEKHM2	PLEKHM2	chr1	+	16043201	16043311	16044387	16044487	16042731	16042838	16045032	16045120	1916	278	226	261	139	234	224	0.00212770338002	0.0238579979355	0.541	0.643	-0.102
6616	IK	IK	chr5	+	140035413	140035577	140037138	140037247	140034265	140034312	140038321	140038361	6616	253	267	330	493	250	233	0.0021250126106	0.0238579979355	0.469	0.384	0.085
5816	DENND5B	DENND5B	chr12	-	31600471	31600703	31604873	31605410	31595708	31595859	31613127	31613315	5816	98	33	39	34	250	250	0.00215322092286	0.0241016943017	0.748	0.534	0.214
3659	AEBP1	AEBP1	chr7	+	44149805	44149945	44150323	44150408	44149613	44149723	44150511	44150656	3659	133	61	162	134	250	209	0.00216590999099	0.0242011942677	0.646	0.503	0.143
4064	PDE9A	PDE9A	chr21	+	44151879	44152059	44152179	44152234	44119077	44119121	44153465	44153536	4064	53	55	8	30	250	179	0.0021855944522	0.0243783731455	0.408	0.16	0.248
3667	PDHA1	PDHA1	chrX	+	19371199	19371291	19372608	19372701	19369398	19369525	19373466	19373622	3667	145	137	505	311	216	217	0.00219990177106	0.0244950601047	0.515	0.62	-0.105
5514	SCMH1	SCMH1	chr1	-	41617285	41617356	41625396	41625605	41608549	41608784	41626546	41626570	5514	32	17	27	46	250	195	0.0022602531304	0.0251231277269	0.595	0.314	0.281
5407	TNIP1	TNIP1	chr5	-	150422456	150422522	150425421	150425511	150418657	150418786	150429384	150429508	5407	128	6	1004	2	214	190	0.00227005088934	0.0251880733697	0.95	0.998	-0.048
2583	GUK1	GUK1	chr1	+	228334542	228334639	228335106	228335245	228333726	228333768	228335315	228335400	2583	580	1006	705	982	221	250	0.00228065835446	0.0252617618427	0.395	0.448	-0.053
824	TSFM	TSFM	chr12	+	58180822	58180945	58186768	58186856	58179945	58180074	58196337	58196639	824	23	3	189	0	247	212	0.00234273151508	0.0259042656589	0.868	1.0	-0.132
3559	QKI	QKI	chr6	+	163876310	163876453	163899811	163899928	163835674	163836367	163956013	163956157	3559	488	430	352	418	250	241	0.00234981491472	0.0259375583914	0.522	0.448	0.074
944	HDAC3	HDAC3	chr5	-	141005760	141005850	141007459	141007524	141005251	141005331	141007680	141007754	944	110	10	172	2	189	214	0.00237082159152	0.0261241569488	0.926	0.99	-0.064
6104	CAMLG	CAMLG	chr5	+	134076752	134077213	134079676	134079742	134074169	134074482	134086448	134087850	6104	318	120	130	84	250	190	0.00245877925985	0.0270465718584	0.668	0.54	0.128
5369	CD63	CD63	chr12	-	56120934	56121123	56122059	56122136	56119904	56120045	56122736	56122922	5369	58	28	34	3	201	250	0.00248638992379	0.0273031334907	0.72	0.934	-0.214
1124	NFKBIA	NFKBIA	chr14	-	35872355	35872566	35872895	35873004	35871976	35872065	35873623	35873960	1124	547	1016	401	948	233	250	0.00249293304837	0.0273278667557	0.366	0.312	0.054
4334	PRMT2	PRMT2	chr21	+	48078656	48078832	48083294	48083466	48069486	48069651	48084206	48085036	4334	80	59	172	64	250	250	0.00252555253603	0.0276378764639	0.576	0.729	-0.153
3531	ZNF195	ZNF195	chr11	-	3394806	3394886	3398846	3399032	3392806	3392933	3400267	3400452	3531	4	14	1	81	250	204	0.00257795035284	0.0281267366822	0.189	0.01	0.179
5576	C1orf43	C1orf43	chr1	-	154186932	154187050	154192311	154192413	154184933	154185100	154192894	154193273	5576	2	53	20	79	226	242	0.00257905702974	0.0281267366822	0.039	0.213	-0.174
2479	RALGPS2	RALGPS2	chr1	+	178780449	178780539	178790746	178790839	178777179	178777263	178802558	178802685	2479	14	1	55	45	214	217	0.00258944848895	0.028191790472	0.934	0.553	0.381
4315	NAV2	NAV2	chr11	+	20071381	20071447	20072834	20072879	20070273	20070741	20075625	20075786	4315	8	4	27	94	190	169	0.00261943097659	0.0284695493002	0.64	0.203	0.437
729	CLK1	CLK1	chr2	-	201718625	201718716	201719338	201719418	201717731	201718172	201719726	201719809	729	471	699	111	242	204	215	0.00263764586481	0.0286186823049	0.415	0.326	0.089
21	CHD1	CHD1	chr5	-	98207754	98207905	98208120	98208259	98206390	98206507	98209296	98209427	21	225	289	84	61	250	250	0.00264541563698	0.0286541703944	0.438	0.579	-0.141
5500	EMP3	EMP3	chr19	+	48830086	48830179	48830777	48830880	48828628	48828867	48832608	48832749	5500	277	798	177	707	217	227	0.00267767150756	0.0289543121081	0.266	0.208	0.058
4306	SLC7A6	SLC7A6	chr16	+	68324298	68324443	68325111	68325235	68321648	68321774	68325460	68325564	4306	74	90	85	51	250	248	0.00272236634978	0.0293877140369	0.449	0.623	-0.174
6125	NCKAP5L	NCKAP5L	chr12	-	50186460	50186769	50187134	50187216	50186228	50186371	50187516	50187679	6125	118	136	26	65	206	250	0.00273206430782	0.0294425001295	0.513	0.327	0.186
3753	TNPO2	TNPO2	chr19	-	12829842	12829992	12831692	12831804	12826446	12826553	12834062	12834179	3753	23	171	77	273	236	250	0.0027730815878	0.0298009186979	0.125	0.23	-0.105
5067	CIAPIN1	CIAPIN1	chr16	-	57465062	57465178	57466398	57466472	57464169	57464251	57467955	57468124	5067	101	90	172	259	198	240	0.00277468123534	0.0298009186979	0.576	0.446	0.13
4628	ATP1B3	ATP1B3	chr3	+	141622461	141622590	141626008	141626116	141595469	141595752	141632493	141632678	4628	788	699	572	640	250	232	0.00278347749407	0.029845064242	0.511	0.453	0.058
4413	ZRANB2	ZRANB2	chr1	-	71538154	71538231	71542477	71542560	71537803	71537938	71544139	71544248	4413	104	111	309	202	207	201	0.00280485670695	0.0300237518766	0.476	0.598	-0.122
2343	NEK7	NEK7	chr1	+	198201682	198201767	198222169	198222310	198126107	198126406	198231704	198231767	2343	13	103	35	100	209	250	0.00281939239093	0.030128708285	0.131	0.295	-0.164
5532	KIAA1191	KIAA1191	chr5	-	175777615	175777740	175782573	175782752	175775252	175775359	175786483	175786570	5532	137	140	216	344	250	249	0.00282649724706	0.0301540384699	0.494	0.385	0.109
1722	TMEM25	TMEM25	chr11	+	118403631	118403922	118404134	118404266	118402864	118403176	118404571	118404602	1722	32	3	124	57	250	250	0.00285638524355	0.030421935813	0.914	0.685	0.229
1899	MATR3	MATR3	chr5	+	138654596	138654722	138655022	138655190	138653284	138653410	138657586	138657718	1899	619	848	596	1018	250	250	0.00287214467932	0.030538713627	0.422	0.369	0.053
3533	ZNF195	ZNF195	chr11	-	3394806	3394905	3398846	3399032	3392806	3392933	3400267	3400452	3533	4	7	1	45	250	223	0.00287986802229	0.0305697990566	0.338	0.019	0.319
3485	CLN3	CLN3	chr16	-	28500610	28500707	28502802	28502881	28498982	28499062	28503034	28503403	3485	20	5	72	1	203	221	0.00288734122081	0.0305981301753	0.813	0.987	-0.174
3195	CDK4	CDK4	chr12	-	58144705	58144873	58145282	58145519	58144438	58144548	58145957	58146230	3195	297	466	511	1055	250	250	0.00291918210647	0.0308841708241	0.389	0.326	0.063
3039	NUBP1	NUBP1	chr16	+	10840999	10841133	10846466	10846535	10837817	10837922	10849577	10849610	3039	96	31	115	78	250	193	0.00292857335391	0.0308998482488	0.705	0.532	0.173
6251	LBR	LBR	chr1	-	225594365	225594534	225599038	225599142	225592327	225592408	225600155	225600347	6251	96	140	350	324	228	250	0.00293036714434	0.0308998482488	0.429	0.542	-0.113
297	ILF3	ILF3	chr19	+	10781649	10781879	10782033	10782211	10781191	10781284	10787838	10787986	297	679	735	1115	983	250	250	0.00294231694042	0.0309745728819	0.48	0.531	-0.051
3859	MUC20	MUC20	chr3	+	195452111	195452200	195452339	195452371	195451550	195451997	195452542	195453443	3859	4	1	9	57	213	156	0.00295660999218	0.0310736782841	0.746	0.104	0.642
2497	CMTM7	CMTM7	chr3	+	32490945	32491044	32493883	32493965	32483331	32483505	32495732	32496333	2497	20	39	496	425	223	206	0.0029622554878	0.031081721914	0.321	0.519	-0.198
125	GOLM1	GOLM1	chr9	-	88661384	88661487	88667451	88667506	88655653	88655783	88692326	88692506	125	374	637	517	1131	179	227	0.00301353564936	0.0314399850494	0.427	0.367	0.06
4367	ANKRD10	ANKRD10	chr13	-	111546455	111546549	111552876	111553008	111545038	111545610	111558379	111558471	4367	131	41	62	43	250	218	0.00301120980465	0.0314399850494	0.736	0.557	0.179
6229	CD46	CD46	chr1	+	207941123	207941168	207943665	207943707	207940357	207940540	207956636	207956675	6229	13	64	318	662	169	166	0.00301614552758	0.0314399850494	0.166	0.321	-0.155
7038	ALG13	ALG13	chrX	+	110925359	110925463	110925463	110925522	110924397	110924652	110928192	110928331	7038	40	84	19	100	228	183	0.00300274412993	0.0314399850494	0.277	0.132	0.145
1134	SLC25A33	SLC25A33	chr1	+	9633403	9633470	9640011	9640292	9627341	9627419	9642356	9642831	1134	19	445	15	115	191	250	0.00303240367105	0.0315578087923	0.053	0.146	-0.093
44	SIRT5	SIRT5	chr6	+	13591900	13592126	13595708	13595796	13584307	13584457	13597194	13597248	44	5	9	2	50	250	212	0.00307492241023	0.0319480927092	0.32	0.033	0.287
5488	SLC9A3R1	SLC9A3R1	chr17	+	72759505	72759659	72763074	72763115	72744750	72745426	72764285	72764375	5488	8	61	0	65	250	165	0.0031349962996	0.0325192042869	0.08	0.0	0.08
3175	SLC37A3	SLC37A3	chr7	-	140043211	140043363	140045668	140045770	140037083	140037149	140048425	140048567	3175	53	55	49	109	226	250	0.00314653955724	0.0325858706342	0.516	0.332	0.184
6798	DHODH	DHODH	chr16	+	72055022	72055210	72056260	72056374	72050922	72051005	72057063	72057217	6798	14	27	42	24	250	238	0.00318243962224	0.0329041525228	0.33	0.625	-0.295
4785	NFATC2	NFATC2	chr20	-	50133322	50133494	50139619	50140649	50091994	50092197	50179098	50179370	4785	394	644	0	11	250	250	0.00324375426782	0.0334837454323	0.38	0.0	0.38
4471	MICAL2	MICAL2	chr11	+	12260982	12261132	12270730	12270793	12248571	12248678	12278331	12278518	4471	19	14	173	38	250	187	0.00330302602637	0.0340404089999	0.504	0.773	-0.269
1586	CCDC18	CCDC18	chr1	+	93712394	93712511	93720027	93720171	93711661	93711761	93721891	93722095	1586	0	11	44	67	241	250	0.00331135053403	0.0340710687419	0.0	0.405	-0.405
4276	DPP8	DPP8	chr15	-	65744297	65744440	65748562	65748709	65743336	65743448	65756098	65756244	4276	13	27	135	99	250	250	0.00331863163878	0.034090911141	0.325	0.577	-0.252
1078	ODF2L	ODF2L	chr1	-	86851140	86851273	86852597	86852762	86850358	86850484	86861715	86862025	1078	1	30	14	37	250	250	0.003334656152	0.0342003623705	0.032	0.275	-0.243
1893	RWDD1	RWDD1	chr6	+	116894020	116894148	116895220	116895334	116892529	116892818	116901457	116901523	1893	48	119	23	129	250	238	0.00338493372833	0.0346601976137	0.277	0.145	0.132
667	RERE	RERE	chr1	-	8482786	8482867	8525984	8526083	8425871	8426034	8555122	8555222	667	38	44	90	45	223	205	0.00342459079013	0.0350099819299	0.443	0.648	-0.205
6117	ACTN1	ACTN1	chr14	-	69345174	69345240	69345705	69345786	69343798	69343957	69346678	69346825	6117	854	0	4820	76	205	190	0.00353222450692	0.0360524645586	1.0	0.983	0.017
5043	MEG3	MEG3	chr14	+	101297352	101297431	101297757	101297871	101295370	101296086	101302503	101302637	5043	5	1114	2	6	203	238	0.00357389687655	0.0364043496564	0.005	0.281	-0.276
6957	GNS	GNS	chr12	-	65116785	65116893	65122735	65122837	65115374	65115485	65130783	65130887	6957	121	86	272	311	226	232	0.00357813202778	0.0364043496564	0.591	0.473	0.118
4656	MAP4K4	MAP4K4	chr2	+	102476197	102476326	102477286	102477448	102472438	102472600	102481391	102481498	4656	172	50	342	169	250	250	0.00368599251002	0.0373823030196	0.775	0.669	0.106
6988	NAV3	NAV3	chr12	+	78388582	78388651	78392116	78392256	78362298	78362482	78400198	78401225	6988	57	105	11	56	193	250	0.00368196233834	0.0373823030196	0.413	0.203	0.21
2494	SLC22A17	SLC22A17	chr14	-	23816722	23816940	23817099	23817205	23816309	23816421	23817369	23817515	2494	205	288	19	8	230	250	0.00369882406789	0.0374527988687	0.436	0.721	-0.285
3784	ADPGK	ADPGK	chr15	-	73047896	73047995	73048591	73048788	73043707	73045233	73052747	73052868	3784	119	49	193	142	250	223	0.0037357359567	0.0377066597595	0.684	0.548	0.136
5555	LDLR	LDLR	chr19	+	11227534	11227674	11230767	11230909	11226769	11226888	11233849	11234020	5555	408	19	1508	28	250	250	0.00373272172079	0.0377066597595	0.956	0.982	-0.026
5982	MERTK	MERTK	chr2	+	112740418	112740570	112751827	112751981	112732865	112733049	112754899	112755053	5982	109	141	134	102	250	250	0.00374712745358	0.0377617954934	0.436	0.568	-0.132
3686	SETD1A	SETD1A	chr16	+	30978204	30978381	30978821	30978909	30976921	30977707	30980625	30980783	3686	90	62	90	116	250	212	0.00376369172749	0.0378688034951	0.552	0.397	0.155
2770	TIPIN	TIPIN	chr15	-	66641397	66641461	66641652	66641775	66633487	66633694	66643862	66643938	2770	12	14	184	62	247	188	0.0037831687379	0.0380047345295	0.395	0.693	-0.298
2432	B3GALNT2	B3GALNT2	chr1	-	235621910	235622094	235634163	235634274	235618870	235618996	235643369	235643465	2432	123	94	56	81	235	250	0.00384565028152	0.0385715695165	0.582	0.424	0.158
1200	RBMS1	RBMS1	chr2	-	161159840	161159998	161169666	161169758	161143488	161143595	161174679	161174738	1200	130	7	219	0	216	250	0.00389593098211	0.0390144409199	0.956	1.0	-0.044
4779	DDHD2	DDHD2	chr8	+	38103259	38103468	38103750	38103818	38095606	38095727	38105230	38105353	4779	10	47	1	53	250	192	0.0039645062007	0.0396388382924	0.14	0.014	0.126
210	EIF3J	EIF3J	chr15	+	44846750	44846865	44849686	44849848	44843628	44843720	44852446	44852520	210	494	322	636	541	239	250	0.00398726229771	0.0398038770754	0.616	0.552	0.064
5319	LMBR1L	LMBR1L	chr12	-	49495254	49495332	49495902	49495979	49495032	49495106	49496075	49496159	5319	174	44	38	24	201	202	0.00400852073172	0.0399534718941	0.799	0.614	0.185
3953	RNASET2	RNASET2	chr6	-	167344531	167344606	167347578	167347624	167343003	167343279	167352382	167352496	3953	7	48	96	218	170	199	0.0040863864644	0.0406659302996	0.146	0.34	-0.194
2095	PHYHD1	PHYHD1	chr9	+	131700035	131700057	131702877	131702994	131698726	131698782	131703723	131703850	2095	2	2	2	131	146	241	0.00410420313215	0.0407367149001	0.623	0.025	0.598
2529	DUSP5	DUSP5	chr10	+	112262478	112262627	112266692	112266912	112257624	112258258	112269777	112271302	2529	319	398	532	868	250	250	0.00410629156318	0.0407367149001	0.445	0.38	0.065
3974	RALY	RALY	chr20	+	32661624	32661672	32663679	32663846	32661368	32661441	32664507	32664621	3974	208	1368	285	1413	172	250	0.00416755389569	0.0412801722576	0.181	0.227	-0.046
2654	TNC	TNC	chr9	-	117808688	117808961	117825195	117825468	117804497	117804620	117826074	117826347	2654	19	9	459	677	250	250	0.00424039834661	0.0417420356562	0.679	0.404	0.275
3238	SORBS3	SORBS3	chr8	+	22423338	22423385	22423857	22423997	22422780	22422867	22424173	22424226	3238	6	103	5	544	171	250	0.00422357710739	0.0417420356562	0.078	0.013	0.065
4801	WBP2	WBP2	chr17	-	73843567	73843690	73843876	73844011	73842988	73843065	73844650	73844743	4801	117	136	614	478	250	247	0.00423937362924	0.0417420356562	0.459	0.559	-0.1
5890	CCDC93	CCDC93	chr2	-	118698764	118698873	118701599	118701662	118696604	118696687	118703104	118703158	5890	25	13	46	72	187	233	0.00423800113461	0.0417420356562	0.706	0.443	0.263
3167	SLC37A3	SLC37A3	chr7	-	140069389	140069482	140080081	140080190	140064207	140064291	140082237	140082396	3167	107	55	135	125	233	217	0.00426733382291	0.0419423597502	0.644	0.501	0.143
776	TRMT2B	TRMT2B	chrX	-	100296305	100296360	100306239	100306722	100292905	100293040	100306805	100307105	776	7	4	5	27	250	179	0.00437112555606	0.0428962999485	0.556	0.117	0.439
1967	LRWD1	LRWD1	chr7	+	102107785	102107926	102108165	102108270	102106600	102106717	102108508	102108634	1967	81	78	148	78	250	229	0.00441207282972	0.0430693000008	0.488	0.635	-0.147
2417	RPRD1A	RPRD1A	chr18	-	33613670	33613800	33620769	33620828	33610953	33611060	33647216	33647557	2417	0	192	18	518	183	250	0.00441254270199	0.0430693000008	0.0	0.045	-0.045
4661	PSMD2	PSMD2	chr3	+	184021430	184021537	184021734	184021862	184021107	184021254	184022091	184022179	4661	318	254	2214	2280	231	250	0.00440793628659	0.0430693000008	0.575	0.512	0.063
5372	CPSF3L	CPSF3L	chr1	-	1247972	1248080	1248166	1248329	1247605	1247748	1248414	1248504	5372	294	15	342	4	250	232	0.00441580356422	0.0430693000008	0.948	0.988	-0.04
5229	EDEM2	EDEM2	chr20	-	33722540	33722752	33725682	33725808	33714053	33714178	33730175	33730281	5229	35	7	129	4	250	250	0.00443807160987	0.0431543176844	0.833	0.97	-0.137
5912	RBM26	RBM26	chr13	-	79927287	79927359	79928573	79928705	79918803	79918929	79929354	79929519	5912	90	1	191	19	250	196	0.00443161192298	0.0431543176844	0.986	0.887	0.099
2150	MLX	MLX	chr17	+	40720487	40720577	40720854	40720961	40719636	40719673	40721524	40721624	2150	24	25	111	44	214	231	0.00448148441013	0.0435100216587	0.509	0.731	-0.222
2087	PHYHD1	PHYHD1	chr9	+	131698861	131698924	131700035	131700057	131698726	131698782	131703723	131703850	2087	1	2	86	2	187	146	0.00449452669886	0.0435702291401	0.281	0.971	-0.69
1466	TMX3	TMX3	chr18	-	66367641	66367722	66368981	66369027	66365168	66365268	66377257	66377381	1466	16	45	122	144	170	205	0.0045085915374	0.0436401512184	0.3	0.505	-0.205
5932	GDPD5	GDPD5	chr11	-	75152690	75152848	75153407	75153626	75152207	75152355	75154180	75154331	5932	34	51	35	19	250	250	0.0045198070215	0.0436823230955	0.4	0.648	-0.248
2626	MED17	MED17	chr11	+	93535000	93535138	93540683	93540801	93529575	93529706	93542882	93543042	2626	23	128	9	153	250	242	0.00461326463897	0.0444717664945	0.148	0.054	0.094
330	RHOA	RHOA	chr3	-	49399928	49400059	49405860	49405981	49396578	49397815	49412866	49413024	330	1398	2018	3352	5440	245	250	0.00461799135871	0.0444717664945	0.414	0.386	0.028
7023	PER1	PER1	chr17	-	8046583	8047194	8048068	8048311	8045966	8046153	8049275	8049455	7023	544	1155	11	56	250	250	0.0046224382822	0.0444717664945	0.32	0.164	0.156
4885	CTBP2	CTBP2	chr10	-	126681263	126681381	126681770	126681898	126676417	126678267	126682423	126682554	4885	385	388	503	660	250	242	0.00468468866398	0.045002687935	0.49	0.425	0.065
1605	ETNK2	ETNK2	chr1	-	204115769	204115892	204118830	204119090	204110442	204110585	204120722	204121310	1605	3	18	50	58	250	247	0.00476880441165	0.0457417399063	0.141	0.46	-0.319
3030	BRD8	BRD8	chr5	-	137502206	137502416	137503622	137503767	137501516	137501797	137504158	137504377	3030	103	114	126	80	250	250	0.00478960858773	0.0458033289719	0.475	0.612	-0.137
3586	SMARCB1	SMARCB1	chr22	+	24158956	24159123	24167411	24167602	24145481	24145609	24175758	24175890	3586	293	476	694	875	250	250	0.00478931655679	0.0458033289719	0.381	0.442	-0.061
2246	ACAA1	ACAA1	chr3	-	38169276	38169357	38170780	38170879	38168000	38168191	38173086	38173129	2246	51	88	206	202	223	205	0.00480345824477	0.045866904889	0.348	0.484	-0.136
3509	WDR41	WDR41	chr5	-	76760585	76760634	76785281	76785397	76758919	76759051	76787994	76788332	3509	27	6	52	43	240	173	0.00482427886612	0.0459967546382	0.764	0.466	0.298
4170	GPATCH8	GPATCH8	chr17	-	42541839	42541912	42551092	42551127	42513845	42513913	42552196	42552271	4170	8	90	1	125	159	197	0.00483945973893	0.0460037598168	0.099	0.01	0.089
4217	SIM2	SIM2	chr21	+	38081467	38081550	38084832	38084922	38071432	38072221	38092121	38092230	4217	56	61	23	59	207	214	0.00483550538216	0.0460037598168	0.487	0.287	0.2
4455	SNRPE	SNRPE	chr1	+	203832790	203832853	203834168	203834247	203831323	203831350	203839004	203840280	4455	708	391	1531	1043	187	203	0.00488985249936	0.0464135179857	0.663	0.614	0.049
1527	RAP1GAP2	RAP1GAP2	chr17	+	2888276	2888360	2894590	2894691	2884488	2884542	2898630	2898760	1527	4	17	186	186	208	225	0.00490632425022	0.0465005642108	0.203	0.52	-0.317
3747	TPGS2	TPGS2	chr18	-	34378411	34378572	34380160	34380274	34366446	34367042	34385336	34385465	3747	186	6	959	89	238	250	0.00493928311877	0.0465359381412	0.97	0.919	0.051
5585	BFAR	BFAR	chr16	+	14742244	14742449	14743660	14743830	14738130	14738466	14748922	14749067	5585	110	37	380	226	250	250	0.00493509732712	0.0465359381412	0.748	0.627	0.121
5692	MINOS1	MINOS1	chr1	+	19927280	19927465	19943751	19943830	19923470	19923603	19948593	19948641	5692	12	13	6	34	250	203	0.00492515003701	0.0465359381412	0.428	0.125	0.303
6345	TRIM25	TRIM25	chr17	-	54976475	54976541	54978779	54978939	54973286	54973313	54981615	54981849	6345	72	15	433	198	250	190	0.00491890246906	0.0465359381412	0.785	0.624	0.161
6240	CCDC109B	CCDC109B	chr4	+	110581350	110581521	110585445	110585550	110580166	110580242	110603737	110603898	6240	66	47	162	212	250	229	0.00501939998606	0.0472209136059	0.563	0.412	0.151
4395	METAP1	METAP1	chr4	+	99969883	99970027	99978903	99978969	99966329	99966461	99982304	99983960	4395	23	21	500	185	250	190	0.00505044098024	0.0474428592967	0.454	0.673	-0.219
1384	RAP1GDS1	RAP1GDS1	chr4	+	99313102	99313231	99325627	99325753	99300167	99300314	99337895	99338039	1384	55	49	178	293	250	250	0.0050637618534	0.0474972323379	0.529	0.378	0.151
2336	NME6	NME6	chr3	-	48336564	48336725	48338216	48338319	48333806	48336293	48339916	48340013	2336	8	19	147	106	227	250	0.00508706957964	0.0474972323379	0.317	0.604	-0.287
2577	ZMYND11	ZMYND11	chr10	+	282777	282855	285377	285465	255828	255988	285995	286051	2577	30	66	30	153	202	212	0.00509351698646	0.0474972323379	0.323	0.171	0.152
4184	FDPS	FDPS	chr1	+	155279833	155279996	155282045	155282186	155278538	155278756	155287731	155287812	4184	138	304	906	2728	250	250	0.00508743903559	0.0474972323379	0.312	0.249	0.063
6414	LRR1	LRR1	chr14	+	50069087	50069186	50074117	50074839	50065414	50065921	50080973	50081390	6414	33	3	220	87	223	250	0.00509316502424	0.0474972323379	0.925	0.739	0.186
546	PQLC3	PQLC3	chr2	+	11304329	11304387	11312050	11312171	11300750	11300820	11315093	11315135	546	160	158	56	97	182	245	0.00510646023678	0.0475483117662	0.577	0.437	0.14
5913	RBM26	RBM26	chr13	-	79927287	79927359	79928573	79928696	79918803	79918929	79929354	79929519	5913	68	1	146	19	247	196	0.00512258901269	0.0476288604698	0.982	0.859	0.123
4746	DNAJA1	DNAJA1	chr9	+	33026472	33026614	33029882	33029987	33025208	33025381	33030437	33030665	4746	3085	2943	891	986	250	229	0.00513870196318	0.0477090274103	0.49	0.453	0.037
4241	DOPEY1	DOPEY1	chr6	+	83806643	83806834	83810423	83810605	83777384	83777498	83818628	83818799	4241	2	9	10	3	250	250	0.00514634528781	0.047710441249	0.182	0.769	-0.587
494	SETD8	SETD8	chr12	+	123888119	123888179	123889430	123889621	123880891	123880979	123892039	123893900	494	55	132	211	305	184	250	0.00516978938449	0.0478581229503	0.361	0.485	-0.124
1990	PICALM	PICALM	chr11	-	85733409	85733512	85742510	85742653	85725912	85726006	85779692	85780139	1990	197	89	1188	780	250	227	0.00525031459972	0.0485254597953	0.668	0.58	0.088
4211	SLC25A44	SLC25A44	chr1	+	156165803	156165964	156169625	156170263	156163722	156164038	156177676	156177804	4211	2	288	8	155	250	250	0.00525711528635	0.0485254597953	0.007	0.049	-0.042
2619	CBS	CBS	chr21	-	44478943	44479078	44479335	44479413	44478254	44478363	44480550	44480656	2619	58	157	56	275	202	250	0.00526731383997	0.0485492356683	0.314	0.201	0.113
3862	C18orf8	C18orf8	chr18	+	21086933	21087018	21089156	21089243	21084334	21084411	21095819	21095960	3862	82	64	70	103	209	211	0.00528345748985	0.0486276600475	0.564	0.407	0.157
2709	BAP1	BAP1	chr3	-	52441189	52441332	52441414	52441476	52440844	52440923	52441973	52442093	2709	77	142	186	212	186	250	0.00532572929839	0.0489459883138	0.422	0.541	-0.119
2906	LOC400927-CSNK1E	LOC400927-CSNK1E	chr22	-	38732612	38732711	38757403	38757565	38710086	38710174	38776374	38776428	2906	41	28	15	1	250	223	0.00533477637224	0.0489584880617	0.566	0.93	-0.364
4289	COMMD4	COMMD4	chr15	+	75631325	75631445	75631604	75631685	75630986	75631026	75632305	75632618	4289	199	12	877	17	244	205	0.00537326578444	0.0491822812925	0.933	0.977	-0.044
5388	TPM4	TPM4	chr19	+	16197232	16197350	16199854	16199930	16192722	16192856	16204345	16204408	5388	1378	861	4583	3283	242	200	0.00537460634002	0.0491822812925	0.569	0.536	0.033
4149	SPARC	SPARC	chr5	-	151052689	151052777	151054172	151054232	151051133	151051255	151055692	151055762	4149	66	2774	8	862	184	212	0.00541583285933	0.0494884354104	0.027	0.011	0.016
3877	WDR75	WDR75	chr2	+	190334069	190334165	190334801	190334971	190333200	190333295	190335544	190335604	3877	79	71	123	193	220	250	0.00543241789347	0.0494979535959	0.558	0.42	0.138
4781	UPF3A	UPF3A	chr13	+	115064314	115064475	115067205	115067500	115057108	115057267	115070263	115071291	4781	119	206	167	187	250	250	0.0054323966188	0.0494979535959	0.366	0.472	-0.106
3900	SYNE4	SYNE4	chr19	-	36498026	36498170	36499118	36499269	36496234	36496339	36499455	36499672	3900	0	3	52	10	250	250	0.00548210829801	0.0498793539286	0.0	0.839	-0.839
1011	MEGF6	MEGF6	chr1	-	3409202	3409331	3410334	3410463	3407475	3407523	3410559	3410688	1011	80	153	33	28	250	250	0.00553768208027	0.050241448959	0.343	0.541	-0.198
5805	PPRC1	PPRC1	chr10	+	103906428	103907149	103908128	103908278	103898856	103901761	103908384	103908451	5805	20	348	2	191	250	250	0.00553134565016	0.050241448959	0.054	0.01	0.044
2685	RAB34	RAB34	chr17	-	27043920	27044012	27044230	27044309	27043010	27043079	27045139	27045286	2685	22	11	16	30	203	216	0.00557192865961	0.0504802469887	0.68	0.362	0.318
258	NCS1	NCS1	chr9	+	132980110	132980249	132982003	132982082	132963236	132963261	132984928	132985017	258	88	67	221	281	250	203	0.00560042583975	0.050666352519	0.516	0.39	0.126
6823	KDM1A	KDM1A	chr1	+	23376879	23377013	23380253	23380332	23345940	23346440	23381561	23381654	6823	9	224	0	313	250	203	0.00561375452299	0.0507148972439	0.032	0.0	0.032
553	BCL2L11	BCL2L11	chr2	+	111907620	111907724	111911356	111911481	111881626	111881716	111921709	111926022	553	236	35	100	4	228	249	0.00562289323281	0.0507255056654	0.88	0.965	-0.085
1868	DSN1	DSN1	chr20	-	35399275	35399596	35399827	35399876	35396371	35396445	35402064	35402230	1868	0	24	32	140	173	250	0.00564206707968	0.0508264854745	0.0	0.248	-0.248
3344	HIAT1	HIAT1	chr1	+	100534028	100534142	100535169	100535241	100533532	100533751	100542720	100542833	3344	113	101	296	166	238	196	0.00566549630316	0.0509654603882	0.48	0.595	-0.115
4650	SPAG1	SPAG1	chr8	+	101226046	101226146	101232506	101232659	101225317	101225656	101237400	101237567	4650	0	20	59	220	224	250	0.00571923163263	0.0513762852866	0.0	0.23	-0.23
4218	SLC35B1	SLC35B1	chr17	-	47783565	47783671	47784326	47784430	47783227	47783258	47785091	47785313	4218	64	155	94	385	228	230	0.00576114214808	0.0516071931661	0.294	0.198	0.096
5918	ZNF263	ZNF263	chr16	+	3336022	3336149	3338453	3338570	3333486	3334205	3339392	3341459	5918	35	51	19	70	250	241	0.00575977658924	0.0516071931661	0.398	0.207	0.191
3280	SENP5	SENP5	chr3	+	196650284	196650422	196654666	196654750	196630403	196630481	196656503	196656554	3280	45	52	21	59	250	208	0.00580274019232	0.0518340144248	0.419	0.228	0.191
5807	PPRC1	PPRC1	chr10	+	103906428	103907149	103908128	103908278	103904006	103904064	103908384	103908451	5807	30	348	5	195	250	250	0.0057960514729	0.0518340144248	0.079	0.025	0.054
4330	OSBPL9	OSBPL9	chr1	+	52117662	52117713	52135105	52135184	52082545	52082893	52179674	52179751	4330	114	36	84	54	175	203	0.00582437696371	0.0518954691569	0.786	0.643	0.143
621	SPATS2L	SPATS2L	chr2	+	201253945	201254006	201277033	201277142	201194153	201194203	201283972	201284219	621	121	7	171	0	185	233	0.00582591622659	0.0518954691569	0.956	1.0	-0.044
2082	ASB6	ASB6	chr9	-	132400851	132400938	132401480	132401589	132396882	132400736	132401680	132401787	2082	102	71	52	70	233	211	0.0058379223119	0.0519297865985	0.565	0.402	0.163
3095	PSMD4	PSMD4	chr1	+	151237641	151237710	151237869	151238085	151237307	151237394	151238479	151238588	3095	168	232	570	570	193	250	0.00587331969256	0.0521717895703	0.484	0.564	-0.08
2841	MELK	MELK	chr9	+	36581640	36581736	36589532	36589649	36572858	36573004	36594624	36594768	2841	0	11	132	247	220	241	0.00591371455807	0.0524130968753	0.0	0.369	-0.369
3707	MRPS18C	MRPS18C	chr4	+	84379498	84379582	84380892	84380950	84378061	84378111	84382125	84382185	3707	67	41	186	209	208	182	0.00591694404983	0.0524130968753	0.588	0.438	0.15
3286	N4BP2	N4BP2	chr4	+	40075074	40075171	40098846	40099189	40058523	40058650	40103694	40104838	3286	18	21	2	17	221	250	0.00594193519909	0.052499621314	0.492	0.117	0.375
5980	CNIH4	CNIH4	chr1	+	224548196	224548265	224551810	224552157	224544512	224544695	224553580	224553693	5980	60	7	903	26	193	250	0.00594319782813	0.052499621314	0.917	0.978	-0.061
5044	MEG3	MEG3	chr14	+	101297352	101297431	101302072	101302216	101295370	101296086	101302503	101302637	5044	5	656	2	10	203	250	0.00599819042009	0.0529120149384	0.009	0.198	-0.189
2291	ANKRD54	ANKRD54	chr22	-	38229690	38229762	38234506	38234600	38229165	38229213	38236193	38236241	2291	11	93	0	51	218	196	0.00606945415307	0.0533152447065	0.096	0.0	0.096
4679	PHTF1	PHTF1	chr1	-	114255900	114256060	114267380	114267515	114254561	114254735	114269039	114269196	4679	57	40	108	147	250	250	0.00606978500176	0.0533152447065	0.588	0.424	0.164
5473	TXLNA	TXLNA	chr1	+	32646842	32647178	32650125	32650217	32645344	32645377	32653554	32653725	5473	12	98	5	172	250	216	0.00606989456318	0.0533152447065	0.096	0.025	0.071
6165	STK40	STK40	chr1	-	36824337	36824423	36826821	36826941	36823839	36823983	36851323	36851528	6165	170	151	56	87	244	210	0.00607738540696	0.0533152447065	0.492	0.356	0.136
1393	FKBP1A	FKBP1A	chr20	-	1352719	1352884	1356134	1356247	1349620	1350716	1373477	1373525	1393	262	372	1259	2279	237	250	0.00614185708837	0.0538067232405	0.426	0.368	0.058
3140	SEMA7A	SEMA7A	chr15	-	74710608	74710650	74711141	74711293	74710217	74710310	74726081	74726299	3140	27	9	241	225	250	166	0.00618388624809	0.0539522897453	0.666	0.416	0.25
3937	MAP2K1	MAP2K1	chr15	+	66781552	66781614	66782055	66782101	66779565	66779630	66782839	66783882	3937	181	185	245	361	186	170	0.00618269530461	0.0539522897453	0.472	0.383	0.089
4555	ARPC2	ARPC2	chr2	+	219104113	219104207	219110142	219110269	219103386	219103573	219114086	219114187	4555	399	810	2586	4385	218	250	0.00616729716542	0.0539522897453	0.361	0.403	-0.042
990	PRR5	PRR5	chr22	+	45128130	45128271	45130906	45131042	45127609	45127701	45132651	45133561	990	29	57	28	20	250	250	0.00628715101718	0.0547782008597	0.337	0.583	-0.246
5876	IRF3	IRF3	chr19	-	50167699	50167930	50167930	50168103	50166599	50166771	50168887	50169132	5876	242	19	370	10	250	250	0.00630279375001	0.0548394718495	0.927	0.974	-0.047
835	PRPF3	PRPF3	chr1	+	150300778	150300925	150305154	150305238	150298208	150298339	150305449	150305670	835	73	79	139	84	250	208	0.00631452126863	0.0548665565619	0.435	0.579	-0.144
1052	CD44	CD44	chr11	+	35236398	35236461	35240862	35240934	35211381	35211612	35250675	35253949	1052	203	5	104	11	187	196	0.0063338482876	0.0549595091876	0.977	0.908	0.069
6027	RNF185	RNF185	chr22	+	31588669	31588688	31591454	31591567	31583032	31583256	31592921	31592976	6027	21	71	17	153	143	237	0.00638193821688	0.0553014483038	0.329	0.156	0.173
4702	PTK2	PTK2	chr8	-	141874410	141874498	141900641	141900868	141856697	141856777	141935759	141935848	4702	84	118	149	337	250	212	0.00641206726471	0.0554870331643	0.376	0.273	0.103
5045	MEG3	MEG3	chr14	+	101297352	101297431	101302075	101302216	101295370	101296086	101302503	101302637	5045	5	630	2	10	203	250	0.00645969917484	0.0558233704811	0.01	0.198	-0.188
6978	COX5A	COX5A	chr15	-	75219106	75219228	75221456	75221573	75212616	75212783	75230255	75230495	6978	247	11	593	7	241	246	0.00650841153637	0.0561491980894	0.958	0.989	-0.031
785	SLC6A6	SLC6A6	chr3	+	14509595	14509720	14513712	14513825	14509360	14509464	14518712	14518850	785	29	35	112	60	249	237	0.00651503491727	0.0561491980894	0.441	0.64	-0.199
2258	RNF138	RNF138	chr18	+	29672662	29672849	29691716	29691882	29671817	29672198	29693707	29693823	2258	2	193	9	131	250	250	0.00656893887714	0.0565372590655	0.01	0.064	-0.054
2439	SLC16A5	SLC16A5	chr17	+	73094132	73094276	73096101	73096911	73089683	73089930	73100064	73100275	2439	8	2	76	138	250	250	0.00659347254094	0.0566718307871	0.8	0.355	0.445
7029	ZSWIM4	ZSWIM4	chr19	+	13930170	13930306	13934159	13934314	13928535	13928790	13936363	13936527	7029	24	15	37	66	250	250	0.00661962158558	0.0568199054967	0.615	0.359	0.256
2302	BCL2L13	BCL2L13	chr22	+	18171751	18171908	18185008	18185152	18138427	18138598	18209442	18213621	2302	7	29	9	180	250	250	0.00662930223836	0.0568264144766	0.194	0.048	0.146
6918	AP1G1	AP1G1	chr16	-	71787735	71787790	71789921	71790062	71784112	71784235	71792710	71792824	6918	100	26	163	84	250	179	0.00663925169243	0.0568352070283	0.734	0.581	0.153
3938	PHLDB1	PHLDB1	chr11	+	118521149	118521252	118526314	118526400	118520781	118520898	118527392	118528748	3938	106	205	91	106	227	210	0.00666707304019	0.0568441609009	0.324	0.443	-0.119
4950	ZBTB48	ZBTB48	chr1	+	6640600	6641359	6645978	6646090	6640050	6640109	6646754	6646847	4950	6	7	1	19	250	236	0.00665221562771	0.0568441609009	0.447	0.047	0.4
6381	TPRA1	TPRA1	chr3	-	127295832	127295919	127298582	127298715	127295459	127295539	127298864	127299006	6381	121	10	155	2	250	211	0.00666581658946	0.0568441609009	0.911	0.985	-0.074
2440	TLL2	TLL2	chr10	-	98192563	98192719	98205847	98205925	98188387	98188505	98240105	98240216	2440	29	80	66	88	202	250	0.00670365373512	0.0570034320948	0.31	0.481	-0.171
6255	ITGB5	ITGB5	chr3	-	124483237	124483404	124485072	124485192	124480794	124482565	124487859	124487960	6255	111	107	246	365	244	250	0.00669676905181	0.0570034320948	0.515	0.408	0.107
3346	TOR3A	TOR3A	chr1	+	179052074	179052188	179054762	179055028	179051111	179051522	179057045	179057224	3346	83	79	126	203	238	250	0.00674067156616	0.0570895441554	0.525	0.395	0.13
3945	REEP5	REEP5	chr5	-	112238076	112238215	112256859	112256953	112222711	112222880	112257769	112258031	3945	238	274	785	1186	218	250	0.00672922148165	0.0570895441554	0.499	0.432	0.067
4897	GLIS2	GLIS2	chr16	+	4383347	4383520	4384801	4384978	4382224	4382453	4385060	4385194	4897	329	274	108	136	250	250	0.0067373454067	0.0570895441554	0.546	0.443	0.103
1525	ELMSAN1	ELMSAN1	chr14	-	74189400	74189550	74191974	74192063	74181824	74186204	74192735	74192811	1525	253	34	87	26	213	250	0.00676869125186	0.0571747938768	0.897	0.797	0.1
2215	BAHD1	BAHD1	chr15	+	40754110	40754493	40756059	40756219	40750649	40752095	40756669	40756746	2215	126	287	33	135	250	250	0.00676352036049	0.0571747938768	0.305	0.196	0.109
1915	PLEKHM2	PLEKHM2	chr1	+	16055163	16055228	16055596	16055685	16054573	16054643	16056291	16056424	1915	9	236	0	207	189	213	0.00690615961378	0.0582587160002	0.041	0.0	0.041
6277	SLC43A2	SLC43A2	chr17	-	1486497	1486630	1489206	1489345	1481543	1481617	1494095	1494242	6277	47	104	46	49	250	250	0.00696260573313	0.0586571903628	0.311	0.484	-0.173
3396	ACSL3	ACSL3	chr2	+	223791734	223791907	223793579	223793654	223789173	223789313	223795338	223795530	3396	231	135	565	462	250	199	0.00703957781906	0.0592106023512	0.577	0.493	0.084
6590	FARP1	FARP1	chr13	+	99076825	99076904	99083296	99083534	99064154	99064288	99087829	99087960	6590	136	294	356	552	203	250	0.00704688908497	0.0592106023512	0.363	0.443	-0.08
3147	ZBTB17	ZBTB17	chr1	-	16272648	16272789	16273429	16273618	16272209	16272335	16274785	16274992	3147	42	48	32	13	250	250	0.00707329076919	0.0593520118291	0.467	0.711	-0.244
3992	ODF2	ODF2	chr9	+	131223220	131223346	131231461	131231632	131222791	131222945	131233586	131233747	3992	163	82	217	172	250	250	0.00708235656934	0.0593520118291	0.665	0.558	0.107
6483	MBD5	MBD5	chr2	+	149220150	149220253	149221307	149221488	149215771	149216440	149225909	149228030	6483	21	14	9	24	227	250	0.00709680062419	0.0593949056182	0.623	0.292	0.331
4805	INTS6	INTS6	chr13	-	52025160	52025310	52026113	52026191	52004429	52004519	52026550	52026636	4805	46	29	29	45	202	250	0.00714804919126	0.0597453087915	0.663	0.444	0.219
4341	GS1-124K5.11	GS1-124K5.11	chr7	-	66041741	66041919	66049331	66049453	66038371	66038537	66053498	66053567	4341	4	96	9	42	246	250	0.0072214054228	0.0602793330771	0.041	0.179	-0.138
5934	EPHB1	EPHB1	chr3	+	134920315	134920531	134959989	134960139	134911417	134911665	134967157	134967351	5934	89	98	80	47	250	250	0.00729323947578	0.0607992699231	0.476	0.63	-0.154
2354	CCDC90B	CCDC90B	chr11	-	82985681	82985783	82991183	82991303	82984993	82985035	82996915	82997450	2354	43	50	135	295	244	226	0.00735098374494	0.0609614784785	0.443	0.298	0.145
2540	SLC35A3	SLC35A3	chr1	+	100464816	100464971	100472589	100472712	100459092	100459297	100476920	100477089	2540	24	15	86	139	250	247	0.00733681006082	0.0609614784785	0.613	0.379	0.234
4177	NUP85	NUP85	chr17	+	73221436	73221559	73221792	73221924	73214279	73214401	73222145	73222252	4177	13	95	15	330	247	250	0.00734017127588	0.0609614784785	0.122	0.044	0.078
7025	CPT1A	CPT1A	chr11	-	68529002	68529155	68530094	68530229	68527692	68527806	68540732	68540897	7025	200	357	31	26	250	250	0.00735096908382	0.0609614784785	0.359	0.544	-0.185
4032	GSTT1	GSTT1	chr22	-	24376821	24376998	24379360	24379511	24376132	24376617	24384119	24384311	4032	23	86	57	100	250	250	0.00741737993794	0.0613523283438	0.211	0.363	-0.152
883	CHN2	CHN2	chr7	+	29544359	29544437	29548916	29549022	29539482	29539656	29552179	29553951	883	4	0	6	18	202	230	0.00741456603191	0.0613523283438	1.0	0.275	0.725
1473	OSBPL6	OSBPL6	chr2	+	179204398	179204491	179209012	179209087	179203717	179203821	179213950	179214116	1473	21	11	13	0	217	199	0.0074891068948	0.0618044537934	0.636	1.0	-0.364
5381	SGPL1	SGPL1	chr10	+	72630804	72630903	72631593	72631743	72628101	72628190	72633107	72633346	5381	4	56	0	146	223	250	0.00749144894466	0.0618044537934	0.074	0.0	0.074
2964	GOLGA4	GOLGA4	chr3	+	37315026	37315092	37323448	37323763	37292885	37292975	37327504	37327552	2964	10	63	48	115	190	250	0.0075420249245	0.0621412118294	0.173	0.355	-0.182
1817	NRG1	NRG1	chr8	+	32599525	32599593	32600192	32600251	32585466	32585596	32611889	32611992	1817	3	14	113	110	192	183	0.00756716335246	0.0621427516318	0.17	0.495	-0.325
5664	MPP3	MPP3	chr17	-	41895413	41895478	41898229	41898426	41893405	41893447	41901298	41901373	5664	48	25	5	12	250	189	0.00757190829008	0.0621427516318	0.592	0.24	0.352
6944	HADHA	HADHA	chr2	-	26415178	26415293	26416445	26416641	26414351	26414497	26417438	26417507	6944	373	280	663	644	250	239	0.0075812400719	0.0621427516318	0.56	0.496	0.064
808	EIF4G2	EIF4G2	chr11	-	10828366	10828432	10828801	10828928	10827453	10827594	10830251	10830582	808	462	1259	1032	3351	250	190	0.00755958194468	0.0621427516318	0.218	0.19	0.028
6738	MAP3K1	MAP3K1	chr5	+	56170858	56171137	56174806	56174928	56168651	56168832	56176537	56176629	6738	22	70	104	162	250	246	0.00761981816024	0.0623786913401	0.236	0.387	-0.151
211	XRCC6BP1	XRCC6BP1	chr12	+	58340777	58340859	58345540	58345678	58335444	58335671	58347388	58347472	211	2	5	0	54	206	250	0.00766287556087	0.0625703262143	0.327	0.0	0.327
3089	RNF8	RNF8	chr6	+	37344701	37344809	37348925	37349130	37339287	37339350	37358517	37362514	3089	1	24	37	107	232	250	0.00766260373217	0.0625703262143	0.043	0.271	-0.228
5207	EIF4G1	EIF4G1	chr3	+	184043638	184043739	184044314	184044417	184043267	184043427	184044668	184044771	5207	470	511	1006	1341	225	227	0.00775913509876	0.0632506985109	0.481	0.431	0.05
5380	SGPL1	SGPL1	chr10	+	72631593	72631743	72633107	72633346	72628101	72628190	72635158	72635305	5380	4	63	0	206	250	250	0.0077660615851	0.0632506985109	0.06	0.0	0.06
793	KDM5B	KDM5B	chr1	-	202725485	202725644	202727518	202727638	202724398	202724580	202729542	202729701	793	353	371	113	173	244	250	0.00787913309526	0.0640896534913	0.494	0.401	0.093
5644	SUPT20H	SUPT20H	chr13	-	37598476	37598579	37599456	37599574	37598171	37598330	37600340	37600373	5644	65	126	264	324	242	227	0.00796734158291	0.0645597945821	0.326	0.433	-0.107
5767	VEZT	VEZT	chr12	+	95650325	95650398	95656681	95656857	95645715	95645847	95660132	95660408	5767	21	133	132	438	197	250	0.00796006589678	0.0645597945821	0.167	0.277	-0.11
5783	COL12A1	COL12A1	chr6	-	75799825	75800014	75801038	75801105	75798821	75798890	75801205	75801241	5783	256	392	29	20	191	250	0.007965129361	0.0645597945821	0.461	0.655	-0.194
5772	EIF1AX	EIF1AX	chrX	-	20153855	20153959	20156656	20156740	20148633	20148725	20159742	20159966	5772	77	5	211	1	208	228	0.0080158996267	0.06487073027	0.944	0.996	-0.052
2278	KCTD1	KCTD1	chr18	-	24039583	24039889	24056478	24056623	24034873	24035865	24081035	24081214	2278	93	145	234	238	250	250	0.00804726786859	0.0650419404252	0.391	0.496	-0.105
3909	OGG1	OGG1	chr3	+	9798154	9798305	9798450	9798500	9796387	9796569	9807492	9808353	3909	28	10	48	3	250	174	0.00805920700448	0.065055880116	0.661	0.918	-0.257
187	EGLN2	EGLN2	chr19	+	41312459	41312579	41313042	41313179	41306243	41307320	41313388	41313456	187	144	157	221	353	244	250	0.00808890183331	0.0651405605611	0.484	0.391	0.093
3512	AP3S1	AP3S1	chr5	+	115202366	115202458	115205713	115205825	115177618	115177803	115230783	115230855	3512	109	180	214	522	216	236	0.00809638519124	0.0651405605611	0.398	0.309	0.089
6077	MYDGF	MYDGF	chr19	-	4660680	4660762	4664887	4664949	4659942	4660015	4668606	4668657	6077	277	428	366	738	186	206	0.00810038058791	0.0651405605611	0.418	0.355	0.063
601	HBEGF	HBEGF	chr5	-	139715456	139715612	139722219	139722397	139714242	139714333	139725495	139725669	601	418	349	293	326	250	250	0.00811466423212	0.0651731355541	0.545	0.473	0.072
5385	USP34	USP34	chr2	-	61438906	61439064	61441194	61441829	61436033	61436112	61447444	61447592	5385	88	88	135	78	250	250	0.00814410829557	0.0653272364414	0.5	0.634	-0.134
6787	PLAA	PLAA	chr9	-	26913876	26913945	26917094	26917163	26910335	26910437	26919307	26919527	6787	22	25	61	168	193	193	0.00818645484236	0.0655843155862	0.468	0.266	0.202
1800	TLN2	TLN2	chr15	+	63011965	63012079	63014551	63014686	63009774	63009888	63017174	63017303	1800	35	72	17	11	238	250	0.00827968541618	0.0660818501449	0.338	0.619	-0.281
2172	PPM1B	PPM1B	chr2	+	44428324	44429184	44436348	44436466	44395941	44396413	44445105	44445217	2172	101	153	139	325	250	242	0.00826526038738	0.0660818501449	0.39	0.293	0.097
566	CTNND1	CTNND1	chr11	+	57558856	57559145	57561481	57561553	57529233	57529518	57563048	57563201	566	8	90	18	727	250	196	0.00827391494707	0.0660818501449	0.065	0.019	0.046
6393	PPOX	PPOX	chr1	+	161137160	161137276	161137784	161137917	161136889	161137024	161138221	161138366	6393	20	14	28	59	240	250	0.00830223961845	0.0660962051624	0.598	0.331	0.267
840	ZZZ3	ZZZ3	chr1	-	78105133	78105287	78107068	78107131	78097534	78099090	78107206	78107340	840	15	21	25	105	187	250	0.00829503168612	0.0660962051624	0.488	0.241	0.247
5197	EIF4G1	EIF4G1	chr3	+	184033550	184033644	184033859	184034006	184033276	184033333	184035108	184035285	5197	55	63	358	240	218	250	0.00832417737079	0.0661881219408	0.5	0.631	-0.131
5615	LASP1	LASP1	chr17	+	37046672	37046757	37054664	37054772	37034338	37034433	37070577	37070728	5615	264	243	1129	797	209	232	0.00834489790968	0.0662701431256	0.547	0.611	-0.064
2123	AMT	AMT	chr3	-	49458924	49459005	49459536	49459690	49457643	49457775	49459793	49460111	2123	1	29	7	17	250	205	0.00836306222196	0.0663316852947	0.027	0.252	-0.225
1149	PTPRG	PTPRG	chr3	+	62204524	62204657	62216898	62216985	62188846	62189624	62229480	62229572	1149	506	92	162	14	250	211	0.00838740134552	0.0664419890169	0.823	0.907	-0.084
3127	LTBR	LTBR	chr12	+	6497563	6497671	6497965	6497991	6495512	6495610	6499277	6499506	3127	104	12	220	59	232	150	0.00839921120879	0.0664528896755	0.849	0.707	0.142
6610	STAT6	STAT6	chr12	-	57493076	57493223	57493549	57493686	57492797	57492861	57493778	57493873	6610	218	160	483	489	250	250	0.00845716536226	0.0668283947794	0.577	0.497	0.08
1767	SEPP1	SEPP1	chr5	-	42804757	42804875	42808252	42808468	42799981	42801433	42811937	42812024	1767	1092	986	16	32	250	242	0.00848998170768	0.0670045768231	0.517	0.326	0.191
3170	SLC37A3	SLC37A3	chr7	-	140064207	140064291	140069389	140069482	140058439	140058585	140080081	140080190	3170	76	53	74	96	217	208	0.0085956212341	0.0677543460891	0.579	0.425	0.154
532	ZMYM5	ZMYM5	chr13	-	20412839	20413125	20425494	20425588	20409616	20409829	20425828	20426330	532	87	26	36	2	218	250	0.00861285379117	0.0678062617997	0.793	0.954	-0.161
1969	ZNF778	ZNF778	chr16	+	89289564	89289691	89291126	89291210	89288499	89288591	89291962	89292039	1969	7	3	6	22	250	208	0.00865814806446	0.0680786975587	0.66	0.185	0.475
387	ZCCHC17	ZCCHC17	chr1	+	31782890	31783011	31791955	31792013	31769828	31769922	31810021	31810122	387	45	31	134	182	245	182	0.00869162204851	0.0682576335721	0.519	0.354	0.165
1139	TMEM163	TMEM163	chr2	-	135215602	135215744	135223684	135223796	135213329	135214347	135260471	135260568	1139	90	136	75	64	236	250	0.00872650729773	0.0684134244298	0.412	0.554	-0.142
164	CWF19L1	CWF19L1	chr10	-	102019974	102020076	102020722	102020801	102016018	102016233	102021735	102021820	164	6	34	37	63	203	226	0.00874448992029	0.0684134244298	0.164	0.395	-0.231
3142	PET100	PET100	chr19	+	7695458	7695545	7695708	7695732	7694670	7694746	7696358	7696510	3142	72	30	139	111	211	148	0.00875442626947	0.0684134244298	0.627	0.468	0.159
6464	HACD3	HACD3	chr15	+	65855111	65855222	65856552	65856680	65851017	65851069	65862428	65862541	6464	67	33	707	613	235	250	0.00874311517057	0.0684134244298	0.684	0.551	0.133
6197	DFNB31	DFNB31	chr9	-	117185593	117185803	117186613	117186826	117170226	117170298	117187267	117187304	6197	248	145	18	2	250	250	0.00877151323225	0.0684629507061	0.631	0.9	-0.269
6680	SLC9A8	SLC9A8	chr20	+	48461572	48461656	48466115	48466217	48456077	48456136	48471974	48472118	6680	4	4	12	0	208	226	0.00878657507551	0.0684965687343	0.521	1.0	-0.479
5559	LDLR	LDLR	chr19	+	11238683	11238761	11240188	11240346	11233849	11234020	11241956	11244505	5559	162	475	722	1628	202	250	0.00888534671633	0.069181874372	0.297	0.354	-0.057
4282	DPP8	DPP8	chr15	-	65746600	65746753	65748562	65748709	65744297	65744440	65756098	65756244	4282	16	22	160	87	250	250	0.00901327340875	0.0700922324058	0.421	0.648	-0.227
1013	RPS13	RPS13	chr11	-	17098714	17098793	17098975	17099024	17097000	17097170	17099165	17099220	1013	18	5448	41	4113	173	203	0.00905855019197	0.0701149169964	0.004	0.012	-0.008
1744	SSB	SSB	chr2	+	170657461	170657536	170661983	170662087	170655537	170656026	170662174	170662349	1744	2	283	25	726	199	228	0.00904201703815	0.0701149169964	0.008	0.038	-0.03
270	EPB41L5	EPB41L5	chr2	+	120889193	120889291	120900578	120900707	120885263	120885427	120903800	120903865	270	25	27	2	14	222	250	0.00906022557513	0.0701149169964	0.51	0.139	0.371
6338	LOC100288798	LOC100288798	chr12	+	46848794	46848924	46863935	46864045	46781529	46781755	47046172	47046362	6338	2	2	0	26	250	234	0.00904425155732	0.0701149169964	0.483	0.0	0.483
2284	RNF10	RNF10	chr12	+	121004627	121004783	121008993	121009094	121003230	121003332	121013433	121013491	2284	316	280	379	445	250	225	0.00910469729827	0.0701216825008	0.504	0.434	0.07
3812	SNX17	SNX17	chr2	+	27594135	27594335	27595489	27595607	27593362	27593673	27596113	27596178	3812	71	158	108	386	250	242	0.00909317555621	0.0701216825008	0.303	0.213	0.09
4886	CTBP2	CTBP2	chr10	-	126727565	126727724	126799558	126799662	126691906	126692061	126849395	126849624	4886	11	144	44	241	228	250	0.00910513917855	0.0701216825008	0.077	0.167	-0.09
7059	HIATL1	HIATL1	chr9	+	97213737	97213809	97216239	97216352	97209104	97209218	97218521	97218619	7059	110	170	235	244	196	237	0.00908417905575	0.0701216825008	0.439	0.538	-0.099
7079	PTK7	PTK7	chr6	+	43097464	43097567	43097967	43098158	43096714	43097002	43098248	43098399	7079	91	178	247	324	227	250	0.00912194498148	0.0701662652017	0.36	0.456	-0.096
816	TMEM206	TMEM206	chr1	-	212548534	212548642	212553236	212553379	212537815	212538718	212558615	212558767	816	58	22	86	70	250	232	0.00917631246902	0.0704993173886	0.71	0.533	0.177
204	SMYD5	SMYD5	chr2	+	73451074	73451131	73451993	73452088	73450553	73450660	73452758	73452829	204	39	33	53	96	181	219	0.00928380061124	0.0712391880638	0.588	0.4	0.188
4154	ZNF185	ZNF185	chrX	+	152132382	152132493	152133990	152134071	152113810	152114008	152135710	152135782	4154	2	1	9	176	235	205	0.00935327903968	0.0716859617373	0.636	0.043	0.593
4520	KIAA2018	KIAA2018	chr3	-	113388967	113389050	113392194	113392223	113383159	113383256	113393678	113393743	4520	4	1	2	14	153	207	0.00937519842872	0.0717675947025	0.844	0.162	0.682
1812	PFKM	PFKM	chr12	+	48529073	48529166	48531503	48531629	48528725	48528821	48533067	48533132	1812	68	183	129	218	217	250	0.0094510540467	0.0720918066773	0.3	0.405	-0.105
2332	SH3YL1	SH3YL1	chr2	-	242797	242871	243502	243562	234159	234272	247537	247602	2332	10	23	6	1	184	198	0.00945150864744	0.0720918066773	0.319	0.866	-0.547
4558	FAM53C	FAM53C	chr5	+	137676872	137677102	137677497	137677555	137673703	137673996	137680513	137681298	4558	77	164	42	46	250	182	0.00942899614215	0.0720918066773	0.255	0.399	-0.144
1874	UBA7	UBA7	chr3	-	49847695	49847861	49847949	49848105	49847410	49847616	49848184	49848265	1874	71	28	13	16	250	250	0.00952720972529	0.0724955779455	0.717	0.448	0.269
3842	EXOSC10	EXOSC10	chr1	-	11139767	11139879	11140555	11140606	11137657	11137708	11140820	11140969	3842	51	149	169	305	175	236	0.00952472270646	0.0724955779455	0.316	0.428	-0.112
5014	KLHL20	KLHL20	chr1	+	173735284	173735428	173743443	173743577	173726114	173726298	173744772	173744981	5014	26	15	26	43	250	250	0.00955043814233	0.0725856092226	0.634	0.377	0.257
4328	USP31	USP31	chr16	-	23091266	23091492	23093758	23093878	23085042	23085201	23096180	23096310	4328	17	22	44	19	244	250	0.00959079986318	0.0727858176167	0.442	0.704	-0.262
6149	NUP35	NUP35	chr2	+	184016235	184016377	184022171	184022241	183998293	183998351	184023010	184023139	6149	24	26	166	79	250	194	0.00959963680296	0.0727858176167	0.417	0.62	-0.203
6252	LBR	LBR	chr1	-	225597992	225598118	225599038	225599142	225594365	225594534	225600155	225600347	6252	108	210	370	506	228	250	0.00961234344032	0.0727954998471	0.361	0.445	-0.084
3939	FASTK	FASTK	chr7	-	150775928	150776108	150776586	150777009	150775648	150775788	150777771	150777970	3939	48	89	42	149	250	250	0.00968949300159	0.0732056713252	0.35	0.22	0.13
5499	EMP3	EMP3	chr19	+	48830777	48830880	48832608	48832749	48828628	48828867	48833557	48833810	5499	24	890	5	593	227	250	0.00968665300302	0.0732056713252	0.029	0.009	0.02
4701	PTK2	PTK2	chr8	-	141900641	141900868	141935759	141935848	141874410	141874498	142011223	142011412	4701	11	37	8	100	213	250	0.00973058752986	0.0734290426276	0.259	0.086	0.173
1769	BTAF1	BTAF1	chr10	+	93699708	93699823	93702178	93702325	93695413	93695537	93711159	93711323	1769	141	203	25	69	239	250	0.00980698077558	0.0739179414907	0.421	0.275	0.146
5281	FAM168A	FAM168A	chr11	-	73122438	73122581	73130918	73131044	73120531	73120706	73141734	73141815	5281	44	71	59	47	250	250	0.00988361875339	0.074407526998	0.383	0.557	-0.174
4678	RPL10	RPL10	chrX	+	153628143	153628282	153628804	153628967	153627827	153627935	153629042	153630680	4678	18758	11703	13482	8816	250	250	0.00996452409758	0.0749280448376	0.616	0.605	0.011
5409	FAM135A	FAM135A	chr6	+	71136141	71136235	71138006	71138122	71124993	71125079	71162194	71162274	5409	0	10	47	87	218	240	0.00999831613693	0.0750934852313	0.0	0.373	-0.373
3197	CDK4	CDK4	chr12	-	58144989	58145125	58145282	58145519	58144438	58144548	58145957	58146230	3197	297	23	511	17	250	250	0.0100279418593	0.0752272811565	0.928	0.968	-0.04
2659	DHX30	DHX30	chr3	+	47868836	47868967	47870513	47870624	47859511	47859607	47882366	47882668	2659	36	108	35	209	250	235	0.0100446682706	0.0752641084888	0.239	0.136	0.103
188	TMEM245	TMEM245	chr9	-	111849452	111849622	111853201	111853435	111835635	111835718	111855754	111855871	188	54	0	305	26	250	250	0.0100891189352	0.0754472442653	1.0	0.921	0.079
898	LMBR1	LMBR1	chr7	-	156619298	156619438	156626446	156626486	156589082	156589186	156629506	156629579	898	27	33	40	112	164	250	0.0100928013996	0.0754472442653	0.555	0.353	0.202
851	HPCAL1	HPCAL1	chr2	+	10559859	10560261	10563108	10563214	10536960	10537046	10566849	10567743	851	215	240	119	195	250	230	0.0101332901346	0.075661107699	0.452	0.36	0.092
5130	DAG1	DAG1	chr3	+	49524686	49524848	49530255	49530406	49507564	49507866	49547851	49548252	5130	4	0	5	14	250	250	0.0101482139081	0.0756838107502	1.0	0.263	0.737
2182	PDIA6	PDIA6	chr2	-	10930844	10930959	10931920	10932051	10929874	10930015	10933221	10933328	2182	1067	716	2652	2058	250	239	0.0102231989616	0.075919271977	0.588	0.552	0.036
2534	PRDM4	PRDM4	chr12	-	108134722	108135037	108135997	108136125	108133159	108133328	108136973	108137059	2534	69	88	147	111	250	250	0.0102274666912	0.075919271977	0.439	0.57	-0.131
2599	ARHGAP26	ARHGAP26	chr5	+	142526795	142526946	142586762	142587038	142513531	142513670	142593561	142593653	2599	35	21	36	6	250	250	0.0102103639466	0.075919271977	0.625	0.857	-0.232
5096	GARNL3	GARNL3	chr9	+	130111202	130111314	130116572	130116689	130107681	130107756	130117575	130117751	5096	24	24	2	13	236	241	0.0102146407286	0.075919271977	0.505	0.136	0.369
1242	KLHDC3	KLHDC3	chr6	+	42985256	42985433	42985590	42985706	42984871	42985084	42985882	42985954	1242	276	270	286	377	250	240	0.0102962372038	0.0762520171523	0.495	0.421	0.074
2458	BRD7	BRD7	chr16	-	50355892	50355949	50357497	50357609	50354573	50354685	50359658	50359794	2458	68	30	361	82	236	181	0.0102898530396	0.0762520171523	0.635	0.772	-0.137
1264	MAPKAPK5	MAPKAPK5	chr12	+	112305375	112305473	112306556	112306665	112303959	112304035	112308074	112308164	1264	57	34	134	150	222	233	0.0103374824815	0.0763798444602	0.638	0.484	0.154
1620	WDR90	WDR90	chr16	+	702466	702535	703340	703451	701826	702039	703524	703670	1620	22	31	13	53	193	235	0.0103342948975	0.0763798444602	0.464	0.23	0.234
1038	HBS1L	HBS1L	chr6	-	135363138	135363264	135371719	135371785	135360710	135360905	135375786	135376036	1038	22	89	96	199	190	250	0.0103605168501	0.0764613346678	0.245	0.388	-0.143
1030	FLCN	FLCN	chr17	-	17127235	17127457	17129489	17129636	17122332	17122523	17131202	17131475	1030	36	6	37	0	250	250	0.0104235721883	0.0767675849971	0.857	1.0	-0.143
2521	BLOC1S5-TXNDC5	BLOC1S5-TXNDC5	chr6	-	7888937	7889081	7889727	7889814	7886193	7886276	7891853	7891969	2521	259	385	608	704	211	250	0.0104261204306	0.0767675849971	0.444	0.506	-0.062
3922	FUT8	FUT8	chr14	+	65922338	65922436	66028054	66028484	65877309	65878711	66082695	66082811	3922	9	45	23	374	222	250	0.0104835070094	0.0769283351801	0.184	0.065	0.119
3994	ODF2	ODF2	chr9	+	131231461	131231632	131233586	131233747	131223220	131223346	131235191	131235320	3994	70	151	122	163	250	250	0.0104604603554	0.0769283351801	0.317	0.428	-0.111
4521	RIOK1	RIOK1	chr6	+	7395285	7395376	7396935	7397005	7393331	7393536	7398930	7398973	4521	49	24	47	52	215	194	0.0104950942033	0.0769283351801	0.648	0.449	0.199
6172	MCFD2	MCFD2	chr2	-	47134948	47135108	47136161	47136316	47129008	47132733	47143119	47143251	6172	8	138	7	485	250	250	0.0104962668035	0.0769283351801	0.055	0.014	0.041
3458	C17orf53	C17orf53	chr17	+	42228328	42228412	42230004	42230145	42225225	42226395	42231923	42232032	3458	5	0	33	47	208	250	0.0105129504158	0.0769620473543	1.0	0.458	0.542
5318	LMBR1L	LMBR1L	chr12	-	49495254	49495332	49495902	49495979	49495032	49495046	49496075	49496159	5318	158	34	36	19	201	202	0.0105267500616	0.076974593734	0.824	0.656	0.168
5945	PAN3	PAN3	chr13	+	28771321	28771483	28794367	28794515	28752001	28752072	28830428	28830676	5945	44	96	30	131	250	250	0.0105507003195	0.0770612503841	0.314	0.186	0.128
6870	GSN	GSN	chr9	+	124045596	124045670	124062342	124062404	124043747	124043840	124064240	124064445	6870	3	14	26	23	198	186	0.0105751752561	0.0771515363186	0.168	0.515	-0.347
4862	PPP4C	PPP4C	chr16	+	30093804	30093855	30094066	30094168	30087635	30087796	30094714	30094888	4862	16	283	14	651	175	226	0.0106128315582	0.0773376707027	0.068	0.027	0.041
4825	PRKRIR	PRKRIR	chr11	-	76066661	76066698	76071999	76072107	76061000	76063838	76076895	76077016	4825	40	44	127	71	232	161	0.0106460253863	0.0774908979261	0.387	0.554	-0.167
1453	ZFYVE27	ZFYVE27	chr10	+	99508025	99508121	99509230	99509343	99504485	99504672	99510087	99510227	1453	18	53	48	61	220	237	0.0107135685706	0.0778935139568	0.268	0.459	-0.191
899	FAM53B	FAM53B	chr10	-	126370175	126370948	126384726	126384781	126307862	126312173	126395204	126395456	899	22	81	17	22	179	250	0.0107311966457	0.077932715435	0.275	0.519	-0.244
3892	LIN54	LIN54	chr4	-	83891479	83891622	83900035	83900159	83867410	83867627	83905313	83906029	3892	45	87	49	47	248	250	0.010765973044	0.078096221318	0.343	0.512	-0.169
4556	ARPC2	ARPC2	chr2	+	219093460	219093573	219099074	219099120	219090642	219090677	219103386	219103573	4556	327	119	2010	974	237	170	0.010867888478	0.0787458267536	0.663	0.597	0.066
5236	GPR180	GPR180	chr13	+	95271721	95271771	95275362	95275554	95264443	95264644	95278219	95278297	5236	4	3	22	146	174	250	0.0109011155068	0.0788968234805	0.657	0.178	0.479
2394	ITGB3BP	ITGB3BP	chr1	-	63944434	63944504	63955753	63955889	63920560	63920639	63974198	63974241	2394	52	28	139	145	250	194	0.0109553054742	0.0791990244781	0.59	0.427	0.163
1370	NUMB	NUMB	chr14	-	73759441	73759582	73763918	73763993	73753817	73754022	73789837	73789912	1370	27	62	49	233	199	250	0.0109710829978	0.0792231605589	0.354	0.209	0.145
1902	ACVR1B	ACVR1B	chr12	+	52378975	52379132	52380601	52380726	52377782	52377950	52385646	52385777	1902	62	43	73	96	250	249	0.0109946992724	0.0793037821811	0.59	0.431	0.159
6863	RAD51AP1	RAD51AP1	chr12	+	4655474	4655584	4657257	4657344	4654947	4654998	4657852	4658002	6863	10	14	23	113	234	211	0.0110966431343	0.0799485521746	0.392	0.155	0.237
4204	ANKRD52	ANKRD52	chr12	-	56649567	56649768	56650798	56650869	56648648	56648736	56651066	56651145	4204	7	29	165	245	195	250	0.011144295887	0.0802011531122	0.236	0.463	-0.227
9	RUNX1	RUNX1	chr21	-	36171597	36171759	36206706	36206898	36160097	36164907	36231770	36231875	9	316	294	364	445	250	250	0.0112038655351	0.0805388482992	0.518	0.45	0.068
4050	NR2C1	NR2C1	chr12	-	95434251	95434373	95442843	95443009	95422162	95422300	95445537	95445719	4050	41	11	107	8	250	246	0.0112395121583	0.0807040055651	0.786	0.929	-0.143
5017	STX4	STX4	chr16	+	31045782	31045857	31046290	31046361	31045546	31045646	31049246	31049355	5017	31	73	110	139	199	195	0.011473735554	0.0821093143396	0.294	0.437	-0.143
5830	ANAPC5	ANAPC5	chr12	-	121768385	121768475	121769149	121769231	121766118	121766300	121773335	121773526	5830	156	161	245	173	206	214	0.0114713093301	0.0821093143396	0.502	0.595	-0.093
7061	HIATL1	HIATL1	chr9	+	97209104	97209218	97213737	97213809	97203266	97203381	97216239	97216352	7061	12	94	6	168	238	196	0.0114867952703	0.0821093143396	0.095	0.029	0.066
945	HDAC3	HDAC3	chr5	-	141005579	141005638	141005760	141005850	141004774	141004932	141007459	141007524	945	105	5	172	0	214	183	0.0114856114598	0.0821093143396	0.947	1.0	-0.053
2232	TAB2	TAB2	chr6	+	149719104	149719198	149720239	149720320	149718739	149718900	149730712	149732749	2232	106	141	109	225	218	205	0.0115698006958	0.0826099334434	0.414	0.313	0.101
6353	HUWE1	HUWE1	chrX	-	53571520	53571723	53571989	53572122	53570801	53570929	53573396	53573553	6353	84	53	214	223	250	250	0.011628815916	0.0829383298645	0.613	0.49	0.123
4316	DNMT3B	DNMT3B	chr20	+	31369158	31369220	31372563	31372665	31368123	31368271	31375035	31375257	4316	7	5	36	3	186	226	0.0116955526873	0.0833210011917	0.63	0.936	-0.306
509	BLOC1S6	BLOC1S6	chr15	+	45884332	45884474	45895297	45895385	45879416	45879723	45897625	45897712	509	38	68	165	166	250	212	0.0117658751901	0.083728334174	0.322	0.457	-0.135
4246	KLHL8	KLHL8	chr4	-	88099628	88099772	88104354	88104541	88097908	88098020	88116475	88116842	4246	9	27	7	86	250	250	0.0118033046998	0.083900946019	0.25	0.075	0.175
1846	TMEM14B	TMEM14B	chr6	+	10749854	10749931	10751365	10751467	10749434	10749501	10755374	10755465	1846	241	202	619	685	201	226	0.0118622019025	0.0841318083708	0.573	0.504	0.069
4564	LRIG1	LRIG1	chr3	-	66467552	66467690	66501982	66502057	66465343	66465487	66512861	66512933	4564	68	186	23	28	199	250	0.0118586344632	0.0841318083708	0.315	0.508	-0.193
1307	PSME3	PSME3	chr17	+	40990109	40990222	40990747	40990816	40989665	40989714	40990961	40991029	1307	170	81	985	320	237	193	0.0119023540978	0.0843226843703	0.631	0.715	-0.084
86	IVD	IVD	chr15	+	40708276	40708381	40708488	40708561	40707599	40707681	40710328	40713512	86	66	20	120	75	229	197	0.011962153386	0.0846521721283	0.74	0.579	0.161
1889	NT5C3B	NT5C3B	chr17	-	39985041	39985204	39987052	39987142	39981333	39981909	39988643	39988729	1889	79	11	250	11	214	250	0.0120286563197	0.0850283153165	0.894	0.964	-0.07
1957	HERC4	HERC4	chr10	-	69785302	69785433	69792534	69792626	69773782	69773943	69793721	69793943	1957	13	9	73	160	216	250	0.0120421317	0.0850291982232	0.626	0.346	0.28
3446	HACL1	HACL1	chr3	-	15631046	15631119	15633106	15633187	15628031	15628109	15637890	15637931	3446	32	15	39	47	205	197	0.0121942629015	0.0859610535655	0.672	0.444	0.228
5132	DAG1	DAG1	chr3	+	49524686	49524848	49530259	49530406	49507564	49507866	49547851	49548252	5132	4	0	5	13	250	250	0.012201097884	0.0859610535655	1.0	0.278	0.722
1680	COPZ1	COPZ1	chr12	+	54737008	54737100	54739243	54739299	54735989	54736071	54741550	54741628	1680	201	197	649	474	216	180	0.0122318035904	0.0860821625053	0.46	0.533	-0.073
2985	PTTG1IP	PTTG1IP	chr21	-	46281077	46281186	46285309	46285362	46269499	46271542	46293416	46293818	2985	0	2	17	1	177	233	0.0123137920383	0.0865635115805	0.0	0.957	-0.957
6497	GIPC1	GIPC1	chr19	-	14602467	14602555	14603668	14603724	14593500	14593818	14606848	14606961	6497	3	26	8	589	180	212	0.012354643896	0.0867549360238	0.12	0.016	0.104
3823	RRBP1	RRBP1	chr20	-	17596570	17596654	17597376	17597484	17596075	17596174	17599240	17599324	3823	490	272	582	247	232	208	0.0123760423898	0.0868094867628	0.618	0.679	-0.061
3587	NSD1	NSD1	chr5	+	176710787	176710929	176715819	176715926	176707565	176707835	176718954	176719159	3587	3	34	0	137	250	231	0.0123963383729	0.086856192626	0.075	0.0	0.075
1929	HERPUD1	HERPUD1	chr16	+	56973148	56973271	56973806	56974000	56970598	56970729	56976043	56976149	1929	1034	22	425	0	247	250	0.0124380068887	0.0868925612548	0.979	1.0	-0.021
2934	RANBP9	RANBP9	chr6	-	13644776	13644961	13652890	13652913	13642710	13642823	13657340	13657508	2934	11	135	32	162	147	250	0.0124238575874	0.0868925612548	0.122	0.251	-0.129
6558	MAP2K2	MAP2K2	chr19	-	4097276	4097341	4099198	4099412	4095385	4095447	4101016	4101141	6558	331	125	537	279	250	189	0.0124424581354	0.0868925612548	0.667	0.593	0.074
1442	DPY19L4	DPY19L4	chr8	+	95768263	95768387	95773927	95774062	95751872	95752018	95777410	95777542	1442	12	24	92	71	248	250	0.0125055286169	0.0872230317897	0.335	0.566	-0.231
377	BTBD11	BTBD11	chr12	+	108010865	108010959	108011934	108012155	108008837	108008939	108013762	108013941	377	32	67	32	29	218	250	0.0125171692661	0.0872230317897	0.354	0.559	-0.205
1616	ABCC1	ABCC1	chr16	+	16177222	16177399	16180680	16180848	16173208	16173335	16184261	16184445	1616	47	30	116	143	250	250	0.0125559407138	0.0873975807718	0.61	0.448	0.162
5863	ASH2L	ASH2L	chr8	+	37990971	37991064	37993185	37993284	37986275	37986469	37996333	37996393	5863	50	38	89	128	217	223	0.0125987553297	0.0875998610206	0.575	0.417	0.158
6198	DFNB31	DFNB31	chr9	-	117188490	117188693	117228546	117228672	117187267	117187304	117240832	117241051	6198	210	121	5	11	250	250	0.0126196298052	0.0876493154082	0.634	0.313	0.321
2219	PLEKHB2	PLEKHB2	chr2	+	131890474	131890564	131897739	131897848	131888293	131888333	131904209	131907425	2219	251	285	521	452	214	233	0.012676587235	0.0879490022873	0.49	0.557	-0.067
6017	UBE2Q2	UBE2Q2	chr15	+	76168527	76168612	76170301	76170362	76165768	76165909	76171438	76171529	6017	51	30	142	40	209	185	0.0127187731191	0.0881456648483	0.601	0.759	-0.158
607	THYN1	THYN1	chr11	-	134119060	134119156	134119721	134119814	134118172	134118378	134120168	134120237	607	86	42	170	44	217	220	0.0127505121349	0.0881737370111	0.675	0.797	-0.122
787	PPP1R7	PPP1R7	chr2	+	242097898	242097964	242098627	242098758	242097221	242097277	242099746	242099909	787	72	69	266	406	190	250	0.012748739728	0.0881737370111	0.579	0.463	0.116
5298	ZMIZ1	ZMIZ1	chr10	+	80899438	80899534	80921809	80921890	80878671	80878781	80961340	80961449	5298	132	104	48	67	220	205	0.0128324544558	0.0886441458015	0.542	0.4	0.142
2113	KLHDC4	KLHDC4	chr16	-	87764157	87764250	87782278	87782415	87760370	87760530	87788799	87788898	2113	20	32	108	78	250	217	0.0128781941368	0.0886633832438	0.352	0.546	-0.194
2511	RBPJ	RBPJ	chr4	+	26431519	26431675	26432040	26432144	26430341	26430482	26432313	26436752	2511	160	154	212	138	250	228	0.0129187658424	0.0886633832438	0.487	0.584	-0.097
4106	UNC45A	UNC45A	chr15	+	91488121	91488293	91489843	91490144	91486141	91486312	91491025	91491120	4106	78	94	284	220	250	250	0.0128707578057	0.0886633832438	0.453	0.563	-0.11
4606	PHACTR3	PHACTR3	chr20	+	58330236	58330419	58342240	58342450	58322812	58322890	58348333	58348508	4606	67	27	5	9	250	250	0.0128984907842	0.0886633832438	0.713	0.357	0.356
4745	DNAJA1	DNAJA1	chr9	+	33026810	33026988	33030437	33030665	33026472	33026614	33034213	33034328	4745	4074	4580	1436	1450	250	250	0.0128979569121	0.0886633832438	0.471	0.498	-0.027
5136	UBAP2	UBAP2	chr9	-	33948371	33948585	33953282	33953472	33944362	33944637	33960823	33960876	5136	13	52	22	238	250	250	0.0129112812451	0.0886633832438	0.2	0.085	0.115
4589	DLG1	DLG1	chr3	-	196842797	196842954	196846280	196846401	196831773	196831876	196857397	196857542	4589	61	56	376	207	245	250	0.0130714777083	0.0895185392733	0.526	0.65	-0.124
802	IFT52	IFT52	chr20	+	42247579	42247666	42249496	42249565	42242489	42242616	42252530	42252685	802	80	83	94	55	211	193	0.0130697236752	0.0895185392733	0.469	0.61	-0.141
3359	ARPC1A	ARPC1A	chr7	+	98957167	98957361	98961165	98961256	98955962	98956038	98963513	98963885	3359	239	161	761	681	250	215	0.0131520124263	0.0899733266843	0.561	0.49	0.071
4071	DST	DST	chr6	-	56463273	56463507	56464866	56465019	56462537	56462804	56475224	56475360	4071	2	22	57	128	250	250	0.0132359927189	0.0903683002933	0.083	0.308	-0.225
6674	POLB	POLB	chr8	+	42226788	42226853	42227366	42227506	42220129	42220216	42229080	42229331	6674	16	66	103	206	189	250	0.0132381259497	0.0903683002933	0.243	0.398	-0.155
5926	INTS3	INTS3	chr1	+	153736593	153736697	153737165	153737210	153736307	153736362	153737419	153737539	5926	206	86	160	39	228	169	0.0132746443453	0.0904237538345	0.64	0.753	-0.113
6133	CTU2	CTU2	chr16	+	88781267	88781334	88781455	88781514	88780994	88781145	88781589	88781786	6133	31	29	10	28	191	183	0.0132688650707	0.0904237538345	0.506	0.255	0.251
2938	SF3B2	SF3B2	chr11	+	65823005	65823056	65824308	65824426	65822546	65822786	65824736	65824846	2938	107	250	263	436	175	242	0.0133266228584	0.0906808343858	0.372	0.455	-0.083
2103	WASH3P	WASH3P	chr15	+	102506272	102506426	102512798	102512897	102501015	102501844	102513103	102513250	2103	70	2	61	10	250	223	0.0133670931597	0.090859142299	0.969	0.845	0.124
441	GFPT1	GFPT1	chr2	-	69597132	69597240	69601137	69601245	69590676	69590802	69614196	69614386	441	51	50	209	352	232	232	0.0133815282388	0.090860291421	0.505	0.373	0.132
3383	ATN1	ATN1	chr12	+	7050042	7050186	7050536	7050717	7047643	7048340	7050909	7051484	3383	920	593	678	355	250	250	0.0134165617708	0.0910011522026	0.608	0.656	-0.048
3483	GCSH	GCSH	chr16	-	81118067	81118199	81121205	81121269	81115551	81116568	81124205	81124285	3483	92	138	254	560	188	250	0.0135487077394	0.091794164807	0.47	0.376	0.094
3489	PPP2CA	PPP2CA	chr5	-	133537538	133537712	133541612	133541822	133536675	133536765	133561450	133561950	3489	1077	668	1034	760	250	250	0.0135623032004	0.091794164807	0.617	0.576	0.041
2681	RAB34	RAB34	chr17	-	27043920	27044012	27044230	27044443	27043010	27043076	27045139	27045286	2681	41	210	43	395	250	216	0.0136296798102	0.0919570240584	0.144	0.086	0.058
3943	MAEA	MAEA	chr4	+	1309184	1309388	1316168	1316291	1305766	1305949	1326544	1326653	3943	118	6	265	2	250	247	0.0136280738052	0.0919570240584	0.951	0.992	-0.041
4630	GATS	GATS	chr7	-	99820219	99820343	99821192	99821321	99798277	99800226	99821504	99821698	4630	62	12	84	4	250	248	0.0136218140381	0.0919570240584	0.837	0.954	-0.117
1382	RAP1GDS1	RAP1GDS1	chr4	+	99325627	99325753	99337895	99338039	99313102	99313231	99338517	99338649	1382	41	55	299	231	250	250	0.013689496442	0.0922628601472	0.427	0.564	-0.137
6474	HPS4	HPS4	chr22	-	26861420	26861517	26862016	26862070	26859882	26860792	26862191	26862228	6474	1	66	17	153	178	221	0.0137177379162	0.0922912704468	0.018	0.121	-0.103
864	SMG7	SMG7	chr1	+	183515100	183515472	183518342	183518423	183514064	183514447	183518898	183519058	864	48	22	85	81	250	205	0.0137226932192	0.0922912704468	0.641	0.463	0.178
3758	CNOT2	CNOT2	chr12	+	70723202	70723350	70726546	70726626	70704674	70704797	70729217	70729343	3758	6	64	1	103	250	204	0.0137498067091	0.0923760748209	0.071	0.008	0.063
3748	TPGS2	TPGS2	chr18	-	34378411	34378572	34380160	34380274	34374068	34377013	34385336	34385465	3748	187	186	957	717	238	250	0.0138140446133	0.0926122633075	0.514	0.584	-0.07
3958	GAS5	GAS5	chr1	-	173834994	173835032	173835314	173835344	173834608	173834685	173835665	173835705	3958	891	802	389	432	154	162	0.0138106049458	0.0926122633075	0.539	0.486	0.053
4760	DCAF5	DCAF5	chr14	-	69529100	69529228	69542061	69542128	69517636	69522328	69558390	69558604	4760	39	108	67	102	191	250	0.0138379973159	0.092675294327	0.321	0.462	-0.141
2516	DCP2	DCP2	chr5	+	112339638	112339774	112343634	112343739	112337263	112337371	112346452	112346504	2516	31	23	39	67	250	229	0.0138662003652	0.0927666282836	0.552	0.348	0.204
4000	VPS13B	VPS13B	chr8	+	100519364	100519431	100519997	100520139	100515063	100515178	100523331	100523740	4000	13	16	25	8	191	250	0.0138816803483	0.0927727409636	0.515	0.804	-0.289
2670	GNB2L1	GNB2L1	chr5	-	180664608	180664719	180665098	180665239	180663927	180664042	180666066	180666177	2670	10584	3949	9138	3183	250	235	0.013962137566	0.0932126353856	0.716	0.73	-0.014
3941	ACTR1A	ACTR1A	chr10	-	104245365	104245490	104247906	104248032	104243916	104244133	104248819	104248895	3941	284	224	886	896	250	249	0.0140025657142	0.0932921872012	0.558	0.496	0.062
74	PPP2R4	PPP2R4	chr9	+	131885330	131885417	131891263	131891389	131882791	131882889	131893800	131893918	74	41	98	395	587	211	250	0.0140033491858	0.0932921872012	0.331	0.444	-0.113
1881	TUBD1	TUBD1	chr17	-	57955463	57955695	57963443	57963591	57941024	57941208	57968191	57968402	1881	18	4	31	0	250	250	0.0140495647952	0.0934046745101	0.818	1.0	-0.182
5361	NIPBL	NIPBL	chr5	+	37058992	37059267	37060945	37061120	37057287	37057434	37063891	37064080	5361	84	52	81	89	250	250	0.0140467757002	0.0934046745101	0.618	0.476	0.142
5228	EDEM2	EDEM2	chr20	-	33732781	33732821	33734627	33734738	33730175	33730281	33734954	33735161	5228	19	2	52	29	235	164	0.014156555513	0.0940178332245	0.869	0.556	0.313
743	POGZ	POGZ	chr1	-	151403141	151403317	151413403	151413562	151400598	151400889	151414556	151414681	743	62	46	66	23	250	250	0.0142199389684	0.0943404075935	0.574	0.742	-0.168
3198	CDK4	CDK4	chr12	-	58144989	58145125	58145282	58145519	58144705	58144873	58145957	58146230	3198	294	369	511	813	250	250	0.014274942412	0.0943910944488	0.443	0.386	0.057
6292	MYEF2	MYEF2	chr15	-	48441228	48441280	48441359	48441568	48431624	48435268	48443669	48443768	6292	118	67	265	93	250	176	0.0142778329172	0.0943910944488	0.554	0.667	-0.113
6309	PUM2	PUM2	chr2	-	20494136	20494279	20497313	20497439	20483103	20483247	20507738	20507832	6309	57	6	163	3	250	250	0.0142672460024	0.0943910944488	0.905	0.982	-0.077
84	B4GALT1	B4GALT1	chr9	-	33120416	33120604	33135186	33135422	33115988	33116111	33166755	33167356	84	131	143	329	507	250	250	0.0142868605823	0.0943910944488	0.478	0.394	0.084
4543	MEAF6	MEAF6	chr1	-	37962147	37962205	37962307	37962337	37961485	37961519	37967404	37967597	4543	2	7	0	48	154	182	0.0143528117432	0.0947285575051	0.252	0.0	0.252
3075	ARF4	ARF4	chr3	-	57563042	57563114	57569624	57569734	57561274	57561400	57570110	57570191	3075	958	1055	1224	1162	234	196	0.0145308378484	0.0958042507831	0.432	0.469	-0.037
1272	DDX24	DDX24	chr14	-	94521341	94521530	94524167	94524243	94519343	94519473	94526443	94526959	1272	320	458	313	345	200	250	0.0146074286115	0.096165614908	0.466	0.531	-0.065
2424	H2AFV	H2AFV	chr7	-	44875127	44875257	44880497	44880611	44873212	44874161	44882875	44882953	2424	354	422	951	1391	238	250	0.0146460427792	0.096165614908	0.468	0.418	0.05
4053	NR2C1	NR2C1	chr12	-	95425124	95425264	95434251	95434373	95422162	95422300	95442843	95443009	4053	81	46	100	100	246	250	0.0146460025979	0.096165614908	0.642	0.504	0.138
5501	YLPM1	YLPM1	chr14	+	75290958	75291010	75295915	75296046	75287759	75287840	75301967	75302150	5501	52	176	87	179	176	250	0.0146457883591	0.096165614908	0.296	0.408	-0.112
5079	RBM23	RBM23	chr14	-	23377541	23377589	23380536	23380612	23375403	23375577	23388207	23388396	5079	76	42	135	39	200	172	0.0146706706347	0.0962281166554	0.609	0.749	-0.14
3990	ODF2	ODF2	chr9	+	131222791	131222945	131223220	131223346	131221845	131221936	131231461	131231632	3990	126	71	135	122	250	250	0.0147191277966	0.0964466305932	0.64	0.525	0.115
2241	ACAA1	ACAA1	chr3	-	38167652	38168191	38169276	38169357	38167316	38167372	38170780	38170879	2241	51	139	165	284	205	250	0.0147372398947	0.0964660646345	0.309	0.415	-0.106
1361	BTBD7	BTBD7	chr14	-	93712170	93712632	93714821	93715000	93703895	93709434	93717808	93717998	1361	13	28	158	146	250	250	0.0147530877701	0.0964706529854	0.317	0.52	-0.203
4136	CSPP1	CSPP1	chr8	+	68062017	68062170	68066258	68066371	68049690	68049838	68070681	68070831	4136	35	17	36	43	250	237	0.0149125535175	0.0971472493555	0.661	0.442	0.219
624	SPATS2L	SPATS2L	chr2	+	201194153	201194203	201253945	201254006	201170984	201171324	201277033	201277142	624	11	304	5	497	174	185	0.014888256744	0.0971472493555	0.037	0.011	0.026
6594	TMEM57	TMEM57	chr1	+	25784881	25785383	25810606	25810765	25783143	25783322	25812103	25812286	6594	102	143	111	98	250	250	0.0148784302025	0.0971472493555	0.416	0.531	-0.115
95	FAM98C	FAM98C	chr19	+	38896158	38896275	38897549	38897717	38895547	38895753	38899390	38899728	95	0	72	7	95	241	250	0.0149175710268	0.0971472493555	0.0	0.071	-0.071
5048	USP10	USP10	chr16	+	84806146	84806291	84808765	84808831	84801798	84801964	84812500	84813527	5048	47	45	247	133	250	190	0.0150169726097	0.0976946869777	0.443	0.585	-0.142
1027	DCAF12	DCAF12	chr9	-	34089409	34089588	34093283	34093446	34086380	34088506	34096713	34096779	1027	61	91	282	268	250	250	0.015070090577	0.0977407402087	0.401	0.513	-0.112
5778	PHLDB3	PHLDB3	chr19	-	43991175	43991275	43998853	43998967	43990931	43991022	43999407	43999491	5778	35	17	7	13	238	224	0.0150561428371	0.0977407402087	0.66	0.336	0.324
6969	G3BP2	G3BP2	chr4	-	76582107	76582198	76582740	76582914	76580951	76581054	76584026	76584108	6969	392	305	505	500	250	215	0.0150692100378	0.0977407402087	0.525	0.465	0.06
534	VPS26A	VPS26A	chr10	+	70892653	70892803	70915567	70915643	70883907	70884036	70916762	70916919	534	91	78	256	336	250	200	0.015131421511	0.0980386811837	0.483	0.379	0.104
4497	ARHGEF1	ARHGEF1	chr19	+	42392822	42392936	42396095	42396194	42392262	42392349	42396401	42396444	4497	88	59	207	222	238	223	0.0151598915446	0.0980752683169	0.583	0.466	0.117
5904	REXO2	REXO2	chr11	+	114311377	114311461	114314577	114314655	114310107	114310397	114315262	114315374	5904	24	14	312	416	208	202	0.0151678661159	0.0980752683169	0.625	0.421	0.204
4470	MICAL2	MICAL2	chr11	+	12265533	12265659	12270730	12270793	12260982	12261132	12277189	12277297	4470	2	7	0	49	250	187	0.0152501987928	0.098507622831	0.176	0.0	0.176
6334	TKT	TKT	chr3	-	53265372	53265566	53267171	53267290	53264472	53264637	53268998	53269190	6334	451	502	2218	2074	243	250	0.0152975761942	0.0987135387851	0.48	0.524	-0.044
3381	EIF4G3	EIF4G3	chr1	-	21307540	21307720	21329205	21329301	21306826	21306941	21377358	21377487	3381	29	59	109	118	220	250	0.0153165328609	0.0987358277238	0.358	0.512	-0.154
1864	RHEB	RHEB	chr7	-	151174418	151174501	151188028	151188100	151168634	151168691	151216545	151217010	1864	291	601	415	1072	196	207	0.0154195026467	0.0992657757557	0.338	0.29	0.048
5752	ARF5	ARF5	chr7	+	127229136	127229217	127229538	127229648	127228405	127228619	127230119	127230191	5752	107	370	230	1099	205	234	0.0154299133299	0.0992657757557	0.248	0.193	0.055
5305	PRDM2	PRDM2	chr1	+	14059273	14059377	14068499	14068652	14057494	14057612	14075855	14075982	5305	4	19	17	18	228	250	0.0154870571112	0.0995328625038	0.188	0.509	-0.321
2288	CASC4	CASC4	chr15	+	44615162	44615217	44620882	44620985	44580908	44581554	44624185	44624276	2288	52	90	78	230	179	227	0.0155701150634	0.099965789152	0.423	0.301	0.122
6203	ZSWIM7	ZSWIM7	chr17	-	15884353	15884458	15890579	15890682	15879874	15881477	15897070	15897092	6203	13	34	92	104	227	229	0.0156281611378	0.100237420228	0.278	0.472	-0.194
5681	CHN1	CHN1	chr2	-	175711607	175711685	175742567	175742856	175689161	175689246	175779785	175779899	5681	3	12	18	13	250	202	0.0157737587864	0.10106948663	0.168	0.528	-0.36
7071	SLTM	SLTM	chr15	-	59186631	59186781	59189313	59189432	59186288	59186392	59191001	59191051	7071	115	148	277	247	243	250	0.0158040711838	0.101161939065	0.444	0.536	-0.092
2913	TUBB	TUBB	chr6	+	30690313	30690422	30690694	30690805	30687977	30688340	30691116	30693203	2913	1555	2037	8799	10548	233	235	0.0158335378423	0.101248797708	0.435	0.457	-0.022
6486	ATP5G1	ATP5G1	chr17	+	46970770	46970818	46971733	46971811	46970147	46970272	46972517	46972696	6486	5	139	5	749	172	202	0.0158659617212	0.101252815834	0.041	0.008	0.033
6720	NAA60	NAA60	chr16	+	3526221	3526337	3529470	3529600	3507991	3508181	3532501	3532598	6720	61	81	94	208	240	250	0.0158569788168	0.101252815834	0.44	0.32	0.12
4030	GSTT1	GSTT1	chr22	-	24376821	24376998	24379360	24379511	24376132	24376617	24381699	24381787	4030	45	76	89	84	250	250	0.0159191627363	0.101490638106	0.372	0.514	-0.142
3712	FRS2	FRS2	chr12	+	69874078	69874139	69885317	69885431	69864128	69864310	69924644	69924740	3712	5	1	0	4	185	238	0.016031269748	0.102103157025	0.865	0.0	0.865
4186	FDPS	FDPS	chr1	+	155287959	155288082	155288646	155288719	155287731	155287812	155289401	155289479	4186	369	172	3155	1853	247	197	0.0161462853955	0.102732958725	0.631	0.576	0.055
2387	BCR	BCR	chr22	+	23634727	23634825	23637210	23637342	23632525	23632600	23651610	23651670	2387	85	126	222	219	222	250	0.0161698000372	0.102779896644	0.432	0.533	-0.101
3317	PRRC2A	PRRC2A	chr6	+	31590503	31590678	31591508	31591686	31588449	31588635	31592037	31592137	3317	43	231	60	545	250	250	0.0162245301954	0.102860801612	0.157	0.099	0.058
6576	KIF27	KIF27	chr9	-	86495211	86495409	86498727	86498933	86485433	86485547	86501955	86502111	6576	20	15	3	12	250	250	0.0162632795138	0.102860801612	0.571	0.2	0.371
7035	ACAD10	ACAD10	chr12	+	112139965	112140114	112143541	112143736	112130500	112130700	112147329	112147488	7035	37	45	53	30	250	250	0.0162387217335	0.102860801612	0.451	0.639	-0.188
769	MLH1	MLH1	chr3	+	37038109	37038200	37042445	37042544	37034840	37035154	37045891	37045965	769	76	67	148	77	215	223	0.0162367395211	0.102860801612	0.541	0.666	-0.125
907	APH1A	APH1A	chr1	-	150239474	150239602	150239755	150239878	150237798	150239056	150240115	150240189	907	458	584	990	1050	247	250	0.0162513502727	0.102860801612	0.443	0.488	-0.045
1894	CSNK1D	CSNK1D	chr17	-	80213304	80213453	80223561	80223672	80210309	80210480	80231181	80231618	1894	404	29	329	10	235	250	0.016304692977	0.102929632192	0.937	0.972	-0.035
5101	DGUOK	DGUOK	chr2	+	74173845	74174033	74184251	74184367	74166036	74166149	74185272	74185372	5101	110	86	337	174	250	240	0.0163064843589	0.102929632192	0.551	0.65	-0.099
5114	PARK7	PARK7	chr1	+	8022822	8022935	8025383	8025485	8021713	8021795	8029404	8029464	5114	120	765	442	2165	237	226	0.0163464343378	0.102935234952	0.13	0.163	-0.033
6522	CDH3	CDH3	chr16	+	68679538	68679653	68710287	68710373	68678150	68679327	68712036	68712180	6522	0	8	708	1224	239	210	0.0163293990741	0.102935234952	0.0	0.337	-0.337
6563	GNB5	GNB5	chr15	-	52425574	52425666	52427809	52427953	52420392	52420441	52433336	52433469	6563	309	184	119	105	250	216	0.0163558577126	0.102935234952	0.592	0.495	0.097
1599	NME1-NME2	NME1-NME2	chr17	+	49233011	49233141	49237340	49237442	49230896	49231023	49238520	49238633	1599	186	273	1257	1443	250	226	0.0163833494305	0.103006468433	0.381	0.441	-0.06
6887	ZBTB8OS	ZBTB8OS	chr1	-	33097427	33097480	33099245	33099328	33093108	33093145	33099551	33099673	6887	20	16	203	66	207	177	0.0164322152505	0.103211813541	0.517	0.725	-0.208
3332	DCLRE1C	DCLRE1C	chr10	-	14987103	14987188	14991034	14991086	14981808	14981868	14995900	14996431	3332	7	2	20	39	176	209	0.016455552097	0.103256562863	0.806	0.378	0.428
3948	GLMN	GLMN	chr1	-	92732256	92732298	92733469	92733559	92731975	92732049	92733661	92733692	3948	31	3	46	19	214	166	0.016486453497	0.103303204737	0.889	0.653	0.236
4724	ILF2	ILF2	chr1	-	153635180	153635271	153635690	153635752	153634263	153635032	153636518	153636606	4724	646	901	839	1377	186	215	0.0164954245906	0.103303204737	0.453	0.413	0.04
1641	USP14	USP14	chr18	+	166786	166819	178932	179037	163307	163453	180235	180339	1641	26	85	205	383	157	229	0.0165791502765	0.103725548243	0.309	0.438	-0.129
2137	SPNS2	SPNS2	chr17	+	4433926	4434078	4434347	4434414	4428351	4428488	4435836	4435979	2137	56	47	1202	615	250	191	0.0167374970244	0.10459594188	0.477	0.599	-0.122
6379	PPHLN1	PPHLN1	chr12	+	42768664	42768876	42781257	42781337	42729684	42729776	42787371	42787491	6379	4	70	0	243	250	204	0.0167511164575	0.10459594188	0.045	0.0	0.045
139	C11orf58	C11orf58	chr11	+	16766147	16766231	16769643	16769704	16760147	16760388	16774331	16774441	139	530	334	1101	847	208	185	0.0168450768585	0.105079622441	0.585	0.536	0.049
1158	ZNF33A	ZNF33A	chr10	+	38323253	38323328	38328340	38328420	38306218	38306314	38343302	38348995	1158	2	3	17	1	199	204	0.0169485789288	0.1055897684	0.406	0.946	-0.54
3905	PAK2	PAK2	chr3	+	196547241	196547438	196554066	196554204	196544927	196545027	196555189	196559518	3905	134	112	417	492	250	250	0.0169600146134	0.1055897684	0.545	0.459	0.086
5504	PPP4R3B	PPP4R3B	chr2	-	55805382	55805478	55806814	55806917	55804450	55804492	55808702	55808834	5504	51	13	157	87	227	220	0.0170101381127	0.105798407851	0.792	0.636	0.156
4789	TMTC4	TMTC4	chr13	-	101290183	101290276	101294464	101294565	101289791	101289956	101308634	101308722	4789	35	47	78	53	225	217	0.017064359497	0.105825614057	0.418	0.587	-0.169
6723	NAA60	NAA60	chr16	+	3529470	3529600	3532501	3532598	3507991	3508181	3533362	3533597	6723	8	89	3	159	250	221	0.0170564681713	0.105825614057	0.074	0.016	0.058
878	DCAF10	DCAF10	chr9	+	37819284	37819398	37842085	37842283	37800782	37801402	37854776	37854979	878	18	35	75	66	238	250	0.017055747758	0.105825614057	0.351	0.544	-0.193
6415	CLASP2	CLASP2	chr3	-	33543143	33543260	33552049	33552256	33537738	33540209	33557514	33557643	6415	43	27	92	113	250	241	0.0171948507809	0.106531132902	0.606	0.44	0.166
3526	HIPK3	HIPK3	chr11	+	33369711	33369774	33370067	33370364	33369397	33369559	33370692	33370833	3526	20	327	26	203	187	250	0.0174629156336	0.108086792683	0.076	0.146	-0.07
761	C2CD5	C2CD5	chr12	-	22680654	22680826	22688191	22688278	22678543	22678639	22696994	22697480	761	18	14	34	71	211	250	0.0175084022648	0.108263120412	0.604	0.362	0.242
5866	TNFAIP3	TNFAIP3	chr6	+	138196824	138196972	138197132	138197303	138195981	138196172	138198212	138198393	5866	109	147	482	464	250	250	0.0175626616479	0.108283244952	0.426	0.51	-0.084
649	NADK	NADK	chr1	-	1685005	1685088	1685489	1685647	1682670	1684499	1685722	1685822	649	7	49	92	255	250	207	0.0175615403904	0.108283244952	0.106	0.23	-0.124
7009	XPO1	XPO1	chr2	-	61720049	61720188	61721028	61721226	61719701	61719883	61722589	61722748	7009	175	174	377	507	250	250	0.0175539593462	0.108283244952	0.501	0.426	0.075
3178	IST1	IST1	chr16	+	71957190	71957283	71958675	71958720	71956376	71956583	71961516	71964540	3178	245	174	259	130	217	169	0.0176227033912	0.108548353867	0.523	0.608	-0.085
2298	BCL2L13	BCL2L13	chr22	+	18165979	18166087	18171751	18171908	18138427	18138598	18209442	18213621	2298	26	7	132	9	232	250	0.0176941695635	0.108883252126	0.8	0.94	-0.14
2206	TFDP1	TFDP1	chr13	+	114265310	114265377	114277494	114277601	114240088	114240164	114287434	114287600	2206	21	21	146	64	191	231	0.0177931651539	0.109281262165	0.547	0.734	-0.187
4793	NR4A1	NR4A1	chr12	+	52448110	52448988	52450277	52450429	52445185	52445352	52450840	52451043	4793	737	2115	6	44	250	250	0.0177766568876	0.109281262165	0.258	0.12	0.138
7	LINC00152	LINC00152	chr2	+	87772258	87772404	87779741	87779942	87754973	87755164	87820725	87821030	7	3	9	6	155	250	250	0.0178959728116	0.109806792714	0.25	0.037	0.213
4991	USP7	USP7	chr16	-	8989498	8989598	8990855	8990956	8988887	8989007	8992216	8992294	4991	334	369	368	315	225	224	0.017977066285	0.110092245355	0.474	0.538	-0.064
6260	KPNA6	KPNA6	chr1	+	32632769	32632897	32635482	32635661	32631705	32631831	32636307	32642168	6260	68	99	190	177	250	250	0.0179648985499	0.110092245355	0.407	0.518	-0.111
3233	RAB5C	RAB5C	chr17	-	40278772	40278866	40280278	40280401	40276993	40277916	40280666	40280818	3233	634	334	1814	790	247	218	0.0180362451742	0.110348554769	0.626	0.67	-0.044
1427	MEF2C	MEF2C	chr5	-	88056804	88056942	88057001	88057145	88047673	88047860	88100414	88100618	1427	37	0	15	3	250	250	0.0181705832094	0.110996331662	1.0	0.833	0.167
2542	FRYL	FRYL	chr4	-	48636307	48636507	48686689	48686812	48625142	48625196	48712535	48712715	2542	25	15	52	75	247	250	0.0181823041877	0.110996331662	0.628	0.412	0.216
2690	RAB34	RAB34	chr17	-	27043010	27043076	27044230	27044309	27042817	27042919	27045139	27045286	2690	23	348	17	557	203	190	0.0182021198105	0.110996331662	0.058	0.028	0.03
5572	C1orf43	C1orf43	chr1	-	154186368	154186422	154186932	154187050	154184933	154185100	154192817	154193273	5572	92	81	231	308	242	178	0.018211833347	0.110996331662	0.455	0.356	0.099
4698	WDR35	WDR35	chr2	-	20113797	20114038	20130156	20130313	20110028	20113469	20131029	20131170	4698	24	41	37	27	250	250	0.0182724074671	0.111259046996	0.369	0.578	-0.209
1519	C2	C2	chr6	+	31901643	31901742	31903699	31903838	31901386	31901560	31905095	31905236	1519	7	0	0	2	223	250	0.0183118496333	0.111286422056	1.0	0.0	1.0
1754	PLEKHA2	PLEKHA2	chr8	+	38803641	38803739	38808367	38808508	38801306	38801355	38809683	38809830	1754	34	70	105	121	222	250	0.0183074104959	0.111286422056	0.354	0.494	-0.14
6375	PPHLN1	PPHLN1	chr12	+	42748962	42749024	42768664	42768876	42729684	42729776	42778741	42778798	6375	36	40	124	253	186	250	0.0183423290656	0.111365389722	0.547	0.397	0.15
2815	SEC16A	SEC16A	chr9	-	139357338	139357584	139357914	139358053	139355628	139355726	139358130	139358192	2815	74	183	108	173	250	250	0.0183915962412	0.111452023273	0.288	0.384	-0.096
6826	RNF14	RNF14	chr5	+	141354368	141354520	141359687	141359916	141353147	141353307	141362944	141363117	6826	31	70	166	215	250	250	0.0183767845419	0.111452023273	0.307	0.436	-0.129
2560	PBRM1	PBRM1	chr3	-	52584762	52584833	52588739	52588895	52584436	52584653	52595782	52595984	2560	22	52	67	78	250	195	0.0185131139162	0.11197533004	0.248	0.401	-0.153
4321	KRBA1	KRBA1	chr7	+	149417098	149417218	149417925	149418081	149412101	149412157	149418473	149418626	4321	5	5	1	14	244	250	0.0185028387038	0.11197533004	0.506	0.068	0.438
1758	ANKRD17	ANKRD17	chr4	-	73956383	73958017	73959795	73959945	73944358	73944607	73962833	73962989	1758	61	5	166	2	250	250	0.0186321440217	0.112268803476	0.924	0.988	-0.064
2732	SRPR	SRPR	chr11	-	126137069	126137230	126137443	126137607	126136657	126136817	126138582	126138877	2732	9	317	4	608	250	250	0.0186092016927	0.112268803476	0.028	0.007	0.021
6039	SEMA6D	SEMA6D	chr15	+	48059233	48059290	48060777	48060812	48058812	48058874	48062693	48066420	6039	32	4	0	2	181	159	0.0185909713689	0.112268803476	0.875	0.0	0.875
6780	SRF	SRF	chr6	+	43144285	43144405	43146031	43146223	43141584	43141851	43146543	43146620	6780	20	235	7	225	244	250	0.0186319556538	0.112268803476	0.08	0.031	0.049
4185	FDPS	FDPS	chr1	+	155287731	155287812	155288455	155288544	155282045	155282186	155288646	155288719	4185	161	185	1527	2291	205	213	0.0186733370206	0.112410664919	0.475	0.409	0.066
107	PLAGL1	PLAGL1	chr6	-	144269121	144269597	144281605	144281679	144261436	144263800	144285923	144285955	107	46	49	72	139	198	250	0.0187474392969	0.112750180247	0.542	0.395	0.147
5163	FLOT1	FLOT1	chr6	-	30708966	30709110	30709568	30709644	30708455	30708575	30709923	30709980	5163	13	187	71	509	200	250	0.0187678808733	0.112766635172	0.08	0.148	-0.068
426	ECE1	ECE1	chr1	-	21551742	21551933	21553651	21553719	21543739	21546624	21554423	21554534	426	140	6	470	1	192	250	0.0187874090832	0.112777576297	0.968	0.998	-0.03
2116	HMGA1	HMGA1	chr6	+	34210488	34210572	34211244	34211295	34208513	34208659	34212607	34214008	2116	70	96	1126	1055	208	175	0.0190036225382	0.113860839084	0.38	0.473	-0.093
3184	CAPRIN2	CAPRIN2	chr12	-	30886562	30886645	30887901	30888140	30884276	30884444	30893953	30894040	3184	110	4	33	6	250	207	0.0189935291068	0.113860839084	0.958	0.82	0.138
1634	SREBF2	SREBF2	chr22	+	42273232	42273425	42273945	42274127	42271546	42271728	42276719	42276996	1634	153	174	676	574	250	250	0.0191100952899	0.114283752959	0.468	0.541	-0.073
5998	CHTOP	CHTOP	chr1	+	153609047	153609129	153610770	153610924	153606457	153606819	153614718	153614905	5998	85	132	100	239	206	250	0.0190930892414	0.114283752959	0.439	0.337	0.102
3084	ST13	ST13	chr22	-	41225629	41225678	41226843	41226960	41223099	41223233	41228572	41228675	3084	1714	341	2376	391	241	173	0.0191923468472	0.114667970985	0.783	0.814	-0.031
3676	GTPBP10	GTPBP10	chr7	+	90001468	90001542	90003615	90003668	89983771	89983863	90006820	90006928	3676	2	5	0	30	198	177	0.019279098436	0.11507832984	0.263	0.0	0.263
1163	TRIM5	TRIM5	chr11	-	5687210	5687311	5688918	5688941	5686885	5686912	5699433	5699664	1163	10	8	40	108	147	225	0.0193625370686	0.115326057858	0.657	0.362	0.295
3374	EIF4G3	EIF4G3	chr1	-	21267983	21268823	21276495	21276604	21231375	21231464	21295966	21296089	3374	40	84	57	213	233	250	0.0193434495152	0.115326057858	0.338	0.223	0.115
4574	PMS1	PMS1	chr2	+	190660494	190660677	190670377	190670480	190656515	190656667	190682742	190682906	4574	36	6	88	42	250	227	0.0193749225794	0.115326057858	0.845	0.655	0.19
215	SLC2A1	SLC2A1	chr1	-	43395543	43395706	43396716	43396877	43395263	43395451	43408896	43408992	215	721	1132	1581	2167	250	250	0.0193969009108	0.115349077405	0.389	0.422	-0.033
6159	TOMM40L	TOMM40L	chr1	+	161196677	161196745	161197047	161197140	161196144	161196394	161197673	161197779	6159	8	3	21	0	192	217	0.0194190349131	0.115372978882	0.751	1.0	-0.249
1706	GPHN	GPHN	chr14	+	67147824	67147903	67243181	67243239	66974124	66975309	67291191	67291284	1706	25	18	24	44	203	182	0.0195446302533	0.115580083643	0.555	0.328	0.227
3701	EPB41L1	EPB41L1	chr20	+	34763472	34763637	34765873	34765978	34761685	34761876	34766551	34766594	3701	31	41	25	72	250	229	0.0195346048855	0.115580083643	0.409	0.241	0.168
4319	CAPN2	CAPN2	chr1	+	223934698	223934867	223936740	223936824	223931801	223931920	223938591	223938677	4319	2	101	6	1303	250	208	0.0195400863948	0.115580083643	0.016	0.004	0.012
5598	EPB41L3	EPB41L3	chr18	-	5395065	5395146	5395607	5395706	5394675	5394792	5396199	5396331	5598	374	108	169	29	223	205	0.0195280474759	0.115580083643	0.761	0.843	-0.082
5698	WAC	WAC	chr10	+	28903495	28903614	28905101	28905291	28900702	28900851	28906585	28906713	5698	515	388	598	361	243	250	0.0195001728017	0.115580083643	0.577	0.63	-0.053
6528	COL13A1	COL13A1	chr10	+	71657230	71657287	71658452	71658518	71655305	71655332	71662503	71662611	6528	2	4	6	0	181	190	0.0196078221956	0.115846214809	0.344	1.0	-0.656
3312	STAT3	STAT3	chr17	-	40475021	40475161	40475277	40475372	40474302	40474512	40475590	40475643	3312	481	730	319	387	219	250	0.0197237179289	0.11619633586	0.429	0.485	-0.056
5818	LRRFIP2	LRRFIP2	chr3	-	37107714	37107816	37114280	37114373	37107300	37107433	37116514	37116607	5818	1	5	8	2	217	226	0.0197335748909	0.11619633586	0.172	0.806	-0.634
6469	ZNF571-AS1	ZNF571-AS1	chr19	+	38056932	38056991	38060751	38060898	38042272	38042567	38076239	38078248	6469	5	19	4	1	183	250	0.0197400589419	0.11619633586	0.264	0.845	-0.581
6749	APP	APP	chr21	-	27269884	27269985	27277335	27277389	27264033	27264180	27284052	27284274	6749	1343	2513	1996	4135	178	225	0.0197312837424	0.11619633586	0.403	0.379	0.024
451	BRD9	BRD9	chr5	-	884052	884185	886706	886882	879908	880004	887475	887586	451	42	7	28	0	250	250	0.0198265484931	0.116597679919	0.857	1.0	-0.143
3149	AXIN1	AXIN1	chr16	-	364542	364683	396147	397106	354303	354441	402368	402676	3149	10	17	15	6	250	250	0.0198464195795	0.116606869282	0.37	0.714	-0.344
2444	P3H3	P3H3	chr12	+	6946586	6946737	6946895	6947013	6946148	6946250	6947121	6947197	2444	122	239	107	141	250	242	0.0198984801007	0.116716287564	0.331	0.423	-0.092
3124	ARPC4-TTLL3	ARPC4-TTLL3	chr3	+	9867483	9867632	9868680	9868924	9862229	9862425	9870643	9871079	3124	95	83	22	39	250	250	0.0199016938758	0.116716287564	0.534	0.361	0.173
4502	RSRC2	RSRC2	chr12	-	122995655	122995735	122999651	122999774	122992764	122992997	123001773	123001977	4502	664	153	415	131	247	204	0.0199625590947	0.116965537143	0.782	0.723	0.059
5571	C1orf43	C1orf43	chr1	-	154186368	154186422	154186932	154187050	154184933	154185100	154192311	154192413	5571	155	82	410	311	242	178	0.0200302448037	0.117254254738	0.582	0.492	0.09
3062	SARAF	SARAF	chr8	-	29927157	29927575	29931392	29931571	29924292	29924434	29940362	29940724	3062	651	1782	329	1079	250	250	0.0201039986914	0.117577931741	0.268	0.234	0.034
2520	CFLAR	CFLAR	chr2	+	202010100	202010155	202013725	202013775	202005079	202005162	202014476	202014558	2520	22	29	121	76	179	174	0.0201414345835	0.117688804461	0.424	0.607	-0.183
2380	DNAJC21	DNAJC21	chr5	+	34941200	34941288	34944971	34945130	34938962	34939114	34945865	34945908	2380	186	254	140	266	212	250	0.0202302249815	0.118099269392	0.463	0.383	0.08
1381	RAP1GDS1	RAP1GDS1	chr4	+	99300167	99300314	99313102	99313231	99273626	99273752	99325627	99325753	1381	57	48	222	308	250	250	0.0203377355139	0.118603737679	0.543	0.419	0.124
6950	GPI	GPI	chr19	+	34887485	34887562	34890111	34890240	34887205	34887335	34890460	34890536	6950	240	410	710	1508	201	250	0.0203538836997	0.118603737679	0.421	0.369	0.052
4592	DLG1	DLG1	chr3	-	196802707	196802741	196803456	196803553	196796089	196796131	196807921	196807988	4592	71	13	270	101	221	158	0.0204478840181	0.119023915082	0.796	0.656	0.14
5417	SEMA4F	SEMA4F	chr2	+	74884979	74885078	74889858	74889952	74884691	74884751	74900583	74900703	5417	5	2	14	43	223	218	0.0204633674069	0.119023915082	0.71	0.241	0.469
4476	DCBLD2	DCBLD2	chr3	-	98568304	98568442	98600383	98600611	98544158	98544210	98619965	98620533	4476	46	24	3291	3054	250	250	0.0205499082201	0.119418216655	0.657	0.519	0.138
4094	SHC1	SHC1	chr1	-	154938018	154938257	154938421	154938553	154934773	154936407	154938637	154938707	4094	115	220	243	641	250	250	0.0206839194977	0.120087404996	0.343	0.275	0.068
1534	RAB24	RAB24	chr5	-	176729397	176729497	176729752	176729831	176729128	176729179	176730009	176730078	1534	89	54	41	47	203	224	0.0207846163745	0.120452431018	0.645	0.49	0.155
1807	RARA	RARA	chr17	+	38487108	38487648	38504567	38504716	38474472	38474700	38506035	38506177	1807	80	235	20	109	250	250	0.0207779416292	0.120452431018	0.254	0.155	0.099
2473	SHKBP1	SHKBP1	chr19	+	41092679	41092850	41094529	41094685	41089506	41089623	41094987	41095084	2473	47	80	374	405	250	250	0.0208510797232	0.120645394008	0.37	0.48	-0.11
3169	SLC37A3	SLC37A3	chr7	-	140037083	140037149	140043211	140043363	140033551	140035304	140045668	140045770	3169	5	58	1	108	250	190	0.0208575404268	0.120645394008	0.061	0.007	0.054
3470	VPS29	VPS29	chr12	-	110936624	110936664	110937339	110937351	110933816	110934008	110939853	110939945	3470	49	9	22	13	136	164	0.0208747408066	0.120645394008	0.868	0.671	0.197
4420	SPAG9	SPAG9	chr17	-	49073925	49074055	49075804	49075978	49072804	49072894	49077021	49077078	4420	320	340	258	207	250	250	0.0209763696086	0.121122845002	0.485	0.555	-0.07
5295	COQ9	COQ9	chr16	+	57490842	57490927	57492157	57492262	57490415	57490558	57493476	57493632	5295	93	69	123	145	209	229	0.0210356114785	0.121354899915	0.596	0.482	0.114
5205	EIF4G1	EIF4G1	chr3	+	184033859	184034006	184035108	184035285	184033276	184033333	184035504	184035604	5205	4	290	2	1086	250	250	0.0212308549083	0.122370420734	0.014	0.002	0.012
2865	ULK2	ULK2	chr17	-	19684298	19684417	19685201	19685380	19683784	19683942	19687009	19687218	2865	43	37	47	79	250	243	0.0213057977404	0.122651126293	0.53	0.366	0.164
3530	ZNF195	ZNF195	chr11	-	3383026	3383119	3383775	3383832	3379156	3381795	3392204	3392300	3530	2	14	15	18	181	217	0.0213180714093	0.122651126293	0.146	0.5	-0.354
5032	MEG3	MEG3	chr14	+	101298848	101298978	101300968	101301088	101297757	101297871	101302503	101302637	5032	79	52	7	0	250	244	0.0213786898442	0.122888876911	0.597	1.0	-0.403
6925	STARD10	STARD10	chr11	-	72466745	72466798	72468811	72468929	72465773	72466187	72469574	72469678	6925	21	21	380	179	242	177	0.0214163340701	0.122994257613	0.422	0.608	-0.186
4952	HMOX2	HMOX2	chr16	+	4533637	4533755	4546146	4546267	4526340	4526488	4555484	4555611	4952	13	0	107	33	242	245	0.0214777069296	0.123235599491	1.0	0.766	0.234
2894	RANBP3	RANBP3	chr19	-	5931414	5931542	5932462	5932555	5927978	5928098	5933424	5933490	2894	68	72	185	122	217	250	0.021541426882	0.123489962027	0.521	0.636	-0.115
1112	NSUN2	NSUN2	chr5	-	6625676	6625782	6631985	6632090	6623326	6623398	6632711	6632869	1112	49	59	153	305	229	230	0.0216149400709	0.123799958014	0.455	0.335	0.12
3422	TARBP2	TARBP2	chr12	+	53895798	53895968	53896810	53896913	53895376	53895492	53897496	53897592	3422	7	37	6	127	250	227	0.0216435392623	0.123852382355	0.147	0.041	0.106
1751	CDC123	CDC123	chr10	+	12288147	12288276	12291579	12291717	12280455	12280484	12292309	12292589	1751	124	117	757	516	250	250	0.0216957385135	0.12403963967	0.515	0.595	-0.08
5915	SEMA5A	SEMA5A	chr5	-	9190378	9190583	9197279	9197415	9154599	9154807	9202066	9202352	5915	84	74	20	6	250	250	0.0217917037739	0.124476557252	0.532	0.769	-0.237
1396	CASK	CASK	chrX	-	41412971	41413168	41414852	41414888	41401943	41402059	41419031	41419100	1396	14	57	47	433	160	250	0.0218856362773	0.124901090905	0.277	0.145	0.132
182	ST7L	ST7L	chr1	-	113126593	113126748	113134146	113134225	113124996	113125094	113140592	113140708	182	4	15	22	20	203	250	0.0219958941611	0.125417949787	0.247	0.575	-0.328
595	TINAGL1	TINAGL1	chr1	+	32044804	32044868	32048749	32048842	32042085	32042196	32049061	32049176	595	0	2	1	622	188	217	0.0221454496579	0.12615775391	0.0	0.002	-0.002
1749	PQBP1	PQBP1	chrX	+	48755774	48755859	48758466	48758578	48755194	48755365	48759206	48759319	1749	109	329	196	430	209	236	0.0223391222082	0.127027931902	0.272	0.34	-0.068
3819	ELP2	ELP2	chr18	+	33718757	33718835	33721099	33721164	33718232	33718389	33722788	33722929	3819	69	7	110	2	202	189	0.0223235691202	0.127027931902	0.902	0.981	-0.079
5368	GTF2I	GTF2I	chr7	+	74143123	74143234	74144566	74144632	74131213	74131270	74146819	74147003	5368	92	82	274	161	235	190	0.0223580329192	0.127027931902	0.476	0.579	-0.103
910	APH1A	APH1A	chr1	-	150240115	150240189	150240356	150240527	150239755	150239878	150241097	150241609	910	345	293	594	631	250	198	0.0224122339955	0.127222387092	0.483	0.427	0.056
462	HLA-E	HLA-E	chr6	+	30459313	30459430	30460180	30460213	30458913	30459189	30460317	30460360	462	1383	451	511	209	241	157	0.0225143036544	0.127624429016	0.666	0.614	0.052
5196	EIF4G1	EIF4G1	chr3	+	184033550	184033644	184033919	184034006	184033276	184033333	184035108	184035285	5196	55	59	358	240	218	211	0.0225231367897	0.127624429016	0.474	0.591	-0.117
1189	MFSD8	MFSD8	chr4	-	128843014	128843118	128851837	128851972	128842678	128842926	128854139	128854248	1189	10	1	54	41	250	228	0.0225890735104	0.127657328472	0.901	0.546	0.355
3987	SMG1	SMG1	chr16	-	18856750	18856973	18858774	18858929	18853529	18853776	18859137	18859355	3987	77	44	81	81	250	250	0.0225739500801	0.127657328472	0.636	0.5	0.136
4418	JTB	JTB	chr1	-	153949168	153949251	153949451	153949489	153948301	153948381	153949645	153950451	4418	173	343	257	669	162	207	0.0225543097858	0.127657328472	0.392	0.329	0.063
5131	DAG1	DAG1	chr3	+	49524686	49524848	49526058	49526178	49507564	49507866	49547851	49548252	5131	4	0	5	10	250	244	0.0226310434728	0.127781131098	1.0	0.328	0.672
3163	NOC4L	NOC4L	chr12	+	132633328	132633440	132635525	132635586	132632616	132632651	132635802	132635913	3163	10	38	8	99	236	185	0.0227946320141	0.128590798315	0.171	0.06	0.111
2167	UBE3C	UBE3C	chr7	+	157015947	157016045	157018100	157018233	157009560	157009665	157023773	157024021	2167	3	39	4	388	222	250	0.0228618691034	0.128760565457	0.08	0.011	0.069
634	AKR1A1	AKR1A1	chr1	+	46027460	46027550	46032240	46032360	46018107	46018235	46032540	46032692	634	40	269	116	501	214	244	0.0228651592922	0.128760565457	0.145	0.209	-0.064
4489	ENTPD6	ENTPD6	chr20	+	25199185	25199250	25203473	25203614	25198137	25198217	25204736	25204793	4489	32	39	233	508	189	250	0.0229791145584	0.129257155086	0.52	0.378	0.142
6618	KIAA0195	KIAA0195	chr17	+	73484012	73484215	73484839	73484991	73482370	73482507	73485346	73485449	6618	65	60	114	61	250	250	0.0229939325973	0.129257155086	0.52	0.651	-0.131
2388	TXNL4A	TXNL4A	chr18	-	77737597	77737701	77746601	77746750	77732866	77733856	77748239	77748592	2388	36	382	73	1273	250	228	0.023072318545	0.129583418706	0.079	0.05	0.029
2587	LUC7L3	LUC7L3	chr17	+	48821066	48821171	48822012	48822174	48819017	48819092	48823080	48823364	2587	228	327	268	292	229	250	0.0231154365201	0.129711202816	0.432	0.5	-0.068
4830	CANX	CANX	chr5	+	179133258	179133332	179134132	179134191	179132679	179132853	179135239	179135381	4830	526	518	1233	1434	198	183	0.023205073542	0.130099571645	0.484	0.443	0.041
4485	NCAPH2	NCAPH2	chr22	+	50957077	50957161	50957618	50957749	50956561	50956707	50959393	50959465	4485	191	299	176	201	208	250	0.0232783038066	0.130395353513	0.434	0.513	-0.079
2464	C1orf54	C1orf54	chr1	+	150246489	150246573	150248149	150248208	150245201	150245266	150248929	150249040	2464	143	178	13	5	208	183	0.0233156954061	0.13040440908	0.414	0.696	-0.282
537	SERPINE2	SERPINE2	chr2	-	224842260	224842344	224845027	224845117	224839764	224840621	224847397	224847498	537	33	346	72	460	214	208	0.0233208701433	0.13040440908	0.085	0.132	-0.047
3451	COL4A2	COL4A2	chr13	+	111144416	111144524	111145557	111145629	111143579	111143687	111147688	111147814	3451	1443	1096	2001	1346	232	196	0.0233749187783	0.130591980438	0.527	0.557	-0.03
6557	MORF4L1	MORF4L1	chr15	+	79170554	79170601	79172853	79172921	79165122	79165399	79178482	79178569	6557	24	992	22	1804	171	192	0.0234106087663	0.130676746041	0.026	0.014	0.012
6041	TSN	TSN	chr2	+	122518984	122519100	122520580	122520660	122513120	122513421	122522709	122525428	6041	8	90	7	271	240	204	0.0234550803908	0.130810338887	0.07	0.021	0.049
5993	PLEKHA5	PLEKHA5	chr12	+	19496256	19496368	19498775	19498822	19489448	19489550	19501332	19501453	5993	28	11	153	22	236	171	0.0234765238173	0.130815380746	0.648	0.834	-0.186
5429	VWA9	VWA9	chr15	-	65874291	65874357	65877107	65877226	65871095	65871997	65883935	65884069	5429	60	40	178	67	243	190	0.0235171598273	0.130927264808	0.54	0.675	-0.135
1930	FAM134A	FAM134A	chr2	+	220045391	220045476	220045783	220045927	220044831	220044967	220046090	220046185	1930	109	187	143	350	209	250	0.0235842484667	0.131035440889	0.411	0.328	0.083
506	RAVER1	RAVER1	chr19	-	10428365	10428449	10428904	10429048	10426888	10428276	10429841	10429916	506	182	172	128	81	250	208	0.0235677192182	0.131035440889	0.468	0.568	-0.1
6527	HSPD1	HSPD1	chr2	-	198354920	198355020	198358047	198358216	198353725	198353971	198358880	198358974	6527	3557	4144	2614	3296	250	224	0.0235983122467	0.131035440889	0.435	0.415	0.02
3978	SEH1L	SEH1L	chr18	+	12951853	12951904	12955461	12955608	12947982	12948231	12963158	12963370	3978	56	116	65	220	175	250	0.0236698884452	0.131265483673	0.408	0.297	0.111
4739	AASDH	AASDH	chr4	-	57237616	57237809	57244313	57244630	57221347	57221589	57248642	57248763	4739	9	15	6	40	250	250	0.0237015710824	0.131265483673	0.375	0.13	0.245
900	KLHL29	KLHL29	chr2	+	23919202	23919383	23926055	23926249	23918820	23919003	23926588	23926733	900	91	72	46	64	250	250	0.0236871911781	0.131265483673	0.558	0.418	0.14
4340	GS1-124K5.11	GS1-124K5.11	chr7	-	66041741	66041919	66053498	66053567	66038371	66038537	66057243	66057394	4340	0	148	3	56	193	250	0.0237654055295	0.131504663612	0.0	0.065	-0.065
1849	TMEM14B	TMEM14B	chr6	+	10751365	10751467	10755374	10755465	10749434	10749501	10756699	10757214	1849	0	120	13	336	226	215	0.0239838591799	0.132527985411	0.0	0.036	-0.036
6068	PTH1R	PTH1R	chr3	+	46925001	46925124	46935396	46935499	46922551	46922608	46937224	46937359	6068	16	283	4	230	247	227	0.0239919559081	0.132527985411	0.049	0.016	0.033
3221	PACRGL	PACRGL	chr4	+	20709425	20709493	20714410	20714545	20706282	20706437	20715054	20715162	3221	4	25	44	84	192	250	0.0240225194549	0.13258182531	0.172	0.405	-0.233
6500	GIPC1	GIPC1	chr19	-	14593500	14593818	14602467	14602555	14591404	14591590	14606848	14606961	6500	14	75	100	1135	212	250	0.0241623675019	0.133238197939	0.18	0.094	0.086
5482	KANSL1	KANSL1	chr17	-	44159806	44159908	44171925	44172067	44144914	44145033	44248220	44249598	5482	68	24	84	57	250	226	0.0242781774877	0.133760996902	0.719	0.571	0.148
2326	JAG1	JAG1	chr20	-	10626618	10626732	10627586	10627751	10626003	10626117	10628607	10628758	2326	165	65	157	96	250	238	0.0243530679759	0.134057640396	0.707	0.609	0.098
4208	FANCA	FANCA	chr16	-	89818545	89818630	89824984	89825113	89816137	89816310	89828356	89828430	4208	8	18	96	80	250	209	0.0243904784199	0.134147631309	0.271	0.501	-0.23
2238	MRPS15	MRPS15	chr1	-	36926292	36926377	36927688	36927764	36923523	36923582	36929406	36929451	2238	89	143	411	924	200	209	0.0244673890311	0.13420275105	0.394	0.317	0.077
2502	FYCO1	FYCO1	chr3	-	46014579	46014723	46016730	46016837	46011166	46011257	46021196	46021322	2502	6	16	60	52	231	250	0.0244494183974	0.13420275105	0.289	0.555	-0.266
2845	P4HA2	P4HA2	chr5	-	131533898	131533964	131534013	131534073	131531104	131531173	131534571	131534625	2845	24	20	210	82	184	190	0.024426990064	0.13420275105	0.553	0.726	-0.173
5442	TMCO6	TMCO6	chr5	+	140021454	140021638	140021899	140022004	140021249	140021365	140022170	140022256	5442	14	1	27	15	250	229	0.0244847851657	0.13420275105	0.928	0.622	0.306
2307	ADRM1	ADRM1	chr20	+	60878623	60878837	60879516	60879633	60877951	60878105	60881252	60881376	2307	246	490	335	839	250	241	0.0246191188684	0.134360898092	0.326	0.278	0.048
4182	TMEM51-AS1	TMEM51-AS1	chr1	-	15444822	15445400	15447467	15447555	15438310	15444303	15450723	15450869	4182	1	5	36	18	212	250	0.0245792267864	0.134360898092	0.191	0.702	-0.511
4726	NDRG1	NDRG1	chr8	-	134292474	134292510	134296491	134296572	134276789	134276895	134309376	134309547	4726	260	176	54	59	205	160	0.0245678883181	0.134360898092	0.536	0.417	0.119
5761	VEZT	VEZT	chr12	+	95676088	95676420	95681439	95681633	95668517	95668665	95688047	95688148	5761	103	96	321	429	250	250	0.0245962973902	0.134360898092	0.518	0.428	0.09
6496	SUMO3	SUMO3	chr21	-	46228961	46229033	46233890	46234019	46225531	46226955	46237862	46238044	6496	119	314	149	542	250	196	0.0246170316926	0.134360898092	0.229	0.177	0.052
342	THEMIS2	THEMIS2	chr1	+	28206154	28206565	28208481	28208636	28203098	28203239	28209023	28209554	342	4	2	192	7	250	250	0.0246606309043	0.134472224512	0.667	0.965	-0.298
4034	NCEH1	NCEH1	chr3	-	172353705	172353877	172363412	172363482	172348434	172351882	172428636	172429008	4034	3	14	20	588	194	250	0.0247765714331	0.134988865233	0.216	0.042	0.174
3754	METTL13	METTL13	chr1	+	171759591	171759756	171761156	171761375	171756874	171757070	171763535	171763667	3754	14	26	193	166	250	250	0.0249677750377	0.135914324115	0.35	0.538	-0.188
5304	NDUFA10	NDUFA10	chr2	-	240929490	240929599	240944626	240944712	240896788	240900603	240946732	240946787	5304	216	257	369	336	210	233	0.0250135013189	0.136046959778	0.483	0.549	-0.066
6803	LRRC23	LRRC23	chr12	+	7016478	7016609	7021893	7022191	7015572	7015826	7023054	7023406	6803	29	26	26	8	250	250	0.0250768610402	0.136275194509	0.527	0.765	-0.238
4583	LSM2	LSM2	chr6	-	31766253	31766284	31773851	31773919	31765766	31765826	31774531	31774761	4583	26	29	65	146	192	155	0.0251261303938	0.136310327494	0.42	0.264	0.156
5516	PSMA6	PSMA6	chr14	+	35779945	35780101	35782086	35782265	35778119	35778201	35783566	35783661	5516	372	300	1432	947	250	250	0.0251259858381	0.136310327494	0.554	0.602	-0.048
7026	WLS	WLS	chr1	-	68614245	68614343	68615870	68616039	68613818	68613882	68619199	68619336	7026	489	388	161	92	250	222	0.0251596710311	0.136376123232	0.528	0.608	-0.08
6325	TCTN3	TCTN3	chr10	-	97440228	97440366	97442407	97442561	97423152	97424057	97442857	97442952	6325	96	121	195	167	250	250	0.0252762200284	0.136891365103	0.442	0.539	-0.097
2694	ZNF559	ZNF559	chr19	+	9443690	9443789	9449169	9449258	9435370	9435456	9449868	9449995	2694	0	35	4	27	223	213	0.0253169639785	0.136995534052	0.0	0.124	-0.124
3023	SMCHD1	SMCHD1	chr18	+	2760649	2760737	2762102	2762234	2752485	2752550	2763634	2763787	3023	76	119	65	162	212	250	0.0254341275423	0.137279625692	0.43	0.321	0.109
316	AKR1E2	AKR1E2	chr10	+	4875541	4875658	4877866	4878001	4872866	4873034	4884612	4884696	316	2	2	14	0	241	250	0.0254196469439	0.137279625692	0.509	1.0	-0.491
67	STK16	STK16	chr2	+	220111378	220111598	220111834	220111968	220110617	220110807	220112136	220112257	67	53	41	99	133	250	250	0.0253996465269	0.137279625692	0.564	0.427	0.137
4591	DLG1	DLG1	chr3	-	196802707	196802741	196803456	196803556	196796089	196796131	196807921	196807988	4591	96	13	382	101	224	158	0.0256999111807	0.138596726765	0.839	0.727	0.112
5546	KIAA1191	KIAA1191	chr5	-	175779624	175779751	175782573	175782752	175777615	175777740	175788604	175788810	5546	7	213	3	428	250	250	0.0257228460976	0.138603051435	0.032	0.007	0.025
4736	CLTC	CLTC	chr17	+	57721636	57721844	57724758	57725027	57697049	57697534	57725600	57725762	4736	131	159	772	1245	250	250	0.0257466923864	0.138614272028	0.452	0.383	0.069
644	ARHGAP12	ARHGAP12	chr10	-	32103186	32103289	32106715	32106814	32101634	32101751	32109314	32109416	644	55	48	65	100	223	227	0.0257987590835	0.138777277536	0.538	0.398	0.14
3318	ADAMTS9	ADAMTS9	chr3	-	64547253	64547427	64554043	64554211	64536567	64536738	64579933	64580110	3318	85	95	403	310	250	250	0.025888544722	0.139142735303	0.472	0.565	-0.093
2826	CRY2	CRY2	chr11	+	45880281	45880424	45882398	45882583	45877532	45877641	45883610	45883699	2826	123	116	25	10	250	250	0.026004166097	0.139366672072	0.515	0.714	-0.199
4968	GBF1	GBF1	chr10	+	104119023	104119192	104119940	104120152	104118262	104118486	104120778	104120877	4968	13	68	16	209	250	250	0.0260177379642	0.139366672072	0.16	0.071	0.089
837	ZZZ3	ZZZ3	chr1	-	78097534	78099090	78105133	78105287	78050201	78050340	78107206	78107340	837	5	15	7	99	250	250	0.0260049485832	0.139366672072	0.25	0.066	0.184
866	COPS4	COPS4	chr4	+	83970318	83970470	83971033	83971137	83966778	83966858	83978078	83978232	866	85	75	248	143	250	228	0.0260021256233	0.139366672072	0.508	0.613	-0.105
1888	NT5C3B	NT5C3B	chr17	-	39985041	39985204	39987052	39987142	39983677	39983878	39988643	39988729	1888	92	130	280	277	214	250	0.0261124284272	0.139639006426	0.453	0.541	-0.088
938	ANP32E	ANP32E	chr1	-	150202905	150203028	150204114	150204264	150201404	150201570	150208080	150208504	938	75	85	612	475	250	247	0.0260999479547	0.139639006426	0.466	0.56	-0.094
3574	ENOSF1	ENOSF1	chr18	-	697239	697355	706469	706578	693881	693908	712503	712662	3574	12	4	17	0	233	240	0.0262394757226	0.140200688655	0.756	1.0	-0.244
1913	PLEKHM2	PLEKHM2	chr1	+	16051811	16052040	16053508	16054327	16046228	16046415	16054573	16054643	1913	111	307	123	240	250	250	0.0263125971338	0.140270504303	0.266	0.339	-0.073
4012	RCE1	RCE1	chr11	+	66611426	66611510	66611756	66611835	66611229	66611332	66612339	66612507	4012	52	79	75	66	208	203	0.0263398347406	0.140270504303	0.391	0.526	-0.135
4456	SNRPE	SNRPE	chr1	+	203831309	203831350	203832790	203832853	203830712	203830871	203834168	203834247	4456	16	447	16	1007	165	187	0.0263406379568	0.140270504303	0.039	0.018	0.021
654	CASP8	CASP8	chr2	+	202137620	202137665	202141549	202141827	202137360	202137499	202149538	202150040	654	6	7	13	2	169	250	0.0263055727837	0.140270504303	0.559	0.906	-0.347
2452	TLE2	TLE2	chr19	-	3017837	3017857	3019696	3019771	3015650	3015758	3025017	3025080	2452	64	46	16	3	199	144	0.0263932836393	0.140433436507	0.502	0.794	-0.292
3132	GPATCH2L	GPATCH2L	chr14	+	76620696	76621368	76633005	76633070	76618227	76618334	76638185	76638362	3132	32	42	66	44	250	189	0.0264840349507	0.140583725129	0.365	0.531	-0.166
3803	CRTC2	CRTC2	chr1	-	153923735	153924142	153924493	153924738	153921590	153921860	153924872	153924922	3803	239	171	158	158	250	250	0.0265098216172	0.140583725129	0.583	0.5	0.083
4910	NAA16	NAA16	chr13	+	41910785	41910892	41929279	41929352	41902859	41902979	41932439	41932609	4910	16	17	1	9	231	197	0.0265031011882	0.140583725129	0.445	0.087	0.358
5042	MEG3	MEG3	chr14	+	101297352	101297431	101298848	101298978	101295370	101296086	101302072	101302216	5042	0	29	2	6	203	250	0.0264939196626	0.140583725129	0.0	0.291	-0.291
4721	ILF2	ILF2	chr1	-	153635494	153635609	153636518	153636606	153635180	153635271	153636871	153636950	4721	510	842	685	1331	212	239	0.0266725794494	0.141329166816	0.406	0.367	0.039
1907	MED14	MED14	chrX	-	40525971	40526103	40531112	40531224	40523558	40523741	40534472	40534613	1907	38	62	144	139	236	250	0.0266967501107	0.141339652082	0.394	0.523	-0.129
4180	FUCA2	FUCA2	chr6	-	143823068	143823259	143825049	143825389	143818525	143818634	143828373	143828561	4180	109	115	603	459	250	250	0.0271489184083	0.14361417055	0.487	0.568	-0.081
4956	RRAGD	RRAGD	chr6	-	90082155	90082304	90087389	90087532	90074334	90077926	90088942	90089057	4956	18	4	60	45	250	250	0.0271796570838	0.143657457234	0.818	0.571	0.247
5206	EIF4G1	EIF4G1	chr3	+	184033859	184034006	184035504	184035604	184033276	184033333	184037476	184037589	5206	4	232	0	719	250	224	0.0272075558031	0.143685674055	0.015	0.0	0.015
2661	CCNI	CCNI	chr4	-	77976302	77976533	77977401	77977476	77969176	77969815	77979659	77979788	2661	513	988	875	1446	199	250	0.0272498662113	0.143789890555	0.395	0.432	-0.037
6419	MOB4	MOB4	chr2	+	198388347	198388410	198400253	198400354	198380766	198380870	198404834	198404877	6419	8	192	50	539	187	225	0.0272763867019	0.143810684524	0.048	0.1	-0.052
1728	ALG11	ALG11	chr13	+	52593048	52593279	52598141	52599073	52586522	52586598	52602454	52603780	1728	37	26	52	73	250	250	0.0274375113679	0.144327638861	0.587	0.416	0.171
4355	TMCO3	TMCO3	chr13	+	114174930	114175048	114188359	114188555	114157810	114157903	114193671	114193822	4355	4	21	12	300	242	250	0.0274424196358	0.144327638861	0.164	0.04	0.124
5582	MTDH	MTDH	chr8	+	98699656	98699833	98701265	98701331	98698895	98698980	98703179	98703416	5582	192	76	443	120	250	190	0.0274164516268	0.144327638861	0.658	0.737	-0.079
5802	PPRC1	PPRC1	chr10	+	103902801	103902855	103904006	103904064	103898856	103901761	103904776	103904847	5802	137	104	80	36	178	182	0.0275526633011	0.144787881654	0.574	0.694	-0.12
748	TXNDC11	TXNDC11	chr16	-	11824500	11824630	11827837	11827935	11815432	11815526	11829872	11830089	748	94	92	207	135	222	250	0.0275872516997	0.144850128669	0.535	0.633	-0.098
3249	BCS1L	BCS1L	chr2	+	219525661	219526030	219526128	219526268	219524759	219524889	219526481	219526676	3249	1	44	12	79	250	250	0.0278600884465	0.145848194164	0.022	0.132	-0.11
3984	ATP6V0A1	ATP6V0A1	chr17	+	40620027	40620125	40622107	40622236	40618446	40618525	40629677	40629760	3984	42	43	132	76	222	250	0.0278785029381	0.145848194164	0.524	0.662	-0.138
4771	COQ7	COQ7	chr16	+	19087042	19087182	19088627	19088696	19083249	19083428	19089402	19091417	4771	3	17	0	34	250	193	0.0278417070734	0.145848194164	0.12	0.0	0.12
5539	KIAA1191	KIAA1191	chr5	-	175777615	175777735	175786813	175786921	175775252	175775359	175788604	175788810	5539	151	139	272	343	232	244	0.0278918355301	0.145848194164	0.533	0.455	0.078
732	RB1CC1	RB1CC1	chr8	-	53540600	53540728	53543029	53543088	53537276	53537347	53547480	53547528	732	66	63	49	24	183	250	0.0278596112327	0.145848194164	0.589	0.736	-0.147
6118	ACTN1	ACTN1	chr14	-	69360371	69360464	69369193	69369279	69358769	69359000	69371371	69371453	6118	357	353	2334	1930	210	217	0.0280177022566	0.146386173644	0.511	0.555	-0.044
6635	POMT1	POMT1	chr9	+	134379575	134379727	134381500	134381607	134378288	134378460	134381789	134381840	6635	15	18	14	47	250	231	0.0281074963128	0.146734954112	0.435	0.216	0.219
5083	SLC39A7	SLC39A7	chr6	+	33169848	33169902	33170039	33170204	33169521	33169690	33170336	33170477	5083	183	458	408	809	178	250	0.0282626464292	0.147424074617	0.359	0.415	-0.056
6624	NID1	NID1	chr1	-	236195700	236195952	236201403	236201553	236192849	236193050	236205209	236205592	6624	412	409	77	50	250	250	0.0283494875899	0.147756044566	0.502	0.606	-0.104
4025	GSTT1	GSTT1	chr22	-	24379360	24379511	24381699	24381787	24376821	24376998	24384119	24384311	4025	61	63	101	169	212	250	0.0285039434665	0.148439587848	0.533	0.413	0.12
2429	ITGA5	ITGA5	chr12	-	54795963	54796114	54796766	54796834	54795784	54795877	54796970	54797108	2429	80	178	202	316	192	250	0.0288087413137	0.149904308355	0.369	0.454	-0.085
4499	ING4	ING4	chr12	-	6762395	6762562	6765892	6765964	6762101	6762216	6772230	6772308	4499	3	100	9	73	196	250	0.0288478880639	0.149985468636	0.037	0.136	-0.099
5533	KIAA1191	KIAA1191	chr5	-	175777615	175777740	175786813	175786921	175775252	175775359	175788604	175788810	5533	151	138	272	340	232	249	0.0289769884735	0.150461070459	0.54	0.462	0.078
6175	TRAPPC13	TRAPPC13	chr5	+	64956525	64956724	64957876	64957977	64954194	64954328	64960063	64960211	6175	46	5	93	29	250	225	0.0289866122552	0.150461070459	0.892	0.743	0.149
2505	GTF2F1	GTF2F1	chr19	-	6383321	6383506	6387399	6387570	6381707	6381861	6389454	6389648	2505	549	677	355	356	250	250	0.0290115523576	0.150467896552	0.448	0.499	-0.051
303	BMS1	BMS1	chr10	+	43317509	43317632	43318565	43318713	43316381	43316440	43319056	43319232	303	51	136	137	239	247	250	0.0290839687289	0.150596373478	0.275	0.367	-0.092
3801	MND1	MND1	chr4	+	154315413	154315488	154330122	154330167	154279625	154279774	154335902	154336247	3801	16	2	87	48	199	169	0.0290754010945	0.150596373478	0.872	0.606	0.266
6693	TMPO	TMPO	chr12	+	98938728	98938839	98940136	98940225	98938219	98938315	98941350	98944157	6693	127	89	624	311	235	213	0.0291072594994	0.150596373478	0.564	0.645	-0.081
4409	ACD	ACD	chr16	-	67692457	67692544	67692622	67692719	67691664	67691756	67692830	67692982	4409	77	4	114	0	221	211	0.0291874628117	0.150888758643	0.948	1.0	-0.052
2109	ABR	ABR	chr17	-	982569	982630	986759	986867	976864	976917	994904	995090	2109	34	37	338	211	232	185	0.0292804185066	0.151246541337	0.423	0.561	-0.138
2321	TCF25	TCF25	chr16	+	89970525	89970613	89972601	89972692	89967042	89967202	89973650	89973730	2321	322	481	257	301	212	215	0.0293210811219	0.151333845758	0.404	0.464	-0.06
685	DPY19L1	DPY19L1	chr7	-	34997595	34997682	35006505	35006583	34994919	34994979	35009044	35009144	685	84	40	179	138	202	211	0.0294274696169	0.151759962745	0.687	0.575	0.112
4977	HSD11B1L	HSD11B1L	chr19	+	5684829	5684916	5684975	5685130	5680775	5681282	5686426	5686538	4977	5	14	7	3	211	250	0.0297023786269	0.153053761711	0.297	0.734	-0.437
2002	PDE4DIP	PDE4DIP	chr1	-	144857611	144857728	144859758	144859998	144856815	144857042	144863317	144863442	2002	6	2	7	17	250	241	0.0297886690674	0.153364543626	0.743	0.284	0.459
4987	SS18L1	SS18L1	chr20	+	60749572	60749700	60754237	60754412	60747737	60747857	60755224	60757566	4987	178	33	32	1	250	250	0.0298108502134	0.153364543626	0.844	0.97	-0.126
6774	PREPL	PREPL	chr2	-	44559597	44559795	44565489	44565675	44556075	44556251	44566285	44566502	6774	39	38	103	177	250	250	0.0298523789936	0.153454238749	0.506	0.368	0.138
3113	TMEM183A	TMEM183A	chr1	+	202984016	202984176	202985087	202985268	202977770	202977938	202987608	202987689	3113	94	120	248	448	250	250	0.0299961686277	0.154069030637	0.439	0.356	0.083
6875	GSN	GSN	chr9	+	124044716	124044828	124062333	124062404	124043747	124043840	124064240	124064445	6875	2	35	13	49	236	195	0.0300818438581	0.1543845798	0.045	0.18	-0.135
2434	MAP3K8	MAP3K8	chr10	+	30726104	30726335	30727844	30728203	30722949	30723307	30736710	30736878	2434	12	43	2	34	250	250	0.0302434915761	0.154703920817	0.218	0.056	0.162
3423	TARBP2	TARBP2	chr12	+	53895798	53895968	53896810	53896913	53894704	53895245	53897496	53897592	3423	58	39	117	133	250	227	0.0302655181878	0.154703920817	0.575	0.444	0.131
3739	GADD45B	GADD45B	chr19	+	2476526	2476628	2477026	2477249	2476122	2476400	2477485	2478257	3739	1698	2131	102	93	226	250	0.0301749179997	0.154703920817	0.468	0.548	-0.08
5171	UBA2	UBA2	chr19	+	34922765	34922836	34924252	34924317	34921480	34921564	34925772	34925873	5171	155	116	445	242	195	189	0.030236941653	0.154703920817	0.564	0.641	-0.077
6886	ZBTB8OS	ZBTB8OS	chr1	-	33099551	33099711	33100368	33100393	33097427	33097480	33116033	33116191	6886	4	0	28	36	149	250	0.0302512094016	0.154703920817	1.0	0.566	0.434
1239	BCAS2	BCAS2	chr1	-	115118210	115118372	115119308	115119379	115113320	115113371	115123919	115124012	1239	152	243	192	412	195	250	0.0303751437487	0.15501545716	0.445	0.374	0.071
2924	CRTC1	CRTC1	chr19	+	18879294	18879603	18885709	18885796	18876213	18876338	18886450	18886631	2924	37	28	5	13	250	211	0.0303623254691	0.15501545716	0.527	0.245	0.282
957	C3orf67	C3orf67	chr3	-	58870270	58870435	58899433	58899590	58855898	58856035	58923373	58923488	957	41	51	58	38	250	250	0.0304418070828	0.155231280473	0.446	0.604	-0.158
2870	P4HTM	P4HTM	chr3	+	49043150	49043300	49043496	49043620	49042293	49042603	49044119	49044581	2870	10	77	3	91	250	248	0.0304922217528	0.155363968275	0.114	0.032	0.082
2930	ATAD3B	ATAD3B	chr1	+	1423242	1423294	1424583	1424654	1421923	1422048	1425636	1425804	2930	53	78	69	167	176	195	0.0305505569056	0.155536768131	0.429	0.314	0.115
2262	MAL	MAL	chr2	+	95713703	95713871	95715325	95715451	95691399	95691630	95719125	95719737	2262	4	1	1133	2628	250	250	0.0305791670324	0.155558078937	0.8	0.301	0.499
3439	SNRPN	SNRPN	chr15	+	25213078	25213229	25221451	25221563	25207260	25207356	25222023	25222176	3439	460	264	792	366	250	236	0.0306433659707	0.155760253685	0.622	0.671	-0.049
1383	RAP1GDS1	RAP1GDS1	chr4	+	99313102	99313231	99325627	99325753	99273626	99273752	99337895	99338039	1383	7	50	13	292	250	250	0.0306731057863	0.155767617772	0.123	0.043	0.08
4959	PPAPDC1B	PPAPDC1B	chr8	-	38125414	38125478	38125888	38125979	38124784	38124909	38126399	38126508	4959	91	125	107	96	215	188	0.0306937290476	0.155767617772	0.389	0.494	-0.105
2301	BCL2L13	BCL2L13	chr22	+	18171751	18171908	18185008	18185152	18165979	18166087	18209442	18213621	2301	45	29	173	195	250	250	0.030784176562	0.155854070368	0.608	0.47	0.138
418	TSPAN17	TSPAN17	chr5	+	176083700	176083817	176083895	176083925	176083078	176083126	176084518	176086059	418	64	5	280	5	241	154	0.0307518280474	0.155854070368	0.891	0.973	-0.082
6643	RPS3	RPS3	chr11	+	75111737	75111868	75112683	75112777	75110534	75110621	75115063	75115251	6643	8767	98	6727	37	250	218	0.0307775088467	0.155854070368	0.987	0.994	-0.007
6466	INTS8	INTS8	chr8	+	95848751	95848859	95850690	95850846	95844219	95844402	95853718	95853819	6466	47	38	116	161	232	250	0.0308857299383	0.156244014279	0.571	0.437	0.134
3403	ZDHHC5	ZDHHC5	chr11	+	57449893	57450015	57455979	57456137	57439492	57440666	57457502	57457675	3403	70	90	349	306	246	250	0.0310632778657	0.157017473593	0.441	0.537	-0.096
1029	FLCN	FLCN	chr17	-	17127235	17127457	17131202	17131475	17125814	17125975	17135107	17135196	1029	70	105	55	48	250	250	0.0311197004334	0.157177931848	0.4	0.534	-0.134
4704	PTK2	PTK2	chr8	-	141675015	141675096	141678367	141678523	141668480	141669777	141684396	141684503	4704	206	104	414	284	250	205	0.0312030550555	0.157434170433	0.619	0.544	0.075
5921	MAP1LC3B	MAP1LC3B	chr16	+	87432420	87432476	87435780	87435887	87425800	87426073	87436528	87438380	5921	128	958	84	864	180	231	0.0312198708207	0.157434170433	0.146	0.111	0.035
1974	SDSL	SDSL	chr12	+	113866964	113867104	113871938	113872027	113866224	113866264	113873133	113873361	1974	46	15	23	19	250	213	0.0314145572434	0.158290597376	0.723	0.508	0.215
2133	ARL6IP1	ARL6IP1	chr16	-	18806785	18806903	18809246	18809366	18805920	18806005	18810022	18810156	2133	608	471	1955	1299	244	242	0.0315703937955	0.158824516654	0.561	0.599	-0.038
4834	REV3L	REV3L	chr6	-	111636469	111636584	111643771	111643881	111634554	111634692	111650734	111650941	4834	58	48	41	16	234	239	0.0315455809503	0.158824516654	0.552	0.724	-0.172
3760	SERINC3	SERINC3	chr20	-	43138531	43138669	43139929	43140009	43135467	43135637	43141441	43141635	3760	41	71	272	299	204	250	0.0318197361511	0.159933332499	0.414	0.527	-0.113
3864	C18orf8	C18orf8	chr18	+	21106600	21106729	21107758	21107865	21104392	21104446	21109142	21109262	3864	77	63	128	64	250	231	0.031841021449	0.159933332499	0.53	0.649	-0.119
2811	ZNF146	ZNF146	chr19	+	36709023	36709097	36719649	36719721	36705503	36706098	36726560	36729675	2811	1	108	13	231	198	196	0.0319250836409	0.160180497635	0.009	0.053	-0.044
4269	SCP2	SCP2	chr1	+	53407467	53407525	53413680	53413752	53392900	53393137	53416426	53416558	4269	7	4	21	52	182	196	0.0319405294389	0.160180497635	0.653	0.303	0.35
1582	SIVA1	SIVA1	chr14	+	105221966	105222161	105222940	105223097	105219469	105219656	105225764	105225996	1582	233	229	289	369	250	250	0.0319864691768	0.160270850785	0.504	0.439	0.065
5294	GLB1L	GLB1L	chr2	-	220104496	220104555	220104912	220105007	220104282	220104404	220107235	220107296	5294	5	21	16	19	219	183	0.0320088745797	0.160270850785	0.166	0.413	-0.247
2963	CSNK1G3	CSNK1G3	chr5	+	122881110	122881535	122893188	122893258	122847792	122848264	122909086	122909235	2963	13	23	10	51	250	194	0.0320522924877	0.160362176633	0.305	0.132	0.173
2943	AIDA	AIDA	chr1	-	222860936	222861000	222867130	222867185	222849437	222849560	222867551	222867605	2943	22	2	224	0	179	188	0.032112938465	0.160539485937	0.92	1.0	-0.08
4863	PHC1	PHC1	chr12	+	9070225	9070387	9072351	9072462	9067315	9067423	9073580	9073661	4863	63	144	58	81	250	235	0.0321605768131	0.160651540175	0.291	0.402	-0.111
3854	MAP3K6	MAP3K6	chr1	-	27682159	27682236	27682516	27682590	27681669	27681960	27682878	27682991	3854	183	123	59	63	198	201	0.0322719169829	0.161047162579	0.602	0.487	0.115
902	KLHL29	KLHL29	chr2	+	23926055	23926249	23926588	23926733	23918492	23918691	23929350	23931483	902	7	89	0	49	250	250	0.0322903480317	0.161047162579	0.073	0.0	0.073
3177	IST1	IST1	chr16	+	71957190	71957283	71958671	71958720	71956376	71956583	71961516	71964540	3177	245	207	259	163	217	173	0.0323940804585	0.161408392652	0.485	0.559	-0.074
3532	ZNF195	ZNF195	chr11	-	3382972	3383119	3383775	3383832	3379156	3381795	3392204	3392300	3532	2	43	15	74	181	250	0.0324134611715	0.161408392652	0.06	0.219	-0.159
7003	OSBPL8	OSBPL8	chr12	-	76772231	76772330	76778033	76778130	76769052	76769150	76779947	76780046	7003	35	68	139	163	221	223	0.0324955426096	0.161690711625	0.342	0.463	-0.121
3767	RWDD3	RWDD3	chr1	+	95709766	95710271	95712097	95712213	95699710	95699871	95712311	95712781	3767	6	15	13	119	250	240	0.0325633325607	0.161716716155	0.277	0.095	0.182
4634	PGAP3	PGAP3	chr17	-	37830869	37830932	37840849	37841002	37830245	37830307	37842174	37842272	4634	39	19	37	39	250	187	0.0325303235681	0.161716716155	0.606	0.415	0.191
6762	SETX	SETX	chr9	-	135218076	135218186	135221647	135221858	135211682	135211902	135224638	135224822	6762	40	38	99	51	250	234	0.0325769425069	0.161716716155	0.496	0.645	-0.149
3245	KIF1A	KIF1A	chr2	-	241728652	241728729	241737063	241737229	241727467	241727647	241759538	241759725	3245	75	279	7	60	250	201	0.0326620804921	0.162013076833	0.178	0.086	0.092
2776	PABPC1	PABPC1	chr8	-	101725314	101725409	101727689	101727829	101724879	101725017	101730000	101730116	2776	2368	2089	4615	3759	250	219	0.032863202525	0.162828133791	0.498	0.518	-0.02
3445	HACL1	HACL1	chr3	-	15626754	15626849	15631046	15631119	15624383	15624496	15633106	15633187	3445	28	15	32	40	197	219	0.0329241205246	0.162828133791	0.675	0.471	0.204
4738	AASDH	AASDH	chr4	-	57248642	57248763	57250235	57250507	57244313	57244630	57253527	57253674	4738	4	11	15	9	250	245	0.0329286601229	0.162828133791	0.263	0.62	-0.357
5257	ERCC1	ERCC1	chr19	-	45916934	45917003	45917220	45917292	45910590	45912983	45918118	45918218	5257	208	153	136	141	196	193	0.0329030961766	0.162828133791	0.572	0.487	0.085
1594	ADAM15	ADAM15	chr1	+	155033893	155033965	155034379	155034593	155033238	155033308	155034720	155034845	1594	18	10	29	43	196	250	0.0330186211906	0.163008892453	0.697	0.462	0.235
5327	ZNF250	ZNF250	chr8	-	146112224	146112287	146114965	146115079	146102335	146108221	146115317	146115459	5327	35	7	31	18	238	187	0.0330419971984	0.163008892453	0.797	0.575	0.222
5530	KIAA1191	KIAA1191	chr5	-	175782573	175782752	175786813	175786921	175777615	175777740	175788604	175788810	5530	151	7	271	3	232	250	0.0330297544772	0.163008892453	0.959	0.99	-0.031
4327	USP31	USP31	chr16	-	23085042	23085201	23091266	23091492	23083365	23083518	23093758	23093878	4327	19	25	53	31	250	250	0.0331012428851	0.163174780136	0.432	0.631	-0.199
770	MLH1	MLH1	chr3	+	37089009	37089174	37090007	37090100	37083758	37083822	37090394	37090508	770	84	125	167	170	250	217	0.0331274828701	0.163177833256	0.368	0.46	-0.092
119	SLC7A1	SLC7A1	chr13	-	30109955	30110339	30127897	30127997	30106960	30107119	30169552	30169825	119	14	25	110	429	224	250	0.0332300615065	0.163389722052	0.385	0.222	0.163
4613	SIL1	SIL1	chr5	-	138356859	138356981	138362489	138362681	138287476	138287573	138378308	138378408	4613	210	136	300	141	250	246	0.0332474611052	0.163389722052	0.603	0.677	-0.074
4997	PUS1	PUS1	chr12	+	132423717	132423820	132425836	132426528	132416719	132416857	132428083	132428406	4997	22	70	82	145	227	250	0.0332307518993	0.163389722052	0.257	0.384	-0.127
1039	ZFR	ZFR	chr5	-	32380180	32380278	32385613	32385755	32379220	32379316	32387654	32387805	1039	163	73	320	204	250	222	0.033381512243	0.163418025731	0.665	0.582	0.083
1298	TRAPPC4	TRAPPC4	chr11	+	118890859	118890963	118892469	118892596	118889240	118889680	118894030	118894385	1298	5	172	3	699	228	250	0.0333630046722	0.163418025731	0.031	0.005	0.026
5420	EWSR1	EWSR1	chr22	+	29684594	29684775	29687553	29687588	29682911	29683123	29688125	29688158	5420	1050	181	1951	413	250	159	0.033316660203	0.163418025731	0.787	0.75	0.037
5702	ANKRD13D	ANKRD13D	chr11	+	67059461	67059651	67066528	67066595	67059073	67059217	67067000	67067082	5702	69	22	156	89	250	191	0.033362648538	0.163418025731	0.706	0.572	0.134
6215	ZNF438	ZNF438	chr10	-	31212215	31212344	31230503	31230580	31197861	31197944	31273297	31273355	6215	5	4	15	1	201	250	0.0333745882832	0.163418025731	0.609	0.949	-0.34
5230	EDEM2	EDEM2	chr20	-	33722540	33722752	33725682	33725808	33719444	33719586	33730175	33730281	5230	27	32	129	81	250	250	0.0334237620704	0.163499186349	0.458	0.614	-0.156
839	ZZZ3	ZZZ3	chr1	-	78097534	78099090	78105133	78105287	78050201	78050340	78107068	78107131	839	25	17	69	99	250	250	0.0334998668588	0.163745703779	0.595	0.411	0.184
4342	GS1-124K5.11	GS1-124K5.11	chr7	-	66041741	66041916	66053498	66053567	66038371	66038537	66057243	66057394	4342	0	107	3	54	193	250	0.0335605630449	0.163916584381	0.0	0.067	-0.067
4458	DDB1	DDB1	chr11	-	61077267	61077432	61077766	61077890	61076454	61076549	61079255	61079367	4458	396	346	718	760	248	250	0.0336609345972	0.164280837126	0.536	0.488	0.048
1859	TSPAN3	TSPAN3	chr15	-	77348130	77348205	77348405	77348597	77346519	77346621	77363233	77363570	1859	244	422	420	584	250	199	0.033832065595	0.164863370906	0.315	0.364	-0.049
2928	FBRS	FBRS	chr16	+	30672500	30672536	30672624	30672654	30671583	30671763	30673740	30673789	2928	31	23	22	37	160	154	0.0338211262682	0.164863370906	0.565	0.364	0.201
5910	LINC01128	LINC01128	chr1	+	783033	783186	787306	787490	764382	764484	788050	788146	5910	48	71	12	39	250	250	0.0339902825035	0.165507728796	0.403	0.235	0.168
6692	GLB1	GLB1	chr3	-	33106954	33107049	33110311	33110462	33099580	33099761	33114035	33114205	6692	72	34	338	255	250	219	0.0341094114383	0.165960917838	0.65	0.537	0.113
2426	KEAP1	KEAP1	chr19	-	10599867	10600044	10600323	10600529	10596795	10597494	10602252	10602938	2426	33	37	121	239	250	250	0.0341676751732	0.166117498609	0.471	0.336	0.135
3292	KDM3B	KDM3B	chr5	+	137717204	137717279	137721710	137722310	137715272	137715397	137726701	137727950	3292	42	57	128	104	199	250	0.0343519735742	0.16688613249	0.481	0.607	-0.126
2500	ATP8A1	ATP8A1	chr4	-	42592827	42592901	42596305	42596379	42590276	42590346	42602494	42602535	2500	3	3	30	3	198	198	0.0343992150046	0.166988262473	0.5	0.909	-0.409
280	RNF19B	RNF19B	chr1	-	33409619	33409760	33411114	33411229	33407852	33408060	33412002	33412165	280	254	276	130	101	239	250	0.0344861206409	0.167028214724	0.49	0.574	-0.084
5720	VAV2	VAV2	chr9	-	136726495	136726554	136804224	136804341	136699393	136699462	136857196	136857446	5720	108	67	198	182	241	183	0.0344627729246	0.167028214724	0.55	0.452	0.098
605	ANAPC7	ANAPC7	chr12	-	110815197	110815422	110819556	110819753	110813870	110814021	110820647	110820765	605	26	56	194	245	250	250	0.0344361765464	0.167028214724	0.317	0.442	-0.125
1509	AP2M1	AP2M1	chr3	+	183894738	183894855	183896644	183896910	183892633	183892747	183897956	183898039	1509	247	280	695	975	241	250	0.0345225198273	0.16707745348	0.478	0.425	0.053
652	ITFG3	ITFG3	chr16	+	313698	313774	314014	314170	313260	313401	314612	314715	652	125	142	172	137	200	250	0.0346248147468	0.167445288627	0.524	0.611	-0.087
147	CCM2	CCM2	chr7	+	45108041	45108178	45109424	45109560	45077851	45078025	45112324	45112382	147	4	37	9	368	250	250	0.0346575371637	0.167476368889	0.098	0.024	0.074
6349	LCMT1	LCMT1	chr16	+	25182034	25182126	25186257	25186355	25180432	25180534	25189321	25189551	6349	57	46	253	126	216	222	0.0346882314401	0.167497608826	0.56	0.674	-0.114
4048	RPS2	RPS2	chr16	-	2012497	2012657	2012736	2012910	2012061	2012271	2013149	2013257	4048	9457	15741	12530	20100	250	250	0.034724892284	0.16754760527	0.375	0.384	-0.009
3544	EZH1	EZH1	chr17	-	40874812	40874933	40876322	40876442	40872290	40872467	40879652	40879781	3544	14	24	37	26	244	245	0.0347594851931	0.167587555787	0.369	0.588	-0.219
1831	ERGIC3	ERGIC3	chr20	+	34136560	34136618	34142814	34142846	34136261	34136427	34143803	34143900	1831	420	324	269	264	182	156	0.0349431408443	0.168345585505	0.526	0.466	0.06
647	SEC61A2	SEC61A2	chr10	+	12178103	12178169	12185115	12185194	12175239	12175307	12191593	12191725	647	17	56	20	28	190	203	0.034991076193	0.168449103759	0.245	0.433	-0.188
3011	LYPLA1	LYPLA1	chr8	-	54965214	54965316	54967619	54967693	54963571	54963748	54974813	54974884	3011	14	38	511	725	198	226	0.035143880618	0.16863876615	0.296	0.446	-0.15
4509	GDI2	GDI2	chr10	-	5810175	5810347	5815804	5815904	5808203	5808258	5827104	5827236	4509	282	11	987	16	224	250	0.0350664968288	0.16863876615	0.966	0.986	-0.02
4623	EIF3I	EIF3I	chr1	+	32691771	32691921	32692003	32692131	32690010	32690076	32694099	32694210	4623	752	666	2076	2094	250	250	0.0351277403888	0.16863876615	0.53	0.498	0.032
5795	PHF3	PHF3	chr6	+	64356431	64356700	64394029	64395812	64345706	64346055	64401626	64401933	5795	18	48	15	92	250	250	0.0351628640992	0.16863876615	0.273	0.14	0.133
6493	PXMP2	PXMP2	chr12	+	133272469	133272632	133277835	133277955	133266848	133266962	133281204	133281577	6493	91	193	139	207	250	244	0.0351230863336	0.16863876615	0.315	0.396	-0.081
2476	SVIL	SVIL	chr10	-	29821457	29822387	29824917	29824998	29820182	29820217	29839525	29840192	2476	2	4	94	28	205	250	0.0352450163027	0.168682969641	0.379	0.804	-0.425
2680	RAB34	RAB34	chr17	-	27042817	27042919	27043920	27044012	27042658	27042723	27044230	27044443	2680	210	426	229	592	216	226	0.0352340797451	0.168682969641	0.34	0.288	0.052
4716	ZNF92	ZNF92	chr7	+	64852814	64852941	64853718	64853814	64838711	64838913	64863253	64866048	4716	51	26	45	45	250	220	0.0352515359698	0.168682969641	0.633	0.468	0.165
104	FAM96A	FAM96A	chr15	-	64367690	64367736	64373300	64373350	64364757	64365227	64380885	64381050	104	8	54	91	280	174	170	0.0353360763668	0.168750915929	0.126	0.241	-0.115
2221	PLEKHB2	PLEKHB2	chr2	+	131883325	131883478	131884256	131884359	131878506	131878551	131897739	131897848	2221	380	10	676	6	250	227	0.0353452224602	0.168750915929	0.972	0.99	-0.018
695	AFG3L1P	AFG3L1P	chr16	+	90044012	90044210	90045217	90045286	90038987	90039173	90046649	90046744	695	5	13	2	33	250	193	0.0353130671235	0.168750915929	0.229	0.045	0.184
2405	TBC1D24	TBC1D24	chr16	+	2548238	2548397	2549357	2549421	2546034	2547114	2549835	2549931	2405	18	2	33	17	250	188	0.035490007038	0.169188514091	0.871	0.593	0.278
3085	ST13	ST13	chr22	-	41244297	41244373	41246826	41246884	41240842	41240913	41252434	41253012	3085	465	767	536	1045	182	200	0.0354657032457	0.169188514091	0.4	0.36	0.04
2504	CCND1	CCND1	chr11	+	69457798	69458014	69458599	69458759	69455872	69456279	69462761	69462910	2504	734	779	2274	2732	250	250	0.0355367770766	0.169284766792	0.485	0.454	0.031
5693	SAMD8	SAMD8	chr10	+	76924402	76924498	76928298	76928416	76910271	76910864	76935823	76935974	5693	106	114	34	62	220	242	0.0356101447473	0.169507482732	0.506	0.376	0.13
2090	PHYHD1	PHYHD1	chr9	+	131698726	131698782	131702647	131702776	131696289	131696337	131702877	131702994	2090	5	0	119	97	180	250	0.0357215232352	0.169910665784	1.0	0.63	0.37
2756	CLIP1	CLIP1	chr12	-	122831921	122832026	122835657	122835690	122825299	122826244	122837272	122837333	2756	7	16	11	6	157	229	0.0357758242484	0.170041958685	0.39	0.728	-0.338
4263	LMNA	LMNA	chr1	+	156108278	156108548	156108870	156108893	156106903	156107023	156109560	156109880	4263	385	20	59	0	250	147	0.0358876609501	0.170446318114	0.919	1.0	-0.081
2509	MTA1	MTA1	chr14	+	105911754	105911848	105916394	105916521	105905008	105905076	105916597	105916661	2509	74	219	127	262	218	250	0.0359253328893	0.170498096253	0.279	0.357	-0.078
6188	LRTOMT	LRTOMT	chr11	+	71799342	71799426	71800074	71800211	71791376	71791931	71804541	71804747	6188	0	10	10	25	208	250	0.0360293001343	0.17086419401	0.0	0.325	-0.325
3662	RCAN3	RCAN3	chr1	+	24857707	24857881	24859572	24859744	24840803	24841057	24861582	24863510	3662	7	2	97	137	250	250	0.0360960080539	0.170974533314	0.778	0.415	0.363
4295	SMO	SMO	chr7	+	128849129	128849238	128850203	128850389	128848599	128848692	128850805	128850954	4295	110	194	65	74	233	250	0.0361062564465	0.170974533314	0.378	0.485	-0.107
6038	CDC23	CDC23	chr5	-	137542235	137542373	137548679	137548752	137537801	137537844	137548840	137549032	6038	35	23	93	115	197	250	0.0362412743921	0.171486386778	0.659	0.506	0.153
3430	GATAD2A	GATAD2A	chr19	+	19603389	19603521	19605102	19605192	19576148	19576423	19606562	19606694	3430	17	138	8	161	250	214	0.0363044376117	0.171657730623	0.095	0.041	0.054
4436	PSMA3	PSMA3	chr14	+	58714467	58714550	58718836	58718960	58711522	58711659	58724462	58724564	4436	123	231	464	1134	207	248	0.0364145437094	0.171807903121	0.389	0.329	0.06
5089	ZFPM1	ZFPM1	chr16	+	88580794	88580928	88593221	88593324	88555438	88555561	88594439	88594646	5089	65	65	15	5	250	227	0.0364171250138	0.171807903121	0.476	0.731	-0.255
978	MRPL48	MRPL48	chr11	+	73536752	73536841	73555851	73556021	73519357	73519395	73570951	73571054	978	35	72	161	205	213	250	0.0363715645293	0.171807903121	0.363	0.48	-0.117
4083	ZC3HC1	ZC3HC1	chr7	-	129663350	129663563	129664102	129664346	129662158	129662365	129665997	129666152	4083	26	31	128	81	250	250	0.0364814489654	0.171908078118	0.456	0.612	-0.156
5127	DAG1	DAG1	chr3	+	49514281	49514333	49530255	49530406	49507564	49507866	49547851	49548252	5127	5	0	15	14	176	250	0.0364923412804	0.171908078118	1.0	0.603	0.397
1170	CENPH	CENPH	chr5	+	68491543	68491618	68492879	68492936	68490473	68490522	68498332	68498396	1170	24	18	93	142	199	181	0.0365488456627	0.171919939458	0.548	0.373	0.175
5957	SLC25A25	SLC25A25	chr9	+	130868007	130868160	130868631	130868799	130865959	130866118	130869307	130869458	5957	415	307	201	111	250	250	0.0365226801248	0.171919939458	0.575	0.644	-0.069
5102	DGUOK	DGUOK	chr2	+	74173845	74174033	74184251	74184367	74153952	74154179	74185272	74185372	5102	151	86	449	182	250	240	0.0365952026713	0.17201095632	0.628	0.703	-0.075
4622	KIFC3	KIFC3	chr16	-	57806134	57806200	57828910	57829053	57805454	57805598	57831983	57832194	4622	9	11	47	163	250	190	0.0366632230071	0.172203589478	0.383	0.18	0.203
4993	USP7	USP7	chr16	-	8993460	8993614	8994386	8994487	8992977	8993045	8994846	8994914	4993	351	325	432	320	225	250	0.0367370775367	0.172423321173	0.545	0.6	-0.055
5039	MEG3	MEG3	chr14	+	101297757	101297871	101302075	101302216	101295370	101296086	101302503	101302637	5039	1114	630	6	10	238	250	0.0367697802174	0.172449727691	0.65	0.387	0.263
5618	ZC3H11A	ZC3H11A	chr1	+	203799250	203799331	203800788	203800899	203798907	203799024	203802918	203802981	5618	175	302	190	247	205	235	0.0368003475653	0.172466088038	0.399	0.469	-0.07
7065	EIF3B	EIF3B	chr7	+	2405951	2406083	2406159	2406226	2404006	2404164	2406633	2406680	7065	525	154	1325	484	250	191	0.0371363421947	0.173912767234	0.723	0.677	0.046
6641	MSH3	MSH3	chr5	+	80037282	80037367	80057364	80057497	80024669	80024784	80063751	80063939	6641	8	25	55	70	209	250	0.0372226484667	0.174188867072	0.277	0.484	-0.207
199	DDX3X	DDX3X	chrX	+	41202468	41202604	41202989	41203075	41201989	41202089	41203282	41203381	199	1026	659	1423	795	250	210	0.0372959143558	0.174275626216	0.567	0.601	-0.034
5893	ACP2	ACP2	chr11	-	47266855	47266973	47267024	47267123	47266285	47266418	47267232	47267385	5893	110	33	149	74	223	242	0.0372890404042	0.174275626216	0.783	0.686	0.097
2169	UBE3C	UBE3C	chr7	+	156956503	156956557	156961741	156961816	156931654	156932032	156962997	156963144	2169	17	27	52	174	178	199	0.0373992970452	0.174502654125	0.413	0.25	0.163
6263	LARGE	LARGE	chr22	-	34157357	34157545	34252727	34252790	34046352	34046654	34315982	34316416	6263	6	172	0	123	187	250	0.0373858141152	0.174502654125	0.045	0.0	0.045
3827	COPE	COPE	chr19	-	19017768	19017921	19021779	19021880	19016384	19016438	19023792	19023855	3827	389	458	642	628	225	250	0.0374831513827	0.174765879324	0.486	0.532	-0.046
3116	CIZ1	CIZ1	chr9	-	130950141	130950213	130952607	130952723	130947825	130948055	130952966	130953141	3116	86	61	153	165	240	196	0.0375262986044	0.174839060579	0.535	0.431	0.104
1160	ZNF33A	ZNF33A	chr10	+	38314275	38314339	38323253	38323328	38306218	38306314	38343302	38348995	1160	9	2	14	17	188	199	0.0375660883267	0.174896503328	0.826	0.466	0.36
6471	NMD3	NMD3	chr3	+	160952514	160952643	160952909	160953000	160951186	160951267	160955900	160955979	6471	131	68	221	167	250	215	0.0376224714708	0.17503105975	0.624	0.532	0.092
2793	TBCEL	TBCEL	chr11	+	120924259	120924441	120925760	120926017	120918236	120918376	120929053	120929180	2793	6	20	32	37	250	250	0.0377717082007	0.175402024406	0.231	0.464	-0.233
3265	AHSA1	AHSA1	chr14	+	77934425	77934527	77934799	77934851	77931881	77932010	77935419	77935815	3265	788	393	592	357	226	176	0.0377395180394	0.175402024406	0.61	0.564	0.046
3728	ISYNA1	ISYNA1	chr19	-	18547782	18547915	18548408	18548570	18547139	18547289	18548669	18548798	3728	183	15	47	10	250	250	0.0377848292488	0.175402024406	0.924	0.825	0.099
4935	AP5M1	AP5M1	chr14	+	57740961	57741607	57746912	57747140	57735605	57736106	57748806	57748946	4935	44	26	120	126	250	250	0.0378388639973	0.17552492702	0.629	0.488	0.141
1308	PSME3	PSME3	chr17	+	40985792	40985956	40986110	40986273	40985158	40985690	40986360	40986393	1308	1	5	11	5	250	250	0.0379053518253	0.175705375382	0.167	0.688	-0.521
5	AARSD1	AARSD1	chr17	-	41103816	41103911	41106892	41106984	41102542	41102745	41107174	41107241	5	59	81	141	125	216	219	0.0379447690213	0.175760170107	0.425	0.534	-0.109
3720	RAD17	RAD17	chr5	+	68667280	68667384	68667860	68668044	68666861	68666998	68669656	68669914	3720	0	38	8	89	228	250	0.0381109201105	0.176401489959	0.0	0.09	-0.09
4147	SMAD2	SMAD2	chr18	-	45396845	45396935	45422891	45423180	45395613	45395807	45457170	45457517	4147	15	42	39	231	250	214	0.0381401933094	0.176408780819	0.234	0.126	0.108
1642	RPAIN	RPAIN	chr17	+	5329290	5329402	5331390	5331531	5326088	5326149	5335861	5336340	1642	161	129	136	154	236	250	0.0383528117504	0.177146794103	0.569	0.483	0.086
1725	ZSWIM6	ZSWIM6	chr5	+	60822076	60822223	60825878	60826025	60821626	60821803	60827291	60827552	1725	191	233	88	73	250	250	0.0383831960845	0.177146794103	0.45	0.547	-0.097
2566	TRMT10B	TRMT10B	chr9	+	37762573	37762682	37763625	37763750	37761899	37762114	37768072	37768225	2566	24	8	30	27	233	249	0.0383624055589	0.177146794103	0.762	0.543	0.219
3225	PPIF	PPIF	chr10	+	81111242	81111339	81112072	81112148	81109420	81109509	81113462	81115089	3225	254	182	600	544	221	200	0.0385147079928	0.177625036355	0.558	0.5	0.058
4588	DLG1	DLG1	chr3	-	196831773	196831876	196842797	196842954	196817782	196817897	196846280	196846401	4588	57	66	305	233	250	227	0.0386817359104	0.178161779931	0.44	0.543	-0.103
4707	PTK2	PTK2	chr8	-	141696730	141696793	141710989	141711121	141685558	141685598	141712668	141712806	4707	214	51	504	173	250	187	0.0386870374698	0.178161779931	0.758	0.685	0.073
4654	MAP4K4	MAP4K4	chr2	+	102472438	102472600	102476104	102476326	102460562	102460773	102477286	102477448	4654	387	51	903	80	250	250	0.0392269689316	0.180387411643	0.884	0.919	-0.035
6935	RIPK1	RIPK1	chr6	+	3085492	3085642	3089814	3089891	3083318	3083547	3104458	3104549	6935	53	68	97	76	250	201	0.0392132284926	0.180387411643	0.385	0.506	-0.121
3798	EXOSC7	EXOSC7	chr3	+	45048911	45049067	45052726	45052885	45046782	45046906	45053674	45054158	3798	37	14	302	54	250	250	0.0393246965137	0.180706343503	0.725	0.848	-0.123
1521	ELMSAN1	ELMSAN1	chr14	-	74203700	74204000	74205262	74206958	74196342	74196688	74226465	74227001	1521	126	249	23	77	250	250	0.039377989303	0.18082077424	0.336	0.23	0.106
6995	IPO11	IPO11	chr5	+	61887403	61887499	61897590	61897675	61856962	61857084	61922980	61924416	6995	11	15	112	63	220	209	0.039407771329	0.180827158209	0.411	0.628	-0.217
922	COPG1	COPG1	chr3	+	128987337	128987463	128987774	128987843	128985866	128985942	128990609	128990752	922	5	108	2	248	250	193	0.0395732582037	0.181455782217	0.035	0.006	0.029
4775	APOA1BP	APOA1BP	chr1	+	156561892	156562001	156562156	156562267	156561557	156561778	156562348	156562462	4775	127	203	270	571	233	235	0.0396686999891	0.181762554123	0.387	0.323	0.064
3887	UEVLD	UEVLD	chr11	-	18555876	18556000	18557952	18558016	18552949	18554034	18566169	18566343	3887	5	14	90	86	188	248	0.0398288497019	0.182103333633	0.32	0.58	-0.26
4913	SRP19	SRP19	chr5	+	112198204	112198280	112200153	112200225	112196884	112197114	112200317	112200429	4913	117	108	301	199	200	196	0.0397971077554	0.182103333633	0.515	0.597	-0.082
847	CSRP1	CSRP1	chr1	-	201458000	201458112	201459303	201459472	201454410	201454504	201465319	201465432	847	163	4	1713	4	250	236	0.0398014853414	0.182103333633	0.975	0.998	-0.023
4946	TEAD1	TEAD1	chr11	+	12923486	12923660	12946458	12946599	12904547	12904672	12951720	12951873	4946	133	98	353	356	250	250	0.0399587182897	0.182566052215	0.576	0.498	0.078
6270	NRSN2	NRSN2	chr20	+	329892	330007	330281	330476	327369	327786	333853	335512	6270	16	33	43	186	239	250	0.0400143677826	0.182630810534	0.337	0.195	0.142
672	DAGLB	DAGLB	chr7	-	6461357	6461435	6464382	6464466	6456471	6456552	6465618	6465745	672	32	30	66	31	208	202	0.0400302420325	0.182630810534	0.509	0.674	-0.165
6337	EEF2KMT	EEF2KMT	chr16	-	5141794	5141896	5143484	5143565	5140432	5140566	5145452	5145515	6337	0	4	51	46	205	226	0.0402246297919	0.183329466882	0.0	0.55	-0.55
6806	ZNF385A	ZNF385A	chr12	-	54765256	54765499	54767756	54767919	54764710	54764880	54778211	54778348	6806	5	50	12	38	250	250	0.0402409475116	0.183329466882	0.091	0.24	-0.149
906	SHMT2	SHMT2	chr12	+	57626486	57626626	57626962	57627128	57626207	57626358	57627345	57627445	906	217	291	686	743	250	250	0.040372075168	0.183795387237	0.427	0.48	-0.053
250	NOL10	NOL10	chr2	-	10797867	10798017	10799297	10799376	10794606	10794673	10803084	10803170	250	32	64	97	115	203	250	0.0404168271536	0.183867694387	0.381	0.51	-0.129
1070	CD44	CD44	chr11	+	35219667	35219793	35229651	35229753	35211381	35211612	35236398	35236461	1070	6	4	556	1434	250	226	0.0404690722846	0.183973962442	0.576	0.26	0.316
2668	GNB2L1	GNB2L1	chr5	-	180665098	180665239	180666066	180666177	180664608	180664719	180666486	180666582	2668	9291	9076	7772	7941	235	250	0.0405128685338	0.184041697355	0.521	0.51	0.011
5548	KIAA1191	KIAA1191	chr5	-	175779624	175779751	175782573	175782752	175775252	175775359	175786813	175786921	5548	12	7	40	6	250	250	0.0405954526665	0.184285415562	0.632	0.87	-0.238
3988	ODF2	ODF2	chr9	+	131223220	131223289	131231461	131231632	131222828	131222945	131233586	131233747	3988	114	82	165	172	193	250	0.0407037325318	0.18464535078	0.643	0.554	0.089
4135	CSPP1	CSPP1	chr8	+	68049690	68049838	68062017	68062170	68044185	68044315	68066258	68066371	4135	47	25	49	50	250	250	0.0408157814305	0.185021859026	0.653	0.495	0.158
120	DENND4C	DENND4C	chr9	+	19369834	19369985	19371753	19371818	19361843	19361961	19372034	19374266	120	58	31	108	31	250	189	0.0408942116799	0.18524554352	0.586	0.725	-0.139
6411	BAZ1A	BAZ1A	chr14	-	35224032	35224120	35227909	35228052	35221936	35222910	35230962	35231429	6411	312	245	143	151	250	212	0.0409674086497	0.185445220817	0.519	0.445	0.074
1799	RECQL4	RECQL4	chr8	-	145737526	145737707	145737774	145737944	145737063	145737172	145738024	145738154	1799	61	3	147	0	250	250	0.0411251143531	0.185894856859	0.953	1.0	-0.047
5755	CDCP1	CDCP1	chr3	-	45153574	45153937	45159903	45160113	45151964	45152333	45187697	45187914	5755	2	0	191	685	250	250	0.0411115022527	0.185894856859	1.0	0.218	0.782
1479	NUP54	NUP54	chr4	-	77055327	77055515	77057338	77057565	77053675	77053872	77065301	77065445	1479	112	97	172	212	250	250	0.0411842150769	0.186029975762	0.536	0.448	0.088
1940	ATP13A2	ATP13A2	chr1	-	17320123	17320330	17322470	17322659	17318980	17319076	17322748	17322795	1940	13	15	224	114	250	250	0.0414744455125	0.187208181055	0.464	0.663	-0.199
5013	WWC1	WWC1	chr5	+	167798428	167798538	167812215	167812419	167719064	167719276	167824728	167824805	5013	0	9	328	926	234	250	0.0415213396918	0.187287119332	0.0	0.275	-0.275
2096	CKLF-CMTM1	CKLF-CMTM1	chr16	+	66592092	66592251	66597024	66597120	66586465	66586696	66611006	66611105	2096	48	37	192	241	250	220	0.041584371023	0.187306123795	0.533	0.412	0.121
274	RPL11	RPL11	chr1	+	24020296	24020403	24021149	24021281	24019101	24019249	24022287	24022398	274	11248	18609	8157	14015	231	250	0.0415740926426	0.187306123795	0.395	0.386	0.009
608	THYN1	THYN1	chr11	-	134119060	134119156	134119721	134119814	134118702	134118853	134120168	134120237	608	86	41	171	128	217	220	0.0416337113659	0.187395835823	0.68	0.575	0.105
6487	ATP5G1	ATP5G1	chr17	+	46970770	46970818	46971733	46971811	46970147	46970202	46972517	46972696	6487	6	142	10	748	172	202	0.0416801389269	0.187472319792	0.047	0.015	0.032
696	AFG3L1P	AFG3L1P	chr16	+	90044046	90044210	90045217	90045286	90038987	90039173	90046649	90046744	696	16	13	15	33	250	193	0.041836899726	0.188044611401	0.487	0.26	0.227
1465	SPNS1	SPNS1	chr16	+	28993221	28993377	28993676	28993866	28992790	28992936	28994177	28994243	1465	81	109	147	285	250	250	0.0420037048602	0.188661210335	0.426	0.34	0.086
1798	PEX1	PEX1	chr7	-	92132354	92132509	92134045	92134216	92130820	92130987	92135561	92135658	1798	16	0	42	9	250	250	0.0420517229935	0.188743779948	1.0	0.824	0.176
5029	PSME4	PSME4	chr2	-	54096512	54096675	54101475	54101631	54093883	54094017	54102763	54102892	5029	158	213	216	218	250	250	0.0421621760571	0.189106267118	0.426	0.498	-0.072
2937	ATG7	ATG7	chr3	+	11421445	11421526	11468277	11468400	11406132	11406208	11596284	11599139	2937	29	20	84	112	205	247	0.0422013224998	0.189148643914	0.636	0.475	0.161
1455	MRPL43	MRPL43	chr10	-	102743704	102743831	102746505	102746732	102743511	102743574	102746846	102746953	1455	140	9	313	7	250	250	0.0423471654773	0.189535556518	0.94	0.978	-0.038
6002	CHTOP	CHTOP	chr1	+	153614721	153614905	153615702	153615840	153610770	153610924	153617539	153618782	6002	123	124	245	178	250	250	0.0423176935283	0.189535556518	0.498	0.579	-0.081
339	C5orf38	C5orf38	chr5	+	2752793	2752868	2753398	2753469	2752244	2752578	2755142	2755511	339	2	6	3	0	199	195	0.0424915880191	0.190048401751	0.246	1.0	-0.754
3468	VPS29	VPS29	chr12	-	110936624	110936664	110937261	110937351	110933816	110934008	110939853	110939945	3468	19	9	8	13	214	164	0.0425391188225	0.190107057647	0.618	0.32	0.298
4995	ATP11A	ATP11A	chr13	+	113512458	113512604	113513706	113513766	113512131	113512234	113514600	113514728	4995	14	23	280	227	250	184	0.042564400095	0.190107057647	0.309	0.476	-0.167
3820	DYNC1LI2	DYNC1LI2	chr16	-	66776340	66776571	66783099	66783216	66769977	66770147	66785175	66785249	3820	91	129	256	261	241	250	0.0427048393061	0.190600645789	0.423	0.504	-0.081
5129	DAG1	DAG1	chr3	+	49514281	49514333	49530259	49530406	49507564	49507866	49547851	49548252	5129	5	0	15	13	176	250	0.0427785141195	0.190684137193	1.0	0.621	0.379
926	RFFL	RFFL	chr17	-	33344541	33344625	33348389	33348800	33343388	33343599	33353392	33353580	926	5	1	52	79	250	208	0.0427834247211	0.190684137193	0.806	0.354	0.452
7050	SDCCAG3	SDCCAG3	chr9	-	139303450	139303519	139304541	139304691	139302277	139302390	139304779	139305054	7050	8	10	79	34	250	193	0.0428664138469	0.190920412441	0.382	0.642	-0.26
7054	ANKRD11	ANKRD11	chr16	-	89371613	89371752	89383340	89383483	89357420	89357591	89484691	89484776	7054	101	144	145	145	250	250	0.0429597990105	0.191202627462	0.412	0.5	-0.088
6226	CD46	CD46	chr1	+	207940357	207940540	207941123	207941168	207932983	207933069	207943665	207943707	6226	17	32	142	518	250	169	0.043031476138	0.191387899108	0.264	0.156	0.108
590	ADAM10	ADAM10	chr15	-	58971322	58971481	58974394	58974513	58957295	58957396	59009775	59009926	590	45	83	418	520	243	250	0.0431056304916	0.191583922262	0.358	0.453	-0.095
2461	COX6B1	COX6B1	chr19	+	36142134	36142251	36145472	36145573	36139124	36139305	36149495	36149686	2461	924	875	1625	1363	241	225	0.0431640266217	0.191709683092	0.496	0.527	-0.031
4880	UBAP2L	UBAP2L	chr1	+	154201090	154201201	154207066	154207235	154199757	154199835	154207671	154207767	4880	189	184	503	381	235	250	0.0433347113963	0.192333642427	0.522	0.584	-0.062
6378	PPHLN1	PPHLN1	chr12	+	42768664	42768876	42781257	42781337	42748962	42749024	42787371	42787491	6378	121	71	295	245	250	204	0.0435166796722	0.193006777738	0.582	0.496	0.086
5080	RBM23	RBM23	chr14	-	23378691	23378804	23380536	23380612	23377541	23377589	23388207	23388396	5080	73	72	135	86	200	237	0.0435569509372	0.193050953736	0.546	0.65	-0.104
3208	SEPT2	SEPT2	chr2	+	242263630	242263656	242265407	242265528	242254601	242255025	242274540	242274627	3208	7	927	30	1784	150	245	0.0437063527291	0.193578414834	0.012	0.027	-0.015
4091	MCM3AP	MCM3AP	chr21	-	47671442	47671596	47674305	47674440	47666541	47666800	47674689	47674758	4091	115	81	160	75	250	250	0.0439024182998	0.194311676269	0.587	0.681	-0.094
2607	PPFIBP1	PPFIBP1	chr12	+	27826699	27826760	27827124	27827154	27825359	27825416	27829360	27829532	2607	20	13	223	65	185	154	0.0439557062454	0.194412425748	0.562	0.741	-0.179
2923	CRTC1	CRTC1	chr19	+	18882251	18882356	18885709	18885796	18879294	18879603	18886450	18886631	2923	27	32	5	18	229	211	0.0441214615612	0.195010124	0.437	0.204	0.233
94	SYTL4	SYTL4	chrX	-	99958088	99958181	99959806	99959882	99956923	99957103	99986405	99986522	94	1	13	9	16	200	217	0.044176287642	0.19511704299	0.077	0.379	-0.302
3652	ZNF83	ZNF83	chr19	-	53122188	53122315	53138318	53138406	53115617	53118050	53158813	53158940	3652	33	12	33	28	212	250	0.0442799123791	0.195439197465	0.764	0.582	0.182
5038	MEG3	MEG3	chr14	+	101297757	101297871	101302072	101302216	101295370	101296086	101302503	101302637	5038	1114	656	6	10	238	250	0.0443971276217	0.195820848908	0.641	0.387	0.254
4466	SIRT6	SIRT6	chr19	-	4177075	4177135	4179100	4179283	4175838	4175934	4180778	4180906	4466	59	34	49	51	250	184	0.0445343098239	0.196289978732	0.561	0.414	0.147
2273	RNF181	RNF181	chr2	+	85823641	85823772	85823944	85824054	85822836	85822972	85824226	85824301	2273	302	327	749	979	250	234	0.0445953808136	0.196423222961	0.464	0.417	0.047
3016	LYPLA1	LYPLA1	chr8	-	54974813	54974884	54975887	54975935	54965214	54965316	54978307	54978373	3016	6	2	213	8	172	195	0.0446344914968	0.196459624287	0.773	0.968	-0.195
2062	ST5	ST5	chr11	-	8720759	8720937	8724118	8724267	8720479	8720521	8728631	8728772	2062	30	57	109	123	250	250	0.0447117316616	0.196546669031	0.345	0.47	-0.125
237	QPCTL	QPCTL	chr19	+	46198694	46198976	46201804	46201957	46196670	46196814	46205055	46205172	237	15	4	76	4	250	250	0.0447159873491	0.196546669031	0.789	0.95	-0.161
1962	NDFIP1	NDFIP1	chr5	+	141520127	141520194	141524135	141524241	141515294	141515382	141531295	141534008	1962	9	383	5	649	191	230	0.0447685044309	0.196641796359	0.028	0.009	0.019
3391	MAPK9	MAPK9	chr5	-	179696279	179696409	179707439	179707608	179691780	179691839	179718847	179719071	3391	7	11	24	117	250	250	0.0448918772068	0.197047805603	0.389	0.17	0.219
849	CSRP1	CSRP1	chr1	-	201457982	201458112	201459303	201459472	201454410	201454504	201465319	201465432	849	163	88	1713	1216	250	250	0.0449458316936	0.197148761747	0.649	0.585	0.064
4093	SHC1	SHC1	chr1	-	154938018	154938257	154938421	154938556	154934773	154936407	154938637	154938707	4093	180	220	413	641	250	250	0.0450538778881	0.197486681534	0.45	0.392	0.058
1183	UBR2	UBR2	chr6	+	42647461	42647570	42650792	42650849	42646276	42646407	42652531	42652609	1183	18	17	57	23	233	181	0.0451319507565	0.197692843444	0.451	0.658	-0.207
2638	SLC31A2	SLC31A2	chr9	+	115920006	115920073	115923788	115923978	115913237	115913360	115925028	115926422	2638	5	12	1	20	191	250	0.0452004419726	0.197734895947	0.353	0.061	0.292
536	SERPINE2	SERPINE2	chr2	-	224842260	224842344	224845027	224845114	224839764	224840621	224847397	224847498	536	212	346	353	460	211	208	0.0452036439784	0.197734895947	0.377	0.431	-0.054
592	THBS3	THBS3	chr1	-	155174850	155175107	155175990	155176197	155173303	155173330	155177588	155177772	592	27	11	34	4	250	250	0.045428177948	0.198580690014	0.711	0.895	-0.184
2956	PDLIM3	PDLIM3	chr4	-	186435423	186435491	186435856	186436044	186427675	186427806	186444515	186444600	2956	5	2	18	0	250	192	0.0455452981122	0.198956106774	0.658	1.0	-0.342
4283	DPP8	DPP8	chr15	-	65746600	65746753	65748562	65748709	65743336	65743448	65756098	65756244	4283	13	2	135	2	250	250	0.0458877503505	0.200314655231	0.867	0.985	-0.118
399	CCNJL	CCNJL	chr5	-	159686475	159686778	159707531	159707745	159682555	159682715	159738864	159738979	399	3	0	59	94	250	250	0.0459463067567	0.200432895708	1.0	0.386	0.614
2860	VAC14	VAC14	chr16	-	70732539	70732714	70765397	70765530	70731041	70731160	70778325	70778482	2860	25	51	141	169	250	250	0.0461383104975	0.200747347097	0.329	0.455	-0.126
3605	CYP51A1	CYP51A1	chr7	-	91747833	91747929	91752433	91752629	91746357	91746526	91753047	91753167	3605	81	86	804	615	250	220	0.0461341180311	0.200747347097	0.453	0.535	-0.082
3965	PRKAG1	PRKAG1	chr12	-	49397539	49397705	49398289	49398416	49397340	49397378	49398746	49398801	3965	77	85	336	260	250	250	0.0461444679148	0.200747347097	0.475	0.564	-0.089
562	TPD52L2	TPD52L2	chr20	+	62514071	62514173	62520542	62520591	62505020	62505169	62521202	62522898	562	135	112	180	207	226	173	0.0460796942527	0.200747347097	0.48	0.4	0.08
2796	DNAJC10	DNAJC10	chr2	+	183597225	183597269	183600975	183601113	183595756	183595834	183605025	183605115	2796	34	26	375	491	168	250	0.0461799133246	0.200764414993	0.661	0.532	0.129
4484	HNRNPF	HNRNPF	chr10	-	43890077	43890136	43891903	43892038	43881064	43883384	43904578	43904696	4484	153	293	253	622	250	183	0.0462767886909	0.2010483405	0.277	0.229	0.048
4308	PRUNE	PRUNE	chr1	+	150990942	150991145	150997086	150997271	150990287	150990380	150999708	150999803	4308	13	0	30	8	250	250	0.0464728844788	0.201762645702	1.0	0.789	0.211
4563	LRIG1	LRIG1	chr3	-	66501982	66502057	66512861	66512933	66467552	66467690	66550613	66550845	4563	17	84	0	15	196	199	0.0465855469989	0.202113997845	0.17	0.0	0.17
2259	RNF138	RNF138	chr18	+	29693707	29693823	29703480	29703537	29672568	29672849	29704696	29704808	2259	3	179	6	88	240	181	0.0466634858665	0.202185248182	0.012	0.049	-0.037
5283	DLC1	DLC1	chr8	-	12943798	12943972	12945995	12946213	12940871	12943440	12947760	12947979	5283	158	228	360	404	250	250	0.0466654600138	0.202185248182	0.409	0.471	-0.062
550	BCL2L11	BCL2L11	chr2	+	111881626	111881716	111907620	111907724	111881309	111881446	111911356	111911481	550	46	60	17	9	214	228	0.0467486088393	0.202407810807	0.45	0.668	-0.218
3081	NAPB	NAPB	chr20	-	23375775	23375822	23377708	23377819	23375558	23375636	23383629	23383709	3081	3	7	0	12	235	171	0.0468904479697	0.202884010271	0.238	0.0	0.238
1855	CDK5RAP2	CDK5RAP2	chr9	-	123166313	123166391	123169289	123169526	123165083	123165349	123170624	123170746	1855	67	70	88	142	250	202	0.0471758365486	0.203543624268	0.436	0.334	0.102
2761	YPEL3	YPEL3	chr16	-	30106109	30106218	30106423	30106467	30103634	30104120	30106572	30107521	2761	31	51	35	105	168	233	0.0472026900681	0.203543624268	0.457	0.316	0.141
4134	PRDM11	PRDM11	chr11	+	45241120	45241308	45245767	45246394	45226261	45226329	45247545	45256675	4134	33	16	13	1	250	250	0.047081537248	0.203543624268	0.673	0.929	-0.256
4810	LPCAT3	LPCAT3	chr12	-	7086759	7086907	7087502	7087669	7086528	7086687	7087764	7087851	4810	57	72	113	91	250	250	0.0471728680806	0.203543624268	0.442	0.554	-0.112
668	DAGLB	DAGLB	chr7	-	6456471	6456552	6461357	6461435	6452596	6452665	6464382	6464466	668	25	3	77	1	202	205	0.0471497770637	0.203543624268	0.894	0.987	-0.093
5560	LDLR	LDLR	chr19	+	11238683	11238761	11240188	11240346	11231045	11231198	11241956	11244505	5560	8	437	8	1571	202	250	0.0472678827186	0.203686836965	0.022	0.006	0.016
3475	TTC4	TTC4	chr1	+	55199301	55199383	55203254	55203337	55197158	55197373	55207083	55208328	3475	16	5	95	82	206	207	0.0473064142063	0.203715045355	0.763	0.538	0.225
3584	CDIPT	CDIPT	chr16	-	29872426	29872580	29873906	29874041	29871901	29871983	29874135	29874609	3584	147	182	222	363	250	250	0.0475485618661	0.204619453058	0.447	0.379	0.068
5594	DEK	DEK	chr6	-	18255961	18256082	18256591	18256686	18249881	18250070	18258183	18258293	5594	215	340	621	1199	219	245	0.0478170736695	0.205636017691	0.414	0.367	0.047
2227	CTBP1	CTBP1	chr4	-	1231970	1232125	1235112	1235307	1221986	1222131	1242703	1242908	2227	64	266	149	445	250	250	0.0478757265479	0.205690941653	0.194	0.251	-0.057
411	APEH	APEH	chr3	+	49713488	49713652	49713810	49713948	49713323	49713399	49714041	49714133	411	79	95	761	665	250	250	0.0478944365633	0.205690941653	0.454	0.534	-0.08
6289	PYROXD1	PYROXD1	chr12	+	21602496	21602625	21605014	21605088	21598280	21598400	21608065	21608226	6289	31	11	88	66	250	198	0.0479860058936	0.205718977501	0.691	0.514	0.177
6519	CDH3	CDH3	chr16	+	68725622	68725829	68729157	68729288	68721414	68721639	68729679	68729826	6519	15	5	1940	1717	250	250	0.0479711979004	0.205718977501	0.75	0.53	0.22
6947	ZXDC	ZXDC	chr3	-	126160607	126160789	126178495	126178580	126158474	126158570	126180377	126181063	6947	39	17	38	6	209	250	0.0479978647459	0.205718977501	0.733	0.883	-0.15
4513	WDR44	WDR44	chrX	+	117575330	117575522	117576206	117576308	117570664	117570787	117576527	117576643	4513	26	12	69	68	250	226	0.0481035912934	0.206033472056	0.662	0.478	0.184
3052	ARIH2	ARIH2	chr3	+	48964894	48965246	49002351	49002415	48960180	48960244	49004557	49004708	3052	94	83	108	141	250	188	0.0482167594544	0.20637939581	0.46	0.365	0.095
1299	TRAPPC4	TRAPPC4	chr11	+	118890859	118890963	118892469	118892596	118889852	118890027	118894030	118894385	1299	95	186	476	709	228	250	0.0484698662143	0.207045323889	0.359	0.424	-0.065
3572	ENOSF1	ENOSF1	chr18	-	694247	694334	697239	697355	693881	693908	706469	706578	3572	16	18	103	54	240	211	0.0484640176005	0.207045323889	0.439	0.626	-0.187
4720	ILF2	ILF2	chr1	-	153635690	153635752	153636518	153636606	153634263	153635032	153636871	153636950	4720	508	13	685	7	212	186	0.0484451440157	0.207045323889	0.972	0.988	-0.016
1579	DNAJA2	DNAJA2	chr16	-	47005260	47005484	47005807	47005867	47001995	47002076	47007405	47007625	1579	194	427	174	489	184	250	0.0485728623811	0.207069167986	0.382	0.326	0.056
2451	COA1	COA1	chr7	-	43684849	43684998	43687133	43687233	43680171	43680248	43688198	43688251	2451	58	52	261	353	224	250	0.0485424519986	0.207069167986	0.555	0.452	0.103
2733	MYO5A	MYO5A	chr15	-	52699488	52699596	52700255	52700337	52697483	52697590	52702529	52702673	2733	25	33	26	69	206	232	0.0485729842943	0.207069167986	0.46	0.298	0.162
1499	FKBP10	FKBP10	chr17	+	39975461	39975651	39976520	39976713	39974633	39974779	39977198	39977341	1499	254	412	337	442	250	250	0.0488346221117	0.208045289786	0.381	0.433	-0.052
1090	AUP1	AUP1	chr2	-	74755877	74756062	74756258	74756409	74755543	74755616	74756488	74756626	1090	311	232	532	490	250	250	0.0490375366498	0.208630641899	0.573	0.521	0.052
6675	POLB	POLB	chr8	+	42218812	42218883	42220129	42220216	42214837	42214910	42226788	42226853	6675	34	18	95	95	195	211	0.0490251338997	0.208630641899	0.671	0.52	0.151
1910	PLEKHM2	PLEKHM2	chr1	+	16046228	16046415	16051811	16052040	16045032	16045120	16053508	16054327	1910	283	215	284	166	250	250	0.0492619977719	0.209369359638	0.568	0.631	-0.063
853	GLS	GLS	chr2	+	191789268	191789319	191792031	191792208	191788642	191788709	191795162	191795294	853	73	260	366	982	175	250	0.0492769147585	0.209369359638	0.286	0.347	-0.061
3363	PLEKHA4	PLEKHA4	chr19	-	49368759	49368867	49370793	49370883	49364657	49364758	49371339	49371884	3363	116	19	33	1	214	232	0.0493324352585	0.209385047433	0.869	0.973	-0.104
5672	XRCC5	XRCC5	chr2	+	217024790	217024884	217026701	217026771	217012805	217012999	217054947	217055057	5672	304	272	1661	1775	218	194	0.049346358329	0.209385047433	0.499	0.454	0.045
745	POGZ	POGZ	chr1	-	151397430	151397537	151400298	151400490	151396424	151396762	151400598	151400889	745	27	120	31	76	250	231	0.0494568495306	0.209714164221	0.172	0.274	-0.102
1075	CD44	CD44	chr11	+	35226058	35226187	35227658	35227790	35223217	35223334	35229651	35229753	1075	13	10	480	856	250	250	0.0497051402279	0.210626771864	0.565	0.359	0.206
151	TMEM248	TMEM248	chr7	+	66415938	66416122	66418212	66418356	66413530	66413681	66420488	66423538	151	209	203	504	387	250	250	0.0498722308255	0.211194307266	0.507	0.566	-0.059
1226	SDR39U1	SDR39U1	chr14	-	24910879	24911001	24911383	24911466	24909988	24910132	24911551	24911658	1226	44	89	52	170	207	246	0.0501077902374	0.212050841211	0.37	0.267	0.103
2049	USMG5	USMG5	chr10	-	105153955	105154151	105155502	105155789	105152127	105152223	105156165	105156270	2049	31	5	195	9	250	250	0.0503835713324	0.21300210319	0.861	0.956	-0.095
5142	CPT1C	CPT1C	chr19	+	50194917	50195027	50195077	50195210	50194364	50194597	50195495	50195650	5142	3	8	6	2	234	250	0.0504892882749	0.21300210319	0.286	0.762	-0.476
5954	TESK1	TESK1	chr9	+	35606833	35606980	35607323	35607406	35606233	35606282	35607578	35607669	5954	157	67	110	71	250	207	0.0504997920894	0.21300210319	0.66	0.562	0.098
5969	HMGXB3	HMGXB3	chr5	+	149416198	149416500	149416962	149417090	149412016	149412166	149420310	149420442	5969	187	170	224	152	250	250	0.0504784945013	0.21300210319	0.524	0.596	-0.072
6073	RNMTL1	RNMTL1	chr17	+	686322	686567	691204	691372	685512	685932	694773	695741	6073	25	30	109	71	250	250	0.0504199070125	0.21300210319	0.455	0.606	-0.151
4401	ARHGEF40	ARHGEF40	chr14	+	21541203	21541401	21542090	21543150	21538418	21538558	21543490	21543658	4401	23	10	15	1	250	250	0.0510085911814	0.215005769182	0.697	0.938	-0.241
5091	ZFPM1	ZFPM1	chr16	+	88555438	88555561	88593221	88593324	88520013	88520086	88594439	88594646	5091	2	56	2	5	247	227	0.0511700409185	0.215409005593	0.032	0.269	-0.237
6962	BARD1	BARD1	chr2	-	215645283	215646233	215657020	215657169	215633955	215634036	215661784	215661841	6962	6	32	27	56	250	250	0.0511718991147	0.215409005593	0.158	0.325	-0.167
37	MPHOSPH9	MPHOSPH9	chr12	-	123694602	123694709	123699290	123699381	123687796	123687922	123702922	123703046	37	18	11	53	12	215	231	0.0512675793132	0.21566922896	0.637	0.826	-0.189
5976	TOP3A	TOP3A	chr17	-	18208425	18208534	18210204	18210280	18205893	18206037	18211664	18211738	5976	34	65	44	47	200	233	0.0513738475879	0.215973620652	0.379	0.522	-0.143
1435	CARS	CARS	chr11	-	3063394	3063486	3068982	3069231	3061064	3061161	3078572	3078681	1435	6	23	31	45	250	216	0.0515579586208	0.216265807386	0.184	0.373	-0.189
2598	ARHGAP26	ARHGAP26	chr5	+	142526795	142526946	142586762	142586873	142513531	142513670	142593561	142593653	2598	35	15	36	33	250	235	0.0515142864453	0.216265807386	0.687	0.506	0.181
3315	PRRC2A	PRRC2A	chr6	+	31604286	31604385	31604509	31604722	31603985	31604196	31604818	31604913	3315	297	351	518	503	223	250	0.0514793076277	0.216265807386	0.487	0.536	-0.049
3465	GRB2	GRB2	chr17	-	73317739	73317908	73321978	73322101	73314156	73316634	73328780	73328878	3465	229	229	529	656	247	250	0.0515791743474	0.216265807386	0.503	0.449	0.054
1416	GALNT11	GALNT11	chr7	+	151791274	151791607	151797882	151798006	151722758	151722969	151800196	151800363	1416	30	50	43	127	250	248	0.0518068443697	0.216934774353	0.373	0.251	0.122
4176	NUP85	NUP85	chr17	+	73214279	73214401	73221197	73221332	73211848	73211918	73221436	73221559	4176	57	80	234	224	246	250	0.0517960686803	0.216934774353	0.42	0.515	-0.095
1117	VCAN	VCAN	chr5	+	82807921	82808215	82832825	82838087	82789622	82789750	82841355	82841469	1117	730	1028	517	627	250	250	0.0519933140552	0.217542634619	0.415	0.452	-0.037
4317	GTF2B	GTF2B	chr1	-	89329663	89329797	89352943	89353050	89325822	89325969	89357165	89357301	4317	347	418	168	257	231	250	0.052020322268	0.217542634619	0.473	0.414	0.059
1079	TNFRSF11B	TNFRSF11B	chr8	-	119940976	119941168	119945169	119945539	119938732	119938957	119964030	119964383	1079	5	2	111	221	250	250	0.0523706792035	0.21886407864	0.714	0.334	0.38
2960	BTRC	BTRC	chr10	+	103190101	103190209	103221737	103221815	103113789	103113985	103239124	103239214	2960	6	14	9	72	232	202	0.0524395684751	0.219008269913	0.272	0.098	0.174
1806	POLR3A	POLR3A	chr10	-	79741911	79742076	79742410	79742575	79741185	79741317	79743677	79743770	1806	13	20	76	54	250	250	0.0524974694766	0.219106410941	0.394	0.585	-0.191
2580	TTC1	TTC1	chr5	+	159476520	159476669	159478135	159478190	159470139	159470176	159491938	159492552	2580	96	16	376	108	250	179	0.0526128301997	0.219381574491	0.811	0.714	0.097
811	FAM45A	FAM45A	chr10	+	120877030	120877179	120879852	120879964	120871360	120871440	120882980	120883081	811	6	11	213	144	250	236	0.0526322885574	0.219381574491	0.34	0.583	-0.243
3073	ARF4	ARF4	chr3	-	57561274	57561400	57563042	57563114	57557089	57558025	57569624	57569734	3073	649	1454	817	1617	196	250	0.0527399547265	0.219542988009	0.363	0.392	-0.029
539	SENP3-EIF4A1	SENP3-EIF4A1	chr17	+	7478436	7478576	7479841	7480010	7477863	7477996	7480373	7480483	539	3570	4231	7224	8108	250	250	0.0527339335701	0.219542988009	0.458	0.471	-0.013
658	MAN2C1	MAN2C1	chr15	-	75652430	75652552	75652905	75653029	75652243	75652329	75653386	75653532	658	90	151	129	153	248	246	0.0528075277113	0.219680694966	0.372	0.455	-0.083
1391	MARCH6	MARCH6	chr5	+	10387105	10387178	10390443	10390612	10378870	10378944	10391653	10391843	1391	27	325	9	226	197	250	0.0529248543865	0.220025063699	0.095	0.048	0.047
3708	POMGNT1	POMGNT1	chr1	-	46660224	46660323	46660515	46660633	46659945	46660073	46661482	46661596	3708	93	97	291	218	242	223	0.053072381753	0.220207165723	0.469	0.552	-0.083
4351	BNIP2	BNIP2	chr15	-	59961474	59961561	59963381	59963513	59961090	59961189	59964835	59964938	4351	196	163	254	159	250	211	0.0530461827182	0.220207165723	0.504	0.574	-0.07
6961	BARD1	BARD1	chr2	-	215657020	215657169	215661784	215661841	215645283	215646233	215674135	215674435	6961	0	18	9	53	181	250	0.0530467075315	0.220207165723	0.0	0.19	-0.19
2613	SPOP	SPOP	chr17	-	47745388	47745440	47753256	47753378	47700094	47700238	47755294	47755525	2613	7	6	14	2	246	176	0.0533238626671	0.221106563364	0.455	0.834	-0.379
1624	LEPROTL1	LEPROTL1	chr8	+	29959413	29959489	29961815	29962002	29952921	29953044	29963261	29965587	1624	2	67	35	342	200	250	0.053481886494	0.221185802	0.036	0.113	-0.077
3645	DPYSL2	DPYSL2	chr8	+	26509772	26509952	26510747	26510913	26505145	26505316	26513130	26515693	3645	150	137	226	152	250	250	0.053418433631	0.221185802	0.523	0.598	-0.075
4140	MEGF11	MEGF11	chr15	-	66416236	66416338	66420643	66420749	66411423	66411524	66545942	66546075	4140	13	118	1	49	230	226	0.0534776272802	0.221185802	0.098	0.02	0.078
5936	OSBPL7	OSBPL7	chr17	-	45897094	45897148	45897336	45897462	45896351	45896465	45897569	45897731	5936	24	3	37	16	250	178	0.053423467393	0.221185802	0.851	0.622	0.229
6725	GAREM	GAREM	chr18	-	29850179	29850346	29866993	29868166	29843483	29848731	29890155	29890286	6725	68	23	16	13	250	250	0.0538329532542	0.222493237687	0.747	0.552	0.195
2277	KCTD1	KCTD1	chr18	-	24056478	24056623	24081035	24081214	24039583	24039889	24128854	24129399	2277	15	109	63	257	250	250	0.0539087444873	0.222661993281	0.121	0.197	-0.076
4629	GATS	GATS	chr7	-	99820219	99820343	99821192	99821321	99806558	99809617	99821504	99821698	4629	55	6	84	2	250	248	0.0541511057965	0.223518077004	0.901	0.977	-0.076
6632	USP20	USP20	chr9	+	132625464	132625578	132627581	132627660	132623821	132623891	132630283	132630728	6632	23	44	20	17	238	203	0.0542075240694	0.223606036786	0.308	0.501	-0.193
3290	RNF216	RNF216	chr7	-	5770345	5770448	5778906	5778983	5769062	5769227	5780603	5781446	3290	44	74	55	55	201	227	0.0542637006525	0.223692886379	0.402	0.53	-0.128
2699	MLKL	MLKL	chr16	-	74712796	74712878	74716548	74716684	74709510	74709662	74719383	74719481	2699	4	0	65	61	250	206	0.054340956435	0.22386646283	1.0	0.468	0.532
1481	NUP54	NUP54	chr4	-	77052382	77052437	77065301	77065445	77051808	77051902	77065542	77065626	1481	132	54	197	118	250	179	0.0544581132961	0.223971085557	0.636	0.544	0.092
3656	KANSL3	KANSL3	chr2	-	97285408	97285499	97297048	97297219	97285095	97285281	97302657	97302922	3656	40	39	37	65	250	215	0.0544718498238	0.223971085557	0.469	0.329	0.14
5022	RAB6A	RAB6A	chr11	-	73429657	73429763	73431890	73431944	73427295	73427407	73441809	73441868	5022	131	144	284	234	178	230	0.0544498780381	0.223971085557	0.54	0.611	-0.071
1119	GUSB	GUSB	chr7	-	65441001	65441189	65444820	65444898	65439905	65440058	65445210	65445396	1119	46	36	105	135	202	250	0.0546220342835	0.224443700872	0.613	0.49	0.123
5740	ERMARD	ERMARD	chr6	+	170176429	170176507	170176550	170176769	170176035	170176161	170179277	170179391	5740	2	133	6	89	202	250	0.054866980159	0.225304833419	0.018	0.077	-0.059
4919	SLC25A13	SLC25A13	chr7	-	95838149	95838289	95864113	95864229	95822348	95822495	95906507	95906650	4919	5	20	202	322	240	250	0.054952101969	0.22550898031	0.207	0.395	-0.188
3561	OBSCN	OBSCN	chr1	+	228479598	228479862	228480223	228480487	228476325	228476589	228481053	228481317	3561	0	3	8	4	250	250	0.0549945331131	0.225537785832	0.0	0.667	-0.667
3210	KIAA0556	KIAA0556	chr16	+	27710854	27710920	27712909	27713016	27709648	27709821	27715216	27715319	3210	13	24	13	59	190	231	0.0551467081797	0.226016334875	0.397	0.211	0.186
5394	RFC1	RFC1	chr4	-	39324959	39325037	39328182	39328260	39322906	39322994	39329143	39329376	5394	42	23	103	99	202	202	0.0552509002121	0.226192602969	0.646	0.51	0.136
5853	ANO10	ANO10	chr3	-	43621844	43621964	43640023	43640158	43618183	43618753	43647205	43647355	5853	4	17	13	211	250	244	0.0552607458344	0.226192602969	0.187	0.057	0.13
6903	BCL7B	BCL7B	chr7	-	72954211	72954382	72957877	72957974	72952263	72952343	72966496	72966572	6903	124	219	241	325	221	250	0.0554527919023	0.226832904063	0.39	0.456	-0.066
845	PSMB3	PSMB3	chr17	+	36916760	36916861	36918663	36918758	36912135	36912243	36920371	36920484	845	6	227	4	625	225	219	0.0555063214784	0.226906137032	0.025	0.006	0.019
2561	TRMT10B	TRMT10B	chr9	+	37768072	37768225	37769937	37770016	37763625	37763750	37770668	37770736	2561	8	12	26	13	250	203	0.0556973130939	0.227540851248	0.351	0.619	-0.268
133	NUP50	NUP50	chr22	+	45574118	45574781	45577166	45577248	45571774	45571961	45579282	45579401	133	51	75	175	172	250	206	0.0558012828915	0.227702644911	0.359	0.456	-0.097
3685	SIN3A	SIN3A	chr15	-	75706545	75706652	75714987	75715164	75705103	75705386	75722527	75722749	3685	245	179	84	87	250	231	0.0558084202709	0.227702644911	0.558	0.471	0.087
3528	ZNF195	ZNF195	chr11	-	3381949	3382018	3383026	3383119	3379156	3381795	3392204	3392300	3528	14	7	18	26	217	193	0.0559196269771	0.227864430081	0.64	0.381	0.259
578	UBE2F	UBE2F	chr2	+	238896604	238896634	238903385	238903451	238881733	238881867	238925207	238925275	578	19	57	30	172	154	190	0.0559009714142	0.227864430081	0.291	0.177	0.114
5095	DIABLO	DIABLO	chr12	-	122709058	122709191	122709191	122709295	122701305	122701416	122710511	122711115	5095	21	143	18	235	228	250	0.0559610901376	0.227887585094	0.139	0.077	0.062
5312	ANXA2	ANXA2	chr15	-	60674540	60674640	60678226	60678285	60656627	60656722	60690141	60690185	5312	19	1271	153	16980	183	224	0.0559977262042	0.227891065939	0.018	0.011	0.007
2016	CCT5	CCT5	chr5	+	10260903	10261023	10261671	10261857	10258497	10258647	10262592	10262730	2016	494	353	2527	2087	244	250	0.0560691974867	0.228036218897	0.589	0.554	0.035
5087	ZNF131	ZNF131	chr5	+	43139266	43139411	43161350	43162033	43123310	43123412	43173419	43173550	5087	91	99	45	77	250	250	0.0561547939691	0.228238597823	0.479	0.369	0.11
2483	TMEM167A	TMEM167A	chr5	-	82357695	82357730	82360826	82360936	82348664	82352973	82373139	82373272	2483	90	57	221	203	234	159	0.0562048901657	0.228243382498	0.518	0.425	0.093
6965	GON4L	GON4L	chr1	-	155722994	155723205	155724165	155724279	155721750	155722378	155726748	155726868	6965	40	29	48	63	238	250	0.056227644393	0.228243382498	0.592	0.445	0.147
1310	OLA1	OLA1	chr2	-	175094035	175094179	175111442	175111543	175087760	175087888	175113179	175113365	1310	189	452	339	996	225	250	0.056301431872	0.22839733732	0.317	0.274	0.043
1376	DDX50	DDX50	chr10	+	70694554	70694674	70695761	70695835	70679587	70679737	70696691	70696851	1376	0	53	6	95	244	198	0.056463301241	0.228908189436	0.0	0.049	-0.049
425	TMC4	TMC4	chr19	-	54669152	54669300	54671896	54672018	54668167	54668335	54672173	54672406	425	70	24	30	21	246	250	0.0565487584035	0.229108805516	0.748	0.592	0.156
5286	SIK3	SIK3	chr11	-	116731989	116732099	116732556	116732642	116729980	116730320	116732917	116733043	5286	38	106	49	83	210	234	0.0565877286441	0.229120943251	0.285	0.397	-0.112
2671	STOML2	STOML2	chr9	-	35102091	35102191	35102682	35102820	35101900	35101959	35103046	35103192	2671	20	252	95	746	250	224	0.0566948926288	0.229409003274	0.066	0.102	-0.036
88	CHORDC1	CHORDC1	chr11	-	89944382	89944486	89947185	89947343	89943703	89943762	89951302	89951352	88	11	428	1	254	250	228	0.0567543865775	0.22950392896	0.023	0.004	0.019
3713	FRS2	FRS2	chr12	+	69874078	69874139	69879981	69880077	69864128	69864310	69924644	69924740	3713	5	5	0	5	185	220	0.056905299023	0.229968178602	0.543	0.0	0.543
3176	IST1	IST1	chr16	+	71950364	71950545	71954641	71954725	71929395	71929492	71955245	71955356	3176	9	340	0	236	250	208	0.0569718112883	0.230010169298	0.022	0.0	0.022
5875	RAB5B	RAB5B	chr12	+	56383730	56383882	56384465	56384588	56380652	56380907	56385143	56385237	5875	152	158	446	594	250	247	0.0569879175933	0.230010169298	0.487	0.426	0.061
4468	MICAL2	MICAL2	chr11	+	12257723	12257792	12260982	12261132	12248571	12248678	12278331	12278518	4468	14	19	256	173	193	250	0.0571634004629	0.230572322703	0.488	0.657	-0.169
3514	AP3S1	AP3S1	chr5	+	115205713	115205825	115230783	115230855	115177618	115177803	115238581	115238689	3514	6	119	28	242	236	196	0.0573101205552	0.231017821403	0.04	0.088	-0.048
4119	HSPH1	HSPH1	chr13	-	31714320	31714446	31715258	31715396	31713136	31713244	31717928	31718060	4119	5034	4152	696	642	250	250	0.0573934353957	0.231207330826	0.548	0.52	0.028
3935	MAP2K1	MAP2K1	chr15	+	66774092	66774217	66777327	66777529	66736993	66737045	66779565	66779630	3935	495	352	878	527	249	250	0.057437222574	0.231237465597	0.585	0.626	-0.041
6778	SRF	SRF	chr6	+	43143443	43143705	43144285	43144405	43141584	43141851	43146031	43146223	6778	329	260	318	199	250	244	0.057576325157	0.231651051753	0.553	0.609	-0.056
2054	SYDE2	SYDE2	chr1	-	85643828	85643955	85647780	85648883	85634726	85634908	85655739	85656435	2054	19	14	27	7	250	250	0.0576685157701	0.231875490492	0.576	0.794	-0.218
7077	CCT4	CCT4	chr2	-	62107420	62107529	62110593	62110683	62106003	62106146	62112154	62112207	7077	302	622	621	1504	214	233	0.0577268130427	0.231963452536	0.346	0.31	0.036
5708	CTPS2	CTPS2	chrX	-	16688702	16688797	16696484	16696573	16685784	16685847	16701216	16701349	5708	13	20	145	109	213	219	0.0578289671593	0.232106298438	0.401	0.578	-0.177
5944	SLC50A1	SLC50A1	chr1	+	155109303	155109427	155110036	155110198	155108774	155108872	155110454	155110574	5944	4	25	13	297	248	250	0.0578352481742	0.232106298438	0.139	0.042	0.097
2364	RBBP8	RBBP8	chr18	+	20586325	20586395	20596790	20596887	20581548	20581692	20602091	20602233	2364	45	29	219	229	194	221	0.0579195271668	0.232298153983	0.639	0.521	0.118
3569	PRMT7	PRMT7	chr16	+	68358585	68358735	68371361	68371474	68349799	68349977	68373224	68373466	3569	10	71	3	72	250	237	0.0580315939247	0.232601146448	0.118	0.038	0.08
2786	SIN3B	SIN3B	chr19	+	16963879	16963969	16973162	16973370	16962222	16962345	16974490	16974607	2786	39	50	74	56	214	250	0.0580866827264	0.232675523449	0.477	0.607	-0.13
3326	TLE1	TLE1	chr9	-	84268888	84268951	84300590	84300635	84249011	84249216	84300747	84300811	3326	118	7	97	1	169	187	0.0583921171628	0.233605147117	0.949	0.991	-0.042
6619	ARNTL2	ARNTL2	chr12	+	27568801	27568880	27571020	27571129	27556365	27556474	27573328	27578746	6619	0	5	155	240	203	233	0.0583884730015	0.233605147117	0.0	0.426	-0.426
3336	PCYT2	PCYT2	chr17	-	79863257	79863323	79863545	79863611	79862941	79863030	79863975	79864053	3336	38	47	157	307	190	190	0.0585249354138	0.233842731274	0.447	0.338	0.109
6948	HDAC6	HDAC6	chrX	+	48682331	48682478	48682575	48682704	48682081	48682195	48682953	48683380	6948	140	201	133	140	250	250	0.0584888694836	0.233842731274	0.411	0.487	-0.076
6301	PPP4R3A	PPP4R3A	chr14	-	91942751	91942868	91943252	91943330	91942193	91942310	91947919	91948537	6301	80	106	137	126	202	241	0.0586000651497	0.233996122218	0.474	0.565	-0.091
1935	FAM20C	FAM20C	chr7	+	195553	195732	208897	208976	192968	193804	286380	286473	1935	252	112	145	90	250	203	0.0586992996094	0.234245513291	0.646	0.567	0.079
1661	POLL	POLL	chr10	-	103344358	103344676	103345072	103345235	103343264	103343438	103345618	103345913	1661	20	24	59	35	250	250	0.058750549484	0.234303224586	0.455	0.628	-0.173
4252	PLAUR	PLAUR	chr19	-	44156376	44156523	44159590	44159725	44150246	44150700	44160630	44160792	4252	67	11	1271	377	250	250	0.0589184569439	0.234825814941	0.859	0.771	0.088
2767	SNHG1	SNHG1	chr11	-	62622359	62622410	62622604	62622688	62621990	62622023	62622895	62622938	2767	105	76	86	93	208	175	0.0591008257381	0.235405352799	0.538	0.438	0.1
1026	DCAF12	DCAF12	chr9	-	34093283	34093446	34096713	34096779	34089409	34089588	34098321	34098515	1026	32	96	153	301	190	250	0.0591826451197	0.23558391673	0.305	0.401	-0.096
681	FUZ	FUZ	chr19	-	50315507	50315592	50315894	50315993	50314887	50314956	50316252	50316567	681	24	54	17	76	223	209	0.0593487819774	0.236097684206	0.294	0.173	0.121
2372	TOP2B	TOP2B	chr3	-	25659908	25660000	25660144	25660340	25656921	25657077	25661352	25661553	2372	219	128	300	229	250	216	0.0595657084467	0.236665001308	0.596	0.531	0.065
4778	DDHD2	DDHD2	chr8	+	38105230	38105353	38107225	38107321	38103750	38103818	38109429	38109546	4778	85	41	91	70	247	220	0.0595468024296	0.236665001308	0.649	0.537	0.112
4243	STK19	STK19	chr6	+	31947190	31947330	31948227	31948325	31946679	31946775	31948430	31948578	4243	118	39	58	33	250	222	0.0596903563196	0.236717234993	0.729	0.609	0.12
5834	ATXN3	ATXN3	chr14	-	92560089	92560175	92563017	92563182	92559595	92559662	92572872	92572965	5834	16	5	54	46	250	210	0.0596725348437	0.236717234993	0.729	0.496	0.233
6926	STARD10	STARD10	chr11	-	72468811	72468929	72469574	72469678	72466745	72466798	72470278	72470426	6926	32	33	432	272	228	242	0.0596800329297	0.236717234993	0.507	0.628	-0.121
4028	GSTT1	GSTT1	chr22	-	24379360	24379450	24381699	24381787	24376132	24376617	24384119	24384311	4028	59	9	97	5	212	214	0.0598472341627	0.237155151898	0.869	0.951	-0.082
923	COPG1	COPG1	chr3	+	128986779	128986883	128987337	128987463	128985866	128985942	128987774	128987843	923	187	225	470	452	228	250	0.0598752526694	0.237155151898	0.477	0.533	-0.056
1976	TSNAX-DISC1	TSNAX-DISC1	chr1	+	231678226	231678357	231696873	231697001	231672958	231673073	231752389	231752652	1976	34	2	159	0	250	250	0.0599774109143	0.237412138044	0.944	1.0	-0.056
2393	ITGB3BP	ITGB3BP	chr1	-	63955753	63955889	63974198	63974241	63920560	63920639	63988799	63988944	2393	9	5	14	1	167	250	0.0600322327127	0.237481546675	0.729	0.954	-0.225
6829	RNF14	RNF14	chr5	+	141357867	141358395	141359687	141359916	141353147	141353307	141362944	141363117	6829	7	70	46	215	250	250	0.0602733724017	0.238287466683	0.091	0.176	-0.085
2020	ITGB1	ITGB1	chr10	-	33200813	33201052	33208812	33209012	33200375	33200598	33209172	33209313	2020	489	676	7030	8657	250	250	0.0604130690506	0.238550149082	0.42	0.448	-0.028
2056	ANAPC1	ANAPC1	chr2	-	112622382	112622528	112625599	112625673	112621251	112621472	112630206	112630289	2056	5	21	67	111	198	250	0.0604147260903	0.238550149082	0.231	0.433	-0.202
5472	NUP88	NUP88	chr17	-	5302871	5302970	5307418	5307566	5298210	5298301	5308376	5308563	5472	163	115	308	162	250	223	0.0604926810341	0.238709966237	0.558	0.629	-0.071
2597	UBE2D3	UBE2D3	chr4	-	103730948	103731012	103747641	103747793	103723717	103723795	103789871	103790050	2597	6	2	17	0	250	188	0.0607725557101	0.239221512557	0.693	1.0	-0.307
343	THEMIS2	THEMIS2	chr1	+	28206154	28206565	28208481	28209554	28203098	28203239	28211805	28211962	343	4	7	192	101	250	250	0.0607147538379	0.239221512557	0.364	0.655	-0.291
3496	VAPB	VAPB	chr20	+	57014000	57014081	57015962	57016139	56993266	56993419	57019132	57026156	3496	4	81	6	463	205	250	0.0607423816775	0.239221512557	0.057	0.016	0.041
6992	KIAA0895	KIAA0895	chr7	-	36370590	36370688	36373464	36373770	36363758	36366527	36374654	36374787	6992	62	49	35	48	250	222	0.0607209805216	0.239221512557	0.529	0.393	0.136
5432	CADM1	CADM1	chr11	-	115069125	115069158	115080293	115080377	115049363	115049495	115085327	115085500	5432	211	24	165	9	208	157	0.0610877323663	0.240313630291	0.869	0.933	-0.064
6785	TFDP2	TFDP2	chr3	-	141713861	141713983	141724282	141724386	141712379	141712427	141747420	141747507	6785	13	30	12	66	228	246	0.0611475005436	0.240400266026	0.319	0.164	0.155
4212	NDUFA5	NDUFA5	chr7	-	123185664	123185730	123190523	123190640	123177051	123182274	123197457	123197502	4212	176	94	387	153	241	190	0.0612047516976	0.240476905344	0.596	0.666	-0.07
4998	PAAF1	PAAF1	chr11	+	73611314	73611465	73620443	73620638	73610190	73610289	73625457	73625549	4998	67	83	69	54	250	250	0.0613416882769	0.240866345645	0.447	0.561	-0.114
5336	HES4	HES4	chr1	-	934905	934993	935071	935167	934341	934812	935245	935552	5336	68	103	16	11	220	212	0.0618545851521	0.242581190169	0.389	0.584	-0.195
5874	NARF	NARF	chr17	+	80430439	80430574	80436675	80436794	80426639	80426772	80438957	80439087	5874	236	210	258	178	250	243	0.061834804996	0.242581190169	0.522	0.585	-0.063
2857	GIT1	GIT1	chr17	-	27902829	27902916	27903095	27903149	27902305	27902488	27903237	27903468	2857	44	3	117	1	178	211	0.061902453232	0.242619522852	0.946	0.993	-0.047
814	TMEM206	TMEM206	chr1	-	212553236	212553379	212558615	212558767	212548534	212548642	212560232	212560442	814	28	8	96	10	250	250	0.0619594775161	0.242693673001	0.778	0.906	-0.128
1972	TXNRD1	TXNRD1	chr12	+	104705067	104705190	104707022	104707095	104682708	104682818	104709554	104709674	1972	64	34	1025	813	247	197	0.0622276641909	0.243594341261	0.6	0.501	0.099
172	PKN3	PKN3	chr9	+	131477647	131477739	131479025	131479202	131477450	131477514	131480603	131480666	172	3	12	100	126	216	250	0.062310054163	0.243767036219	0.224	0.479	-0.255
1099	DDX46	DDX46	chr5	+	134120055	134120231	134121154	134121276	134117610	134117776	134124202	134124281	1099	3	77	1	313	250	246	0.0628453103596	0.245559375264	0.037	0.003	0.034
6956	LUC7L	LUC7L	chr16	-	240539	240569	242925	243014	238969	240134	249060	249237	6956	328	116	212	53	213	154	0.0628265326787	0.245559375264	0.672	0.743	-0.071
2871	P4HTM	P4HTM	chr3	+	49042293	49042603	49043209	49043300	49041530	49041693	49043496	49043620	2871	37	65	90	99	250	215	0.0630467176511	0.246044451421	0.329	0.439	-0.11
3094	PSMD4	PSMD4	chr1	+	151237307	151237394	151237641	151237710	151236389	151236504	151237869	151238085	3094	264	125	747	445	211	193	0.0630344020955	0.246044451421	0.659	0.606	0.053
2901	MOK	MOK	chr14	-	102691431	102692745	102698871	102699045	102690833	102691131	102700024	102700126	2901	15	19	11	4	250	250	0.0631336621815	0.246152472027	0.441	0.733	-0.292
6169	USP37	USP37	chr2	-	219320302	219320441	219321814	219321884	219314973	219319740	219324512	219324628	6169	4	0	22	20	194	250	0.0631516940324	0.246152472027	1.0	0.586	0.414
2362	SLBP	SLBP	chr4	-	1705322	1705427	1713600	1713717	1701737	1701797	1713856	1714468	2362	17	295	15	513	241	229	0.0634043288809	0.24674307537	0.052	0.027	0.025
2374	UQCRH	UQCRH	chr1	+	46774772	46774799	46775826	46775988	46769284	46769492	46782223	46782449	2374	703	1792	967	2209	151	250	0.0633844228838	0.24674307537	0.394	0.42	-0.026
5402	ABHD2	ABHD2	chr15	+	89659552	89659752	89694907	89695083	89631380	89631794	89698597	89698765	5402	2	26	2	213	250	250	0.0634194401602	0.24674307537	0.071	0.009	0.062
1433	LYRM1	LYRM1	chr16	+	20913807	20914039	20926877	20927036	20911619	20911857	20931443	20931536	1433	2	75	19	207	250	250	0.0636860046496	0.247628915515	0.026	0.084	-0.058
567	CTNND1	CTNND1	chr11	+	57558965	57559145	57561481	57561553	57529233	57529518	57563048	57563201	567	4	90	4	727	250	196	0.063780910052	0.247846623625	0.034	0.004	0.03
1708	SASH1	SASH1	chr6	+	148835459	148835592	148840682	148841029	148808749	148808851	148846426	148846501	1708	24	33	74	56	250	250	0.0638675796165	0.248032082059	0.421	0.569	-0.148
5489	ASCC1	ASCC1	chr10	-	73892814	73892939	73912626	73912746	73855789	73857208	73921295	73921432	5489	41	2	123	21	244	249	0.0639832989588	0.24833006159	0.954	0.857	0.097
5793	PHF3	PHF3	chr6	+	64394029	64395812	64401626	64401933	64356430	64356700	64404470	64404654	5793	3	56	0	80	250	250	0.0640288998226	0.248355702174	0.051	0.0	0.051
5570	LDLR	LDLR	chr19	+	11221327	11221447	11222189	11222315	11218067	11218190	11223953	11224125	5570	403	369	1533	1206	244	250	0.0641937544295	0.24869222747	0.528	0.566	-0.038
6330	EP300	EP300	chr22	+	41565506	41565620	41566409	41566575	41564724	41564871	41568502	41568667	6330	88	101	86	143	238	250	0.064170907958	0.24869222747	0.478	0.387	0.091
3342	ASPH	ASPH	chr8	-	62550880	62550922	62555446	62555479	62550505	62550562	62555944	62555992	3342	20	9	635	595	157	166	0.0643594254117	0.249182480515	0.701	0.53	0.171
514	NEMF	NEMF	chr14	-	50301080	50301167	50304856	50304924	50300140	50300214	50307435	50307584	514	14	34	62	78	192	211	0.064609978227	0.250000577963	0.312	0.466	-0.154
298	HNRNPM	HNRNPM	chr19	+	8536209	8536311	8538547	8538592	8533657	8533718	8539050	8539128	298	520	235	850	460	226	169	0.0647714998145	0.250321409174	0.623	0.58	0.043
5773	MRPL2	MRPL2	chr6	-	43023282	43023356	43023634	43023745	43021766	43022224	43023818	43023934	5773	39	28	209	89	235	198	0.0647633691855	0.250321409174	0.54	0.664	-0.124
302	CYP20A1	CYP20A1	chr2	+	204150334	204150455	204156984	204157049	204144781	204144836	204161196	204161286	302	21	25	55	33	245	189	0.0650095186993	0.250863674574	0.393	0.563	-0.17
3874	GEN1	GEN1	chr2	+	17950004	17950078	17952462	17952554	17947845	17947956	17953900	17954051	3874	9	5	23	40	198	216	0.0650299775038	0.250863674574	0.663	0.385	0.278
7051	RABL3	RABL3	chr3	-	120409295	120409334	120412999	120413071	120405527	120408735	120417269	120417420	7051	23	16	95	32	196	163	0.0650039429377	0.250863674574	0.545	0.712	-0.167
1483	NUP54	NUP54	chr4	-	77057338	77057565	77065301	77065445	77053675	77053872	77065542	77065626	1483	133	2	201	11	250	250	0.065115013446	0.250887792279	0.985	0.948	0.037
547	PQLC3	PQLC3	chr2	+	11312050	11312171	11315093	11315135	11304329	11304387	11317862	11318998	547	246	103	104	28	245	166	0.0650780335046	0.250887792279	0.618	0.716	-0.098
5628	AAMDC	AAMDC	chr11	+	77553524	77553674	77580767	77580863	77532207	77532287	77583220	77583398	5628	32	61	93	110	250	220	0.0652181138919	0.251133112078	0.316	0.427	-0.111
2147	AGTRAP	AGTRAP	chr1	+	11805859	11805894	11807496	11807602	11796141	11796292	11808471	11808646	2147	5	44	7	204	159	230	0.0653002633779	0.251219527981	0.141	0.047	0.094
2965	GOLGA4	GOLGA4	chr3	+	37323448	37323763	37327504	37327552	37315026	37315092	37330725	37330782	2965	47	13	111	58	250	172	0.0653588880301	0.251219527981	0.713	0.568	0.145
5374	CPSF3L	CPSF3L	chr1	-	1254675	1254904	1256375	1256473	1250899	1250998	1259960	1260067	5374	69	149	85	262	222	250	0.0653231232529	0.251219527981	0.343	0.268	0.075
1613	NOTCH2	NOTCH2	chr1	-	120529582	120529705	120539619	120539955	120512133	120512367	120547951	120548211	1613	211	199	221	160	250	247	0.0655259620319	0.251598837901	0.512	0.577	-0.065
3983	ATP6V0A1	ATP6V0A1	chr17	+	40618446	40618525	40620027	40620125	40612865	40613029	40622107	40622236	3983	47	33	80	93	203	222	0.0655760827312	0.251598837901	0.609	0.485	0.124
838	ZZZ3	ZZZ3	chr1	-	78097534	78099090	78107068	78107131	78050201	78050340	78107206	78107340	838	11	15	31	99	187	250	0.0655453794693	0.251598837901	0.495	0.295	0.2
2403	TBC1D10B	TBC1D10B	chr16	-	30371047	30371162	30376220	30376327	30369983	30370138	30376425	30376533	2403	51	3	196	2	231	239	0.0660326390245	0.253157514187	0.946	0.99	-0.044
493	IMPA1	IMPA1	chr8	-	82588468	82588514	82591360	82591465	82586075	82586184	82592884	82593018	493	48	10	92	39	229	170	0.0660618289495	0.253157514187	0.781	0.637	0.144
1681	MSI1	MSI1	chr12	-	120791101	120791182	120794704	120794822	120789146	120789203	120795618	120795701	1681	109	86	15	23	242	205	0.0661798596602	0.253167966455	0.518	0.356	0.162
217	KRIT1	KRIT1	chr7	-	91874215	91874485	91874740	91874909	91873315	91873463	91875219	91875414	217	0	26	4	33	250	250	0.0661954203269	0.253167966455	0.0	0.108	-0.108
2186	GPS2	GPS2	chr17	-	7216886	7217040	7217224	7217307	7216698	7216788	7217398	7217478	2186	58	156	171	331	207	250	0.0662557138807	0.253167966455	0.31	0.384	-0.074
3449	HACL1	HACL1	chr3	-	15628031	15628109	15631046	15631119	15626754	15626849	15633106	15633187	3449	25	16	35	46	197	202	0.0662633066541	0.253167966455	0.616	0.438	0.178
5833	ATXN3	ATXN3	chr14	-	92560089	92560175	92562436	92562481	92559595	92559662	92563017	92563182	5833	14	7	36	46	169	210	0.0662141475939	0.253167966455	0.713	0.493	0.22
829	GPT2	GPT2	chr16	+	46950539	46950619	46952532	46952669	46943595	46943839	46956153	46956328	829	10	34	98	169	204	250	0.0663132586415	0.253206921036	0.265	0.415	-0.15
3384	DDX49	DDX49	chr19	+	19031388	19031512	19032471	19032557	19030483	19030665	19032651	19032773	3384	143	56	169	96	248	210	0.0663740022131	0.253287010243	0.684	0.599	0.085
730	ATP1B1	ATP1B1	chr1	+	169096461	169096646	169099247	169099328	169094121	169094277	169100529	169101960	730	698	410	1174	595	250	205	0.0664353745182	0.253369401381	0.583	0.618	-0.035
301	CYP20A1	CYP20A1	chr2	+	204110568	204110618	204111477	204111644	204103163	204103857	204116689	204116832	301	17	12	23	38	174	250	0.0666109936888	0.253887144706	0.671	0.465	0.206
2840	MELK	MELK	chr9	+	36583623	36583709	36589532	36589649	36581640	36581736	36594624	36594768	2840	0	11	73	317	210	241	0.0666844610515	0.254015150979	0.0	0.209	-0.209
333	MPP5	MPP5	chr14	+	67768688	67768835	67769126	67769288	67768105	67768183	67770238	67770316	333	54	35	217	217	250	250	0.0667965457919	0.254290018021	0.607	0.5	0.107
3856	MAP3K6	MAP3K6	chr1	-	27685907	27686013	27686348	27686485	27685199	27685357	27686731	27686859	3856	188	127	84	81	250	230	0.0669462890298	0.254707834427	0.577	0.488	0.089
1844	TMEM14B	TMEM14B	chr6	+	10749854	10749931	10751365	10751467	10749434	10749501	10756699	10757214	1844	216	0	567	13	201	226	0.0672018958162	0.255375223421	1.0	0.98	0.02
4350	PTPN13	PTPN13	chr4	+	87690921	87691136	87691253	87691352	87688969	87689129	87692323	87692688	4350	59	109	117	149	250	223	0.0671755073041	0.255375223421	0.326	0.412	-0.086
5495	CRLS1	CRLS1	chr20	+	5996006	5996136	6011930	6012016	5990420	5990558	6012657	6012726	5495	78	65	211	121	250	210	0.0673001524858	0.255596106847	0.502	0.594	-0.092
2847	ARFGAP2	ARFGAP2	chr11	-	47195309	47195391	47196565	47196649	47194976	47195033	47196732	47196864	2847	75	69	151	200	208	206	0.0674017714466	0.25561931284	0.518	0.428	0.09
3079	TAGLN2	TAGLN2	chr1	-	159889063	159889166	159889450	159889625	159887896	159888731	159890119	159890327	3079	1721	1884	4422	5202	250	227	0.0674668024625	0.25561931284	0.453	0.436	0.017
6582	RNF19A	RNF19A	chr8	-	101287180	101287389	101299728	101300495	101282096	101282241	101322094	101322394	6582	80	149	178	243	250	250	0.0674592551853	0.25561931284	0.349	0.423	-0.074
6788	PLAA	PLAA	chr9	-	26910335	26910437	26913876	26913945	26907831	26907996	26917094	26917163	6788	32	47	68	165	193	226	0.0673536191117	0.25561931284	0.444	0.326	0.118
2981	LOXL2	LOXL2	chr8	-	23177397	23177565	23179642	23179794	23167180	23167424	23185894	23186078	2981	488	10	747	0	250	250	0.0677345787553	0.256481291375	0.98	1.0	-0.02
6208	GALT	GALT	chr9	+	34648111	34648168	34648330	34648453	34647828	34647958	34648758	34648891	6208	34	50	51	43	181	247	0.0678013271996	0.256581493128	0.481	0.618	-0.137
2972	ACER3	ACER3	chr11	+	76637600	76637711	76670022	76670075	76571916	76572123	76687332	76687385	2972	11	0	105	25	235	177	0.0678540976859	0.25662871031	1.0	0.76	0.24
2300	BCL2L13	BCL2L13	chr22	+	18171751	18171908	18178906	18178976	18165979	18166087	18185008	18185152	2300	48	17	198	121	250	194	0.0680203655346	0.257088300908	0.687	0.559	0.128
2967	NXF1	NXF1	chr11	-	62560112	62560173	62561729	62561912	62559597	62559986	62562406	62562479	2967	734	668	175	126	250	185	0.0680563472023	0.257088300908	0.448	0.507	-0.059
234	DHRS4	DHRS4	chr14	+	24429110	24429212	24434970	24435041	24424243	24424421	24435140	24435192	234	30	15	44	44	226	195	0.0683375967725	0.257469078905	0.633	0.463	0.17
4148	ZFAND5	ZFAND5	chr9	-	74974333	74974437	74975025	74975137	74971846	74971972	74975543	74975703	4148	904	1173	835	1216	236	228	0.0683278786162	0.257469078905	0.427	0.399	0.028
4352	BNIP2	BNIP2	chr15	-	59961090	59961189	59961474	59961561	59955061	59956319	59963381	59963513	4352	129	127	135	181	211	223	0.06827379043	0.257469078905	0.518	0.441	0.077
5763	VEZT	VEZT	chr12	+	95650925	95651015	95656681	95656857	95650325	95650398	95660132	95660408	5763	27	135	133	439	214	250	0.0683361525488	0.257469078905	0.189	0.261	-0.072
6308	PUM2	PUM2	chr2	-	20518297	20518406	20527070	20527139	20511996	20512184	20550357	20550611	6308	1	66	14	189	193	233	0.0683592734227	0.257469078905	0.018	0.082	-0.064
6317	PPP2R5A	PPP2R5A	chr1	+	212515529	212515622	212519144	212519275	212506838	212506940	212520688	212520748	6317	39	61	189	195	217	250	0.0684907900466	0.257811963243	0.424	0.528	-0.104
6160	TOMM40L	TOMM40L	chr1	+	161197047	161197140	161197425	161197527	161196677	161196745	161197673	161197779	6160	7	4	21	42	217	226	0.0685953012989	0.257900515922	0.646	0.342	0.304
7006	KCTD20	KCTD20	chr6	+	36437828	36438034	36449338	36449536	36410543	36410888	36452490	36452601	7006	18	25	39	106	250	250	0.0685576384895	0.257900515922	0.419	0.269	0.15
6967	GON4L	GON4L	chr1	-	155753776	155753880	155755124	155755165	155747412	155747611	155764840	155764942	6967	27	48	23	76	165	228	0.0686444791565	0.257933149114	0.437	0.295	0.142
958	C3orf67	C3orf67	chr3	-	58792120	58792182	58817411	58817615	58739495	58739590	58849283	58849618	958	16	20	25	13	250	186	0.0687126901303	0.258037219009	0.373	0.589	-0.216
3444	HACL1	HACL1	chr3	-	15626754	15626849	15628031	15628109	15624383	15624496	15633106	15633187	3444	4	15	2	40	202	219	0.0691149687525	0.259394953438	0.224	0.051	0.173
3462	NAP1L1	NAP1L1	chr12	-	76461150	76461253	76467982	76468019	76453917	76454059	76478346	76478813	3462	214	2715	169	2604	161	227	0.0692046273303	0.259578487318	0.1	0.084	0.016
5798	GAK	GAK	chr4	-	853393	853510	858909	859032	844723	844872	860151	860322	5798	170	6	164	14	247	241	0.0693886842995	0.260115674104	0.965	0.92	0.045
3323	TLE1	TLE1	chr9	-	84249011	84249216	84267098	84267203	84235355	84235472	84268888	84268951	3323	331	10	244	2	229	250	0.0698438237862	0.261667831585	0.973	0.993	-0.02
290	DDX55	DDX55	chr12	+	124090619	124090706	124091978	124092070	124090477	124090528	124092146	124092209	290	7	32	32	64	211	216	0.0699789540852	0.261838962549	0.183	0.339	-0.156
3356	CHKA	CHKA	chr11	-	67842183	67842297	67848870	67848924	67838190	67838324	67864485	67864597	3356	94	288	32	62	178	238	0.0699334796826	0.261838962549	0.304	0.408	-0.104
6719	MCM10	MCM10	chr10	+	13243420	13243534	13246218	13246364	13240688	13240807	13251090	13251133	6719	3	14	107	167	238	250	0.0700128361157	0.261838962549	0.184	0.402	-0.218
5923	PLEKHG3	PLEKHG3	chr14	+	65196960	65197030	65197359	65197406	65195713	65195811	65197516	65197667	5923	15	20	129	88	194	171	0.0702746664381	0.262509883017	0.398	0.564	-0.166
5968	PRRC2B	PRRC2B	chr9	+	134330462	134330553	134334550	134334743	134322471	134322593	134340149	134340465	5968	6	167	2	227	215	250	0.0702524949794	0.262509883017	0.04	0.01	0.03
2662	CCNI	CCNI	chr4	-	77976302	77976533	77977114	77977255	77969176	77969815	77977401	77977476	2662	825	977	1347	1429	250	250	0.0706771662348	0.263704084212	0.458	0.485	-0.027
875	C17orf62	C17orf62	chr17	-	80405455	80405497	80407045	80407168	80404498	80404572	80408575	80408707	875	42	42	63	103	247	166	0.0706660435962	0.263704084212	0.402	0.291	0.111
6506	SFT2D2	SFT2D2	chr1	+	168201071	168201157	168204338	168204420	168200751	168200838	168205826	168205862	6506	23	36	59	51	210	206	0.0708858175243	0.264173067181	0.385	0.532	-0.147
6634	POMT1	POMT1	chr9	+	134379575	134379727	134381500	134381607	134378288	134378700	134381789	134381840	6634	8	18	5	36	250	231	0.0708830720353	0.264173067181	0.291	0.114	0.177
6538	PHF20L1	PHF20L1	chr8	+	133811017	133811106	133811340	133811418	133806978	133807063	133816063	133816277	6538	171	16	207	9	213	202	0.0709547090528	0.264275170735	0.91	0.956	-0.046
6546	RNF4	RNF4	chr4	+	2513682	2513692	2514164	2514324	2502385	2502465	2514809	2514858	6546	31	175	35	320	134	250	0.0710639607829	0.264527391132	0.248	0.169	0.079
3810	SNX17	SNX17	chr2	+	27597555	27597625	27597927	27598020	27597212	27597300	27598372	27598576	3810	97	165	248	320	194	217	0.071264210688	0.264963081069	0.397	0.464	-0.067
6286	AIP	AIP	chr11	+	67254476	67254656	67256737	67256926	67250499	67250728	67257508	67257685	6286	312	327	308	262	250	250	0.0712482296215	0.264963081069	0.488	0.54	-0.052
2918	AZIN1	AZIN1	chr8	-	103842048	103842164	103845283	103845446	103841654	103841714	103846416	103846491	2918	749	822	741	924	250	240	0.071381977124	0.265173701817	0.467	0.435	0.032
4855	WDR45B	WDR45B	chr17	-	80588796	80588898	80601824	80601899	80585079	80585167	80606149	80606411	4855	72	141	143	385	199	226	0.0714627032417	0.265173701817	0.367	0.297	0.07
5639	CTSS	CTSS	chr1	-	150720252	150720355	150722481	150722647	150702671	150705621	150724256	150724484	5639	39	48	85	64	250	227	0.0714873992809	0.265173701817	0.425	0.547	-0.122
6954	LUC7L	LUC7L	chr16	-	239966	240134	240539	240569	238973	239338	242925	243014	6954	82	286	53	127	154	250	0.0714591114761	0.265173701817	0.318	0.404	-0.086
2224	PLEKHB2	PLEKHB2	chr2	+	131888293	131888333	131890474	131890564	131884256	131884359	131897739	131897848	2224	123	184	231	265	164	214	0.071529588388	0.265175755788	0.466	0.532	-0.066
195	DDX3X	DDX3X	chrX	+	41206111	41206265	41206567	41206704	41205757	41205875	41206892	41209540	195	923	901	1042	904	250	250	0.0717314540674	0.265589111614	0.506	0.535	-0.029
2437	TUBGCP6	TUBGCP6	chr22	-	50667832	50668006	50671744	50671955	50666335	50666457	50678632	50678796	2437	87	48	60	53	250	250	0.0718078898099	0.265589111614	0.644	0.531	0.113
2640	AGAP3	AGAP3	chr7	+	150814457	150814543	150814722	150814864	150814181	150814269	150815296	150815431	2640	336	362	237	314	210	250	0.0717994005101	0.265589111614	0.525	0.473	0.052
5128	DAG1	DAG1	chr3	+	49514281	49514333	49526058	49526178	49507564	49507866	49547851	49548252	5128	5	0	15	10	176	244	0.0717758349592	0.265589111614	1.0	0.675	0.325
1869	DSN1	DSN1	chr20	-	35396371	35396445	35399275	35399596	35395171	35395244	35399827	35399876	1869	18	10	83	98	250	198	0.0718728995095	0.265675273927	0.588	0.401	0.187
7040	ARPP19	ARPP19	chr15	-	52856386	52856443	52861044	52861099	52849296	52849419	52861312	52861418	7040	103	19	326	34	179	181	0.0719219972695	0.265702552558	0.846	0.907	-0.061
3262	CDK20	CDK20	chr9	-	90584710	90584834	90585482	90585545	90584108	90584264	90585690	90585812	3262	3	20	0	23	187	248	0.072039686144	0.265983049885	0.166	0.0	0.166
4881	UBAP2L	UBAP2L	chr1	+	154201090	154201201	154207066	154207268	154199757	154199835	154207671	154207767	4881	189	32	503	55	235	250	0.07212690524	0.266016541536	0.863	0.907	-0.044
6757	CRCP	CRCP	chr7	+	65592690	65592727	65595730	65595829	65579804	65579957	65599266	65599361	6757	22	47	38	145	161	223	0.0721322919191	0.266016541536	0.393	0.266	0.127
5743	GPR155	GPR155	chr2	-	175347600	175347646	175347737	175347886	175346224	175346715	175351600	175351816	5743	10	3	0	2	250	170	0.0722272988485	0.266212769888	0.694	0.0	0.694
5378	SGPL1	SGPL1	chr10	+	72629548	72629654	72631593	72631743	72628101	72628190	72633107	72633346	5378	32	56	131	146	230	250	0.072408831124	0.266727498802	0.383	0.494	-0.111
6092	LOC150776	LOC150776	chr2	+	132273174	132273320	132273886	132273977	132266109	132266181	132274429	132274530	6092	8	73	12	45	250	215	0.0725218385293	0.266989358146	0.086	0.187	-0.101
5123	ATXN2L	ATXN2L	chr16	+	28837560	28837711	28838182	28838307	28837090	28837162	28840721	28840813	5123	277	311	531	495	250	249	0.0732506857218	0.26940395378	0.47	0.517	-0.047
5141	CPT1C	CPT1C	chr19	+	50194917	50195027	50195077	50195146	50194364	50194597	50195495	50195650	5141	3	23	6	11	234	193	0.0733046085571	0.26940395378	0.097	0.31	-0.213
6439	WDR81	WDR81	chr17	+	1631283	1631920	1633673	1633781	1619816	1619927	1634048	1634239	6439	1	2	0	25	250	232	0.0732793638003	0.26940395378	0.317	0.0	0.317
5647	DDOST	DDOST	chr1	-	20982593	20982680	20987373	20987484	20982168	20982272	20987689	20988037	5647	537	663	1015	1424	235	211	0.073557678455	0.27017811654	0.421	0.39	0.031
4500	DNAJC19	DNAJC19	chr3	-	180703713	180703784	180705810	180705884	180701497	180702498	180707387	180707562	4500	0	46	5	80	198	195	0.0736063615291	0.270201104656	0.0	0.058	-0.058
1418	KIF2C	KIF2C	chr1	+	45226263	45226374	45227587	45227655	45225951	45226156	45228017	45228123	1418	24	10	241	198	235	192	0.0738746068433	0.270954512043	0.662	0.499	0.163
749	TXNDC11	TXNDC11	chr16	-	11815432	11815526	11824500	11824630	11785145	11785938	11827837	11827935	749	85	5	133	19	250	218	0.0738966851026	0.270954512043	0.937	0.859	0.078
4040	PPIE	PPIE	chr1	+	40207566	40207593	40208887	40208969	40207037	40207081	40209495	40209596	4040	31	76	63	246	151	206	0.07394517755	0.270976315199	0.358	0.259	0.099
81	RBM5	RBM5	chr3	+	50127814	50127884	50131152	50131308	50126340	50126462	50137414	50137484	81	83	292	68	170	194	250	0.0740248291915	0.27111221226	0.268	0.34	-0.072
3103	RPS25	RPS25	chr11	-	118888071	118888255	118888667	118888763	118886550	118886649	118888991	118889057	3103	3646	3948	4590	4701	220	250	0.0741067518327	0.27125626576	0.512	0.526	-0.014
5502	DYNC2LI1	DYNC2LI1	chr2	+	44023028	44023097	44023856	44023934	44021595	44021782	44027979	44028056	5502	39	38	50	82	193	202	0.0742302631291	0.271552295158	0.518	0.39	0.128
304	BMS1	BMS1	chr10	+	43297584	43297666	43312046	43312120	43293915	43294073	43312765	43312942	304	85	69	127	148	206	198	0.0743335526693	0.271774051062	0.542	0.452	0.09
1399	PRC1	PRC1	chr15	-	91524113	91524263	91524728	91524899	91523471	91523619	91524977	91525211	1399	120	181	686	823	250	250	0.0745733048276	0.272025989947	0.399	0.455	-0.056
4214	NDUFA5	NDUFA5	chr7	-	123190523	123190640	123197457	123197502	123185664	123185730	123197828	123197958	4214	4	144	2	336	169	241	0.074500109961	0.272025989947	0.038	0.008	0.03
5009	UPF1	UPF1	chr19	+	18974978	18975060	18976097	18976259	18974246	18974421	18976369	18976587	5009	82	202	119	215	206	250	0.0744828214171	0.272025989947	0.33	0.402	-0.072
6256	ITGB5	ITGB5	chr3	-	124536467	124536557	124538585	124538681	124527868	124528003	124540159	124540321	6256	77	55	262	129	220	214	0.0745459775474	0.272025989947	0.577	0.664	-0.087
410	TUBB6	TUBB6	chr18	+	12308685	12308794	12310941	12311052	12308057	12308348	12325065	12326615	410	1047	668	1959	1393	233	235	0.0747376023159	0.272469255381	0.613	0.587	0.026
3516	DSTYK	DSTYK	chr1	-	205117332	205117467	205119807	205119922	205111630	205116873	205126400	205126514	3516	32	8	38	22	239	250	0.0748287084647	0.272574913349	0.807	0.644	0.163
6614	LRRFIP1	LRRFIP1	chr2	+	238666098	238666191	238667371	238667464	238664737	238664830	238668706	238668848	6614	15	20	19	10	217	217	0.0748888944814	0.272574913349	0.429	0.655	-0.226
6633	POMT1	POMT1	chr9	+	134381789	134381840	134384297	134384409	134378288	134378700	134385129	134385195	6633	2	32	0	69	175	236	0.074894975406	0.272574913349	0.078	0.0	0.078
2191	HK1	HK1	chr10	+	71146078	71146174	71148952	71149052	71144551	71144671	71151880	71152064	2191	293	172	398	291	220	224	0.0749653015166	0.272675045893	0.634	0.582	0.052
4663	PSMD2	PSMD2	chr3	+	184019634	184019859	184020157	184020316	184019324	184019446	184020466	184020611	4663	279	393	2261	2746	250	250	0.0751713471631	0.273268441828	0.415	0.452	-0.037
6964	GON4L	GON4L	chr1	-	155722994	155723205	155724165	155724279	155721750	155722381	155726748	155726868	6964	37	0	50	4	238	250	0.0752154999551	0.2732729716	1.0	0.929	0.071
2563	TRMT10B	TRMT10B	chr9	+	37763625	37763750	37768072	37768225	37762573	37762682	37769937	37770016	2563	13	16	31	16	249	250	0.0752648716317	0.273296446649	0.449	0.66	-0.211
591	THBS3	THBS3	chr1	-	155173303	155173330	155174645	155174748	155173013	155173096	155174850	155175107	591	22	14	35	9	227	151	0.0754167324554	0.273691834193	0.511	0.721	-0.21
3324	TLE1	TLE1	chr9	-	84249011	84249216	84267128	84267203	84235355	84235472	84268888	84268951	3324	322	10	240	2	199	250	0.0755072836225	0.273864401704	0.976	0.993	-0.017
5513	SCMH1	SCMH1	chr1	-	41618270	41618413	41625396	41625605	41617285	41617356	41626546	41626570	5513	25	16	28	37	250	250	0.0755979829273	0.274037309769	0.61	0.431	0.179
473	ALDH1A3	ALDH1A3	chr15	+	101438287	101438390	101440779	101440964	101436137	101436251	101445727	101445892	473	515	694	105	180	227	250	0.0756572663827	0.274096205683	0.45	0.391	0.059
5184	MRPL21	MRPL21	chr11	-	68660870	68660923	68663982	68664146	68660357	68660461	68665394	68665480	5184	186	86	455	158	250	177	0.0758104210139	0.274338961044	0.605	0.671	-0.066
5845	VSIG10	VSIG10	chr12	-	118517150	118517411	118519931	118520234	118511503	118511797	118533337	118533619	5845	3	0	77	90	250	250	0.0758026048479	0.274338961044	1.0	0.461	0.539
4901	SCFD1	SCFD1	chr14	+	31097414	31097485	31099682	31099771	31091459	31091605	31103152	31103243	4901	10	66	10	155	195	213	0.076013583409	0.27491795158	0.142	0.066	0.076
3032	BRD8	BRD8	chr5	-	137503622	137503767	137504158	137504377	137502206	137502416	137504910	137505047	3032	66	146	85	131	250	250	0.0761775016315	0.275354431266	0.311	0.394	-0.083
231	CLIP2	CLIP2	chr7	+	73803432	73803589	73811403	73811563	73800850	73800934	73814699	73814885	231	186	203	146	120	250	250	0.0762448332226	0.275441487688	0.478	0.549	-0.071
1870	DSN1	DSN1	chr20	-	35396371	35396445	35399275	35399596	35395171	35395244	35402064	35402230	1870	3	10	6	93	250	198	0.0763701497705	0.275737802658	0.192	0.049	0.143
645	ARHGAP12	ARHGAP12	chr10	-	32101634	32101751	32103186	32103289	32099576	32099675	32106715	32106814	645	67	34	89	72	227	241	0.0764156780588	0.275745866038	0.677	0.568	0.109
2916	AZIN1	AZIN1	chr8	-	103845283	103845446	103846416	103846491	103841499	103841714	103846893	103846975	2916	531	6	526	14	199	250	0.076728859047	0.276028124393	0.991	0.979	0.012
4705	PTK2	PTK2	chr8	-	141685528	141685598	141696730	141696793	141684396	141684503	141710989	141711121	4705	69	7	189	7	187	194	0.0767539344166	0.276028124393	0.911	0.966	-0.055
4915	HEXB	HEXB	chr5	+	74011334	74011515	74012411	74012498	74009330	74009460	74014115	74014188	4915	243	157	563	291	250	211	0.0765467039378	0.276028124393	0.566	0.62	-0.054
5616	ZC3H11A	ZC3H11A	chr1	+	203816311	203816815	203817458	203817535	203809433	203809502	203818838	203819154	5616	375	257	383	213	250	201	0.0766344973959	0.276028124393	0.54	0.591	-0.051
6784	DNPEP	DNPEP	chr2	-	220246700	220246861	220247852	220247936	220246266	220246306	220249087	220249165	6784	45	65	111	240	208	250	0.0766960084181	0.276028124393	0.454	0.357	0.097
7028	ZSWIM4	ZSWIM4	chr19	+	13934159	13934314	13936363	13936527	13930170	13930306	13939458	13939540	7028	32	18	43	46	250	250	0.0766940659936	0.276028124393	0.64	0.483	0.157
1713	PTGES3	PTGES3	chr12	-	57058559	57058584	57059987	57060050	57057124	57058282	57065532	57065631	1713	16	215	64	522	187	149	0.0768371575418	0.276049701329	0.056	0.089	-0.033
1734	PTPN12	PTPN12	chr7	+	77221501	77221573	77227158	77227218	77214859	77214898	77229980	77230123	1734	66	100	179	194	196	184	0.0768810307158	0.276049701329	0.383	0.464	-0.081
4816	PDE6D	PDE6D	chr2	-	232601896	232602002	232602722	232602848	232597134	232597743	232603809	232603898	4816	20	24	134	89	250	230	0.0768899623423	0.276049701329	0.434	0.581	-0.147
2868	HDAC9	HDAC9	chr7	+	18668972	18669104	18674249	18674365	18633530	18633652	18684293	18684416	2868	18	17	104	187	250	240	0.077142844129	0.276791816846	0.504	0.348	0.156
6789	KAT7	KAT7	chr17	+	47882724	47882807	47886480	47886570	47875680	47875920	47888837	47888936	6789	151	78	117	86	207	214	0.0771835871751	0.276791816846	0.667	0.584	0.083
6061	DDAH1	DDAH1	chr1	-	85790422	85790566	85816097	85816217	85784167	85787251	85817188	85817262	6061	127	77	294	240	244	250	0.0772451122729	0.276856567285	0.628	0.557	0.071
6395	SYNCRIP	SYNCRIP	chr6	-	86333694	86333830	86346684	86346861	86332199	86332405	86346960	86347074	6395	479	385	1307	910	250	250	0.0773200634761	0.27696933874	0.554	0.59	-0.036
6574	CENPN	CENPN	chr16	+	81050930	81050990	81051362	81051439	81047740	81047786	81053704	81053881	6574	55	42	170	195	184	201	0.0775023682187	0.277466319947	0.589	0.488	0.101
1885	IDH3G	IDH3G	chrX	-	153052255	153052402	153052505	153052608	153051809	153051904	153052918	153053052	1885	162	115	295	272	227	250	0.0776713381147	0.277550991233	0.608	0.544	0.064
3822	RRBP1	RRBP1	chr20	-	17616190	17616309	17617221	17617374	17614104	17614258	17622441	17622564	3822	557	460	569	548	250	243	0.0776992858625	0.277550991233	0.541	0.502	0.039
7031	PSMG1	PSMG1	chr21	-	40551849	40551912	40552210	40552362	40550374	40550573	40553697	40553804	7031	72	30	261	165	250	187	0.077634089457	0.277550991233	0.642	0.542	0.1
892	NUDT1	NUDT1	chr7	+	2284197	2284361	2289491	2289637	2281856	2281891	2290463	2290780	892	45	117	47	187	250	250	0.0777003324491	0.277550991233	0.278	0.201	0.077
1206	HAS2	HAS2	chr8	-	122629344	122629446	122640953	122641580	122625270	122627278	122653092	122653630	1206	201	228	3	0	250	226	0.0779398204767	0.278250401691	0.444	1.0	-0.556
1137	SLC25A33	SLC25A33	chr1	+	9630315	9630416	9633403	9633470	9627341	9627419	9640011	9640292	1137	346	308	77	93	225	191	0.0780023382157	0.278317586608	0.488	0.413	0.075
641	ETV1	ETV1	chr7	-	13971126	13971374	13975332	13975521	13950863	13950932	13978741	13978871	641	17	27	62	52	250	250	0.0781382160289	0.278646303409	0.386	0.544	-0.158
1543	PPP4R2	PPP4R2	chr3	+	73112823	73112898	73113153	73113297	73110173	73110211	73114002	73114292	1543	80	222	129	266	199	250	0.0783551585244	0.279263572827	0.312	0.379	-0.067
2524	DENND2A	DENND2A	chr7	-	140246598	140246739	140255435	140255513	140244417	140244566	140257942	140258012	2524	43	65	180	184	202	250	0.0785895861422	0.279942435201	0.45	0.548	-0.098
6463	MAF1	MAF1	chr8	+	145160978	145161144	145161245	145161367	145160771	145160900	145161457	145161577	6463	394	432	409	531	250	246	0.0786607668122	0.280039364912	0.473	0.431	0.042
2463	SPATA6	SPATA6	chr1	-	48878781	48878823	48917223	48917272	48877135	48877260	48918665	48918803	2463	26	31	7	2	173	166	0.0787929142789	0.280353112314	0.446	0.771	-0.325
2299	BCL2L13	BCL2L13	chr22	+	18138427	18138598	18165979	18166087	18121349	18121652	18171751	18171908	2299	22	35	156	148	250	232	0.079072349724	0.281190282184	0.368	0.494	-0.126
1326	SNF8	SNF8	chr17	-	47009004	47009079	47010566	47010708	47007458	47007974	47013531	47013604	1326	186	100	664	277	250	199	0.0792268260195	0.28128908162	0.597	0.656	-0.059
6786	UBXN7	UBXN7	chr3	-	196096291	196096382	196098766	196098913	196094898	196095026	196118683	196118796	6786	43	32	75	32	250	215	0.0792202840683	0.28128908162	0.536	0.668	-0.132
6876	GSN	GSN	chr9	+	124044716	124044828	124062342	124062404	124043747	124043840	124064240	124064445	6876	2	14	13	23	236	186	0.079232628737	0.28128908162	0.101	0.308	-0.207
4424	NUSAP1	NUSAP1	chr15	+	41667909	41668026	41669393	41669502	41663724	41663882	41672290	41673248	4424	170	144	543	576	241	233	0.0794808174796	0.281855972454	0.533	0.477	0.056
6075	CIRH1A	CIRH1A	chr16	+	69190986	69191143	69194258	69194365	69189773	69189896	69196985	69197081	6075	86	96	287	430	250	231	0.0794626613937	0.281855972454	0.453	0.381	0.072
3460	NAP1L1	NAP1L1	chr12	-	76462688	76462774	76467982	76468019	76453917	76454059	76478346	76478813	3460	214	9	169	2	161	210	0.0796267803377	0.282059490529	0.969	0.991	-0.022
5232	CTDP1	CTDP1	chr18	+	77488906	77489069	77496354	77496521	77477809	77478016	77513651	77514510	5232	68	91	54	46	250	250	0.0796049905807	0.282059490529	0.428	0.54	-0.112
6914	BCAR3	BCAR3	chr1	-	94037226	94037398	94041570	94041686	94033296	94033408	94047857	94048510	6914	21	10	637	592	240	250	0.0797310703913	0.282271921802	0.686	0.528	0.158
254	MRPL4	MRPL4	chr19	+	10367383	10367501	10368897	10369004	10365264	10365316	10369088	10369198	254	76	153	220	332	242	231	0.0799236408434	0.282796482518	0.322	0.387	-0.065
2038	FAM49B	FAM49B	chr8	-	130891634	130891717	130915557	130915596	130883620	130883742	130983188	130983241	2038	8	34	30	289	163	207	0.0800410339728	0.283054605982	0.23	0.116	0.114
2446	UBE2B	UBE2B	chr5	+	133710073	133710154	133724015	133724104	133706866	133707330	133725915	133727799	2446	155	469	129	495	205	213	0.0801200246516	0.283140005358	0.256	0.213	0.043
328	FADS2	FADS2	chr11	+	61631178	61631258	61632623	61632749	61630753	61630850	61633109	61634826	328	105	196	1896	2850	204	250	0.0802655244478	0.283140005358	0.396	0.449	-0.053
4477	SMUG1	SMUG1	chr12	-	54581602	54581689	54582298	54582380	54577439	54577743	54582734	54582778	4477	2	3	4	49	206	211	0.0802588615356	0.283140005358	0.406	0.077	0.329
7070	WIPF2	WIPF2	chr17	+	38416786	38416919	38420741	38421398	38412642	38412774	38430041	38430251	7070	64	33	136	43	250	250	0.0802644189802	0.283140005358	0.66	0.76	-0.1
762	DCLRE1B	DCLRE1B	chr1	+	114449617	114449783	114450630	114450813	114447914	114448397	114453752	114456708	762	5	17	50	68	250	250	0.0802874626591	0.283140005358	0.227	0.424	-0.197
1732	PTPN12	PTPN12	chr7	+	77214859	77214898	77221501	77221573	77212871	77212967	77227158	77227218	1732	33	66	113	147	163	196	0.0803323098233	0.283141384208	0.375	0.48	-0.105
2912	FRG1	FRG1	chr4	+	190873316	190873442	190876191	190876306	190864356	190864427	190878552	190878657	2912	164	118	339	187	250	239	0.080400284216	0.28322423129	0.571	0.634	-0.063
1012	RPS13	RPS13	chr11	-	17097000	17097170	17098714	17098793	17096643	17096744	17098975	17099024	1012	4644	4906	3334	3722	203	250	0.0811953252902	0.285236087575	0.538	0.525	0.013
2267	WASH7P	WASH7P	chr1	-	18267	18366	24737	24891	17914	18061	29320	29370	2267	19	9	3	6	250	223	0.0810182068106	0.285236087575	0.653	0.308	0.345
2512	FAM3A	FAM3A	chrX	-	153740180	153740204	153741146	153741260	153736804	153736928	153744083	153744136	2512	75	22	119	19	238	148	0.0811671436921	0.285236087575	0.679	0.796	-0.117
3949	RAD51D	RAD51D	chr17	-	33434384	33434466	33445519	33445638	33434006	33434141	33446129	33446191	3949	6	8	13	54	243	206	0.0811090194162	0.285236087575	0.389	0.169	0.22
6966	GON4L	GON4L	chr1	-	155786002	155786053	155790396	155790447	155785595	155785691	155791264	155791339	6966	25	25	50	26	175	175	0.0811053408306	0.285236087575	0.5	0.658	-0.158
1157	ZNF33A	ZNF33A	chr10	+	38323205	38323328	38328340	38328420	38306218	38306314	38343302	38348995	1157	5	3	15	1	247	204	0.0813354873915	0.285294441615	0.579	0.925	-0.346
4120	TMEM116	TMEM116	chr12	-	112371689	112371834	112374495	112374634	112370389	112370463	112374963	112375047	4120	11	33	15	19	250	250	0.0813319531825	0.285294441615	0.25	0.441	-0.191
6346	PLXNB2	PLXNB2	chr22	-	50718058	50718205	50718433	50718500	50717283	50717440	50718917	50719099	6346	146	414	358	831	191	250	0.0813463190411	0.285294441615	0.316	0.361	-0.045
4652	MAP4K4	MAP4K4	chr2	+	102472438	102472600	102475457	102475544	102460562	102460773	102476197	102476326	4652	389	100	908	183	250	211	0.0818991330696	0.287075167045	0.767	0.807	-0.04
271	RAB3GAP2	RAB3GAP2	chr1	-	220384142	220384218	220384296	220384344	220383729	220383831	220386228	220386310	271	15	16	50	108	172	200	0.0819589853707	0.287126940498	0.522	0.35	0.172
6584	RNF19A	RNF19A	chr8	-	101272081	101272225	101273769	101273983	101269286	101271474	101276261	101276423	6584	166	339	273	451	250	250	0.0821102853355	0.287498849534	0.329	0.377	-0.048
6958	TMEM62	TMEM62	chr15	+	43461790	43461875	43470804	43470909	43452878	43452992	43473378	43473497	6958	3	0	101	111	209	229	0.0823437409524	0.28815784952	1.0	0.499	0.501
1925	TAPBP	TAPBP	chr6	-	33271731	33271766	33272073	33272415	33267471	33269548	33272765	33273164	1925	80	10	372	84	250	159	0.0824599875456	0.288406183788	0.836	0.738	0.098
1496	RHPN2	RHPN2	chr19	-	33512476	33512552	33517409	33517538	33503552	33503630	33535154	33535270	1496	96	36	377	204	250	200	0.082650318494	0.288913215416	0.681	0.597	0.084
2562	TRMT10B	TRMT10B	chr9	+	37768072	37768225	37769941	37770016	37763625	37763750	37770668	37770736	2562	8	11	26	13	250	199	0.0830190898083	0.290043106412	0.367	0.614	-0.247
2892	TMEM59	TMEM59	chr1	-	54511364	54511459	54512939	54513045	54509045	54509198	54519028	54519246	2892	12	400	30	555	230	219	0.0831928957051	0.290352916169	0.028	0.049	-0.021
3309	STAT3	STAT3	chr17	-	40491331	40491427	40497576	40497675	40490748	40490830	40498586	40498731	3309	540	505	278	311	223	220	0.0831989436346	0.290352916169	0.513	0.469	0.044
158	BTBD19	BTBD19	chr1	+	45275884	45276098	45277710	45277770	45274153	45274578	45278667	45278736	158	33	5	6	4	250	184	0.0832889887319	0.290379588667	0.829	0.525	0.304
5565	LDLR	LDLR	chr19	+	11233849	11234020	11238683	11238761	11231045	11231198	11240188	11240346	5565	480	251	1453	886	250	202	0.0832977717843	0.290379588667	0.607	0.57	0.037
460	UBXN11	UBXN11	chr1	-	26620695	26620822	26623409	26623486	26612313	26612528	26623917	26623972	460	57	76	39	31	201	250	0.083453969396	0.290764951358	0.483	0.61	-0.127
1034	CBX5	CBX5	chr12	-	54639898	54639999	54645824	54646011	54624730	54635689	54651297	54651476	1034	56	69	360	316	250	225	0.083552256859	0.290789248052	0.422	0.506	-0.084
2548	GPR137B	GPR137B	chr1	+	236343178	236343328	236368425	236368550	236332005	236332055	236371349	236372209	2548	12	178	1	69	250	249	0.083527767159	0.290789248052	0.063	0.014	0.049
2975	LOXL2	LOXL2	chr8	-	23174461	23174627	23177397	23177565	23160794	23160910	23179642	23179794	2975	521	10	741	1	250	250	0.0836939871771	0.291123432185	0.981	0.999	-0.018
4982	RBBP7	RBBP7	chrX	-	16870673	16870751	16870871	16870998	16870168	16870245	16871804	16871965	4982	276	128	1003	571	250	202	0.0839644468272	0.291847554536	0.635	0.587	0.048
940	EEPD1	EEPD1	chr7	+	36320723	36320834	36324294	36324429	36278593	36278645	36327247	36327386	940	39	52	20	13	235	250	0.083993808677	0.291847554536	0.444	0.621	-0.177
393	ZNF138	ZNF138	chr7	+	64275953	64276031	64291317	64291454	64275295	64275422	64291828	64294059	393	8	12	16	8	202	250	0.0842233705917	0.292485631024	0.452	0.712	-0.26
4365	TTLL5	TTLL5	chr14	+	76349027	76349245	76368484	76368567	76330009	76330205	76420766	76421425	4365	37	10	52	29	250	207	0.084459317556	0.293145173577	0.754	0.598	0.156
4407	ACD	ACD	chr16	-	67691888	67692265	67692830	67692982	67691664	67691756	67693131	67693166	4407	62	91	152	158	250	250	0.0847420189781	0.293687301704	0.405	0.49	-0.085
4867	UQCC1	UQCC1	chr20	-	33954359	33954417	33961986	33962059	33934966	33935075	33969720	33969828	4867	20	22	108	65	197	182	0.0847538484113	0.293687301704	0.456	0.606	-0.15
6833	GATA2	GATA2	chr3	-	128200661	128200787	128202702	128202848	128198264	128200161	128204569	128205211	6833	295	446	7	22	250	250	0.0847391198793	0.293687301704	0.398	0.241	0.157
3642	PAPOLG	PAPOLG	chr2	+	61021844	61021910	61022098	61022155	61021105	61021326	61024196	61029221	3642	12	4	15	16	190	181	0.0848080983583	0.293715485831	0.741	0.472	0.269
196	DDX3X	DDX3X	chrX	+	41206111	41206265	41206564	41206704	41205757	41205875	41206892	41209540	196	923	907	1042	915	250	250	0.0851856859048	0.294862844309	0.504	0.532	-0.028
1933	RACGAP1	RACGAP1	chr12	-	50393398	50393516	50394954	50395035	50392923	50393054	50396029	50396083	1933	17	47	212	356	205	242	0.0854037666417	0.295299200399	0.299	0.413	-0.114
4889	CTBP2	CTBP2	chr10	-	126799558	126799662	126822080	126822181	126727565	126727724	126848887	126849103	4889	2	160	13	318	225	228	0.0854508441413	0.295299200399	0.013	0.04	-0.027
773	GRB10	GRB10	chr7	-	50771517	50771605	50823583	50823753	50742132	50742355	50860920	50861159	773	19	121	6	86	250	212	0.0854384692729	0.295299200399	0.118	0.056	0.062
4714	LGALS9	LGALS9	chr17	+	25970550	25970646	25972339	25972375	25969263	25969374	25972886	25972937	4714	13	15	15	6	220	160	0.0856151220266	0.295706459971	0.387	0.645	-0.258
2400	PHRF1	PHRF1	chr11	+	581961	582081	587258	587464	581491	581606	591383	591467	2400	24	71	118	224	244	250	0.085936645829	0.295706713756	0.257	0.351	-0.094
3334	PCYT2	PCYT2	chr17	-	79863545	79863611	79863975	79864053	79863257	79863323	79864339	79864422	3334	31	55	187	218	202	190	0.0857464450815	0.295706713756	0.346	0.447	-0.101
3547	FUNDC2	FUNDC2	chrX	+	154274783	154274859	154279944	154280076	154261677	154261828	154282869	154285191	3547	247	390	135	268	200	250	0.0856843677586	0.295706713756	0.442	0.386	0.056
3911	OGG1	OGG1	chr3	+	9796387	9796569	9798154	9798305	9793453	9793633	9798450	9798500	3911	29	29	85	49	250	250	0.0857652890597	0.295706713756	0.5	0.634	-0.134
4655	MAP4K4	MAP4K4	chr2	+	102476197	102476326	102480282	102480513	102472438	102472600	102481391	102481498	4655	172	34	342	44	250	250	0.0858815832685	0.295706713756	0.835	0.886	-0.051
6655	SYNJ2BP-COX16	SYNJ2BP-COX16	chr14	-	70809374	70809446	70839749	70839848	70795890	70795953	70883616	70883807	6655	1	77	0	266	223	196	0.0859401989577	0.295706713756	0.011	0.0	0.011
6745	UBE2E3	UBE2E3	chr2	+	181922419	181922552	181925391	181925539	181848769	181848820	181927517	181928154	6745	146	258	645	935	250	250	0.0858722825573	0.295706713756	0.361	0.408	-0.047
320	PALLD	PALLD	chr4	+	169815729	169815828	169819643	169819865	169812072	169812208	169824907	169825057	320	181	195	288	246	223	250	0.085988568895	0.295713388387	0.51	0.568	-0.058
4608	SLC25A32	SLC25A32	chr8	-	104417003	104417089	104419861	104420012	104415391	104415552	104427011	104427563	4608	121	127	109	82	250	210	0.0861308053517	0.295883009323	0.445	0.528	-0.083
5984	TGFB1	TGFB1	chr19	-	41848074	41848152	41850651	41850769	41838032	41838186	41854199	41854360	5984	49	2	366	1	242	202	0.0860984846246	0.295883009323	0.953	0.997	-0.044
614	WASH1	WASH1	chr9	-	17343	17479	17718	17855	16964	17166	18027	18174	614	10	27	23	28	250	250	0.0861827962928	0.29590201056	0.27	0.451	-0.181
2848	ARFGAP2	ARFGAP2	chr11	-	47193831	47193884	47197401	47197474	47193214	47193351	47198066	47198185	2848	75	72	100	138	197	177	0.0863192107117	0.296210696672	0.483	0.394	0.089
6083	ABHD12	ABHD12	chr20	-	25282854	25282982	25284185	25284264	25280833	25281520	25287468	25287551	6083	197	217	325	442	203	250	0.0865523153546	0.29685067124	0.528	0.475	0.053
4637	ST3GAL3	ST3GAL3	chr1	+	44323806	44323980	44345006	44345179	44303890	44303983	44360054	44360149	4637	5	5	4	0	250	250	0.08669225641	0.297170603377	0.5	1.0	-0.5
2210	ABCB6	ABCB6	chr2	-	220081373	220081554	220082391	220082529	220081085	220081187	220082846	220083712	2210	26	13	31	32	250	250	0.0867811171277	0.297315188266	0.667	0.492	0.175
2111	RAP1B	RAP1B	chr12	+	69045774	69045831	69047891	69048032	69044179	69044248	69050085	69050229	2111	266	784	391	983	181	250	0.0869866164578	0.297859010871	0.319	0.355	-0.036
1606	MAP2K5	MAP2K5	chr15	+	68020253	68020283	68040568	68040595	67995674	67995746	68040906	68040939	1606	3	15	10	14	154	151	0.0871709070051	0.298228620263	0.164	0.412	-0.248
5685	RABEPK	RABEPK	chr9	+	127982817	127982979	127990188	127990338	127975648	127975801	127994874	127995024	5685	45	55	132	107	250	250	0.0871882070858	0.298228620263	0.45	0.552	-0.102
2134	SEC24B	SEC24B	chr4	+	110402832	110402937	110412482	110412563	110394159	110394342	110415770	110416012	2134	13	121	38	200	229	205	0.0874175028344	0.298852429175	0.088	0.145	-0.057
3126	LTBR	LTBR	chr12	+	6495512	6495610	6497563	6497671	6495231	6495328	6497965	6497991	3126	74	112	241	271	222	232	0.087526925754	0.298912579915	0.408	0.482	-0.074
5905	REXO2	REXO2	chr11	+	114311377	114311461	114316700	114316809	114310107	114310397	114318547	114318601	5905	24	22	312	483	208	233	0.0875289624024	0.298912579915	0.55	0.42	0.13
3718	TAF15	TAF15	chr17	+	34151081	34151202	34160910	34160945	34149643	34149837	34161569	34161602	3718	294	99	925	389	245	159	0.087607083282	0.298973108161	0.658	0.607	0.051
5593	DEK	DEK	chr6	-	18256591	18256686	18258183	18258293	18255961	18256082	18258534	18258636	5593	351	222	1278	683	234	219	0.0876405704092	0.298973108161	0.597	0.637	-0.04
4089	WDR26	WDR26	chr1	-	224585798	224585928	224586216	224586295	224572844	224577562	224586590	224586736	4089	134	12	199	8	203	250	0.0879021351119	0.299704870732	0.932	0.968	-0.036
3146	ZBTB17	ZBTB17	chr1	-	16273429	16273618	16274785	16274992	16272648	16272789	16299533	16299620	3146	74	49	44	47	250	250	0.088042684039	0.300023464229	0.602	0.484	0.118
2261	RNF138	RNF138	chr18	+	29693707	29693823	29703480	29703537	29672568	29672849	29706655	29706763	2261	0	14	2	7	240	181	0.0884808559618	0.301216489241	0.0	0.177	-0.177
5078	RBM23	RBM23	chr14	-	23377541	23377589	23378691	23378804	23375403	23375577	23388207	23388396	5078	69	42	102	39	237	172	0.0884873687188	0.301216489241	0.544	0.655	-0.111
3188	GFM1	GFM1	chr3	+	158407951	158408112	158408927	158408981	158399783	158399946	158409124	158410360	3188	2	22	1	96	250	178	0.0887833819815	0.302062692222	0.061	0.007	0.054
446	FLNA	FLNA	chrX	-	153579276	153579409	153579948	153580064	153578398	153578575	153580251	153580389	446	624	751	3555	3869	240	250	0.0888707966664	0.302178114921	0.464	0.489	-0.025
552	BCL2L11	BCL2L11	chr2	+	111881309	111881716	111907620	111907724	111878490	111878765	111921709	111926022	552	128	84	33	35	250	228	0.0889121977332	0.302178114921	0.582	0.462	0.12
2305	UNK	UNK	chr17	+	73787840	73788100	73788393	73788559	73780919	73781065	73789523	73790279	2305	27	33	25	56	250	250	0.0890830335701	0.302597248431	0.45	0.309	0.141
1478	RANGAP1	RANGAP1	chr22	-	41657449	41657584	41660667	41660847	41653951	41654110	41664100	41664160	1478	108	75	1025	929	250	250	0.0891976615228	0.302825109935	0.59	0.525	0.065
126	UCK2	UCK2	chr1	+	165865426	165865569	165872418	165872516	165860462	165860559	165875157	165875206	126	144	122	492	327	250	222	0.0895271720428	0.303781864007	0.512	0.572	-0.06
4479	RAD1	RAD1	chr5	-	34911658	34911917	34913574	34913683	34909362	34909461	34914799	34915066	4479	33	92	93	173	233	250	0.0898189851388	0.304455968609	0.278	0.366	-0.088
4844	TMEM43	TMEM43	chr3	+	14176269	14176391	14176657	14176732	14175238	14175309	14177306	14177408	4844	270	85	237	100	246	199	0.0898661367898	0.304455968609	0.72	0.657	0.063
4966	GBF1	GBF1	chr10	+	104123012	104123153	104123466	104123555	104122231	104122421	104125153	104125356	4966	87	50	182	149	250	213	0.0898692449341	0.304455968609	0.597	0.51	0.087
5362	NIPBL	NIPBL	chr5	+	37058992	37059267	37060945	37061120	37052467	37052668	37063891	37064080	5362	6	52	3	88	250	250	0.0899738375779	0.304648257062	0.103	0.033	0.07
6354	RBM6	RBM6	chr3	+	50106122	50106197	50107887	50107985	50103674	50103935	50112633	50112763	6354	183	288	207	260	199	222	0.0900397142318	0.304709319842	0.415	0.47	-0.055
1877	TUBD1	TUBD1	chr17	-	57941024	57941208	57943969	57944110	57936840	57937785	57955463	57955695	1877	3	22	11	25	250	250	0.0901363124332	0.304779265502	0.12	0.306	-0.186
3527	ZNF195	ZNF195	chr11	-	3381949	3382018	3382972	3383119	3379156	3381795	3392204	3392300	3527	43	7	74	26	250	193	0.0902039433933	0.304779265502	0.826	0.687	0.139
3928	LAMA5	LAMA5	chr20	-	60900371	60900602	60901732	60901816	60899496	60899610	60901920	60902022	3928	34	22	290	304	208	250	0.0901963530953	0.304779265502	0.65	0.534	0.116
2789	IL4R	IL4R	chr16	+	27356189	27356341	27357787	27357939	27353441	27353580	27363860	27364017	2789	15	11	208	305	250	250	0.0902856989273	0.304893752104	0.577	0.405	0.172
4565	LRIG1	LRIG1	chr3	-	66467552	66467690	66501982	66502057	66463294	66463438	66512861	66512933	4565	63	7	21	0	199	250	0.0903347152676	0.304897616078	0.919	1.0	-0.081
1141	EVC	EVC	chr4	+	5811244	5811338	5812065	5812177	5809927	5810054	5812682	5816031	1141	36	11	27	18	218	236	0.0906815937051	0.305802099764	0.78	0.619	0.161
24	CRIM1	CRIM1	chr2	+	36749234	36749456	36764494	36764689	36744469	36744685	36771518	36771641	24	171	168	470	371	250	250	0.0906987229478	0.305802099764	0.504	0.559	-0.055
3946	REEP5	REEP5	chr5	-	112238076	112238215	112256859	112256953	112212080	112214532	112257769	112258031	3946	233	6	773	5	218	250	0.0909523430277	0.306332878236	0.978	0.994	-0.016
5195	SUPT6H	SUPT6H	chr17	+	27017938	27018081	27020713	27020854	27017099	27017247	27022369	27022565	5195	197	193	166	208	250	250	0.0909340592414	0.306332878236	0.505	0.444	0.061
4607	PHACTR3	PHACTR3	chr20	+	58322812	58322890	58330236	58330419	58318161	58318323	58342240	58342450	4607	38	54	0	4	202	250	0.09107189268	0.306573406173	0.466	0.0	0.466
2248	ACAA1	ACAA1	chr3	-	38173416	38173496	38175442	38175500	38170780	38170879	38178082	38178176	2248	21	18	31	12	182	204	0.0912390603867	0.306973890968	0.567	0.743	-0.176
1223	LARP1B	LARP1B	chr4	+	129099585	129099797	129100560	129100667	129042980	129043343	129120593	129120754	1223	0	25	5	51	250	231	0.0913427829469	0.306998514295	0.0	0.083	-0.083
3835	BBIP1	BBIP1	chr10	-	112661295	112661370	112677878	112677971	112658487	112660284	112678878	112679124	3835	34	50	37	90	217	199	0.0913364138095	0.306998514295	0.384	0.274	0.11
3389	ELMO2	ELMO2	chr20	-	45008891	45008942	45012054	45012133	45004306	45004429	45014762	45014914	3389	39	12	59	35	203	175	0.0915422350365	0.307159095251	0.737	0.592	0.145
5846	THNSL2	THNSL2	chr2	+	88474157	88474352	88474767	88474920	88472657	88472892	88478301	88478532	5846	26	44	36	34	250	250	0.0914423909186	0.307159095251	0.371	0.514	-0.143
6071	PTH1R	PTH1R	chr3	+	46942514	46942575	46942903	46942970	46940792	46940946	46943255	46943350	6071	120	191	126	151	185	191	0.0915103431538	0.307159095251	0.393	0.463	-0.07
620	SPATS2L	SPATS2L	chr2	+	201253945	201254006	201277033	201277142	201194153	201194203	201281101	201281151	620	123	443	170	767	185	233	0.0915834702279	0.307159095251	0.259	0.218	0.041
5979	TRIM68	TRIM68	chr11	-	4624474	4624570	4626308	4626791	4623381	4623642	4629256	4629489	5979	9	5	22	35	250	220	0.0917170937292	0.307283624388	0.613	0.356	0.257
7037	ALG13	ALG13	chrX	+	110925359	110925463	110925463	110925522	110924345	110924527	110928192	110928331	7037	44	66	101	101	228	183	0.0916921043216	0.307283624388	0.349	0.445	-0.096
1852	BACH2	BACH2	chr6	-	90962231	90962309	90981567	90981660	90916287	90916400	91006198	91006627	1852	11	2	2	3	217	202	0.092003276799	0.308080373256	0.837	0.383	0.454
6552	MORF4L1	MORF4L1	chr15	+	79184553	79184655	79185880	79185969	79183825	79183914	79186399	79186572	6552	1471	1014	1990	1501	226	213	0.0921955716827	0.308562057828	0.578	0.555	0.023
1782	RPS6KA1	RPS6KA1	chr1	+	26863415	26863460	26873357	26873474	26856248	26856474	26873679	26873761	1782	8	87	9	234	169	241	0.092411161113	0.308933014707	0.116	0.052	0.064
2875	GOSR2	GOSR2	chr17	+	45008464	45008573	45009432	45009565	45006885	45006950	45012394	45014205	2875	131	139	162	225	233	250	0.0924519274662	0.308933014707	0.503	0.436	0.067
5390	JADE1	JADE1	chr4	+	129776784	129776952	129778492	129778609	129773211	129773423	129782858	129785787	5390	119	148	152	142	250	241	0.0924242993318	0.308933014707	0.437	0.508	-0.071
6350	LCMT1	LCMT1	chr16	+	25151491	25151568	25162874	25162936	25123046	25123317	25172422	25172525	6350	2	40	0	152	201	186	0.0925559895523	0.308956550031	0.044	0.0	0.044
6461	NR3C2	NR3C2	chr4	-	149073619	149073764	149075701	149076052	149041308	149041439	149115896	149116013	6461	6	16	6	4	250	250	0.0925127921521	0.308956550031	0.273	0.6	-0.327
1195	ATE1	ATE1	chr10	-	123658355	123658484	123659380	123659509	123629520	123629553	123661905	123662135	1195	15	21	54	144	250	250	0.0926883114957	0.309236173869	0.417	0.273	0.144
233	EIF4E3	EIF4E3	chr3	-	71743025	71743092	71745610	71745671	71739160	71739316	71748764	71748859	233	7	13	64	51	185	191	0.0927448863516	0.309237384407	0.357	0.564	-0.207
3048	SETD6	SETD6	chr16	+	58550711	58550832	58551954	58552135	58550381	58550576	58552304	58552447	3048	10	27	48	65	245	250	0.0928278053742	0.309237384407	0.274	0.43	-0.156
6573	CENPN	CENPN	chr16	+	81051362	81051439	81053704	81053881	81050930	81050990	81056359	81056487	6573	30	29	169	100	201	250	0.0928343349013	0.309237384407	0.563	0.678	-0.115
5659	TNRC6B	TNRC6B	chr22	+	40660691	40663040	40666125	40666284	40657835	40658177	40669428	40669604	5659	13	0	25	5	250	250	0.0929844611786	0.309575553187	1.0	0.833	0.167
112	TRA2A	TRA2A	chr7	-	23561750	23562051	23570799	23570889	23561325	23561459	23571407	23571660	112	32	340	15	89	214	250	0.0931215654047	0.309708224576	0.099	0.165	-0.066
6540	UXT	UXT	chrX	-	47516581	47516689	47516970	47517038	47511479	47511543	47517180	47517262	6540	301	340	405	544	192	232	0.0930748591771	0.309708224576	0.517	0.474	0.043
421	SND1	SND1	chr7	+	127726989	127727103	127729540	127729744	127721411	127721553	127731888	127731933	421	5	501	0	516	238	250	0.0932717480962	0.31004580565	0.01	0.0	0.01
2713	PLEKHA6	PLEKHA6	chr1	-	204192589	204192713	204197210	204197356	204187978	204191907	204197855	204197989	2713	5	0	93	47	250	248	0.0935015324258	0.310238078803	1.0	0.662	0.338
3665	METAP2	METAP2	chr12	+	95888732	95888914	95889779	95889874	95887831	95887993	95897840	95897937	3665	270	204	481	440	250	219	0.0935244326115	0.310238078803	0.537	0.489	0.048
3749	TPGS2	TPGS2	chr18	-	34380160	34380274	34385336	34385465	34377980	34378572	34387809	34387897	3749	170	158	768	875	250	238	0.0934161278792	0.310238078803	0.506	0.455	0.051
635	AKR1A1	AKR1A1	chr1	+	46018107	46018235	46027460	46027550	46016454	46016827	46032240	46032360	635	84	442	212	881	250	214	0.0934370503491	0.310238078803	0.14	0.171	-0.031
2383	EI24	EI24	chr11	+	125449988	125450100	125451106	125451218	125448844	125448964	125452241	125452315	2383	128	34	1018	377	236	236	0.0936631706972	0.310454466465	0.79	0.73	0.06
4815	SNX9	SNX9	chr6	+	158348142	158348246	158349630	158349734	158342562	158342693	158353226	158353304	4815	110	131	482	450	228	228	0.0937246331794	0.310454466465	0.456	0.517	-0.061
6868	BTBD1	BTBD1	chr15	-	83710479	83710677	83718824	83718930	83698887	83699080	83725140	83725297	6868	71	121	217	276	230	250	0.09373589873	0.310454466465	0.389	0.461	-0.072
1437	HNRNPH1	HNRNPH1	chr5	-	179043869	179043959	179044051	179044111	179043126	179043219	179044514	179044650	1437	1096	1436	626	732	184	214	0.0938845288019	0.310482567766	0.47	0.499	-0.029
402	SUGP2	SUGP2	chr19	-	19119125	19119237	19120663	19121151	19114976	19115455	19129917	19130038	402	101	71	137	134	250	236	0.0938098847716	0.310482567766	0.573	0.491	0.082
661	NAB1	NAB1	chr2	+	191537826	191537878	191548463	191548553	191535051	191535185	191550201	191550364	661	75	88	53	92	176	214	0.0938906304784	0.310482567766	0.509	0.412	0.097
3721	RAD17	RAD17	chr5	+	68666861	68666998	68667860	68668044	68665638	68665760	68669656	68669914	3721	5	29	24	58	250	250	0.0939540024539	0.310530898614	0.147	0.293	-0.146
1646	RPAIN	RPAIN	chr17	+	5329555	5329619	5331390	5331531	5329290	5329402	5335861	5336340	1646	84	134	132	155	188	250	0.0940292230549	0.310618320351	0.455	0.531	-0.076
6479	HERC5	HERC5	chr4	+	89410316	89410487	89414162	89414306	89408219	89408330	89415315	89415482	6479	86	93	13	6	250	250	0.0943063203212	0.311372189801	0.48	0.684	-0.204
6813	FOXP1	FOXP1	chr3	-	71050122	71050210	71064699	71064804	71037144	71037228	71090478	71090683	6813	136	90	136	64	229	212	0.0944107158956	0.311555362455	0.583	0.663	-0.08
4899	TAB3	TAB3	chrX	-	30852167	30852269	30861082	30861166	30845558	30849692	30864667	30864761	4899	7	25	90	156	208	226	0.094622675278	0.31202752347	0.233	0.385	-0.152
6531	ATMIN	ATMIN	chr16	+	81074960	81075086	81075885	81076085	81069457	81069811	81076765	81080951	6531	26	96	82	198	250	250	0.0947007698018	0.31202752347	0.213	0.293	-0.08
6779	SRF	SRF	chr6	+	43144285	43144405	43146031	43146223	43143443	43143705	43146543	43146620	6779	215	231	165	224	244	250	0.0946589066735	0.31202752347	0.488	0.43	0.058
2929	ATAD3B	ATAD3B	chr1	+	1417924	1417994	1420395	1420551	1417517	1417683	1421161	1421218	2929	85	105	157	142	194	250	0.0949275969618	0.31229021955	0.511	0.588	-0.077
4402	PGM5	PGM5	chr9	+	71098780	71098964	71114142	71114277	71094333	71094469	71144482	71145977	4402	78	88	44	31	250	250	0.0948397544198	0.31229021955	0.47	0.587	-0.117
6047	COX6C	COX6C	chr8	-	100899717	100899846	100904135	100904280	100890222	100890493	100905866	100906242	6047	563	577	596	700	250	250	0.0949131562516	0.31229021955	0.494	0.46	0.034
2974	LOXL2	LOXL2	chr8	-	23174461	23174627	23177397	23177565	23167180	23167424	23179642	23179794	2974	526	245	741	290	250	250	0.0950849331709	0.312646329048	0.682	0.719	-0.037
2100	STRN3	STRN3	chr14	-	31382729	31382863	31388171	31388312	31381212	31381388	31398406	31398517	2100	9	28	16	112	250	250	0.095358217777	0.31338312127	0.243	0.125	0.118
2558	TSPAN4	TSPAN4	chr11	+	847200	847300	850287	850367	842823	842915	862549	862741	2558	15	114	12	180	224	204	0.0955068347087	0.313709659752	0.107	0.057	0.05
3322	TLE1	TLE1	chr9	-	84249011	84249216	84268888	84268951	84235355	84235472	84300590	84300635	3322	211	10	181	3	187	250	0.0958582906967	0.314701780127	0.966	0.988	-0.022
5930	NRP1	NRP1	chr10	-	33552573	33552801	33559602	33559784	33545243	33545399	33619635	33619810	5930	80	128	325	398	250	250	0.0961186578799	0.315243377614	0.385	0.45	-0.065
6864	RAD51AP1	RAD51AP1	chr12	+	4655474	4655584	4657257	4657344	4652928	4653070	4657852	4658002	6864	7	14	129	117	234	211	0.0961222545654	0.315243377614	0.311	0.499	-0.188
1514	HLA-B	HLA-B	chr6	-	31322409	31322442	31322883	31323000	31322255	31322303	31323093	31323369	1514	1155	272	548	156	241	157	0.0962103100901	0.315300292372	0.734	0.696	0.038
455	ZNF684	ZNF684	chr1	+	40998814	40998853	41007286	41007382	40997232	40997459	41012233	41013841	455	0	7	7	18	163	220	0.0962386196217	0.315300292372	0.0	0.344	-0.344
3579	PELI3	PELI3	chr11	+	66235598	66235751	66238712	66238842	66234335	66234498	66239839	66239941	3579	2	0	3	8	250	250	0.0963161995927	0.315392223756	1.0	0.273	0.727
4700	PTK2	PTK2	chr8	-	141935759	141935848	141994176	141994254	141900641	141900868	142011223	142011412	4700	7	88	4	145	202	213	0.096462652091	0.315709471309	0.077	0.028	0.049
3804	CRTC2	CRTC2	chr1	-	153925741	153925845	153926013	153926082	153925280	153925310	153926730	153926790	3804	72	102	65	132	193	228	0.0965639744043	0.315878763729	0.455	0.368	0.087
6685	SNX25	SNX25	chr4	+	186267690	186267804	186272598	186272763	186263129	186263270	186274638	186274756	6685	99	122	153	140	238	250	0.0967127074293	0.316202892001	0.46	0.534	-0.074
3624	SMAP1	SMAP1	chr6	+	71567624	71567932	71569031	71569119	71566561	71566733	71569902	71571716	3624	110	0	359	9	250	212	0.097016525693	0.316759178381	1.0	0.971	0.029
6029	RNF185	RNF185	chr22	+	31588669	31588688	31592921	31593143	31583032	31583256	31597483	31597601	6029	15	4	23	1	143	250	0.0970320547999	0.316759178381	0.868	0.976	-0.108
78	PPP2R4	PPP2R4	chr9	+	131893800	131893918	131897073	131897173	131891263	131891389	131898749	131898874	78	86	47	554	416	242	224	0.097030178612	0.316759178381	0.629	0.552	0.077
1452	ZFYVE27	ZFYVE27	chr10	+	99498233	99498431	99504485	99504672	99496877	99497078	99509230	99509343	1452	38	3	35	0	250	250	0.0971552777836	0.316998957072	0.927	1.0	-0.073
3730	IFT122	IFT122	chr3	+	129207099	129207240	129210983	129211037	129202327	129202525	129214288	129214450	3730	32	20	53	17	250	178	0.0972253858466	0.317065275196	0.533	0.689	-0.156
4101	SENP2	SENP2	chr3	+	185316199	185316333	185316745	185316812	185307901	185307957	185318552	185318643	4101	64	50	107	55	250	191	0.0975483713633	0.317892078699	0.494	0.598	-0.104
5088	KRI1	KRI1	chr19	-	10675604	10675710	10676392	10676466	10673404	10673513	10676581	10676702	5088	14	48	10	73	198	230	0.0975787429512	0.317892078699	0.253	0.137	0.116
4092	MCM3AP	MCM3AP	chr21	-	47690314	47690477	47692474	47692743	47686895	47687056	47693301	47693499	4092	97	48	121	87	250	250	0.0976537912103	0.317973924447	0.669	0.582	0.087
1175	UBE2K	UBE2K	chr4	+	39747371	39747430	39757276	39757359	39699663	39700010	39779301	39779430	1175	1	3	5	1	183	207	0.0977875639773	0.317974173821	0.274	0.85	-0.576
1803	VPRBP	VPRBP	chr3	-	51517734	51517852	51530749	51530796	51504944	51505021	51533888	51534018	1803	0	43	3	48	171	242	0.0978036436671	0.317974173821	0.0	0.081	-0.081
6113	KDM6A	KDM6A	chrX	+	44833910	44833960	44870205	44870264	44820528	44820637	44894175	44894230	6113	15	0	23	4	174	183	0.0977524375733	0.317974173821	1.0	0.858	0.142
1222	LARP1B	LARP1B	chr4	+	129083348	129083472	129098026	129098062	129042980	129043343	129099585	129099797	1222	28	0	60	5	248	160	0.0982031218358	0.318460123713	1.0	0.886	0.114
2895	PAFAH2	PAFAH2	chr1	-	26303172	26303264	26308854	26308968	26300970	26301141	26310436	26310578	2895	11	11	84	38	238	216	0.0982021446179	0.318460123713	0.476	0.667	-0.191
6114	ACTN1	ACTN1	chr14	-	69350884	69351025	69351491	69351600	69349589	69349772	69352141	69352292	6114	458	376	2608	2425	233	250	0.0980877437263	0.318460123713	0.567	0.536	0.031
6501	PSMD13	PSMD13	chr11	+	250802	250865	251545	251626	248931	249057	251819	251936	6501	96	156	366	757	187	205	0.09813430382	0.318460123713	0.403	0.346	0.057
991	PRR5	PRR5	chr22	+	45127609	45127701	45130906	45131042	45122456	45122514	45132651	45133561	991	28	54	20	20	216	250	0.0981194701394	0.318460123713	0.375	0.536	-0.161
3622	ADAM9	ADAM9	chr8	+	38940159	38940240	38940486	38940592	38934746	38934930	38947565	38947707	3622	75	69	1220	1491	205	230	0.0983378848528	0.318734854263	0.549	0.479	0.07
4643	PCNXL2	PCNXL2	chr1	-	233335899	233336010	233344263	233344435	233334684	233334776	233353644	233353677	4643	0	2	32	16	250	235	0.0984260164428	0.318858239432	0.0	0.653	-0.653
5891	GALNT10	GALNT10	chr5	+	153709131	153709298	153755836	153756022	153677500	153677639	153760007	153760191	5891	39	27	206	222	250	250	0.0988803498266	0.320167233373	0.591	0.481	0.11
4155	ZNF185	ZNF185	chrX	+	152101416	152101515	152106617	152106707	152100215	152100320	152113810	152114008	4155	0	2	174	93	223	214	0.0989429283809	0.320207068525	0.0	0.642	-0.642
7033	ACAD10	ACAD10	chr12	+	112150301	112150461	112153624	112153766	112147329	112147488	112159474	112159543	7033	24	47	28	30	250	250	0.0990299856423	0.320326042944	0.338	0.483	-0.145
5317	LMBR1L	LMBR1L	chr12	-	49495254	49495332	49495902	49495979	49494170	49494237	49496075	49496159	5317	156	3	36	3	201	202	0.0991419651475	0.320525470063	0.981	0.923	0.058
1093	AUP1	AUP1	chr2	-	74755543	74755616	74755877	74756062	74755066	74755133	74756258	74756409	1093	200	7	500	7	250	197	0.0996171490957	0.321898337184	0.957	0.983	-0.026
6361	USB1	USB1	chr16	+	58051237	58051343	58052875	58052959	58048176	58048230	58054044	58055527	6361	35	41	230	178	230	208	0.0997796306433	0.322259871991	0.436	0.539	-0.103
4569	CDC14A	CDC14A	chr1	+	100920960	100921048	100928206	100928437	100908489	100908552	100933511	100933650	4569	9	17	14	10	212	250	0.0998868555478	0.322442667503	0.384	0.623	-0.239
1530	GNPDA2	GNPDA2	chr4	-	44720325	44720427	44724100	44724259	44719129	44719312	44728490	44728651	1530	30	18	67	21	250	226	0.0999802616157	0.322578312935	0.601	0.743	-0.142
4463	ERCC6L2	ERCC6L2	chr9	+	98660130	98660253	98669359	98669553	98643150	98643575	98677949	98678111	4463	18	14	30	10	247	250	0.100030172405	0.322578312935	0.565	0.752	-0.187
5020	CHMP4B	CHMP4B	chr20	+	32438757	32438872	32439882	32440009	32436272	32436450	32441301	32442173	5020	462	696	1105	1872	239	250	0.10015302484	0.322811040084	0.41	0.382	0.028
6293	KIAA0907	KIAA0907	chr1	-	155895422	155895634	155896466	155896630	155893417	155893478	155896894	155896947	6293	86	45	98	76	250	250	0.100255846278	0.322979000984	0.656	0.563	0.093
5718	GLG1	GLG1	chr16	-	74526854	74527038	74528657	74528729	74524898	74525113	74530338	74530542	5718	85	182	207	342	196	250	0.100420685299	0.323346483655	0.373	0.436	-0.063
3330	PPP1R13B	PPP1R13B	chr14	-	104204030	104204197	104205015	104205149	104202339	104202539	104205222	104205360	3330	157	85	36	31	250	250	0.100546075932	0.32358663851	0.649	0.537	0.112
1801	MFSD2A	MFSD2A	chr1	+	40433299	40433383	40433475	40433588	40432757	40432841	40434005	40434149	1801	74	129	36	40	208	237	0.100752581018	0.323848508548	0.395	0.506	-0.111
4554	ATP6V0E1	ATP6V0E1	chr5	+	172421777	172421825	172447240	172447370	172410762	172410967	172461401	172461900	4554	112	233	446	1147	172	250	0.100779988058	0.323848508548	0.411	0.361	0.05
5658	THADA	THADA	chr2	-	43459851	43460021	43506903	43507035	43457974	43458482	43514046	43514200	5658	44	32	67	78	250	250	0.100732616749	0.323848508548	0.579	0.462	0.117
2430	TEAD4	TEAD4	chr12	+	3127710	3127754	3128280	3128336	3121335	3121398	3129799	3129939	2430	6	10	0	5	168	180	0.100884048497	0.324019417487	0.391	0.0	0.391
186	EGLN2	EGLN2	chr19	+	41312459	41312579	41313388	41313456	41306243	41307320	41313713	41314346	186	151	106	226	206	244	192	0.101222785879	0.324289699831	0.529	0.463	0.066
3428	WDR59	WDR59	chr16	-	74937844	74937998	74942805	74942875	74927576	74927710	74943398	74943555	3428	21	67	49	95	194	250	0.101164138947	0.324289699831	0.288	0.399	-0.111
4102	SENP2	SENP2	chr3	+	185335267	185335399	185337086	185337290	185332351	185332528	185339613	185339693	4102	69	70	135	96	250	250	0.10109633933	0.324289699831	0.496	0.584	-0.088
6970	NIT2	NIT2	chr3	+	100057930	100058049	100058658	100058779	100053561	100053642	100059916	100060005	6970	48	55	244	398	243	245	0.101139164284	0.324289699831	0.468	0.382	0.086
728	CLK1	CLK1	chr2	-	201719338	201719418	201719726	201719809	201718625	201718716	201721404	201721534	728	375	466	103	162	207	204	0.101189487005	0.324289699831	0.442	0.385	0.057
4561	TYW5	TYW5	chr2	-	200808487	200808557	200813059	200813195	200804811	200804856	200820115	200820459	4561	10	5	83	14	250	194	0.101299914704	0.324373633358	0.608	0.821	-0.213
5296	ZMIZ1	ZMIZ1	chr10	+	81049531	81049646	81050715	81050933	81036937	81037082	81051914	81052113	5296	239	104	116	35	239	250	0.101932601632	0.326235547635	0.706	0.776	-0.07
2472	AKNA	AKNA	chr9	-	117138745	117139812	117143339	117143726	117136372	117136447	117156636	117156685	2472	7	14	37	175	250	250	0.102028888386	0.326379703732	0.333	0.175	0.158
152	MMS19	MMS19	chr10	-	99227261	99227340	99228722	99228861	99226532	99226658	99229402	99229480	152	37	41	232	171	250	203	0.102145341828	0.326588193827	0.423	0.524	-0.101
2347	TIRAP	TIRAP	chr11	+	126159559	126159728	126160356	126160480	126152981	126153048	126160697	126160856	2347	0	13	7	40	250	248	0.102632681718	0.327488752436	0.0	0.148	-0.148
2381	DNAJC21	DNAJC21	chr5	+	34944971	34945130	34945865	34945908	34941200	34941288	34950274	34950447	2381	288	60	255	73	250	167	0.102608643235	0.327488752436	0.762	0.7	0.062
4687	RABGEF1	RABGEF1	chr7	+	66240213	66240380	66260497	66260579	66236869	66237065	66262360	66262493	4687	385	215	140	101	250	206	0.102494058221	0.327488752436	0.596	0.533	0.063
857	JMJD1C	JMJD1C	chr10	-	64979637	64979743	65024410	65024524	64976966	64977091	65140077	65140242	857	52	70	41	34	238	230	0.102613669915	0.327488752436	0.418	0.538	-0.12
3640	ZNF276	ZNF276	chr16	+	89789667	89790117	89793686	89793733	89788938	89789242	89795642	89795726	3640	11	26	2	17	250	171	0.102766221415	0.327750658083	0.224	0.074	0.15
6044	NF2	NF2	chr22	+	30077427	30077590	30079008	30079053	30074184	30074312	30090740	30094589	6044	71	10	525	128	250	169	0.10282987123	0.327789514446	0.828	0.735	0.093
1123	NFKBIA	NFKBIA	chr14	-	35871976	35872065	35872355	35872566	35871599	35871869	35872895	35873004	1123	1083	889	1105	816	250	213	0.103063376336	0.328205321942	0.509	0.536	-0.027
[truncated: 4,370 more rows]
