# Supplementary material for: Characterization of alternative mRNA splicing in cultured cell populations representing progressive stages of human fetal kidney development
Source: Sci Rep. 2022 Nov 15;12:19548. doi: 10.1038/s41598-022-24147-z (PMC9666651; doi:10.1038/s41598-022-24147-z)
Supplement: Supplementary file 13 — Supplementary Information 13. [file 41598_2022_24147_MOESM13_ESM.zip › _Program/Data/rMATS/W037-NPS3/MATS_output/MXE.MATS.ReadsOnTargetAndJunctionCounts.txt]

ID	GeneID	geneSymbol	chr	strand	1stExonStart_0base	1stExonEnd	2ndExonStart_0base	2ndExonEnd	upstreamES	upstreamEE	downstreamES	downstreamEE	ID	IC_SAMPLE_1	SC_SAMPLE_1	IC_SAMPLE_2	SC_SAMPLE_2	IncFormLen	SkipFormLen	PValue	FDR	IncLevel1	IncLevel2	IncLevelDifference
1050	CD44	CD44	chr11	+	35236398	35236461	35240862	35240934	35232792	35232996	35243200	35243279	1050	20	353	1458	1996	188	197	0.0	0.0	0.056	0.434	-0.378
1051	CD44	CD44	chr11	+	35236398	35236461	35240862	35240934	35211381	35211612	35243200	35243279	1051	203	356	104	2004	188	197	0.0	0.0	0.374	0.052	0.322
1059	CD44	CD44	chr11	+	35232792	35232996	35236398	35236461	35229651	35229753	35240862	35240934	1059	12	238	1175	1657	329	188	0.0	0.0	0.028	0.288	-0.26
1060	CD44	CD44	chr11	+	35232792	35232996	35236398	35236461	35211381	35211612	35240862	35240934	1060	13	753	1181	1901	329	188	0.0	0.0	0.01	0.262	-0.252
1061	CD44	CD44	chr11	+	35232792	35232996	35236398	35236461	35231511	35231601	35240862	35240934	1061	14	238	3929	1789	329	188	0.0	0.0	0.033	0.557	-0.524
1118	VCAN	VCAN	chr5	+	82815167	82818128	82832825	82838087	82807921	82808215	82841355	82841469	1118	9220	34472	2678	24358	3086	5387	0.0	0.0	0.318	0.161	0.157
1131	YPEL5	YPEL5	chr2	+	30371110	30371407	30378715	30378776	30369749	30369928	30379493	30379658	1131	422	68	193	233	422	186	0.0	0.0	0.732	0.267	0.465
113	TRA2A	TRA2A	chr7	-	23555981	23556147	23561325	23561459	23552512	23552701	23571407	23571660	113	141	802	446	726	259	291	0.0	0.0	0.165	0.408	-0.243
160	RPS27A	RPS27A	chr2	+	55460498	55460553	55461254	55461340	55459943	55460008	55461966	55462098	160	621	7118	1247	7949	180	211	0.0	0.0	0.093	0.155	-0.062
1627	DNM2	DNM2	chr19	+	10906736	10906875	10908055	10908194	10906047	10906115	10909161	10909248	1627	72	191	1015	227	264	264	0.0	0.0	0.274	0.817	-0.543
1810	STAU1	STAU1	chr20	-	47782533	47782822	47790731	47790806	47770469	47770608	47804652	47804904	1810	148	239	321	79	200	414	0.0	0.0	0.562	0.894	-0.332
2031	RPL17	RPL17	chr18	-	47017162	47017297	47017774	47017815	47016823	47016922	47017901	47017954	2031	185	9874	552	10531	166	260	0.0	0.0	0.029	0.076	-0.047
2066	MYL6	MYL6	chr12	+	56552467	56552495	56553370	56553514	56552044	56552188	56553758	56553932	2066	223	3427	235	16240	153	269	0.0	0.0	0.103	0.025	0.078
2265	EEF2	EEF2	chr19	-	3981944	3982050	3982243	3982422	3981336	3981450	3982804	3983016	2265	9092	7160	7295	7533	304	231	0.0	0.0	0.491	0.424	0.067
242	SNHG6	SNHG6	chr8	-	67834558	67834627	67834848	67834960	67834164	67834349	67837671	67837777	242	1155	477	373	448	237	194	0.0	0.0	0.665	0.405	0.26
2529	DUSP5	DUSP5	chr10	+	112262478	112262627	112266692	112266912	112257624	112258258	112269777	112271302	2529	431	448	712	1555	274	345	0.0	0.0	0.548	0.366	0.182
2942	FN1	FN1	chr2	-	216256354	216256537	216257653	216257926	216252934	216253024	216259250	216259442	2942	1232	1488	4431	10048	398	308	0.0	0.0	0.391	0.254	0.137
29	ATP5C1	ATP5C1	chr10	+	7844720	7844817	7848936	7848973	7844232	7844388	7849621	7849762	29	587	18	1083	268	222	162	0.0	0.0	0.96	0.747	0.213
3036	PKM	PKM	chr15	-	72494794	72494961	72495362	72495529	72492814	72492996	72499068	72499221	3036	214	2627	655	18275	292	292	0.0	0.0	0.075	0.035	0.04
3793	H2AFY	H2AFY	chr5	-	134686512	134686603	134688635	134688735	134681657	134681747	134696186	134696297	3793	272	246	3418	251	225	216	0.0	0.0	0.515	0.929	-0.414
3876	RTN4	RTN4	chr2	-	55214626	55214834	55252221	55254621	55209650	55209789	55255299	55255356	3876	2662	2425	224	6860	2525	333	0.0	0.0	0.126	0.004	0.122
4047	RPS2	RPS2	chr16	-	2012736	2012910	2013149	2013257	2012497	2012657	2014276	2014366	4047	10365	18005	15326	20893	233	299	0.0	0.0	0.425	0.485	-0.06
4161	HLA-A	HLA-A	chr6	+	29912276	29912393	29912835	29912868	29911898	29912174	29913010	29913058	4161	1174	279	20	112	242	158	0.0	0.0	0.733	0.104	0.629
4301	PSAP	PSAP	chr10	-	73585593	73585650	73587770	73587914	73581632	73581764	73588633	73588834	4301	1741	134	2472	1116	269	182	0.0	0.0	0.898	0.6	0.298
4685	RABGEF1	RABGEF1	chr7	+	66204982	66205779	66236869	66237065	66177153	66177211	66240213	66240380	4685	117	643	190	218	922	321	0.0	0.0	0.06	0.233	-0.173
5018	PHF10	PHF10	chr6	-	170105711	170105820	170110331	170110487	170105228	170105417	170112481	170112635	5018	558	104	465	286	281	234	0.0	0.0	0.817	0.575	0.242
5120	FGFR2	FGFR2	chr10	-	123276832	123276977	123278195	123278343	123274630	123274833	123279492	123279683	5120	6	288	71	0	273	270	0.0	0.0	0.02	1.0	-0.98
5265	NOP56	NOP56	chr20	+	2636579	2636860	2637046	2637195	2636240	2636392	2637419	2637541	5265	883	915	653	1227	406	274	0.0	0.0	0.394	0.264	0.13
565	CTNND1	CTNND1	chr11	+	57558856	57559145	57561481	57561553	57529233	57529591	57563048	57563201	565	148	90	54	462	414	197	0.0	0.0	0.439	0.053	0.386
566	CTNND1	CTNND1	chr11	+	57558856	57559145	57561481	57561553	57529233	57529518	57563048	57563201	566	152	90	63	727	414	197	0.0	0.0	0.446	0.04	0.406
567	CTNND1	CTNND1	chr11	+	57558965	57559145	57561481	57561553	57529233	57529518	57563048	57563201	567	74	90	34	727	305	197	0.0	0.0	0.347	0.029	0.318
61	TMX2	TMX2	chr11	+	57505307	57505498	57505825	57505902	57505079	57505140	57506135	57506242	61	67	134	16	319	316	202	0.0	0.0	0.242	0.031	0.211
6268	SRSF3	SRSF3	chr6	+	36566625	36566760	36567597	36568053	36564537	36564745	36568928	36568967	6268	2810	3124	4509	1255	260	581	0.0	0.0	0.668	0.889	-0.221
6269	SRSF3	SRSF3	chr6	+	36567597	36568053	36568928	36568967	36566625	36566760	36569484	36569571	6269	2980	1337	1128	2470	581	164	0.0	0.0	0.386	0.114	0.272
6311	TPM1	TPM1	chr15	+	63353396	63353472	63353911	63353987	63353067	63353138	63354413	63354476	6311	128	93	12964	574	201	201	0.0	0.0	0.579	0.958	-0.379
6386	AK6	AK6	chr5	-	68651721	68651780	68662329	68662422	68651475	68651621	68665483	68665840	6386	140	117	25	189	218	184	0.0	0.0	0.502	0.1	0.402
63	TMX2	TMX2	chr11	+	57505307	57505498	57506135	57506242	57505079	57505140	57506445	57506511	63	69	182	13	437	316	232	0.0	0.0	0.218	0.021	0.197
6454	FYN	FYN	chr6	-	112020717	112020873	112021306	112021471	112017479	112017659	112024087	112024237	6454	404	9	451	199	290	281	0.0	0.0	0.978	0.687	0.291
822	WNK1	WNK1	chr12	+	977031	978270	980430	980514	971248	971436	987377	987527	822	503	62	53	156	1364	209	0.0	0.0	0.554	0.049	0.505
823	WNK1	WNK1	chr12	+	988738	989197	989886	990165	987377	987527	990857	990955	823	211	216	48	225	584	404	0.0	0.0	0.403	0.129	0.274
928	ODC1	ODC1	chr2	-	10584220	10584393	10584599	10584673	10583827	10583962	10585056	10585175	928	83	2972	190	1783	199	298	0.0	0.0	0.04	0.138	-0.098
3152	RBM39	RBM39	chr20	-	34326889	34326939	34328446	34328519	34319862	34320057	34328745	34328809	3152	286	915	93	824	198	175	1.11022302463e-16	1.69573350071e-14	0.216	0.091	0.125
6998	PCBP2	PCBP2	chr12	+	53858543	53858636	53859715	53859757	53856276	53856351	53861004	53861077	6998	1802	1749	1495	2144	218	167	2.22044604925e-16	3.3125956758e-14	0.441	0.348	0.093
4454	RPL18	RPL18	chr19	-	49119335	49119459	49119982	49120081	49119133	49119203	49120572	49120680	4454	4937	8583	3847	5375	224	249	3.21964677141e-15	4.69409864514e-13	0.39	0.443	-0.053
5254	ERCC1	ERCC1	chr19	-	45924435	45924651	45926527	45926639	45923581	45923685	45927038	45927177	5254	156	519	36	485	237	341	3.77475828373e-15	5.38112764225e-13	0.302	0.096	0.206
1794	YAP1	YAP1	chr11	+	102080247	102080295	102094352	102094483	102076623	102076805	102100432	102104154	1794	11	174	98	180	173	256	7.66053886991e-15	1.06831210545e-12	0.086	0.446	-0.36
1398	CASK	CASK	chrX	-	41414852	41414888	41416284	41416353	41412971	41413168	41419031	41419100	1398	14	100	266	269	194	161	8.10462807976e-15	1.10619551344e-12	0.104	0.451	-0.347
1120	EXOC7	EXOC7	chr17	-	74086409	74086478	74087223	74087316	74085255	74085401	74090494	74090662	1120	31	7	13	91	218	194	1.23234755733e-14	1.64698116256e-12	0.798	0.113	0.685
62	TMX2	TMX2	chr11	+	57505307	57505498	57505825	57505902	57505079	57505140	57506445	57506511	62	69	26	13	68	316	202	1.35447209004e-14	1.77325274645e-12	0.629	0.109	0.52
5665	KAT2A	KAT2A	chr17	-	40269924	40270035	40270314	40270421	40269695	40269832	40271262	40271454	5665	11	91	108	91	232	236	1.54321000423e-14	1.97993843543e-12	0.109	0.547	-0.438
1739	ABI1	ABI1	chr10	-	27065993	27066170	27112066	27112234	27059173	27059274	27149675	27150016	1739	196	72	521	557	293	302	1.30784272301e-13	1.64506099375e-11	0.737	0.491	0.246
5209	EIF4G1	EIF4G1	chr3	+	184033276	184033333	184033550	184033644	184032282	184032462	184035108	184035285	5209	25	18	211	3	182	219	2.09388062444e-13	2.58312388573e-11	0.626	0.988	-0.362
2441	VEGFA	VEGFA	chr6	+	43748468	43748540	43749692	43749789	43746625	43746655	43752277	43754223	2441	24	227	131	260	197	222	4.65627536528e-13	5.63585027703e-11	0.106	0.362	-0.256
723	FGFR3	FGFR3	chr4	+	1804640	1804791	1805418	1805563	1803561	1803752	1806056	1806247	723	74	374	23	5	276	270	5.1758597408e-13	6.14872967356e-11	0.162	0.818	-0.656
3394	YBX1	YBX1	chr1	+	43161869	43161959	43162312	43162615	43159160	43159194	43162850	43162933	3394	1643	8024	4162	16185	215	428	9.52238288221e-13	1.11065611253e-10	0.29	0.339	-0.049
3813	TPM2	TPM2	chr9	-	35684728	35684804	35685060	35685136	35684484	35684547	35685265	35685336	3813	20	36	794	185	201	201	1.02484687403e-12	1.17399869588e-10	0.357	0.811	-0.454
5734	BPTF	BPTF	chr17	+	65871671	65871860	65882243	65882432	65870932	65871136	65887959	65888150	5734	89	32	47	105	314	314	1.45317091693e-12	1.63545463721e-10	0.736	0.309	0.427
3834	PI4KAP2	PI4KAP2	chr22	-	21830932	21831053	21832078	21832204	21830290	21830449	21832285	21832390	3834	64	201	5	192	251	246	2.28395080626e-12	2.52612834865e-10	0.238	0.025	0.213
2442	VEGFA	VEGFA	chr6	+	43748468	43748540	43749692	43749824	43746625	43746655	43752277	43754223	2442	24	685	131	921	197	257	3.26105809023e-12	3.54570977099e-10	0.044	0.157	-0.113
897	MPV17	MPV17	chr2	-	27535860	27535976	27545314	27545389	27535546	27535639	27545918	27545969	897	49	113	9	201	200	241	3.34698935234e-12	3.57848944921e-10	0.343	0.051	0.292
5314	ANXA2	ANXA2	chr15	-	60656627	60656722	60678226	60678285	60653139	60653253	60689456	60689537	5314	38	1412	1314	18221	184	220	7.1412875613e-12	7.51005896815e-10	0.031	0.079	-0.048
6748	APP	APP	chr21	-	27369674	27369731	27372329	27372497	27354656	27354790	27394155	27394358	6748	4623	541	6397	1093	293	182	7.69306840454e-12	7.95984416373e-10	0.841	0.784	0.057
1789	YAP1	YAP1	chr11	+	102094352	102094483	102098199	102098312	102080247	102080295	102100432	102104154	1789	64	298	365	636	256	238	8.95028495762e-12	9.1136631751e-10	0.166	0.348	-0.182
5606	FOSB	FOSB	chr19	+	45973886	45974207	45974451	45974559	45971252	45971970	45975808	45978437	5606	13921	5944	2297	1274	446	233	1.26881838369e-11	1.27179217678e-09	0.55	0.485	0.065
2822	KIF23	KIF23	chr15	+	69733106	69733418	69737128	69737380	69732646	69732826	69738347	69738430	2822	103	102	420	1166	437	377	1.57457380467e-11	1.55398322415e-09	0.466	0.237	0.229
6900	DCAF15	DCAF15	chr19	+	14071098	14071203	14071276	14071392	14070795	14070881	14071751	14072256	6900	133	148	348	136	230	241	1.62655444669e-11	1.58096163265e-09	0.485	0.728	-0.243
5601	EPB41L3	EPB41L3	chr18	-	5394675	5394792	5395065	5395146	5392379	5393477	5395607	5395706	5601	433	189	304	41	206	242	1.7708501332e-11	1.69552292604e-09	0.729	0.897	-0.168
561	TPD52L2	TPD52L2	chr20	+	62514071	62514173	62520542	62520591	62507168	62507228	62521202	62522898	561	103	107	590	210	227	174	2.60611532354e-11	2.45856320596e-09	0.425	0.683	-0.258
1041	HOXB-AS3	HOXB-AS3	chr17	+	46677808	46677907	46678789	46679025	46667781	46667951	46679436	46679703	1041	172	33	62	63	224	361	4.55856463688e-11	4.23814378922e-09	0.894	0.613	0.281
7024	PER1	PER1	chr17	-	8048068	8048311	8049275	8049455	8046583	8047194	8049689	8049820	7024	1279	1417	45	146	305	368	4.77490269546e-11	4.37585725591e-09	0.521	0.271	0.25
4678	RPL10	RPL10	chrX	+	153628143	153628282	153628804	153628967	153627827	153627935	153629042	153630680	4678	20726	17621	14695	13827	264	288	1.13040021787e-10	1.02134047854e-08	0.562	0.537	0.025
5758	SNHG8	SNHG8	chr4	+	119200098	119200292	119200543	119200586	119199916	119199947	119200778	119200978	5758	149	451	175	219	319	168	1.56082369251e-10	1.39065055381e-08	0.148	0.296	-0.148
1210	RPS5	RPS5	chr19	+	58904342	58904552	58904725	58904854	58899503	58899612	58905863	58905962	1210	13776	8005	8305	4150	335	254	1.76193171164e-10	1.54832766167e-08	0.566	0.603	-0.037
1592	ADAM15	ADAM15	chr1	+	155025892	155025969	155026385	155026464	155025146	155025253	155026789	155026982	1592	83	18	319	2	202	204	1.82581949559e-10	1.58278811679e-08	0.823	0.994	-0.171
261	MORF4L2	MORF4L2	chrX	-	102933426	102933579	102939608	102939657	102930425	102931979	102940098	102940188	261	72	1265	240	1820	174	278	1.88143944868e-10	1.5911468612e-08	0.083	0.174	-0.091
5021	RAB6A	RAB6A	chr11	-	73429657	73429763	73429829	73429935	73427295	73427407	73431890	73431944	5021	249	302	774	487	231	231	1.88506876775e-10	1.5911468612e-08	0.452	0.614	-0.162
1130	YPEL5	YPEL5	chr2	+	30371110	30371171	30378715	30378776	30369749	30369928	30379493	30379658	1130	29	68	10	233	186	186	2.65971134006e-10	2.21585042162e-08	0.299	0.041	0.258
4329	CDC42SE1	CDC42SE1	chr1	-	151027491	151027602	151028152	151028469	151026706	151026797	151031954	151032125	4329	929	223	1454	605	442	236	2.70164890459e-10	2.2219330414e-08	0.69	0.562	0.128
4207	PLOD2	PLOD2	chr3	-	145794568	145794682	145795648	145795711	145791073	145791139	145796902	145797044	4207	37	54	46	372	188	239	3.14013370861e-10	2.54986806845e-08	0.466	0.136	0.33
894	MPV17	MPV17	chr2	-	27535546	27535639	27535860	27535976	27532359	27532849	27545314	27545389	894	84	46	131	8	241	218	4.27777036016e-10	3.43023710755e-08	0.623	0.937	-0.314
5164	FLOT1	FLOT1	chr6	-	30708455	30708575	30709390	30709481	30708272	30708368	30709568	30709644	5164	24	283	170	557	216	245	4.54543847006e-10	3.59987503524e-08	0.088	0.257	-0.169
3037	PKM	PKM	chr15	-	72492814	72492996	72494794	72494961	72491369	72492097	72499068	72499221	3037	1311	1968	10100	11969	292	307	4.879110449e-10	3.81701140614e-08	0.412	0.47	-0.058
2269	YWHAE	YWHAE	chr17	-	1265195	1265302	1268152	1268352	1264385	1264592	1303340	1303556	2269	3997	1088	7896	2762	325	232	5.44294942451e-10	4.20680970581e-08	0.724	0.671	0.053
920	ANXA5	ANXA5	chr4	-	122607442	122607527	122617735	122617779	122604518	122604632	122618017	122618147	920	252	40	280	3	169	210	5.5478399652e-10	4.23683254485e-08	0.887	0.991	-0.104
895	MPV17	MPV17	chr2	-	27535546	27535639	27535860	27535976	27535081	27535114	27545314	27545389	895	84	47	133	9	241	218	5.82222603462e-10	4.39406823672e-08	0.618	0.93	-0.312
3791	H2AFY	H2AFY	chr5	-	134688635	134688735	134696186	134696294	134681657	134681747	134705095	134705293	3791	157	106	842	1285	233	225	6.47804920817e-10	4.83217275237e-08	0.589	0.388	0.201
660	NAB1	NAB1	chr2	+	191514571	191514708	191520702	191520879	191513847	191514086	191523883	191524721	660	27	4	20	63	262	302	8.28022539423e-10	6.10547654069e-08	0.886	0.268	0.618
262	MORF4L2	MORF4L2	chrX	-	102933426	102933528	102939608	102939657	102930425	102931979	102940098	102940188	262	72	1158	240	1721	174	227	1.11308706696e-09	8.11415174381e-08	0.075	0.154	-0.079
2804	RPL12	RPL12	chr9	-	130211559	130211641	130211888	130211987	130210615	130210702	130213009	130213083	2804	7232	5488	6315	5601	224	207	1.28667398958e-09	9.27417263276e-08	0.549	0.51	0.039
5198	EIF4G1	EIF4G1	chr3	+	184033550	184033644	184033919	184034006	184032282	184032462	184035108	184035285	5198	18	61	3	235	219	212	1.39317424264e-09	9.88854612083e-08	0.222	0.012	0.21
6291	MYEF2	MYEF2	chr15	-	48444070	48444139	48444430	48444481	48443669	48443768	48445988	48446090	6291	33	201	121	210	176	194	1.40671185811e-09	9.88854612083e-08	0.153	0.388	-0.235
6637	HSP90B1	HSP90B1	chr12	+	104326054	104326196	104326603	104326720	104325298	104325401	104327733	104328065	6637	5398	5972	3504	4628	267	242	1.41815470478e-09	9.88854612083e-08	0.45	0.407	0.043
2443	DNM1L	DNM1L	chr12	+	32890798	32890876	32891197	32891230	32890038	32890095	32892997	32893174	2443	76	30	99	165	203	158	2.07915185069e-09	1.43416764755e-07	0.663	0.318	0.345
6443	RPN2	RPN2	chr20	+	35862422	35862498	35864982	35865112	35858375	35858462	35869705	35870025	6443	33	501	12	1200	201	255	2.67804223242e-09	1.82762137457e-07	0.077	0.013	0.064
263	MORF4L2	MORF4L2	chrX	-	102933426	102933548	102939608	102939657	102930425	102931979	102940098	102940188	263	72	917	240	1387	174	247	3.93456467407e-09	2.65686656675e-07	0.1	0.197	-0.097
5309	ANXA2	ANXA2	chr15	-	60682411	60682516	60689456	60689537	60678226	60678285	60690141	60690185	5309	60	21	2230	127	206	230	5.10524533759e-09	3.41147383757e-07	0.761	0.951	-0.19
6754	LRRC75A-AS1	LRRC75A-AS1	chr17	+	16343498	16343567	16344387	16344444	16342640	16342728	16344681	16345340	6754	3086	1963	1572	1318	194	182	5.31564681161e-09	3.5154509584e-07	0.596	0.528	0.068
256	NAA20	NAA20	chr20	+	20007427	20007563	20013151	20013297	19997933	19998093	20013745	20014273	256	50	168	65	762	261	271	5.40778588576e-09	3.53989249563e-07	0.236	0.081	0.155
6246	MAGED1	MAGED1	chrX	+	51637364	51637445	51638148	51638856	51636697	51636851	51639504	51640173	6246	582	6939	129	2676	206	833	6.0705265259e-09	3.93357855188e-07	0.253	0.163	0.09
5062	ACP1	ACP1	chr2	+	272036	272150	272191	272305	271865	271939	275139	275201	5062	163	91	1024	234	239	239	6.79594591713e-09	4.35959930584e-07	0.642	0.814	-0.172
1793	YAP1	YAP1	chr11	+	102080247	102080295	102094352	102094483	102076623	102076805	102098199	102098312	1793	11	524	95	947	173	256	7.5003936395e-09	4.76386388093e-07	0.03	0.129	-0.099
6153	NCOR2	NCOR2	chr12	-	124812092	124812179	124815390	124815444	124810736	124810916	124816864	124817013	6153	172	34	253	5	179	212	7.70327757138e-09	4.84475741376e-07	0.857	0.984	-0.127
179	DHPS	DHPS	chr19	-	12788104	12788210	12790270	12790357	12786830	12786956	12790436	12790533	179	136	34	314	12	212	231	9.06075481311e-09	5.64317884719e-07	0.813	0.966	-0.153
7014	NEDD4L	NEDD4L	chr18	+	55912658	55912740	55916130	55916169	55888753	55888989	55919232	55919286	7014	0	17	300	156	207	164	1.39087177331e-08	8.57927156325e-07	0.0	0.604	-0.604
1074	CD44	CD44	chr11	+	35226058	35226187	35227658	35227790	35211381	35211612	35229651	35229753	1074	31	14	361	969	254	257	1.4197811149e-08	8.67418652579e-07	0.691	0.274	0.417
1563	TCF7L2	TCF7L2	chr10	+	114799783	114799885	114900942	114901075	114711241	114711366	114903681	114903784	1563	65	88	43	215	227	258	1.51672897575e-08	9.17907205607e-07	0.456	0.185	0.271
5354	SEC31A	SEC31A	chr4	-	83782783	83782861	83783686	83783725	83778841	83778917	83784470	83784545	5354	94	75	122	22	164	203	1.61177191593e-08	9.66309985111e-07	0.608	0.873	-0.265
3455	TSPAN9	TSPAN9	chr12	+	3310342	3310422	3387586	3387778	3192818	3192885	3388157	3388232	3455	37	375	90	294	205	317	2.0496789821e-08	1.21747135835e-06	0.132	0.321	-0.189
563	TPD52L2	TPD52L2	chr20	+	62507168	62507228	62514071	62514173	62505020	62505169	62520542	62520591	563	52	366	300	898	185	227	2.10235870934e-08	1.23730560738e-06	0.148	0.291	-0.143
5040	MEG3	MEG3	chr14	+	101297757	101297871	101298848	101298978	101295370	101296086	101302503	101302637	5040	1114	106	6	11	239	255	2.85264681876e-08	1.6636117584e-06	0.918	0.368	0.55
6597	DLST	DLST	chr14	+	75355979	75356052	75356599	75356655	75355797	75355850	75357758	75357870	6597	25	106	10	328	198	181	2.953806022e-08	1.7070869938e-06	0.177	0.027	0.15
3051	ARIH2	ARIH2	chr3	+	48964894	48965246	48999044	48999112	48960180	48960244	49002351	49002415	3051	663	53	675	134	477	193	3.25350385522e-08	1.8470112594e-06	0.835	0.671	0.164
3328	PPP1R13B	PPP1R13B	chr14	-	104202339	104202539	104204030	104204197	104200087	104201532	104205015	104205149	3328	135	283	84	59	292	325	3.24678158803e-08	1.8470112594e-06	0.347	0.613	-0.266
3459	NAP1L1	NAP1L1	chr12	-	76462688	76462774	76467982	76468019	76461150	76461253	76478346	76478813	3459	101	2121	41	2296	162	211	4.43434924335e-08	2.49529389439e-06	0.058	0.023	0.035
1088	AUP1	AUP1	chr2	-	74756258	74756409	74756488	74756626	74755877	74756062	74756706	74757024	1088	280	243	382	601	263	276	5.10099772422e-08	2.84546960008e-06	0.547	0.4	0.147
4665	NOL4L	NOL4L	chr20	-	31043920	31044198	31062403	31062545	31041378	31041564	31099149	31099259	4665	76	140	14	122	267	403	5.62425593875e-08	3.11031050406e-06	0.45	0.148	0.302
3562	RPS12	RPS12	chr6	+	133136110	133136227	133137599	133137702	133135870	133135921	133138098	133138200	3562	7024	11898	9820	14932	242	228	6.21289171221e-08	3.406470114e-06	0.357	0.383	-0.026
3604	MAGED2	MAGED2	chrX	+	54835735	54835809	54836154	54836646	54834770	54834866	54837253	54837562	3604	17	5531	29	1830	199	617	6.42374547999e-08	3.49223112323e-06	0.009	0.047	-0.038
176	PDLIM4	PDLIM4	chr5	+	131602156	131602238	131606607	131606786	131598301	131598453	131606995	131607159	176	100	252	387	475	207	304	7.35413682174e-08	3.96443594214e-06	0.368	0.545	-0.177
6645	RPS3	RPS3	chr11	+	75112683	75112777	75115063	75115251	75111737	75111868	75115715	75115912	6645	11964	16526	9047	11308	219	313	7.7136493748e-08	4.12358839495e-06	0.509	0.533	-0.024
2795	DNAJC10	DNAJC10	chr2	+	183597225	183597269	183600975	183601113	183595756	183595834	183604271	183605115	2795	30	27	313	52	169	263	7.82718739822e-08	4.14970307104e-06	0.634	0.904	-0.27
6312	TPM1	TPM1	chr15	+	63336225	63336351	63349183	63349317	63334837	63335142	63351761	63351879	6312	57	196	6818	10920	251	259	8.5247669479e-08	4.48249016154e-06	0.231	0.392	-0.161
203	U2AF1	U2AF1	chr21	-	44520562	44520629	44521475	44521542	44515803	44515853	44524424	44524512	203	240	1402	428	1566	192	192	9.59169537129e-08	5.00249803308e-06	0.146	0.215	-0.069
1569	TCF7L2	TCF7L2	chr10	+	114918425	114918476	114920377	114920450	114917779	114917828	114925313	114927436	1569	21	0	28	42	176	198	1.00021012805e-07	5.17447417052e-06	1.0	0.429	0.571
296	ILF3	ILF3	chr19	+	10798021	10798384	10799225	10799354	10794592	10794646	10799854	10803095	296	1121	494	1067	691	488	254	1.15858971306e-07	5.94588240742e-06	0.542	0.446	0.096
1423	RHOT1	RHOT1	chr17	+	30536368	30536464	30538134	30538257	30535125	30535328	30551634	30552790	1423	5	65	39	52	221	248	1.31944886572e-07	6.71767021714e-06	0.079	0.457	-0.378
3660	AEBP1	AEBP1	chr7	+	44149805	44149945	44150323	44150408	44148886	44148940	44150511	44150656	3660	79	62	50	134	265	210	1.41412073384e-07	7.14297992723e-06	0.502	0.228	0.274
2582	GUK1	GUK1	chr1	+	228333726	228333768	228334542	228334639	228333211	228333325	228335106	228335245	2582	161	683	265	620	167	222	1.47249053173e-07	7.37970840707e-06	0.239	0.362	-0.123
2435	TUBGCP6	TUBGCP6	chr22	-	50671744	50671955	50678632	50678796	50667832	50668006	50682147	50683400	2435	95	142	114	58	289	336	1.52984965474e-07	7.60774072493e-06	0.438	0.696	-0.258
6606	MRPL55	MRPL55	chr1	-	228295935	228296019	228296655	228296722	228295368	228295570	228296849	228297013	6606	19	68	41	23	192	209	1.59130888799e-07	7.85249732035e-06	0.233	0.66	-0.427
4114	HSPH1	HSPH1	chr13	-	31725083	31725328	31726988	31727088	31724090	31724319	31728769	31728892	4114	2120	6791	423	967	225	370	1.70902206498e-07	8.36898973042e-06	0.339	0.418	-0.079
447	FLNA	FLNA	chrX	-	153580548	153580815	153580920	153581043	153580251	153580389	153581139	153581292	447	499	1589	2676	6387	248	392	2.00166072051e-07	9.72776781975e-06	0.332	0.398	-0.066
2155	SSBP3	SSBP3	chr1	-	54722799	54722859	54723741	54723822	54717466	54717533	54747110	54747200	2155	35	404	50	170	206	185	2.62435721154e-07	1.2592393291e-05	0.072	0.209	-0.137
6112	KDM6A	KDM6A	chrX	+	44919266	44919401	44919853	44920009	44918491	44918711	44920568	44920664	6112	27	62	80	41	260	281	2.63036742165e-07	1.2592393291e-05	0.32	0.678	-0.358
3511	SLC7A5	SLC7A5	chr16	-	87874655	87874761	87885329	87885455	87874034	87874079	87902490	87903100	3511	361	559	244	634	251	231	2.74884573104e-07	1.30244061619e-05	0.373	0.262	0.111
6370	ARHGEF7	ARHGEF7	chr13	+	111806251	111806338	111857635	111857720	111767623	111768038	111862218	111862349	6370	32	69	0	48	212	210	2.76121471243e-07	1.30244061619e-05	0.315	0.0	0.315
4869	WASF1	WASF1	chr6	-	110481837	110481935	110499800	110499945	110448671	110448832	110500641	110501207	4869	64	10	13	22	270	223	2.84986327426e-07	1.33444327769e-05	0.841	0.328	0.513
4658	MAP4K4	MAP4K4	chr2	+	102477286	102477448	102480282	102480513	102472438	102472600	102481391	102481498	4658	64	72	219	83	287	356	3.73720721814e-07	1.72476146075e-05	0.524	0.766	-0.242
559	TPD52L2	TPD52L2	chr20	+	62505020	62505169	62507168	62507228	62500648	62500794	62514071	62514173	559	569	54	1383	278	274	185	3.73489220662e-07	1.72476146075e-05	0.877	0.771	0.106
724	FGFR3	FGFR3	chr4	+	1805418	1805563	1806056	1806247	1803561	1803752	1806550	1806696	724	224	372	1	37	270	316	4.9685090453e-07	2.27664182326e-05	0.413	0.031	0.382
1596	ADAM15	ADAM15	chr1	+	155025146	155025253	155025892	155025969	155023747	155023941	155026385	155026464	1596	55	119	69	434	232	202	5.08672741706e-07	2.29798284369e-05	0.287	0.122	0.165
4631	GATS	GATS	chr7	-	99809016	99809617	99810669	99810756	99798277	99800226	99820219	99820343	4631	19	169	56	125	212	726	5.05224463487e-07	2.29798284369e-05	0.278	0.605	-0.327
912	SREBF1	SREBF1	chr17	-	17721573	17721688	17722326	17722548	17721009	17721230	17722633	17722768	912	436	328	333	420	347	240	5.67399946694e-07	2.54536409653e-05	0.479	0.354	0.125
1919	BTN3A2	BTN3A2	chr6	+	26370549	26370831	26373124	26373325	26368792	26369140	26373503	26373524	1919	51	20	33	66	407	326	6.44205980005e-07	2.86984816787e-05	0.671	0.286	0.385
273	RPL11	RPL11	chr1	+	24021149	24021281	24022287	24022398	24020296	24020403	24022833	24022915	273	13790	4212	10402	2768	257	236	6.71645742245e-07	2.97145340448e-05	0.75	0.775	-0.025
5599	EPB41L3	EPB41L3	chr18	-	5395065	5395146	5395607	5395706	5392379	5393477	5396199	5396331	5599	360	95	164	101	224	206	7.65440543504e-07	3.36321992231e-05	0.777	0.599	0.178
5212	EIF4G1	EIF4G1	chr3	+	184033276	184033333	184037476	184037589	184032282	184032462	184038417	184038510	5212	22	377	203	1247	182	238	7.76751131526e-07	3.38969966581e-05	0.071	0.176	-0.105
1564	TCF7L2	TCF7L2	chr10	+	114799783	114799885	114900942	114901075	114724314	114724383	114903681	114903784	1564	2	88	60	215	227	258	8.60080401566e-07	3.72798363246e-05	0.025	0.241	-0.216
34	CBFB	CBFB	chr16	+	67100584	67100701	67116115	67116242	67070541	67070658	67132612	67134958	34	218	235	387	225	242	252	8.95156446523e-07	3.85397892916e-05	0.491	0.642	-0.151
4621	KIFC3	KIFC3	chr16	-	57793036	57793065	57793639	57793748	57792128	57792821	57794637	57794867	4621	17	1	33	64	234	154	1.06629506214e-06	4.56018854909e-05	0.918	0.253	0.665
2456	TOM1L2	TOM1L2	chr17	-	17787947	17788082	17796974	17797124	17782940	17783057	17801909	17801988	2456	35	26	94	10	275	260	1.2280213133e-06	5.21705743366e-05	0.56	0.899	-0.339
1792	YAP1	YAP1	chr11	+	102080247	102080295	102094352	102094483	102076623	102076817	102100432	102104154	1792	4	50	48	66	173	256	1.25054183198e-06	5.27778016589e-05	0.106	0.518	-0.412
3878	HM13	HM13	chr20	+	30154012	30154098	30155880	30156083	30149436	30149539	30156922	30157370	3878	406	26	3747	67	211	328	1.28430810142e-06	5.38486043831e-05	0.96	0.989	-0.029
5023	RPS9	RPS9	chr19	+	54705354	54705477	54710143	54710330	54705027	54705149	54711265	54711515	5023	13515	12948	10135	8853	248	312	1.37074474849e-06	5.70995296205e-05	0.568	0.59	-0.022
3031	BRD8	BRD8	chr5	-	137502206	137502299	137504158	137504377	137501516	137501797	137504910	137505047	3031	132	89	203	51	344	218	1.50401791765e-06	6.22469351079e-05	0.485	0.716	-0.231
2821	KIF23	KIF23	chr15	+	69732646	69732826	69733106	69733418	69732242	69732416	69737128	69737380	2821	99	95	917	415	305	437	1.6809571628e-06	6.91239756369e-05	0.599	0.76	-0.161
3824	RRBP1	RRBP1	chr20	-	17617221	17617374	17622441	17622564	17616190	17616309	17623623	17623772	3824	382	733	501	635	248	278	1.75669527336e-06	7.13240517633e-05	0.369	0.469	-0.1
4657	MAP4K4	MAP4K4	chr2	+	102477286	102477448	102480282	102480513	102476197	102476326	102481391	102481498	4657	111	94	299	107	287	356	1.74663682606e-06	7.13240517633e-05	0.594	0.776	-0.182
2097	RBM10	RBM10	chrX	+	47034417	47034491	47035898	47035985	47032526	47032596	47038501	47038562	2097	66	110	144	91	199	212	1.78750025825e-06	7.19733330477e-05	0.39	0.628	-0.238
2522	MRPL15	MRPL15	chr8	+	55049827	55049993	55055222	55055346	55049070	55049225	55059941	55061074	2522	65	76	1170	587	291	249	1.79512599963e-06	7.19733330477e-05	0.423	0.63	-0.207
1566	TCF7L2	TCF7L2	chr10	+	114919678	114919751	114920377	114920450	114917779	114917828	114925313	114927436	1566	10	0	11	42	198	198	1.96884190617e-06	7.83800219449e-05	1.0	0.208	0.792
1820	MYO1B	MYO1B	chr2	+	192265474	192265561	192267357	192267444	192265107	192265194	192272840	192272915	1820	223	108	69	86	212	212	1.97935519175e-06	7.83800219449e-05	0.674	0.445	0.229
3508	SEP15	SEP15	chr1	-	87333735	87333785	87346344	87346408	87328127	87329288	87368963	87369131	3508	375	164	795	578	189	175	2.00958669627e-06	7.90889488133e-05	0.679	0.56	0.119
450	BRD9	BRD9	chr5	-	884052	884185	886706	886822	879908	880004	887475	887586	450	49	16	176	6	241	258	2.02840357666e-06	7.93427374651e-05	0.766	0.969	-0.203
1999	PPP1R9B	PPP1R9B	chr17	-	48216793	48216946	48217457	48217593	48216627	48216681	48218633	48218738	1999	108	361	192	329	261	278	2.1122748447e-06	8.21226856288e-05	0.242	0.383	-0.141
6763	SCAF11	SCAF11	chr12	-	46345432	46345510	46355482	46355640	46342219	46342320	46357889	46357971	6763	247	48	172	87	283	203	2.18168820731e-06	8.43104207825e-05	0.787	0.586	0.201
3920	ANOS1	ANOS1	chrX	-	8502359	8502501	8503631	8503852	8496914	8501094	8504811	8504983	3920	110	39	22	36	346	267	2.22514092929e-06	8.54747249185e-05	0.685	0.32	0.365
1098	FDFT1	FDFT1	chr8	+	11660267	11660440	11666302	11666400	11653081	11653520	11667175	11667359	1098	24	139	996	2203	298	223	2.33162488195e-06	8.90319858197e-05	0.114	0.253	-0.139
4932	CAST	CAST	chr5	+	96063192	96063234	96064856	96064913	96058342	96058402	96065315	96065429	4932	100	73	484	760	167	182	2.89958034327e-06	0.000110063952083	0.599	0.41	0.189
1767	SEPP1	SEPP1	chr5	-	42804757	42804875	42808252	42808468	42799981	42801433	42811937	42812024	1767	2158	986	18	32	341	243	3.1212718038e-06	0.000117782109538	0.609	0.286	0.323
6151	NCOR2	NCOR2	chr12	-	124870290	124870433	124882664	124882727	124862782	124862930	124885046	124885219	6151	100	159	84	304	188	268	3.43183958496e-06	0.000128744157529	0.473	0.283	0.19
2402	TBC1D10B	TBC1D10B	chr16	-	30376425	30376533	30376815	30376915	30371047	30371162	30380548	30381522	2402	54	12	139	1	225	233	3.45815702563e-06	0.000128977193718	0.823	0.993	-0.17
2777	PABPC1	PABPC1	chr8	-	101727689	101727829	101730000	101730116	101725314	101725409	101730314	101730508	2777	2052	2769	4294	4906	241	265	3.53050624735e-06	0.00013091443686	0.449	0.49	-0.041
2051	UNC50	UNC50	chr2	+	99232669	99232809	99232894	99232996	99227237	99227358	99234630	99234977	2051	77	12	235	142	265	227	4.08304804156e-06	0.000150533064291	0.846	0.586	0.26
4832	LGMN	LGMN	chr14	-	93170984	93171052	93172827	93172998	93170151	93170706	93176016	93176217	4832	226	53	357	184	296	193	4.57736006454e-06	0.000167792941794	0.735	0.559	0.176
3792	H2AFY	H2AFY	chr5	-	134688635	134688735	134696186	134696297	134681657	134681747	134705095	134705293	3792	96	106	582	1285	236	225	4.75282946233e-06	0.000173235232959	0.463	0.302	0.161
394	ECD	ECD	chr10	-	74912050	74912179	74914013	74914206	74908033	74908162	74916032	74916211	394	157	147	270	123	318	254	4.84117910327e-06	0.000175458553376	0.46	0.637	-0.177
3466	VPS29	VPS29	chr12	-	110930800	110931036	110933816	110934008	110929327	110929927	110939853	110939945	3466	124	427	1113	2371	317	361	4.89628946543e-06	0.000176458971465	0.249	0.348	-0.099
5970	HMGXB3	HMGXB3	chr5	+	149386035	149386210	149389673	149390171	149384413	149384552	149391817	149391916	5970	90	421	157	373	300	623	4.93451178063e-06	0.00017684297806	0.307	0.466	-0.159
1439	HMGA2	HMGA2	chr12	+	66232298	66232349	66345162	66345195	66221780	66221867	66357024	66360071	1439	48	9	1118	904	176	158	5.14465773394e-06	0.000183349885351	0.827	0.526	0.301
3552	MARK3	MARK3	chr14	+	103958113	103958371	103964838	103964865	103946723	103946827	103966492	103966537	3552	624	47	619	12	383	152	5.25319133671e-06	0.000185160562775	0.84	0.953	-0.113
4109	PTOV1	PTOV1	chr19	+	50358226	50358334	50360231	50360387	50358087	50358145	50360949	50361039	4109	974	1623	454	1036	233	281	5.23918761408e-06	0.000185160562775	0.42	0.346	0.074
44	SIRT5	SIRT5	chr6	+	13591900	13592126	13595708	13595796	13584307	13584457	13597194	13597248	44	21	9	13	50	351	213	5.49031202879e-06	0.000192460938058	0.586	0.136	0.45
2920	SLCO4A1	SLCO4A1	chr20	+	61299363	61299536	61299828	61299893	61299096	61299262	61300281	61300430	2920	46	52	253	98	298	190	5.52694467815e-06	0.000192692120165	0.361	0.622	-0.261
6324	MRRF	MRRF	chr9	+	125054027	125054119	125075505	125075665	125047447	125047566	125084818	125085742	6324	6	50	181	278	217	285	5.61365860285e-06	0.000194657405066	0.136	0.461	-0.325
5444	ESYT2	ESYT2	chr7	-	158529738	158529870	158531713	158531812	158528193	158528299	158534213	158534587	5444	308	331	207	378	224	257	5.67301256982e-06	0.000195657933524	0.516	0.386	0.13
1523	ELMSAN1	ELMSAN1	chr14	-	74187999	74188212	74189400	74189550	74181824	74186204	74191974	74192063	1523	506	621	261	193	275	338	5.94256742659e-06	0.000203858663324	0.5	0.624	-0.124
4958	TPRG1L	TPRG1L	chr1	+	3541987	3542079	3542276	3542453	3541555	3541837	3544063	3544217	4958	41	95	20	174	217	302	6.20665054663e-06	0.000211785442854	0.375	0.138	0.237
3203	SEPT2	SEPT2	chr2	+	242255836	242255955	242263630	242263656	242255275	242255397	242274540	242274627	3203	0	14	35	21	244	151	6.79923335312e-06	0.00023077821143	0.0	0.508	-0.508
1247	RNPEP	RNPEP	chr1	+	201965274	201965391	201966446	201966682	201958510	201958659	201969029	201969143	1247	46	154	634	1001	242	361	7.16033185622e-06	0.000240489679883	0.308	0.486	-0.178
4404	FXYD6-FXYD2	FXYD6-FXYD2	chr11	-	117711033	117711083	117711862	117711899	117710495	117710545	117712505	117712580	4404	34	90	360	378	162	175	7.15221615877e-06	0.000240489679883	0.29	0.507	-0.217
2017	CCT5	CCT5	chr5	+	10262592	10262730	10263245	10263426	10261671	10261857	10264767	10266524	2017	365	783	2166	3421	263	306	7.55269849606e-06	0.000252346671105	0.352	0.424	-0.072
3879	HM13	HM13	chr20	+	30154012	30154098	30155880	30156027	30149436	30149539	30156922	30157370	3879	406	19	3747	29	211	272	8.97278286394e-06	0.000298076672872	0.965	0.994	-0.029
6369	ARHGEF7	ARHGEF7	chr13	+	111806251	111806338	111857635	111857720	111767623	111768038	111870025	111870227	6369	44	7	0	7	212	210	9.01432182965e-06	0.000298076672872	0.862	0.0	0.862
5613	UBR5	UBR5	chr8	-	103271212	103271357	103273373	103273487	103269859	103269945	103274142	103274298	5613	172	152	75	145	239	270	1.18879470905e-05	0.000391082977362	0.561	0.369	0.192
4469	MICAL2	MICAL2	chr11	+	12257723	12257792	12270730	12270793	12248571	12248678	12278331	12278518	4469	14	14	256	38	194	188	1.24436594579e-05	0.000407275895012	0.492	0.867	-0.375
5369	CD63	CD63	chr12	-	56120934	56121123	56122059	56122136	56119904	56120045	56122736	56122922	5369	58	1849	34	2759	202	314	1.30713494186e-05	0.000425648256448	0.046	0.019	0.027
2823	KIF23	KIF23	chr15	+	69733106	69733418	69737128	69737380	69732242	69732416	69738347	69738430	2823	62	91	279	910	437	377	1.31918014422e-05	0.000427401041675	0.37	0.209	0.161
5931	ATP5H	ATP5H	chr17	-	73036186	73036258	73038275	73038372	73035303	73035366	73043019	73043074	5931	18	330	7	827	222	197	1.45280292492e-05	0.000468328179063	0.046	0.007	0.039
2460	YIPF3	YIPF3	chr6	-	43480806	43480938	43481096	43481189	43480498	43480612	43481325	43481371	2460	223	354	434	431	218	257	1.6384095636e-05	0.000525519867525	0.426	0.543	-0.117
2825	ACOX1	ACOX1	chr17	-	73956295	73956456	73969705	73969866	73953539	73953647	73974614	73974774	2825	23	139	63	123	286	286	1.73086393419e-05	0.000552412544171	0.142	0.339	-0.197
4366	SRM	SRM	chr1	-	11115018	11115141	11115837	11115983	11114648	11114942	11116067	11116151	4366	89	85	900	425	271	248	1.83669543402e-05	0.000583287188576	0.489	0.66	-0.171
2779	PABPC1	PABPC1	chr8	-	101730000	101730116	101730314	101730508	101727689	101727829	101733618	101734315	2779	2695	2162	4490	4202	319	241	1.91247742799e-05	0.000604361709387	0.485	0.447	0.038
4461	CTR9	CTR9	chr11	+	10784977	10785085	10785189	10785426	10783493	10783601	10785658	10785748	4461	108	422	99	191	233	362	1.93838730671e-05	0.000609546792772	0.284	0.446	-0.162
6529	COL5A1	COL5A1	chr9	+	137721821	137721890	137721953	137722022	137717637	137717750	137726816	137727050	6529	1020	9	11	4	194	194	2.06534078628e-05	0.000646300543609	0.991	0.733	0.258
3433	HCFC1R1	HCFC1R1	chr16	-	3073474	3073531	3073847	3073969	3073233	3073362	3074181	3074287	3433	16	17	13	97	247	182	2.08786723543e-05	0.000650178073557	0.41	0.09	0.32
5498	EMP3	EMP3	chr19	+	48830777	48830880	48832608	48832749	48830086	48830179	48833557	48833810	5498	981	1067	864	706	228	266	2.16003269765e-05	0.00066940143746	0.518	0.588	-0.07
6227	CD46	CD46	chr1	+	207943665	207943707	207956636	207956675	207941123	207941168	207958415	207958451	6227	35	119	494	747	167	164	2.20527030977e-05	0.000680135049864	0.224	0.394	-0.17
1417	KIF1C	KIF1C	chr17	+	4903144	4903265	4903514	4903647	4901242	4901451	4904066	4904143	1417	52	121	183	957	246	258	2.52189772537e-05	0.000774065737237	0.311	0.167	0.144
4423	NUSAP1	NUSAP1	chr15	+	41667909	41668026	41669393	41669502	41657602	41657787	41672290	41673248	4423	13	137	7	538	242	234	2.57107535582e-05	0.000785402305123	0.084	0.012	0.072
5820	METTL2B	METTL2B	chr7	+	128138089	128138196	128140956	128141022	128133857	128133997	128141815	128142978	5820	25	8	40	76	232	191	2.66397710829e-05	0.000809924793824	0.72	0.302	0.418
6000	CHTOP	CHTOP	chr1	+	153610770	153610924	153614718	153614905	153609047	153609129	153615702	153615840	6000	227	357	602	617	279	312	2.68267003659e-05	0.000811760768147	0.416	0.522	-0.106
5387	USP34	USP34	chr2	-	61420035	61420115	61431390	61431515	61417652	61417793	61431631	61431736	5387	89	78	150	52	250	205	2.86552522177e-05	0.000863020859045	0.483	0.703	-0.22
4233	ZYX	ZYX	chr7	+	143079893	143080415	143085311	143085432	143079340	143079540	143085581	143085751	4233	2574	481	3893	548	647	246	2.92822192115e-05	0.000877782412345	0.67	0.73	-0.06
1568	TCF7L2	TCF7L2	chr10	+	114724314	114724383	114799783	114799885	114711241	114711366	114900942	114901075	1568	2	139	24	158	194	227	3.04970425379e-05	0.000905733925373	0.017	0.151	-0.134
4845	TMEM43	TMEM43	chr3	+	14176269	14176391	14176657	14176732	14174365	14174435	14177306	14177408	4845	14	86	0	100	247	200	3.04701460805e-05	0.000905733925373	0.116	0.0	0.116
4935	AP5M1	AP5M1	chr14	+	57740961	57741607	57746912	57747140	57735605	57736106	57748806	57748946	4935	218	49	527	240	771	353	3.10695905921e-05	0.000918485823264	0.671	0.501	0.17
5034	MEG3	MEG3	chr14	+	101298848	101298978	101302072	101302216	101295370	101296086	101302503	101302637	5034	106	905	11	14	255	269	3.20430028875e-05	0.000938611248965	0.11	0.453	-0.343
6283	ARHGEF28	ARHGEF28	chr5	+	73128162	73128284	73136304	73136585	73109342	73109498	73142092	73142300	6283	17	9	156	465	247	406	3.19637677688e-05	0.000938611248965	0.756	0.355	0.401
2415	HSPB11	HSPB11	chr1	-	54395711	54395818	54405657	54405770	54394044	54394113	54411227	54411288	2415	66	147	80	399	238	232	3.45998999167e-05	0.00100433646138	0.304	0.163	0.141
3966	PRKAG1	PRKAG1	chr12	-	49397539	49397705	49398289	49398416	49396926	49397073	49398746	49398801	3966	81	58	350	106	252	291	3.45619601569e-05	0.00100433646138	0.617	0.792	-0.175
2482	SDHD	SDHD	chr11	+	111958580	111958697	111959590	111959735	111957547	111957683	111965528	111966525	2482	225	266	296	565	242	270	3.52060491723e-05	0.00101732795243	0.486	0.369	0.117
1348	RSU1	RSU1	chr10	-	16824032	16824083	16858971	16859083	16806388	16806509	16859313	16859453	1348	36	15	247	362	237	176	3.58822870232e-05	0.0010322191536	0.641	0.336	0.305
6001	CHTOP	CHTOP	chr1	+	153610770	153610924	153614721	153614905	153609047	153609129	153615702	153615840	6001	227	353	602	614	279	309	3.66952682965e-05	0.00105089350947	0.416	0.521	-0.105
1248	RNPEP	RNPEP	chr1	+	201958510	201958659	201965274	201965391	201958031	201958172	201966446	201966682	1248	34	80	528	532	274	242	4.04207022723e-05	0.00115140225058	0.273	0.467	-0.194
1323	L3MBTL2	L3MBTL2	chr22	+	41613126	41613206	41615422	41615540	41612142	41612266	41616737	41616872	1323	14	48	72	63	205	243	4.07433064507e-05	0.00115140225058	0.257	0.575	-0.318
1500	FKBP10	FKBP10	chr17	+	39975781	39975927	39977198	39977341	39975461	39975651	39977905	39978069	1500	360	462	530	461	271	268	4.07060255301e-05	0.00115140225058	0.435	0.532	-0.097
3583	FAM21A	FAM21A	chr10	+	51885816	51885939	51886919	51886982	51885128	51885209	51887342	51887555	3583	73	15	79	59	248	188	4.16869515608e-05	0.00117290260641	0.787	0.504	0.283
5279	EPB41	EPB41	chr1	+	29424318	29424447	29435847	29435949	29391493	29391670	29438879	29438960	5279	39	37	37	118	254	227	4.23612419563e-05	0.00118666972554	0.485	0.219	0.266
1791	YAP1	YAP1	chr11	+	102080247	102080295	102098199	102098312	102076623	102076817	102100432	102104154	1791	4	298	48	636	173	238	4.28353330661e-05	0.0011906980843	0.018	0.094	-0.076
2676	EGLN1	EGLN1	chr1	-	231503314	231503382	231506307	231506444	231499496	231502221	231509725	231509845	2676	316	70	218	100	262	193	4.30618792763e-05	0.0011906980843	0.769	0.616	0.153
2760	PMF1	PMF1	chr1	+	156195347	156195459	156202110	156202216	156182778	156182967	156203418	156203519	2760	17	313	6	688	237	231	4.30052701837e-05	0.0011906980843	0.05	0.008	0.042
6598	DLST	DLST	chr14	+	75355979	75356052	75357758	75357870	75355797	75355850	75359536	75359689	6598	17	171	8	452	198	237	4.42721640697e-05	0.00121607791265	0.106	0.021	0.085
6605	DLST	DLST	chr14	+	75355797	75355850	75355977	75356052	75348593	75348719	75356599	75356655	6605	12	214	2	511	178	200	4.44625180647e-05	0.00121607791265	0.059	0.004	0.055
6871	GSN	GSN	chr9	+	124044152	124044231	124062333	124062404	124043747	124043840	124064240	124064445	6871	0	35	20	49	204	196	4.45484504246e-05	0.00121607791265	0.0	0.282	-0.282
84	B4GALT1	B4GALT1	chr9	-	33120416	33120604	33135186	33135422	33115988	33116111	33166755	33167356	84	299	249	669	838	361	313	4.59700168877e-05	0.00124956634888	0.51	0.409	0.101
5371	CD63	CD63	chr12	-	56119904	56120045	56120483	56120579	56119596	56119680	56120673	56120748	5371	1866	3839	3487	6214	221	266	4.70270923341e-05	0.00127290631782	0.369	0.403	-0.034
5035	MEG3	MEG3	chr14	+	101298848	101298978	101302075	101302216	101295370	101296086	101302503	101302637	5035	106	863	11	14	255	266	4.76939163523e-05	0.00128553140084	0.114	0.45	-0.336
2508	MTA1	MTA1	chr14	+	105911754	105911848	105915695	105915746	105905008	105905076	105916394	105916521	2508	133	51	228	32	219	176	4.97437593531e-05	0.00133517245293	0.677	0.851	-0.174
4864	PHC1	PHC1	chr12	+	9074196	9074346	9075228	9075384	9073580	9073661	9083030	9083523	4864	205	138	115	151	275	281	5.15425847188e-05	0.00137197377996	0.603	0.438	0.165
5800	PQLC1	PQLC1	chr18	-	77679183	77679400	77693968	77694022	77662419	77664183	77703328	77703462	5800	146	685	28	300	179	342	5.14737292644e-05	0.00137197377996	0.289	0.151	0.138
4632	GATS	GATS	chr7	-	99809016	99809617	99820219	99820343	99798277	99800226	99821192	99821321	4632	43	168	78	125	249	726	5.37767075774e-05	0.0014255271864	0.427	0.645	-0.218
2216	BAHD1	BAHD1	chr15	+	40750649	40752095	40756059	40756219	40733349	40733467	40756669	40756746	2216	1946	353	582	163	1571	285	5.69086333067e-05	0.00149007707209	0.5	0.393	0.107
2743	ACLY	ACLY	chr17	-	40054883	40055038	40057948	40058066	40049285	40049427	40060981	40061043	2743	154	60	1239	239	243	280	5.67139696906e-05	0.00149007707209	0.747	0.857	-0.11
2745	VIM	VIM	chr10	+	17277167	17277388	17277844	17277888	17276691	17276817	17278292	17278378	2745	43042	8560	26270	5640	346	169	5.65251626459e-05	0.00149007707209	0.711	0.695	0.016
2244	ACAA1	ACAA1	chr3	-	38170780	38170879	38173086	38173129	38168000	38168191	38173416	38173496	2244	31	24	91	15	168	224	5.77740158916e-05	0.00149835669477	0.633	0.89	-0.257
3298	PCED1A	PCED1A	chr20	-	2816684	2816960	2818877	2819124	2815960	2816355	2819241	2819392	3298	351	206	188	190	372	401	5.79255588937e-05	0.00149835669477	0.647	0.516	0.131
5807	PPRC1	PPRC1	chr10	+	103906428	103907149	103908128	103908278	103904006	103904064	103908384	103908451	5807	1622	456	587	241	846	275	5.75614537482e-05	0.00149835669477	0.536	0.442	0.094
721	SQSTM1	SQSTM1	chr5	+	179252145	179252226	179260031	179260246	179251181	179251323	179260586	179260782	721	1041	1802	783	1711	206	340	6.10164484977e-05	0.00157196994824	0.488	0.43	0.058
297	ILF3	ILF3	chr19	+	10781649	10781879	10782033	10782211	10781191	10781284	10787838	10787986	297	1385	1054	2145	1315	355	303	6.16143509328e-05	0.00158102424494	0.529	0.582	-0.053
3027	PDIA3	PDIA3	chr15	+	44060686	44060795	44061715	44061844	44058925	44059108	44062447	44062527	3027	1923	1769	3057	2368	234	254	6.2389342746e-05	0.00159453240524	0.541	0.584	-0.043
3726	P4HA1	P4HA1	chr10	-	74803644	74803715	74804738	74804809	74790024	74790128	74806682	74806859	3726	229	242	138	255	196	196	6.27814406213e-05	0.00159648350299	0.486	0.351	0.135
5104	ILKAP	ILKAP	chr2	-	239093821	239093928	239096771	239096898	239092660	239092754	239098493	239098613	5104	53	78	215	138	252	232	6.29634179669e-05	0.00159648350299	0.385	0.589	-0.204
4254	PLAUR	PLAUR	chr19	-	44159590	44159725	44160630	44160792	44156376	44156523	44169467	44169611	4254	160	72	2245	1779	287	260	6.60899956058e-05	0.0016691626843	0.668	0.533	0.135
101	ATP6V1H	ATP6V1H	chr8	-	54714358	54714456	54723723	54723777	54684548	54684727	54727221	54727326	101	17	9	96	4	179	223	6.7315359747e-05	0.00169344326579	0.702	0.968	-0.266
4660	PSMD2	PSMD2	chr3	+	184025144	184025313	184025401	184025496	184024538	184024622	184025677	184025804	4660	613	193	3609	1601	294	220	6.85939269781e-05	0.00171886734986	0.704	0.628	0.076
4575	TMEM55B	TMEM55B	chr14	-	20927546	20927599	20927786	20927892	20926011	20926861	20928350	20928457	4575	112	10	189	0	231	178	7.04989192098e-05	0.00175972983164	0.896	1.0	-0.104
5932	GDPD5	GDPD5	chr11	-	75152690	75152848	75153407	75153626	75152207	75152355	75154180	75154331	5932	60	60	76	24	344	283	7.08183618809e-05	0.00176085190491	0.451	0.723	-0.272
4348	MCTP1	MCTP1	chr5	-	94253600	94253678	94267657	94267696	94248510	94248681	94275787	94275899	4348	2	11	25	6	164	203	7.1189832735e-05	0.00176325396523	0.184	0.838	-0.654
1790	YAP1	YAP1	chr11	+	102080247	102080295	102094352	102094483	102076623	102076817	102098199	102098312	1790	4	400	45	833	173	256	7.16815513491e-05	0.0017686044304	0.015	0.074	-0.059
3855	MAP3K6	MAP3K6	chr1	-	27684671	27684810	27684909	27685102	27684201	27684367	27685199	27685357	3855	284	95	104	75	318	264	7.25538669264e-05	0.00178326841507	0.713	0.535	0.178
2360	EOGT	EOGT	chr3	-	69047161	69047265	69050758	69050865	69038075	69038168	69053528	69053633	2360	35	4	45	37	232	229	7.37842655539e-05	0.00180658802873	0.896	0.546	0.35
6089	ABHD14A-ACY1	ABHD14A-ACY1	chr3	+	52018062	52018174	52019222	52019287	52012274	52012390	52019376	52019481	6089	5	8	2	113	237	190	7.40898527459e-05	0.00180717264397	0.334	0.014	0.32
6023	PTMA	PTMA	chr2	+	232576599	232576693	232577152	232577226	232576057	232576129	232577513	232578250	6023	6065	1438	10377	2116	219	199	7.5459216372e-05	0.00183360179177	0.793	0.817	-0.024
1498	FKBP10	FKBP10	chr17	+	39976520	39976713	39977198	39977341	39975461	39975651	39977905	39978069	1498	243	462	368	461	318	268	7.57811531319e-05	0.00183447583902	0.307	0.402	-0.095
1431	LYRM1	LYRM1	chr16	+	20911619	20911857	20926877	20927036	20911189	20911326	20931443	20931536	1431	0	71	31	195	363	284	7.79820451036e-05	0.00188065721556	0.0	0.111	-0.111
3101	AGRN	AGRN	chr1	+	981343	981468	981539	981645	981112	981256	981776	982115	3101	165	126	603	767	250	231	8.50885897041e-05	0.00204435693989	0.548	0.421	0.127
257	NAA20	NAA20	chr20	+	20007427	20007563	20013151	20013297	20006320	20006411	20013745	20014273	257	161	168	446	763	261	271	8.62680560964e-05	0.00206496111887	0.499	0.378	0.121
2827	CRY2	CRY2	chr11	+	45882398	45882583	45883610	45883699	45880281	45880424	45889162	45889303	2827	185	109	47	6	310	214	9.09398996408e-05	0.00216869686318	0.54	0.844	-0.304
2222	PLEKHB2	PLEKHB2	chr2	+	131878506	131878551	131883325	131883478	131862419	131862971	131884256	131884359	2222	17	635	4	1071	170	278	9.46548337917e-05	0.0022489287362	0.042	0.006	0.036
4688	NCL	NCL	chr2	-	232320720	232320847	232321341	232321475	232320111	232320335	232321711	232321835	4688	1857	2092	3547	3419	259	252	9.600934638e-05	0.00227269356837	0.463	0.502	-0.039
1644	RPAIN	RPAIN	chr17	+	5329290	5329402	5329555	5329619	5326088	5326149	5331390	5331531	1644	148	64	129	119	237	189	9.84827169412e-05	0.0023226714308	0.648	0.464	0.184
2064	ST5	ST5	chr11	-	8747619	8747756	8751496	8752756	8739287	8739439	8772167	8772272	2064	260	39	507	157	1385	262	0.00010041691456	0.0023596135784	0.558	0.379	0.179
265	CRTAP	CRTAP	chr3	+	33171430	33171559	33174046	33174192	33165899	33166071	33175673	33175757	265	731	765	565	793	254	271	0.000102310213201	0.00239532853169	0.505	0.432	0.073
7058	DNMT1	DNMT1	chr19	-	10246411	10246528	10246796	10246963	10244021	10244377	10247760	10247956	7058	169	31	269	14	292	242	0.000102691473184	0.00239551200173	0.819	0.941	-0.122
2983	LOXL2	LOXL2	chr8	-	23167180	23167424	23174461	23174627	23160794	23160910	23177397	23177565	2983	359	899	609	1119	291	369	0.000108007129381	0.00251038309775	0.336	0.408	-0.072
6382	TPRA1	TPRA1	chr3	-	127294027	127294108	127294782	127294893	127291906	127292631	127295459	127295539	6382	74	91	217	127	236	206	0.000109273796408	0.0025215518128	0.415	0.599	-0.184
7043	MAPKAP1	MAPKAP1	chr9	-	128246721	128246862	128268588	128268696	128230250	128230388	128305337	128305447	7043	63	106	219	743	233	266	0.000109104810182	0.0025215518128	0.404	0.252	0.152
1589	ADAM15	ADAM15	chr1	+	155033890	155033965	155034379	155034593	155033238	155033308	155034720	155034845	1589	7	67	33	64	200	339	0.000110858226744	0.00254591169803	0.15	0.466	-0.316
4849	ALKBH3	ALKBH3	chr11	+	43913590	43913679	43923065	43923275	43911274	43911378	43940587	43940686	4849	19	95	91	161	214	335	0.000111123191808	0.00254591169803	0.238	0.469	-0.231
6994	MAN2A2	MAN2A2	chr15	+	91453319	91453522	91453730	91453913	91452556	91452734	91454076	91454191	6994	330	504	214	205	328	308	0.000112564888115	0.0025697642607	0.381	0.495	-0.114
2474	SVIL	SVIL	chr10	-	29820930	29821101	29821457	29822387	29820182	29820217	29824917	29824998	2474	33	22	513	103	1055	296	0.00011931380602	0.00271417753765	0.296	0.583	-0.287
4180	FUCA2	FUCA2	chr6	-	143823068	143823259	143825049	143825389	143818525	143818634	143828373	143828561	4180	268	172	1628	687	465	316	0.000123412596999	0.00279749756095	0.514	0.617	-0.103
1532	ENO1	ENO1	chr1	-	8930510	8930569	8931949	8932045	8928046	8928116	8934882	8934976	1532	1260	533	12965	6728	221	184	0.000127557004859	0.00286400608907	0.663	0.616	0.047
5577	C1orf43	C1orf43	chr1	-	154186932	154187050	154192311	154192413	154186368	154186422	154192817	154193273	5577	96	177	204	674	227	243	0.000127686008024	0.00286400608907	0.367	0.245	0.122
5887	LDHA	LDHA	chr11	+	18425240	18425358	18426995	18427119	18424386	18424560	18428663	18429765	5887	2841	2120	9160	7746	243	249	0.000127529590056	0.00286400608907	0.579	0.548	0.031
2010	MPPE1	MPPE1	chr18	-	11884877	11885042	11885674	11885815	11883471	11884626	11886915	11887024	2010	60	19	49	53	266	290	0.000129061430776	0.00288477030811	0.775	0.502	0.273
3912	OGG1	OGG1	chr3	+	9796387	9796569	9798450	9798500	9793453	9793633	9807492	9808353	3912	48	11	111	2	307	175	0.000133281580137	0.0029687546409	0.713	0.969	-0.256
1697	DYRK1B	DYRK1B	chr19	-	40320519	40320667	40322444	40322608	40318936	40319223	40324662	40324873	1697	28	51	11	86	289	273	0.00013483876302	0.00299304728295	0.342	0.108	0.234
5805	PPRC1	PPRC1	chr10	+	103906428	103907149	103908128	103908278	103898856	103901761	103908384	103908451	5805	1612	456	584	237	846	275	0.000135624721294	0.00300011236931	0.535	0.445	0.09
4306	SLC7A6	SLC7A6	chr16	+	68324298	68324443	68325111	68325235	68321648	68321774	68325460	68325564	4306	82	90	110	51	270	249	0.0001376718829	0.0030349317141	0.457	0.665	-0.208
5981	MERTK	MERTK	chr2	+	112767524	112767643	112776989	112777099	112765959	112766052	112778998	112779158	5981	151	138	201	96	244	235	0.000139243164562	0.00305905787899	0.513	0.668	-0.155
5724	AAMP	AAMP	chr2	-	219130093	219130184	219130301	219130405	219129742	219129897	219130553	219130669	5724	175	180	458	287	229	216	0.00014286789605	0.00312797799714	0.478	0.601	-0.123
5365	CAPN7	CAPN7	chr3	+	15283684	15283760	15287032	15287178	15282260	15282360	15288238	15288301	5365	34	61	10	75	201	271	0.000146466824075	0.00319282381606	0.429	0.152	0.277
6476	CBX3	CBX3	chr7	+	26242590	26242642	26245987	26246130	26240830	26241181	26248012	26248175	6476	21	735	27	3066	177	268	0.00014682510144	0.00319282381606	0.041	0.013	0.028
1475	MBD2	MBD2	chr18	-	51715243	51715381	51731367	51731527	51692445	51692536	51750387	51751158	1475	136	106	579	769	285	263	0.000147350280363	0.00319341908287	0.542	0.41	0.132
1438	HNRNPH1	HNRNPH1	chr5	-	179048242	179048398	179050037	179050165	179046269	179046408	179050595	179050711	1438	951	632	424	392	253	281	0.000148663516725	0.00321103185115	0.626	0.546	0.08
1227	SDR39U1	SDR39U1	chr14	-	24910879	24911001	24911303	24911466	24909988	24910132	24911551	24911658	1227	56	89	43	170	288	247	0.000151843633761	0.00326701137293	0.35	0.178	0.172
3395	ACSL3	ACSL3	chr2	+	223752547	223752606	223765391	223765498	223725731	223725976	223773450	223773868	3395	67	100	227	167	184	232	0.00015227379587	0.00326701137293	0.458	0.632	-0.174
564	TPD52L2	TPD52L2	chr20	+	62507168	62507228	62514102	62514173	62505020	62505169	62520542	62520591	564	52	140	300	417	185	196	0.000153110966684	0.00327402283759	0.282	0.433	-0.151
2729	TIMM50	TIMM50	chr19	+	39972522	39972673	39973524	39973556	39971051	39971601	39973774	39973796	2729	60	55	74	164	276	157	0.000154049814913	0.00328315469325	0.383	0.204	0.179
4141	MEGF11	MEGF11	chr15	-	66208485	66208614	66209165	66209294	66207807	66207936	66210303	66210432	4141	117	163	5	35	254	254	0.000156784185054	0.00333036605007	0.418	0.125	0.293
1540	CKLF	CKLF	chr16	+	66592092	66592251	66597024	66597120	66586465	66586696	66599788	66600190	1540	67	90	266	705	284	221	0.000158934896269	0.00336490877744	0.367	0.227	0.14
6353	HUWE1	HUWE1	chrX	-	53571520	53571723	53571989	53572122	53570801	53570929	53573396	53573553	6353	91	87	237	432	258	328	0.000161215466947	0.003401964541	0.571	0.411	0.16
5670	SNX19	SNX19	chr11	-	130776519	130776616	130777847	130777978	130775847	130776028	130779912	130780032	5670	24	44	166	107	256	222	0.000166969062617	0.00351182471045	0.321	0.574	-0.253
5211	EIF4G1	EIF4G1	chr3	+	184033276	184033333	184035108	184035285	184032282	184032462	184035504	184035604	5211	32	406	210	1327	182	302	0.000174391582724	0.00365595425874	0.116	0.208	-0.092
3785	MBNL1	MBNL1	chr3	+	152173330	152173366	152174055	152174150	152165408	152165562	152177059	152177134	3785	33	106	27	253	161	220	0.000177647049514	0.00370719776733	0.298	0.127	0.171
3942	MAEA	MAEA	chr4	+	1309184	1309388	1316168	1316291	1305766	1305949	1321414	1321491	3942	163	63	456	323	329	248	0.000178569619658	0.00370719776733	0.661	0.516	0.145
5806	PPRC1	PPRC1	chr10	+	103906428	103907149	103908128	103908278	103902801	103902855	103908384	103908451	5806	1635	455	598	237	846	275	0.00017818473368	0.00370719776733	0.539	0.451	0.088
3586	SMARCB1	SMARCB1	chr22	+	24158956	24159123	24167411	24167602	24145481	24145609	24175758	24175890	3586	405	589	1036	1128	292	316	0.000186243645914	0.00385404189851	0.427	0.498	-0.071
332	RHOA	RHOA	chr3	-	49405860	49405981	49412866	49413024	49399928	49400059	49449252	49449526	332	1939	1581	4424	4192	283	246	0.000187915997461	0.00387614509232	0.516	0.478	0.038
7082	ARMC8	ARMC8	chr3	+	137907242	137907372	137928658	137928735	137906089	137906441	137940767	137940839	7082	31	58	15	102	255	202	0.000192962780227	0.00396748793319	0.297	0.104	0.193
2241	ACAA1	ACAA1	chr3	-	38167652	38168191	38169276	38169357	38167316	38167372	38170780	38170879	2241	51	324	165	558	206	664	0.00019737443294	0.00401954599146	0.337	0.488	-0.151
2359	TRPT1	TRPT1	chr11	-	63992970	63993052	63993257	63993341	63992014	63992189	63993521	63993726	2359	16	16	31	3	209	207	0.000197155288657	0.00401954599146	0.498	0.911	-0.413
4172	ATOX1	ATOX1	chr5	-	151125839	151126010	151131264	151131340	151122382	151122520	151138106	151138210	4172	47	294	63	860	201	296	0.000196973900038	0.00401954599146	0.191	0.097	0.094
5985	TRAPPC1	TRAPPC1	chr17	-	7834823	7834894	7835048	7835147	7834328	7834467	7835257	7835317	5985	11	53	28	666	224	196	0.000200855839711	0.00407750067008	0.154	0.035	0.119
6022	PTMA	PTMA	chr2	+	232576596	232576693	232577152	232577226	232576057	232576129	232577513	232578250	6022	563	1438	1044	2116	222	199	0.000207258008817	0.00419419598284	0.26	0.307	-0.047
6377	PPHLN1	PPHLN1	chr12	+	42768664	42768876	42778741	42778798	42748962	42749024	42781257	42781337	6377	244	21	505	104	337	182	0.000210550472068	0.00424742540351	0.863	0.724	0.139
35	CBFB	CBFB	chr16	+	67070541	67070658	67100584	67100701	67063629	67063716	67116115	67116211	35	190	268	193	438	242	242	0.000213896192208	0.00429676036625	0.415	0.306	0.109
543	CPVL	CPVL	chr7	-	29103676	29103850	29105638	29105737	29070192	29070375	29111388	29111520	543	1	16	318	341	224	299	0.000215005468054	0.00429676036625	0.077	0.555	-0.478
5824	APLP2	APLP2	chr11	+	129979323	129979400	129990600	129990713	129939715	129939977	129991508	129991705	5824	144	1275	163	2257	202	238	0.000214776485065	0.00429676036625	0.117	0.078	0.039
1297	IQGAP1	IQGAP1	chr15	+	90982563	90982631	90983733	90983847	90976950	90977027	90984737	90984916	1297	56	155	492	749	193	239	0.000217345911997	0.00431524856596	0.309	0.449	-0.14
2773	GMPPB	GMPPB	chr3	-	49760028	49760187	49760404	49760547	49759397	49759580	49760686	49760735	2773	138	52	284	46	268	284	0.000217948641523	0.00431524856596	0.738	0.867	-0.129
6152	NCOR2	NCOR2	chr12	-	124811954	124812179	124815390	124815444	124810736	124810916	124816864	124817013	6152	172	192	253	459	179	350	0.000217173161798	0.00431524856596	0.637	0.519	0.118
3910	OGG1	OGG1	chr3	+	9798154	9798305	9798450	9798500	9793453	9793633	9807492	9808353	3910	5	11	19	2	276	175	0.00021950291292	0.00433264980425	0.224	0.858	-0.634
3202	SEPT2	SEPT2	chr2	+	242255836	242255955	242259617	242259702	242255275	242255397	242263630	242263656	3202	0	8	45	22	244	210	0.000231622688885	0.00455785137791	0.0	0.638	-0.638
750	PCNP	PCNP	chr3	+	101298633	101298848	101309058	101309114	101293041	101293123	101311470	101313281	750	302	221	1001	498	340	181	0.0002324777088	0.00456068655031	0.421	0.517	-0.096
5714	PIGP	PIGP	chr21	-	38441851	38441924	38444444	38444610	38439561	38439680	38444733	38444837	5714	2	86	35	189	291	198	0.000237858779963	0.00463788472177	0.016	0.112	-0.096
993	YY1AP1	YY1AP1	chr1	-	155642350	155642522	155644800	155644887	155640110	155640255	155646338	155646537	993	234	344	128	106	212	297	0.000237790049911	0.00463788472177	0.488	0.628	-0.14
2805	RPL12	RPL12	chr9	-	130211888	130211987	130213009	130213083	130211559	130211641	130213559	130213711	2805	7519	8244	6331	7565	199	224	0.000242538721276	0.00471480574844	0.507	0.485	0.022
50	TAF11	TAF11	chr6	-	34848065	34848153	34850708	34850857	34845554	34846497	34855563	34855848	50	211	39	200	11	274	213	0.000249380094856	0.00483315198943	0.808	0.934	-0.126
1595	ADAM15	ADAM15	chr1	+	155033893	155033965	155034379	155034451	155033238	155033308	155034720	155034845	1595	18	7	29	65	197	197	0.000250980954491	0.00483999139561	0.72	0.309	0.411
3933	MAP2K1	MAP2K1	chr15	+	66736993	66737045	66774092	66774217	66729083	66729230	66777327	66777529	3933	18	384	6	641	177	250	0.000251241953973	0.00483999139561	0.062	0.013	0.049
4334	PRMT2	PRMT2	chr21	+	48078656	48078832	48083294	48083466	48069486	48069651	48084206	48085036	4334	114	90	240	96	301	297	0.000257267999486	0.00494124016977	0.556	0.712	-0.156
1255	C16orf13	C16orf13	chr16	-	685280	685340	685611	685774	684888	684956	686093	686366	1255	59	53	44	102	288	185	0.000263247402526	0.00499076548375	0.417	0.217	0.2
1381	RAP1GDS1	RAP1GDS1	chr4	+	99300167	99300314	99313102	99313231	99273626	99273752	99325627	99325753	1381	81	49	255	317	272	254	0.000263507998887	0.00499076548375	0.607	0.429	0.178
5041	MEG3	MEG3	chr14	+	101297757	101297871	101298848	101298978	101295370	101296124	101302503	101302637	5041	721	84	2	5	239	255	0.000261991152543	0.00499076548375	0.902	0.299	0.603
5980	CNIH4	CNIH4	chr1	+	224548196	224548265	224551810	224552157	224544512	224544695	224553580	224553693	5980	60	11	903	36	194	472	0.000263572600135	0.00499076548375	0.93	0.984	-0.054
6191	XPNPEP1	XPNPEP1	chr10	-	111667448	111667573	111674768	111674857	111648260	111648353	111683159	111683311	6191	52	24	99	11	214	250	0.00026373647685	0.00499076548375	0.717	0.913	-0.196
784	SLC6A6	SLC6A6	chr3	+	14513712	14513825	14518712	14518850	14509360	14509464	14519973	14520076	784	12	46	4	118	238	263	0.000279251243462	0.00526881390238	0.224	0.036	0.188
1311	OLA1	OLA1	chr2	-	174943695	174943818	174945879	174945976	174937174	174940255	174946651	174946792	1311	452	387	700	820	222	248	0.000281110402951	0.00528833793235	0.566	0.488	0.078
2935	NFKB2	NFKB2	chr10	+	104158141	104158280	104158495	104158621	104157968	104158054	104159044	104159254	2935	442	65	626	44	264	251	0.000281980269939	0.00528919132064	0.866	0.931	-0.065
1045	SSR1	SSR1	chr6	-	7295624	7295718	7298155	7298234	7281375	7290164	7298979	7299056	1045	111	175	363	342	204	219	0.000289071885898	0.00540640276395	0.405	0.533	-0.128
3436	SNRPN	SNRPN	chr15	+	25219457	25219603	25220504	25220656	25213078	25213229	25221451	25221563	3436	418	367	630	765	271	277	0.000293080856838	0.00546544679249	0.538	0.457	0.081
2247	ACAA1	ACAA1	chr3	-	38169276	38169357	38170780	38170879	38167652	38168191	38173416	38173496	2247	24	89	15	197	224	206	0.000298868831582	0.00555722769449	0.199	0.065	0.134
1633	SREBF2	SREBF2	chr22	+	42295240	42295557	42296023	42296126	42294652	42294785	42296333	42296502	1633	23	1	37	26	442	228	0.000300143084312	0.00556479157763	0.922	0.423	0.499
1265	MAPKAPK5	MAPKAPK5	chr12	+	112326688	112326810	112327843	112327948	112326291	112326422	112330770	112331228	1265	97	94	300	154	247	230	0.000306074734447	0.00565841331838	0.49	0.645	-0.155
3050	ARIH2	ARIH2	chr3	+	48964894	48965246	49002351	49002415	48956280	48956431	49004557	49004708	3050	575	83	571	141	477	189	0.000310080505956	0.00571599553364	0.733	0.616	0.117
5353	SEC31A	SEC31A	chr4	-	83750152	83750211	83763292	83763634	83748521	83748785	83765538	83765662	5353	855	242	1246	245	467	184	0.000321111006939	0.0059023699413	0.582	0.667	-0.085
5162	FLOT1	FLOT1	chr6	-	30708966	30709110	30709390	30709481	30708455	30708575	30709568	30709644	5162	29	188	179	555	216	269	0.000340918917392	0.00624855672877	0.161	0.287	-0.126
504	RAVER1	RAVER1	chr19	-	10434050	10434242	10439317	10439787	10433820	10433950	10441135	10441202	504	670	154	595	81	595	317	0.000344500732863	0.00629621709777	0.699	0.796	-0.097
5652	SLC25A1	SLC25A1	chr22	-	19165239	19165378	19165454	19165554	19164632	19164717	19165645	19165753	5652	28	61	51	306	225	264	0.000352480556727	0.00642375787331	0.35	0.164	0.186
1531	ENO1	ENO1	chr1	-	8931949	8932045	8934882	8934976	8930510	8930569	8938638	8939151	1531	963	907	11176	12498	219	221	0.000364868934209	0.00661196105353	0.517	0.474	0.043
3959	GAS5	GAS5	chr1	-	173833812	173833842	173834366	173834420	173833621	173833644	173834608	173834685	3959	482	419	316	183	179	155	0.000364233884758	0.00661196105353	0.499	0.599	-0.1
1062	CD44	CD44	chr11	+	35231511	35231601	35232792	35232996	35229651	35229753	35236398	35236461	1062	9	48	2414	4034	215	329	0.00037253845949	0.0067319273736	0.223	0.478	-0.255
3147	ZBTB17	ZBTB17	chr1	-	16272648	16272789	16273429	16273618	16272209	16272335	16274785	16274992	3147	86	51	75	14	314	266	0.000375936384293	0.00675737181635	0.588	0.819	-0.231
5995	REPIN1	REPIN1	chr7	+	150066759	150066957	150067848	150067973	150065878	150066030	150068316	150071133	5995	34	0	123	33	323	250	0.000376053271775	0.00675737181635	1.0	0.743	0.257
6297	LARP4	LARP4	chr12	+	50860741	50860903	50867197	50867319	50856364	50856413	50867781	50867950	6297	74	74	205	99	287	247	0.000393685729964	0.00705445239586	0.463	0.641	-0.178
5999	CHTOP	CHTOP	chr1	+	153609047	153609129	153610770	153610924	153606457	153606819	153614721	153614905	5999	85	161	99	351	207	279	0.000399526962544	0.00713917956746	0.416	0.275	0.141
6412	BAZ1A	BAZ1A	chr14	-	35227909	35228052	35230962	35231429	35224032	35224120	35233912	35234139	6412	1143	300	790	140	592	268	0.000400917208083	0.00714412191626	0.633	0.719	-0.086
3649	ZNF83	ZNF83	chr19	-	53138318	53138406	53158813	53158940	53122188	53122315	53164014	53164096	3649	65	95	85	54	252	213	0.000405499466586	0.00720575921925	0.366	0.571	-0.205
1616	ABCC1	ABCC1	chr16	+	16177222	16177399	16180680	16180848	16173208	16173335	16184261	16184445	1616	77	40	167	188	302	293	0.000407764595954	0.00720608783208	0.651	0.463	0.188
2063	ST5	ST5	chr11	-	8751496	8752756	8772167	8772272	8747619	8747756	8832793	8832882	2063	6	288	43	530	230	1385	0.000407171246794	0.00720608783208	0.111	0.328	-0.217
699	FAM65A	FAM65A	chr16	+	67578201	67578334	67578597	67578733	67577250	67577372	67578858	67579020	699	231	255	300	211	258	261	0.000413359465482	0.00728489277766	0.478	0.59	-0.112
5825	ACSL1	ACSL1	chr4	-	185691408	185691486	185691552	185691630	185689469	185689604	185694234	185694308	5825	565	11	566	35	203	203	0.000417610584402	0.00733964903819	0.981	0.942	0.039
5762	VEZT	VEZT	chr12	+	95650925	95651015	95656681	95656857	95645715	95645847	95660132	95660408	5762	12	201	104	639	215	301	0.000421727467871	0.00739175329615	0.077	0.186	-0.109
3058	OCIAD2	OCIAD2	chr4	-	48894788	48894906	48896022	48896070	48887396	48887582	48899820	48899874	3058	47	18	1435	1408	173	243	0.000423292599162	0.00739897009162	0.786	0.589	0.197
1048	ERBB2IP	ERBB2IP	chr5	+	65364704	65364848	65367996	65368119	65349233	65350779	65370851	65371058	1048	0	46	18	86	269	248	0.00042881532939	0.00747513678814	0.0	0.162	-0.162
606	CAPRIN1	CAPRIN1	chr11	+	34118742	34118843	34119244	34119308	34118025	34118220	34120849	34124157	606	332	106	796	395	226	189	0.000432575530231	0.00752024939412	0.724	0.628	0.096
3012	LYPLA1	LYPLA1	chr8	-	54965214	54965316	54967619	54967693	54963571	54963706	54974813	54974884	3012	13	7	496	36	199	227	0.000436817034943	0.00757346291665	0.679	0.94	-0.261
2049	USMG5	USMG5	chr10	-	105153955	105154151	105155502	105155789	105152127	105152223	105156165	105156270	2049	67	10	378	10	412	321	0.000443123336656	0.00764149517379	0.839	0.967	-0.128
3575	ENOSF1	ENOSF1	chr18	-	697239	697355	706469	706578	694247	694334	712503	712662	3575	15	20	20	121	234	241	0.000442647015052	0.00764149517379	0.436	0.145	0.291
1269	MAPKAPK5	MAPKAPK5	chr12	+	112326688	112326804	112327843	112327948	112326291	112326422	112330770	112331228	1269	97	94	295	154	241	230	0.00044554470453	0.00766265222402	0.496	0.646	-0.15
4139	APBB2	APBB2	chr4	-	41067592	41067690	41102655	41102767	41035252	41035321	41145003	41145159	4139	94	31	55	49	237	223	0.000446973098597	0.00766666424465	0.74	0.514	0.226
6024	AIFM1	AIFM1	chrX	-	129289130	129289261	129290434	129290577	129283443	129283543	129299524	129299861	6024	32	4	361	0	268	256	0.000451843391313	0.00771827157334	0.884	1.0	-0.116
6872	GSN	GSN	chr9	+	124044152	124044231	124062342	124062404	124043747	124043840	124064240	124064445	6872	0	14	20	23	204	187	0.00045238817016	0.00771827157334	0.0	0.444	-0.444
3232	RAB5C	RAB5C	chr17	-	40283624	40283840	40289779	40289896	40282354	40282608	40306910	40307062	3232	20	10	49	2	242	341	0.00046450556483	0.00790398726362	0.738	0.972	-0.234
3052	ARIH2	ARIH2	chr3	+	48964894	48965246	49002351	49002415	48960180	48960244	49004557	49004708	3052	665	83	675	141	477	189	0.000466765369879	0.00792142816871	0.76	0.655	0.105
1770	BTAF1	BTAF1	chr10	+	93723833	93723958	93726393	93726514	93722294	93722435	93740210	93740315	1770	269	252	65	113	250	246	0.000476061013865	0.00805786650117	0.512	0.361	0.151
4486	GADD45A	GADD45A	chr1	+	68151707	68151809	68152032	68152270	68150859	68151221	68153343	68154021	4486	249	504	205	272	227	363	0.000480346580657	0.00810900872346	0.441	0.547	-0.106
5779	GNB2	GNB2	chr7	+	100273799	100273945	100274157	100274196	100271362	100271546	100274315	100274422	5779	16	337	0	568	271	164	0.000490265610345	0.00825473462038	0.028	0.0	0.028
5532	KIAA1191	KIAA1191	chr5	-	175777615	175777740	175782573	175782752	175775252	175775359	175786483	175786570	5532	225	140	350	344	304	250	0.000492085046837	0.00826367951691	0.569	0.456	0.113
4021	GGCT	GGCT	chr7	-	30538418	30538554	30540151	30540297	30536236	30536851	30544184	30544457	4021	99	95	448	741	271	261	0.000494804761063	0.0082876567682	0.501	0.368	0.133
3899	SYNE4	SYNE4	chr19	-	36498026	36498170	36499118	36499269	36497651	36497846	36499455	36499672	3899	0	9	57	42	276	269	0.000498345404462	0.0083252233584	0.0	0.569	-0.569
5712	VARS	VARS	chr6	-	31749467	31749538	31749623	31749729	31749257	31749383	31749863	31749954	5712	46	12	470	358	231	196	0.000503868607873	0.00839562888183	0.765	0.527	0.238
4981	RBBP7	RBBP7	chrX	-	16870168	16870245	16870871	16870998	16867366	16867424	16871804	16871965	4981	258	219	1005	590	252	202	0.000507626521196	0.00841453264463	0.486	0.577	-0.091
5343	SBDSP1	SBDSP1	chr7	+	72302181	72302378	72304343	72304508	72299951	72300362	72307155	72307978	5343	250	225	273	153	322	290	0.000507545135548	0.00841453264463	0.5	0.616	-0.116
5483	KANSL1	KANSL1	chr17	-	44171925	44172067	44248220	44249598	44159806	44159908	44301036	44301170	5483	630	48	726	103	1503	267	0.000512415211279	0.008472019537	0.7	0.556	0.144
2336	NME6	NME6	chr3	-	48336564	48336725	48338216	48338319	48333806	48336293	48339916	48340013	2336	8	32	147	158	228	286	0.000535948133703	0.00883832205065	0.239	0.539	-0.3
5213	EIF4G1	EIF4G1	chr3	+	184033276	184033333	184033550	184033644	184032282	184032462	184033919	184034006	5213	22	49	209	184	182	219	0.000540964939231	0.00889817970556	0.351	0.577	-0.226
539	SENP3-EIF4A1	SENP3-EIF4A1	chr17	+	7478436	7478576	7479841	7480010	7477863	7477996	7480373	7480483	539	4114	5575	8211	10190	265	294	0.000546034268154	0.00895859291613	0.45	0.472	-0.022
2226	CTBP1	CTBP1	chr4	-	1221986	1222131	1235112	1235307	1209778	1209993	1242703	1242908	2226	122	82	312	112	320	270	0.000555497621587	0.00909060521041	0.557	0.702	-0.145
7083	ARMC8	ARMC8	chr3	+	137907296	137907372	137928658	137928735	137906089	137906441	137940767	137940839	7083	39	58	24	102	201	202	0.000557334167616	0.00909745212533	0.403	0.191	0.212
2406	TBC1D24	TBC1D24	chr16	+	2549357	2549421	2549835	2549931	2548238	2548397	2550268	2550491	2406	5	21	19	10	189	221	0.000560083943707	0.00911913324589	0.218	0.69	-0.472
5928	INTS3	INTS3	chr1	+	153719754	153719839	153721164	153721231	153719432	153719546	153723570	153723715	5928	103	117	107	59	210	192	0.000568383423536	0.0092308345873	0.446	0.624	-0.178
4681	ZNF140	ZNF140	chr12	+	133660051	133660147	133677572	133677639	133659688	133659815	133682095	133684258	4681	63	13	22	20	221	192	0.000572310685116	0.00927114405308	0.808	0.489	0.319
6910	NDEL1	NDEL1	chr17	+	8358113	8358205	8363326	8363478	8354097	8354271	8370247	8371495	6910	355	311	199	107	217	277	0.000576743559576	0.00931942049038	0.593	0.704	-0.111
3393	YBX1	YBX1	chr1	+	43161869	43161959	43162850	43162933	43159160	43159194	43166451	43166717	3393	1645	1803	4149	3952	215	208	0.000582492337379	0.00938866418162	0.469	0.504	-0.035
5569	LDLR	LDLR	chr19	+	11226769	11226888	11227534	11227674	11224210	11224438	11230767	11230909	5569	389	334	1161	1334	244	265	0.000586283128697	0.00941858626365	0.558	0.486	0.072
571	UBE2F	UBE2F	chr2	+	238881733	238881867	238896604	238896634	238875586	238875774	238903385	238903451	571	76	25	95	79	259	155	0.00058728519181	0.00941858626365	0.645	0.418	0.227
914	SEC63	SEC63	chr6	-	108197767	108197866	108202352	108202454	108194011	108194116	108204191	108204350	914	216	161	392	182	227	224	0.000589070925303	0.00942366580005	0.57	0.68	-0.11
2275	NDUFV3	NDUFV3	chr21	+	44317036	44317157	44323291	44324386	44313377	44313491	44328973	44329773	2275	167	133	652	804	246	1220	0.000607932220678	0.00968545553989	0.862	0.801	0.061
4457	RABGGTB	RABGGTB	chr1	+	76254843	76255041	76255636	76255742	76253181	76253289	76255836	76255959	4457	208	40	666	59	323	231	0.00060845496221	0.00968545553989	0.788	0.89	-0.102
2115	XRCC1	XRCC1	chr19	-	44065061	44065172	44079061	44079154	44058797	44058956	44079559	44079730	2115	85	92	185	103	218	236	0.000618753647192	0.00982501150182	0.5	0.66	-0.16
1053	CD44	CD44	chr11	+	35229651	35229753	35232792	35232996	35211381	35211612	35236398	35236461	1053	4	49	1434	4040	227	329	0.000623106084832	0.00986969267703	0.106	0.34	-0.234
6715	RAB1A	RAB1A	chr2	-	65316072	65316204	65318116	65318212	65313987	65315824	65325104	65325200	6715	585	1105	1056	1599	221	257	0.00062681247181	0.00990394582921	0.381	0.434	-0.053
458	UBXN11	UBXN11	chr1	-	26624452	26624553	26627416	26627515	26612313	26612528	26628184	26628213	458	5	35	17	18	224	226	0.000645568043222	0.0101752309515	0.126	0.488	-0.362
533	ZMYM5	ZMYM5	chr13	-	20412839	20413125	20425494	20425588	20411592	20411961	20425828	20426330	533	101	400	41	74	219	411	0.000650279503018	0.0102243701271	0.322	0.51	-0.188
4748	GTF2A2	GTF2A2	chr15	-	59934334	59934461	59942867	59942972	59930260	59931356	59944404	59944525	4748	156	185	582	450	230	252	0.000654058626402	0.0102586456928	0.48	0.586	-0.106
1400	PRC1	PRC1	chr15	-	91527247	91527370	91527922	91528055	91524977	91525211	91537636	91537881	1400	238	176	794	856	258	248	0.000658507942931	0.0102957159032	0.565	0.471	0.094
4831	CANX	CANX	chr5	+	179150660	179150780	179151657	179151784	179149804	179150020	179153680	179153760	4831	693	1262	1505	3327	245	252	0.000661236937198	0.0102957159032	0.361	0.318	0.043
6803	LRRC23	LRRC23	chr12	+	7016478	7016609	7021893	7022191	7015572	7015826	7023054	7023406	6803	30	60	29	16	256	423	0.00066099226084	0.0102957159032	0.452	0.75	-0.298
3655	KANSL3	KANSL3	chr2	-	97267852	97268075	97268489	97268599	97267379	97267513	97269986	97270117	3655	63	55	71	138	235	348	0.000663474085909	0.0103055357412	0.629	0.432	0.197
6251	LBR	LBR	chr1	-	225594365	225594534	225599038	225599142	225592327	225592408	225600155	225600347	6251	96	199	350	448	229	294	0.000672060266182	0.0104136874579	0.382	0.501	-0.119
1258	C16orf13	C16orf13	chr16	-	684888	684956	685611	685774	684718	684797	686093	686366	1258	71	74	52	120	288	193	0.00067717575106	0.0104676685375	0.391	0.225	0.166
3040	NUBP1	NUBP1	chr16	+	10855613	10855716	10861805	10861889	10855220	10855331	10862903	10863208	3040	93	63	118	159	228	209	0.000685067090583	0.0105282390995	0.575	0.405	0.17
6231	CD46	CD46	chr1	+	207958415	207958451	207958963	207959027	207956636	207956675	207966863	207968861	6231	54	31	447	561	161	189	0.000686017762058	0.0105282390995	0.672	0.483	0.189
7025	CPT1A	CPT1A	chr11	-	68529002	68529155	68530094	68530229	68527692	68527806	68540732	68540897	7025	226	431	37	29	260	278	0.000685463163736	0.0105282390995	0.359	0.577	-0.218
2368	BRE	BRE	chr2	+	28532948	28533020	28550140	28550314	28521204	28521358	28561316	28561767	2368	2	16	39	33	197	299	0.000704344390477	0.0107580220593	0.159	0.642	-0.483
4878	ATP6V0D1	ATP6V0D1	chr16	-	67478430	67478609	67487446	67487618	67477001	67477081	67514859	67515089	4878	454	581	624	599	297	304	0.000703673942523	0.0107580220593	0.444	0.516	-0.072
1565	TCF7L2	TCF7L2	chr10	+	114919678	114919751	114920377	114920450	114918425	114918476	114925313	114927436	1565	30	0	63	19	198	198	0.000710671078309	0.0108288716564	1.0	0.768	0.232
2970	NOP16	NOP16	chr5	-	175813840	175813910	175815235	175815344	175812221	175812328	175815433	175815763	2970	176	63	277	178	234	195	0.000713407925837	0.0108448147968	0.7	0.565	0.135
3132	GPATCH2L	GPATCH2L	chr14	+	76620696	76621368	76633005	76633070	76618227	76618334	76638185	76638362	3132	248	42	570	44	797	190	0.000716309837385	0.0108631858317	0.585	0.755	-0.17
1328	RFX2	RFX2	chr19	-	6010146	6010262	6012996	6013116	6008116	6008235	6016100	6016282	1328	132	152	0	11	245	241	0.000756549410123	0.0113926395914	0.461	0.0	0.461
5692	MINOS1	MINOS1	chr1	+	19927280	19927465	19943751	19943830	19923470	19923603	19948593	19948641	5692	19	13	9	34	310	204	0.000755652450802	0.0113926395914	0.49	0.148	0.342
740	EIF4B	EIF4B	chr12	+	53416276	53416411	53421565	53421703	53415589	53415644	53421798	53421972	740	1550	1784	1542	1498	260	263	0.000754054715283	0.0113926395914	0.468	0.51	-0.042
4064	PDE9A	PDE9A	chr21	+	44151879	44152059	44152179	44152234	44119077	44119121	44153465	44153536	4064	77	55	12	30	305	180	0.000769086557739	0.0115543097609	0.452	0.191	0.261
5573	C1orf43	C1orf43	chr1	-	154186368	154186422	154192311	154192413	154184933	154185100	154192817	154193273	5573	96	81	202	308	227	179	0.000771178393907	0.0115586668152	0.483	0.341	0.142
453	BRD9	BRD9	chr5	-	881221	881297	886706	886882	879908	880004	887475	887586	453	59	63	43	108	301	201	0.000775316674822	0.0115936048228	0.385	0.21	0.175
1625	WDFY3	WDFY3	chr4	-	85600071	85600395	85603526	85603623	85599320	85599432	85605095	85605278	1625	40	60	41	153	222	449	0.000778710320625	0.0116172714112	0.574	0.351	0.223
6090	ABHD14A-ACY1	ABHD14A-ACY1	chr3	+	52019376	52019481	52022539	52022619	52018062	52018174	52022781	52022842	6090	4	12	2	141	230	205	0.000785567298519	0.0116806087696	0.229	0.012	0.217
6172	MCFD2	MCFD2	chr2	-	47134948	47135108	47136161	47136316	47129008	47132733	47143119	47143251	6172	67	177	127	608	280	285	0.000787648069064	0.0116806087696	0.278	0.175	0.103
7012	NEDD4L	NEDD4L	chr18	+	55912658	55912740	55916130	55916169	55862621	55862965	55919232	55919286	7012	0	17	77	156	207	164	0.000788418331603	0.0116806087696	0.0	0.281	-0.281
2599	ARHGAP26	ARHGAP26	chr5	+	142526795	142526946	142586762	142587038	142513531	142513670	142593561	142593653	2599	39	65	45	26	276	401	0.000794502037147	0.0117130987925	0.466	0.715	-0.249
3615	BBS7	BBS7	chr4	-	122774110	122774241	122775858	122775975	122769998	122770083	122776643	122776716	3615	2	20	61	76	242	256	0.000797120364205	0.0117130987925	0.096	0.459	-0.363
7030	SPG11	SPG11	chr15	-	44881449	44881612	44884528	44884636	44877833	44878048	44887456	44887657	7030	43	26	56	92	233	288	0.000797914913845	0.0117130987925	0.672	0.429	0.243
708	AP2A2	AP2A2	chr11	+	970168	970311	972061	972255	959436	959505	977094	977224	708	85	147	215	213	268	319	0.00079464979048	0.0117130987925	0.408	0.546	-0.138
4969	DENND5A	DENND5A	chr11	-	9172226	9172311	9173904	9173989	9171627	9171756	9182259	9182412	4969	303	172	152	143	210	210	0.000808454677203	0.0118407231832	0.638	0.515	0.123
2583	GUK1	GUK1	chr1	+	228334542	228334639	228335106	228335245	228333726	228333768	228335315	228335400	2583	580	1071	705	1026	222	264	0.000816117731599	0.0119257294948	0.392	0.45	-0.058
1850	TMEM14B	TMEM14B	chr6	+	10749434	10749501	10749854	10749931	10747991	10748114	10751365	10751467	1850	41	112	60	359	192	202	0.000840060028116	0.0122199208172	0.278	0.15	0.128
4558	FAM53C	FAM53C	chr5	+	137676872	137677102	137677497	137677555	137673703	137673996	137680513	137681298	4558	258	164	138	46	355	183	0.000839092848887	0.0122199208172	0.448	0.607	-0.159
6602	DLST	DLST	chr14	+	75349293	75349327	75352288	75352337	75348593	75348719	75355797	75355850	6602	11	144	6	429	159	174	0.000846623312246	0.0122875306517	0.077	0.015	0.062
4941	BCL2L12	BCL2L12	chr19	+	50170275	50170418	50172107	50172194	50169941	50170056	50176954	50177173	4941	321	44	375	21	268	212	0.000849006806716	0.0122943084991	0.852	0.934	-0.082
4601	RPL13A	RPL13A	chr19	+	49993488	49993554	49993731	49993833	49993106	49993169	49994035	49994121	4601	170	15139	35	8494	191	227	0.000859162839576	0.012385459811	0.013	0.005	0.008
5290	PLCG1	PLCG1	chr20	+	39795318	39795499	39796491	39796569	39795115	39795235	39797406	39797510	5290	293	116	213	141	306	203	0.000858582230239	0.012385459811	0.626	0.501	0.125
5799	GAK	GAK	chr4	-	845537	845762	853393	853510	844723	844872	858909	859032	5799	216	181	195	259	242	350	0.000863274215263	0.0124168253159	0.633	0.521	0.112
443	TMEM63A	TMEM63A	chr1	-	226054811	226054863	226055587	226055730	226054273	226054382	226058775	226058813	443	51	6	211	93	268	177	0.000869769603165	0.0124822639917	0.849	0.6	0.249
46	UROD	UROD	chr1	+	45479580	45479742	45480110	45480248	45479265	45479463	45480407	45480508	46	251	251	586	406	287	263	0.000882940570337	0.0126429994614	0.478	0.569	-0.091
3360	ARPC1A	ARPC1A	chr7	+	98946474	98946582	98951531	98951744	98941915	98942138	98955962	98956038	3360	251	308	1069	954	233	338	0.00090258715402	0.0128955380691	0.542	0.619	-0.077
14	TAZ	TAZ	chrX	+	153642437	153642527	153647881	153647962	153641818	153641904	153648370	153648433	14	14	41	60	55	215	206	0.00091498777289	0.0130436590291	0.247	0.511	-0.264
2151	DVL1	DVL1	chr1	-	1277742	1277864	1278068	1278138	1277432	1277536	1284275	1284492	2151	91	126	244	194	195	247	0.000919344930753	0.0130477825902	0.478	0.614	-0.136
7079	PTK7	PTK7	chr6	+	43097464	43097567	43097967	43098158	43096714	43097002	43098248	43098399	7079	91	267	247	451	228	316	0.000918513722998	0.0130477825902	0.321	0.432	-0.111
5725	UBTF	UBTF	chr17	-	42290186	42290307	42290585	42290650	42289240	42289374	42293021	42293177	5725	77	173	103	123	190	246	0.000926998012167	0.013127355956	0.366	0.52	-0.154
4628	ATP1B3	ATP1B3	chr3	+	141622461	141622590	141626008	141626116	141595469	141595752	141632493	141632678	4628	848	699	603	640	254	233	0.000944843982065	0.013262963118	0.527	0.464	0.063
5956	TESK1	TESK1	chr9	+	35607323	35607406	35607578	35607669	35606833	35606980	35607924	35608008	5956	57	190	76	127	208	216	0.000944005236736	0.013262963118	0.238	0.383	-0.145
6074	CDK2	CDK2	chr12	+	56362561	56362732	56363258	56363360	56361832	56361953	56364827	56365031	6074	549	150	724	289	296	227	0.000939819771936	0.013262963118	0.737	0.658	0.079
6314	SARNP	SARNP	chr12	-	56151166	56151337	56154334	56154424	56146246	56146624	56182858	56182927	6314	269	204	793	416	215	296	0.000944262661497	0.013262963118	0.645	0.724	-0.079
2772	GMPPB	GMPPB	chr3	-	49759663	49759791	49759864	49759943	49759397	49759580	49760028	49760187	2772	74	47	153	197	204	253	0.000953731390247	0.0133584866123	0.661	0.491	0.17
3788	CLUAP1	CLUAP1	chr16	+	3556330	3556415	3558288	3558468	3554719	3554831	3562382	3562478	3788	48	55	41	114	210	305	0.000959104777933	0.0134044818092	0.559	0.343	0.216
3452	COL4A2	COL4A2	chr13	+	111114624	111114731	111118349	111118409	111114460	111114533	111119386	111119443	3452	1022	672	1462	771	232	185	0.00096861683916	0.0135079935287	0.548	0.602	-0.054
6662	PKIB	PKIB	chr6	+	123022584	123022645	123038931	123039108	122954427	122954512	123046272	123047518	6662	0	5	1	1410	186	302	0.000971712246241	0.013521765856	0.0	0.001	-0.001
6590	FARP1	FARP1	chr13	+	99076825	99076904	99083296	99083534	99064154	99064288	99087829	99087960	6590	136	695	356	1267	204	363	0.000982618313351	0.0136439317752	0.258	0.333	-0.075
6560	SMARCD2	SMARCD2	chr17	-	61914281	61914404	61914554	61914597	61912771	61912927	61914800	61914985	6560	29	58	98	467	168	248	0.000994642215864	0.0137810579153	0.425	0.237	0.188
1738	ABI1	ABI1	chr10	-	27044583	27044670	27047990	27048167	27040526	27040712	27054146	27054247	1738	192	121	559	221	302	212	0.0010184008374	0.0140798305429	0.527	0.64	-0.113
3693	PSMA4	PSMA4	chr15	+	78834824	78834987	78836531	78836609	78834518	78834561	78837210	78837299	3693	289	217	1544	834	288	203	0.0010306132177	0.0142180296592	0.484	0.566	-0.082
1578	TRAF3	TRAF3	chr14	+	103352525	103352606	103357661	103357754	103342694	103342862	103363597	103363738	1578	82	35	89	86	206	218	0.00103960252852	0.0143112665675	0.713	0.523	0.19
827	MAPK8	MAPK8	chr10	+	49632130	49632202	49632556	49632628	49628197	49628363	49633930	49634113	827	36	242	11	222	197	197	0.00104636715407	0.0143735445254	0.129	0.047	0.082
5155	TLE3	TLE3	chr15	-	70345565	70345713	70346776	70347024	70343729	70343806	70347387	70347637	5155	267	108	89	14	373	273	0.00106161894309	0.0145518921366	0.644	0.823	-0.179
452	BRD9	BRD9	chr5	-	881221	881297	886706	886822	879908	880004	887475	887586	452	49	63	176	108	241	201	0.00106473786402	0.0145635253682	0.393	0.576	-0.183
6376	PPHLN1	PPHLN1	chr12	+	42748962	42749024	42768664	42768876	42729684	42729776	42781257	42781337	6376	37	127	123	210	187	337	0.00107650320745	0.0146931235655	0.344	0.514	-0.17
4002	NFIC	NFIC	chr19	+	3452479	3452664	3456547	3456633	3449011	3449137	3462749	3469215	4002	229	23	196	47	310	211	0.0010817127585	0.0147328818382	0.871	0.739	0.132
3266	AHSA1	AHSA1	chr14	+	77928984	77929102	77931881	77932010	77928502	77928585	77934425	77934527	3266	809	940	768	708	243	254	0.00109947161439	0.0149430305218	0.474	0.531	-0.057
1583	ERLEC1	ERLEC1	chr2	+	54028849	54028979	54035435	54035597	54026183	54026218	54036350	54036410	1583	9	96	76	270	255	287	0.00110983365792	0.0150272608514	0.095	0.241	-0.146
2404	TBC1D10B	TBC1D10B	chr16	-	30371047	30371162	30376425	30376533	30369983	30370138	30376815	30376915	2404	49	5	167	0	233	240	0.00111035411435	0.0150272608514	0.91	1.0	-0.09
6178	RTF1	RTF1	chr15	+	41730518	41730629	41745098	41745246	41709301	41709511	41749869	41750074	6178	167	179	145	253	236	273	0.00113154511488	0.0152818145515	0.519	0.399	0.12
519	HNRNPA1	HNRNPA1	chr12	+	54676583	54676658	54676862	54677018	54676356	54676449	54677595	54677751	519	15447	1178	13065	855	200	281	0.00113442844307	0.0152885681981	0.949	0.955	-0.006
6212	TCP1	TCP1	chr6	-	160208774	160208903	160209089	160209175	160206931	160207029	160210436	160210735	6212	804	1576	1123	1825	211	254	0.00114453263997	0.0153924043719	0.38	0.426	-0.046
5735	ARIH1	ARIH1	chr15	+	72810407	72810475	72837160	72837305	72766666	72767355	72847611	72847704	5735	174	487	51	250	193	270	0.00117588125356	0.0157809168234	0.333	0.222	0.111
1802	CCDC88A	CCDC88A	chr2	-	55530204	55530288	55535944	55536159	55529007	55529208	55536297	55536390	1802	100	35	87	9	340	209	0.00120756358143	0.0160945076668	0.637	0.856	-0.219
2786	SIN3B	SIN3B	chr19	+	16963879	16963969	16973162	16973370	16962222	16962345	16974490	16974607	2786	39	105	74	91	215	333	0.00120264680711	0.0160945076668	0.365	0.557	-0.192
289	MRPL52	MRPL52	chr14	+	23300172	23300246	23302626	23302691	23299395	23299463	23303380	23304246	289	3	218	4	1636	199	190	0.00120602693692	0.0160945076668	0.013	0.002	0.011
6869	GSN	GSN	chr9	+	124045596	124045670	124062333	124062404	124043747	124043840	124064240	124064445	6869	3	35	26	49	199	196	0.0012092833508	0.0160945076668	0.078	0.343	-0.265
956	C3orf67	C3orf67	chr3	-	58739495	58739590	58792120	58792182	58727736	58728299	58817411	58817615	956	27	8	17	25	187	220	0.00121570574231	0.0161464851696	0.799	0.444	0.355
4347	CDKN3	CDKN3	chr14	+	54866611	54866630	54868241	54868297	54863672	54863795	54875462	54875507	4347	3	11	1	162	144	181	0.00122787429818	0.0162649295472	0.255	0.008	0.247
4656	MAP4K4	MAP4K4	chr2	+	102476197	102476326	102477286	102477448	102472438	102472600	102481391	102481498	4656	180	64	360	219	254	287	0.00122969459554	0.0162649295472	0.761	0.65	0.111
3204	SEPT2	SEPT2	chr2	+	242255836	242255955	242265407	242265528	242255275	242255397	242274540	242274627	3204	0	931	35	1783	244	246	0.00125170009547	0.0164880002309	0.0	0.019	-0.019
4443	TMEM120B	TMEM120B	chr12	+	122199554	122199644	122211326	122211419	122190033	122190129	122212563	122212628	4443	8	29	52	48	215	218	0.00125088087447	0.0164880002309	0.219	0.523	-0.304
1209	OPA1	OPA1	chr3	+	193334966	193335074	193335572	193335626	193333462	193333559	193336657	193336725	1209	140	18	343	13	233	179	0.00126179610746	0.0165612168801	0.857	0.953	-0.096
1602	TIMM44	TIMM44	chr19	-	7992541	7992652	7992961	7993051	7991602	7992191	7996022	7996073	1602	102	137	133	98	215	236	0.00126242167644	0.0165612168801	0.45	0.598	-0.148
1993	SF1	SF1	chr11	-	64536897	64537081	64537435	64537525	64536694	64536810	64537727	64537880	1993	915	2223	647	1908	215	309	0.00126559144475	0.0165689165675	0.372	0.328	0.044
2603	ZFAND2A	ZFAND2A	chr7	-	1197291	1197386	1197793	1197893	1195088	1195220	1199599	1199855	2603	800	624	89	113	225	220	0.00127181184094	0.016616441873	0.556	0.435	0.121
5157	NAA50	NAA50	chr3	-	113442268	113442388	113442805	113442942	113441752	113441819	113464788	113465146	5157	259	188	393	418	262	245	0.00128178552421	0.0167127116622	0.563	0.468	0.095
2218	PLEKHB2	PLEKHB2	chr2	+	131890474	131890564	131897742	131897848	131884256	131884359	131904209	131907425	2218	10	280	0	449	215	231	0.00128668836564	0.0167264667197	0.037	0.0	0.037
2258	RNF138	RNF138	chr18	+	29672662	29672849	29691716	29691882	29671817	29672198	29693707	29693823	2258	119	261	44	182	312	291	0.00128805527039	0.0167264667197	0.298	0.184	0.114
3032	BRD8	BRD8	chr5	-	137503622	137503767	137504158	137504377	137502206	137502416	137504910	137505047	3032	131	158	199	143	344	270	0.00129807867479	0.016822575149	0.394	0.522	-0.128
909	APH1A	APH1A	chr1	-	150239755	150239878	150240115	150240189	150239474	150239602	150241097	150241609	909	1	507	27	1107	199	248	0.00131251143457	0.0169753242999	0.002	0.029	-0.027
1178	ZC3H18	ZC3H18	chr16	+	88691609	88691675	88694327	88694527	88691009	88691153	88695165	88695262	1178	60	178	54	315	191	325	0.00131721963842	0.0170019395985	0.364	0.226	0.138
6064	SELENBP1	SELENBP1	chr1	-	151341479	151341665	151341917	151342030	151340674	151340795	151342188	151342245	6064	149	233	30	17	238	311	0.00133641432659	0.0172150560343	0.455	0.698	-0.243
2425	H2AFV	H2AFV	chr7	-	44875127	44875257	44880497	44880611	44866487	44869762	44882875	44882953	2425	341	151	896	269	239	255	0.00134853523634	0.0173363798419	0.707	0.78	-0.073
4471	MICAL2	MICAL2	chr11	+	12260982	12261132	12270730	12270793	12248571	12248678	12278331	12278518	4471	26	14	252	38	275	188	0.0013556669765	0.0173932073085	0.559	0.819	-0.26
6558	MAP2K2	MAP2K2	chr19	-	4097276	4097341	4099198	4099412	4095385	4095447	4101016	4101141	6558	495	125	750	279	339	190	0.00136237838493	0.017444425827	0.689	0.601	0.088
3049	ARIH2	ARIH2	chr3	+	48960180	48960244	48964894	48965246	48956280	48956431	48999044	48999112	3049	29	640	11	721	189	477	0.00137543770148	0.0175765594721	0.103	0.037	0.066
3576	ENOSF1	ENOSF1	chr18	-	677742	677872	678695	678737	675320	675402	683245	683380	3576	7	15	41	16	167	255	0.0013849729418	0.0176632235023	0.416	0.796	-0.38
3062	SARAF	SARAF	chr8	-	29927157	29927575	29931392	29931571	29924292	29924434	29940362	29940724	3062	1202	4003	624	2481	304	543	0.00138976711848	0.0176632768611	0.349	0.31	0.039
90	CHORDC1	CHORDC1	chr11	-	89947185	89947343	89948341	89948398	89944382	89944486	89951302	89951352	90	160	538	70	387	182	283	0.00139048399296	0.0176632768611	0.316	0.22	0.096
5445	ESYT2	ESYT2	chr7	-	158534213	158534587	158536219	158536369	158531713	158531812	158540884	158540971	5445	389	1097	411	886	275	499	0.00139592406958	0.0176973377596	0.392	0.457	-0.065
509	BLOC1S6	BLOC1S6	chr15	+	45884332	45884474	45895297	45895385	45879416	45879723	45897625	45897712	509	40	68	199	166	267	213	0.00141686618614	0.0179274094361	0.319	0.489	-0.17
2744	VIM	VIM	chr10	+	17277844	17277888	17278292	17278378	17277167	17277388	17279228	17279592	2744	5961	12880	3530	8276	169	211	0.00142378400807	0.0179794771885	0.366	0.347	0.019
3753	TNPO2	TNPO2	chr19	-	12829842	12829992	12831692	12831804	12826446	12826553	12834062	12834179	3753	23	202	77	311	237	275	0.00145226293772	0.0182501666298	0.117	0.223	-0.106
4276	DPP8	DPP8	chr15	-	65744297	65744440	65748562	65748709	65743336	65743448	65756098	65756244	4276	14	30	157	115	272	268	0.00145297831652	0.0182501666298	0.315	0.574	-0.259
5829	SMIM7	SMIM7	chr19	-	16764845	16764936	16770205	16770258	16756958	16758072	16770769	16770811	5829	149	169	183	330	178	216	0.00145375450473	0.0182501666298	0.517	0.402	0.115
1134	SLC25A33	SLC25A33	chr1	+	9633403	9633470	9640011	9640292	9627341	9627419	9642356	9642831	1134	19	940	15	228	192	406	0.00148047396402	0.0185492978109	0.041	0.122	-0.081
2217	PLEKHB2	PLEKHB2	chr2	+	131890474	131890564	131897739	131897848	131884256	131884359	131904209	131907425	2217	10	290	0	453	215	234	0.00149346687551	0.0186392801681	0.036	0.0	0.036
4097	RUFY3	RUFY3	chr4	+	71659501	71659621	71668672	71668700	71655211	71655309	71670064	71670133	4097	24	22	84	23	245	153	0.00149108291743	0.0186392801681	0.405	0.695	-0.29
2119	B3GLCT	B3GLCT	chr13	+	31891702	31891822	31897887	31898032	31860856	31860956	31903637	31906411	2119	48	101	52	47	245	270	0.00151913525863	0.0189228207458	0.344	0.549	-0.205
4759	TFE3	TFE3	chrX	-	48888911	48889059	48891240	48891297	48886237	48888112	48891648	48891766	4759	82	203	181	269	182	273	0.00152918743254	0.019011118953	0.377	0.502	-0.125
4069	PDE9A	PDE9A	chr21	+	44119077	44119121	44151879	44152059	44073861	44073993	44152179	44152234	4069	10	66	8	7	169	305	0.00154234840199	0.0191376499009	0.215	0.673	-0.458
1068	CD44	CD44	chr11	+	35219667	35219793	35226058	35226187	35211381	35211612	35227658	35227790	1068	6	37	571	1019	251	254	0.00158660027974	0.0196487274026	0.141	0.362	-0.221
5210	EIF4G1	EIF4G1	chr3	+	184033276	184033333	184033919	184034006	184032282	184032462	184035108	184035285	5210	25	61	211	235	182	212	0.00161254318456	0.0199123358772	0.323	0.511	-0.188
532	ZMYM5	ZMYM5	chr13	-	20412839	20413125	20425494	20425588	20409616	20409829	20425828	20426330	532	87	271	36	50	219	411	0.00161409425661	0.0199123358772	0.376	0.575	-0.199
24	CRIM1	CRIM1	chr2	+	36749234	36749456	36764494	36764689	36744469	36744685	36771518	36771641	24	283	284	754	550	347	320	0.00161901321353	0.019925113104	0.479	0.558	-0.079
4463	ERCC6L2	ERCC6L2	chr9	+	98660130	98660253	98669359	98669553	98643150	98643575	98677949	98678111	4463	18	31	30	13	248	319	0.0016239338566	0.019925113104	0.428	0.748	-0.32
7032	PSMG1	PSMG1	chr21	-	40552210	40552362	40553697	40553804	40551849	40551912	40555177	40555440	7032	47	70	127	377	232	277	0.00162444803638	0.019925113104	0.445	0.287	0.158
3491	TRIQK	TRIQK	chr8	-	93933730	93933888	93966633	93966792	93929156	93929235	93978234	93978372	3491	18	7	88	4	284	283	0.00163247278801	0.0199853300288	0.719	0.956	-0.237
1179	ZC3H18	ZC3H18	chr16	+	88675341	88675459	88677675	88677944	88666198	88666356	88688604	88688796	1179	91	143	127	111	243	394	0.00164110528858	0.020052743669	0.508	0.65	-0.142
3659	AEBP1	AEBP1	chr7	+	44149805	44149945	44150323	44150408	44149613	44149723	44150511	44150656	3659	169	61	208	134	265	210	0.00164708974345	0.0200876059016	0.687	0.552	0.135
5470	SPHK2	SPHK2	chr19	+	49129147	49129619	49130948	49131098	49123658	49123810	49131231	49131326	5470	44	26	71	104	597	275	0.00165328284581	0.0201248756278	0.438	0.239	0.199
3089	RNF8	RNF8	chr6	+	37344701	37344809	37348925	37349130	37339287	37339350	37358517	37362514	3089	1	44	37	160	233	330	0.00166752216537	0.0202214644439	0.031	0.247	-0.216
5681	CHN1	CHN1	chr2	-	175711607	175711685	175742567	175742856	175689161	175689246	175779785	175779899	5681	11	12	62	13	414	203	0.00166679602966	0.0202214644439	0.31	0.7	-0.39
2691	RAB34	RAB34	chr17	-	27043010	27043076	27043920	27044012	27042817	27042919	27044230	27044443	2691	262	355	285	545	217	191	0.00167877546126	0.020319518083	0.394	0.315	0.079
743	POGZ	POGZ	chr1	-	151403141	151403317	151413403	151413562	151400598	151400889	151414556	151414681	743	87	112	100	66	284	301	0.00169081553897	0.0204267075	0.452	0.616	-0.164
3675	EMP1	EMP1	chr12	+	13364402	13364522	13366412	13366509	13349601	13349806	13366614	13366755	3675	1143	2356	862	2106	245	222	0.00172979891556	0.0207802622534	0.305	0.271	0.034
6586	FARP1	FARP1	chr13	+	98996015	98996120	99017648	99017691	98865473	98865667	99020370	99020449	6586	224	105	474	341	230	168	0.00172761342831	0.0207802622534	0.609	0.504	0.105
906	SHMT2	SHMT2	chr12	+	57626486	57626626	57626962	57627128	57626207	57626358	57627345	57627445	906	259	376	838	907	265	291	0.00172794611268	0.0207802622534	0.431	0.504	-0.073
3087	RDH11	RDH11	chr14	-	68156928	68157138	68157856	68157961	68151731	68151921	68162346	68162510	3087	6	160	10	1822	230	335	0.00174057023398	0.0208316381548	0.052	0.008	0.044
3335	PCYT2	PCYT2	chr17	-	79863545	79863611	79863975	79864053	79862941	79863030	79864339	79864422	3335	31	7	184	6	203	191	0.00173843709553	0.0208316381548	0.806	0.967	-0.161
2682	RAB34	RAB34	chr17	-	27043920	27044012	27044230	27044309	27043010	27043076	27045139	27045286	2682	32	210	25	395	204	217	0.00175228397612	0.0209327778525	0.139	0.063	0.076
1379	PMM2	PMM2	chr16	+	8900172	8900264	8904935	8905035	8895655	8895767	8905494	8905570	1379	13	59	8	159	217	225	0.00176170996912	0.021001133867	0.186	0.05	0.136
3076	ARF4	ARF4	chr3	-	57569624	57569734	57570110	57570191	57563042	57563114	57582800	57583215	3076	1334	1084	1448	1400	206	235	0.00176455357043	0.021001133867	0.584	0.541	0.043
766	NISCH	NISCH	chr3	+	52523351	52523694	52524720	52524849	52521211	52522621	52525367	52525529	766	440	257	116	110	468	254	0.00179967591305	0.0213794833004	0.482	0.364	0.118
3248	BCS1L	BCS1L	chr2	+	219525661	219526030	219526128	219526268	219524378	219524466	219526481	219526676	3248	73	53	237	86	494	265	0.00182081321583	0.0215869438632	0.425	0.597	-0.172
4201	PI4KB	PI4KB	chr1	-	151297220	151297393	151298647	151298849	151288048	151288985	151299746	151300133	4201	154	69	139	29	327	298	0.00182386961401	0.0215869438632	0.67	0.814	-0.144
1722	TMEM25	TMEM25	chr11	+	118403631	118403922	118404134	118404266	118402864	118403176	118404571	118404602	1722	55	3	223	59	416	257	0.00183018131629	0.0215959213906	0.919	0.7	0.219
4853	TTL	TTL	chr2	+	113260488	113260758	113277858	113278002	113258782	113258918	113286257	113290222	4853	289	181	372	153	395	269	0.0018313610657	0.0215959213906	0.521	0.623	-0.102
1634	SREBF2	SREBF2	chr22	+	42273232	42273425	42273945	42274127	42271546	42271728	42276719	42276996	1634	256	307	1040	925	318	307	0.00184314285283	0.0216949750475	0.446	0.52	-0.074
1181	CSF1	CSF1	chr1	+	110464468	110464616	110465787	110466333	110459914	110460085	110466681	110466812	1181	109	401	61	123	273	671	0.00187564620439	0.0220371252769	0.401	0.549	-0.148
6988	NAV3	NAV3	chr12	+	78388582	78388651	78392116	78392256	78362298	78362482	78400198	78401225	6988	57	114	11	64	194	265	0.00189207453499	0.0221895030018	0.406	0.19	0.216
3315	PRRC2A	PRRC2A	chr6	+	31604286	31604385	31604509	31604722	31603985	31604196	31604818	31604913	3315	297	621	518	819	224	338	0.00189670112173	0.0222031709779	0.419	0.488	-0.069
3787	CLUAP1	CLUAP1	chr16	+	3554719	3554831	3556330	3556415	3550944	3551089	3558288	3558468	3787	37	19	41	61	237	210	0.00191452796563	0.0223710326039	0.633	0.373	0.26
4197	ACO2	ACO2	chr22	+	41911770	41911921	41913530	41913635	41911380	41911539	41914484	41914576	4197	246	174	288	303	276	230	0.00202664880414	0.0236380946883	0.541	0.442	0.099
3267	AHSA1	AHSA1	chr14	+	77928984	77929102	77930940	77931029	77928502	77928585	77931881	77932010	3267	810	711	768	533	243	214	0.00209382897127	0.0243773372971	0.501	0.559	-0.058
3790	TONSL	TONSL	chr8	-	145667623	145667795	145668059	145668189	145667419	145667534	145668520	145668704	3790	35	74	130	133	255	297	0.00210468800213	0.0244593723436	0.355	0.532	-0.177
3510	TAF4	TAF4	chr20	-	60578215	60578330	60578786	60578934	60575607	60575777	60581565	60581814	3510	54	33	27	45	273	240	0.00211495670394	0.0245342626687	0.59	0.345	0.245
330	RHOA	RHOA	chr3	-	49399928	49400059	49405860	49405981	49396578	49397815	49412866	49413024	330	1398	2087	3352	5677	246	256	0.00212271349208	0.0245797961222	0.411	0.381	0.03
1916	PLEKHM2	PLEKHM2	chr1	+	16043201	16043311	16044387	16044487	16042731	16042838	16045032	16045120	1916	278	226	261	139	235	225	0.00212770398466	0.024593191102	0.541	0.643	-0.102
1868	DSN1	DSN1	chr20	-	35399275	35399596	35399827	35399876	35396371	35396445	35402064	35402230	1868	0	73	32	378	174	446	0.00220619481562	0.0253375232728	0.0	0.178	-0.178
3667	PDHA1	PDHA1	chrX	+	19371199	19371291	19372608	19372701	19369398	19369525	19373466	19373622	3667	145	137	505	311	217	218	0.00219990189813	0.0253375232728	0.515	0.62	-0.105
3965	PRKAG1	PRKAG1	chr12	-	49397539	49397705	49398289	49398416	49397340	49397378	49398746	49398801	3965	78	132	351	364	252	291	0.00220791089779	0.0253375232728	0.406	0.527	-0.121
6809	CEP63	CEP63	chr3	+	134276983	134277189	134277991	134278271	134270767	134270854	134280218	134283870	6809	19	22	36	10	331	405	0.00220822385337	0.0253375232728	0.514	0.815	-0.301
759	RAB7A	RAB7A	chr3	+	128525214	128525433	128526385	128526514	128516785	128516912	128532169	128533641	759	1481	895	2546	1302	344	254	0.00221184926466	0.0253375232728	0.55	0.591	-0.041
1737	ABI1	ABI1	chr10	-	27044583	27044670	27047990	27048164	27040526	27040712	27054146	27054247	1737	151	121	434	221	299	212	0.00221875910105	0.0253538418706	0.469	0.582	-0.113
6798	DHODH	DHODH	chr16	+	72055022	72055210	72056260	72056374	72050922	72051005	72057063	72057217	6798	20	27	57	24	313	239	0.0022211783525	0.0253538418706	0.361	0.645	-0.284
540	SENP3-EIF4A1	SENP3-EIF4A1	chr17	+	7478436	7478576	7479841	7480010	7477577	7477626	7480373	7480483	540	641	5544	998	10178	265	294	0.00224472062711	0.0255770565238	0.114	0.098	0.016
5407	TNIP1	TNIP1	chr5	-	150422456	150422522	150425421	150425511	150418657	150418786	150429384	150429508	5407	128	6	1004	2	215	191	0.00228003688117	0.025933398214	0.95	0.998	-0.048
5137	UBAP2	UBAP2	chr9	-	33927794	33927990	33932559	33932626	33926986	33927078	33933487	33933626	5137	23	81	179	299	192	321	0.00228837442356	0.0259821627029	0.322	0.5	-0.178
3825	RRBP1	RRBP1	chr20	-	17617221	17617374	17622441	17622564	17614104	17614258	17623623	17623772	3825	384	147	499	125	248	278	0.00234814328044	0.0265667357037	0.745	0.817	-0.072
824	TSFM	TSFM	chr12	+	58180822	58180945	58186768	58186856	58179945	58180074	58196337	58196639	824	23	3	189	0	248	213	0.00234504541975	0.0265667357037	0.868	1.0	-0.132
5816	DENND5B	DENND5B	chr12	-	31600471	31600703	31604873	31605410	31595708	31595859	31613127	31613315	5816	376	56	169	49	662	357	0.00237055462699	0.0267294520241	0.784	0.65	0.134
944	HDAC3	HDAC3	chr5	-	141005760	141005850	141007459	141007524	141005251	141005331	141007680	141007754	944	110	10	172	2	190	215	0.00237085864407	0.0267294520241	0.926	0.99	-0.064
1296	SERPINB6	SERPINB6	chr6	-	2959401	2959576	2969012	2969147	2955757	2955904	2971766	2972399	1296	7	159	4	652	260	300	0.00241088155852	0.0271329915753	0.048	0.007	0.041
4897	GLIS2	GLIS2	chr16	+	4383347	4383520	4384801	4384978	4382224	4382453	4385060	4385194	4897	420	406	133	192	298	302	0.00241575914623	0.0271402713189	0.512	0.412	0.1
6260	KPNA6	KPNA6	chr1	+	32632769	32632897	32635482	32635661	32631705	32631831	32636307	32642168	6260	68	154	190	255	253	304	0.00243375632409	0.027294662271	0.347	0.472	-0.125
2343	NEK7	NEK7	chr1	+	198201682	198201767	198222169	198222310	198126107	198126406	198231704	198231767	2343	13	131	35	128	210	266	0.00244790007964	0.027405373492	0.112	0.257	-0.145
1525	ELMSAN1	ELMSAN1	chr14	-	74189400	74189550	74191974	74192063	74181824	74186204	74192735	74192811	1525	253	106	87	67	214	275	0.00245735203187	0.0274632635618	0.754	0.625	0.129
3974	RALY	RALY	chr20	+	32661624	32661672	32663679	32663846	32661368	32661441	32664507	32664621	3974	208	1777	285	1816	173	292	0.00248423189017	0.0277153870877	0.165	0.209	-0.044
6924	COPS7B	COPS7B	chr2	+	232653264	232653442	232656442	232656518	232646380	232646593	232658972	232659061	6924	30	24	45	97	303	201	0.00252921172264	0.0281682173624	0.453	0.235	0.218
4073	DDHD1	DDHD1	chr14	-	53558502	53558650	53560033	53560162	53540458	53540565	53570400	53570574	4073	23	128	15	24	254	273	0.00253587626319	0.0281934943299	0.162	0.402	-0.24
4885	CTBP2	CTBP2	chr10	-	126681263	126681381	126681770	126681898	126676417	126678267	126682423	126682554	4885	398	388	512	660	253	243	0.00256461424171	0.0284636684439	0.496	0.427	0.069
1373	MALT1	MALT1	chr18	+	56367672	56367823	56376609	56376788	56363597	56363719	56377207	56377304	1373	79	72	410	634	276	304	0.00258238729592	0.0285083740125	0.547	0.416	0.131
2479	RALGPS2	RALGPS2	chr1	+	178780449	178780539	178790746	178790839	178777179	178777263	178802558	178802685	2479	14	1	55	45	215	218	0.00258945587839	0.0285083740125	0.934	0.553	0.381
3495	VAPB	VAPB	chr20	+	57014000	57014081	57015962	57016139	57009657	57009761	57019132	57026156	3495	25	106	299	649	206	302	0.00258942774827	0.0285083740125	0.257	0.403	-0.146
5576	C1orf43	C1orf43	chr1	-	154186932	154187050	154192311	154192413	154184933	154185100	154192894	154193273	5576	2	53	20	79	227	243	0.00257902674579	0.0285083740125	0.039	0.213	-0.174
646	ARHGAP12	ARHGAP12	chr10	-	32142993	32143134	32150322	32150586	32141444	32141525	32197099	32197854	646	133	48	277	50	389	266	0.00259086236154	0.0285083740125	0.655	0.791	-0.136
4282	DPP8	DPP8	chr15	-	65746600	65746753	65748562	65748709	65744297	65744440	65756098	65756244	4282	17	28	182	112	272	278	0.00259869115548	0.0285455543877	0.383	0.624	-0.241
5982	MERTK	MERTK	chr2	+	112740418	112740570	112751827	112751981	112732865	112733049	112754899	112755053	5982	142	166	170	121	277	279	0.00260557230564	0.028572215967	0.463	0.586	-0.123
6122	SULF2	SULF2	chr20	-	46295003	46295232	46300941	46301137	46294600	46294697	46305237	46305367	6122	1144	1298	244	365	321	354	0.00261254553095	0.0285997945069	0.493	0.424	0.069
3209	SEPT2	SEPT2	chr2	+	242255836	242255970	242259617	242259702	242255275	242255397	242263630	242263656	3209	2	8	54	22	259	210	0.0026219090943	0.0286046714965	0.169	0.666	-0.497
4315	NAV2	NAV2	chr11	+	20071381	20071447	20072834	20072879	20070273	20070741	20075625	20075786	4315	8	4	27	94	191	170	0.00261950730104	0.0286046714965	0.64	0.204	0.436
729	CLK1	CLK1	chr2	-	201718625	201718716	201719338	201719418	201717731	201718172	201719726	201719809	729	471	699	111	242	205	216	0.00263764887592	0.0287275340221	0.415	0.326	0.089
3322	TLE1	TLE1	chr9	-	84249011	84249216	84268888	84268951	84235355	84235472	84300590	84300635	3322	211	287	181	161	188	330	0.00265427408047	0.0288596071631	0.563	0.664	-0.101
5500	EMP3	EMP3	chr19	+	48830086	48830179	48830777	48830880	48828628	48828867	48832608	48832749	5500	277	798	177	707	218	228	0.00267767558218	0.0290647865646	0.266	0.208	0.058
6527	HSPD1	HSPD1	chr2	-	198354920	198355020	198358047	198358216	198353725	198353971	198358880	198358974	6527	5339	4144	3862	3296	294	225	0.00268632939123	0.0291094646026	0.496	0.473	0.023
3039	NUBP1	NUBP1	chr16	+	10840999	10841133	10846466	10846535	10837817	10837922	10849577	10849610	3039	104	31	125	78	259	194	0.00269441368649	0.0291478310267	0.715	0.546	0.169
4407	ACD	ACD	chr16	-	67691888	67692265	67692830	67692982	67691664	67691756	67693131	67693166	4407	94	443	190	590	277	502	0.00277951269748	0.0299388909856	0.278	0.369	-0.091
5067	CIAPIN1	CIAPIN1	chr16	-	57465062	57465178	57466398	57466472	57464169	57464251	57467955	57468124	5067	101	90	172	259	199	241	0.00277467353054	0.0299388909856	0.576	0.446	0.13
5628	AAMDC	AAMDC	chr11	+	77553524	77553674	77580767	77580863	77532207	77532287	77583220	77583398	5628	39	61	144	110	275	221	0.00278153998869	0.0299388909856	0.339	0.513	-0.174
4413	ZRANB2	ZRANB2	chr1	-	71538154	71538231	71542477	71542560	71537803	71537938	71544139	71544248	4413	104	111	309	202	208	202	0.00280485541461	0.0300888753925	0.476	0.598	-0.122
5860	POLR2E	POLR2E	chr19	-	1091790	1091906	1093902	1094077	1090085	1090144	1095257	1095391	5860	603	13	1138	1	300	241	0.00280078122424	0.0300888753925	0.974	0.999	-0.025
6697	WDR27	WDR27	chr6	-	170068077	170068281	170070664	170070789	170067231	170067283	170072350	170072492	6697	21	40	37	23	250	329	0.00283758552407	0.0303891671735	0.409	0.679	-0.27
5514	SCMH1	SCMH1	chr1	-	41617285	41617356	41625396	41625605	41608549	41608784	41626546	41626570	5514	51	17	50	46	334	196	0.0028438427953	0.0304054192197	0.638	0.389	0.249
2906	LOC400927-CSNK1E	LOC400927-CSNK1E	chr22	-	38732612	38732711	38757403	38757565	38710086	38710174	38776374	38776428	2906	61	28	23	1	287	224	0.0028843514293	0.030717978943	0.63	0.947	-0.317
3485	CLN3	CLN3	chr16	-	28500610	28500707	28502802	28502881	28498982	28499062	28503034	28503403	3485	20	5	72	1	204	222	0.00288744213603	0.030717978943	0.813	0.987	-0.174
599	KIF13A	KIF13A	chr6	-	17790102	17790141	17794479	17794626	17788006	17788106	17794802	17794935	599	76	2	90	16	272	164	0.00288166043108	0.030717978943	0.958	0.772	0.186
2665	C2CD2L	C2CD2L	chr11	+	118983191	118983319	118983409	118983584	118983037	118983102	118984320	118984422	2665	98	151	26	85	253	300	0.00289584763888	0.0307563950388	0.435	0.266	0.169
3661	AEBP1	AEBP1	chr7	+	44149613	44149723	44149805	44149945	44148886	44148940	44150323	44150408	3661	97	260	166	282	235	265	0.00293010879723	0.0310688395607	0.296	0.399	-0.103
3889	CD151	CD151	chr11	+	836250	836442	836768	836843	836062	836153	837249	837354	3889	732	292	3748	1864	317	200	0.00294581720539	0.0311838570505	0.613	0.559	0.054
3859	MUC20	MUC20	chr3	+	195452111	195452200	195452339	195452371	195451550	195451997	195452542	195453443	3859	4	1	9	57	214	157	0.00295710704393	0.0312517984956	0.746	0.104	0.642
2497	CMTM7	CMTM7	chr3	+	32490945	32491044	32493883	32493965	32483331	32483505	32495732	32496333	2497	20	39	496	425	224	207	0.00296224575487	0.0312546159827	0.322	0.519	-0.197
3526	HIPK3	HIPK3	chr11	+	33369711	33369774	33370067	33370364	33369397	33369559	33370692	33370833	3526	20	665	26	349	188	422	0.00297949791965	0.0313335723845	0.063	0.143	-0.08
5342	MAPK8IP1	MAPK8IP1	chr11	+	45923922	45924735	45924915	45924991	45923530	45923612	45925539	45925712	5342	1094	228	223	74	938	201	0.00297551257	0.0313335723845	0.507	0.392	0.115
5792	PHF3	PHF3	chr6	+	64389900	64390062	64394029	64395812	64345706	64346055	64401626	64401933	5792	48	795	34	1107	287	1908	0.00300023673029	0.0314751462405	0.286	0.17	0.116
7038	ALG13	ALG13	chrX	+	110925359	110925463	110925463	110925522	110924397	110924652	110928192	110928331	7038	40	84	19	100	229	184	0.00300277310977	0.0314751462405	0.277	0.132	0.145
125	GOLM1	GOLM1	chr9	-	88661384	88661487	88667451	88667506	88655653	88655783	88692326	88692506	125	374	637	517	1131	180	228	0.00301354311432	0.0315123300667	0.427	0.367	0.06
6229	CD46	CD46	chr1	+	207941123	207941168	207943665	207943707	207940357	207940540	207956636	207956675	6229	13	64	318	662	170	167	0.00301614507575	0.0315123300667	0.166	0.321	-0.155
2534	PRDM4	PRDM4	chr12	-	108134722	108135037	108135997	108136125	108133159	108133328	108136973	108137059	2534	69	256	148	336	253	440	0.00306629724127	0.0319537435263	0.319	0.434	-0.115
5305	PRDM2	PRDM2	chr1	+	14059273	14059377	14068499	14068652	14057494	14057612	14075855	14075982	5305	4	26	17	19	229	278	0.0030683563542	0.0319537435263	0.157	0.521	-0.364
3175	SLC37A3	SLC37A3	chr7	-	140043211	140043363	140045668	140045770	140037083	140037149	140048425	140048567	3175	53	75	49	143	227	277	0.00309500200588	0.0321789916819	0.463	0.295	0.168
6319	FAM114A1	FAM114A1	chr4	+	38870018	38870167	38879691	38880047	38869353	38869455	38893363	38893451	6319	4	16	16	587	274	481	0.0031127635585	0.0323112916307	0.305	0.046	0.259
3897	SYNE4	SYNE4	chr19	-	36497324	36497573	36499118	36499269	36496234	36496339	36499455	36499695	3897	0	12	58	99	276	374	0.00313712688252	0.0324167308852	0.0	0.443	-0.443
4367	ANKRD10	ANKRD10	chr13	-	111546455	111546549	111552876	111553008	111545038	111545610	111558379	111558471	4367	138	41	66	43	257	219	0.00312960324459	0.0324167308852	0.741	0.567	0.174
6255	ITGB5	ITGB5	chr3	-	124483237	124483404	124485072	124485192	124480794	124482565	124487859	124487960	6255	111	154	246	528	245	292	0.00313808104126	0.0324167308852	0.462	0.357	0.105
184	EGLN2	EGLN2	chr19	+	41313042	41313179	41313388	41313456	41306243	41307320	41313713	41314346	184	35	106	30	206	262	193	0.00314885199622	0.032425848584	0.196	0.097	0.099
4655	MAP4K4	MAP4K4	chr2	+	102476197	102476326	102480282	102480513	102472438	102472600	102481391	102481498	4655	180	72	360	83	254	356	0.00315213604939	0.032425848584	0.778	0.859	-0.081
5912	RBM26	RBM26	chr13	-	79927287	79927359	79928573	79928705	79918803	79918929	79929354	79929519	5912	97	1	194	19	257	197	0.00315412775003	0.032425848584	0.987	0.887	0.1
1124	NFKBIA	NFKBIA	chr14	-	35872355	35872566	35872895	35873004	35871976	35872065	35873623	35873960	1124	547	1697	401	1550	234	336	0.00317325312621	0.0325702700874	0.316	0.271	0.045
484	DAP3	DAP3	chr1	+	155697398	155697529	155698832	155698913	155691307	155691409	155698998	155699157	484	27	122	32	338	256	206	0.00320547555708	0.0328484436081	0.151	0.071	0.08
377	BTBD11	BTBD11	chr12	+	108010865	108010959	108011934	108012155	108008837	108008939	108013762	108013941	377	32	135	32	56	219	346	0.0032289179661	0.0330358991268	0.272	0.474	-0.202
2434	MAP3K8	MAP3K8	chr10	+	30726104	30726335	30727844	30728203	30722949	30723307	30736710	30736878	2434	96	308	54	300	356	484	0.00324930524571	0.0331915496039	0.298	0.197	0.101
3249	BCS1L	BCS1L	chr2	+	219525661	219526030	219526128	219526268	219524759	219524889	219526481	219526676	3249	65	49	229	88	494	265	0.0033390421705	0.0340539833446	0.416	0.583	-0.167
5542	KIAA1191	KIAA1191	chr5	-	175777615	175777735	175782573	175782752	175775252	175775359	175788604	175788810	5542	93	139	140	343	304	245	0.00335876611415	0.0342007692417	0.35	0.248	0.102
3990	ODF2	ODF2	chr9	+	131222791	131222945	131223220	131223346	131221845	131221936	131231461	131231632	3990	174	72	179	126	279	251	0.00336495324499	0.0342094692022	0.685	0.561	0.124
1893	RWDD1	RWDD1	chr6	+	116894020	116894148	116895220	116895334	116892529	116892818	116901457	116901523	1893	48	119	23	129	253	239	0.00338478320416	0.0343566206561	0.276	0.144	0.132
1902	ACVR1B	ACVR1B	chr12	+	52378975	52379132	52380601	52380726	52377782	52377950	52385646	52385777	1902	87	43	98	96	282	250	0.00341027328425	0.0345606684336	0.642	0.475	0.167
667	RERE	RERE	chr1	-	8482786	8482867	8525984	8526083	8425871	8426034	8555122	8555222	667	38	44	90	45	224	206	0.0034245839916	0.0346509563188	0.443	0.648	-0.205
3150	AXIN1	AXIN1	chr16	-	354303	354441	364542	364683	347721	348251	396147	397106	3150	132	91	242	98	266	263	0.00345941237596	0.0349482368375	0.589	0.709	-0.12
1586	CCDC18	CCDC18	chr1	+	93712394	93712511	93720027	93720171	93711661	93711761	93721891	93722095	1586	0	12	44	76	242	269	0.0034829504703	0.03513070325	0.0	0.392	-0.392
5536	KIAA1191	KIAA1191	chr5	-	175777615	175777740	175782573	175782752	175775252	175775359	175788604	175788810	5536	93	138	140	340	304	250	0.00350305520862	0.0352780206645	0.357	0.253	0.104
534	VPS26A	VPS26A	chr10	+	70892653	70892803	70915567	70915643	70883907	70884036	70916762	70916919	534	126	78	338	336	275	201	0.00353442376496	0.0355381323702	0.541	0.424	0.117
6117	ACTN1	ACTN1	chr14	-	69345174	69345240	69345705	69345786	69343798	69343957	69346678	69346825	6117	854	0	4820	76	206	191	0.0035440458053	0.0355791139922	1.0	0.983	0.017
6957	GNS	GNS	chr12	-	65116785	65116893	65122735	65122837	65115374	65115485	65130783	65130887	6957	121	86	272	311	227	233	0.00357813053465	0.0358651677809	0.591	0.473	0.118
5043	MEG3	MEG3	chr14	+	101297352	101297431	101297757	101297871	101295370	101296086	101302503	101302637	5043	5	1114	2	6	204	239	0.00358573769067	0.0358853467795	0.005	0.281	-0.276
6618	KIAA0195	KIAA0195	chr17	+	73484012	73484215	73484839	73484991	73482370	73482507	73485346	73485449	6618	98	77	186	81	328	277	0.00361442915205	0.0361161417607	0.518	0.66	-0.142
2494	SLC22A17	SLC22A17	chr14	-	23816722	23816940	23817099	23817205	23816309	23816421	23817369	23817515	2494	205	508	19	17	231	343	0.00364626014012	0.0363775409003	0.375	0.624	-0.249
2305	UNK	UNK	chr17	+	73787840	73788100	73788393	73788559	73780919	73781065	73789523	73790279	2305	76	42	80	90	385	291	0.00368154631371	0.0366725459665	0.578	0.402	0.176
5767	VEZT	VEZT	chr12	+	95650325	95650398	95656681	95656857	95645715	95645847	95660132	95660408	5767	21	201	132	639	198	301	0.00370690386771	0.0368678888548	0.137	0.239	-0.102
5130	DAG1	DAG1	chr3	+	49524686	49524848	49530255	49530406	49507564	49507866	49547851	49548252	5130	6	0	9	17	287	276	0.0037274387396	0.0369575262976	1.0	0.337	0.663
6082	SAV1	SAV1	chr14	-	51111461	51111732	51131896	51132337	51100297	51102102	51134591	51135071	6082	660	94	954	200	566	396	0.0037264728048	0.0369575262976	0.831	0.769	0.062
4950	ZBTB48	ZBTB48	chr1	+	6640600	6641359	6645978	6646090	6640050	6640109	6646754	6646847	4950	158	7	121	19	884	237	0.00376132551639	0.0372359617093	0.858	0.631	0.227
2770	TIPIN	TIPIN	chr15	-	66641397	66641461	66641652	66641775	66633487	66633694	66643862	66643938	2770	12	14	184	62	248	189	0.00378306863307	0.0373229636191	0.395	0.693	-0.298
4808	FUBP3	FUBP3	chr9	+	133489674	133489732	133491741	133491904	133488342	133488414	133493183	133493282	4808	46	213	154	419	183	288	0.00378756809291	0.0373229636191	0.254	0.366	-0.112
6295	LARP4	LARP4	chr12	+	50847242	50847455	50848096	50848200	50835372	50835426	50854917	50855130	6295	70	67	198	103	338	229	0.00378395334989	0.0373229636191	0.414	0.566	-0.152
3286	N4BP2	N4BP2	chr4	+	40075074	40075171	40098846	40099189	40058523	40058650	40103694	40104838	3286	18	77	2	55	222	468	0.00382997042322	0.0376829145168	0.33	0.071	0.259
5060	LATS1	LATS1	chr6	-	150004214	150005728	150016209	150016357	150001010	150001593	150022914	150023402	5060	27	562	88	978	273	1639	0.00389473198316	0.0382614175681	0.224	0.351	-0.127
1254	C16orf13	C16orf13	chr16	-	685280	685340	685611	685774	684718	684797	686093	686366	1254	71	21	52	39	288	185	0.00399923479174	0.0392279681789	0.685	0.461	0.224
5319	LMBR1L	LMBR1L	chr12	-	49495254	49495332	49495902	49495979	49495032	49495106	49496075	49496159	5319	174	44	38	24	202	203	0.00400852225911	0.039259038614	0.799	0.614	0.185
1990	PICALM	PICALM	chr11	-	85733409	85733512	85742510	85742653	85725912	85726006	85779692	85780139	1990	210	89	1258	780	268	228	0.00405258614113	0.0396300916088	0.667	0.578	0.089
2990	TSPAN14	TSPAN14	chr10	+	82266983	82267130	82269056	82269227	82248972	82249070	82271899	82272025	2990	45	359	111	1543	272	296	0.00408572614787	0.0398350178647	0.12	0.073	0.047
3953	RNASET2	RNASET2	chr6	-	167344531	167344606	167347578	167347624	167343003	167343279	167352382	167352496	3953	7	48	96	218	171	200	0.00408636804321	0.0398350178647	0.146	0.34	-0.194
6610	STAT6	STAT6	chr12	-	57493076	57493223	57493549	57493686	57492797	57492861	57493778	57493873	6610	245	186	533	562	262	272	0.00409217097004	0.0398350178647	0.578	0.496	0.082
2095	PHYHD1	PHYHD1	chr9	+	131700035	131700057	131702877	131702994	131698726	131698782	131703723	131703850	2095	2	2	2	131	147	242	0.00410207245513	0.0398709012116	0.622	0.025	0.597
5890	CCDC93	CCDC93	chr2	-	118698764	118698873	118701599	118701662	118696604	118696687	118703104	118703158	5890	25	13	46	72	188	234	0.0042379856701	0.0411296188709	0.705	0.443	0.262
3167	SLC37A3	SLC37A3	chr7	-	140069389	140069482	140080081	140080190	140064207	140064291	140082237	140082396	3167	107	55	135	125	234	218	0.00426733579478	0.0413519019993	0.644	0.502	0.142
5029	PSME4	PSME4	chr2	-	54096512	54096675	54101475	54101631	54093883	54094017	54102763	54102892	5029	197	283	289	291	281	288	0.00431565093748	0.0417570147269	0.416	0.504	-0.088
3686	SETD1A	SETD1A	chr16	+	30978204	30978381	30978821	30978909	30976921	30977707	30980625	30980783	3686	118	62	124	116	302	213	0.00436061710125	0.0421285522658	0.573	0.43	0.143
2619	CBS	CBS	chr21	-	44478943	44479078	44479335	44479413	44478254	44478363	44480550	44480656	2619	58	169	56	298	203	260	0.00445566534195	0.0428532131463	0.305	0.194	0.111
4204	ANKRD52	ANKRD52	chr12	-	56649567	56649768	56650798	56650869	56648648	56648736	56651066	56651145	4204	7	50	165	407	196	326	0.00445114712191	0.0428532131463	0.189	0.403	-0.214
6616	IK	IK	chr5	+	140035413	140035577	140037138	140037247	140034265	140034312	140038321	140038361	6616	330	267	452	493	289	234	0.00444993601445	0.0428532131463	0.5	0.426	0.074
2444	P3H3	P3H3	chr12	+	6946586	6946737	6946895	6947013	6946148	6946250	6947121	6947197	2444	166	239	152	141	276	243	0.0044657101363	0.0428855247371	0.379	0.487	-0.108
2150	MLX	MLX	chr17	+	40720487	40720577	40720854	40720961	40719636	40719673	40721524	40721624	2150	24	25	111	44	215	232	0.00448150668844	0.0429087543378	0.509	0.731	-0.222
4032	GSTT1	GSTT1	chr22	-	24376821	24376998	24379360	24379511	24376132	24376617	24384119	24384311	4032	31	111	83	150	276	302	0.00447715674897	0.0429087543378	0.234	0.377	-0.143
2087	PHYHD1	PHYHD1	chr9	+	131698861	131698924	131700035	131700057	131698726	131698782	131703723	131703850	2087	1	2	86	2	188	147	0.00449323040373	0.0429242532186	0.281	0.971	-0.69
2417	RPRD1A	RPRD1A	chr18	-	33613670	33613800	33620769	33620828	33610953	33611060	33647216	33647557	2417	0	192	18	522	184	255	0.00449650789757	0.0429242532186	0.0	0.046	-0.046
1466	TMX3	TMX3	chr18	-	66367641	66367722	66368981	66369027	66365168	66365268	66377257	66377381	1466	16	45	122	144	171	206	0.00450861393799	0.0429758668829	0.3	0.505	-0.205
1451	ZFYVE27	ZFYVE27	chr10	+	99498233	99498431	99504485	99504672	99496877	99497078	99508025	99508121	1451	62	38	83	104	323	312	0.0045279015964	0.0430956806245	0.612	0.435	0.177
5033	MEG3	MEG3	chr14	+	101298848	101298978	101302075	101302216	101297757	101297871	101302503	101302637	5033	127	917	8	14	255	266	0.00458558218805	0.0435800144242	0.126	0.373	-0.247
2227	CTBP1	CTBP1	chr4	-	1231970	1232125	1235112	1235307	1221986	1222131	1242703	1242908	2227	129	334	313	570	320	280	0.00468587608203	0.0444673003938	0.253	0.325	-0.072
5698	WAC	WAC	chr10	+	28903495	28903614	28905101	28905291	28900702	28900851	28906585	28906713	5698	515	595	598	544	244	315	0.00470690337649	0.044600864343	0.528	0.587	-0.059
3238	SORBS3	SORBS3	chr8	+	22423338	22423385	22423857	22423997	22422780	22422867	22424173	22424226	3238	6	116	5	596	172	265	0.00471586583236	0.044619880995	0.074	0.013	0.061
2246	ACAA1	ACAA1	chr3	-	38169276	38169357	38170780	38170879	38168000	38168191	38173086	38173129	2246	51	88	206	202	224	206	0.00480345125453	0.0453816491868	0.348	0.484	-0.136
3509	WDR41	WDR41	chr5	-	76760585	76760634	76785281	76785397	76758919	76759051	76787994	76788332	3509	27	6	52	43	241	174	0.00482427021457	0.0455113138625	0.765	0.466	0.299
4170	GPATCH8	GPATCH8	chr17	-	42541839	42541912	42551092	42551127	42513845	42513913	42552196	42552271	4170	8	90	1	125	160	198	0.00483919106707	0.0455181975004	0.099	0.01	0.089
4217	SIM2	SIM2	chr21	+	38081467	38081550	38084832	38084922	38071432	38072221	38092121	38092230	4217	56	61	23	59	208	215	0.0048355038351	0.0455181975004	0.487	0.287	0.2
4455	SNRPE	SNRPE	chr1	+	203832790	203832853	203834168	203834247	203831323	203831350	203839004	203840280	4455	708	391	1531	1043	188	204	0.00488984086433	0.045927275468	0.663	0.614	0.049
1527	RAP1GAP2	RAP1GAP2	chr17	+	2888276	2888360	2894590	2894691	2884488	2884542	2898630	2898760	1527	4	17	186	186	209	226	0.0049063294272	0.0460041698233	0.203	0.52	-0.317
2775	GMPPB	GMPPB	chr3	-	49760028	49760187	49760404	49760547	49759663	49759791	49760686	49760735	2775	110	37	283	47	268	284	0.0049123704332	0.0460041698233	0.759	0.865	-0.106
3909	OGG1	OGG1	chr3	+	9798154	9798305	9798450	9798500	9796387	9796569	9807492	9808353	3909	33	10	61	3	276	175	0.00494982995951	0.0462874040674	0.677	0.928	-0.251
1300	TRAPPC4	TRAPPC4	chr11	+	118889852	118890027	118890859	118890963	118889240	118889680	118892469	118892596	1300	211	81	791	451	300	229	0.00509901100703	0.04747482672	0.665	0.572	0.093
2577	ZMYND11	ZMYND11	chr10	+	282777	282855	285377	285465	255828	255988	285995	286051	2577	30	66	30	153	203	213	0.00509350449056	0.04747482672	0.323	0.171	0.152
2793	TBCEL	TBCEL	chr11	+	120924259	120924441	120925760	120926017	120918236	120918376	120929053	120929180	2793	9	39	50	72	307	382	0.00509222916213	0.04747482672	0.223	0.464	-0.241
546	PQLC3	PQLC3	chr2	+	11304329	11304387	11312050	11312171	11300750	11300820	11315093	11315135	546	160	158	56	97	183	246	0.0051064855465	0.0474755141751	0.577	0.437	0.14
5913	RBM26	RBM26	chr13	-	79927287	79927359	79928573	79928696	79918803	79918929	79929354	79929519	5913	68	1	146	19	248	197	0.00512235982209	0.0475541798245	0.982	0.859	0.123
4650	SPAG1	SPAG1	chr8	+	101226046	101226146	101232506	101232659	101225317	101225656	101237400	101237567	4650	0	25	59	276	225	278	0.00513758359948	0.0476265878478	0.0	0.209	-0.209
2003	PTPDC1	PTPDC1	chr9	+	96863847	96864033	96866556	96866667	96859602	96860861	96870109	96872138	2003	12	2	22	28	311	236	0.00517696802433	0.0479224384936	0.82	0.374	0.446
990	PRR5	PRR5	chr22	+	45128130	45128271	45130906	45131042	45127609	45127701	45132651	45133561	990	30	62	30	23	266	261	0.00520607303864	0.0481224186497	0.322	0.561	-0.239
3862	C18orf8	C18orf8	chr18	+	21086933	21087018	21089156	21089243	21084334	21084411	21095819	21095960	3862	82	64	70	103	210	212	0.00528345721724	0.0487112709069	0.564	0.407	0.157
6415	CLASP2	CLASP2	chr3	-	33543143	33543260	33552049	33552256	33537738	33540209	33557514	33557643	6415	81	27	170	113	332	242	0.00528496407657	0.0487112709069	0.686	0.523	0.163
5558	LDLR	LDLR	chr19	+	11230767	11230909	11238683	11238761	11226769	11226888	11240188	11240346	5558	84	244	197	874	267	203	0.00529952128813	0.0487753645098	0.207	0.146	0.061
1100	FAM160A2	FAM160A2	chr11	-	6239829	6239993	6240200	6240280	6238600	6239380	6243671	6243839	1100	50	102	69	72	205	289	0.00536531229105	0.0492545783546	0.409	0.575	-0.166
4289	COMMD4	COMMD4	chr15	+	75631325	75631445	75631604	75631685	75630986	75631026	75632305	75632618	4289	199	12	877	17	245	206	0.00537328584296	0.0492545783546	0.933	0.977	-0.044
5388	TPM4	TPM4	chr19	+	16197232	16197350	16199854	16199930	16192722	16192856	16204345	16204408	5388	1378	861	4583	3283	243	201	0.0053746227355	0.0492545783546	0.57	0.536	0.034
4149	SPARC	SPARC	chr5	-	151052689	151052777	151054172	151054232	151051133	151051255	151055692	151055762	4149	66	2774	8	862	185	213	0.00541597967047	0.0495627811499	0.027	0.011	0.016
2440	TLL2	TLL2	chr10	-	98192563	98192719	98205847	98205925	98188387	98188505	98240105	98240216	2440	29	100	66	111	203	281	0.00545550807347	0.0498533964264	0.286	0.451	-0.165
4183	FDPS	FDPS	chr1	+	155279854	155279996	155282045	155282186	155278538	155278756	155287731	155287812	4183	157	352	1869	3182	267	266	0.00552094305866	0.0503795870858	0.308	0.369	-0.061
3559	QKI	QKI	chr6	+	163876310	163876453	163899811	163899928	163835674	163836367	163956013	163956157	3559	545	430	407	418	268	242	0.00553529830932	0.0504388333157	0.534	0.468	0.066
2685	RAB34	RAB34	chr17	-	27043920	27044012	27044230	27044309	27043010	27043079	27045139	27045286	2685	22	11	16	30	204	217	0.00557192677912	0.0507005819689	0.68	0.362	0.318
553	BCL2L11	BCL2L11	chr2	+	111907620	111907724	111911356	111911481	111881626	111881716	111921709	111926022	553	236	35	100	4	229	250	0.00562291809123	0.0510920956873	0.88	0.965	-0.085
5132	DAG1	DAG1	chr3	+	49524686	49524848	49530259	49530406	49507564	49507866	49547851	49548252	5132	6	0	9	15	287	272	0.00563929298706	0.0511363526554	1.0	0.363	0.637
6345	TRIM25	TRIM25	chr17	-	54976475	54976541	54978779	54978939	54973286	54973313	54981615	54981849	6345	88	15	545	198	285	191	0.00564373151676	0.0511363526554	0.797	0.648	0.149
2059	CSDE1	CSDE1	chr1	-	115282312	115282511	115292441	115292828	115280583	115280693	115300545	115300671	2059	2009	1241	3472	2428	512	324	0.00566783682574	0.0512101031509	0.506	0.475	0.031
3344	HIAT1	HIAT1	chr1	+	100534028	100534142	100535169	100535241	100533532	100533751	100542720	100542833	3344	113	101	296	166	239	197	0.00566548230689	0.0512101031509	0.48	0.595	-0.115
4746	DNAJA1	DNAJA1	chr9	+	33026472	33026614	33029882	33029987	33025208	33025381	33030437	33030665	4746	3815	2943	1112	986	267	230	0.00567956456415	0.0512438912504	0.528	0.493	0.035
795	FCGRT	FCGRT	chr19	+	50017138	50017390	50017467	50017743	50016643	50016730	50027763	50028033	795	290	501	241	304	377	401	0.00570805569153	0.0514286197488	0.381	0.457	-0.076
4218	SLC35B1	SLC35B1	chr17	-	47783565	47783671	47784326	47784430	47783227	47783258	47785091	47785313	4218	64	155	94	385	229	231	0.0057611417263	0.0517374531396	0.294	0.198	0.096
4848	RAB11FIP1	RAB11FIP1	chr8	-	37728795	37730697	37732032	37732840	37727937	37728046	37756588	37757015	4848	159	138	2978	1851	933	2027	0.00576652829226	0.0517374531396	0.715	0.778	-0.063
5918	ZNF263	ZNF263	chr16	+	3336022	3336149	3338453	3338570	3333486	3334205	3339392	3341459	5918	35	51	19	70	252	242	0.00575957880524	0.0517374531396	0.397	0.207	0.19
6104	CAMLG	CAMLG	chr5	+	134076752	134077213	134079676	134079742	134074169	134074482	134086448	134087850	6104	1068	120	488	84	586	191	0.00578650082661	0.0518441379926	0.744	0.654	0.09
621	SPATS2L	SPATS2L	chr2	+	201253945	201254006	201277033	201277142	201194153	201194203	201283972	201284219	621	121	7	171	0	186	234	0.00581144625425	0.051995017742	0.956	1.0	-0.044
4330	OSBPL9	OSBPL9	chr1	+	52117662	52117713	52135105	52135184	52082545	52082893	52179674	52179751	4330	114	36	84	54	176	204	0.00582439792693	0.0520383185254	0.786	0.643	0.143
2082	ASB6	ASB6	chr9	-	132400851	132400938	132401480	132401589	132396882	132400736	132401680	132401787	2082	102	71	52	70	234	212	0.00583791834492	0.0520865732721	0.566	0.402	0.164
2841	MELK	MELK	chr9	+	36581640	36581736	36589532	36589649	36572858	36573004	36594624	36594768	2841	0	11	132	247	221	242	0.00591348079546	0.0525724997616	0.0	0.369	-0.369
3707	MRPS18C	MRPS18C	chr4	+	84379498	84379582	84380892	84380950	84378061	84378111	84382125	84382185	3707	67	41	186	209	209	183	0.00591696723739	0.0525724997616	0.589	0.438	0.151
6908	EIF6	EIF6	chr20	-	33868456	33868632	33871978	33872064	33867744	33867921	33872183	33872295	6908	252	272	1894	2640	211	301	0.00590715899351	0.0525724997616	0.569	0.506	0.063
4949	ZBTB48	ZBTB48	chr1	+	6640600	6641359	6645978	6646090	6640050	6640130	6646754	6646847	4949	158	7	129	19	884	237	0.00596974289962	0.0529680507622	0.858	0.645	0.213
2504	CCND1	CCND1	chr11	+	69457798	69458014	69458599	69458759	69455872	69456279	69462761	69462910	2504	1378	1005	4364	3624	341	285	0.00599936566217	0.0531573628768	0.534	0.502	0.032
2291	ANKRD54	ANKRD54	chr22	-	38229690	38229762	38234506	38234600	38229165	38229213	38236193	38236241	2291	11	93	0	51	219	197	0.00606827888777	0.053693805607	0.096	0.0	0.096
6165	STK40	STK40	chr1	-	36824337	36824423	36826821	36826941	36823839	36823983	36851323	36851528	6165	170	151	56	87	245	211	0.00607737435696	0.0537002155646	0.492	0.357	0.135
5858	MSH6	MSH6	chr2	+	48018065	48018262	48023032	48023202	48010220	48010632	48025749	48028294	5858	164	230	194	394	322	295	0.00612470980009	0.0540440348935	0.395	0.311	0.084
6149	NUP35	NUP35	chr2	+	184016235	184016377	184022171	184022241	183998293	183998351	184023010	184023139	6149	24	26	174	79	267	195	0.00613753150779	0.0540827810748	0.403	0.617	-0.214
1674	PKMYT1	PKMYT1	chr16	-	3024245	3024418	3024550	3024657	3024000	3024158	3025319	3025813	1674	26	12	244	36	232	298	0.00616802222891	0.0542588860315	0.736	0.897	-0.161
3030	BRD8	BRD8	chr5	-	137502206	137502416	137503622	137503767	137501516	137501797	137504158	137504377	3030	115	184	138	139	270	335	0.00618289098816	0.0542588860315	0.437	0.552	-0.115
3937	MAP2K1	MAP2K1	chr15	+	66781552	66781614	66782055	66782101	66779565	66779630	66782839	66783882	3937	181	185	245	361	187	171	0.00618269767823	0.0542588860315	0.472	0.383	0.089
6944	HADHA	HADHA	chr2	-	26415178	26415293	26416445	26416641	26414351	26414497	26417438	26417507	6944	564	280	1018	644	321	240	0.00619591680809	0.054298915743	0.601	0.542	0.059
21	CHD1	CHD1	chr5	-	98207754	98207905	98208120	98208259	98206390	98206507	98209296	98209427	21	262	342	98	80	264	276	0.00623000743586	0.0545231892238	0.445	0.562	-0.117
25	BABAM1	BABAM1	chr19	+	17379602	17379900	17382405	17382464	17378184	17378336	17384712	17384833	25	283	86	613	274	423	184	0.00624632389589	0.0545915092536	0.589	0.493	0.096
1052	CD44	CD44	chr11	+	35236398	35236461	35240862	35240934	35211381	35211612	35250675	35253949	1052	203	5	104	11	188	197	0.00633387136338	0.0552062293425	0.977	0.908	0.069
211	XRCC6BP1	XRCC6BP1	chr12	+	58340777	58340859	58345540	58345678	58335444	58335671	58347388	58347472	211	2	5	0	61	207	263	0.00632762645304	0.0552062293425	0.337	0.0	0.337
1272	DDX24	DDX24	chr14	-	94521341	94521530	94524167	94524243	94519343	94519473	94526443	94526959	1272	320	757	313	568	201	314	0.00637178083704	0.0553222692977	0.398	0.463	-0.065
5266	NOP56	NOP56	chr20	+	2636579	2636680	2637046	2637195	2636240	2636392	2637419	2637541	5266	422	915	454	1227	226	274	0.00636555497687	0.0553222692977	0.359	0.31	0.049
5372	CPSF3L	CPSF3L	chr1	-	1247972	1248080	1248166	1248329	1247605	1247748	1248414	1248504	5372	382	15	418	4	288	233	0.00637965718501	0.0553222692977	0.954	0.988	-0.034
6027	RNF185	RNF185	chr22	+	31588669	31588688	31591454	31591567	31583032	31583256	31592921	31592976	6027	21	71	17	153	144	238	0.00638168032429	0.0553222692977	0.328	0.155	0.173
6978	COX5A	COX5A	chr15	-	75219106	75219228	75221456	75221573	75212616	75212783	75230255	75230495	6978	247	11	593	7	242	247	0.00650840485394	0.0563259880616	0.958	0.989	-0.031
785	SLC6A6	SLC6A6	chr3	+	14509595	14509720	14513712	14513825	14509360	14509464	14518712	14518850	785	29	35	112	60	250	238	0.00651502465186	0.0563259880616	0.441	0.64	-0.199
5979	TRIM68	TRIM68	chr11	-	4624474	4624570	4626308	4626791	4623381	4623642	4629256	4629489	5979	44	5	86	35	608	221	0.00653825836412	0.0564507771276	0.762	0.472	0.29
6483	MBD5	MBD5	chr2	+	149220150	149220253	149221307	149221488	149215771	149216440	149225909	149228030	6483	21	21	9	33	228	306	0.00664049499666	0.0572564185532	0.573	0.268	0.305
776	TRMT2B	TRMT2B	chrX	-	100296305	100296360	100306239	100306722	100292905	100293040	100306805	100307105	776	25	4	38	27	608	180	0.00665418112223	0.0572974119451	0.649	0.294	0.355
3938	PHLDB1	PHLDB1	chr11	+	118521149	118521252	118526314	118526400	118520781	118520898	118527392	118528748	3938	106	205	91	106	228	211	0.00666707836939	0.0573315117153	0.324	0.443	-0.119
5430	VWA9	VWA9	chr15	-	65897466	65897574	65899496	65899780	65892111	65892267	65903435	65903627	5430	50	68	205	156	409	233	0.00669276518349	0.0574753529479	0.295	0.428	-0.133
4555	ARPC2	ARPC2	chr2	+	219104113	219104207	219110142	219110269	219103386	219103573	219114086	219114187	4555	399	810	2586	4393	219	252	0.00671000400612	0.0575463578867	0.362	0.404	-0.042
1435	CARS	CARS	chr11	-	3063394	3063486	3068982	3069231	3061064	3061161	3078572	3078681	1435	11	23	65	45	374	217	0.00672253038289	0.0575768122914	0.217	0.456	-0.239
1139	TMEM163	TMEM163	chr2	-	135215602	135215744	135223684	135223796	135213329	135214347	135260471	135260568	1139	90	146	75	68	237	267	0.0067337410566	0.0575959318375	0.41	0.554	-0.144
6381	TPRA1	TPRA1	chr3	-	127295832	127295919	127298582	127298715	127295459	127295539	127298864	127299006	6381	123	10	157	2	258	212	0.0067689017104	0.0578195798565	0.91	0.985	-0.075
1967	LRWD1	LRWD1	chr7	+	102107785	102107926	102108165	102108270	102106600	102106717	102108508	102108634	1967	90	78	158	78	266	230	0.00679473341201	0.0579630516463	0.499	0.637	-0.138
1800	TLN2	TLN2	chr15	+	63011965	63012079	63014551	63014686	63009774	63009888	63017174	63017303	1800	35	79	17	12	239	260	0.00681641264051	0.0580707663863	0.325	0.606	-0.281
1913	PLEKHM2	PLEKHM2	chr1	+	16051811	16052040	16053508	16054327	16046228	16046415	16054573	16054643	1913	370	1798	312	1202	354	944	0.00682695630206	0.0580834544797	0.354	0.409	-0.055
5391	JADE1	JADE1	chr4	+	129782858	129783380	129789010	129789128	129778492	129778609	129792509	129796379	5391	554	71	675	132	647	243	0.00685818658277	0.0582718767264	0.746	0.658	0.088
1915	PLEKHM2	PLEKHM2	chr1	+	16055163	16055228	16055596	16055685	16054573	16054643	16056291	16056424	1915	9	236	0	207	190	214	0.00691400620233	0.0585909508427	0.041	0.0	0.041
847	CSRP1	CSRP1	chr1	-	201458000	201458112	201459303	201459472	201454410	201454504	201465319	201465432	847	223	4	2227	4	294	237	0.00690903683496	0.0585909508427	0.978	0.998	-0.02
926	RFFL	RFFL	chr17	-	33344541	33344625	33348389	33348800	33343388	33343599	33353392	33353580	926	23	1	223	79	536	209	0.00692720705766	0.0586253737136	0.9	0.524	0.376
1011	MEGF6	MEGF6	chr1	-	3409202	3409331	3410334	3410463	3407475	3407523	3410559	3410688	1011	85	153	34	28	254	254	0.00697674666482	0.0589649288096	0.357	0.548	-0.191
1442	DPY19L4	DPY19L4	chr8	+	95768263	95768387	95773927	95774062	95751872	95752018	95777410	95777542	1442	12	33	92	97	249	260	0.00698571253239	0.0589649288096	0.275	0.498	-0.223
4177	NUP85	NUP85	chr17	+	73221436	73221559	73221792	73221924	73214279	73214401	73222145	73222252	4177	13	98	15	342	248	257	0.00704108075805	0.059354182737	0.121	0.043	0.078
4574	PMS1	PMS1	chr2	+	190660494	190660677	190670377	190670480	190656515	190656667	190682742	190682906	4574	58	6	129	42	308	228	0.00705409558902	0.0593858572225	0.877	0.695	0.182
5197	EIF4G1	EIF4G1	chr3	+	184033550	184033644	184033859	184034006	184033276	184033333	184035108	184035285	5197	55	65	358	246	219	272	0.00707947164625	0.0595213769472	0.512	0.644	-0.132
5042	MEG3	MEG3	chr14	+	101297352	101297431	101298848	101298978	101295370	101296086	101302072	101302216	5042	0	77	2	7	204	255	0.00708954185777	0.0595280248921	0.0	0.263	-0.263
4341	GS1-124K5.11	GS1-124K5.11	chr7	-	66041741	66041919	66049331	66049453	66038371	66038537	66053498	66053567	4341	4	151	9	68	247	303	0.00712095444975	0.0597136245688	0.031	0.14	-0.109
4738	AASDH	AASDH	chr4	-	57248642	57248763	57250235	57250507	57244313	57244630	57253527	57253674	4738	15	11	53	9	397	246	0.00716103824247	0.0599713581272	0.458	0.785	-0.327
3812	SNX17	SNX17	chr2	+	27594135	27594335	27595489	27595607	27593362	27593673	27596113	27596178	3812	73	158	110	386	325	243	0.00726683991063	0.0607780678314	0.257	0.176	0.081
2212	OCIAD1	OCIAD1	chr4	+	48853822	48853992	48859229	48859382	48850415	48850463	48862741	48863834	2212	201	495	299	982	295	278	0.00731739766539	0.0611212318014	0.277	0.223	0.054
2354	CCDC90B	CCDC90B	chr11	-	82985681	82985783	82991183	82991303	82984993	82985035	82996915	82997450	2354	43	50	135	295	245	227	0.00735100405541	0.0612424558642	0.443	0.298	0.145
5044	MEG3	MEG3	chr14	+	101297352	101297431	101302072	101302216	101295370	101296086	101302503	101302637	5044	5	905	2	14	204	269	0.00735062005638	0.0612424558642	0.007	0.159	-0.152
26	BABAM1	BABAM1	chr19	+	17379564	17379900	17382405	17382464	17378184	17378336	17384712	17384833	26	226	86	487	274	461	184	0.00737141060966	0.0613328133086	0.512	0.415	0.097
1384	RAP1GDS1	RAP1GDS1	chr4	+	99313102	99313231	99325627	99325753	99300167	99300314	99337895	99338039	1384	56	49	187	293	254	251	0.00739515141249	0.0613696422821	0.53	0.387	0.143
2819	KIF23	KIF23	chr15	+	69732646	69732826	69733106	69733418	69732242	69732416	69738347	69738430	2819	88	62	647	279	305	437	0.00741193687765	0.0613696422821	0.67	0.769	-0.099
4395	METAP1	METAP1	chr4	+	99969883	99970027	99978903	99978969	99966329	99966461	99982304	99983960	4395	29	21	585	185	269	191	0.00742366990037	0.0613696422821	0.495	0.692	-0.197
808	EIF4G2	EIF4G2	chr11	-	10828366	10828432	10828801	10828928	10827453	10827594	10830251	10830582	808	471	1259	1053	3351	252	191	0.0074108193135	0.0613696422821	0.221	0.192	0.029
883	CHN2	CHN2	chr7	+	29544359	29544437	29548916	29549022	29539482	29539656	29552179	29553951	883	4	0	6	18	203	231	0.00741477994802	0.0613696422821	1.0	0.275	0.725
1473	OSBPL6	OSBPL6	chr2	+	179204398	179204491	179209012	179209087	179203717	179203821	179213950	179214116	1473	21	11	13	0	218	200	0.00748873090199	0.0618278104714	0.637	1.0	-0.363
1253	C16orf13	C16orf13	chr16	-	685280	685340	685611	685774	684888	685063	686093	686366	1253	61	13	39	24	288	185	0.00752949879133	0.0620748152795	0.751	0.511	0.24
2540	SLC35A3	SLC35A3	chr1	+	100464816	100464971	100472589	100472712	100459092	100459297	100476920	100477089	2540	32	15	123	139	280	248	0.00754767824131	0.0620748152795	0.654	0.439	0.215
5045	MEG3	MEG3	chr14	+	101297352	101297431	101302075	101302216	101295370	101296086	101302503	101302637	5045	5	863	2	14	204	266	0.00754414845179	0.0620748152795	0.007	0.157	-0.15
1817	NRG1	NRG1	chr8	+	32599525	32599593	32600192	32600251	32585466	32585596	32611889	32611992	1817	3	14	113	110	193	184	0.00756717012693	0.0621554370861	0.17	0.495	-0.325
713	CYFIP1	CYFIP1	chr15	+	22999338	22999577	23000095	23000243	22998423	22998518	23002875	23003603	713	538	295	981	680	364	273	0.00760280594996	0.0623682866611	0.578	0.52	0.058
2367	IRF7	IRF7	chr11	-	613950	614037	614173	614399	613784	613865	614475	614534	2367	142	22	113	5	351	212	0.00762707560737	0.0624874712915	0.796	0.932	-0.136
5283	DLC1	DLC1	chr8	-	12943798	12943972	12945995	12946213	12940871	12943440	12947760	12947979	5283	256	290	620	532	343	299	0.0077228035046	0.0631910516352	0.435	0.504	-0.069
5207	EIF4G1	EIF4G1	chr3	+	184043638	184043739	184044314	184044417	184043267	184043427	184044668	184044771	5207	470	511	1006	1341	226	228	0.00775913510911	0.0634074544267	0.481	0.431	0.05
2388	TXNL4A	TXNL4A	chr18	-	77737597	77737701	77746601	77746750	77732866	77733856	77748239	77748592	2388	44	382	86	1273	274	229	0.00777512255942	0.0634572661815	0.088	0.053	0.035
781	TRMT2B	TRMT2B	chrX	-	100292905	100293040	100306239	100306722	100291962	100292062	100306805	100307105	781	21	20	39	99	608	260	0.00783401536772	0.0638566818093	0.31	0.144	0.166
1393	FKBP1A	FKBP1A	chr20	-	1352719	1352884	1356134	1356247	1349620	1350716	1373477	1373525	1393	262	522	1259	3133	238	290	0.00786697191448	0.0640439401414	0.379	0.329	0.05
5644	SUPT20H	SUPT20H	chr13	-	37598476	37598579	37599456	37599574	37598171	37598330	37600340	37600373	5644	65	126	264	324	243	228	0.00796733354386	0.0647787638579	0.326	0.433	-0.107
1855	CDK5RAP2	CDK5RAP2	chr9	-	123166313	123166391	123169289	123169526	123165083	123165349	123170624	123170746	1855	150	70	188	142	362	203	0.00801528934602	0.0650038952651	0.546	0.426	0.12
5772	EIF1AX	EIF1AX	chrX	-	20153855	20153959	20156656	20156740	20148633	20148725	20159742	20159966	5772	77	5	211	1	209	229	0.0080115077502	0.0650038952651	0.944	0.996	-0.052
4801	WBP2	WBP2	chr17	-	73843567	73843690	73843876	73844011	73842988	73843065	73844650	73844743	4801	127	136	643	478	260	248	0.00803401089084	0.0650734594252	0.471	0.562	-0.091
3512	AP3S1	AP3S1	chr5	+	115202366	115202458	115205713	115205825	115177618	115177803	115230783	115230855	3512	109	180	214	522	217	237	0.00809638069745	0.0654458191056	0.398	0.309	0.089
6077	MYDGF	MYDGF	chr19	-	4660680	4660762	4664887	4664949	4659942	4660015	4668606	4668657	6077	277	428	366	738	187	207	0.00810038665157	0.0654458191056	0.417	0.354	0.063
6787	PLAA	PLAA	chr9	-	26913876	26913945	26917094	26917163	26910335	26910437	26919307	26919527	6787	22	25	61	168	194	194	0.00818645484236	0.06605799725	0.468	0.266	0.202
1605	ETNK2	ETNK2	chr1	-	204115769	204115892	204118830	204119090	204110442	204110585	204120722	204121310	1605	12	18	113	58	385	248	0.00830293022626	0.0665020894606	0.3	0.557	-0.257
1769	BTAF1	BTAF1	chr10	+	93699708	93699823	93702178	93702325	93695413	93695537	93711159	93711323	1769	141	239	25	81	240	272	0.00826649616848	0.0665020894606	0.401	0.259	0.142
3483	GCSH	GCSH	chr16	-	81118067	81118199	81121205	81121269	81115551	81116568	81124205	81124285	3483	92	146	254	606	189	257	0.00829300159458	0.0665020894606	0.461	0.363	0.098
5555	LDLR	LDLR	chr19	+	11227534	11227674	11230767	11230909	11226769	11226888	11233849	11234020	5555	464	84	1660	206	265	267	0.00827291333015	0.0665020894606	0.848	0.89	-0.042
5866	TNFAIP3	TNFAIP3	chr6	+	138196824	138196972	138197132	138197303	138195981	138196172	138198212	138198393	5866	123	189	562	614	273	296	0.0083140570144	0.0665020894606	0.414	0.498	-0.084
5998	CHTOP	CHTOP	chr1	+	153609047	153609129	153610770	153610924	153606457	153606819	153614718	153614905	5998	85	193	100	359	207	279	0.00830803233357	0.0665020894606	0.372	0.273	0.099
6674	POLB	POLB	chr8	+	42226788	42226853	42227366	42227506	42220129	42220216	42229080	42229331	6674	16	77	103	233	190	265	0.00830506937922	0.0665020894606	0.225	0.381	-0.156
5381	SGPL1	SGPL1	chr10	+	72630804	72630903	72631593	72631743	72628101	72628190	72633107	72633346	5381	4	67	0	174	224	275	0.00833230197603	0.0665650276167	0.068	0.0	0.068
5615	LASP1	LASP1	chr17	+	37046672	37046757	37054664	37054772	37034338	37034433	37070577	37070728	5615	264	243	1129	797	210	233	0.00834490120357	0.0665827627126	0.547	0.611	-0.064
2527	CHD2	CHD2	chr15	+	93545406	93545547	93547846	93547981	93543741	93543870	93552374	93552553	2527	93	150	169	174	266	260	0.00837407883724	0.0666523910226	0.377	0.487	-0.11
5101	DGUOK	DGUOK	chr2	+	74173845	74174033	74184251	74184367	74166036	74166149	74185272	74185372	5101	183	86	563	174	313	241	0.00837440797572	0.0666523910226	0.621	0.714	-0.093
1370	NUMB	NUMB	chr14	-	73759441	73759582	73763918	73763993	73753817	73754022	73789837	73789912	1370	27	71	49	271	200	266	0.00839226110917	0.0666837903681	0.336	0.194	0.142
3127	LTBR	LTBR	chr12	+	6497563	6497671	6497965	6497991	6495512	6495610	6499277	6499506	3127	104	12	220	59	233	151	0.00839914304247	0.0666837903681	0.849	0.707	0.142
2213	OCIAD1	OCIAD1	chr4	+	48853822	48854037	48859229	48859382	48850415	48850463	48862741	48863834	2213	191	495	284	982	340	278	0.0084189357984	0.066758310441	0.24	0.191	0.049
7071	SLTM	SLTM	chr15	-	59186631	59186781	59189313	59189432	59186288	59186392	59191001	59191051	7071	115	169	277	276	244	275	0.00845031940732	0.0669244432074	0.434	0.531	-0.097
6277	SLC43A2	SLC43A2	chr17	-	1486497	1486630	1489206	1489345	1481543	1481617	1494095	1494242	6277	50	111	47	52	264	258	0.00846322290845	0.0669439888504	0.306	0.469	-0.163
4396	METAP1	METAP1	chr4	+	99966329	99966461	99969883	99970027	99964399	99964538	99978903	99978969	4396	34	20	587	728	257	269	0.00849632075635	0.067123026665	0.64	0.458	0.182
3170	SLC37A3	SLC37A3	chr7	-	140064207	140064291	140069389	140069482	140058439	140058585	140080081	140080190	3170	76	53	74	96	218	209	0.00859562373076	0.0678240175066	0.579	0.425	0.154
2432	B3GALNT2	B3GALNT2	chr1	-	235621910	235622094	235634163	235634274	235618870	235618996	235643369	235643465	2432	123	147	56	114	236	309	0.00861914840579	0.0678427448137	0.523	0.391	0.132
4050	NR2C1	NR2C1	chr12	-	95434251	95434373	95442843	95443009	95422162	95422300	95445537	95445719	4050	53	11	142	8	291	247	0.0086117041057	0.0678427448137	0.804	0.938	-0.134
1969	ZNF778	ZNF778	chr16	+	89289564	89289691	89291126	89291210	89288499	89288591	89291962	89292039	1969	7	3	6	22	252	209	0.0086570412003	0.0678869882363	0.659	0.184	0.475
3330	PPP1R13B	PPP1R13B	chr14	-	104204030	104204197	104205015	104205149	104202339	104202539	104205222	104205360	3330	168	129	39	56	259	292	0.00866642688486	0.0678869882363	0.595	0.44	0.155
5014	KLHL20	KLHL20	chr1	+	173735284	173735428	173743443	173743577	173726114	173726298	173744772	173744981	5014	28	15	29	44	269	259	0.00866709951138	0.0678869882363	0.643	0.388	0.255
6293	KIAA0907	KIAA0907	chr1	-	155895422	155895634	155896466	155896630	155893417	155893478	155896894	155896947	6293	123	74	135	134	289	337	0.00864932732042	0.0678869882363	0.66	0.54	0.12
387	ZCCHC17	ZCCHC17	chr1	+	31782890	31783011	31791955	31792013	31769828	31769922	31810021	31810122	387	45	31	134	182	246	183	0.00869172769481	0.0679140477006	0.519	0.354	0.165
5834	ATXN3	ATXN3	chr14	-	92560089	92560175	92563017	92563182	92559595	92559662	92572872	92572965	5834	31	5	82	46	290	211	0.00868719468726	0.0679140477006	0.819	0.565	0.254
164	CWF19L1	CWF19L1	chr10	-	102019974	102020076	102020722	102020801	102016018	102016233	102021735	102021820	164	6	34	37	63	204	227	0.00874444712889	0.0681554511412	0.164	0.395	-0.231
2979	LOXL2	LOXL2	chr8	-	23217602	23217778	23225509	23225947	23198504	23198716	23261466	23261722	2979	1188	520	1615	844	563	301	0.00873608469753	0.0681554511412	0.55	0.506	0.044
3142	PET100	PET100	chr19	+	7695458	7695545	7695708	7695732	7694670	7694746	7696358	7696510	3142	72	30	139	111	212	149	0.00875449598447	0.0681554511412	0.628	0.468	0.16
6680	SLC9A8	SLC9A8	chr20	+	48461572	48461656	48466115	48466217	48456077	48456136	48471974	48472118	6680	4	4	12	0	209	227	0.00878711451707	0.0683264722752	0.521	1.0	-0.479
840	ZZZ3	ZZZ3	chr1	-	78105133	78105287	78107068	78107131	78097534	78099090	78107206	78107340	840	15	26	25	125	188	279	0.00880110818082	0.0683524321791	0.461	0.229	0.232
1013	RPS13	RPS13	chr11	-	17098714	17098793	17098975	17099024	17097000	17097170	17099165	17099220	1013	18	5448	41	4113	174	204	0.00881341744508	0.0683652634948	0.004	0.012	-0.008
4136	CSPP1	CSPP1	chr8	+	68062017	68062170	68066258	68066371	68049690	68049838	68070681	68070831	4136	43	17	43	43	278	238	0.00884429195083	0.0684392435037	0.684	0.461	0.223
7010	XPO1	XPO1	chr2	-	61709514	61709674	61710091	61710226	61705068	61706101	61711071	61711240	7010	364	83	757	249	260	285	0.00883695530546	0.0684392435037	0.828	0.769	0.059
3754	METTL13	METTL13	chr1	+	171759591	171759756	171761156	171761375	171756874	171757070	171763535	171763667	3754	17	39	245	259	290	344	0.00886098797422	0.0684858287405	0.341	0.529	-0.188
3276	USP53	USP53	chr4	+	120180974	120181080	120181661	120181808	120177595	120177678	120182869	120183019	3276	20	34	166	128	231	272	0.0089209117289	0.0688660032983	0.409	0.604	-0.195
399	CCNJL	CCNJL	chr5	-	159686475	159686778	159707531	159707745	159682555	159682715	159738864	159738979	399	8	3	105	220	339	428	0.00893745191306	0.068910762046	0.771	0.376	0.395
6338	LOC100288798	LOC100288798	chr12	+	46848794	46848924	46863935	46864045	46781529	46781755	47046172	47046362	6338	2	2	0	26	255	235	0.00901387495553	0.0694165760381	0.48	0.0	0.48
1744	SSB	SSB	chr2	+	170657461	170657536	170661983	170662087	170655537	170656026	170662174	170662349	1744	2	283	25	726	200	229	0.00904446899315	0.0695686673754	0.008	0.038	-0.03
270	EPB41L5	EPB41L5	chr2	+	120889193	120889291	120900578	120900707	120885263	120885427	120903800	120903865	270	25	27	2	14	223	254	0.00906212909216	0.0696210276961	0.513	0.14	0.373
7059	HIATL1	HIATL1	chr9	+	97213737	97213809	97216239	97216352	97209104	97209218	97218521	97218619	7059	110	170	235	244	197	238	0.00908419378538	0.0697070611641	0.439	0.538	-0.099
5499	EMP3	EMP3	chr19	+	48830777	48830880	48832608	48832749	48828628	48828867	48833557	48833810	5499	24	1042	5	707	228	266	0.00921987172354	0.070663652457	0.026	0.008	0.018
204	SMYD5	SMYD5	chr2	+	73451074	73451131	73451993	73452088	73450553	73450660	73452758	73452829	204	39	33	53	96	182	220	0.00928376009599	0.0710684021668	0.588	0.4	0.188
3458	C17orf53	C17orf53	chr17	+	42228328	42228412	42230004	42230145	42225225	42226395	42231923	42232032	3458	5	0	33	49	209	266	0.00932414953861	0.0712925140527	1.0	0.462	0.538
1708	SASH1	SASH1	chr6	+	148835459	148835592	148840682	148841029	148808749	148808851	148846426	148846501	1708	24	115	77	190	258	472	0.00934355440349	0.0713015519446	0.276	0.426	-0.15
4154	ZNF185	ZNF185	chrX	+	152132382	152132493	152133990	152134071	152113810	152114008	152135710	152135782	4154	2	1	9	176	236	206	0.00935419689445	0.0713015519446	0.636	0.043	0.593
6829	RNF14	RNF14	chr5	+	141357867	141358395	141359687	141359916	141353147	141353307	141362944	141363117	6829	121	95	626	329	653	354	0.00935867603077	0.0713015519446	0.408	0.508	-0.1
1806	POLR3A	POLR3A	chr10	-	79741911	79742076	79742410	79742575	79741185	79741317	79743677	79743770	1806	22	31	100	61	290	290	0.00940174744051	0.0713312263177	0.415	0.621	-0.206
1812	PFKM	PFKM	chr12	+	48529073	48529166	48531503	48531629	48528725	48528821	48533067	48533132	1812	68	183	129	218	218	251	0.0094510608099	0.0713312263177	0.3	0.405	-0.105
2332	SH3YL1	SH3YL1	chr2	-	242797	242871	243502	243562	234159	234272	247537	247602	2332	10	23	6	1	185	199	0.00945152648013	0.0713312263177	0.319	0.866	-0.547
3900	SYNE4	SYNE4	chr19	-	36498026	36498170	36499118	36499269	36496234	36496339	36499455	36499672	3900	0	3	58	15	276	269	0.00944508088705	0.0713312263177	0.0	0.79	-0.79
3922	FUT8	FUT8	chr14	+	65922338	65922436	66028054	66028484	65877309	65878711	66082695	66082811	3922	9	162	23	1308	223	555	0.00941161447176	0.0713312263177	0.121	0.042	0.079
4000	VPS13B	VPS13B	chr8	+	100519364	100519431	100519997	100520139	100515063	100515178	100523331	100523740	4000	13	17	25	8	192	267	0.00942348316341	0.0713312263177	0.515	0.813	-0.298
4520	KIAA2018	KIAA2018	chr3	-	113388967	113389050	113392194	113392223	113383159	113383256	113393678	113393743	4520	4	1	2	14	154	208	0.00937474996558	0.0713312263177	0.844	0.162	0.682
4863	PHC1	PHC1	chr12	+	9070225	9070387	9072351	9072462	9067315	9067423	9073580	9073661	4863	97	144	92	81	287	236	0.00943737993541	0.0713312263177	0.356	0.483	-0.127
2123	AMT	AMT	chr3	-	49458924	49459005	49459536	49459690	49457643	49457775	49459793	49460111	2123	6	29	15	17	279	206	0.0094744547698	0.0714202436525	0.133	0.394	-0.261
3842	EXOSC10	EXOSC10	chr1	-	11139767	11139879	11140555	11140606	11137657	11137708	11140820	11140969	3842	51	149	169	305	176	237	0.00952476359213	0.0717152094407	0.315	0.427	-0.112
1038	HBS1L	HBS1L	chr6	-	135363138	135363264	135371719	135371785	135360710	135360905	135375786	135376036	1038	22	90	96	200	191	251	0.00956210888641	0.0718277851362	0.243	0.387	-0.144
3877	WDR75	WDR75	chr2	+	190334069	190334165	190334801	190334971	190333200	190333295	190335544	190335604	3877	79	103	123	260	221	295	0.00955910268097	0.0718277851362	0.506	0.387	0.119
5048	USP10	USP10	chr16	+	84806146	84806291	84808765	84808831	84801798	84801964	84812500	84813527	5048	53	45	285	133	270	191	0.00957971542921	0.0718758765829	0.454	0.603	-0.149
9	RUNX1	RUNX1	chr21	-	36171597	36171759	36206706	36206898	36160097	36164907	36231770	36231875	9	464	408	525	584	317	287	0.00962528968761	0.0721334501706	0.507	0.449	0.058
593	FAT1	FAT1	chr4	-	187516842	187516980	187517693	187518325	187508936	187510374	187518835	187518946	593	1637	329	1668	414	757	263	0.0097619368961	0.0730721414101	0.634	0.583	0.051
88	CHORDC1	CHORDC1	chr11	-	89944382	89944486	89947185	89947343	89943703	89943762	89951302	89951352	88	163	428	63	254	283	229	0.00979936537822	0.0732668169013	0.236	0.167	0.069
3146	ZBTB17	ZBTB17	chr1	-	16273429	16273618	16274785	16274992	16272648	16272789	16299533	16299620	3146	126	93	71	90	332	314	0.00982084221273	0.0733419124501	0.562	0.427	0.135
3784	ADPGK	ADPGK	chr15	-	73047896	73047995	73048591	73048788	73043707	73045233	73052747	73052868	3784	199	49	358	142	322	224	0.00986419813989	0.073494577314	0.739	0.637	0.102
4053	NR2C1	NR2C1	chr12	-	95425124	95425264	95434251	95434373	95422162	95422300	95442843	95443009	4053	81	55	100	120	247	265	0.00986071684334	0.073494577314	0.612	0.472	0.14
787	PPP1R7	PPP1R7	chr2	+	242097898	242097964	242098627	242098758	242097221	242097277	242099746	242099909	787	72	73	266	434	191	256	0.00992915530771	0.073892727725	0.569	0.451	0.118
5409	FAM135A	FAM135A	chr6	+	71136141	71136235	71138006	71138122	71124993	71125079	71162194	71162274	5409	0	10	47	87	219	241	0.00999790844683	0.0743181722902	0.0	0.373	-0.373
997	RFC2	RFC2	chr7	-	73657475	73657576	73663341	73663550	73654267	73654425	73664068	73664110	997	10	104	10	355	334	226	0.0100306718568	0.074475416622	0.061	0.019	0.042
2662	CCNI	CCNI	chr4	-	77976302	77976533	77977114	77977255	77969176	77969815	77977401	77977476	2662	850	1731	1425	2529	266	356	0.0100906308959	0.0748339851991	0.397	0.43	-0.033
5755	CDCP1	CDCP1	chr3	-	45153574	45153937	45159903	45160113	45151964	45152333	45187697	45187914	5755	3	0	493	1652	335	488	0.0101336816342	0.075066475385	1.0	0.303	0.697
4485	NCAPH2	NCAPH2	chr22	+	50957077	50957161	50957618	50957749	50956561	50956707	50959393	50959465	4485	191	320	176	207	209	256	0.0101544795267	0.0751337787356	0.422	0.51	-0.088
1725	ZSWIM6	ZSWIM6	chr5	+	60822076	60822223	60825878	60826025	60821626	60821803	60827291	60827552	1725	221	266	104	80	272	272	0.0101830264715	0.0752581967911	0.454	0.565	-0.111
2516	DCP2	DCP2	chr5	+	112339638	112339774	112343634	112343739	112337263	112337371	112346452	112346504	2516	32	23	39	67	261	230	0.0102227547738	0.0752915954078	0.551	0.339	0.212
5096	GARNL3	GARNL3	chr9	+	130111202	130111314	130116572	130116689	130107681	130107756	130117575	130117751	5096	24	24	2	13	237	242	0.0102146228995	0.0752915954078	0.505	0.136	0.369
6918	AP1G1	AP1G1	chr16	-	71787735	71787790	71789921	71790062	71784112	71784235	71792710	71792824	6918	114	26	195	84	266	180	0.0102227559782	0.0752915954078	0.748	0.611	0.137
2458	BRD7	BRD7	chr16	-	50355892	50355949	50357497	50357609	50354573	50354685	50359658	50359794	2458	68	30	361	82	237	182	0.0102897289051	0.0756979483099	0.635	0.772	-0.137
1264	MAPKAPK5	MAPKAPK5	chr12	+	112305375	112305473	112306556	112306665	112303959	112304035	112308074	112308164	1264	57	34	134	150	223	234	0.0103374728369	0.0758751581793	0.638	0.484	0.154
1620	WDR90	WDR90	chr16	+	702466	702535	703340	703451	701826	702039	703524	703670	1620	22	31	13	53	194	236	0.0103341845366	0.0758751581793	0.463	0.23	0.233
1599	NME1-NME2	NME1-NME2	chr17	+	49233011	49233141	49237340	49237442	49230896	49231023	49238520	49238633	1599	189	273	1297	1443	255	227	0.010354455152	0.0759129483429	0.381	0.444	-0.063
4679	PHTF1	PHTF1	chr1	-	114255900	114256060	114267380	114267515	114254561	114254735	114269039	114269196	4679	63	50	120	169	260	285	0.0104406231903	0.0764573033856	0.58	0.438	0.142
2709	BAP1	BAP1	chr3	-	52441189	52441332	52441414	52441476	52440844	52440923	52441973	52442093	2709	77	161	186	253	187	268	0.0104618904045	0.0765256863681	0.407	0.513	-0.106
4521	RIOK1	RIOK1	chr6	+	7395285	7395376	7396935	7397005	7393331	7393536	7398930	7398973	4521	49	24	47	52	216	195	0.0104950962458	0.076632505279	0.648	0.449	0.199
4805	INTS6	INTS6	chr13	-	52025160	52025310	52026113	52026191	52004429	52004519	52026550	52026636	4805	46	44	29	61	203	275	0.0105003853687	0.076632505279	0.586	0.392	0.194
5318	LMBR1L	LMBR1L	chr12	-	49495254	49495332	49495902	49495979	49495032	49495046	49496075	49496159	5318	158	34	36	19	202	203	0.0105267541596	0.0767376453794	0.824	0.656	0.168
3943	MAEA	MAEA	chr4	+	1309184	1309388	1316168	1316291	1305766	1305949	1326544	1326653	3943	178	6	453	2	329	248	0.0105654235457	0.0768290364589	0.957	0.994	-0.037
4745	DNAJA1	DNAJA1	chr9	+	33026810	33026988	33030437	33030665	33026472	33026614	33034213	33034328	4745	5274	8343	1883	2724	303	353	0.0105528366274	0.0768290364589	0.424	0.446	-0.022
6870	GSN	GSN	chr9	+	124045596	124045670	124062342	124062404	124043747	124043840	124064240	124064445	6870	3	14	26	23	199	187	0.010575220451	0.0768290364589	0.168	0.515	-0.347
4862	PPP4C	PPP4C	chr16	+	30093804	30093855	30094066	30094168	30087635	30087796	30094714	30094888	4862	16	283	14	651	176	227	0.0106129052042	0.0770155960237	0.068	0.027	0.041
4825	PRKRIR	PRKRIR	chr11	-	76066661	76066698	76071999	76072107	76061000	76063838	76076895	76077016	4825	40	44	127	71	233	162	0.0106459497951	0.0771680993622	0.387	0.554	-0.167
5783	COL12A1	COL12A1	chr6	-	75799825	75800014	75801038	75801105	75798821	75798890	75801205	75801241	5783	256	566	29	32	192	314	0.0106695823715	0.0772521116401	0.425	0.597	-0.172
4661	PSMD2	PSMD2	chr3	+	184021430	184021537	184021734	184021862	184021107	184021254	184022091	184022179	4661	318	270	2214	2353	232	253	0.0106933323438	0.0773367835236	0.562	0.506	0.056
1453	ZFYVE27	ZFYVE27	chr10	+	99508025	99508121	99509230	99509343	99504485	99504672	99510087	99510227	1453	18	53	48	61	221	238	0.0107135603068	0.0773958213605	0.268	0.459	-0.191
470	WASF2	WASF2	chr1	-	27736185	27736700	27739065	27739221	27730729	27734840	27741326	27741457	470	130	489	487	1382	281	640	0.0107829795169	0.0776350320998	0.377	0.445	-0.068
835	PRPF3	PRPF3	chr1	+	150300778	150300925	150305154	150305238	150298208	150298339	150305449	150305670	835	86	79	155	84	272	209	0.0107697172444	0.0776350320998	0.455	0.586	-0.131
898	LMBR1	LMBR1	chr7	-	156619298	156619438	156626446	156626486	156589082	156589186	156629506	156629579	898	27	35	40	117	165	265	0.0107808059456	0.0776350320998	0.553	0.354	0.199
6563	GNB5	GNB5	chr15	-	52425574	52425666	52427809	52427953	52420392	52420441	52433336	52433469	6563	365	184	139	105	269	217	0.0108277234173	0.0778697821995	0.615	0.516	0.099
4556	ARPC2	ARPC2	chr2	+	219093460	219093573	219099074	219099120	219090642	219090677	219103386	219103573	4556	327	119	2010	974	238	171	0.0108679841317	0.0780718009013	0.664	0.597	0.067
224	PGAP2	PGAP2	chr11	+	3832479	3832654	3845112	3845365	3829765	3829881	3845499	3845594	224	10	113	45	210	300	378	0.0109552771107	0.078610853093	0.1	0.213	-0.113
2103	WASH3P	WASH3P	chr15	+	102506272	102506426	102512798	102512897	102501015	102501844	102513103	102513250	2103	93	2	79	10	279	224	0.0110652969357	0.0793115975894	0.974	0.864	0.11
6863	RAD51AP1	RAD51AP1	chr12	+	4655474	4655584	4657257	4657344	4654947	4654998	4657852	4658002	6863	10	14	23	113	235	212	0.0110968054311	0.0794486683488	0.392	0.155	0.237
2934	RANBP9	RANBP9	chr6	-	13644776	13644961	13652890	13652913	13642710	13642823	13657340	13657508	2934	11	219	32	265	148	310	0.0112033192554	0.0801218428354	0.095	0.202	-0.107
4956	RRAGD	RRAGD	chr6	-	90082155	90082304	90087389	90087532	90074334	90077926	90088942	90089057	4956	19	5	65	61	268	274	0.0112872676288	0.080632318306	0.795	0.521	0.274
6252	LBR	LBR	chr1	-	225597992	225598118	225599038	225599142	225594365	225594534	225600155	225600347	6252	108	215	370	523	229	251	0.011357621756	0.0810446535759	0.355	0.437	-0.082
1754	PLEKHA2	PLEKHA2	chr8	+	38803641	38803739	38808367	38808508	38801306	38801355	38809683	38809830	1754	34	78	105	131	223	266	0.011508166489	0.0814844238708	0.342	0.489	-0.147
2396	LRP5	LRP5	chr11	+	68205913	68206150	68207244	68207384	68204356	68204467	68213903	68214001	2396	188	86	196	54	362	265	0.0114419526468	0.0814844238708	0.615	0.727	-0.112
3668	TOR1AIP2	TOR1AIP2	chr1	-	179834570	179834989	179846373	179846508	179821766	179821946	179846827	179846941	3668	58	257	91	250	260	544	0.0114879827842	0.0814844238708	0.321	0.432	-0.111
5017	STX4	STX4	chr16	+	31045782	31045857	31046290	31046361	31045546	31045646	31049246	31049355	5017	31	73	110	139	200	196	0.0114737332524	0.0814844238708	0.294	0.437	-0.143
5830	ANAPC5	ANAPC5	chr12	-	121768385	121768475	121769149	121769231	121766118	121766300	121773335	121773526	5830	156	161	245	173	207	215	0.0114713106262	0.0814844238708	0.502	0.595	-0.093
7061	HIATL1	HIATL1	chr9	+	97209104	97209218	97213737	97213809	97203266	97203381	97216239	97216352	7061	12	94	6	168	239	197	0.0114869137144	0.0814844238708	0.095	0.029	0.066
945	HDAC3	HDAC3	chr5	-	141005579	141005638	141005760	141005850	141004774	141004932	141007459	141007524	945	105	5	172	0	215	184	0.0114991268791	0.0814844238708	0.947	1.0	-0.053
2232	TAB2	TAB2	chr6	+	149719104	149719198	149720239	149720320	149718739	149718900	149730712	149732749	2232	106	141	109	225	219	206	0.0115698036856	0.0818305299263	0.414	0.313	0.101
3939	FASTK	FASTK	chr7	-	150775928	150776108	150776586	150777009	150775648	150775788	150777771	150777970	3939	233	131	279	224	548	305	0.0115879945671	0.0818689263744	0.497	0.409	0.088
4316	DNMT3B	DNMT3B	chr20	+	31369158	31369220	31372563	31372665	31368123	31368271	31375035	31375257	4316	7	5	36	3	187	227	0.0116963391381	0.0825434714752	0.63	0.936	-0.306
6962	BARD1	BARD1	chr2	-	215645283	215646233	215657020	215657169	215633955	215634036	215661784	215661841	6962	7	224	32	379	274	1075	0.0117198352695	0.08261839918	0.109	0.249	-0.14
1846	TMEM14B	TMEM14B	chr6	+	10749854	10749931	10751365	10751467	10749434	10749501	10755374	10755465	1846	241	202	619	685	202	227	0.011862183861	0.083530087232	0.573	0.504	0.069
4613	SIL1	SIL1	chr5	-	138356859	138356981	138362489	138362681	138287476	138287573	138378308	138378408	4613	301	136	446	141	317	247	0.0118761292554	0.0835365890059	0.633	0.711	-0.078
1307	PSME3	PSME3	chr17	+	40990109	40990222	40990747	40990816	40989665	40989714	40990961	40991029	1307	170	81	985	320	238	194	0.011902325766	0.0835800173087	0.631	0.715	-0.084
5281	FAM168A	FAM168A	chr11	-	73122438	73122581	73130918	73131044	73120531	73120706	73141734	73141815	5281	45	75	61	52	251	268	0.0119083610008	0.0835800173087	0.39	0.556	-0.166
86	IVD	IVD	chr15	+	40708276	40708381	40708488	40708561	40707599	40707681	40710328	40713512	86	66	20	120	75	230	198	0.0119621573232	0.0838658352222	0.74	0.579	0.161
2521	BLOC1S5-TXNDC5	BLOC1S5-TXNDC5	chr6	-	7888937	7889081	7889727	7889814	7886193	7886276	7891853	7891969	2521	259	424	608	783	212	269	0.0119910017519	0.0839762841031	0.437	0.496	-0.059
4701	PTK2	PTK2	chr8	-	141900641	141900868	141935759	141935848	141874410	141874498	142011223	142011412	4701	11	168	8	405	214	352	0.0120182352622	0.0840752226903	0.097	0.031	0.066
1874	UBA7	UBA7	chr3	-	49847695	49847861	49847949	49848105	49847410	49847616	49848184	49848265	1874	82	41	16	21	281	291	0.0120921650204	0.0845002599192	0.674	0.441	0.233
3381	EIF4G3	EIF4G3	chr1	-	21307540	21307720	21329205	21329301	21306826	21306941	21377358	21377487	3381	29	94	109	194	221	305	0.0121220020444	0.084616586632	0.299	0.437	-0.138
3446	HACL1	HACL1	chr3	-	15631046	15631119	15633106	15633187	15628031	15628109	15637890	15637931	3446	32	15	39	47	206	198	0.0121942669319	0.0850285025741	0.672	0.444	0.228
1680	COPZ1	COPZ1	chr12	+	54737008	54737100	54739243	54739299	54735989	54736071	54741550	54741628	1680	201	197	649	474	217	181	0.0122317774428	0.0851974509181	0.46	0.533	-0.073
2659	DHX30	DHX30	chr3	+	47868836	47868967	47870513	47870624	47859511	47859607	47882366	47882668	2659	40	108	41	209	256	236	0.0123172094349	0.0856066072859	0.255	0.153	0.102
2985	PTTG1IP	PTTG1IP	chr21	-	46281077	46281186	46285309	46285362	46269499	46271542	46293416	46293818	2985	0	2	17	1	178	234	0.0123163658939	0.0856066072859	0.0	0.957	-0.957
6497	GIPC1	GIPC1	chr19	-	14602467	14602555	14603668	14603724	14593500	14593818	14606848	14606961	6497	3	26	8	589	181	213	0.0123541515778	0.0857704354671	0.12	0.016	0.104
2182	PDIA6	PDIA6	chr2	-	10930844	10930959	10931920	10932051	10929874	10930015	10933221	10933328	2182	1100	716	2747	2058	256	240	0.0123970715242	0.0857973049306	0.59	0.556	0.034
3823	RRBP1	RRBP1	chr20	-	17596570	17596654	17597376	17597484	17596075	17596174	17599240	17599324	3823	490	272	582	247	233	209	0.0123760580858	0.0857973049306	0.618	0.679	-0.061
3905	PAK2	PAK2	chr3	+	196547241	196547438	196554066	196554204	196544927	196545027	196555189	196559518	3905	200	122	646	543	322	263	0.0124115197156	0.0857973049306	0.572	0.493	0.079
5623	FAM69A	FAM69A	chr1	-	93312739	93312916	93316404	93316512	93307716	93309752	93341852	93341987	5623	7	20	10	5	233	302	0.0124113227462	0.0857973049306	0.312	0.722	-0.41
2542	FRYL	FRYL	chr4	-	48636307	48636507	48686689	48686812	48625142	48625196	48712535	48712715	2542	25	20	52	99	248	325	0.0124903651498	0.0862493998234	0.621	0.408	0.213
5559	LDLR	LDLR	chr19	+	11238683	11238761	11240188	11240346	11233849	11234020	11241956	11244505	5559	162	599	722	2093	203	283	0.0125152953633	0.0863286233931	0.274	0.325	-0.051
5863	ASH2L	ASH2L	chr8	+	37990971	37991064	37993185	37993284	37986275	37986469	37996333	37996393	5863	50	38	89	128	218	224	0.0125987479018	0.0868109213642	0.575	0.417	0.158
2219	PLEKHB2	PLEKHB2	chr2	+	131890474	131890564	131897739	131897848	131888293	131888333	131904209	131907425	2219	251	285	521	452	215	234	0.0126765915977	0.087160059056	0.489	0.556	-0.067
3818	ELP2	ELP2	chr18	+	33718757	33718835	33719381	33719576	33718232	33718389	33721099	33721164	3818	196	5	272	22	203	320	0.0126633410037	0.087160059056	0.984	0.951	0.033
6017	UBE2Q2	UBE2Q2	chr15	+	76168527	76168612	76170301	76170362	76165768	76165909	76171438	76171529	6017	51	30	142	40	210	186	0.0127187032466	0.0873559757248	0.601	0.759	-0.158
607	THYN1	THYN1	chr11	-	134119060	134119156	134119721	134119814	134118172	134118378	134120168	134120237	607	86	42	170	44	218	221	0.0127505162623	0.0874808147836	0.675	0.797	-0.122
5298	ZMIZ1	ZMIZ1	chr10	+	80899438	80899534	80921809	80921890	80878671	80878781	80961340	80961449	5298	132	104	48	67	221	206	0.0128324417238	0.0878549772232	0.542	0.4	0.142
6460	PLSCR1	PLSCR1	chr3	-	146239330	146239492	146239619	146239840	146234792	146234954	146243391	146243434	6460	231	183	1035	1073	346	287	0.0128198098694	0.0878549772232	0.511	0.444	0.067
5664	MPP3	MPP3	chr17	-	41895413	41895478	41898229	41898426	41893405	41893447	41901298	41901373	5664	77	25	11	12	322	190	0.0128472558804	0.0878626295019	0.645	0.351	0.294
1910	PLEKHM2	PLEKHM2	chr1	+	16046228	16046415	16051811	16052040	16045032	16045120	16053508	16054327	1910	474	474	451	355	312	354	0.0129618420205	0.0885518813222	0.532	0.59	-0.058
6029	RNF185	RNF185	chr22	+	31588669	31588688	31592921	31593143	31583032	31583256	31597483	31597601	6029	15	7	23	1	144	347	0.0129974900698	0.0887009561678	0.838	0.982	-0.144
411	APEH	APEH	chr3	+	49713488	49713652	49713810	49713948	49713323	49713399	49714041	49714133	411	96	99	1000	707	289	263	0.0130343216614	0.0888577826332	0.469	0.563	-0.094
7029	ZSWIM4	ZSWIM4	chr19	+	13930170	13930306	13934159	13934314	13928535	13928790	13936363	13936527	7029	25	20	40	78	261	280	0.0130519795251	0.0888837034538	0.573	0.355	0.218
802	IFT52	IFT52	chr20	+	42247579	42247666	42249496	42249565	42242489	42242616	42252530	42252685	802	80	83	94	55	212	194	0.0130697235985	0.0889101557629	0.469	0.61	-0.141
4630	GATS	GATS	chr7	-	99820219	99820343	99821192	99821321	99798277	99800226	99821504	99821698	4630	64	12	87	4	254	249	0.0132308666449	0.0899110270413	0.839	0.955	-0.116
4182	TMEM51-AS1	TMEM51-AS1	chr1	-	15444822	15445400	15447467	15447555	15438310	15444303	15450723	15450869	4182	1	17	36	78	213	703	0.0132669894385	0.089922802897	0.163	0.604	-0.441
5926	INTS3	INTS3	chr1	+	153736593	153736697	153737165	153737210	153736307	153736362	153737419	153737539	5926	206	86	160	39	229	170	0.0132746522749	0.089922802897	0.64	0.753	-0.113
6133	CTU2	CTU2	chr16	+	88781267	88781334	88781455	88781514	88780994	88781145	88781589	88781786	6133	31	29	10	28	192	184	0.0132688795775	0.089922802897	0.506	0.255	0.251
6173	MCFD2	MCFD2	chr2	-	47134948	47135108	47136161	47136316	47129008	47132733	47168710	47168994	6173	67	177	150	608	280	285	0.0133106984319	0.0900718675534	0.278	0.201	0.077
1768	SEPP1	SEPP1	chr5	-	42806997	42807210	42808252	42808468	42799981	42801433	42811937	42812024	1768	2158	415	18	10	341	338	0.0133687379477	0.0900760793829	0.838	0.641	0.197
2394	ITGB3BP	ITGB3BP	chr1	-	63944434	63944504	63955753	63955889	63920560	63920639	63974198	63974241	2394	55	28	151	145	261	195	0.0133744193273	0.0900760793829	0.595	0.438	0.157
2938	SF3B2	SF3B2	chr11	+	65823005	65823056	65824308	65824426	65822546	65822786	65824736	65824846	2938	107	250	263	436	176	243	0.013326677581	0.0900760793829	0.371	0.454	-0.083
441	GFPT1	GFPT1	chr2	-	69597132	69597240	69601137	69601245	69590676	69590802	69614196	69614386	441	51	50	209	352	233	233	0.0133815282388	0.0900760793829	0.505	0.373	0.132
5739	ERMARD	ERMARD	chr6	+	170176550	170176769	170179277	170179391	170176035	170176161	170181425	170181680	5739	103	57	67	67	344	239	0.0133425817234	0.0900760793829	0.557	0.41	0.147
853	GLS	GLS	chr2	+	191789268	191789319	191792031	191792208	191788642	191788709	191795162	191795294	853	73	387	366	1381	176	302	0.0134548473129	0.0904746808305	0.245	0.313	-0.068
1149	PTPRG	PTPRG	chr3	+	62204524	62204657	62216898	62216985	62188846	62189624	62229480	62229572	1149	587	92	179	14	258	212	0.0135963367818	0.0913303669688	0.84	0.913	-0.073
245	ARHGAP39	ARHGAP39	chr8	-	145763104	145763197	145770632	145771194	145759512	145759586	145780943	145781027	245	147	23	86	29	687	218	0.0137210892011	0.0919757442268	0.67	0.485	0.185
6474	HPS4	HPS4	chr22	-	26861420	26861517	26862016	26862070	26859882	26860792	26862191	26862228	6474	1	66	17	153	179	222	0.0137172247378	0.0919757442268	0.018	0.121	-0.103
3124	ARPC4-TTLL3	ARPC4-TTLL3	chr3	+	9867483	9867632	9868680	9868924	9862229	9862425	9870643	9871079	3124	123	161	27	66	274	369	0.0138090616289	0.0922865152953	0.507	0.355	0.152
3958	GAS5	GAS5	chr1	-	173834994	173835032	173835314	173835344	173834608	173834685	173835665	173835705	3958	891	802	389	432	155	163	0.0138106086802	0.0922865152953	0.539	0.486	0.053
5083	SLC39A7	SLC39A7	chr6	+	33169848	33169902	33170039	33170204	33169521	33169690	33170336	33170477	5083	183	615	408	1067	179	290	0.0137895674172	0.0922865152953	0.325	0.383	-0.058
323	HSPA8	HSPA8	chr11	-	122931300	122931506	122931827	122932037	122930823	122930976	122932771	122933043	323	8812	9024	12668	12357	335	331	0.0138664312412	0.0925631180149	0.491	0.503	-0.012
5516	PSMA6	PSMA6	chr14	+	35779945	35780101	35782086	35782265	35778119	35778201	35783566	35783661	5516	477	412	1823	1304	281	304	0.0139857999983	0.0932628970781	0.556	0.602	-0.046
4513	WDR44	WDR44	chrX	+	117575330	117575522	117576206	117576308	117570664	117570787	117576527	117576643	4513	44	12	106	68	317	227	0.0140089400588	0.0933201977956	0.724	0.527	0.197
7033	ACAD10	ACAD10	chr12	+	112150301	112150461	112153624	112153766	112147329	112147488	112159474	112159543	7033	25	56	35	34	285	267	0.0140301611543	0.0933646097561	0.295	0.491	-0.196
5228	EDEM2	EDEM2	chr20	-	33732781	33732821	33734627	33734738	33730175	33730281	33734954	33735161	5228	19	2	52	29	236	165	0.0141561161177	0.0941051656943	0.869	0.556	0.313
6464	HACD3	HACD3	chr15	+	65855111	65855222	65856552	65856680	65851017	65851069	65862428	65862541	6464	67	36	707	637	236	253	0.0142029356416	0.0943186668125	0.666	0.543	0.123
4543	MEAF6	MEAF6	chr1	-	37962147	37962205	37962307	37962337	37961485	37961519	37967404	37967597	4543	2	7	0	48	155	183	0.0143532207209	0.0948311464837	0.252	0.0	0.252
4773	SLC45A4	SLC45A4	chr8	-	142228109	142229128	142229748	142229928	142225857	142226069	142231675	142231864	4773	82	437	51	165	305	1144	0.0143540207694	0.0948311464837	0.413	0.537	-0.124
5876	IRF3	IRF3	chr19	-	50167699	50167930	50167930	50168103	50166599	50166771	50168887	50169132	5876	343	19	468	10	298	356	0.0143191092006	0.0948311464837	0.956	0.982	-0.026
6286	AIP	AIP	chr11	+	67254476	67254656	67256737	67256926	67250499	67250728	67257508	67257685	6286	419	498	400	374	305	314	0.0143281771996	0.0948311464837	0.464	0.524	-0.06
6720	NAA60	NAA60	chr16	+	3526221	3526337	3529470	3529600	3507991	3508181	3532501	3532598	6720	61	85	94	219	241	255	0.014307296394	0.0948311464837	0.432	0.312	0.12
3941	ACTR1A	ACTR1A	chr10	-	104245365	104245490	104247906	104248032	104243916	104244133	104248819	104248895	3941	284	224	887	896	251	250	0.014438767819	0.0952928966655	0.558	0.496	0.062
3946	REEP5	REEP5	chr5	-	112238076	112238215	112256859	112256953	112212080	112214532	112257769	112258031	3946	233	29	773	52	219	264	0.0144750987881	0.0954344899544	0.906	0.947	-0.041
878	DCAF10	DCAF10	chr9	+	37819284	37819398	37842085	37842283	37800782	37801402	37854776	37854979	878	18	50	75	98	239	323	0.014491650981	0.0954455246849	0.327	0.508	-0.181
3075	ARF4	ARF4	chr3	-	57563042	57563114	57569624	57569734	57561274	57561400	57570110	57570191	3075	958	1055	1224	1162	235	197	0.0145308147796	0.095473693315	0.432	0.469	-0.037
5891	GALNT10	GALNT10	chr5	+	153709131	153709298	153755836	153756022	153677500	153677639	153760007	153760191	5891	57	32	268	267	292	311	0.0145256392119	0.095473693315	0.655	0.517	0.138
614	WASH1	WASH1	chr9	-	17343	17479	17718	17855	16964	17166	18027	18174	614	15	39	36	37	262	261	0.0145405765189	0.095473693315	0.277	0.492	-0.215
3748	TPGS2	TPGS2	chr18	-	34378411	34378572	34380160	34380274	34374068	34377013	34385336	34385465	3748	187	234	957	919	239	286	0.0146020963352	0.0957795991721	0.489	0.555	-0.066
1957	HERC4	HERC4	chr10	-	69785302	69785433	69792534	69792626	69773782	69773943	69793721	69793943	1957	13	10	73	168	217	256	0.0146759564768	0.0960676130599	0.605	0.339	0.266
5079	RBM23	RBM23	chr14	-	23377541	23377589	23380536	23380612	23375403	23375577	23388207	23388396	5079	76	42	135	39	201	173	0.0146706117088	0.0960676130599	0.609	0.749	-0.14
187	EGLN2	EGLN2	chr19	+	41312459	41312579	41313042	41313179	41306243	41307320	41313388	41313456	187	144	173	221	375	245	262	0.0147840500793	0.0966765354319	0.471	0.387	0.084
3570	PRMT7	PRMT7	chr16	+	68358585	68358735	68362968	68363077	68349799	68349977	68371361	68371474	3570	30	50	16	64	275	234	0.0148183450821	0.0968021218958	0.338	0.175	0.163
624	SPATS2L	SPATS2L	chr2	+	201194153	201194203	201253945	201254006	201170984	201171324	201277033	201277142	624	11	304	5	497	175	186	0.0148883108943	0.0971602384404	0.037	0.011	0.026
4538	PNPLA8	PNPLA8	chr7	-	108119627	108119823	108128202	108128397	108110865	108113119	108131853	108131911	4538	286	359	177	160	320	321	0.0150452769163	0.0980557376058	0.444	0.526	-0.082
5778	PHLDB3	PHLDB3	chr19	-	43991175	43991275	43998853	43998967	43990931	43991022	43999407	43999491	5778	35	17	7	13	239	225	0.0150561031242	0.0980557376058	0.66	0.336	0.324
4497	ARHGEF1	ARHGEF1	chr19	+	42392822	42392936	42396095	42396194	42392262	42392349	42396401	42396444	4497	88	59	207	222	239	224	0.015159908204	0.098583616838	0.583	0.466	0.117
5904	REXO2	REXO2	chr11	+	114311377	114311461	114314577	114314655	114310107	114310397	114315262	114315374	5904	24	14	312	416	209	203	0.0151678924114	0.098583616838	0.625	0.421	0.204
494	SETD8	SETD8	chr12	+	123888119	123888179	123889430	123889621	123880891	123880979	123892039	123893900	494	55	178	211	449	185	316	0.0151863743638	0.0986038375949	0.345	0.445	-0.1
4470	MICAL2	MICAL2	chr11	+	12265533	12265659	12270730	12270793	12260982	12261132	12277189	12277297	4470	2	7	0	49	251	188	0.0152423220855	0.0988670335475	0.176	0.0	0.176
2661	CCNI	CCNI	chr4	-	77976302	77976533	77977401	77977476	77969176	77969815	77979659	77979788	2661	513	1742	875	2546	200	356	0.0153109919867	0.0992121349441	0.344	0.38	-0.036
1864	RHEB	RHEB	chr7	-	151174418	151174501	151188028	151188100	151168634	151168691	151216545	151217010	1864	291	601	415	1072	197	208	0.01541951853	0.099781352735	0.338	0.29	0.048
5752	ARF5	ARF5	chr7	+	127229136	127229217	127229538	127229648	127228405	127228619	127230119	127230191	5752	107	370	230	1099	206	235	0.0154299457386	0.099781352735	0.248	0.193	0.055
200	DDX3X	DDX3X	chrX	+	41202468	41202604	41202989	41203075	41201747	41201906	41203282	41203381	200	47	657	87	774	261	211	0.0154905252841	0.100072225274	0.055	0.083	-0.028
1382	RAP1GDS1	RAP1GDS1	chr4	+	99325627	99325753	99337895	99338039	99313102	99313231	99338517	99338649	1382	41	58	299	248	251	269	0.0155545282757	0.100145374248	0.431	0.564	-0.133
2288	CASC4	CASC4	chr15	+	44615162	44615217	44620882	44620985	44580908	44581554	44624185	44624276	2288	52	90	78	230	180	228	0.0155700377398	0.100145374248	0.423	0.3	0.123
2626	MED17	MED17	chr11	+	93535000	93535138	93540683	93540801	93529575	93529706	93542882	93543042	2626	36	128	21	153	263	243	0.0155887970199	0.100145374248	0.206	0.113	0.093
4564	LRIG1	LRIG1	chr3	-	66467552	66467690	66501982	66502057	66465343	66465487	66512861	66512933	4564	68	208	23	33	200	263	0.0156111261494	0.100145374248	0.301	0.478	-0.177
6844	SERPINE1	SERPINE1	chr7	+	100773701	100773935	100776975	100777174	100771673	100771945	100778774	100778875	6844	3068	2533	479	469	359	324	0.0156020461232	0.100145374248	0.522	0.48	0.042
732	RB1CC1	RB1CC1	chr8	-	53540600	53540728	53543029	53543088	53537276	53537347	53547480	53547528	732	66	67	49	24	184	253	0.0155616932978	0.100145374248	0.575	0.737	-0.162
793	KDM5B	KDM5B	chr1	-	202725485	202725644	202727518	202727638	202724398	202724580	202729542	202729701	793	353	475	113	211	245	284	0.0156042885665	0.100145374248	0.463	0.383	0.08
6203	ZSWIM7	ZSWIM7	chr17	-	15884353	15884458	15890579	15890682	15879874	15881477	15897070	15897092	6203	13	34	92	104	228	230	0.0156281632308	0.100154512613	0.278	0.472	-0.194
1012	RPS13	RPS13	chr11	-	17097000	17097170	17098714	17098793	17096643	17096744	17098975	17099024	1012	4644	7755	3334	5966	204	295	0.0157950712177	0.101022314917	0.464	0.447	0.017
3280	SENP5	SENP5	chr3	+	196650284	196650422	196654666	196654750	196630403	196630481	196656503	196656554	3280	54	52	30	59	263	209	0.0157925433212	0.101022314917	0.452	0.288	0.164
2913	TUBB	TUBB	chr6	+	30690313	30690422	30690694	30690805	30687977	30688340	30691116	30693203	2913	1555	2037	8799	10548	234	236	0.0158335401065	0.101167489824	0.435	0.457	-0.022
5236	GPR180	GPR180	chr13	+	95271721	95271771	95275362	95275554	95264443	95264644	95278219	95278297	5236	4	7	22	241	175	317	0.0158643394248	0.101263420309	0.509	0.142	0.367
6486	ATP5G1	ATP5G1	chr17	+	46970770	46970818	46971733	46971811	46970147	46970272	46972517	46972696	6486	5	139	5	749	173	203	0.0158864309818	0.101303632951	0.04	0.008	0.032
3383	ATN1	ATN1	chr12	+	7050042	7050186	7050536	7050717	7047643	7048340	7050909	7051484	3383	1056	969	760	588	269	306	0.015977010071	0.101780059191	0.554	0.595	-0.041
3712	FRS2	FRS2	chr12	+	69874078	69874139	69885317	69885431	69864128	69864310	69924644	69924740	3712	5	1	0	4	186	239	0.0160309968878	0.102022663725	0.865	0.0	0.865
4186	FDPS	FDPS	chr1	+	155287959	155288082	155288646	155288719	155287731	155287812	155289401	155289479	4186	369	172	3155	1853	248	198	0.0161463670357	0.102655049092	0.631	0.576	0.055
74	PPP2R4	PPP2R4	chr9	+	131885330	131885417	131891263	131891389	131882791	131882889	131893800	131893918	74	41	98	395	593	212	251	0.0162139931593	0.102982936749	0.331	0.441	-0.11
769	MLH1	MLH1	chr3	+	37038109	37038200	37042445	37042544	37034840	37035154	37045891	37045965	769	76	67	148	77	216	224	0.0162367473357	0.103025454163	0.541	0.666	-0.125
1078	ODF2L	ODF2L	chr1	-	86851140	86851273	86852597	86852762	86850358	86850484	86861715	86862025	1078	14	30	45	38	290	258	0.0163341957391	0.10331239789	0.293	0.513	-0.22
1427	MEF2C	MEF2C	chr5	-	88056804	88056942	88057001	88057145	88047673	88047860	88100414	88100618	1427	39	0	15	3	269	263	0.0163258898861	0.10331239789	1.0	0.83	0.17
5114	PARK7	PARK7	chr1	+	8022822	8022935	8025383	8025485	8021713	8021795	8029404	8029464	5114	120	765	442	2165	238	227	0.0163463887543	0.10331239789	0.13	0.163	-0.033
6522	CDH3	CDH3	chr16	+	68679538	68679653	68710287	68710373	68678150	68679327	68712036	68712180	6522	0	8	708	1224	240	211	0.016330246065	0.10331239789	0.0	0.337	-0.337
6887	ZBTB8OS	ZBTB8OS	chr1	-	33097427	33097480	33099245	33099328	33093108	33093145	33099551	33099673	6887	20	16	203	66	208	178	0.0164319843545	0.103751161057	0.517	0.725	-0.208
3332	DCLRE1C	DCLRE1C	chr10	-	14987103	14987188	14991034	14991086	14981808	14981868	14995900	14996431	3332	7	2	20	39	177	210	0.0164555023097	0.103797489987	0.806	0.378	0.428
3948	GLMN	GLMN	chr1	-	92732256	92732298	92733469	92733559	92731975	92732049	92733661	92733692	3948	31	3	46	19	215	167	0.0164859654847	0.103845216101	0.889	0.653	0.236
4724	ILF2	ILF2	chr1	-	153635180	153635271	153635690	153635752	153634263	153635032	153636518	153636606	4724	646	901	839	1377	187	216	0.0164954443035	0.103845216101	0.453	0.413	0.04
95	FAM98C	FAM98C	chr19	+	38896158	38896275	38897549	38897717	38895547	38895753	38899390	38899728	95	0	90	7	122	242	293	0.0165228059093	0.103915490106	0.0	0.065	-0.065
1099	DDX46	DDX46	chr5	+	134120055	134120231	134121154	134121276	134117610	134117776	134124202	134124281	1099	71	77	183	313	301	247	0.0165762311523	0.104066831094	0.431	0.324	0.107
1641	USP14	USP14	chr18	+	166786	166819	178932	179037	163307	163453	180235	180339	1641	26	85	205	383	158	230	0.0165793143224	0.104066831094	0.308	0.438	-0.13
4760	DCAF5	DCAF5	chr14	-	69529100	69529228	69542061	69542128	69517636	69522328	69558390	69558604	4760	39	111	67	107	192	253	0.0167916177208	0.105193581718	0.316	0.452	-0.136
67	STK16	STK16	chr2	+	220111378	220111598	220111834	220111968	220110617	220110807	220112136	220112257	67	96	42	192	140	345	259	0.016782467483	0.105193581718	0.632	0.507	0.125
139	C11orf58	C11orf58	chr11	+	16766147	16766231	16769643	16769704	16760147	16760388	16774331	16774441	139	530	334	1101	847	209	186	0.0168451032951	0.105220387184	0.585	0.536	0.049
6496	SUMO3	SUMO3	chr21	-	46228961	46229033	46233890	46234019	46225531	46226955	46237862	46238044	6496	122	314	150	542	254	197	0.0168367695119	0.105220387184	0.232	0.177	0.055
6947	ZXDC	ZXDC	chr3	-	126160607	126160789	126178495	126178580	126158474	126158570	126180377	126181063	6947	39	36	38	14	210	307	0.0168429665403	0.105220387184	0.613	0.799	-0.186
5482	KANSL1	KANSL1	chr17	-	44159806	44159908	44171925	44172067	44144914	44145033	44248220	44249598	5482	81	24	98	57	267	227	0.0169055204049	0.105495051943	0.742	0.594	0.148
1158	ZNF33A	ZNF33A	chr10	+	38323253	38323328	38328340	38328420	38306218	38306314	38343302	38348995	1158	2	3	17	1	200	205	0.01694880769	0.105662391964	0.406	0.946	-0.54
5504	PPP4R3B	PPP4R3B	chr2	-	55805382	55805478	55806814	55806917	55804450	55804492	55808702	55808834	5504	51	13	157	87	228	221	0.0170101390347	0.10594178826	0.792	0.636	0.156
4789	TMTC4	TMTC4	chr13	-	101290183	101290276	101294464	101294565	101289791	101289956	101308634	101308722	4789	35	47	78	53	226	218	0.0170643516938	0.106176349288	0.418	0.587	-0.169
2870	P4HTM	P4HTM	chr3	+	49043150	49043300	49043496	49043620	49042293	49042603	49044119	49044581	2870	22	77	10	91	275	249	0.0175650959219	0.109186134049	0.206	0.09	0.116
349	QARS	QARS	chr3	-	49141295	49141405	49141756	49141904	49141063	49141139	49142049	49142562	349	318	259	518	540	273	235	0.0175978937083	0.109284112429	0.514	0.452	0.062
3178	IST1	IST1	chr16	+	71957190	71957283	71958675	71958720	71956376	71956583	71961516	71964540	3178	245	174	259	130	218	170	0.0176227196543	0.109332443503	0.523	0.608	-0.085
2206	TFDP1	TFDP1	chr13	+	114265310	114265377	114277494	114277601	114240088	114240164	114287434	114287600	2206	21	21	146	64	192	232	0.0177933989637	0.110178237792	0.547	0.734	-0.187
5330	GPR161	GPR161	chr1	-	168065745	168066470	168073714	168074132	168059801	168059906	168104143	168104274	5330	72	199	182	341	543	850	0.0177780951827	0.110178237792	0.362	0.455	-0.093
1856	CDK5RAP2	CDK5RAP2	chr9	-	123166313	123166391	123169289	123169524	123165083	123165349	123170624	123170746	1856	83	70	103	142	360	203	0.0179962231321	0.111112388251	0.401	0.29	0.111
215	SLC2A1	SLC2A1	chr1	-	43395543	43395706	43396716	43396877	43395263	43395451	43408896	43408992	215	962	1525	2049	2883	286	288	0.0179957895508	0.111112388251	0.388	0.417	-0.029
4991	USP7	USP7	chr16	-	8989498	8989598	8990855	8990956	8988887	8989007	8992216	8992294	4991	334	369	368	315	226	225	0.0179770663388	0.111112388251	0.474	0.538	-0.064
3233	RAB5C	RAB5C	chr17	-	40278772	40278866	40280278	40280401	40276993	40277916	40280666	40280818	3233	634	334	1814	790	248	219	0.0180362722634	0.11125258324	0.626	0.67	-0.044
1788	YAP1	YAP1	chr11	+	102094352	102094483	102098199	102098312	102076623	102076817	102100432	102104154	1788	50	298	66	636	256	238	0.0180722451039	0.111367389377	0.135	0.088	0.047
5296	ZMIZ1	ZMIZ1	chr10	+	81049531	81049646	81050715	81050933	81036937	81037082	81051914	81052113	5296	239	269	116	88	240	343	0.018122268444	0.111568476073	0.559	0.653	-0.094
1519	C2	C2	chr6	+	31901643	31901742	31903699	31903838	31901386	31901560	31905095	31905236	1519	7	0	0	2	224	264	0.0181695626901	0.111752391809	1.0	0.0	1.0
2690	RAB34	RAB34	chr17	-	27043010	27043076	27044230	27044309	27042817	27042919	27045139	27045286	2690	23	348	17	557	204	191	0.0182020447844	0.111798591807	0.058	0.028	0.03
5572	C1orf43	C1orf43	chr1	-	154186368	154186422	154186932	154187050	154184933	154185100	154192817	154193273	5572	92	81	231	308	243	179	0.0182119296085	0.111798591807	0.456	0.356	0.1
2596	UBE2D3	UBE2D3	chr4	-	103730948	103731012	103747641	103747793	103730828	103730860	103789871	103790050	2596	262	530	268	694	277	189	0.0182489915086	0.111812111297	0.252	0.209	0.043
748	TXNDC11	TXNDC11	chr16	-	11824500	11824630	11827837	11827935	11815432	11815526	11829872	11830089	748	94	97	207	139	223	255	0.0182365530471	0.111812111297	0.526	0.63	-0.104
3396	ACSL3	ACSL3	chr2	+	223791734	223791907	223793579	223793654	223789173	223789313	223795338	223795530	3396	354	135	923	462	298	200	0.0182877719821	0.111894165263	0.638	0.573	0.065
3640	ZNF276	ZNF276	chr16	+	89789667	89790117	89793686	89793733	89788938	89789242	89795642	89795726	3640	345	26	100	17	575	172	0.0182972688014	0.111894165263	0.799	0.638	0.161
2429	ITGA5	ITGA5	chr12	-	54795963	54796114	54796766	54796834	54795784	54795877	54796970	54797108	2429	80	219	202	383	193	276	0.0183695763596	0.112223628537	0.343	0.43	-0.087
4025	GSTT1	GSTT1	chr22	-	24379360	24379511	24381699	24381787	24376821	24376998	24384119	24384311	4025	61	71	101	195	213	276	0.0183861315031	0.112223628537	0.527	0.402	0.125
4355	TMCO3	TMCO3	chr13	+	114174930	114175048	114188359	114188555	114157810	114157903	114193671	114193822	4355	4	36	12	563	243	321	0.0184665777646	0.112500566344	0.128	0.027	0.101
6396	SYNCRIP	SYNCRIP	chr6	-	86346684	86346861	86346960	86347074	86333694	86333830	86349938	86350046	6396	421	493	1009	978	239	302	0.0184515389772	0.112500566344	0.519	0.566	-0.047
506	RAVER1	RAVER1	chr19	-	10428365	10428449	10428904	10429048	10426888	10428276	10429841	10429916	506	199	172	141	81	269	209	0.0186007392425	0.113103073214	0.473	0.575	-0.102
6039	SEMA6D	SEMA6D	chr15	+	48059233	48059290	48060777	48060812	48058812	48058874	48062693	48066420	6039	32	4	0	2	182	160	0.0185899562124	0.113103073214	0.876	0.0	0.876
4606	PHACTR3	PHACTR3	chr20	+	58330236	58330419	58342240	58342450	58322812	58322890	58348333	58348508	4606	109	47	9	12	308	335	0.0186284838065	0.113164511003	0.716	0.449	0.267
4185	FDPS	FDPS	chr1	+	155287731	155287812	155288455	155288544	155282045	155282186	155288646	155288719	4185	161	185	1527	2291	206	214	0.0186733274055	0.113271699899	0.475	0.409	0.066
4308	PRUNE	PRUNE	chr1	+	150990942	150991145	150997086	150997271	150990287	150990380	150999708	150999803	4308	22	6	40	35	328	310	0.0186814432569	0.113271699899	0.776	0.519	0.257
5131	DAG1	DAG1	chr3	+	49524686	49524848	49526058	49526178	49507564	49507866	49547851	49548252	5131	6	0	9	10	287	245	0.0187449551398	0.113549468576	1.0	0.434	0.566
2137	SPNS2	SPNS2	chr17	+	4433926	4434078	4434347	4434414	4428351	4428488	4435836	4435979	2137	74	47	1537	615	277	192	0.0188568977948	0.114119810711	0.522	0.634	-0.112
1189	MFSD8	MFSD8	chr4	-	128843014	128843118	128851837	128851972	128842678	128842926	128854139	128854248	1189	11	1	58	41	260	229	0.0189277369057	0.114225242004	0.906	0.555	0.351
1380	RAP1GDS1	RAP1GDS1	chr4	+	99273626	99273752	99300167	99300314	99264289	99264412	99313102	99313231	1380	83	79	342	213	251	272	0.0189274697086	0.114225242004	0.532	0.635	-0.103
4911	DOT1L	DOT1L	chr19	+	2191010	2191239	2193687	2193782	2189730	2189794	2194513	2194576	4911	150	47	184	94	354	220	0.0189148415367	0.114225242004	0.665	0.549	0.116
1925	TAPBP	TAPBP	chr6	-	33271731	33271766	33272073	33272415	33267471	33269548	33272765	33273164	1925	224	10	894	84	467	160	0.0190089142461	0.114499704121	0.885	0.785	0.1
2116	HMGA1	HMGA1	chr6	+	34210488	34210572	34211244	34211295	34208513	34208659	34212607	34214008	2116	70	96	1126	1055	209	176	0.0190035237357	0.114499704121	0.38	0.473	-0.093
6635	POMT1	POMT1	chr9	+	134379575	134379727	134381500	134381607	134378288	134378460	134381789	134381840	6635	19	18	18	47	277	232	0.0190620071153	0.11471179704	0.469	0.243	0.226
1097	FDFT1	FDFT1	chr8	+	11667175	11667359	11679258	11679387	11660267	11660440	11683532	11683724	1097	81	236	1665	3579	309	254	0.0191818014584	0.115282027239	0.22	0.277	-0.057
3084	ST13	ST13	chr22	-	41225629	41225678	41226843	41226960	41223099	41223233	41228572	41228675	3084	1714	341	2376	391	242	174	0.0191927053923	0.115282027239	0.783	0.814	-0.031
303	BMS1	BMS1	chr10	+	43317509	43317632	43318565	43318713	43316381	43316440	43319056	43319232	303	51	152	137	261	248	273	0.019241612857	0.11546767678	0.27	0.366	-0.096
2967	NXF1	NXF1	chr11	-	62560112	62560173	62561729	62561912	62559597	62559986	62562406	62562479	2967	1201	668	297	126	308	186	0.0192929876624	0.115559772039	0.521	0.587	-0.066
3676	GTPBP10	GTPBP10	chr7	+	90001468	90001542	90003615	90003668	89983771	89983863	90006820	90006928	3676	2	5	0	30	199	178	0.0192797855325	0.115559772039	0.264	0.0	0.264
1163	TRIM5	TRIM5	chr11	-	5687210	5687311	5688918	5688941	5686885	5686912	5699433	5699664	1163	10	8	40	108	148	226	0.0193618295844	0.115863933567	0.656	0.361	0.295
6159	TOMM40L	TOMM40L	chr1	+	161196677	161196745	161197047	161197140	161196144	161196394	161197673	161197779	6159	8	3	21	0	193	218	0.0194206417038	0.116107564334	0.751	1.0	-0.249
3023	SMCHD1	SMCHD1	chr18	+	2760649	2760737	2762102	2762234	2752485	2752550	2763634	2763787	3023	76	125	65	173	213	257	0.0194862407679	0.116174939151	0.423	0.312	0.111
5473	TXLNA	TXLNA	chr1	+	32646842	32647178	32650125	32650217	32645344	32645377	32653554	32653725	5473	258	98	318	172	461	217	0.0194771682253	0.116174939151	0.553	0.465	0.088
6652	CTNNA1	CTNNA1	chr5	+	138118865	138119061	138145726	138145893	138117611	138117718	138160218	138160488	6652	1061	218	3340	558	321	292	0.0194596497908	0.116174939151	0.816	0.845	-0.029
1706	GPHN	GPHN	chr14	+	67147824	67147903	67243181	67243239	66974124	66975309	67291191	67291284	1706	25	18	24	44	204	183	0.0195447087226	0.116199542591	0.555	0.329	0.226
5361	NIPBL	NIPBL	chr5	+	37058992	37059267	37060945	37061120	37057287	37057434	37063891	37064080	5361	151	71	177	128	400	300	0.0195241138113	0.116199542591	0.615	0.509	0.106
5598	EPB41L3	EPB41L3	chr18	-	5395065	5395146	5395607	5395706	5394675	5394792	5396199	5396331	5598	374	108	169	29	224	206	0.0195280667914	0.116199542591	0.761	0.843	-0.082
6528	COL13A1	COL13A1	chr10	+	71657230	71657287	71658452	71658518	71655305	71655332	71662503	71662611	6528	2	4	6	0	182	191	0.0196084244075	0.116470409791	0.344	1.0	-0.656
5818	LRRFIP2	LRRFIP2	chr3	-	37107714	37107816	37114280	37114373	37107300	37107433	37116514	37116607	5818	1	5	8	2	218	227	0.0197336164935	0.116997365809	0.172	0.806	-0.634
6749	APP	APP	chr21	-	27269884	27269985	27277335	27277389	27264033	27264180	27284052	27284274	6749	1343	2513	1996	4135	179	226	0.0197314053318	0.116997365809	0.403	0.379	0.024
1201	MOB3A	MOB3A	chr19	-	2076809	2077012	2078138	2078678	2071034	2073423	2085173	2085327	1201	84	28	300	172	665	328	0.0198454377277	0.117204260101	0.597	0.462	0.135
3945	REEP5	REEP5	chr5	-	112238076	112238215	112256859	112256953	112222711	112222880	112257769	112258031	3945	238	297	785	1233	219	264	0.0198395605577	0.117204260101	0.491	0.434	0.057
4030	GSTT1	GSTT1	chr22	-	24376821	24376998	24379360	24379511	24376132	24376617	24381699	24381787	4030	53	101	115	134	276	302	0.0198436418779	0.117204260101	0.365	0.484	-0.119
4295	SMO	SMO	chr7	+	128849129	128849238	128850203	128850389	128848599	128848692	128850805	128850954	4295	110	258	65	96	234	311	0.0198598644942	0.117204260101	0.362	0.474	-0.112
4323	RAI14	RAI14	chr5	+	34823060	34824596	34826434	34826584	34821836	34821955	34829836	34829902	4323	2286	268	6722	658	1661	275	0.0198141897672	0.117204260101	0.585	0.628	-0.043
250	NOL10	NOL10	chr2	-	10797867	10798017	10799297	10799376	10794606	10794673	10803084	10803170	250	32	81	97	139	204	275	0.0199124623801	0.11721331097	0.347	0.485	-0.138
4502	RSRC2	RSRC2	chr12	-	122995655	122995735	122999651	122999774	122992764	122992997	123001773	123001977	4502	664	153	415	131	248	205	0.0199626122659	0.11721331097	0.782	0.724	0.058
4634	PGAP3	PGAP3	chr17	-	37830869	37830932	37840849	37841002	37830245	37830307	37842174	37842272	4634	49	19	45	39	278	188	0.019942782387	0.11721331097	0.636	0.438	0.198
4968	GBF1	GBF1	chr10	+	104119023	104119192	104119940	104120152	104118262	104118486	104120778	104120877	4968	49	128	85	362	294	337	0.0199883393006	0.11721331097	0.305	0.212	0.093
5039	MEG3	MEG3	chr14	+	101297757	101297871	101302075	101302216	101295370	101296086	101302503	101302637	5039	1114	863	6	14	239	266	0.019940392524	0.11721331097	0.59	0.323	0.267
5501	YLPM1	YLPM1	chr14	+	75290958	75291010	75295915	75296046	75287759	75287840	75301967	75302150	5501	52	182	87	190	177	256	0.0199893004211	0.11721331097	0.292	0.398	-0.106
6742	TMEM98	TMEM98	chr17	+	31258492	31258677	31260191	31260323	31254927	31255255	31261308	31261342	6742	102	208	117	348	310	257	0.0199201629046	0.11721331097	0.289	0.218	0.071
5571	C1orf43	C1orf43	chr1	-	154186368	154186422	154186932	154187050	154184933	154185100	154192311	154192413	5571	155	82	410	311	243	179	0.0200303444688	0.117346721249	0.582	0.493	0.089
866	COPS4	COPS4	chr4	+	83970318	83970470	83971033	83971137	83966778	83966858	83978078	83978232	866	104	75	304	143	277	229	0.0200515449366	0.117363741577	0.534	0.637	-0.103
2520	CFLAR	CFLAR	chr2	+	202010100	202010155	202013725	202013775	202005079	202005162	202014476	202014558	2520	22	29	121	76	180	175	0.020141407923	0.11778225326	0.424	0.608	-0.184
105	PLAGL1	PLAGL1	chr6	-	144269121	144269597	144281605	144281679	144261436	144263800	144290043	144290115	105	16	329	11	568	199	601	0.0203551893975	0.118844845461	0.128	0.055	0.073
258	NCS1	NCS1	chr9	+	132980110	132980249	132982003	132982082	132963236	132963261	132984928	132985017	258	96	67	265	281	264	204	0.02036016916	0.118844845461	0.525	0.422	0.103
2670	GNB2L1	GNB2L1	chr5	-	180664608	180664719	180665098	180665239	180663927	180664042	180666066	180666177	2670	11492	3949	9877	3183	266	236	0.0204430398547	0.119014487975	0.721	0.734	-0.013
4592	DLG1	DLG1	chr3	-	196802707	196802741	196803456	196803553	196796089	196796131	196807921	196807988	4592	71	13	270	101	222	159	0.0204479368639	0.119014487975	0.796	0.657	0.139
4886	CTBP2	CTBP2	chr10	-	126727565	126727724	126799558	126799662	126691906	126692061	126849395	126849624	4886	11	220	44	410	229	284	0.0204329141896	0.119014487975	0.058	0.117	-0.059
5417	SEMA4F	SEMA4F	chr2	+	74884979	74885078	74889858	74889952	74884691	74884751	74900583	74900703	5417	5	2	14	43	224	219	0.0204634419698	0.119014487975	0.71	0.241	0.469
4623	EIF3I	EIF3I	chr1	+	32691771	32691921	32692003	32692131	32690010	32690076	32694099	32694210	4623	895	689	2518	2220	275	253	0.0205522535373	0.119422741342	0.544	0.511	0.033
3829	ENOPH1	ENOPH1	chr4	+	83372195	83372398	83375874	83376007	83369072	83369174	83381133	83382328	3829	131	15	627	135	328	258	0.0206997552365	0.120170977233	0.873	0.785	0.088
907	APH1A	APH1A	chr1	-	150239474	150239602	150239755	150239878	150237798	150239056	150240115	150240189	907	458	596	990	1080	248	253	0.0207239255862	0.120202515945	0.439	0.483	-0.044
1534	RAB24	RAB24	chr5	-	176729397	176729497	176729752	176729831	176729128	176729179	176730009	176730078	1534	89	54	41	47	204	225	0.0207846558658	0.120228645067	0.645	0.49	0.155
4458	DDB1	DDB1	chr11	-	61077267	61077432	61077766	61077890	61076454	61076549	61079255	61079367	4458	396	435	718	961	249	290	0.020766557173	0.120228645067	0.515	0.465	0.05
4557	FAM53C	FAM53C	chr5	+	137676872	137677102	137677497	137677555	137673223	137673541	137680513	137681298	4557	188	146	96	46	355	183	0.0207699607833	0.120228645067	0.399	0.518	-0.119
3470	VPS29	VPS29	chr12	-	110936624	110936664	110937339	110937351	110933816	110934008	110939853	110939945	3470	49	9	22	13	137	165	0.0208753226517	0.120644319649	0.868	0.671	0.197
2681	RAB34	RAB34	chr17	-	27043920	27044012	27044230	27044443	27043010	27043076	27045139	27045286	2681	44	210	49	395	338	217	0.0209547802451	0.120994523197	0.119	0.074	0.045
5295	COQ9	COQ9	chr16	+	57490842	57490927	57492157	57492262	57490415	57490558	57493476	57493632	5295	93	69	123	145	210	230	0.0210355958835	0.121351931288	0.596	0.482	0.114
4489	ENTPD6	ENTPD6	chr20	+	25199185	25199250	25203473	25203614	25198137	25198217	25204736	25204793	4489	32	43	233	559	190	266	0.0211151922625	0.12148337073	0.51	0.369	0.141
6458	ZNF268	ZNF268	chr12	+	133764457	133764658	133768074	133768201	133758531	133758616	133768493	133768589	6458	23	4	54	33	326	252	0.0210879487806	0.12148337073	0.816	0.558	0.258
6594	TMEM57	TMEM57	chr1	+	25784881	25785383	25810606	25810765	25783143	25783322	25812103	25812286	6594	313	177	302	123	627	284	0.0211002299909	0.12148337073	0.445	0.527	-0.082
6780	SRF	SRF	chr6	+	43144285	43144405	43146031	43146223	43141584	43141851	43146543	43146620	6780	20	373	7	347	245	317	0.0211836144804	0.121767819795	0.065	0.025	0.04
2776	PABPC1	PABPC1	chr8	-	101725314	101725409	101727689	101727829	101724879	101725017	101730000	101730116	2776	2665	2089	5215	3759	265	220	0.0212657959316	0.122130779679	0.514	0.535	-0.021
3530	ZNF195	ZNF195	chr11	-	3383026	3383119	3383775	3383832	3379156	3381795	3392204	3392300	3530	2	14	15	18	182	218	0.0213176732558	0.122246248487	0.146	0.5	-0.354
4283	DPP8	DPP8	chr15	-	65746600	65746753	65748562	65748709	65743336	65743448	65756098	65756244	4283	14	8	157	27	272	278	0.0213503690492	0.122246248487	0.641	0.856	-0.215
4704	PTK2	PTK2	chr8	-	141675015	141675096	141678367	141678523	141668480	141669777	141684396	141684503	4704	235	104	466	284	281	206	0.021341078994	0.122246248487	0.624	0.546	0.078
5163	FLOT1	FLOT1	chr6	-	30708966	30709110	30709568	30709644	30708455	30708575	30709923	30709980	5163	13	200	71	553	201	269	0.0213621269764	0.122246248487	0.08	0.147	-0.067
1899	MATR3	MATR3	chr5	+	138654596	138654722	138655022	138655190	138653284	138653410	138657586	138657718	1899	623	1172	599	1324	251	293	0.0214045988748	0.122301052661	0.383	0.346	0.037
4208	FANCA	FANCA	chr16	-	89818545	89818630	89824984	89825113	89816137	89816310	89828356	89828430	4208	8	18	98	80	254	210	0.021428898393	0.122301052661	0.269	0.503	-0.234
6925	STARD10	STARD10	chr11	-	72466745	72466798	72468811	72468929	72465773	72466187	72469574	72469678	6925	21	21	380	179	243	178	0.0214159443559	0.122301052661	0.423	0.609	-0.186
4952	HMOX2	HMOX2	chr16	+	4533637	4533755	4546146	4546267	4526340	4526488	4555484	4555611	4952	13	0	107	33	243	246	0.0214778052888	0.122471218602	1.0	0.766	0.234
3978	SEH1L	SEH1L	chr18	+	12951853	12951904	12955461	12955608	12947982	12948231	12963158	12963370	3978	56	142	65	268	176	272	0.0215578262025	0.122818343774	0.379	0.273	0.106
1112	NSUN2	NSUN2	chr5	-	6625676	6625782	6631985	6632090	6623326	6623398	6632711	6632869	1112	49	59	153	305	230	231	0.0216149375807	0.123034449494	0.455	0.335	0.12
5102	DGUOK	DGUOK	chr2	+	74173845	74174033	74184251	74184367	74153952	74154179	74185272	74185372	5102	224	86	675	182	313	241	0.0217070840572	0.123449418641	0.667	0.741	-0.074
7055	ANKRD11	ANKRD11	chr16	-	89371613	89371752	89383340	89383486	89357420	89357591	89484691	89484776	7055	148	160	227	173	271	264	0.02187596884	0.12429968123	0.474	0.561	-0.087
6226	CD46	CD46	chr1	+	207940357	207940540	207941123	207941168	207932983	207933069	207943665	207943707	6226	67	32	657	518	308	170	0.0220348886077	0.125091867627	0.536	0.412	0.124
5561	LDLR	LDLR	chr19	+	11213339	11213462	11215895	11216276	11210898	11211021	11217240	11217363	5561	335	913	1216	2809	248	506	0.0220746487575	0.125096176484	0.428	0.469	-0.041
595	TINAGL1	TINAGL1	chr1	+	32044804	32044868	32048749	32048842	32042085	32042196	32049061	32049176	595	0	2	1	622	189	218	0.0220672552967	0.125096176484	0.0	0.002	-0.002
5702	ANKRD13D	ANKRD13D	chr11	+	67059461	67059651	67066528	67066595	67059073	67059217	67067000	67067082	5702	107	22	240	89	315	192	0.0221154555853	0.125216811633	0.748	0.622	0.126
6393	PPOX	PPOX	chr1	+	161137160	161137276	161137784	161137917	161136889	161137024	161138221	161138366	6393	20	17	28	60	241	258	0.0222117601179	0.125651182678	0.557	0.333	0.224
1749	PQBP1	PQBP1	chrX	+	48755774	48755859	48758466	48758578	48755194	48755365	48759206	48759319	1749	109	329	196	430	210	237	0.0223391585443	0.126144534152	0.272	0.34	-0.068
3819	ELP2	ELP2	chr18	+	33718757	33718835	33721099	33721164	33718232	33718389	33722788	33722929	3819	69	7	110	2	203	190	0.022323361676	0.126144534152	0.902	0.981	-0.079
5368	GTF2I	GTF2I	chr7	+	74143123	74143234	74144566	74144632	74131213	74131270	74146819	74147003	5368	92	82	274	161	236	191	0.0223579634186	0.126144534152	0.476	0.579	-0.103
462	HLA-E	HLA-E	chr6	+	30459313	30459430	30460180	30460213	30458913	30459189	30460317	30460360	462	1383	451	511	209	242	158	0.0225143677314	0.126853200191	0.667	0.615	0.052
5196	EIF4G1	EIF4G1	chr3	+	184033550	184033644	184033919	184034006	184033276	184033333	184035108	184035285	5196	55	59	358	240	219	212	0.0225231169163	0.126853200191	0.474	0.591	-0.117
4418	JTB	JTB	chr1	-	153949168	153949251	153949451	153949489	153948301	153948381	153949645	153950451	4418	173	343	257	669	163	208	0.0225543335352	0.126917587393	0.392	0.329	0.063
4034	NCEH1	NCEH1	chr3	-	172353705	172353877	172363412	172363482	172348434	172351882	172428636	172429008	4034	3	19	20	806	195	297	0.0226170192312	0.127158789104	0.194	0.036	0.158
143	CCM2	CCM2	chr7	+	45104061	45104245	45108041	45108178	45077851	45078025	45109424	45109560	143	34	42	176	386	309	262	0.0226971572523	0.127497604005	0.407	0.279	0.128
3163	NOC4L	NOC4L	chr12	+	132633328	132633440	132635525	132635586	132632616	132632651	132635802	132635913	3163	10	38	8	99	237	186	0.0227951685389	0.127936138388	0.171	0.06	0.111
634	AKR1A1	AKR1A1	chr1	+	46027460	46027550	46032240	46032360	46018107	46018235	46032540	46032692	634	40	269	116	501	215	245	0.0228652134779	0.128217084319	0.145	0.209	-0.064
2100	STRN3	STRN3	chr14	-	31382729	31382863	31388171	31388312	31381212	31381388	31398406	31398517	2100	13	28	20	114	266	259	0.0228892689669	0.128239878098	0.311	0.146	0.165
6950	GPI	GPI	chr19	+	34887485	34887562	34890111	34890240	34887205	34887335	34890460	34890536	6950	240	413	710	1512	202	254	0.0230310530725	0.128921645253	0.422	0.371	0.051
2387	BCR	BCR	chr22	+	23634727	23634825	23637210	23637342	23632525	23632600	23651610	23651670	2387	85	128	222	228	223	257	0.0230896918386	0.129137204137	0.434	0.529	-0.095
3221	PACRGL	PACRGL	chr4	+	20709425	20709493	20714410	20714545	20706282	20706437	20715054	20715162	3221	4	28	44	95	193	260	0.023217519672	0.129513381475	0.161	0.384	-0.223
4830	CANX	CANX	chr5	+	179133258	179133332	179134132	179134191	179132679	179132853	179135239	179135381	4830	526	518	1233	1434	199	184	0.0232050750211	0.129513381475	0.484	0.443	0.041
5127	DAG1	DAG1	chr3	+	49514281	49514333	49530255	49530406	49507564	49507866	49547851	49548252	5127	5	0	15	17	177	276	0.0231793331557	0.129513381475	1.0	0.579	0.421
1262	DLG5	DLG5	chr10	-	79579652	79579776	79580839	79581859	79579078	79579223	79584141	79584234	1262	549	46	761	97	1145	249	0.0232791693109	0.129535892432	0.722	0.63	0.092
2464	C1orf54	C1orf54	chr1	+	150246489	150246573	150248149	150248208	150245201	150245266	150248929	150249040	2464	143	178	13	5	209	184	0.0233159049491	0.129535892432	0.414	0.696	-0.282
2924	CRTC1	CRTC1	chr19	+	18879294	18879603	18885709	18885796	18876213	18876338	18886450	18886631	2924	39	28	5	13	434	212	0.0233225184347	0.129535892432	0.405	0.158	0.247
5341	ST6GAL1	ST6GAL1	chr3	+	186760441	186761098	186769036	186769134	186756529	186756661	186790636	186790735	5341	145	11	421	66	782	223	0.0232768982668	0.129535892432	0.79	0.645	0.145
537	SERPINE2	SERPINE2	chr2	-	224842260	224842344	224845027	224845117	224839764	224840621	224847397	224847498	537	33	346	72	460	215	209	0.0233208505465	0.129535892432	0.085	0.132	-0.047
3451	COL4A2	COL4A2	chr13	+	111144416	111144524	111145557	111145629	111143579	111143687	111147688	111147814	3451	1443	1096	2001	1346	233	197	0.023374944	0.129691772602	0.527	0.557	-0.03
6557	MORF4L1	MORF4L1	chr15	+	79170554	79170601	79172853	79172921	79165122	79165399	79178482	79178569	6557	24	992	22	1804	172	193	0.023411235023	0.129691772602	0.026	0.013	0.013
6948	HDAC6	HDAC6	chrX	+	48682331	48682478	48682575	48682704	48682081	48682195	48682953	48683380	6948	158	208	158	146	272	254	0.0234067280534	0.129691772602	0.415	0.503	-0.088
6041	TSN	TSN	chr2	+	122518984	122519100	122520580	122520660	122513120	122513421	122522709	122525428	6041	8	90	7	271	241	205	0.0234551965377	0.129823197402	0.07	0.021	0.049
5993	PLEKHA5	PLEKHA5	chr12	+	19496256	19496368	19498775	19498822	19489448	19489550	19501332	19501453	5993	28	11	153	22	237	172	0.023475715793	0.129824755872	0.649	0.835	-0.186
5429	VWA9	VWA9	chr15	-	65874291	65874357	65877107	65877226	65871095	65871997	65883935	65884069	5429	60	40	178	67	244	191	0.0235170120931	0.129941113331	0.54	0.675	-0.135
2874	GOSR2	GOSR2	chr17	+	45009432	45009565	45012394	45012535	45006885	45006950	45015964	45018733	2874	22	115	15	175	258	266	0.0235714107437	0.130129604063	0.165	0.081	0.084
2284	RNF10	RNF10	chr12	+	121004627	121004783	121008993	121009094	121003230	121003332	121013433	121013491	2284	414	280	524	445	281	226	0.0239065976833	0.131866572776	0.543	0.486	0.057
851	HPCAL1	HPCAL1	chr2	+	10559859	10560261	10563108	10563214	10536960	10537046	10566849	10567743	851	1007	240	639	195	527	231	0.0239316087149	0.131891125349	0.648	0.59	0.058
1849	TMEM14B	TMEM14B	chr6	+	10751365	10751467	10755374	10755465	10749434	10749501	10756699	10757214	1849	0	120	13	336	227	216	0.0239766931617	0.131913411936	0.0	0.036	-0.036
2511	RBPJ	RBPJ	chr4	+	26431519	26431675	26432040	26432144	26430341	26430482	26432313	26436752	2511	189	154	239	138	281	229	0.0239973424364	0.131913411936	0.5	0.585	-0.085
6068	PTH1R	PTH1R	chr3	+	46925001	46925124	46935396	46935499	46922551	46922608	46937224	46937359	6068	16	283	4	230	248	228	0.0239919396218	0.131913411936	0.049	0.016	0.033
2894	RANBP3	RANBP3	chr19	-	5931414	5931542	5932462	5932555	5927978	5928098	5933424	5933490	2894	68	74	185	127	218	253	0.0240769949483	0.132237947426	0.516	0.628	-0.112
1642	RPAIN	RPAIN	chr17	+	5329290	5329402	5331390	5331531	5326088	5326149	5335861	5336340	1642	161	142	136	173	237	266	0.0243237016035	0.133478653367	0.56	0.469	0.091
6188	LRTOMT	LRTOMT	chr11	+	71799342	71799426	71800074	71800211	71791376	71791931	71804541	71804747	6188	0	13	10	29	209	262	0.024350022893	0.133508886204	0.0	0.302	-0.302
2845	P4HA2	P4HA2	chr5	-	131533898	131533964	131534013	131534073	131531104	131531173	131534571	131534625	2845	24	20	210	82	185	191	0.0244270477441	0.133588671167	0.553	0.726	-0.173
3149	AXIN1	AXIN1	chr16	-	364542	364683	396147	397106	354303	354441	402368	402676	3149	483	22	897	20	1084	266	0.024409189167	0.133588671167	0.843	0.917	-0.074
5329	GPR161	GPR161	chr1	-	168065745	168066470	168073714	168074132	168059801	168059906	168106627	168106811	5329	74	199	183	341	543	850	0.0243909577627	0.133588671167	0.368	0.457	-0.089
2238	MRPS15	MRPS15	chr1	-	36926292	36926377	36927688	36927764	36923523	36923582	36929406	36929451	2238	89	143	411	924	201	210	0.0244673750707	0.13369523942	0.394	0.317	0.077
199	DDX3X	DDX3X	chrX	+	41202468	41202604	41202989	41203075	41201989	41202089	41203282	41203381	199	1071	659	1500	795	261	211	0.0245648076718	0.133901423812	0.568	0.604	-0.036
4726	NDRG1	NDRG1	chr8	-	134292474	134292510	134296491	134296572	134276789	134276895	134309376	134309547	4726	260	176	54	59	206	161	0.0245677281102	0.133901423812	0.536	0.417	0.119
5420	EWSR1	EWSR1	chr22	+	29684594	29684775	29687553	29687588	29682911	29683123	29688125	29688158	5420	1200	181	2209	413	306	160	0.0245278418811	0.133901423812	0.776	0.737	0.039
1027	DCAF12	DCAF12	chr9	-	34089409	34089588	34093283	34093446	34086380	34088506	34096713	34096779	1027	84	129	360	388	288	304	0.0247037004692	0.134425846608	0.407	0.495	-0.088
3896	SYNE4	SYNE4	chr19	-	36497651	36497846	36499118	36499269	36496234	36496339	36499455	36499672	3896	0	3	58	25	276	320	0.0247268120028	0.134425846608	0.0	0.729	-0.729
899	FAM53B	FAM53B	chr10	-	126370175	126370948	126384726	126384781	126307862	126312173	126395204	126395456	899	22	418	17	148	180	898	0.0247208632408	0.134425846608	0.208	0.364	-0.156
5439	PEF1	PEF1	chr1	-	32098759	32098915	32100822	32101123	32098095	32098239	32110441	32110838	5439	145	121	400	458	426	281	0.0248153996899	0.134793216775	0.441	0.366	0.075
605	ANAPC7	ANAPC7	chr12	-	110815197	110815422	110819556	110819753	110813870	110814021	110820647	110820765	605	46	102	312	452	322	350	0.0248966217892	0.135119990506	0.329	0.429	-0.1
5304	NDUFA10	NDUFA10	chr2	-	240929490	240929599	240944626	240944712	240896788	240900603	240946732	240946787	5304	216	257	369	336	211	234	0.0250135097373	0.135639615355	0.482	0.549	-0.067
4702	PTK2	PTK2	chr8	-	141874410	141874498	141900641	141900868	141856697	141856777	141935759	141935848	4702	215	118	454	337	352	213	0.025091932412	0.135949954749	0.524	0.449	0.075
4583	LSM2	LSM2	chr6	-	31766253	31766284	31773851	31773919	31765766	31765826	31774531	31774761	4583	26	29	65	146	193	156	0.0251264660759	0.135958244248	0.42	0.265	0.155
4993	USP7	USP7	chr16	-	8993460	8993614	8994386	8994487	8992977	8993045	8994846	8994914	4993	351	388	432	380	226	279	0.0251358499888	0.135958244248	0.528	0.584	-0.056
1728	ALG11	ALG11	chr13	+	52593048	52593279	52598141	52599073	52586522	52586598	52602454	52603780	1728	65	174	132	526	356	1057	0.0251710328568	0.136033846484	0.526	0.427	0.099
1294	EIF3M	EIF3M	chr11	+	32610139	32610278	32610557	32610681	32605312	32605475	32611092	32611187	1294	84	522	118	1036	264	249	0.0252418084062	0.136245188885	0.132	0.097	0.035
2694	ZNF559	ZNF559	chr19	+	9443690	9443789	9449169	9449258	9435370	9435456	9449868	9449995	2694	0	35	4	27	224	214	0.0253163312784	0.136245188885	0.0	0.124	-0.124
316	AKR1E2	AKR1E2	chr10	+	4875541	4875658	4877866	4878001	4872866	4873034	4884612	4884696	316	2	2	14	0	242	260	0.0252629348326	0.136245188885	0.518	1.0	-0.482
3404	ZDHHC5	ZDHHC5	chr11	+	57439492	57440666	57449893	57450015	57435473	57435659	57455979	57456137	3404	660	55	2687	312	1299	247	0.0253029061239	0.136245188885	0.695	0.621	0.074
6833	GATA2	GATA2	chr3	-	128200661	128200787	128202702	128202848	128198264	128200161	128204569	128205211	6833	436	447	9	22	271	251	0.0252877427777	0.136245188885	0.475	0.275	0.2
5537	KIAA1191	KIAA1191	chr5	-	175777615	175777740	175782573	175782752	175775252	175775359	175786813	175786921	5537	100	136	174	340	304	250	0.025572981177	0.137511042959	0.377	0.296	0.081
4591	DLG1	DLG1	chr3	-	196802707	196802741	196803456	196803556	196796089	196796131	196807921	196807988	4591	96	13	382	101	225	159	0.0256999601881	0.13807809431	0.839	0.728	0.111
1494	MAP3K14-AS1	MAP3K14-AS1	chr17	+	43332501	43332585	43344479	43344695	43325291	43325370	43345375	43345997	1494	0	23	6	30	209	341	0.0257295247936	0.138121256528	0.0	0.246	-0.246
644	ARHGAP12	ARHGAP12	chr10	-	32103186	32103289	32106715	32106814	32101634	32101751	32109314	32109416	644	55	48	65	100	224	228	0.0257987533704	0.13826148945	0.538	0.398	0.14
816	TMEM206	TMEM206	chr1	-	212548534	212548642	212553236	212553379	212537815	212538718	212558615	212558767	816	60	22	100	70	268	233	0.0257784901938	0.13826148945	0.703	0.554	0.149
6300	FOSL1	FOSL1	chr11	-	65661484	65661592	65664279	65664477	65659606	65660767	65667711	65667997	6300	544	677	555	825	323	233	0.0259129946522	0.138757813601	0.367	0.327	0.04
1609	NME5	NME5	chr5	-	137464951	137465157	137474340	137474474	137464167	137464268	137475059	137475132	1609	9	25	6	61	259	331	0.0259716675957	0.138956003025	0.315	0.112	0.203
3324	TLE1	TLE1	chr9	-	84249011	84249216	84267128	84267203	84235355	84235472	84268888	84268951	3324	322	287	240	160	200	330	0.0260042903309	0.139014602061	0.649	0.712	-0.063
4893	DDR1	DDR1	chr6	+	30859778	30859965	30860072	30860319	30859156	30859256	30860844	30860940	4893	33	31	1214	642	312	372	0.0261188984299	0.139394952935	0.559	0.693	-0.134
5038	MEG3	MEG3	chr14	+	101297757	101297871	101302072	101302216	101295370	101296086	101302503	101302637	5038	1114	905	6	14	239	269	0.0261149585186	0.139394952935	0.581	0.325	0.256
3574	ENOSF1	ENOSF1	chr18	-	697239	697355	706469	706578	693881	693908	712503	712662	3574	12	4	17	0	234	241	0.026239867649	0.139924148768	0.755	1.0	-0.245
4012	RCE1	RCE1	chr11	+	66611426	66611510	66611756	66611835	66611229	66611332	66612339	66612507	4012	52	79	75	66	209	204	0.0263398353403	0.140230379542	0.391	0.526	-0.135
4456	SNRPE	SNRPE	chr1	+	203831309	203831350	203832790	203832853	203830712	203830871	203834168	203834247	4456	16	447	16	1007	166	188	0.0263410143956	0.140230379542	0.039	0.018	0.021
2452	TLE2	TLE2	chr19	-	3017837	3017857	3019696	3019771	3015650	3015758	3025017	3025080	2452	64	46	16	3	200	145	0.0263932752563	0.14039209019	0.502	0.795	-0.293
4910	NAA16	NAA16	chr13	+	41910785	41910892	41929279	41929352	41902859	41902979	41932439	41932609	4910	16	17	1	9	232	198	0.0265038045313	0.140863219609	0.445	0.087	0.358
3845	PAFAH1B1	PAFAH1B1	chr17	+	2541392	2541614	2568665	2568750	2496922	2497300	2569309	2569384	3845	353	212	561	261	347	210	0.0266199189657	0.141123352487	0.502	0.565	-0.063
3864	C18orf8	C18orf8	chr18	+	21106600	21106729	21107758	21107865	21104392	21104446	21109142	21109262	3864	77	63	130	64	254	232	0.0266407451071	0.141123352487	0.527	0.65	-0.123
505	RAVER1	RAVER1	chr19	-	10439317	10439787	10441135	10441202	10434050	10434242	10443964	10444314	505	137	718	145	567	192	595	0.0265958180375	0.141123352487	0.372	0.442	-0.07
601	HBEGF	HBEGF	chr5	-	139715456	139715612	139722219	139722397	139714242	139714333	139725495	139725669	601	537	427	383	378	303	281	0.0266385457662	0.141123352487	0.538	0.484	0.054
4721	ILF2	ILF2	chr1	-	153635494	153635609	153636518	153636606	153635180	153635271	153636871	153636950	4721	510	842	685	1331	213	240	0.0266726173109	0.141175610602	0.406	0.367	0.039
2215	BAHD1	BAHD1	chr15	+	40754110	40754493	40756059	40756219	40750649	40752095	40756669	40756746	2215	372	353	126	163	508	285	0.026899528775	0.14225925564	0.372	0.302	0.07
131	NUP50	NUP50	chr22	+	45571774	45571961	45574118	45574781	45567480	45567564	45577166	45577248	131	116	594	339	1340	312	788	0.0270736266007	0.143062038421	0.33	0.39	-0.06
380	CSGALNACT2	CSGALNACT2	chr10	+	43650344	43651258	43654162	43654379	43633892	43634015	43655941	43656043	380	577	136	304	100	1039	342	0.027109243976	0.143132345766	0.583	0.5	0.083
4926	YTHDF3	YTHDF3	chr8	+	64087889	64087975	64098705	64100303	64081945	64081970	64122240	64125346	4926	74	1890	77	2842	211	1723	0.027134068434	0.14314559951	0.242	0.181	0.061
652	ITFG3	ITFG3	chr16	+	313698	313774	314014	314170	313260	313401	314612	314715	652	125	170	172	164	201	281	0.0271685577391	0.143209776414	0.507	0.595	-0.088
3184	CAPRIN2	CAPRIN2	chr12	-	30886562	30886645	30887901	30888140	30884276	30884444	30893953	30894040	3184	165	4	56	6	364	208	0.0272260825535	0.143374518768	0.959	0.842	0.117
38	MPHOSPH9	MPHOSPH9	chr12	-	123687170	123687631	123687660	123687922	123686710	123686866	123694602	123694709	38	16	84	16	196	387	586	0.0272445110488	0.143374518768	0.224	0.11	0.114
6419	MOB4	MOB4	chr2	+	198388347	198388410	198400253	198400354	198380766	198380870	198404834	198404877	6419	8	192	50	539	188	226	0.0272764216356	0.143424790813	0.048	0.1	-0.052
2167	UBE3C	UBE3C	chr7	+	157015947	157016045	157018100	157018233	157009560	157009665	157023773	157024021	2167	3	44	4	406	223	258	0.0273510238584	0.143699277684	0.073	0.011	0.062
226	PGAP2	PGAP2	chr11	+	3832479	3832654	3845112	3845365	3829523	3829545	3845499	3845594	226	21	116	69	211	300	378	0.0273900425019	0.14378651608	0.186	0.292	-0.106
3728	ISYNA1	ISYNA1	chr19	-	18547782	18547915	18548408	18548570	18547139	18547289	18548669	18548798	3728	201	34	50	18	287	258	0.0274150633819	0.143800189366	0.842	0.714	0.128
2426	KEAP1	KEAP1	chr19	-	10599867	10600044	10600323	10600529	10596795	10597494	10602252	10602938	2426	66	53	264	331	331	302	0.027532687807	0.14428595638	0.532	0.421	0.111
5802	PPRC1	PPRC1	chr10	+	103902801	103902855	103904006	103904064	103898856	103901761	103904776	103904847	5802	137	104	80	36	179	183	0.0275526572979	0.14428595638	0.574	0.694	-0.12
2509	MTA1	MTA1	chr14	+	105911754	105911848	105916394	105916521	105905008	105905076	105916597	105916661	2509	74	238	127	281	219	252	0.0278753055048	0.145705254207	0.264	0.342	-0.078
3984	ATP6V0A1	ATP6V0A1	chr17	+	40620027	40620125	40622107	40622236	40618446	40618525	40629677	40629760	3984	42	43	132	76	223	254	0.0278766864236	0.145705254207	0.527	0.664	-0.137
5539	KIAA1191	KIAA1191	chr5	-	175777615	175777735	175786813	175786921	175775252	175775359	175788604	175788810	5539	151	139	272	343	233	245	0.027891824188	0.145705254207	0.533	0.455	0.078
6573	CENPN	CENPN	chr16	+	81051362	81051439	81053704	81053881	81050930	81050990	81056359	81056487	6573	30	71	169	238	202	302	0.0279924600905	0.146111986559	0.387	0.515	-0.128
6118	ACTN1	ACTN1	chr14	-	69360371	69360464	69369193	69369279	69358769	69359000	69371371	69371453	6118	357	353	2334	1930	211	218	0.0280177078168	0.146124874508	0.511	0.555	-0.044
120	DENND4C	DENND4C	chr9	+	19369834	19369985	19371753	19371818	19361843	19361961	19372034	19374266	120	75	31	143	31	276	190	0.0280744710995	0.146301975713	0.625	0.761	-0.136
3822	RRBP1	RRBP1	chr20	-	17616190	17616309	17617221	17617374	17614104	17614258	17622441	17622564	3822	699	460	694	548	278	244	0.0282336221092	0.147011920317	0.571	0.526	0.045
4241	DOPEY1	DOPEY1	chr6	+	83806643	83806834	83810423	83810605	83777384	83777498	83818628	83818799	4241	13	16	16	5	316	307	0.0283564687046	0.147531830284	0.441	0.757	-0.316
4589	DLG1	DLG1	chr3	-	196842797	196842954	196846280	196846401	196831773	196831876	196857397	196857542	4589	61	72	376	292	246	282	0.0283808099314	0.147538813379	0.493	0.596	-0.103
5089	ZFPM1	ZFPM1	chr16	+	88580794	88580928	88593221	88593324	88555438	88555561	88594439	88594646	5089	67	65	16	5	259	228	0.0287204987706	0.149183805355	0.476	0.738	-0.262
5533	KIAA1191	KIAA1191	chr5	-	175777615	175777740	175786813	175786921	175775252	175775359	175788604	175788810	5533	151	138	272	340	233	250	0.0289769717943	0.150373738036	0.54	0.462	0.078
6886	ZBTB8OS	ZBTB8OS	chr1	-	33099551	33099711	33100368	33100393	33097427	33097480	33116033	33116191	6886	4	1	28	71	150	285	0.0289964635932	0.150373738036	0.884	0.428	0.456
6175	TRAPPC13	TRAPPC13	chr5	+	64956525	64956724	64957876	64957977	64954194	64954328	64960063	64960211	6175	84	5	177	29	324	226	0.0290257304146	0.150403926179	0.921	0.81	0.111
3801	MND1	MND1	chr4	+	154315413	154315488	154330122	154330167	154279625	154279774	154335902	154336247	3801	16	2	87	48	200	170	0.0290750946643	0.150538121284	0.872	0.606	0.266
4781	UPF3A	UPF3A	chr13	+	115064314	115064475	115067205	115067500	115057108	115057267	115070263	115071291	4781	171	396	222	392	286	420	0.0291251143354	0.150554076117	0.388	0.454	-0.066
6693	TMPO	TMPO	chr12	+	98938728	98938839	98940136	98940225	98938219	98938315	98941350	98944157	6693	127	89	624	311	236	214	0.0291072211272	0.150554076117	0.564	0.645	-0.081
4409	ACD	ACD	chr16	-	67692457	67692544	67692622	67692719	67691664	67691756	67692830	67692982	4409	77	4	114	0	222	212	0.0291942691231	0.150790045431	0.948	1.0	-0.052
1239	BCAS2	BCAS2	chr1	-	115118210	115118372	115119308	115119379	115113320	115113371	115123919	115124012	1239	152	312	192	524	196	287	0.0292233505904	0.150818820625	0.416	0.349	0.067
2109	ABR	ABR	chr17	-	982569	982630	986759	986867	976864	976917	994904	995090	2109	34	37	338	211	233	186	0.0292801760205	0.150990618305	0.423	0.561	-0.138
2321	TCF25	TCF25	chr16	+	89970525	89970613	89972601	89972692	89967042	89967202	89973650	89973730	2321	322	481	257	301	213	216	0.0293210815153	0.15108011078	0.404	0.464	-0.06
1273	JUP	JUP	chr17	-	39919234	39919573	39920964	39921068	39914966	39915122	39921174	39921319	1273	44	201	1622	5188	229	464	0.0294585071288	0.151367769612	0.307	0.388	-0.081
1888	NT5C3B	NT5C3B	chr17	-	39985041	39985204	39987052	39987142	39983677	39983878	39988643	39988729	1888	92	175	280	384	215	288	0.0294070839054	0.151367769612	0.413	0.494	-0.081
2831	LIPG	LIPG	chr18	+	47107784	47108027	47108731	47108852	47101738	47101960	47109925	47110144	2831	3	6	1609	693	368	246	0.0295184847676	0.151367769612	0.251	0.608	-0.357
4588	DLG1	DLG1	chr3	-	196831773	196831876	196842797	196842954	196817782	196817897	196846280	196846401	4588	73	66	390	233	282	228	0.0294994344976	0.151367769612	0.472	0.575	-0.103
685	DPY19L1	DPY19L1	chr7	-	34997595	34997682	35006505	35006583	34994919	34994979	35009044	35009144	685	84	40	179	138	203	212	0.029427452874	0.151367769612	0.687	0.575	0.112
938	ANP32E	ANP32E	chr1	-	150202905	150203028	150204114	150204264	150201404	150201570	150208080	150208504	938	88	85	703	475	275	248	0.0294822977471	0.151367769612	0.483	0.572	-0.089
2096	CKLF-CMTM1	CKLF-CMTM1	chr16	+	66592092	66592251	66597024	66597120	66586465	66586696	66611006	66611105	2096	63	37	252	241	284	221	0.0296618305107	0.15198134403	0.57	0.449	0.121
1940	ATP13A2	ATP13A2	chr1	-	17320123	17320330	17322470	17322659	17318980	17319076	17322748	17322795	1940	28	24	319	142	314	332	0.029720676935	0.152035341316	0.552	0.704	-0.152
5195	SUPT6H	SUPT6H	chr17	+	27017938	27018081	27020713	27020854	27017099	27017247	27022369	27022565	5195	240	222	192	238	268	266	0.0297071204231	0.152035341316	0.518	0.445	0.073
6144	NTNG1	NTNG1	chr1	+	107866903	107867544	107937775	107937948	107690690	107691461	107950303	107950330	6144	299	57	1065	139	766	298	0.0297434689559	0.152035341316	0.671	0.749	-0.078
888	GSE1	GSE1	chr16	+	85667519	85667738	85682157	85682357	85646841	85647004	85687883	85688056	888	24	288	18	103	344	325	0.0299815822177	0.153130453763	0.073	0.142	-0.069
2347	TIRAP	TIRAP	chr11	+	126159559	126159728	126160356	126160480	126152981	126153048	126160697	126160856	2347	0	13	12	40	294	249	0.030019549976	0.153202397053	0.0	0.203	-0.203
6875	GSN	GSN	chr9	+	124044716	124044828	124062333	124062404	124043747	124043840	124064240	124064445	6875	2	35	13	49	237	196	0.0300825728271	0.153401991006	0.045	0.18	-0.135
2864	ULK2	ULK2	chr17	-	19748616	19748690	19750049	19750223	19746433	19746535	19752681	19752718	2864	45	9	101	47	299	199	0.0301204215449	0.153472997784	0.769	0.589	0.18
5171	UBA2	UBA2	chr19	+	34922765	34922836	34924252	34924317	34921480	34921564	34925772	34925873	5171	155	116	445	242	196	190	0.0302369337971	0.153944389134	0.564	0.641	-0.077
516	APOPT1	APOPT1	chr14	+	104037959	104038157	104053610	104053701	104029293	104029461	104056517	104057236	516	47	36	154	201	323	216	0.0302614330793	0.153946941478	0.466	0.339	0.127
5173	ANAPC16	ANAPC16	chr10	+	73979811	73980137	73983645	73983814	73975757	73975896	73990123	73990198	5173	79	329	346	1069	451	294	0.0303396351899	0.154222472063	0.135	0.174	-0.039
2472	AKNA	AKNA	chr9	-	117138745	117139812	117143339	117143726	117136372	117136447	117156636	117156685	2472	26	120	124	977	512	1192	0.0305430086477	0.155048622587	0.335	0.228	0.107
2930	ATAD3B	ATAD3B	chr1	+	1423242	1423294	1424583	1424654	1421923	1422048	1425636	1425804	2930	53	78	69	167	177	196	0.0305505002261	0.155048622587	0.429	0.314	0.115
3531	ZNF195	ZNF195	chr11	-	3394806	3394886	3398846	3399032	3392806	3392933	3400267	3400452	3531	4	14	4	81	311	205	0.0306400328886	0.155257354645	0.158	0.032	0.126
6389	PPOX	PPOX	chr1	+	161137784	161137917	161138221	161138366	161136889	161137024	161138782	161138973	6389	6	33	2	62	258	270	0.0306217409258	0.155257354645	0.16	0.033	0.127
4959	PPAPDC1B	PPAPDC1B	chr8	-	38125414	38125478	38125888	38125979	38124784	38124909	38126399	38126508	4959	91	125	107	96	216	189	0.030693738163	0.155406732688	0.389	0.494	-0.105
180	NMRK1	NMRK1	chr9	-	77684657	77684729	77684810	77684958	77683911	77684018	77692074	77692123	180	12	16	59	30	273	197	0.0307276552442	0.155446455415	0.351	0.587	-0.236
418	TSPAN17	TSPAN17	chr5	+	176083700	176083817	176083895	176083925	176083078	176083126	176084518	176086059	418	64	5	280	5	242	155	0.0307500470649	0.155446455415	0.891	0.973	-0.082
5957	SLC25A25	SLC25A25	chr9	+	130868007	130868160	130868631	130868799	130865959	130866118	130869307	130869458	5957	468	408	235	157	278	293	0.0308360298595	0.155758371298	0.547	0.612	-0.065
3533	ZNF195	ZNF195	chr11	-	3394806	3394905	3398846	3399032	3392806	3392933	3400267	3400452	3533	4	7	4	45	311	224	0.0310178007391	0.15617312168	0.292	0.06	0.232
4499	ING4	ING4	chr12	-	6762395	6762562	6765892	6765964	6762101	6762216	6772230	6772308	4499	3	133	9	100	197	292	0.0309608508118	0.15617312168	0.032	0.118	-0.086
6270	NRSN2	NRSN2	chr20	+	329892	330007	330281	330476	327369	327786	333853	335512	6270	16	50	43	283	240	320	0.031021478897	0.15617312168	0.299	0.168	0.131
7026	WLS	WLS	chr1	-	68614245	68614343	68615870	68616039	68613818	68613882	68619199	68619336	7026	636	388	204	92	294	223	0.0310398644025	0.15617312168	0.554	0.627	-0.073
751	PCNP	PCNP	chr3	+	101298633	101298848	101304280	101304355	101293041	101293123	101309058	101309114	751	306	260	1015	698	340	200	0.0309951470764	0.15617312168	0.409	0.461	-0.052
5129	DAG1	DAG1	chr3	+	49514281	49514333	49530259	49530406	49507564	49507866	49547851	49548252	5129	5	0	15	15	177	272	0.0310729885984	0.15621725851	1.0	0.606	0.394
3665	METAP2	METAP2	chr12	+	95888732	95888914	95889779	95889874	95887831	95887993	95897840	95897937	3665	388	204	666	440	307	220	0.0311250054605	0.156356233382	0.577	0.52	0.057
5921	MAP1LC3B	MAP1LC3B	chr16	+	87432420	87432476	87435780	87435887	87425800	87426073	87436528	87438380	5921	128	958	84	864	181	232	0.0312202430832	0.156711940046	0.146	0.111	0.035
5513	SCMH1	SCMH1	chr1	-	41618270	41618413	41625396	41625605	41617285	41617356	41626546	41626570	5513	44	16	51	40	334	268	0.0313186008919	0.157082740204	0.688	0.506	0.182
3323	TLE1	TLE1	chr9	-	84249011	84249216	84267098	84267203	84235355	84235472	84268888	84268951	3323	331	287	244	160	230	330	0.0314623302184	0.157680350274	0.623	0.686	-0.063
5087	ZNF131	ZNF131	chr5	+	43139266	43139411	43161350	43162033	43123310	43123412	43173419	43173550	5087	104	442	60	372	270	808	0.0314970950969	0.157731354447	0.413	0.326	0.087
4834	REV3L	REV3L	chr6	-	111636469	111636584	111643771	111643881	111634554	111634692	111650734	111650941	4834	58	48	41	16	235	240	0.0315455827327	0.157850946357	0.552	0.724	-0.172
2133	ARL6IP1	ARL6IP1	chr16	-	18806785	18806903	18809246	18809366	18805920	18806005	18810022	18810156	2133	608	471	1955	1299	245	243	0.0315703948582	0.157851974291	0.561	0.599	-0.038
1089	AUP1	AUP1	chr2	-	74756258	74756409	74756488	74756626	74755066	74755133	74756706	74757024	1089	283	51	383	103	263	276	0.0319551946526	0.159017968879	0.853	0.796	0.057
2811	ZNF146	ZNF146	chr19	+	36709023	36709097	36719649	36719721	36705503	36706098	36726560	36729675	2811	1	108	13	231	199	197	0.0319251102153	0.159017968879	0.009	0.053	-0.044
3843	NAPRT	NAPRT	chr8	-	144657155	144657263	144657360	144657515	144656954	144657070	144657592	144657695	3843	22	2	379	136	280	233	0.0320266899129	0.159017968879	0.902	0.699	0.203
4190	PAM	PAM	chr5	+	102360837	102361038	102363888	102363942	102355493	102355547	102364590	102366808	4190	135	120	222	275	326	179	0.0320170031004	0.159017968879	0.382	0.307	0.075
4269	SCP2	SCP2	chr1	+	53407467	53407525	53413680	53413752	53392900	53393137	53416426	53416558	4269	7	4	21	52	183	197	0.0319402479923	0.159017968879	0.653	0.303	0.35
4340	GS1-124K5.11	GS1-124K5.11	chr7	-	66041741	66041919	66053498	66053567	66038371	66038537	66057243	66057394	4340	0	203	3	82	194	303	0.0318472642546	0.159017968879	0.0	0.054	-0.054
5294	GLB1L	GLB1L	chr2	-	220104496	220104555	220104912	220105007	220104282	220104404	220107235	220107296	5294	5	21	16	19	220	184	0.0320093515399	0.159017968879	0.166	0.413	-0.247
5579	C1orf43	C1orf43	chr1	-	154184933	154185100	154186368	154186422	154179176	154180124	154186932	154187050	5579	46	161	164	383	179	292	0.0320225025651	0.159017968879	0.318	0.411	-0.093
6778	SRF	SRF	chr6	+	43143443	43143705	43144285	43144405	43141584	43141851	43146031	43146223	6778	622	260	603	199	387	245	0.0320106129608	0.159017968879	0.602	0.657	-0.055
1361	BTBD7	BTBD7	chr14	-	93712170	93712632	93714821	93715000	93703895	93709434	93717808	93717998	1361	24	109	214	592	304	587	0.0320977236054	0.159124340749	0.298	0.411	-0.113
2943	AIDA	AIDA	chr1	-	222860936	222861000	222867130	222867185	222849437	222849560	222867551	222867605	2943	22	2	224	0	180	189	0.0320913760657	0.159124340749	0.92	1.0	-0.08
5934	EPHB1	EPHB1	chr3	+	134920315	134920531	134959989	134960139	134911417	134911665	134967157	134967351	5934	176	115	123	52	341	275	0.0321910906124	0.15946397396	0.552	0.656	-0.104
3854	MAP3K6	MAP3K6	chr1	-	27682159	27682236	27682516	27682590	27681669	27681960	27682878	27682991	3854	183	123	59	63	199	202	0.0322719263329	0.159741055112	0.602	0.487	0.115
3177	IST1	IST1	chr16	+	71957190	71957283	71958671	71958720	71956376	71956583	71961516	71964540	3177	245	207	259	163	218	174	0.032394095701	0.159798617784	0.486	0.559	-0.073
3329	PPP1R13B	PPP1R13B	chr14	-	104204030	104204197	104205015	104205149	104200087	104201532	104205222	104205360	3329	149	48	40	25	259	292	0.0324016681627	0.159798617784	0.778	0.643	0.135
4351	BNIP2	BNIP2	chr15	-	59961474	59961561	59963381	59963513	59961090	59961189	59964835	59964938	4351	202	163	269	159	257	212	0.0324330164232	0.159798617784	0.506	0.583	-0.077
4466	SIRT6	SIRT6	chr19	-	4177075	4177135	4179100	4179283	4175838	4175934	4180778	4180906	4466	72	34	59	51	308	185	0.0323878009814	0.159798617784	0.56	0.41	0.15
5012	ZGRF1	ZGRF1	chr4	-	113507600	113507739	113508435	113509085	113506696	113506881	113510879	113511030	5012	44	15	77	10	775	264	0.032423974597	0.159798617784	0.5	0.724	-0.224
6038	CDC23	CDC23	chr5	-	137542235	137542373	137548679	137548752	137537801	137537844	137548840	137549032	6038	35	25	93	125	198	263	0.0324302102304	0.159798617784	0.65	0.497	0.153
7003	OSBPL8	OSBPL8	chr12	-	76772231	76772330	76778033	76778130	76769052	76769150	76779947	76780046	7003	35	68	139	163	222	224	0.0324955471251	0.159983833314	0.342	0.462	-0.12
3445	HACL1	HACL1	chr3	-	15626754	15626849	15631046	15631119	15624383	15624496	15633106	15633187	3445	28	15	32	40	198	220	0.0329241138764	0.161721432249	0.675	0.471	0.204
5257	ERCC1	ERCC1	chr19	-	45916934	45917003	45917220	45917292	45910590	45912983	45918118	45918218	5257	208	153	136	141	197	194	0.0329030943983	0.161721432249	0.572	0.487	0.085
6471	NMD3	NMD3	chr3	+	160952514	160952643	160952909	160953000	160951186	160951267	160955900	160955979	6471	135	68	226	167	254	216	0.0329034586435	0.161721432249	0.628	0.535	0.093
5327	ZNF250	ZNF250	chr8	-	146112224	146112287	146114965	146115079	146102335	146108221	146115317	146115459	5327	35	7	31	18	239	188	0.0330415936923	0.16217431028	0.797	0.575	0.222
6469	ZNF571-AS1	ZNF571-AS1	chr19	+	38056932	38056991	38060751	38060898	38042272	38042567	38076239	38078248	6469	5	22	4	2	184	272	0.0332021852378	0.16283793448	0.251	0.747	-0.496
1751	CDC123	CDC123	chr10	+	12288147	12288276	12291579	12291717	12280455	12280484	12292309	12292589	1751	133	124	807	562	254	263	0.0332424069745	0.162910649917	0.526	0.598	-0.072
6215	ZNF438	ZNF438	chr10	-	31212215	31212344	31230503	31230580	31197861	31197944	31273297	31273355	6215	5	4	15	1	202	254	0.0333462165329	0.163294640503	0.611	0.95	-0.339
1579	DNAJA2	DNAJA2	chr16	-	47005260	47005484	47005807	47005867	47001995	47002076	47007405	47007625	1579	194	687	174	790	185	349	0.0335981063413	0.164402633241	0.348	0.294	0.054
1298	TRAPPC4	TRAPPC4	chr11	+	118890859	118890963	118892469	118892596	118889240	118889680	118894030	118894385	1298	5	173	3	708	229	252	0.0336523779906	0.164542686593	0.031	0.005	0.026
2524	DENND2A	DENND2A	chr7	-	140246598	140246739	140255435	140255513	140244417	140244566	140257942	140258012	2524	43	81	180	216	203	266	0.0338046751516	0.164990602103	0.41	0.522	-0.112
2928	FBRS	FBRS	chr16	+	30672500	30672536	30672624	30672654	30671583	30671763	30673740	30673789	2928	31	23	22	37	161	155	0.0338211444685	0.164990602103	0.565	0.364	0.201
5960	HIF1A	HIF1A	chr14	+	62204804	62205091	62207222	62207345	62203606	62203827	62207472	62207906	5960	508	298	1930	948	412	248	0.0337998486381	0.164990602103	0.506	0.551	-0.045
2405	TBC1D24	TBC1D24	chr16	+	2548238	2548397	2549357	2549421	2546034	2547114	2549835	2549931	2405	21	2	39	17	284	189	0.0338983152985	0.165241407781	0.875	0.604	0.271
3827	COPE	COPE	chr19	-	19017768	19017921	19021779	19021880	19016384	19016438	19023792	19023855	3827	389	526	642	723	226	278	0.033924619934	0.165244067484	0.476	0.522	-0.046
126	UCK2	UCK2	chr1	+	165865426	165865569	165872418	165872516	165860462	165860559	165875157	165875206	126	151	122	546	327	268	223	0.033990885471	0.165441221773	0.507	0.581	-0.074
2380	DNAJC21	DNAJC21	chr5	+	34941200	34941288	34944971	34945130	34938962	34939114	34945865	34945908	2380	186	343	140	344	213	284	0.034134019462	0.165635200339	0.42	0.352	0.068
3242	C6orf106	C6orf106	chr6	-	34574331	34574681	34614377	34614575	34555056	34558377	34622401	34622556	3242	191	277	497	910	323	475	0.0341282693201	0.165635200339	0.503	0.445	0.058
6519	CDH3	CDH3	chr16	+	68725622	68725829	68729157	68729288	68721414	68721639	68729679	68729826	6519	22	5	3032	1829	332	256	0.0341094454632	0.165635200339	0.772	0.561	0.211
7065	EIF3B	EIF3B	chr7	+	2405951	2406083	2406159	2406226	2404006	2404164	2406633	2406680	7065	540	154	1359	484	257	192	0.03411676943	0.165635200339	0.724	0.677	0.047
5546	KIAA1191	KIAA1191	chr5	-	175779624	175779751	175782573	175782752	175777615	175777740	175788604	175788810	5546	95	213	137	430	304	252	0.0342076238062	0.165866898501	0.27	0.209	0.061
2500	ATP8A1	ATP8A1	chr4	-	42592827	42592901	42596305	42596379	42590276	42590346	42602494	42602535	2500	3	3	30	3	199	199	0.0343992150046	0.166544123966	0.5	0.909	-0.409
3048	SETD6	SETD6	chr16	+	58550711	58550832	58551954	58552135	58550381	58550576	58552304	58552447	3048	10	45	48	97	246	306	0.0343958020181	0.166544123966	0.217	0.381	-0.164
5720	VAV2	VAV2	chr9	-	136726495	136726554	136804224	136804341	136699393	136699462	136857196	136857446	5720	108	67	198	182	242	184	0.0344628949067	0.166726599417	0.551	0.453	0.098
1869	DSN1	DSN1	chr20	-	35396371	35396445	35399275	35399596	35395171	35395244	35399827	35399876	1869	67	10	321	98	446	199	0.0345099765289	0.166828560236	0.749	0.594	0.155
2956	PDLIM3	PDLIM3	chr4	-	186435423	186435491	186435856	186436044	186427675	186427806	186444515	186444600	2956	5	2	22	0	313	193	0.034590823896	0.167093475371	0.607	1.0	-0.393
892	NUDT1	NUDT1	chr7	+	2284197	2284361	2289491	2289637	2281856	2281891	2290463	2290780	892	91	133	101	217	289	271	0.0346515322052	0.167260781863	0.391	0.304	0.087
6349	LCMT1	LCMT1	chr16	+	25182034	25182126	25186257	25186355	25180432	25180534	25189321	25189551	6349	57	46	253	126	217	223	0.0346882557528	0.167312150868	0.56	0.674	-0.114
3544	EZH1	EZH1	chr17	-	40874812	40874933	40876322	40876442	40872290	40872467	40879652	40879781	3544	14	24	37	26	245	246	0.034759486905	0.167529758449	0.369	0.588	-0.219
6289	PYROXD1	PYROXD1	chr12	+	21602496	21602625	21605014	21605088	21598280	21598400	21608065	21608226	6289	34	11	93	66	254	199	0.0348436326549	0.167809236848	0.708	0.525	0.183
1831	ERGIC3	ERGIC3	chr20	+	34136560	34136618	34142814	34142846	34136261	34136427	34143803	34143900	1831	420	324	269	264	183	157	0.034943117985	0.168162116935	0.527	0.466	0.061
647	SEC61A2	SEC61A2	chr10	+	12178103	12178169	12185115	12185194	12175239	12175307	12191593	12191725	647	17	56	20	28	191	204	0.0349909615176	0.168266130536	0.245	0.433	-0.188
1930	FAM134A	FAM134A	chr2	+	220045391	220045476	220045783	220045927	220044831	220044967	220046090	220046185	1930	109	215	143	390	210	269	0.0351523702589	0.168789262882	0.394	0.32	0.074
3011	LYPLA1	LYPLA1	chr8	-	54965214	54965316	54967619	54967693	54963571	54963748	54974813	54974884	3011	14	38	511	725	199	227	0.0351440422266	0.168789262882	0.296	0.446	-0.15
2680	RAB34	RAB34	chr17	-	27042817	27042919	27043920	27044012	27042658	27042723	27044230	27044443	2680	210	426	229	592	217	227	0.0352340979039	0.168966439015	0.34	0.288	0.052
4090	NR4A2	NR4A2	chr2	-	157182661	157182840	157187179	157187303	157180943	157182512	157188991	157189287	4090	199	495	18	22	249	304	0.0352682871148	0.168966439015	0.329	0.5	-0.171
4716	ZNF92	ZNF92	chr7	+	64852814	64852941	64853718	64853814	64838711	64838913	64863253	64866048	4716	51	26	45	45	252	221	0.0352515646461	0.168966439015	0.632	0.467	0.165
104	FAM96A	FAM96A	chr15	-	64367690	64367736	64373300	64373350	64364757	64365227	64380885	64381050	104	8	54	91	280	175	171	0.0353360818581	0.169038751021	0.126	0.241	-0.115
6493	PXMP2	PXMP2	chr12	+	133272469	133272632	133277835	133277955	133266848	133266962	133281204	133281577	6493	122	193	181	207	288	245	0.0353158243525	0.169038751021	0.35	0.427	-0.077
3085	ST13	ST13	chr22	-	41244297	41244373	41246826	41246884	41240842	41240913	41252434	41253012	3085	465	767	536	1045	183	201	0.0354657488779	0.169532622244	0.4	0.36	0.04
3140	SEMA7A	SEMA7A	chr15	-	74710608	74710650	74711141	74711293	74710217	74710310	74726081	74726299	3140	36	9	420	225	277	167	0.0355007811702	0.169573723907	0.707	0.529	0.178
5693	SAMD8	SAMD8	chr10	+	76924402	76924498	76928298	76928416	76910271	76910864	76935823	76935974	5693	106	114	34	62	221	243	0.0356101898191	0.169969767626	0.506	0.376	0.13
6969	G3BP2	G3BP2	chr4	-	76582107	76582198	76582740	76582914	76580951	76581054	76584026	76584108	6969	609	305	826	500	299	216	0.0356603526285	0.17008264841	0.591	0.544	0.047
2090	PHYHD1	PHYHD1	chr9	+	131698726	131698782	131702647	131702776	131696289	131696337	131702877	131702994	2090	5	0	119	97	181	254	0.0356915292617	0.170104873859	1.0	0.633	0.367
2756	CLIP1	CLIP1	chr12	-	122831921	122832026	122835657	122835690	122825299	122826244	122837272	122837333	2756	7	16	11	6	158	230	0.0357762125081	0.170381888077	0.389	0.727	-0.338
867	NUP153	NUP153	chr6	-	17628885	17629770	17632880	17633075	17616757	17616926	17637383	17638001	867	427	1994	326	1281	320	1010	0.035852064244	0.170616463001	0.403	0.445	-0.042
6692	GLB1	GLB1	chr3	-	33106954	33107049	33110311	33110462	33099580	33099761	33114035	33114205	6692	87	34	417	255	276	220	0.0361269085498	0.171796974312	0.671	0.566	0.105
2636	JADE2	JADE2	chr5	+	133896435	133896647	133897889	133898057	133895519	133895680	133900183	133900300	2636	1	5	186	118	337	293	0.0362197071122	0.172110682315	0.148	0.578	-0.43
1108	DIAPH3	DIAPH3	chr13	-	60667761	60667866	60686143	60686320	60616823	60616954	60737720	60738119	1108	0	6	134	214	302	230	0.0363438179331	0.172572606988	0.0	0.323	-0.323
4436	PSMA3	PSMA3	chr14	+	58714467	58714550	58718836	58718960	58711522	58711659	58724462	58724564	4436	123	231	464	1134	208	249	0.036414515598	0.172780412397	0.389	0.329	0.06
1170	CENPH	CENPH	chr5	+	68491543	68491618	68492879	68492936	68490473	68490522	68498332	68498396	1170	24	18	93	142	200	182	0.0365490333575	0.173290501839	0.548	0.373	0.175
5618	ZC3H11A	ZC3H11A	chr1	+	203799250	203799331	203800788	203800899	203798907	203799024	203802918	203802981	5618	175	302	190	247	206	236	0.0368003566095	0.17435324051	0.399	0.468	-0.069
149	CCM2	CCM2	chr7	+	45109424	45109560	45112324	45112382	45104061	45104245	45113058	45113170	149	13	25	50	218	261	183	0.0369583516826	0.174714683894	0.267	0.139	0.128
3820	DYNC1LI2	DYNC1LI2	chr16	-	66776340	66776571	66783099	66783216	66769977	66770147	66785175	66785249	3820	91	258	256	539	242	356	0.036952181852	0.174714683894	0.342	0.411	-0.069
6981	ZNF133	ZNF133	chr20	+	18270542	18270718	18286962	18287037	18268926	18269248	18295712	18297640	6981	0	5	6	5	301	200	0.0369122188191	0.174714683894	0.0	0.444	-0.444
5893	ACP2	ACP2	chr11	-	47266855	47266973	47267024	47267123	47266285	47266418	47267232	47267385	5893	110	33	149	74	224	243	0.0372890371733	0.176148139519	0.783	0.686	0.097
2169	UBE3C	UBE3C	chr7	+	156956503	156956557	156961741	156961816	156931654	156932032	156962997	156963144	2169	17	27	52	174	179	200	0.0373990011142	0.176537595399	0.413	0.25	0.163
3116	CIZ1	CIZ1	chr9	-	130950141	130950213	130952607	130952723	130947825	130948055	130952966	130953141	3116	86	61	153	165	241	197	0.0375264009329	0.177008722047	0.535	0.431	0.104
1160	ZNF33A	ZNF33A	chr10	+	38314275	38314339	38323253	38323328	38306218	38306314	38343302	38348995	1160	9	2	14	17	189	200	0.0375662119031	0.177066311064	0.826	0.466	0.36
4328	USP31	USP31	chr16	-	23091266	23091492	23093758	23093878	23085042	23085201	23096180	23096310	4328	17	50	44	64	245	351	0.0376643501477	0.177370125997	0.328	0.496	-0.168
6466	INTS8	INTS8	chr8	+	95848751	95848859	95850690	95850846	95844219	95844402	95853718	95853819	6466	47	46	116	187	233	281	0.0376859675345	0.177370125997	0.552	0.428	0.124
3265	AHSA1	AHSA1	chr14	+	77934425	77934527	77934799	77934851	77931881	77932010	77935419	77935815	3265	788	393	592	357	227	177	0.0377395826711	0.17749224548	0.61	0.564	0.046
1169	NUDT9	NUDT9	chr4	+	88356132	88356372	88359428	88359524	88343727	88344164	88362980	88363067	1169	118	31	390	161	365	221	0.0379179161108	0.177805500314	0.697	0.595	0.102
2170	UBE3C	UBE3C	chr7	+	156962997	156963144	156967612	156967728	156956503	156956557	156971383	156971541	2170	12	22	64	271	272	241	0.0379349584834	0.177805500314	0.326	0.173	0.153
3245	KIF1A	KIF1A	chr2	-	241728652	241728729	241737063	241737229	241727467	241727647	241759538	241759725	3245	136	279	16	60	291	202	0.0379268122565	0.177805500314	0.253	0.156	0.097
5	AARSD1	AARSD1	chr17	-	41103816	41103911	41106892	41106984	41102542	41102745	41107174	41107241	5	59	81	141	125	217	220	0.0379447747358	0.177805500314	0.425	0.533	-0.108
6356	IRAK1	IRAK1	chrX	-	153279492	153279729	153281482	153281548	153278493	153278794	153281887	153282095	6356	42	27	475	175	191	362	0.0379241320357	0.177805500314	0.747	0.837	-0.09
6263	LARGE	LARGE	chr22	-	34157357	34157545	34252727	34252790	34046352	34046654	34315982	34316416	6263	6	228	0	166	188	313	0.0380295780883	0.178072805428	0.042	0.0	0.042
4342	GS1-124K5.11	GS1-124K5.11	chr7	-	66041741	66041916	66053498	66053567	66038371	66038537	66057243	66057394	4342	0	161	3	79	194	300	0.0381415575008	0.178466879189	0.0	0.055	-0.055
6834	SERPINE1	SERPINE1	chr7	+	100775155	100775350	100776975	100777174	100770369	100770525	100778774	100778875	6834	746	2519	109	465	320	324	0.0381910961825	0.178489914839	0.231	0.192	0.039
6846	SERPINE1	SERPINE1	chr7	+	100773701	100773935	100776975	100777174	100770369	100770525	100778774	100778875	6846	1778	2519	277	465	359	324	0.0382021283045	0.178489914839	0.389	0.35	0.039
2566	TRMT10B	TRMT10B	chr9	+	37762573	37762682	37763625	37763750	37761899	37762114	37768072	37768225	2566	24	8	30	27	234	250	0.0383624546222	0.179108549055	0.762	0.543	0.219
3225	PPIF	PPIF	chr10	+	81111242	81111339	81112072	81112148	81109420	81109509	81113462	81115089	3225	254	182	600	544	222	201	0.0385147484837	0.17968880838	0.558	0.5	0.058
2796	DNAJC10	DNAJC10	chr2	+	183597225	183597269	183600975	183601113	183595756	183595834	183605025	183605115	2796	34	28	375	534	169	263	0.0387542775465	0.180674920393	0.654	0.522	0.132
1455	MRPL43	MRPL43	chr10	-	102743704	102743831	102746505	102746732	102743511	102743574	102746846	102746953	1455	329	9	741	7	352	252	0.0388532622912	0.180928409771	0.963	0.987	-0.024
1509	AP2M1	AP2M1	chr3	+	183894738	183894855	183896644	183896910	183892633	183892747	183897956	183898039	1509	247	930	695	3112	242	391	0.0389214661706	0.180928409771	0.3	0.265	0.035
3760	SERINC3	SERINC3	chr20	-	43138531	43138669	43139929	43140009	43135467	43135637	43141441	43141635	3760	41	75	272	323	205	263	0.0388822730712	0.180928409771	0.412	0.519	-0.107
770	MLH1	MLH1	chr3	+	37089009	37089174	37090007	37090100	37083758	37083822	37090394	37090508	770	123	125	234	170	290	218	0.0389139441804	0.180928409771	0.425	0.509	-0.084
3115	CIZ1	CIZ1	chr9	-	130947825	130948055	130952607	130952723	130942999	130943078	130952966	130953141	3115	76	122	128	299	241	355	0.0390210033413	0.181259765702	0.479	0.387	0.092
280	RNF19B	RNF19B	chr1	-	33409619	33409760	33411114	33411229	33407852	33408060	33412002	33412165	280	254	311	130	116	240	266	0.0392577757458	0.182227663827	0.475	0.554	-0.079
182	ST7L	ST7L	chr1	-	113126593	113126748	113134146	113134225	113124996	113125094	113140592	113140708	182	4	18	22	29	204	280	0.0393588760856	0.182564851836	0.234	0.51	-0.276
6830	RNF14	RNF14	chr5	+	141357867	141358395	141359687	141359916	141354368	141354520	141362944	141363117	6830	155	94	734	328	653	354	0.0394302178674	0.182631658931	0.472	0.548	-0.076
6995	IPO11	IPO11	chr5	+	61887403	61887499	61897590	61897675	61856962	61857084	61922980	61924416	6995	11	15	112	63	221	210	0.0394076486749	0.182631658931	0.411	0.628	-0.217
5507	CAD	CAD	chr2	+	27461909	27462100	27462198	27462339	27461298	27461500	27462564	27462666	5507	37	18	320	285	316	266	0.0395033459295	0.182838357964	0.634	0.486	0.148
1242	KLHDC3	KLHDC3	chr6	+	42985256	42985433	42985590	42985706	42984871	42985084	42985882	42985954	1242	402	270	452	377	302	241	0.0396887327152	0.183431714963	0.543	0.489	0.054
4775	APOA1BP	APOA1BP	chr1	+	156561892	156562001	156562156	156562267	156561557	156561778	156562348	156562462	4775	127	203	270	571	234	236	0.0396686992564	0.183431714963	0.387	0.323	0.064
654	CASP8	CASP8	chr2	+	202137620	202137665	202141549	202141827	202137360	202137499	202149538	202150040	654	6	17	13	10	170	403	0.0397361952792	0.183518857247	0.456	0.755	-0.299
4913	SRP19	SRP19	chr5	+	112198204	112198280	112200153	112200225	112196884	112197114	112200317	112200429	4913	117	108	301	199	201	197	0.039797099539	0.183667909024	0.515	0.597	-0.082
3887	UEVLD	UEVLD	chr11	-	18555876	18556000	18557952	18558016	18552949	18554034	18566169	18566343	3887	5	14	90	86	189	249	0.0398294713723	0.18368516093	0.32	0.58	-0.26
5583	BFAR	BFAR	chr16	+	14743660	14743830	14748922	14749067	14742244	14742449	14755748	14755922	5583	129	59	389	255	295	270	0.0398771060579	0.183772726553	0.667	0.583	0.084
672	DAGLB	DAGLB	chr7	-	6461357	6461435	6464382	6464466	6456471	6456552	6465618	6465745	672	32	30	66	31	209	203	0.0400302121772	0.184345880199	0.509	0.674	-0.165
2710	BAP1	BAP1	chr3	-	52439125	52439310	52439780	52439928	52438468	52438602	52440268	52440392	2710	179	215	339	313	273	310	0.0401453975203	0.184743705232	0.486	0.552	-0.066
6337	EEF2KMT	EEF2KMT	chr16	-	5141794	5141896	5143484	5143565	5140432	5140566	5145452	5145515	6337	0	4	51	46	206	227	0.0402237491457	0.184971577613	0.0	0.55	-0.55
6641	MSH3	MSH3	chr5	+	80037282	80037367	80057364	80057497	80024669	80024784	80063751	80063939	6641	8	25	55	71	210	258	0.0403277623391	0.185317045419	0.282	0.488	-0.206
4211	SLC25A44	SLC25A44	chr1	+	156165803	156165964	156169625	156170263	156163722	156164038	156177676	156177804	4211	8	961	13	623	286	763	0.0404671132268	0.185824288726	0.022	0.053	-0.031
3892	LIN54	LIN54	chr4	-	83891479	83891622	83900035	83900159	83867410	83867627	83905313	83906029	3892	45	92	49	58	249	268	0.0405563793014	0.186100982274	0.345	0.476	-0.131
5875	RAB5B	RAB5B	chr12	+	56383730	56383882	56384465	56384588	56380652	56380907	56385143	56385237	5875	186	158	543	594	277	248	0.0406700428502	0.186489152884	0.513	0.45	0.063
5878	IRF3	IRF3	chr19	-	50166599	50166771	50167930	50168103	50166444	50166515	50168887	50169132	5878	162	366	209	609	298	297	0.0409529247867	0.18765215179	0.306	0.255	0.051
1070	CD44	CD44	chr11	+	35219667	35219793	35229651	35229753	35211381	35211612	35236398	35236461	1070	6	4	558	1434	251	227	0.0409894790022	0.187685587294	0.576	0.26	0.316
3312	STAT3	STAT3	chr17	-	40475021	40475161	40475277	40475372	40474302	40474512	40475590	40475643	3312	481	807	319	442	220	265	0.0411790585863	0.188419158938	0.418	0.465	-0.047
3796	PCMTD1	PCMTD1	chr8	-	52758220	52758323	52773404	52773806	52730134	52733278	52811489	52811746	3796	117	0	156	5	527	228	0.0413401520788	0.189021436625	1.0	0.931	0.069
6914	BCAR3	BCAR3	chr1	-	94037226	94037398	94041570	94041686	94033296	94033408	94047857	94048510	6914	21	12	637	761	241	297	0.0415229540586	0.189722044363	0.683	0.508	0.175
608	THYN1	THYN1	chr11	-	134119060	134119156	134119721	134119814	134118702	134118853	134120168	134120237	608	86	41	171	128	218	221	0.0416337048846	0.190092681021	0.68	0.575	0.105
6487	ATP5G1	ATP5G1	chr17	+	46970770	46970818	46971733	46971811	46970147	46970202	46972517	46972696	6487	6	142	10	748	173	203	0.0416802304241	0.190169756878	0.047	0.015	0.032
5740	ERMARD	ERMARD	chr6	+	170176429	170176507	170176550	170176769	170176035	170176161	170179277	170179391	5740	2	178	6	110	203	344	0.0418921981602	0.190865377271	0.019	0.085	-0.066
5910	LINC01128	LINC01128	chr1	+	783033	783186	787306	787490	764382	764484	788050	788146	5910	62	94	19	54	278	309	0.0418701165679	0.190865377271	0.423	0.281	0.142
5763	VEZT	VEZT	chr12	+	95650925	95651015	95656681	95656857	95650325	95650398	95660132	95660408	5763	27	203	133	640	215	301	0.0419479310613	0.190927945566	0.157	0.225	-0.068
6177	AMPD2	AMPD2	chr1	+	110163535	110163888	110167924	110168055	110162434	110162900	110168283	110168414	6177	14	55	16	144	478	256	0.0419654564689	0.190927945566	0.12	0.056	0.064
1758	ANKRD17	ANKRD17	chr4	-	73956383	73958017	73959795	73959945	73944358	73944607	73962833	73962989	1758	82	1090	221	2243	275	1759	0.042001293544	0.190955562073	0.325	0.387	-0.062
5696	EPAS1	EPAS1	chr2	+	46603677	46603892	46605032	46605226	46602828	46602976	46605795	46605906	5696	763	313	556	183	340	319	0.0421158531573	0.191288096343	0.696	0.74	-0.044
5803	PPRC1	PPRC1	chr10	+	103902801	103902855	103906428	103907149	103898856	103901761	103908128	103908278	5803	120	1925	64	736	179	846	0.0421638921636	0.191288096343	0.228	0.291	-0.063
6589	FARP1	FARP1	chr13	+	99083296	99083534	99087829	99087960	99076825	99076904	99091057	99091126	6589	621	276	1210	642	363	256	0.0421496225205	0.191288096343	0.613	0.571	0.042
2937	ATG7	ATG7	chr3	+	11421445	11421526	11468277	11468400	11406132	11406208	11596284	11599139	2937	29	20	84	112	206	248	0.0422011222533	0.191321695587	0.636	0.474	0.162
1907	MED14	MED14	chrX	-	40525971	40526103	40531112	40531224	40523558	40523741	40534472	40534613	1907	38	63	144	148	237	257	0.0423298696059	0.191769854182	0.395	0.513	-0.118
339	C5orf38	C5orf38	chr5	+	2752793	2752868	2753398	2753469	2752244	2752578	2755142	2755511	339	2	6	3	0	200	196	0.0424914472931	0.19236600874	0.246	1.0	-0.754
3468	VPS29	VPS29	chr12	-	110936624	110936664	110937261	110937351	110933816	110934008	110939853	110939945	3468	19	9	8	13	215	165	0.042539161011	0.192388082814	0.618	0.321	0.297
5230	EDEM2	EDEM2	chr20	-	33722540	33722752	33725682	33725808	33719444	33719586	33730175	33730281	5230	27	57	132	165	251	337	0.0425563038992	0.192388082814	0.389	0.518	-0.129
5261	TFRC	TFRC	chr3	-	195802029	195802231	195803934	195803993	195798873	195799023	195808913	195809032	5261	0	131	9	338	184	327	0.0425883649287	0.192397437336	0.0	0.045	-0.045
5084	MZF1	MZF1	chr19	-	59081710	59081894	59082360	59082796	59080882	59080953	59084739	59084942	5084	85	42	83	68	561	309	0.0427098427617	0.192810444276	0.527	0.402	0.125
106	PLAGL1	PLAGL1	chr6	-	144269121	144269597	144281605	144281693	144261436	144263800	144285923	144285955	106	27	331	26	569	213	601	0.0428384015076	0.193254814115	0.187	0.114	0.073
3079	TAGLN2	TAGLN2	chr1	-	159889063	159889166	159889450	159889625	159887896	159888731	159890119	159890327	3079	2568	1884	6596	5202	300	228	0.0429631586893	0.193545409404	0.509	0.491	0.018
6985	LGALS1	LGALS1	chr22	+	38072992	38073072	38074489	38074661	38071612	38071718	38075609	38075809	6985	1140	3125	574	1391	205	297	0.0429436381061	0.193545409404	0.346	0.374	-0.028
1310	OLA1	OLA1	chr2	-	175094035	175094179	175111442	175111543	175087760	175087888	175113179	175113365	1310	189	529	339	1175	226	269	0.0430403897988	0.193752554257	0.298	0.256	0.042
4317	GTF2B	GTF2B	chr1	-	89329663	89329797	89352943	89353050	89325822	89325969	89357165	89357301	4317	347	492	168	303	232	259	0.0430695467451	0.193752554257	0.441	0.382	0.059
2461	COX6B1	COX6B1	chr19	+	36142134	36142251	36145472	36145573	36139124	36139305	36149495	36149686	2461	924	875	1625	1363	242	226	0.0431640252015	0.194041500818	0.497	0.527	-0.03
2231	TAB2	TAB2	chr6	+	149699153	149700654	149718739	149718900	149691044	149691235	149719104	149719198	2231	1969	194	2907	233	1626	286	0.0432226655673	0.194048990438	0.641	0.687	-0.046
5585	BFAR	BFAR	chr16	+	14742244	14742449	14743660	14743830	14738130	14738466	14748922	14749067	5585	195	80	639	353	330	295	0.043226189764	0.194048990438	0.685	0.618	0.067
2860	VAC14	VAC14	chr16	-	70732539	70732714	70765397	70765530	70731041	70731160	70778325	70778482	2860	28	64	150	208	258	300	0.0434208174058	0.194786394167	0.337	0.456	-0.119
3832	ENOPH1	ENOPH1	chr4	+	83375874	83376007	83378067	83378191	83369072	83369174	83381133	83382328	3832	15	115	135	591	258	249	0.0434553182689	0.194804938291	0.112	0.181	-0.069
3259	CDC45	CDC45	chr22	+	19496052	19496214	19502271	19502410	19494908	19495040	19502487	19502571	3259	3	28	67	202	287	264	0.0435142943972	0.194933099552	0.09	0.234	-0.144
5080	RBM23	RBM23	chr14	-	23378691	23378804	23380536	23380612	23377541	23377589	23388207	23388396	5080	73	72	135	86	201	238	0.0435570228992	0.194988347452	0.546	0.65	-0.104
3208	SEPT2	SEPT2	chr2	+	242263630	242263656	242265407	242265528	242254601	242255025	242274540	242274627	3208	7	927	30	1784	151	246	0.0437091015405	0.195396436503	0.012	0.027	-0.015
761	C2CD5	C2CD5	chr12	-	22680654	22680826	22688191	22688278	22678543	22678639	22696994	22697480	761	18	22	34	90	212	297	0.0436984684956	0.195396436503	0.534	0.346	0.188
1075	CD44	CD44	chr11	+	35226058	35226187	35227658	35227790	35223217	35223334	35229651	35229753	1075	14	11	498	895	254	257	0.0439451231029	0.196221848351	0.563	0.36	0.203
2607	PPFIBP1	PPFIBP1	chr12	+	27826699	27826760	27827124	27827154	27825359	27825416	27829360	27829532	2607	20	13	223	65	186	155	0.0439549175496	0.196221848351	0.562	0.741	-0.179
2923	CRTC1	CRTC1	chr19	+	18882251	18882356	18885709	18885796	18879294	18879603	18886450	18886631	2923	27	32	5	18	230	212	0.0441215524234	0.196549246892	0.437	0.204	0.233
4188	PAM	PAM	chr5	+	102360834	102361038	102363888	102363942	102355493	102355547	102364590	102366808	4188	261	120	457	275	329	179	0.0441814519124	0.196549246892	0.542	0.475	0.067
515	APOPT1	APOPT1	chr14	+	104037959	104038157	104053610	104053701	104029551	104029716	104056517	104057236	515	39	35	128	194	323	216	0.04413484723	0.196549246892	0.427	0.306	0.121
5562	LDLR	LDLR	chr19	+	11231045	11231198	11233849	11234020	11230767	11230909	11240188	11240346	5562	457	129	1693	378	278	296	0.0440853100789	0.196549246892	0.79	0.827	-0.037
94	SYTL4	SYTL4	chrX	-	99958088	99958181	99959806	99959882	99956923	99957103	99986405	99986522	94	1	13	9	16	201	218	0.0441755877718	0.196549246892	0.077	0.379	-0.302
5032	MEG3	MEG3	chr14	+	101298848	101298978	101300968	101301088	101297757	101297871	101302503	101302637	5032	127	52	8	0	255	245	0.0442784663417	0.196844325421	0.701	1.0	-0.299
552	BCL2L11	BCL2L11	chr2	+	111881309	111881716	111907620	111907724	111878490	111878765	111921709	111926022	552	327	84	84	35	532	229	0.0443897441358	0.197202360548	0.626	0.508	0.118
4987	SS18L1	SS18L1	chr20	+	60749572	60749700	60754237	60754412	60747737	60747857	60755224	60757566	4987	183	95	34	8	253	300	0.0444901931594	0.197375234521	0.696	0.834	-0.138
6198	DFNB31	DFNB31	chr9	-	117188490	117188693	117228546	117228672	117187267	117187304	117240832	117241051	6198	211	253	7	20	251	328	0.0444848779296	0.197375234521	0.521	0.314	0.207
2424	H2AFV	H2AFV	chr7	-	44875127	44875257	44880497	44880611	44873212	44874161	44882875	44882953	2424	354	487	951	1541	239	255	0.0446394916877	0.197764046393	0.437	0.397	0.04
3016	LYPLA1	LYPLA1	chr8	-	54974813	54974884	54975887	54975935	54965214	54965316	54978307	54978373	3016	6	2	213	8	173	196	0.0446367507715	0.197764046393	0.773	0.968	-0.195
1962	NDFIP1	NDFIP1	chr5	+	141520127	141520194	141524135	141524241	141515294	141515382	141531295	141534008	1962	9	383	5	649	192	231	0.0447854998251	0.198186747979	0.027	0.009	0.018
826	PMF1-BGLAP	PMF1-BGLAP	chr1	+	156203418	156203519	156206078	156206274	156182778	156182967	156212343	156212382	826	6	160	1	174	226	321	0.0447966928401	0.198186747979	0.051	0.008	0.043
446	FLNA	FLNA	chrX	-	153579276	153579409	153579948	153580064	153578398	153578575	153580251	153580389	446	624	805	3555	4081	241	258	0.044897611073	0.19849633014	0.454	0.483	-0.029
1183	UBR2	UBR2	chr6	+	42647461	42647570	42650792	42650849	42646276	42646407	42652531	42652609	1183	18	17	57	23	234	182	0.0451314875796	0.199026311406	0.452	0.658	-0.206
2372	TOP2B	TOP2B	chr3	-	25659908	25660000	25660144	25660340	25656921	25657077	25661352	25661553	2372	373	128	515	229	321	217	0.0451311983569	0.199026311406	0.663	0.603	0.06
2560	PBRM1	PBRM1	chr3	-	52584762	52584833	52588739	52588895	52584436	52584653	52595782	52595984	2560	36	52	92	78	281	196	0.0451809897349	0.199026311406	0.326	0.451	-0.125
4998	PAAF1	PAAF1	chr11	+	73611314	73611465	73620443	73620638	73610190	73610289	73625457	73625549	4998	75	127	78	86	276	320	0.0451906142169	0.199026311406	0.406	0.513	-0.107
536	SERPINE2	SERPINE2	chr2	-	224842260	224842344	224845027	224845114	224839764	224840621	224847397	224847498	536	212	346	353	460	212	209	0.0452036376803	0.199026311406	0.377	0.431	-0.054
844	LLGL2	LLGL2	chr17	+	73565301	73565406	73566043	73566336	73565058	73565212	73566428	73566579	844	30	24	295	418	230	418	0.0451231607285	0.199026311406	0.694	0.562	0.132
4637	ST3GAL3	ST3GAL3	chr1	+	44323806	44323980	44345006	44345179	44303890	44303983	44360054	44360149	4637	7	7	5	0	299	298	0.0455979059957	0.200624531524	0.499	1.0	-0.501
2113	KLHDC4	KLHDC4	chr16	-	87764157	87764250	87782278	87782415	87760370	87760530	87788799	87788898	2113	27	32	120	78	262	218	0.0456502343541	0.200717103072	0.412	0.561	-0.149
2002	PDE4DIP	PDE4DIP	chr1	-	144857611	144857728	144859758	144859998	144856815	144857042	144863317	144863442	2002	9	2	15	17	365	242	0.0458558827052	0.201358236968	0.749	0.369	0.38
829	GPT2	GPT2	chr16	+	46950539	46950619	46952532	46952669	46943595	46943839	46956153	46956328	829	10	40	98	191	205	262	0.0458588284037	0.201358236968	0.242	0.396	-0.154
6850	NRM	NRM	chr6	-	30657052	30657229	30657823	30658020	30655823	30656719	30658618	30658906	6850	77	79	200	139	322	302	0.0460045912347	0.201860090814	0.478	0.574	-0.096
562	TPD52L2	TPD52L2	chr20	+	62514071	62514173	62520542	62520591	62505020	62505169	62521202	62522898	562	135	112	180	207	227	174	0.046079763989	0.201913719938	0.48	0.4	0.08
6309	PUM2	PUM2	chr2	-	20494136	20494279	20497313	20497439	20483103	20483247	20507738	20507832	6309	57	24	163	37	251	268	0.0460650728527	0.201913719938	0.717	0.825	-0.108
4176	NUP85	NUP85	chr17	+	73214279	73214401	73221197	73221332	73211848	73211918	73221436	73221559	4176	57	85	234	237	247	260	0.0461638482472	0.202006198162	0.414	0.51	-0.096
5469	SPHK2	SPHK2	chr19	+	49129324	49129619	49130948	49131098	49123658	49123810	49131231	49131326	5469	8	26	11	104	420	275	0.046134115862	0.202006198162	0.168	0.065	0.103
6171	MCFD2	MCFD2	chr2	-	47134948	47135108	47136161	47136316	47129008	47132733	47142861	47143007	6171	125	189	313	620	280	285	0.0462605050149	0.20229116542	0.402	0.339	0.063
5944	SLC50A1	SLC50A1	chr1	+	155109303	155109427	155110036	155110198	155108774	155108872	155110454	155110574	5944	4	29	13	368	249	287	0.0463512548706	0.202412049009	0.137	0.039	0.098
6073	RNMTL1	RNMTL1	chr17	+	686322	686567	691204	691372	685512	685932	694773	695741	6073	54	37	203	84	370	293	0.0463424488069	0.202412049009	0.536	0.657	-0.121
1119	GUSB	GUSB	chr7	-	65441001	65441189	65444820	65444898	65439905	65440058	65445210	65445396	1119	46	53	105	194	203	313	0.0464490921927	0.202701310487	0.572	0.455	0.117
4639	FGGY	FGGY	chr1	+	59787207	59787422	59805629	59805741	59762624	59762822	59811918	59812070	4639	12	6	19	30	340	237	0.0465162083797	0.202856204457	0.582	0.306	0.276
4563	LRIG1	LRIG1	chr3	-	66501982	66502057	66512861	66512933	66467552	66467690	66550613	66550845	4563	17	84	0	15	197	200	0.0465852658106	0.203019347945	0.17	0.0	0.17
2259	RNF138	RNF138	chr18	+	29693707	29693823	29703480	29703537	29672568	29672849	29704696	29704808	2259	3	179	6	88	241	182	0.0466639139108	0.203062681911	0.012	0.049	-0.037
2326	JAG1	JAG1	chr20	-	10626618	10626732	10627586	10627751	10626003	10626117	10628607	10628758	2326	216	65	220	96	290	239	0.0466316242373	0.203062681911	0.733	0.654	0.079
4652	MAP4K4	MAP4K4	chr2	+	102472438	102472600	102475457	102475544	102460562	102460773	102476197	102476326	4652	512	100	1230	183	287	212	0.0466901723802	0.203062681911	0.791	0.832	-0.041
550	BCL2L11	BCL2L11	chr2	+	111881626	111881716	111907620	111907724	111881309	111881446	111911356	111911481	550	46	60	17	9	215	229	0.0467485174599	0.203178685302	0.45	0.668	-0.218
3496	VAPB	VAPB	chr20	+	57014000	57014081	57015962	57016139	56993266	56993419	57019132	57026156	3496	4	104	6	647	206	302	0.0467827707786	0.203189894749	0.053	0.013	0.04
3081	NAPB	NAPB	chr20	-	23375775	23375822	23377708	23377819	23375558	23375636	23383629	23383709	3081	3	7	0	12	236	172	0.046899060839	0.20355715513	0.238	0.0	0.238
668	DAGLB	DAGLB	chr7	-	6456471	6456552	6461357	6461435	6452596	6452665	6464382	6464466	668	25	3	77	1	203	206	0.0471499406777	0.204507687253	0.894	0.987	-0.093
2761	YPEL3	YPEL3	chr16	-	30106109	30106218	30106423	30106467	30103634	30104120	30106572	30107521	2761	31	51	35	105	169	234	0.0472023207595	0.204596545724	0.457	0.316	0.141
3475	TTC4	TTC4	chr1	+	55199301	55199383	55203254	55203337	55197158	55197373	55207083	55208328	3475	16	5	95	82	207	208	0.0473064098874	0.204909263624	0.763	0.538	0.225
2476	SVIL	SVIL	chr10	-	29821457	29822387	29824917	29824998	29820182	29820217	29839525	29840192	2476	2	36	94	484	206	1055	0.047467727206	0.205469278021	0.221	0.499	-0.278
2826	CRY2	CRY2	chr11	+	45880281	45880424	45882398	45882583	45877532	45877641	45883610	45883699	2826	138	169	29	19	268	310	0.0476164975652	0.2059742629	0.486	0.638	-0.152
1636	ETV4	ETV4	chr17	-	41610041	41610307	41610554	41610716	41607474	41607549	41611226	41611353	1636	83	65	391	437	287	391	0.0478054532922	0.206424320511	0.635	0.549	0.086
2111	RAP1B	RAP1B	chr12	+	69045774	69045831	69047891	69048032	69044179	69044248	69050085	69050229	2111	266	864	391	1059	182	266	0.0477626411763	0.206424320511	0.31	0.35	-0.04
5594	DEK	DEK	chr6	-	18255961	18256082	18256591	18256686	18249881	18250070	18258183	18258293	5594	215	340	621	1199	220	246	0.0478170756475	0.206424320511	0.414	0.367	0.047
5793	PHF3	PHF3	chr6	+	64394029	64395812	64401626	64401933	64356430	64356700	64404470	64404654	5793	750	121	1015	209	1908	432	0.0481520277667	0.207730503109	0.584	0.524	0.06
2056	ANAPC1	ANAPC1	chr2	-	112622382	112622528	112625599	112625673	112621251	112621472	112630206	112630289	2056	5	27	67	141	199	271	0.04840226126	0.208654259873	0.201	0.393	-0.192
3572	ENOSF1	ENOSF1	chr18	-	694247	694334	697239	697355	693881	693908	706469	706578	3572	16	18	103	54	241	212	0.0484637330025	0.208654259873	0.439	0.627	-0.188
4720	ILF2	ILF2	chr1	-	153635690	153635752	153636518	153636606	153634263	153635032	153636871	153636950	4720	508	13	685	7	213	187	0.0484457643459	0.208654259873	0.972	0.988	-0.016
2733	MYO5A	MYO5A	chr15	-	52699488	52699596	52700255	52700337	52697483	52697590	52702529	52702673	2733	25	33	26	69	207	233	0.0485728176512	0.208892778732	0.46	0.298	0.162
6330	EP300	EP300	chr22	+	41565506	41565620	41566409	41566575	41564724	41564871	41568502	41568667	6330	88	130	86	185	239	291	0.0485842596833	0.208892778732	0.452	0.361	0.091
1894	CSNK1D	CSNK1D	chr17	-	80213304	80213453	80223561	80223672	80210309	80210480	80231181	80231618	1894	404	103	329	59	236	274	0.0487062135843	0.209276865468	0.82	0.866	-0.046
2950	CNOT10	CNOT10	chr3	+	32776291	32776468	32800949	32801063	32774914	32775036	32804224	32804355	2950	65	64	149	95	302	239	0.0488154566444	0.209605859688	0.446	0.554	-0.108
325	CELSR1	CELSR1	chr22	-	46835085	46835308	46859603	46860242	46832070	46832186	46929523	46933067	325	536	305	728	497	764	348	0.0488526047867	0.20962505666	0.445	0.4	0.045
3345	TOR3A	TOR3A	chr1	+	179052074	179052188	179057045	179057224	179051111	179051522	179063227	179063352	3345	80	175	108	334	239	304	0.0489289353883	0.209812246334	0.368	0.291	0.077
6675	POLB	POLB	chr8	+	42218812	42218883	42220129	42220216	42214837	42214910	42226788	42226853	6675	34	18	95	95	196	212	0.0490250518255	0.21008397292	0.671	0.52	0.151
4819	PSEN2	PSEN2	chr1	+	227069588	227069749	227071405	227071620	227063065	227063251	227073238	227073380	4819	2	9	83	88	286	340	0.0491504345102	0.21048066581	0.209	0.529	-0.32
6407	SORBS1	SORBS1	chr10	-	97082502	97082562	97096277	97097051	97081719	97081778	97098889	97099084	6407	48	22	2	5	899	185	0.0492040923498	0.210569881537	0.31	0.076	0.234
3363	PLEKHA4	PLEKHA4	chr19	-	49368759	49368867	49370793	49370883	49364657	49364758	49371339	49371884	3363	116	19	33	1	215	233	0.0493328952796	0.210757125036	0.869	0.973	-0.104
3781	PRKCD	PRKCD	chr3	+	53220182	53220356	53220619	53220711	53219619	53219716	53221355	53221418	3781	123	139	95	153	299	217	0.0493193140007	0.210757125036	0.391	0.311	0.08
5672	XRCC5	XRCC5	chr2	+	217024790	217024884	217026701	217026771	217012805	217012999	217054947	217055057	5672	304	272	1661	1775	219	195	0.0493464071401	0.210757125036	0.499	0.455	0.044
2502	FYCO1	FYCO1	chr3	-	46014579	46014723	46016730	46016837	46011166	46011257	46021196	46021322	2502	6	16	60	60	232	269	0.0494321613531	0.210982910898	0.303	0.537	-0.234
3732	UBE2V1	UBE2V1	chr20	-	48700665	48700791	48713208	48713357	48697660	48699451	48729643	48729735	3732	232	182	902	878	274	251	0.0494857422002	0.211071167696	0.539	0.485	0.054
5297	ZMIZ1	ZMIZ1	chr10	+	81058162	81058337	81058806	81058948	81056227	81056410	81060488	81060699	5297	117	203	52	58	300	267	0.0495810222254	0.211337048223	0.339	0.444	-0.105
3359	ARPC1A	ARPC1A	chr7	+	98957167	98957361	98961165	98961256	98955962	98956038	98963513	98963885	3359	405	161	1398	681	319	216	0.0499490847233	0.212764527556	0.63	0.582	0.048
1226	SDR39U1	SDR39U1	chr14	-	24910879	24911001	24911383	24911466	24909988	24910132	24911551	24911658	1226	44	89	52	170	208	247	0.0501076700866	0.212789517981	0.37	0.266	0.104
1275	WHSC1	WHSC1	chr4	+	1895456	1895636	1900947	1901122	1894508	1894618	1902352	1902978	1275	4	0	20	21	305	300	0.0501136586829	0.212789517981	1.0	0.484	0.516
642	ETV1	ETV1	chr7	-	13950863	13950932	13971126	13971374	13949256	13949325	13975332	13975521	642	55	20	126	23	373	194	0.0500629305837	0.212789517981	0.589	0.74	-0.151
6446	RPN2	RPN2	chr20	+	35812582	35812776	35826799	35826895	35807455	35807772	35827452	35827628	6446	710	343	1634	919	319	221	0.0500060868655	0.212789517981	0.589	0.552	0.037
6719	MCM10	MCM10	chr10	+	13243420	13243534	13246218	13246364	13240688	13240807	13251090	13251133	6719	3	17	107	193	239	271	0.050120804625	0.212789517981	0.167	0.386	-0.219
1870	DSN1	DSN1	chr20	-	35396371	35396445	35399275	35399596	35395171	35395244	35402064	35402230	1870	52	10	244	93	446	199	0.0505024527732	0.213702661306	0.699	0.539	0.16
4607	PHACTR3	PHACTR3	chr20	+	58322812	58322890	58330236	58330419	58318161	58318323	58342240	58342450	4607	38	96	0	8	203	308	0.0504107763138	0.213702661306	0.375	0.0	0.375
4670	LTBP4	LTBP4	chr19	+	41128305	41128572	41128854	41128926	41125251	41125398	41129508	41129637	4670	206	93	78	54	392	197	0.0505024296674	0.213702661306	0.527	0.421	0.106
4919	SLC25A13	SLC25A13	chr7	-	95838149	95838289	95864113	95864229	95822348	95822495	95906507	95906650	4919	5	22	202	353	241	265	0.0504386288232	0.213702661306	0.2	0.386	-0.186
5142	CPT1C	CPT1C	chr19	+	50194917	50195027	50195077	50195210	50194364	50194597	50195495	50195650	5142	3	8	6	2	235	258	0.0504877152112	0.213702661306	0.292	0.767	-0.475
3465	GRB2	GRB2	chr17	-	73317739	73317908	73321978	73322101	73314156	73316634	73328780	73328878	3465	229	306	529	866	248	294	0.0505847926886	0.213909983584	0.47	0.42	0.05
2348	RCN1	RCN1	chr11	+	32119895	32120074	32122093	32122154	32112476	32112996	32124826	32125026	2348	384	474	557	817	304	186	0.0506349221188	0.213980912643	0.331	0.294	0.037
3720	RAD17	RAD17	chr5	+	68667280	68667384	68667860	68668044	68666861	68666998	68669656	68669914	3720	0	41	8	110	229	309	0.0507516548148	0.214333025436	0.0	0.089	-0.089
3503	FHOD3	FHOD3	chr18	+	34289057	34289354	34297794	34298678	34273171	34273386	34310608	34310767	3503	254	428	305	632	422	1009	0.050873470662	0.214706127827	0.587	0.536	0.051
5743	GPR155	GPR155	chr2	-	175347600	175347646	175347737	175347886	175346224	175346715	175351600	175351816	5743	13	3	0	2	274	171	0.0509126961965	0.214730405063	0.73	0.0	0.73
2273	RNF181	RNF181	chr2	+	85823641	85823772	85823944	85824054	85822836	85822972	85824226	85824301	2273	313	327	782	979	256	235	0.0511846675193	0.215311240745	0.468	0.423	0.045
5091	ZFPM1	ZFPM1	chr16	+	88555438	88555561	88593221	88593324	88520013	88520086	88594439	88594646	5091	2	56	2	5	248	228	0.0511715884333	0.215311240745	0.032	0.269	-0.237
5442	TMCO6	TMCO6	chr5	+	140021454	140021638	140021899	140022004	140021249	140021365	140022170	140022256	5442	17	1	43	15	309	230	0.0511183037783	0.215311240745	0.927	0.681	0.246
923	COPG1	COPG1	chr3	+	128986779	128986883	128987337	128987463	128985866	128985942	128987774	128987843	923	187	232	470	463	229	251	0.0511021746334	0.215311240745	0.469	0.527	-0.058
37	MPHOSPH9	MPHOSPH9	chr12	-	123694602	123694709	123699290	123699381	123687796	123687922	123702922	123703046	37	18	11	53	12	216	232	0.0512678833395	0.215519968298	0.637	0.826	-0.189
5976	TOP3A	TOP3A	chr17	-	18208425	18208534	18210204	18210280	18205893	18206037	18211664	18211738	5976	34	65	44	47	201	234	0.0513738017742	0.215735538948	0.378	0.522	-0.144
6411	BAZ1A	BAZ1A	chr14	-	35224032	35224120	35227909	35228052	35221936	35222910	35230962	35231429	6411	352	245	165	151	268	213	0.0513864229949	0.215735538948	0.533	0.465	0.068
1030	FLCN	FLCN	chr17	-	17127235	17127457	17129489	17129636	17122332	17122523	17131202	17131475	1030	51	87	46	46	272	347	0.0514832966098	0.21600088146	0.428	0.561	-0.133
746	CPT1B	CPT1B	chr22	-	51014964	51015066	51015285	51015463	51014626	51014764	51015752	51015892	746	54	22	6	8	303	227	0.0515894568458	0.216304814161	0.648	0.36	0.288
3928	LAMA5	LAMA5	chr20	-	60900371	60900602	60901732	60901816	60899496	60899610	60901920	60902022	3928	34	39	290	540	209	356	0.0517662046923	0.216904116983	0.598	0.478	0.12
1889	NT5C3B	NT5C3B	chr17	-	39985041	39985204	39987052	39987142	39981333	39981909	39988643	39988729	1889	79	56	250	118	215	288	0.0518979957375	0.217314388157	0.654	0.739	-0.085
425	TMC4	TMC4	chr19	-	54669152	54669300	54671896	54672018	54668167	54668335	54672173	54672406	425	70	28	30	24	247	273	0.052142571922	0.218196085375	0.734	0.58	0.154
1479	NUP54	NUP54	chr4	-	77055327	77055515	77057338	77057565	77053675	77053872	77065301	77065445	1479	211	152	335	312	352	313	0.0524039553892	0.219146919049	0.552	0.488	0.064
2960	BTRC	BTRC	chr10	+	103190101	103190209	103221737	103221815	103113789	103113985	103239124	103239214	2960	6	14	9	72	233	203	0.0524405982928	0.219157288631	0.272	0.098	0.174
5095	DIABLO	DIABLO	chr12	-	122709058	122709191	122709191	122709295	122701305	122701416	122710511	122711115	5095	21	151	18	250	229	258	0.0525755347528	0.219578161093	0.135	0.075	0.06
1974	SDSL	SDSL	chr12	+	113866964	113867104	113871938	113872027	113866224	113866264	113873133	113873361	1974	50	15	28	19	265	214	0.0526618256893	0.219709370728	0.729	0.543	0.186
978	MRPL48	MRPL48	chr11	+	73536752	73536841	73555851	73556021	73519357	73519395	73570951	73571054	978	35	93	161	280	214	295	0.052675450067	0.219709370728	0.342	0.442	-0.1
2505	GTF2F1	GTF2F1	chr19	-	6383321	6383506	6387399	6387570	6381707	6381861	6389454	6389648	2505	794	957	489	505	296	310	0.0528341538944	0.219799673951	0.465	0.504	-0.039
3524	HIPK3	HIPK3	chr11	+	33370067	33370364	33370692	33370833	33369397	33369559	33373153	33373389	3524	459	313	223	193	422	266	0.052765886307	0.219799673951	0.48	0.421	0.059
4321	KRBA1	KRBA1	chr7	+	149417098	149417218	149417925	149418081	149412101	149412157	149418473	149418626	4321	5	16	1	24	245	281	0.0528014589757	0.219799673951	0.264	0.046	0.218
658	MAN2C1	MAN2C1	chr15	-	75652430	75652552	75652905	75653029	75652243	75652329	75653386	75653532	658	90	151	129	153	249	247	0.0528075265947	0.219799673951	0.372	0.455	-0.083
2820	KIF23	KIF23	chr15	+	69732646	69732826	69737128	69737380	69732242	69732416	69738347	69738430	2820	88	91	647	910	305	377	0.0529662353306	0.220206351034	0.544	0.468	0.076
3708	POMGNT1	POMGNT1	chr1	-	46660224	46660323	46660515	46660633	46659945	46660073	46661482	46661596	3708	93	97	291	218	243	224	0.0530723305443	0.220504533965	0.469	0.552	-0.083
6463	MAF1	MAF1	chr8	+	145160978	145161144	145161245	145161367	145160771	145160900	145161457	145161577	6463	526	432	544	531	291	247	0.0531521244537	0.220693125159	0.508	0.465	0.043
4707	PTK2	PTK2	chr8	-	141696730	141696793	141710989	141711121	141685558	141685598	141712668	141712806	4707	218	51	526	173	257	188	0.0531902239404	0.220708464798	0.758	0.69	0.068
3474	PKP4	PKP4	chr2	+	159389691	159389828	159433782	159433895	159313391	159313730	159459581	159459616	3474	38	39	129	217	262	238	0.0532507436777	0.220816755457	0.47	0.351	0.119
2613	SPOP	SPOP	chr17	-	47745388	47745440	47753256	47753378	47700094	47700238	47755294	47755525	2613	7	6	14	2	247	177	0.0533214872776	0.220967274474	0.455	0.834	-0.379
5936	OSBPL7	OSBPL7	chr17	-	45897094	45897148	45897336	45897462	45896351	45896465	45897569	45897731	5936	24	3	37	16	251	179	0.0534222977653	0.221242117601	0.851	0.623	0.228
4140	MEGF11	MEGF11	chr15	-	66416236	66416338	66420643	66420749	66411423	66411524	66545942	66546075	4140	13	118	1	49	231	227	0.0534777245861	0.221328776271	0.098	0.02	0.078
3685	SIN3A	SIN3A	chr15	-	75706545	75706652	75714987	75715164	75705103	75705386	75722527	75722749	3685	396	179	140	87	302	232	0.0535809493282	0.22161301737	0.63	0.553	0.077
4629	GATS	GATS	chr7	-	99820219	99820343	99821192	99821321	99806558	99809617	99821504	99821698	4629	57	6	87	2	254	249	0.0539846534373	0.223138886469	0.903	0.977	-0.074
1624	LEPROTL1	LEPROTL1	chr8	+	29959413	29959489	29961815	29962002	29952921	29953044	29963261	29965587	1624	2	97	35	502	201	312	0.054039809637	0.22322303852	0.031	0.098	-0.067
4995	ATP11A	ATP11A	chr13	+	113512458	113512604	113513706	113513766	113512131	113512234	113514600	113514728	4995	18	23	334	227	271	185	0.0540988858247	0.223323264199	0.348	0.501	-0.153
1039	ZFR	ZFR	chr5	-	32380180	32380278	32385613	32385755	32379220	32379316	32387654	32387805	1039	190	73	389	204	267	223	0.0542275828593	0.223566802084	0.685	0.614	0.071
6632	USP20	USP20	chr9	+	132625464	132625578	132627581	132627660	132623821	132623891	132630283	132630728	6632	23	44	20	17	239	204	0.0542078546292	0.223566802084	0.309	0.501	-0.192
3290	RNF216	RNF216	chr7	-	5770345	5770448	5778906	5778983	5769062	5769227	5780603	5781446	3290	44	74	55	55	202	228	0.0542636786711	0.223571932354	0.402	0.53	-0.128
4687	RABGEF1	RABGEF1	chr7	+	66240213	66240380	66260497	66260579	66236869	66237065	66262360	66262493	4687	522	215	184	101	292	207	0.0543752894703	0.223887985849	0.633	0.564	0.069
3439	SNRPN	SNRPN	chr15	+	25213078	25213229	25221451	25221563	25207260	25207356	25222023	25222176	3439	539	264	902	366	276	237	0.0544506414102	0.223910810671	0.637	0.679	-0.042
5022	RAB6A	RAB6A	chr11	-	73429657	73429763	73431890	73431944	73427295	73427407	73441809	73441868	5022	131	144	284	234	179	231	0.0544499564724	0.223910810671	0.54	0.61	-0.07
1299	TRAPPC4	TRAPPC4	chr11	+	118890859	118890963	118892469	118892596	118889852	118890027	118894030	118894385	1299	95	187	476	718	229	252	0.054501665841	0.223977057252	0.359	0.422	-0.063
2020	ITGB1	ITGB1	chr10	-	33200813	33201052	33208812	33209012	33200375	33200598	33209172	33209313	2020	782	1198	12230	17100	325	364	0.0547765112502	0.22484185742	0.422	0.445	-0.023
2789	IL4R	IL4R	chr16	+	27356189	27356341	27357787	27357939	27353441	27353580	27363860	27364017	2789	16	13	243	414	277	277	0.0547879178156	0.22484185742	0.552	0.37	0.182
3532	ZNF195	ZNF195	chr11	-	3382972	3383119	3383775	3383832	3379156	3381795	3392204	3392300	3532	2	45	15	89	182	272	0.054817250975	0.22484185742	0.062	0.201	-0.139
3210	KIAA0556	KIAA0556	chr16	+	27710854	27710920	27712909	27713016	27709648	27709821	27715216	27715319	3210	13	24	13	59	191	232	0.055146004104	0.226005237639	0.397	0.211	0.186
4982	RBBP7	RBBP7	chrX	-	16870673	16870751	16870871	16870998	16870168	16870245	16871804	16871965	4982	285	128	1014	571	252	203	0.0551713487362	0.226005237639	0.642	0.589	0.053
5394	RFC1	RFC1	chr4	-	39324959	39325037	39328182	39328260	39322906	39322994	39329143	39329376	5394	42	23	103	99	203	203	0.0552509002121	0.226186678277	0.646	0.51	0.136
6835	SERPINE1	SERPINE1	chr7	+	100775155	100775350	100776975	100777174	100771673	100771945	100778774	100778875	6835	774	2533	116	469	320	324	0.055333812956	0.226237355075	0.236	0.2	0.036
6996	EPHB4	EPHB4	chr7	-	100411540	100411643	100414813	100414979	100411273	100411338	100416141	100416266	6996	188	224	281	426	291	228	0.0553030032152	0.226237355075	0.397	0.341	0.056
845	PSMB3	PSMB3	chr17	+	36916760	36916861	36918663	36918758	36912135	36912243	36920371	36920484	845	6	227	4	625	226	220	0.0554870118111	0.226719223419	0.025	0.006	0.019
4264	NEXN	NEXN	chr1	+	78398966	78399164	78401507	78401729	78395000	78395189	78407707	78407893	4264	6	15	253	254	323	347	0.0555817679565	0.226961834144	0.301	0.517	-0.216
5808	PPRC1	PPRC1	chr10	+	103904006	103904064	103906428	103907149	103902801	103902855	103908128	103908278	5808	45	1948	28	750	183	846	0.0556645915913	0.227155442149	0.096	0.147	-0.051
175	PDLIM4	PDLIM4	chr5	+	131598301	131598453	131602156	131602238	131593350	131593520	131606607	131606786	175	139	71	301	213	277	207	0.055849211618	0.227762369849	0.594	0.514	0.08
3528	ZNF195	ZNF195	chr11	-	3381949	3382018	3383026	3383119	3379156	3381795	3392204	3392300	3528	14	7	18	26	218	194	0.055919833595	0.227762369849	0.64	0.381	0.259
578	UBE2F	UBE2F	chr2	+	238896604	238896634	238903385	238903451	238881733	238881867	238925207	238925275	578	19	57	30	172	155	191	0.055900380456	0.227762369849	0.291	0.177	0.114
5312	ANXA2	ANXA2	chr15	-	60674540	60674640	60678226	60678285	60656627	60656722	60690141	60690185	5312	19	1271	153	16980	184	225	0.0560015182037	0.227950342181	0.018	0.011	0.007
3644	OCLN	OCLN	chr5	+	68804967	68805646	68809774	68809936	68800003	68800121	68830520	68830666	3644	76	9	1232	277	804	287	0.0560569268463	0.228031189422	0.751	0.614	0.137
2483	TMEM167A	TMEM167A	chr5	-	82357695	82357730	82360826	82360936	82348664	82352973	82373139	82373272	2483	90	57	221	203	235	160	0.0562052826576	0.228056222801	0.518	0.426	0.092
4415	MTMR14	MTMR14	chr3	+	9731647	9731827	9739394	9739550	9730627	9730766	9743473	9744078	4415	51	47	128	73	305	281	0.0561695518691	0.228056222801	0.5	0.618	-0.118
4484	HNRNPF	HNRNPF	chr10	-	43890077	43890136	43891903	43892038	43881064	43883384	43904578	43904696	4484	219	293	376	622	260	184	0.0561699181823	0.228056222801	0.346	0.3	0.046
5954	TESK1	TESK1	chr9	+	35606833	35606980	35607323	35607406	35606233	35606282	35607578	35607669	5954	195	67	140	71	272	208	0.0561898152924	0.228056222801	0.69	0.601	0.089
6461	NR3C2	NR3C2	chr4	-	149073619	149073764	149075701	149076052	149041308	149041439	149115896	149116013	6461	22	19	20	6	476	270	0.0563789760511	0.228616391509	0.396	0.654	-0.258
1376	DDX50	DDX50	chr10	+	70694554	70694674	70695761	70695835	70679587	70679737	70696691	70696851	1376	0	53	6	95	245	199	0.0564308167783	0.228682052832	0.0	0.049	-0.049
5286	SIK3	SIK3	chr11	-	116731989	116732099	116732556	116732642	116729980	116730320	116732917	116733043	5286	38	106	49	83	211	235	0.0565876780826	0.229172951326	0.285	0.397	-0.112
6961	BARD1	BARD1	chr2	-	215657020	215657169	215661784	215661841	215645283	215646233	215674135	215674435	6961	0	19	9	58	182	274	0.0566711646949	0.229366259633	0.0	0.189	-0.189
3713	FRS2	FRS2	chr12	+	69874078	69874139	69879981	69880077	69864128	69864310	69924644	69924740	3713	5	5	0	5	186	221	0.056901428464	0.230153003529	0.543	0.0	0.543
2122	AMT	AMT	chr3	-	49458924	49459005	49459536	49459704	49457643	49457775	49459793	49460111	2122	15	29	21	17	293	206	0.0571848030377	0.231153441391	0.267	0.465	-0.198
3514	AP3S1	AP3S1	chr5	+	115205713	115205825	115230783	115230855	115177618	115177803	115238581	115238689	3514	6	119	28	242	237	197	0.0573101488396	0.231514234765	0.04	0.088	-0.048
2400	PHRF1	PHRF1	chr11	+	581961	582081	587258	587464	581491	581606	591383	591467	2400	24	124	118	386	245	331	0.0573946943707	0.231564128546	0.207	0.292	-0.085
89	CHORDC1	CHORDC1	chr11	-	89944382	89944486	89947185	89947343	89943703	89943762	89948341	89948398	89	713	429	347	254	283	229	0.0573912320685	0.231564128546	0.574	0.525	0.049
3523	HIPK3	HIPK3	chr11	+	33370067	33370364	33370692	33370833	33369711	33369774	33373153	33373389	3523	398	310	199	197	422	266	0.057463777122	0.231697127742	0.447	0.389	0.058
6169	USP37	USP37	chr2	-	219320302	219320441	219321814	219321884	219314973	219319740	219324512	219324628	6169	4	0	22	21	195	264	0.0575982288103	0.232093365464	1.0	0.586	0.414
7077	CCT4	CCT4	chr2	-	62107420	62107529	62110593	62110683	62106003	62106146	62112154	62112207	7077	302	622	621	1504	215	234	0.0577268771459	0.23246573565	0.346	0.31	0.036
3073	ARF4	ARF4	chr3	-	57561274	57561400	57563042	57563114	57557089	57558025	57569624	57569734	3073	649	1460	817	1628	197	251	0.0578411617816	0.232633888921	0.362	0.39	-0.028
5708	CTPS2	CTPS2	chrX	-	16688702	16688797	16696484	16696573	16685784	16685847	16701216	16701349	5708	13	20	145	109	214	220	0.0578290420396	0.232633888921	0.401	0.578	-0.177
2364	RBBP8	RBBP8	chr18	+	20586325	20586395	20596790	20596887	20581548	20581692	20602091	20602233	2364	45	29	219	229	195	222	0.0579193246722	0.232802298103	0.639	0.521	0.118
3326	TLE1	TLE1	chr9	-	84268888	84268951	84300590	84300635	84249011	84249216	84300747	84300811	3326	118	7	97	1	170	188	0.0583926736945	0.234411140019	0.949	0.991	-0.042
6619	ARNTL2	ARNTL2	chr12	+	27568801	27568880	27571020	27571129	27556365	27556474	27573328	27578746	6619	0	5	155	240	204	234	0.0583862625235	0.234411140019	0.0	0.426	-0.426
3336	PCYT2	PCYT2	chr17	-	79863257	79863323	79863545	79863611	79862941	79863030	79863975	79864053	3336	38	47	157	307	191	191	0.0585249354138	0.2347951599	0.447	0.338	0.109
6301	PPP4R3A	PPP4R3A	chr14	-	91942751	91942868	91943252	91943330	91942193	91942310	91947919	91948537	6301	80	106	137	126	203	242	0.0586001229787	0.23480311612	0.474	0.564	-0.09
6624	NID1	NID1	chr1	-	236195700	236195952	236201403	236201553	236192849	236193050	236205209	236205592	6624	504	871	93	121	275	377	0.0585677077028	0.23480311612	0.442	0.513	-0.071
3403	ZDHHC5	ZDHHC5	chr11	+	57449893	57450015	57455979	57456137	57439492	57440666	57457502	57457675	3403	70	98	349	352	247	283	0.058848637781	0.235504685817	0.45	0.532	-0.082
3432	GATAD2A	GATAD2A	chr19	+	19611926	19612225	19612777	19612852	19609251	19609531	19613139	19613335	3432	624	108	536	122	424	200	0.058830371993	0.235504685817	0.732	0.675	0.057
5570	LDLR	LDLR	chr19	+	11221327	11221447	11222189	11222315	11218067	11218190	11223953	11224125	5570	403	371	1533	1209	245	251	0.0588989650339	0.235559140083	0.527	0.565	-0.038
2699	MLKL	MLKL	chr16	-	74712796	74712878	74716548	74716684	74709510	74709662	74719383	74719481	2699	4	0	68	61	261	207	0.0590216816722	0.235902858522	1.0	0.469	0.531
2767	SNHG1	SNHG1	chr11	-	62622359	62622410	62622604	62622688	62621990	62622023	62622895	62622938	2767	105	76	86	93	209	176	0.0591008292697	0.236072116915	0.538	0.438	0.1
1391	MARCH6	MARCH6	chr5	+	10387105	10387178	10390443	10390612	10378870	10378944	10391653	10391843	1391	27	401	9	273	198	294	0.0591457812647	0.236104658876	0.091	0.047	0.044
3662	RCAN3	RCAN3	chr1	+	24857707	24857881	24859572	24859744	24840803	24841057	24861582	24863510	3662	7	2	140	169	299	297	0.0593176551485	0.236620993268	0.777	0.451	0.326
681	FUZ	FUZ	chr19	-	50315507	50315592	50315894	50315993	50314887	50314956	50316252	50316567	681	24	54	17	76	224	210	0.0593488976099	0.236620993268	0.294	0.173	0.121
4964	GBF1	GBF1	chr10	+	104119940	104120152	104120778	104120877	104118262	104118486	104121474	104121669	4964	69	50	158	172	337	224	0.0594014648443	0.236683476383	0.478	0.379	0.099
4134	PRDM11	PRDM11	chr11	+	45241120	45241308	45245767	45246394	45226261	45226329	45247545	45256675	4134	47	95	16	15	313	752	0.0594650377397	0.236789706456	0.543	0.719	-0.176
4778	DDHD2	DDHD2	chr8	+	38105230	38105353	38107225	38107321	38103750	38103818	38109429	38109546	4778	85	41	91	70	248	221	0.0595468119607	0.236968237424	0.649	0.537	0.112
2221	PLEKHB2	PLEKHB2	chr2	+	131883325	131883478	131884256	131884359	131878506	131878551	131897739	131897848	2221	584	10	1015	6	278	228	0.0596831655059	0.237216546915	0.98	0.993	-0.013
6926	STARD10	STARD10	chr11	-	72468811	72468929	72469574	72469678	72466745	72466798	72470278	72470426	6926	32	33	432	272	229	243	0.0596801596708	0.237216546915	0.507	0.628	-0.121
1326	SNF8	SNF8	chr17	-	47009004	47009079	47010566	47010708	47007458	47007974	47013531	47013604	1326	198	100	718	277	267	200	0.0598317470112	0.23757441387	0.597	0.66	-0.063
4028	GSTT1	GSTT1	chr22	-	24379360	24379450	24381699	24381787	24376132	24376617	24384119	24384311	4028	59	9	97	5	213	215	0.0598472724574	0.23757441387	0.869	0.951	-0.082
5378	SGPL1	SGPL1	chr10	+	72629548	72629654	72631593	72631743	72628101	72628190	72633107	72633346	5378	32	67	131	174	231	275	0.0601702959857	0.238708997371	0.362	0.473	-0.111
4522	MED15	MED15	chr22	+	20905722	20905774	20909222	20909435	20891403	20891491	20918736	20918975	4522	43	176	154	440	177	338	0.0604279149214	0.239434882162	0.318	0.401	-0.083
4740	SCRIB	SCRIB	chr8	-	144887281	144887605	144888576	144888654	144887103	144887184	144889093	144889183	4740	25	37	118	101	203	449	0.0604215330836	0.239434882162	0.599	0.721	-0.122
4638	FGGY	FGGY	chr1	+	59787207	59787422	59811918	59812070	59762624	59762822	59844420	59844509	4638	11	27	20	20	340	277	0.0605052710054	0.239593403395	0.249	0.449	-0.2
393	ZNF138	ZNF138	chr7	+	64275953	64276031	64291317	64291454	64275295	64275422	64291828	64294059	393	8	13	16	8	203	262	0.060816993962	0.240679220399	0.443	0.721	-0.278
4212	NDUFA5	NDUFA5	chr7	-	123185664	123185730	123190523	123190640	123177051	123182274	123197457	123197502	4212	176	94	387	153	242	191	0.0612046856734	0.241332689612	0.596	0.666	-0.07
4468	MICAL2	MICAL2	chr11	+	12257723	12257792	12260982	12261132	12248571	12248678	12278331	12278518	4468	14	26	256	252	194	275	0.0611210609654	0.241332689612	0.433	0.59	-0.157
5432	CADM1	CADM1	chr11	-	115069125	115069158	115080293	115080377	115049363	115049495	115085327	115085500	5432	211	24	165	9	209	158	0.0610874853492	0.241332689612	0.869	0.933	-0.064
6785	TFDP2	TFDP2	chr3	-	141713861	141713983	141724282	141724386	141712379	141712427	141747420	141747507	6785	13	30	12	66	229	247	0.0611472329496	0.241332689612	0.319	0.164	0.155
7	LINC00152	LINC00152	chr2	+	87772258	87772404	87779741	87779942	87754973	87755164	87820725	87821030	7	3	20	7	220	271	326	0.0611952513645	0.241332689612	0.153	0.037	0.116
910	APH1A	APH1A	chr1	-	150240115	150240189	150240356	150240527	150239755	150239878	150241097	150241609	910	540	293	985	631	296	199	0.0612078388151	0.241332689612	0.553	0.512	0.041
1026	DCAF12	DCAF12	chr9	-	34093283	34093446	34096713	34096779	34089409	34089588	34098321	34098515	1026	32	119	153	379	191	288	0.0612560351949	0.241342458005	0.288	0.378	-0.09
2401	TBC1D10B	TBC1D10B	chr16	-	30370492	30370682	30370858	30370924	30369983	30370138	30371047	30371162	2401	48	54	120	208	191	315	0.061285559484	0.241342458005	0.594	0.488	0.106
2346	TIRAP	TIRAP	chr11	+	126159559	126159712	126160356	126160480	126152981	126153048	126160697	126160856	2346	0	13	9	40	278	249	0.0614295471239	0.241761070429	0.0	0.168	-0.168
3584	CDIPT	CDIPT	chr16	-	29872426	29872580	29873906	29874041	29871901	29871983	29874135	29874609	3584	167	208	249	397	260	279	0.0616551112233	0.242500023604	0.463	0.402	0.061
2587	LUC7L3	LUC7L3	chr17	+	48821066	48821171	48822012	48822174	48819017	48819092	48823080	48823364	2587	228	402	268	381	230	287	0.0617494592711	0.242722292417	0.414	0.467	-0.053
2857	GIT1	GIT1	chr17	-	27902829	27902916	27903095	27903149	27902305	27902488	27903237	27903468	2857	44	3	117	1	179	212	0.0618867779529	0.242815706769	0.946	0.993	-0.047
5336	HES4	HES4	chr1	-	934905	934993	935071	935167	934341	934812	935245	935552	5336	68	103	16	11	221	213	0.0618547068014	0.242815706769	0.389	0.584	-0.195
6500	GIPC1	GIPC1	chr19	-	14593500	14593818	14602467	14602555	14591404	14591590	14606848	14606961	6500	14	109	100	1422	213	443	0.0618415687793	0.242815706769	0.211	0.128	0.083
81	RBM5	RBM5	chr3	+	50127814	50127884	50131152	50131308	50126340	50126462	50137414	50137484	81	83	398	68	231	195	281	0.0620646172902	0.243364620976	0.231	0.298	-0.067
877	UHRF2	UHRF2	chr9	+	6433913	6434173	6460572	6460791	6420911	6421142	6475390	6475500	877	59	107	135	169	385	344	0.0621329262825	0.243483642091	0.33	0.416	-0.086
1972	TXNRD1	TXNRD1	chr12	+	104705067	104705190	104707022	104707095	104682708	104682818	104709554	104709674	1972	64	34	1025	813	248	198	0.0622280837698	0.24370766629	0.6	0.502	0.098
112	TRA2A	TRA2A	chr7	-	23561750	23562051	23570799	23570889	23561325	23561459	23571407	23571660	112	32	780	15	195	215	426	0.062431928569	0.244356816211	0.075	0.132	-0.057
2177	PIGT	PIGT	chr20	+	44045156	44045334	44047934	44048035	44044706	44044983	44048143	44048230	2177	212	189	519	369	303	226	0.0624871239797	0.244423719713	0.456	0.512	-0.056
5144	CPT1C	CPT1C	chr19	+	50213979	50214114	50215065	50215218	50213576	50213741	50215992	50216106	5144	40	77	24	24	260	278	0.0625568106311	0.244547190858	0.357	0.517	-0.16
6956	LUC7L	LUC7L	chr16	-	240539	240569	242925	243014	238969	240134	249060	249237	6956	328	116	212	53	214	155	0.0628267759777	0.245452964614	0.672	0.743	-0.071
2053	SYDE2	SYDE2	chr1	-	85647780	85648883	85655739	85656435	85643828	85643955	85665934	85666728	2053	243	222	196	230	821	1228	0.0630840999871	0.245859356876	0.621	0.56	0.061
3094	PSMD4	PSMD4	chr1	+	151237307	151237394	151237641	151237710	151236389	151236504	151237869	151238085	3094	264	125	747	445	212	194	0.0630345006398	0.245859356876	0.659	0.606	0.053
3715	GAB2	GAB2	chr11	-	77961202	77961446	77991646	77991947	77937510	77938097	78128691	78128868	3715	82	75	114	152	426	369	0.0630035823647	0.245859356876	0.486	0.394	0.092
683	SLC38A9	SLC38A9	chr5	-	54945034	54945142	54948356	54948551	54941616	54941723	54952542	54952602	683	3	6	119	62	320	233	0.0630682212707	0.245859356876	0.267	0.583	-0.316
2451	COA1	COA1	chr7	-	43684849	43684998	43687133	43687233	43680171	43680248	43688198	43688251	2451	58	62	261	405	225	274	0.0631520297777	0.245974663645	0.533	0.44	0.093
2362	SLBP	SLBP	chr4	-	1705322	1705427	1713600	1713717	1701737	1701797	1713856	1714468	2362	17	295	15	513	242	230	0.0634041912806	0.246806970306	0.052	0.027	0.025
5086	SENP7	SENP7	chr3	-	101117704	101117899	101136436	101136634	101090851	101090970	101177798	101177896	5086	71	72	53	32	323	320	0.0634649116031	0.24689351603	0.494	0.621	-0.127
6800	PCSK7	PCSK7	chr11	-	117095416	117095471	117097872	117098038	117094793	117094932	117098931	117099066	6800	66	37	207	73	291	180	0.063672208421	0.247549828497	0.525	0.637	-0.112
618	BUD13	BUD13	chr11	-	116628481	116628666	116629789	116629895	116627861	116627943	116631450	116631668	618	59	94	115	124	231	310	0.0637656350645	0.247762900629	0.457	0.554	-0.097
5489	ASCC1	ASCC1	chr10	-	73892814	73892939	73912626	73912746	73855789	73857208	73921295	73921432	5489	41	2	123	21	245	250	0.0639833763537	0.248382182094	0.954	0.857	0.097
5495	CRLS1	CRLS1	chr20	+	5996006	5996136	6011930	6012016	5990420	5990558	6012657	6012726	5495	82	65	222	121	255	211	0.0640024547157	0.248382182094	0.511	0.603	-0.092
1668	POLL	POLL	chr10	-	103342519	103342648	103345618	103345913	103340004	103340173	103346878	103346957	1668	29	48	75	73	420	254	0.0641355980885	0.24874840492	0.268	0.383	-0.115
1724	ZSWIM6	ZSWIM6	chr5	+	60768507	60768864	60786612	60786761	60628099	60628775	60790086	60790237	1724	380	275	115	60	482	274	0.0642124612273	0.248896035512	0.44	0.521	-0.081
749	TXNDC11	TXNDC11	chr16	-	11815432	11815526	11824500	11824630	11785145	11785938	11827837	11827935	749	90	5	137	19	255	219	0.0642649090149	0.248948907808	0.939	0.861	0.078
5639	CTSS	CTSS	chr1	-	150720252	150720355	150722481	150722647	150702671	150705621	150724256	150724484	5639	56	48	119	64	291	228	0.0643156393028	0.248995067065	0.478	0.593	-0.115
3342	ASPH	ASPH	chr8	-	62550880	62550922	62555446	62555479	62550505	62550562	62555944	62555992	3342	20	9	635	595	158	167	0.0643592312104	0.249013551396	0.701	0.53	0.171
514	NEMF	NEMF	chr14	-	50301080	50301167	50304856	50304924	50300140	50300214	50307435	50307584	514	14	34	62	78	193	212	0.0646100708325	0.249833396257	0.311	0.466	-0.155
298	HNRNPM	HNRNPM	chr19	+	8536209	8536311	8538547	8538592	8533657	8533718	8539050	8539128	298	520	235	850	460	227	170	0.0647717456712	0.24989947455	0.624	0.581	0.043
4561	TYW5	TYW5	chr2	-	200808487	200808557	200813059	200813195	200804811	200804856	200820115	200820459	4561	10	5	96	14	261	195	0.0647829814772	0.24989947455	0.599	0.837	-0.238
5773	MRPL2	MRPL2	chr6	-	43023282	43023356	43023634	43023745	43021766	43022224	43023818	43023934	5773	39	28	209	89	236	199	0.0647629906144	0.24989947455	0.54	0.664	-0.124
5945	PAN3	PAN3	chr13	+	28771321	28771483	28794367	28794515	28752001	28752072	28830428	28830676	5945	51	119	41	150	287	273	0.0647602601423	0.24989947455	0.29	0.206	0.084
302	CYP20A1	CYP20A1	chr2	+	204150334	204150455	204156984	204157049	204144781	204144836	204161196	204161286	302	21	25	55	33	246	190	0.0650092691389	0.250207870144	0.393	0.563	-0.17
3874	GEN1	GEN1	chr2	+	17950004	17950078	17952462	17952554	17947845	17947956	17953900	17954051	3874	9	5	23	40	199	217	0.0650296658179	0.250207870144	0.662	0.385	0.277
3898	SYNE4	SYNE4	chr19	-	36497324	36497573	36498026	36498170	36496234	36496339	36499118	36499269	3898	0	12	23	104	269	374	0.0650969501591	0.250207870144	0.0	0.235	-0.235
547	PQLC3	PQLC3	chr2	+	11312050	11312171	11315093	11315135	11304329	11304387	11317862	11318998	547	246	103	104	28	246	167	0.0650783631403	0.250207870144	0.619	0.716	-0.097
6824	PKD2	PKD2	chr4	+	88964384	88964609	88967793	88968022	88959402	88959653	88973142	88973310	6824	347	271	155	91	350	354	0.0650442570876	0.250207870144	0.564	0.633	-0.069
7051	RABL3	RABL3	chr3	-	120409295	120409334	120412999	120413071	120405527	120408735	120417269	120417420	7051	23	16	95	32	197	164	0.0650032147686	0.250207870144	0.545	0.712	-0.167
2147	AGTRAP	AGTRAP	chr1	+	11805859	11805894	11807496	11807602	11796141	11796292	11808471	11808646	2147	5	44	7	204	160	231	0.0652974331715	0.250828163949	0.141	0.047	0.094
6634	POMT1	POMT1	chr9	+	134379575	134379727	134381500	134381607	134378288	134378700	134381789	134381840	6634	12	18	9	36	277	232	0.0653732570759	0.250969146704	0.358	0.173	0.185
3983	ATP6V0A1	ATP6V0A1	chr17	+	40618446	40618525	40620027	40620125	40612865	40613029	40622107	40622236	3983	47	33	80	93	204	223	0.0655760031532	0.251596925974	0.609	0.485	0.124
2580	TTC1	TTC1	chr5	+	159476520	159476669	159478135	159478190	159470139	159470176	159491938	159492552	2580	100	16	403	108	274	180	0.0657472833366	0.251802282152	0.804	0.71	0.094
5472	NUP88	NUP88	chr17	-	5302871	5302970	5307418	5307566	5298210	5298301	5308376	5308563	5472	200	115	372	162	273	224	0.0657294066135	0.251802282152	0.588	0.653	-0.065
657	RCBTB2	RCBTB2	chr13	-	49086151	49086258	49086864	49087031	49085905	49086013	49089340	49089491	657	109	69	17	21	292	232	0.0657400575937	0.251802282152	0.557	0.391	0.166
1238	FBXW4	FBXW4	chr10	-	103427642	103427737	103432671	103432804	103384501	103384567	103433244	103433430	1238	193	63	191	89	258	220	0.066135459022	0.252533794425	0.723	0.647	0.076
1681	MSI1	MSI1	chr12	-	120791101	120791182	120794704	120794822	120789146	120789203	120795618	120795701	1681	109	86	15	23	243	206	0.0661795339723	0.252533794425	0.518	0.356	0.162
2403	TBC1D10B	TBC1D10B	chr16	-	30371047	30371162	30376220	30376327	30369983	30370138	30376425	30376533	2403	51	3	196	2	232	240	0.0660328257606	0.252533794425	0.946	0.99	-0.044
493	IMPA1	IMPA1	chr8	-	82588468	82588514	82591360	82591465	82586075	82586184	82592884	82593018	493	48	10	92	39	230	171	0.066061715133	0.252533794425	0.781	0.637	0.144
5264	ARRDC3	ARRDC3	chr5	-	90669500	90669655	90669930	90670093	90664540	90667273	90670738	90670995	5264	235	252	281	376	288	280	0.0661538954292	0.252533794425	0.476	0.421	0.055
5833	ATXN3	ATXN3	chr14	-	92560089	92560175	92562436	92562481	92559595	92559662	92563017	92563182	5833	14	7	36	46	170	211	0.0662138491383	0.252533794425	0.713	0.493	0.22
6784	DNPEP	DNPEP	chr2	-	220246700	220246861	220247852	220247936	220246266	220246306	220249087	220249165	6784	45	87	111	320	209	286	0.0660006884919	0.252533794425	0.414	0.322	0.092
3449	HACL1	HACL1	chr3	-	15628031	15628109	15631046	15631119	15626754	15626849	15633106	15633187	3449	25	16	35	46	198	203	0.0662632770501	0.252572146332	0.616	0.438	0.178
3384	DDX49	DDX49	chr19	+	19031388	19031512	19032471	19032557	19030483	19030665	19032651	19032773	3384	143	56	169	96	249	211	0.0663740464776	0.252844125982	0.684	0.599	0.085
4120	TMEM116	TMEM116	chr12	-	112371689	112371834	112374495	112374634	112370389	112370463	112374963	112375047	4120	13	39	17	22	264	270	0.0665323408081	0.253296715896	0.254	0.441	-0.187
2840	MELK	MELK	chr9	+	36583623	36583709	36589532	36589649	36581640	36581736	36594624	36594768	2840	0	11	73	317	211	242	0.0666815775239	0.253714305941	0.0	0.209	-0.209
1844	TMEM14B	TMEM14B	chr6	+	10749854	10749931	10751365	10751467	10749434	10749501	10756699	10757214	1844	216	0	567	13	202	227	0.0670960092747	0.255139833727	1.0	0.98	0.02
5915	SEMA5A	SEMA5A	chr5	-	9190378	9190583	9197279	9197415	9154599	9154807	9202066	9202352	5915	92	128	20	14	261	330	0.0671374308759	0.255146101344	0.476	0.644	-0.168
6788	PLAA	PLAA	chr9	-	26910335	26910437	26913876	26913945	26907831	26907996	26917094	26917163	6788	32	47	68	165	194	227	0.0673533259114	0.255815030031	0.443	0.325	0.118
2847	ARFGAP2	ARFGAP2	chr11	-	47195309	47195391	47196565	47196649	47194976	47195033	47196732	47196864	2847	75	69	151	200	209	207	0.0674017805973	0.255847587297	0.518	0.428	0.09
4026	GSTT1	GSTT1	chr22	-	24379360	24379511	24381699	24381787	24376132	24376617	24384119	24384311	4026	59	31	97	83	213	276	0.0675191442902	0.256141520178	0.711	0.602	0.109
1958	ZNF518A	ZNF518A	chr10	+	97911172	97911323	97915082	97915155	97893312	97893405	97915680	97915804	1958	13	2	18	12	276	198	0.0677759644863	0.256778627391	0.823	0.518	0.305
2972	ACER3	ACER3	chr11	+	76637600	76637711	76670022	76670075	76571916	76572123	76687332	76687385	2972	11	0	105	25	236	178	0.0678471977285	0.256778627391	1.0	0.76	0.24
6208	GALT	GALT	chr9	+	34648111	34648168	34648330	34648453	34647828	34647958	34648758	34648891	6208	34	50	51	43	182	248	0.0678014931316	0.256778627391	0.481	0.618	-0.137
957	C3orf67	C3orf67	chr3	-	58870270	58870435	58899433	58899590	58855898	58856035	58923373	58923488	957	50	63	67	52	282	290	0.0678195196846	0.256778627391	0.449	0.57	-0.121
1396	CASK	CASK	chrX	-	41412971	41413168	41414852	41414888	41401943	41402059	41419031	41419100	1396	14	102	47	637	161	322	0.0679409999394	0.256982025125	0.215	0.129	0.086
3701	EPB41L1	EPB41L1	chr20	+	34763472	34763637	34765873	34765978	34761685	34761876	34766551	34766594	3701	41	41	42	72	290	230	0.0680174254268	0.257119495647	0.442	0.316	0.126
1905	KIAA0319L	KIAA0319L	chr1	-	35909761	35909904	35913773	35913933	35908506	35908629	35915467	35915606	1905	47	72	231	242	285	268	0.0682261864769	0.257345890623	0.38	0.473	-0.093
234	DHRS4	DHRS4	chr14	+	24429110	24429212	24434970	24435041	24424243	24424421	24435140	24435192	234	30	15	44	44	227	196	0.0683377370015	0.257345890623	0.633	0.463	0.17
4008	TSTD3	TSTD3	chr6	+	99973939	99973985	99979238	99979412	99968869	99969023	99979507	99981059	4008	2	1	4	28	171	299	0.0681656506724	0.257345890623	0.778	0.2	0.578
4148	ZFAND5	ZFAND5	chr9	-	74974333	74974437	74975025	74975137	74971846	74971972	74975543	74975703	4148	904	1173	835	1216	237	229	0.0683278538039	0.257345890623	0.427	0.399	0.028
4352	BNIP2	BNIP2	chr15	-	59961090	59961189	59961474	59961561	59955061	59956319	59963381	59963513	4352	129	127	135	181	212	224	0.0682737812251	0.257345890623	0.518	0.441	0.077
4880	UBAP2L	UBAP2L	chr1	+	154201090	154201201	154207066	154207235	154199757	154199835	154207671	154207767	4880	189	266	503	576	236	294	0.0682106062568	0.257345890623	0.47	0.521	-0.051
6308	PUM2	PUM2	chr2	-	20518297	20518406	20527070	20527139	20511996	20512184	20550357	20550611	6308	1	66	14	189	194	234	0.0683581290134	0.257345890623	0.018	0.082	-0.064
2640	AGAP3	AGAP3	chr7	+	150814457	150814543	150814722	150814864	150814181	150814269	150815296	150815431	2640	336	378	237	328	211	267	0.0685403236686	0.257666030512	0.529	0.478	0.051
4005	COPS8	COPS8	chr2	+	237998504	237998637	238002732	238002840	237997247	237997296	238004464	238004527	4005	289	295	325	268	258	233	0.068493816046	0.257666030512	0.469	0.523	-0.054
5013	WWC1	WWC1	chr5	+	167798428	167798538	167812215	167812419	167719064	167719276	167824728	167824805	5013	0	10	328	1303	235	329	0.0686066680471	0.257666030512	0.0	0.261	-0.261
6160	TOMM40L	TOMM40L	chr1	+	161197047	161197140	161197425	161197527	161196677	161196745	161197673	161197779	6160	7	4	21	42	218	227	0.0685950853031	0.257666030512	0.646	0.342	0.304
6967	GON4L	GON4L	chr1	-	155753776	155753880	155755124	155755165	155747412	155747611	155764840	155764942	6967	27	48	23	76	166	229	0.0686439978402	0.257666030512	0.437	0.295	0.142
6494	FAM198B	FAM198B	chr4	-	159076762	159076977	159091617	159092751	159051937	159052164	159093490	159093718	6494	365	71	14	7	1259	340	0.0687259590195	0.257822822871	0.581	0.351	0.23
1807	RARA	RARA	chr17	+	38487108	38487648	38504567	38504716	38474472	38474700	38506035	38506177	1807	556	275	197	125	665	274	0.0690954383834	0.258521950584	0.454	0.394	0.06
1953	HPS5	HPS5	chr11	-	18333460	18333571	18339297	18339454	18332933	18332998	18343492	18343721	1953	15	22	20	64	282	236	0.069042163365	0.258521950584	0.363	0.207	0.156
3431	GATAD2A	GATAD2A	chr19	+	19611929	19612225	19612777	19612852	19609251	19609531	19613139	19613335	3431	365	108	312	122	421	200	0.068997247524	0.258521950584	0.616	0.549	0.067
3444	HACL1	HACL1	chr3	-	15626754	15626849	15628031	15628109	15624383	15624496	15633106	15633187	3444	4	15	2	40	203	220	0.0691138184337	0.258521950584	0.224	0.051	0.173
3856	MAP3K6	MAP3K6	chr1	-	27685907	27686013	27686348	27686485	27685199	27685357	27686731	27686859	3856	204	127	92	81	262	231	0.068971523578	0.258521950584	0.586	0.5	0.086
3462	NAP1L1	NAP1L1	chr12	-	76461150	76461253	76467982	76468019	76453917	76454059	76478346	76478813	3462	214	2715	169	2604	162	228	0.0692070874997	0.258719968712	0.1	0.084	0.016
5798	GAK	GAK	chr4	-	853393	853510	858909	859032	844723	844872	860151	860322	5798	170	6	164	14	248	242	0.0693886653848	0.259247692745	0.965	0.92	0.045
3730	IFT122	IFT122	chr3	+	129207099	129207240	129210983	129211037	129202327	129202525	129214288	129214450	3730	35	20	61	17	266	179	0.0694435025992	0.259301553652	0.541	0.707	-0.166
3356	CHKA	CHKA	chr11	-	67842183	67842297	67848870	67848924	67838190	67838324	67864485	67864597	3356	94	288	32	62	179	239	0.069932897017	0.260977041515	0.304	0.408	-0.104
290	DDX55	DDX55	chr12	+	124090619	124090706	124091978	124092070	124090477	124090528	124092146	124092209	290	7	32	32	64	212	217	0.0699789261086	0.260996983132	0.183	0.339	-0.156
5136	UBAP2	UBAP2	chr9	-	33948371	33948585	33953282	33953472	33944362	33944637	33960823	33960876	5136	31	79	107	424	315	339	0.0701916678513	0.261638320317	0.297	0.214	0.083
1212	FRMD8	FRMD8	chr11	+	65156831	65156999	65161043	65161145	65154507	65154592	65161511	65161570	1212	35	19	71	70	293	227	0.0703027493088	0.261748193161	0.588	0.44	0.148
5923	PLEKHG3	PLEKHG3	chr14	+	65196960	65197030	65197359	65197406	65195713	65195811	65197516	65197667	5923	15	20	129	88	195	172	0.0702742448459	0.261748193161	0.398	0.564	-0.166
4608	SLC25A32	SLC25A32	chr8	-	104417003	104417089	104419861	104420012	104415391	104415552	104427011	104427563	4608	152	127	137	82	276	211	0.0704686626472	0.26206172225	0.478	0.561	-0.083
811	FAM45A	FAM45A	chr10	+	120877030	120877179	120879852	120879964	120871360	120871440	120882980	120883081	811	8	11	250	144	274	237	0.0704403431809	0.26206172225	0.386	0.6	-0.214
875	C17orf62	C17orf62	chr17	-	80405455	80405497	80407045	80407168	80404498	80404572	80408575	80408707	875	42	42	63	103	248	167	0.070666672297	0.262645830119	0.402	0.292	0.11
2638	SLC31A2	SLC31A2	chr9	+	115920006	115920073	115923788	115923978	115913237	115913360	115925028	115926422	2638	5	25	1	32	192	315	0.0707550345749	0.262821972668	0.247	0.049	0.198
5566	LDLR	LDLR	chr19	+	11233849	11234020	11238683	11238761	11227534	11227674	11240188	11240346	5566	133	242	384	876	296	203	0.0708382387147	0.262826663594	0.274	0.231	0.043
6596	TMEM57	TMEM57	chr1	+	25783143	25783322	25784881	25785383	25780749	25780873	25810606	25810765	6596	112	311	124	260	304	627	0.070801592704	0.262826663594	0.426	0.496	-0.07
6506	SFT2D2	SFT2D2	chr1	+	168201071	168201157	168204338	168204420	168200751	168200838	168205826	168205862	6506	23	36	59	51	211	207	0.0708858008889	0.262851105608	0.385	0.532	-0.147
6538	PHF20L1	PHF20L1	chr8	+	133811017	133811106	133811340	133811418	133806978	133807063	133816063	133816277	6538	171	16	207	9	214	203	0.0709546872997	0.262954545943	0.91	0.956	-0.046
3247	ZWILCH	ZWILCH	chr15	+	66801083	66801230	66806325	66806421	66797420	66797729	66807863	66807982	3247	4	12	17	180	272	221	0.071268646022	0.263495090378	0.213	0.071	0.142
3605	CYP51A1	CYP51A1	chr7	-	91747833	91747929	91752433	91752629	91746357	91746526	91753047	91753167	3605	116	86	1092	615	321	221	0.0712566343715	0.263495090378	0.481	0.55	-0.069
3810	SNX17	SNX17	chr2	+	27597555	27597625	27597927	27598020	27597212	27597300	27598372	27598576	3810	97	165	248	320	195	218	0.0712643003704	0.263495090378	0.397	0.464	-0.067
5440	PEF1	PEF1	chr1	-	32098095	32098239	32098759	32098915	32095462	32096443	32100822	32101123	5440	100	172	295	389	281	269	0.071282680487	0.263495090378	0.358	0.421	-0.063
7031	PSMG1	PSMG1	chr21	-	40551849	40551912	40552210	40552362	40550374	40550573	40553697	40553804	7031	84	30	305	165	277	188	0.0713059200149	0.263495090378	0.655	0.556	0.099
1066	CD44	CD44	chr11	+	35201820	35201954	35208378	35208447	35198121	35198287	35211381	35211612	1066	436	205	3027	1673	259	194	0.071350161168	0.263506784049	0.614	0.575	0.039
4116	HSPH1	HSPH1	chr13	-	31715258	31715396	31717928	31718060	31713136	31713244	31719699	31719905	4116	4358	560	662	105	257	263	0.0714361101376	0.263618637241	0.888	0.866	0.022
4855	WDR45B	WDR45B	chr17	-	80588796	80588898	80601824	80601899	80585079	80585167	80606149	80606411	4855	72	141	143	385	200	227	0.0714626360345	0.263618637241	0.367	0.297	0.07
2224	PLEKHB2	PLEKHB2	chr2	+	131888293	131888333	131890474	131890564	131884256	131884359	131897739	131897848	2224	123	184	231	265	165	215	0.0715297123643	0.263714428056	0.466	0.532	-0.066
4612	ORAI2	ORAI2	chr7	+	102076671	102076780	102079390	102079628	102073976	102074108	102086959	102097268	4612	7	87	5	185	234	363	0.0717631814636	0.264352742586	0.111	0.04	0.071
5128	DAG1	DAG1	chr3	+	49514281	49514333	49526058	49526178	49507564	49507866	49547851	49548252	5128	5	0	15	10	177	245	0.0717852654067	0.264352742586	1.0	0.675	0.325
4643	PCNXL2	PCNXL2	chr1	-	233335899	233336010	233344263	233344435	233334684	233334776	233353644	233353677	4643	0	2	41	16	297	236	0.0718310332848	0.264369522962	0.0	0.671	-0.671
7040	ARPP19	ARPP19	chr15	-	52856386	52856443	52861044	52861099	52849296	52849419	52861312	52861418	7040	103	19	326	34	180	182	0.0719220105703	0.264552579019	0.846	0.906	-0.06
1614	ELOVL5	ELOVL5	chr6	-	53135390	53135525	53138017	53138142	53132195	53134068	53139887	53140059	1614	935	867	922	963	250	260	0.0720092528717	0.264650128928	0.529	0.499	0.03
3262	CDK20	CDK20	chr9	-	90584710	90584834	90585482	90585545	90584108	90584264	90585690	90585812	3262	3	20	0	23	188	249	0.0720310405469	0.264650128928	0.166	0.0	0.166
6757	CRCP	CRCP	chr7	+	65592690	65592727	65595730	65595829	65579804	65579957	65599266	65599361	6757	22	47	38	145	162	224	0.072131387	0.264867113683	0.393	0.266	0.127
1481	NUP54	NUP54	chr4	-	77052382	77052437	77065301	77065445	77051808	77051902	77065542	77065626	1481	156	54	241	118	269	180	0.072174979836	0.264875569593	0.659	0.577	0.082
2668	GNB2L1	GNB2L1	chr5	-	180665098	180665239	180666066	180666177	180664608	180664719	180666486	180666582	2668	9291	9984	7772	8680	236	266	0.0725895671234	0.266157337264	0.512	0.502	0.01
4698	WDR35	WDR35	chr2	-	20113797	20114038	20130156	20130313	20110028	20113469	20131029	20131170	4698	34	67	53	63	282	366	0.0726072237275	0.266157337264	0.397	0.522	-0.125
2278	KCTD1	KCTD1	chr18	-	24039583	24039889	24056478	24056623	24034873	24035865	24081035	24081214	2278	114	298	266	548	270	431	0.0726669252771	0.266224058054	0.379	0.437	-0.058
849	CSRP1	CSRP1	chr1	-	201457982	201458112	201459303	201459472	201454410	201454504	201465319	201465432	849	223	101	2227	1260	294	255	0.0729180473827	0.266991594726	0.657	0.605	0.052
5846	THNSL2	THNSL2	chr2	+	88474157	88474352	88474767	88474920	88472657	88472892	88478301	88478532	5846	40	57	50	42	320	278	0.0730009950996	0.267142831468	0.379	0.508	-0.129
4816	PDE6D	PDE6D	chr2	-	232601896	232602002	232602722	232602848	232597134	232597743	232603809	232603898	4816	20	24	135	89	251	231	0.0731778110966	0.26763720535	0.434	0.583	-0.149
5141	CPT1C	CPT1C	chr19	+	50194917	50195027	50195077	50195146	50194364	50194597	50195495	50195650	5141	3	23	6	11	235	194	0.0733068056643	0.267956215576	0.097	0.31	-0.213
5687	ZCCHC11	ZCCHC11	chr1	-	52962677	52962855	52975267	52975384	52961098	52961187	52981562	52981726	5687	88	110	72	60	242	303	0.0733628538133	0.268008375406	0.5	0.6	-0.1
231	CLIP2	CLIP2	chr7	+	73803432	73803589	73811403	73811563	73800850	73800934	73814699	73814885	231	225	267	179	165	282	285	0.073573741164	0.268279161375	0.46	0.523	-0.063
4500	DNAJC19	DNAJC19	chr3	-	180703713	180703784	180705810	180705884	180701497	180702498	180707387	180707562	4500	0	46	5	80	199	196	0.0736042593953	0.268279161375	0.0	0.058	-0.058
5647	DDOST	DDOST	chr1	-	20982593	20982680	20987373	20987484	20982168	20982272	20987689	20988037	5647	537	663	1015	1424	236	212	0.0735576228936	0.268279161375	0.421	0.39	0.031
6279	TIMMDC1	TIMMDC1	chr3	+	119219541	119219707	119222800	119222868	119217367	119217774	119232487	119232566	6279	108	45	442	127	291	193	0.0734820288411	0.268279161375	0.614	0.698	-0.084
5123	ATXN2L	ATXN2L	chr16	+	28837560	28837711	28838182	28838307	28837090	28837162	28840721	28840813	5123	328	311	624	495	276	250	0.0737173352515	0.268538731197	0.489	0.533	-0.044
1418	KIF2C	KIF2C	chr1	+	45226263	45226374	45227587	45227655	45225951	45226156	45228017	45228123	1418	24	10	241	198	236	193	0.0738752140616	0.268961122704	0.662	0.499	0.163
4040	PPIE	PPIE	chr1	+	40207566	40207593	40208887	40208969	40207037	40207081	40209495	40209596	4040	31	76	63	246	152	207	0.073944525404	0.269060766005	0.357	0.259	0.098
5502	DYNC2LI1	DYNC2LI1	chr2	+	44023028	44023097	44023856	44023934	44021595	44021782	44027979	44028056	5502	39	38	50	82	194	203	0.0742302074298	0.26994715457	0.518	0.39	0.128
304	BMS1	BMS1	chr10	+	43297584	43297666	43312046	43312120	43293915	43294073	43312765	43312942	304	85	69	127	148	207	199	0.0743335812908	0.270169928601	0.542	0.452	0.09
3714	FRS2	FRS2	chr12	+	69962784	69962876	69964110	69964297	69955959	69956054	69965055	69965214	3714	30	99	30	57	217	312	0.0745568668204	0.27036873977	0.303	0.431	-0.128
4214	NDUFA5	NDUFA5	chr7	-	123190523	123190640	123197457	123197502	123185664	123185730	123197828	123197958	4214	4	144	2	336	170	242	0.0745419847665	0.27036873977	0.038	0.008	0.03
590	ADAM10	ADAM10	chr15	-	58971322	58971481	58974394	58974513	58957295	58957396	59009775	59009926	590	45	94	418	622	244	284	0.0744488653054	0.27036873977	0.358	0.439	-0.081
6256	ITGB5	ITGB5	chr3	-	124536467	124536557	124538585	124538681	124527868	124528003	124540159	124540321	6256	77	55	262	129	221	215	0.0745459445311	0.27036873977	0.577	0.664	-0.087
1617	ABCC1	ABCC1	chr16	+	16110352	16110478	16126965	16127027	16103632	16103758	16130328	16130460	1617	0	16	11	71	251	187	0.0746579827974	0.270582463076	0.0	0.103	-0.103
410	TUBB6	TUBB6	chr18	+	12308685	12308794	12310941	12311052	12308057	12308348	12325065	12326615	410	1047	668	1959	1393	234	236	0.074737592924	0.270718045515	0.613	0.586	0.027
3516	DSTYK	DSTYK	chr1	-	205117332	205117467	205119807	205119922	205111630	205116873	205126400	205126514	3516	32	8	38	22	240	260	0.074811555561	0.270833029867	0.813	0.652	0.161
2191	HK1	HK1	chr10	+	71146078	71146174	71148952	71149052	71144551	71144671	71151880	71152064	2191	293	172	398	291	221	225	0.0749652895669	0.27093089159	0.634	0.582	0.052
6614	LRRFIP1	LRRFIP1	chr2	+	238666098	238666191	238667371	238667464	238664737	238664830	238668706	238668848	6614	15	20	19	10	218	218	0.0748888944814	0.27093089159	0.429	0.655	-0.226
6633	POMT1	POMT1	chr9	+	134381789	134381840	134384297	134384409	134378288	134378700	134385129	134385195	6633	2	32	0	69	176	237	0.0749376424313	0.27093089159	0.078	0.0	0.078
6325	TCTN3	TCTN3	chr10	-	97440228	97440366	97442407	97442561	97423152	97424057	97442857	97442952	6325	122	130	231	185	279	263	0.0751695167358	0.271516019065	0.469	0.541	-0.072
6544	PBX4	PBX4	chr19	-	19681495	19681642	19710100	19710174	19680917	19681108	19729319	19729725	6544	8	18	0	7	199	272	0.0752603879246	0.271691270983	0.378	0.0	0.378
591	THBS3	THBS3	chr1	-	155173303	155173330	155174645	155174748	155173013	155173096	155174850	155175107	591	22	14	35	9	228	152	0.0754155278056	0.27209820634	0.512	0.722	-0.21
5853	ANO10	ANO10	chr3	-	43621844	43621964	43640023	43640158	43618183	43618753	43647205	43647355	5853	5	17	21	211	260	245	0.0757817295535	0.27311224443	0.217	0.086	0.131
6738	MAP3K1	MAP3K1	chr5	+	56170858	56171137	56174806	56174928	56168651	56168832	56176537	56176629	6738	57	70	191	162	404	247	0.0757475969303	0.27311224443	0.332	0.419	-0.087
4901	SCFD1	SCFD1	chr14	+	31097414	31097485	31099682	31099771	31091459	31091605	31103152	31103243	4901	10	66	10	155	196	214	0.0760132538764	0.27364165681	0.142	0.066	0.076
5874	NARF	NARF	chr17	+	80430439	80430574	80436675	80436794	80426639	80426772	80438957	80439087	5874	243	210	262	178	260	244	0.0760139411436	0.27364165681	0.521	0.58	-0.059
5011	ZGRF1	ZGRF1	chr4	-	113508435	113509085	113510879	113511030	113507600	113507739	113524679	113524853	5011	5	43	2	76	276	775	0.0761774978243	0.274076639676	0.246	0.069	0.177
6317	PPP2R5A	PPP2R5A	chr1	+	212515529	212515622	212519144	212519275	212506838	212506940	212520688	212520748	6317	39	68	189	222	218	256	0.0763584380201	0.274573643441	0.402	0.5	-0.098
3117	CIZ1	CIZ1	chr9	-	130940647	130940769	130940987	130941183	130939844	130940042	130941351	130941694	3117	120	125	320	254	321	247	0.0764563398715	0.274617816504	0.425	0.492	-0.067
645	ARHGAP12	ARHGAP12	chr10	-	32101634	32101751	32103186	32103289	32099576	32099675	32106715	32106814	645	67	34	89	72	228	242	0.0764156616728	0.274617816504	0.677	0.567	0.11
3656	KANSL3	KANSL3	chr2	-	97285408	97285499	97297048	97297219	97285095	97285281	97302657	97302922	3656	55	39	56	65	296	216	0.0765736635382	0.27488531147	0.507	0.386	0.121
5718	GLG1	GLG1	chr16	-	74526854	74527038	74528657	74528729	74524898	74525113	74530338	74530542	5718	85	246	207	459	197	309	0.076636705477	0.274957754829	0.351	0.414	-0.063
4705	PTK2	PTK2	chr8	-	141685528	141685598	141696730	141696793	141684396	141684503	141710989	141711121	4705	69	7	189	7	188	195	0.0767540719716	0.275224914308	0.911	0.966	-0.055
1713	PTGES3	PTGES3	chr12	-	57058559	57058584	57059987	57060050	57057124	57058282	57065532	57065631	1713	16	215	64	522	188	150	0.0768364386724	0.275366343063	0.056	0.089	-0.033
1734	PTPN12	PTPN12	chr7	+	77221501	77221573	77227158	77227218	77214859	77214898	77229980	77230123	1734	66	100	179	194	197	185	0.0768809678668	0.275372087585	0.383	0.464	-0.081
6789	KAT7	KAT7	chr17	+	47882724	47882807	47886480	47886570	47875680	47875920	47888837	47888936	6789	151	78	117	86	208	215	0.0771835917116	0.276301752695	0.667	0.584	0.083
5111	TRRAP	TRRAP	chr7	+	98527611	98527829	98528255	98528453	98524789	98524989	98529027	98529288	5111	23	38	90	87	343	323	0.0772942514426	0.276543571112	0.363	0.493	-0.13
1429	ACADVL	ACADVL	chr17	+	7125985	7126184	7126451	7126556	7125495	7125621	7126962	7127049	1429	961	669	2023	1262	324	230	0.077483690709	0.276823339608	0.505	0.532	-0.027
2563	TRMT10B	TRMT10B	chr9	+	37763625	37763750	37768072	37768225	37762573	37762682	37769937	37770016	2563	13	19	31	20	250	278	0.0774636785579	0.276823339608	0.432	0.633	-0.201
5118	FGFR2	FGFR2	chr10	-	123324951	123325218	123353222	123353481	123324015	123324093	123357475	123357972	5118	296	408	51	48	384	392	0.0775450570968	0.276823339608	0.425	0.52	-0.095
6574	CENPN	CENPN	chr16	+	81050930	81050990	81051362	81051439	81047740	81047786	81053704	81053881	6574	55	42	170	195	185	202	0.0775022148969	0.276823339608	0.588	0.488	0.1
922	COPG1	COPG1	chr3	+	128987337	128987463	128987774	128987843	128985866	128985942	128990609	128990752	922	12	108	13	248	251	194	0.0776242127176	0.276951793428	0.079	0.039	0.04
1137	SLC25A33	SLC25A33	chr1	+	9630315	9630416	9633403	9633470	9627341	9627419	9640011	9640292	1137	346	308	77	93	226	192	0.0780021219211	0.278145420858	0.488	0.413	0.075
5477	NDE1	NDE1	chr16	+	15785000	15785180	15788021	15788113	15781231	15781368	15790565	15790717	5477	61	19	176	91	305	217	0.0781285435245	0.278441448172	0.696	0.579	0.117
2875	GOSR2	GOSR2	chr17	+	45008464	45008573	45009432	45009565	45006885	45006950	45012394	45014205	2875	131	145	162	237	234	258	0.0781815949172	0.278475808658	0.499	0.43	0.069
940	EEPD1	EEPD1	chr7	+	36320723	36320834	36324294	36324429	36278593	36278645	36327247	36327386	940	39	56	20	14	236	260	0.0782646584344	0.278616972174	0.434	0.611	-0.177
4327	USP31	USP31	chr16	-	23085042	23085201	23091266	23091492	23083365	23083518	23093758	23093878	4327	47	29	98	35	351	284	0.0783590539438	0.278798297864	0.567	0.694	-0.127
3020	MEIS2	MEIS2	chr15	-	37242524	37242601	37329014	37329160	37188828	37188887	37375971	37376086	3020	122	49	17	14	271	202	0.0787361310549	0.279984634544	0.65	0.475	0.175
2463	SPATA6	SPATA6	chr1	-	48878781	48878823	48917223	48917272	48877135	48877260	48918665	48918803	2463	26	31	7	2	174	167	0.0787930130894	0.280031678099	0.446	0.771	-0.325
1890	NT5C3B	NT5C3B	chr17	-	39983677	39983878	39987052	39987142	39981333	39981909	39988643	39988729	1890	79	139	250	330	215	326	0.0788739265424	0.280164030326	0.463	0.535	-0.072
5685	RABEPK	RABEPK	chr9	+	127982817	127982979	127990188	127990338	127975648	127975801	127994874	127995024	5685	53	62	158	125	287	275	0.0790904909433	0.280777808191	0.45	0.548	-0.098
6876	GSN	GSN	chr9	+	124044716	124044828	124062342	124062404	124043747	124043840	124064240	124064445	6876	2	14	13	23	237	187	0.0792344941512	0.281133451316	0.101	0.308	-0.207
4424	NUSAP1	NUSAP1	chr15	+	41667909	41668026	41669393	41669502	41663724	41663882	41672290	41673248	4424	170	144	543	576	242	234	0.0794808448238	0.281851641539	0.533	0.477	0.056
3460	NAP1L1	NAP1L1	chr12	-	76462688	76462774	76467982	76468019	76453917	76454059	76478346	76478813	3460	214	9	169	2	162	211	0.0796095456593	0.282152063759	0.969	0.991	-0.022
5374	CPSF3L	CPSF3L	chr1	-	1254675	1254904	1256375	1256473	1250899	1250998	1259960	1260067	5374	69	364	85	611	223	354	0.0797087658602	0.282347726667	0.231	0.181	0.05
5942	MBD1	MBD1	chr18	-	47799933	47800233	47801346	47801415	47799193	47799325	47801498	47801615	5942	26	214	38	194	194	425	0.0798033190502	0.282370817268	0.21	0.3	-0.09
6595	TMEM57	TMEM57	chr1	+	25784881	25785383	25810606	25810765	25780749	25780873	25812103	25812286	6595	213	176	192	121	627	284	0.0797982441064	0.282370817268	0.354	0.418	-0.064
254	MRPL4	MRPL4	chr19	+	10367383	10367501	10368897	10369004	10365264	10365316	10369088	10369198	254	76	153	220	332	243	232	0.0799235959924	0.282640500712	0.322	0.388	-0.066
172	PKN3	PKN3	chr9	+	131477647	131477739	131479025	131479202	131477450	131477514	131480603	131480666	172	3	16	100	188	217	302	0.0800689839361	0.282687139213	0.207	0.425	-0.218
2038	FAM49B	FAM49B	chr8	-	130891634	130891717	130915557	130915596	130883620	130883742	130983188	130983241	2038	8	34	30	289	164	208	0.0800393166831	0.282687139213	0.23	0.116	0.114
5380	SGPL1	SGPL1	chr10	+	72631593	72631743	72633107	72633346	72628101	72628190	72635158	72635305	5380	15	96	28	332	275	364	0.0800503307118	0.282687139213	0.171	0.1	0.071
2446	UBE2B	UBE2B	chr5	+	133710073	133710154	133724015	133724104	133706866	133707330	133725915	133727799	2446	155	469	129	495	206	214	0.0801200797583	0.282711942601	0.256	0.213	0.043
2973	LOXL2	LOXL2	chr8	-	23160794	23160910	23167180	23167424	23159539	23159676	23174461	23174627	2973	629	368	780	531	369	241	0.0802598782551	0.282738670514	0.527	0.49	0.037
4477	SMUG1	SMUG1	chr12	-	54581602	54581689	54582298	54582380	54577439	54577743	54582734	54582778	4477	2	3	4	49	207	212	0.080258161598	0.282738670514	0.406	0.077	0.329
6114	ACTN1	ACTN1	chr14	-	69350884	69351025	69351491	69351600	69349589	69349772	69352141	69352292	6114	458	454	2608	2931	234	266	0.0802207447794	0.282738670514	0.534	0.503	0.031
1732	PTPN12	PTPN12	chr7	+	77214859	77214898	77221501	77221573	77212871	77212967	77227158	77227218	1732	33	66	113	147	164	197	0.0803325776232	0.282839454145	0.375	0.48	-0.105
2912	FRG1	FRG1	chr4	+	190873316	190873442	190876191	190876306	190864356	190864427	190878552	190878657	2912	164	118	339	187	251	240	0.0804002726198	0.2829225172	0.571	0.634	-0.063
2901	MOK	MOK	chr14	-	102691431	102692745	102698871	102699045	102690833	102691131	102700024	102700126	2901	45	140	16	26	299	1439	0.08051852638	0.283183304127	0.607	0.748	-0.141
2428	COL6A3	COL6A3	chr2	-	238289557	238290142	238296224	238296827	238285414	238285987	238305369	238305490	2428	187	440	0	6	728	710	0.080868376892	0.284160239081	0.293	0.0	0.293
4243	STK19	STK19	chr6	+	31947190	31947330	31948227	31948325	31946679	31946775	31948430	31948578	4243	137	39	71	33	265	223	0.080884894242	0.284160239081	0.747	0.644	0.103
3949	RAD51D	RAD51D	chr17	-	33434384	33434466	33445519	33445638	33434006	33434141	33446129	33446191	3949	6	8	13	54	244	207	0.0811107197818	0.284486204155	0.389	0.17	0.219
5153	TLE3	TLE3	chr15	-	70347387	70347637	70348636	70348713	70345565	70345713	70349797	70349997	5153	52	245	18	48	202	375	0.0810546184376	0.284486204155	0.283	0.41	-0.127
6966	GON4L	GON4L	chr1	-	155786002	155786053	155790396	155790447	155785595	155785691	155791264	155791339	6966	25	25	50	26	176	176	0.0811053408306	0.284486204155	0.5	0.658	-0.158
2512	FAM3A	FAM3A	chrX	-	153740180	153740204	153741146	153741260	153736804	153736928	153744083	153744136	2512	75	22	119	19	239	149	0.0811659990073	0.284524526575	0.68	0.796	-0.116
6032	ITCH	ITCH	chr20	+	32981596	32981687	32996456	32996598	32957199	32957276	33000320	33000445	6032	33	51	110	265	216	267	0.0812262233281	0.284580132523	0.444	0.339	0.105
1157	ZNF33A	ZNF33A	chr10	+	38323205	38323328	38328340	38328420	38306218	38306314	38343302	38348995	1157	5	3	15	1	248	205	0.0813311806599	0.284792316557	0.579	0.925	-0.346
1976	TSNAX-DISC1	TSNAX-DISC1	chr1	+	231678226	231678357	231696873	231697001	231672958	231673073	231752389	231752652	1976	35	2	167	1	256	253	0.0814889014281	0.285188926711	0.945	0.994	-0.049
271	RAB3GAP2	RAB3GAP2	chr1	-	220384142	220384218	220384296	220384344	220383729	220383831	220386228	220386310	271	15	16	50	108	173	201	0.0819582484262	0.286675116496	0.521	0.35	0.171
2052	SYDE2	SYDE2	chr1	-	85647780	85648883	85655739	85656435	85634726	85634908	85665934	85666728	2052	245	214	197	218	821	1228	0.0820073009997	0.286690373795	0.631	0.575	0.056
6083	ABHD12	ABHD12	chr20	-	25282854	25282982	25284185	25284264	25280833	25281520	25287468	25287551	6083	197	222	325	453	204	253	0.0822848292798	0.287401946111	0.524	0.471	0.053
6958	TMEM62	TMEM62	chr15	+	43461790	43461875	43470804	43470909	43452878	43452992	43473378	43473497	6958	3	0	101	111	210	230	0.0823452497198	0.287401946111	1.0	0.499	0.501
730	ATP1B1	ATP1B1	chr1	+	169096461	169096646	169099247	169099328	169094121	169094277	169100529	169101960	730	990	410	1640	595	310	206	0.0823145201772	0.287401946111	0.616	0.647	-0.031
3951	RAD51D	RAD51D	chr17	-	33443877	33444056	33445519	33445638	33434384	33434466	33446129	33446191	3951	10	0	26	7	244	304	0.0828183574364	0.288582163473	1.0	0.822	0.178
4189	PAM	PAM	chr5	+	102360837	102361038	102363885	102363942	102355493	102355547	102364590	102366808	4189	135	93	222	204	326	182	0.0828010020529	0.288582163473	0.448	0.378	0.07
6587	FARP1	FARP1	chr13	+	99087829	99087960	99091057	99091126	99076825	99076904	99091360	99091450	6587	43	205	68	471	256	194	0.0827610275782	0.288582163473	0.137	0.099	0.038
2267	WASH7P	WASH7P	chr1	-	18267	18366	24737	24891	17914	18061	29320	29370	2267	23	9	4	6	279	224	0.0829924079808	0.289031648858	0.672	0.349	0.323
2892	TMEM59	TMEM59	chr1	-	54511364	54511459	54512939	54513045	54509045	54509198	54519028	54519246	2892	12	400	30	555	231	220	0.0831926808905	0.28943665362	0.028	0.049	-0.021
3309	STAT3	STAT3	chr17	-	40491331	40491427	40497576	40497675	40490748	40490830	40498586	40498731	3309	540	505	278	311	224	221	0.0831989383125	0.28943665362	0.513	0.469	0.044
1885	IDH3G	IDH3G	chrX	-	153052255	153052402	153052505	153052608	153051809	153051904	153052918	153053052	1885	162	138	295	321	228	272	0.0834962831061	0.290156368432	0.583	0.523	0.06
460	UBXN11	UBXN11	chr1	-	26620695	26620822	26623409	26623486	26612313	26612528	26623917	26623972	460	57	76	39	31	202	252	0.0834545487247	0.290156368432	0.483	0.611	-0.128
1286	SHROOM3	SHROOM3	chr4	+	77651956	77652088	77659913	77663079	77631308	77631440	77670169	77670243	1286	0	37	152	2620	257	3291	0.0837445544669	0.290861568438	0.0	0.426	-0.426
2964	GOLGA4	GOLGA4	chr3	+	37315026	37315092	37323448	37323763	37292885	37292975	37327504	37327552	2964	10	137	48	361	191	440	0.0840079363224	0.291460741757	0.144	0.234	-0.09
4106	UNC45A	UNC45A	chr15	+	91488121	91488293	91489843	91490144	91486141	91486312	91491025	91491120	4106	106	228	363	619	297	426	0.0839708715904	0.291460741757	0.4	0.457	-0.057
2054	SYDE2	SYDE2	chr1	-	85643828	85643955	85647780	85648883	85634726	85634908	85655739	85656435	2054	229	16	243	8	1228	252	0.0842926914972	0.292132693655	0.746	0.862	-0.116
2210	ABCB6	ABCB6	chr2	-	220081373	220081554	220082391	220082529	220081085	220081187	220082846	220083712	2210	31	24	36	51	263	306	0.0842740877997	0.292132693655	0.6	0.451	0.149
611	NUMA1	NUMA1	chr11	-	71723940	71727306	71727453	71727576	71721831	71721900	71728732	71728873	611	327	10695	281	7962	248	3491	0.0844293335455	0.292448258474	0.301	0.332	-0.031
1411	CREB3L4	CREB3L4	chr1	+	153941405	153941652	153941809	153941931	153940997	153941175	153945219	153945312	1411	43	16	99	65	372	247	0.0847570884977	0.292952253835	0.641	0.503	0.138
320	PALLD	PALLD	chr4	+	169815729	169815828	169819643	169819865	169812072	169812208	169824907	169825057	320	181	356	288	462	224	347	0.0848488367305	0.292952253835	0.441	0.491	-0.05
328	FADS2	FADS2	chr11	+	61631178	61631258	61632623	61632749	61630753	61630850	61633109	61634826	328	105	196	1896	2859	205	251	0.0848019339816	0.292952253835	0.396	0.448	-0.052
3642	PAPOLG	PAPOLG	chr2	+	61021844	61021910	61022098	61022155	61021105	61021326	61024196	61029221	3642	12	4	15	16	191	182	0.0848080444157	0.292952253835	0.741	0.472	0.269
4867	UQCC1	UQCC1	chr20	-	33954359	33954417	33961986	33962059	33934966	33935075	33969720	33969828	4867	20	22	108	65	198	183	0.0847535721888	0.292952253835	0.457	0.606	-0.149
5582	MTDH	MTDH	chr8	+	98699656	98699833	98701265	98701331	98698895	98698980	98703179	98703416	5582	330	76	690	120	302	191	0.084759764705	0.292952253835	0.733	0.784	-0.051
1933	RACGAP1	RACGAP1	chr12	-	50393398	50393516	50394954	50395035	50392923	50393054	50396029	50396083	1933	17	47	212	356	206	243	0.0854041172704	0.294555154541	0.299	0.413	-0.114
4889	CTBP2	CTBP2	chr10	-	126799558	126799662	126822080	126822181	126727565	126727724	126848887	126849103	4889	2	160	13	318	226	229	0.0854508406238	0.294555154541	0.013	0.04	-0.027
492	LAMB3	LAMB3	chr1	-	209803081	209803270	209803959	209804080	209801379	209801535	209805927	209806121	492	2	0	612	1272	246	314	0.0854211720851	0.294555154541	1.0	0.38	0.62
4714	LGALS9	LGALS9	chr17	+	25970550	25970646	25972339	25972375	25969263	25969374	25972886	25972937	4714	13	15	15	6	221	161	0.0856154800561	0.294964180752	0.387	0.646	-0.259
194	RNF38	RNF38	chr9	-	36375930	36376124	36390463	36390613	36369715	36369929	36400093	36400296	194	10	119	8	222	275	319	0.0857124858111	0.295098002871	0.089	0.04	0.049
3334	PCYT2	PCYT2	chr17	-	79863545	79863611	79863975	79864053	79863257	79863323	79864339	79864422	3334	31	55	187	218	203	191	0.085746325386	0.295098002871	0.347	0.447	-0.1
2982	LOXL2	LOXL2	chr8	-	23167180	23167424	23177397	23177565	23160794	23160910	23179642	23179794	2982	615	892	870	1120	293	369	0.0858223351989	0.295201222681	0.465	0.495	-0.03
1034	CBX5	CBX5	chr12	-	54639898	54639999	54645824	54646011	54624730	54635689	54651297	54651476	1034	90	69	558	316	312	226	0.0859495688682	0.29546878422	0.486	0.561	-0.075
2868	HDAC9	HDAC9	chr7	+	18668972	18669104	18674249	18674365	18633530	18633652	18684293	18684416	2868	18	17	106	187	257	241	0.085992240084	0.29546878422	0.498	0.347	0.151
6655	SYNJ2BP-COX16	SYNJ2BP-COX16	chr14	-	70809374	70809446	70839749	70839848	70795890	70795953	70883616	70883807	6655	1	77	0	266	224	197	0.0861367189705	0.295806773124	0.011	0.0	0.011
3989	ODF2	ODF2	chr9	+	131247643	131247753	131250168	131250304	131246979	131247165	131254704	131254815	3989	115	182	191	232	235	261	0.0862040570055	0.295879628513	0.412	0.478	-0.066
5984	TGFB1	TGFB1	chr19	-	41848074	41848152	41850651	41850769	41838032	41838186	41854199	41854360	5984	49	2	366	1	243	203	0.0862668730645	0.295936893427	0.953	0.997	-0.044
2848	ARFGAP2	ARFGAP2	chr11	-	47193831	47193884	47197401	47197474	47193214	47193351	47198066	47198185	2848	75	72	100	138	198	178	0.0863192991279	0.295958473493	0.484	0.394	0.09
6546	RNF4	RNF4	chr4	+	2513682	2513692	2514164	2514324	2502385	2502465	2514809	2514858	6546	31	225	35	399	135	285	0.0865509551308	0.296594218571	0.225	0.156	0.069
5883	CSTF3	CSTF3	chr11	-	33121153	33121263	33123722	33123885	33120579	33120696	33124652	33124730	5883	34	15	120	94	288	235	0.0866644169829	0.296824471407	0.649	0.51	0.139
152	MMS19	MMS19	chr10	-	99227261	99227340	99228722	99228861	99226532	99226658	99229402	99229480	152	43	41	271	171	264	204	0.0868480826734	0.297294797412	0.448	0.55	-0.102
7050	SDCCAG3	SDCCAG3	chr9	-	139303450	139303519	139304541	139304691	139302277	139302390	139304779	139305054	7050	12	10	94	34	275	194	0.0871103450071	0.298033527051	0.458	0.661	-0.203
1606	MAP2K5	MAP2K5	chr15	+	68020253	68020283	68040568	68040595	67995674	67995746	68040906	68040939	1606	3	15	10	14	155	152	0.0871710970516	0.298082402764	0.164	0.412	-0.248
4011	NBR1	NBR1	chr17	+	41348958	41349123	41352183	41352625	41348497	41348608	41353702	41353797	4011	158	384	350	699	290	567	0.0872187907905	0.298086597188	0.446	0.495	-0.049
2134	SEC24B	SEC24B	chr4	+	110402832	110402937	110412482	110412563	110394159	110394342	110415770	110416012	2134	13	121	38	200	230	206	0.0874174836639	0.298606580247	0.088	0.145	-0.057
3126	LTBR	LTBR	chr12	+	6495512	6495610	6497563	6497671	6495231	6495328	6497965	6497991	3126	74	112	241	271	223	233	0.0875269736623	0.298667864763	0.408	0.482	-0.074
5905	REXO2	REXO2	chr11	+	114311377	114311461	114316700	114316809	114310107	114310397	114318547	114318601	5905	24	22	312	483	209	234	0.0875285402579	0.298667864763	0.55	0.42	0.13
3718	TAF15	TAF15	chr17	+	34151081	34151202	34160910	34160945	34149643	34149837	34161569	34161602	3718	294	99	925	389	246	160	0.0876077611407	0.29873236144	0.659	0.607	0.052
5593	DEK	DEK	chr6	-	18256591	18256686	18258183	18258293	18255961	18256082	18258534	18258636	5593	351	222	1278	683	235	220	0.0876405774326	0.29873236144	0.597	0.637	-0.04
2261	RNF138	RNF138	chr18	+	29693707	29693823	29703480	29703537	29672568	29672849	29706655	29706763	2261	0	14	2	7	241	182	0.0884928815141	0.300838280293	0.0	0.177	-0.177
2561	TRMT10B	TRMT10B	chr9	+	37768072	37768225	37769937	37770016	37763625	37763750	37770668	37770736	2561	11	12	30	13	278	204	0.0883979684108	0.300838280293	0.402	0.629	-0.227
4977	HSD11B1L	HSD11B1L	chr19	+	5684829	5684916	5684975	5685130	5680775	5681282	5686426	5686538	4977	5	16	7	6	212	280	0.0884504296661	0.300838280293	0.292	0.606	-0.314
5078	RBM23	RBM23	chr14	-	23377541	23377589	23378691	23378804	23375403	23375577	23388207	23388396	5078	69	42	102	39	238	173	0.0884871063503	0.300838280293	0.544	0.655	-0.111
5625	SLC30A5	SLC30A5	chr5	+	68419025	68419252	68423830	68423959	68417520	68417722	68425273	68426899	5625	85	91	212	166	352	254	0.0884657514963	0.300838280293	0.403	0.48	-0.077
3736	UBE2V1	UBE2V1	chr20	-	48715418	48715518	48727825	48728099	48713208	48713357	48729643	48729735	3736	3	2	2	11	399	225	0.0888053956654	0.301740790886	0.458	0.093	0.365
6275	PGM3	PGM3	chr6	-	83898332	83898517	83900527	83900733	83896726	83896794	83902897	83903012	6275	164	178	414	360	331	310	0.0890514359599	0.302416602267	0.463	0.519	-0.056
2598	ARHGAP26	ARHGAP26	chr5	+	142526795	142526946	142586762	142586873	142513531	142513670	142593561	142593653	2598	39	15	45	33	276	236	0.0891386648039	0.302552663871	0.69	0.538	0.152
5154	TLE3	TLE3	chr15	-	70345565	70345713	70347387	70347637	70343729	70343806	70348636	70348713	5154	376	93	94	14	375	273	0.0894267804624	0.303370066984	0.746	0.83	-0.084
4135	CSPP1	CSPP1	chr8	+	68049690	68049838	68062017	68062170	68044185	68044315	68066258	68066371	4135	54	33	57	57	273	278	0.0897850191859	0.303621981064	0.625	0.505	0.12
4569	CDC14A	CDC14A	chr1	+	100920960	100921048	100928206	100928437	100908489	100908552	100933511	100933650	4569	9	31	14	20	213	356	0.089649906768	0.303621981064	0.327	0.539	-0.212
5871	PPP3R1	PPP3R1	chr2	-	68414386	68414446	68415645	68415822	68413599	68413784	68444223	68444263	5871	406	175	418	222	302	185	0.0895880654137	0.303621981064	0.587	0.536	0.051
635	AKR1A1	AKR1A1	chr1	+	46018107	46018235	46027460	46027550	46016454	46016827	46032240	46032360	635	89	442	224	881	253	215	0.0896935965345	0.303621981064	0.146	0.178	-0.032
6378	PPHLN1	PPHLN1	chr12	+	42768664	42768876	42781257	42781337	42748962	42749024	42787371	42787491	6378	167	71	438	245	337	205	0.0897668357833	0.303621981064	0.589	0.521	0.068
6866	ANKRD28	ANKRD28	chr3	-	15778539	15778740	15793256	15793327	15776916	15777004	15807740	15807819	6866	11	55	99	279	196	326	0.0897824410629	0.303621981064	0.25	0.371	-0.121
4844	TMEM43	TMEM43	chr3	+	14176269	14176391	14176657	14176732	14175238	14175309	14177306	14177408	4844	270	85	237	100	247	200	0.0898662151815	0.30373644383	0.72	0.657	0.063
6354	RBM6	RBM6	chr3	+	50106122	50106197	50107887	50107985	50103674	50103935	50112633	50112763	6354	183	288	207	260	200	223	0.0900397379488	0.304073409091	0.415	0.47	-0.055
745	POGZ	POGZ	chr1	-	151397430	151397537	151400298	151400490	151396424	151396762	151400598	151400889	745	94	120	85	76	317	232	0.0900607135267	0.304073409091	0.364	0.45	-0.086
1989	PICALM	PICALM	chr11	-	85737333	85737409	85742510	85742653	85733409	85733512	85779692	85780139	1989	211	93	1253	691	268	201	0.0902647623243	0.304602025413	0.63	0.576	0.054
1719	LAG3	LAG3	chr12	+	6886429	6886672	6886956	6887087	6884438	6884714	6887409	6887621	1719	129	64	0	2	368	256	0.0904784531636	0.304802484079	0.584	0.0	0.584
2439	SLC16A5	SLC16A5	chr17	+	73094132	73094276	73096101	73096911	73089683	73089930	73100064	73100275	2439	9	33	82	616	269	935	0.0903879562183	0.304802484079	0.487	0.316	0.171
3423	TARBP2	TARBP2	chr12	+	53895798	53895968	53896810	53896913	53894704	53895245	53897496	53897592	3423	85	39	199	133	295	228	0.0905142216945	0.304802484079	0.627	0.536	0.091
6842	SERPINE1	SERPINE1	chr7	+	100776975	100777174	100778774	100778875	100773701	100773935	100778995	100779082	6842	963	1354	188	220	324	226	0.0904290292026	0.304802484079	0.332	0.373	-0.041
1141	EVC	EVC	chr4	+	5811244	5811338	5812065	5812177	5809927	5810054	5812682	5816031	1141	36	11	27	18	219	237	0.0906818328674	0.305046648057	0.78	0.619	0.161
3428	WDR59	WDR59	chr16	-	74937844	74937998	74942805	74942875	74927576	74927710	74943398	74943555	3428	21	74	49	104	195	279	0.0906548547872	0.305046648057	0.289	0.403	-0.114
3930	LAMA5	LAMA5	chr20	-	60912645	60912783	60912859	60912994	60911789	60911842	60913071	60913206	3930	29	42	338	319	260	263	0.0908636075658	0.305497925857	0.411	0.517	-0.106
6903	BCL7B	BCL7B	chr7	-	72954211	72954382	72957877	72957974	72952263	72952343	72966496	72966572	6903	124	302	241	469	222	296	0.0909856080419	0.305747865683	0.354	0.407	-0.053
2248	ACAA1	ACAA1	chr3	-	38173416	38173496	38175442	38175500	38170780	38170879	38178082	38178176	2248	21	18	31	12	183	205	0.0912394378332	0.306440310838	0.567	0.743	-0.176
3365	PLEKHA4	PLEKHA4	chr19	-	49360678	49360753	49362116	49362396	49357473	49357521	49362725	49362941	3365	212	72	65	34	405	200	0.0913173146509	0.306445618865	0.593	0.486	0.107
3835	BBIP1	BBIP1	chr10	-	112661295	112661370	112677878	112677971	112658487	112660284	112678878	112679124	3835	34	50	37	90	218	200	0.0913365585767	0.306445618865	0.384	0.274	0.11
2299	BCL2L13	BCL2L13	chr22	+	18138427	18138598	18165979	18166087	18121349	18121652	18171751	18171908	2299	29	35	195	148	296	233	0.0915540470328	0.306633550413	0.395	0.509	-0.114
3389	ELMO2	ELMO2	chr20	-	45008891	45008942	45012054	45012133	45004306	45004429	45014762	45014914	3389	39	12	59	35	204	176	0.0915421896132	0.306633550413	0.737	0.593	0.144
6071	PTH1R	PTH1R	chr3	+	46942514	46942575	46942903	46942970	46940792	46940946	46943255	46943350	6071	120	191	126	151	186	192	0.0915103429045	0.306633550413	0.393	0.463	-0.07
620	SPATS2L	SPATS2L	chr2	+	201253945	201254006	201277033	201277142	201194153	201194203	201281101	201281151	620	123	443	170	767	186	234	0.0915837696947	0.306633550413	0.259	0.218	0.041
7037	ALG13	ALG13	chrX	+	110925359	110925463	110925463	110925522	110924345	110924527	110928192	110928331	7037	44	66	101	101	229	184	0.0916919411179	0.306835577606	0.349	0.446	-0.097
5697	PIGO	PIGO	chr9	-	35093026	35093206	35093897	35094021	35092539	35092764	35094212	35094356	5697	41	71	167	199	249	305	0.09179323355	0.307014386456	0.414	0.507	-0.093
1852	BACH2	BACH2	chr6	-	90962231	90962309	90981567	90981660	90916287	90916400	91006198	91006627	1852	11	2	2	3	218	203	0.0920019189236	0.30755201141	0.837	0.383	0.454
2381	DNAJC21	DNAJC21	chr5	+	34944971	34945130	34945865	34945908	34941200	34941288	34950274	34950447	2381	377	60	333	73	284	168	0.0921232708137	0.307797282432	0.788	0.73	0.058
3471	VPS29	VPS29	chr12	-	110937339	110937351	110939221	110939364	110933816	110934008	110939853	110939945	3471	1	49	3	22	268	137	0.0923176310736	0.30780540714	0.01	0.065	-0.055
389	MRPS2	MRPS2	chr9	+	138393914	138394112	138394981	138395124	138393689	138393819	138395387	138396519	389	21	2	5	3	323	268	0.0923092841016	0.30780540714	0.897	0.58	0.317
6552	MORF4L1	MORF4L1	chr15	+	79184553	79184655	79185880	79185969	79183825	79183914	79186399	79186572	6552	1471	1014	1990	1501	227	214	0.0921956297646	0.30780540714	0.578	0.556	0.022
6840	SERPINE1	SERPINE1	chr7	+	100776975	100777174	100778774	100778875	100770369	100770525	100778995	100779082	6840	964	1354	188	220	324	226	0.0922497414332	0.30780540714	0.332	0.373	-0.041
1782	RPS6KA1	RPS6KA1	chr1	+	26863415	26863460	26873357	26873474	26856248	26856474	26873679	26873761	1782	8	87	9	234	170	242	0.0924096347194	0.307888277268	0.116	0.052	0.064
6350	LCMT1	LCMT1	chr16	+	25151491	25151568	25162874	25162936	25123046	25123317	25172422	25172525	6350	2	40	0	152	202	187	0.0924864708178	0.307888277268	0.044	0.0	0.044
6959	TMEM62	TMEM62	chr15	+	43430771	43430817	43438690	43438832	43427709	43427847	43440952	43441077	6959	0	5	55	107	171	267	0.0924775835374	0.307888277268	0.0	0.445	-0.445
233	EIF4E3	EIF4E3	chr3	-	71743025	71743092	71745610	71745671	71739160	71739316	71748764	71748859	233	7	13	64	51	186	192	0.0927450380868	0.308588910439	0.357	0.564	-0.207
3925	CREM	CREM	chr10	+	35468061	35468204	35490378	35490414	35437295	35437419	35495822	35495979	3925	32	6	68	4	268	161	0.0928567899413	0.308800574118	0.762	0.911	-0.149
1223	LARP1B	LARP1B	chr4	+	129099585	129099797	129100560	129100667	129042980	129043343	129120593	129120754	1223	8	25	35	51	337	232	0.0930553783089	0.30920503856	0.181	0.321	-0.14
6540	UXT	UXT	chrX	-	47516581	47516689	47516970	47517038	47511479	47511543	47517180	47517262	6540	301	340	405	544	193	233	0.0930748136335	0.30920503856	0.517	0.473	0.044
1496	RHPN2	RHPN2	chr19	-	33512476	33512552	33517409	33517538	33503552	33503630	33535154	33535270	1496	98	36	390	204	254	201	0.0934076135153	0.310065101096	0.683	0.602	0.081
5737	FAM13A	FAM13A	chr4	-	89726161	89726203	89772170	89772334	89711736	89711778	89827529	89827613	5737	10	4	8	0	289	167	0.0934303726297	0.310065101096	0.591	1.0	-0.409
3346	TOR3A	TOR3A	chr1	+	179052074	179052188	179054762	179055028	179051111	179051522	179057045	179057224	3346	83	197	126	396	239	391	0.0935464696766	0.310129510582	0.408	0.342	0.066
5020	CHMP4B	CHMP4B	chr20	+	32438757	32438872	32439882	32440009	32436272	32436450	32441301	32442173	5020	462	708	1105	1908	240	252	0.0935158778998	0.310129510582	0.407	0.378	0.029
1437	HNRNPH1	HNRNPH1	chr5	-	179043869	179043959	179044051	179044111	179043126	179043219	179044514	179044650	1437	1096	1436	626	732	185	215	0.0938845122693	0.310148608341	0.47	0.498	-0.028
2383	EI24	EI24	chr11	+	125449988	125450100	125451106	125451218	125448844	125448964	125452241	125452315	2383	128	34	1018	377	237	237	0.0936631706972	0.310148608341	0.79	0.73	0.06
3053	WASF3	WASF3	chr13	+	27250685	27250861	27254171	27254338	27246008	27246126	27255190	27255457	3053	39	15	47	8	301	292	0.09381111075	0.310148608341	0.716	0.851	-0.135
3618	RELT	RELT	chr11	+	73102188	73102268	73103255	73103513	73101799	73101966	73104881	73104962	3618	105	539	28	95	205	383	0.0936116530169	0.310148608341	0.267	0.355	-0.088
4815	SNX9	SNX9	chr6	+	158348142	158348246	158349630	158349734	158342562	158342693	158353226	158353304	4815	110	131	482	450	229	229	0.0937246331794	0.310148608341	0.456	0.517	-0.061
54	GNL1	GNL1	chr6	-	30522831	30522968	30523331	30523497	30515128	30515307	30523907	30525371	54	510	73	279	27	291	262	0.0937679113824	0.310148608341	0.863	0.903	-0.04
661	NAB1	NAB1	chr2	+	191537826	191537878	191548463	191548553	191535051	191535185	191550201	191550364	661	75	88	53	92	177	215	0.0938906621043	0.310148608341	0.509	0.412	0.097
3839	IL6ST	IL6ST	chr5	-	55243320	55243417	55247291	55247432	55238497	55238579	55247756	55247903	3839	478	382	201	197	266	222	0.0940540398011	0.310420193978	0.511	0.46	0.051
4043	SOAT1	SOAT1	chr1	+	179271811	179271937	179304640	179304792	179262848	179263071	179306971	179307031	4043	40	32	683	821	251	277	0.0940696581594	0.310420193978	0.58	0.479	0.101
1148	ETF1	ETF1	chr5	-	137848452	137848643	137849256	137849395	137847163	137847293	137853249	137853389	1148	779	866	733	722	264	316	0.0941443290657	0.310506874528	0.518	0.549	-0.031
3624	SMAP1	SMAP1	chr6	+	71567624	71567932	71569031	71569119	71566561	71566733	71569902	71571716	3624	199	0	632	9	433	213	0.0942739819405	0.310774714362	1.0	0.972	0.028
210	EIF3J	EIF3J	chr15	+	44846750	44846865	44849686	44849848	44843628	44843720	44852446	44852520	210	494	416	636	620	240	287	0.0943925323624	0.310905969535	0.587	0.551	0.036
6813	FOXP1	FOXP1	chr3	-	71050122	71050210	71064699	71064804	71037144	71037228	71090478	71090683	6813	136	90	136	64	230	213	0.0944107293304	0.310905969535	0.583	0.663	-0.08
4309	PRUNE	PRUNE	chr1	+	150990942	150991145	150997990	150998149	150990287	150990380	150999708	150999803	4309	22	13	40	47	328	284	0.0945213394103	0.311110514272	0.594	0.424	0.17
4899	TAB3	TAB3	chrX	-	30852167	30852269	30861082	30861166	30845558	30849692	30864667	30864761	4899	7	25	90	156	209	227	0.094622804046	0.311284763054	0.233	0.385	-0.152
301	CYP20A1	CYP20A1	chr2	+	204110568	204110618	204111477	204111644	204103163	204103857	204116689	204116832	301	17	16	23	45	175	292	0.0946750085555	0.311296863087	0.639	0.46	0.179
402	SUGP2	SUGP2	chr19	-	19119125	19119237	19120663	19121151	19114976	19115455	19129917	19130038	402	408	71	590	134	613	237	0.0950676169881	0.312427644969	0.69	0.63	0.06
1422	RHOT1	RHOT1	chr17	+	30529788	30529919	30530908	30530992	30527974	30528075	30533928	30534048	1422	61	49	117	62	256	209	0.0954052129034	0.312753206628	0.504	0.606	-0.102
1964	MBTPS1	MBTPS1	chr16	-	84104192	84104381	84108201	84108346	84103470	84103643	84115351	84115513	1964	183	328	300	441	270	314	0.0955079550717	0.312753206628	0.394	0.442	-0.048
2301	BCL2L13	BCL2L13	chr22	+	18171751	18171908	18185008	18185152	18165979	18166087	18209442	18213621	2301	56	32	255	217	282	269	0.0954058106782	0.312753206628	0.625	0.529	0.096
2558	TSPAN4	TSPAN4	chr11	+	847200	847300	850287	850367	842823	842915	862549	862741	2558	15	114	12	180	225	205	0.0955069283239	0.312753206628	0.107	0.057	0.05
2836	MELK	MELK	chr9	+	36589532	36589649	36594624	36594768	36583623	36583709	36597218	36597287	2836	14	14	155	301	242	269	0.0954582752029	0.312753206628	0.526	0.364	0.162
4297	MKRN1	MKRN1	chr7	-	140159506	140159736	140171682	140171811	140158806	140159033	140178959	140179369	4297	61	396	88	771	254	355	0.0954698798429	0.312753206628	0.177	0.138	0.039
6187	PRDX5	PRDX5	chr11	+	64087205	64087340	64088132	64088264	64085559	64085858	64088336	64088375	6187	451	355	1520	1368	260	257	0.095275332414	0.312753206628	0.557	0.523	0.034
1647	STIL	STIL	chr1	-	47725960	47726211	47728574	47728734	47715810	47717594	47735306	47735538	1647	21	26	95	202	285	376	0.0955692150201	0.312794139977	0.516	0.383	0.133
144	CCM2	CCM2	chr7	+	45077851	45078025	45103516	45103600	45039344	45039456	45104061	45104245	144	11	17	86	268	299	209	0.0958515460632	0.313238750889	0.311	0.183	0.128
4102	SENP2	SENP2	chr3	+	185335267	185335399	185337086	185337290	185332351	185332528	185339613	185339693	4102	71	120	140	173	257	329	0.0957846932539	0.313238750889	0.431	0.509	-0.078
4313	CREB5	CREB5	chr7	+	28843815	28844139	28848803	28849031	28763838	28763949	28857687	28857796	4313	131	66	273	185	449	353	0.0958083875883	0.313238750889	0.609	0.537	0.072
742	POGZ	POGZ	chr1	-	151381169	151381304	151384100	151384247	151380575	151380716	151384771	151384872	742	150	41	103	43	272	260	0.0959317428294	0.313341206849	0.778	0.696	0.082
1195	ATE1	ATE1	chr10	-	123658355	123658484	123659380	123659509	123629520	123629553	123661905	123662135	1195	15	21	56	148	254	254	0.0962876563391	0.313602535885	0.417	0.275	0.142
1514	HLA-B	HLA-B	chr6	-	31322409	31322442	31322883	31323000	31322255	31322303	31323093	31323369	1514	1155	272	548	156	242	158	0.0962108152997	0.313602535885	0.735	0.696	0.039
2422	MACF1	MACF1	chr1	+	39835701	39835858	39838150	39838268	39833819	39833986	39844132	39844195	2422	81	86	179	138	282	243	0.0964028372198	0.313602535885	0.448	0.528	-0.08
3579	PELI3	PELI3	chr11	+	66235598	66235751	66238712	66238842	66234335	66234498	66239839	66239941	3579	2	0	3	8	278	255	0.0963062574009	0.313602535885	1.0	0.256	0.744
3947	REEP5	REEP5	chr5	-	112222711	112222880	112238076	112238215	112212080	112214532	112256859	112256953	3947	328	560	1200	2335	264	294	0.0962740868261	0.313602535885	0.395	0.364	0.031
455	ZNF684	ZNF684	chr1	+	40998814	40998853	41007286	41007382	40997232	40997459	41012233	41013841	455	0	7	7	18	164	221	0.0962273739826	0.313602535885	0.0	0.344	-0.344
6166	ZNF3	ZNF3	chr7	-	99674925	99675056	99677158	99677279	99673164	99673253	99679257	99679387	6166	38	50	30	66	246	256	0.0963726221893	0.313602535885	0.442	0.321	0.121
6864	RAD51AP1	RAD51AP1	chr12	+	4655474	4655584	4657257	4657344	4652928	4653070	4657852	4658002	6864	7	14	129	117	235	212	0.0961218698466	0.313602535885	0.311	0.499	-0.188
4700	PTK2	PTK2	chr8	-	141935759	141935848	141994176	141994254	141900641	141900868	142011223	142011412	4700	7	88	4	145	203	214	0.0964624328481	0.313637357689	0.077	0.028	0.049
2672	SCARB2	SCARB2	chr4	-	77097589	77097681	77100669	77100858	77096943	77097063	77102106	77102254	2672	263	175	756	415	314	217	0.0966069765984	0.313789242977	0.509	0.557	-0.048
3804	CRTC2	CRTC2	chr1	-	153925741	153925845	153926013	153926082	153925280	153925310	153926730	153926790	3804	72	102	65	132	194	229	0.0965639321228	0.313789242977	0.455	0.368	0.087
610	NUMA1	NUMA1	chr11	-	71721831	71721900	71723940	71727306	71720313	71720433	71727453	71727576	610	10836	293	8051	186	3491	194	0.0968508974708	0.314422321496	0.673	0.706	-0.033
5512	SCMH1	SCMH1	chr1	-	41540890	41541123	41578954	41579198	41536266	41536393	41582593	41582682	5512	86	141	171	211	369	358	0.0970058915638	0.314686331918	0.372	0.44	-0.068
78	PPP2R4	PPP2R4	chr9	+	131893800	131893918	131897073	131897173	131891263	131891389	131898749	131898874	78	86	47	554	416	243	225	0.0970303296232	0.314686331918	0.629	0.552	0.077
4915	HEXB	HEXB	chr5	+	74011334	74011515	74012411	74012498	74009330	74009460	74014115	74014188	4915	391	157	880	291	306	212	0.0972698439696	0.315221040784	0.633	0.677	-0.044
6826	RNF14	RNF14	chr5	+	141354368	141354520	141359687	141359916	141353147	141353307	141362944	141363117	6826	42	95	204	329	277	354	0.0972934779037	0.315221040784	0.361	0.442	-0.081
1175	UBE2K	UBE2K	chr4	+	39747371	39747430	39757276	39757359	39699663	39700010	39779301	39779430	1175	1	3	5	1	184	208	0.0977896846875	0.315505283012	0.274	0.85	-0.576
1803	VPRBP	VPRBP	chr3	-	51517734	51517852	51530749	51530796	51504944	51505021	51533888	51534018	1803	0	43	3	48	172	243	0.0978248384993	0.315505283012	0.0	0.081	-0.081
2584	YIF1A	YIF1A	chr11	-	66052851	66053007	66053171	66053229	66052343	66052437	66055068	66055147	2584	56	117	241	373	183	281	0.0978735472459	0.315505283012	0.424	0.498	-0.074
2898	ASB3	ASB3	chr2	-	53977919	53978078	53992513	53992722	53943702	53943880	54013957	54014146	2898	52	11	66	27	334	284	0.09778949589	0.315505283012	0.801	0.675	0.126
3182	CAPRIN2	CAPRIN2	chr12	-	30872012	30872159	30873744	30873849	30869441	30869610	30876192	30876248	3182	38	91	24	33	230	272	0.097585275828	0.315505283012	0.331	0.462	-0.131
3536	TMEM126B	TMEM126B	chr11	+	85342730	85342852	85345129	85345323	85339616	85339732	85346710	85346822	3536	8	67	84	379	247	319	0.0978136029349	0.315505283012	0.134	0.223	-0.089
3749	TPGS2	TPGS2	chr18	-	34380160	34380274	34385336	34385465	34377980	34378572	34387809	34387897	3749	174	158	789	875	254	239	0.097518511374	0.315505283012	0.509	0.459	0.05
3994	ODF2	ODF2	chr9	+	131231461	131231632	131233586	131233747	131223220	131223346	131235191	131235320	3994	118	201	167	220	296	286	0.0975615954538	0.315505283012	0.362	0.423	-0.061
5088	KRI1	KRI1	chr19	-	10675604	10675710	10676392	10676466	10673404	10673513	10676581	10676702	5088	14	48	10	73	199	231	0.0975781047783	0.315505283012	0.253	0.137	0.116
6113	KDM6A	KDM6A	chrX	+	44833910	44833960	44870205	44870264	44820528	44820637	44894175	44894230	6113	15	0	23	4	175	184	0.0977545405692	0.315505283012	1.0	0.858	0.142
6613	LDAH	LDAH	chr2	-	20990014	20990158	21001069	21001225	20974569	20974739	21022796	21022890	6613	22	25	68	134	281	269	0.0979222164421	0.315505283012	0.457	0.327	0.13
1222	LARP1B	LARP1B	chr4	+	129083348	129083472	129098026	129098062	129042980	129043343	129099585	129099797	1222	28	0	60	5	249	161	0.0981883997877	0.315929331978	1.0	0.886	0.114
2895	PAFAH2	PAFAH2	chr1	-	26303172	26303264	26308854	26308968	26300970	26301141	26310436	26310578	2895	11	11	84	38	239	217	0.0982015725586	0.315929331978	0.476	0.667	-0.191
6501	PSMD13	PSMD13	chr11	+	250802	250865	251545	251626	248931	249057	251819	251936	6501	96	156	366	757	188	206	0.0981342215182	0.315929331978	0.403	0.346	0.057
3622	ADAM9	ADAM9	chr8	+	38940159	38940240	38940486	38940592	38934746	38934930	38947565	38947707	3622	75	69	1220	1491	206	231	0.0983376231846	0.316208447483	0.549	0.478	0.071
4635	RANBP2	RANBP2	chr2	+	109392187	109392392	109393585	109393687	109389323	109389502	109397724	109397885	4635	268	112	315	168	330	227	0.0986336517267	0.317001440795	0.622	0.563	0.059
4155	ZNF185	ZNF185	chrX	+	152101416	152101515	152106617	152106707	152100215	152100320	152113810	152114008	4155	0	2	174	93	224	215	0.0989430004231	0.3178364285	0.0	0.642	-0.642
5317	LMBR1L	LMBR1L	chr12	-	49495254	49495332	49495902	49495979	49494170	49494237	49496075	49496159	5317	156	3	36	3	202	203	0.099142018007	0.318206034431	0.981	0.923	0.058
5586	BFAR	BFAR	chr16	+	14742244	14742449	14748922	14749067	14738130	14738466	14755748	14755922	5586	197	59	639	251	330	270	0.099157266224	0.318206034431	0.732	0.676	0.056
[truncated: 4,416 more rows]
