# Supplementary material for: Characterization of alternative mRNA splicing in cultured cell populations representing progressive stages of human fetal kidney development
Source: Sci Rep. 2022 Nov 15;12:19548. doi: 10.1038/s41598-022-24147-z (PMC9666651; doi:10.1038/s41598-022-24147-z)
Supplement: Supplementary file 13 — Supplementary Information 13. [file 41598_2022_24147_MOESM13_ESM.zip › _Program/Data/rMATS/W037-NPS3/MATS_output/RI.MATS.JunctionCountOnly.txt]

ID	GeneID	geneSymbol	chr	strand	riExonStart_0base	riExonEnd	upstreamES	upstreamEE	downstreamES	downstreamEE	ID	IJC_SAMPLE_1	SJC_SAMPLE_1	IJC_SAMPLE_2	SJC_SAMPLE_2	IncFormLen	SkipFormLen	PValue	FDR	IncLevel1	IncLevel2	IncLevelDifference
1037	EIF6	EIF6	chr20	-	33871978	33872295	33871978	33872064	33872183	33872295	1037	54	245	74	2190	243	125	0.0	0.0	0.102	0.017	0.085
108	CLK1	CLK1	chr2	-	201724402	201726189	201724402	201724469	201725960	201726189	108	323	66	90	133	250	125	0.0	0.0	0.71	0.253	0.457
111	TRMT112	TRMT112	chr11	-	64083963	64084619	64083963	64084440	64084529	64084619	111	129	713	75	1555	213	125	0.0	0.0	0.096	0.028	0.068
170	AUP1	AUP1	chr2	-	74755877	74756409	74755877	74756062	74756258	74756409	170	143	195	70	498	250	125	0.0	0.0	0.268	0.066	0.202
172	SRSF1	SRSF1	chr17	-	56078279	56083334	56078279	56081362	56082283	56083334	172	840	191	1957	53	250	125	0.0	0.0	0.687	0.949	-0.262
173	SRSF1	SRSF1	chr17	-	56078279	56083334	56078279	56082961	56083161	56083334	173	322	488	31	1336	250	125	0.0	0.0	0.248	0.011	0.237
208	MCM7	MCM7	chr7	-	99696645	99697026	99696645	99696826	99696901	99697026	208	177	337	191	1297	199	125	0.0	0.0	0.248	0.085	0.163
254	TMEM205	TMEM205	chr19	-	11456195	11456981	11456195	11456304	11456802	11456981	254	171	121	110	310	250	125	0.0	0.0	0.414	0.151	0.263
260	FNBP1L	FNBP1L	chr1	+	94016503	94020218	94016503	94016662	94017965	94020218	260	45	121	350	158	250	125	0.0	0.0	0.157	0.526	-0.369
298	SRSF2	SRSF2	chr17	-	74730196	74732546	74730196	74731240	74732235	74732546	298	1384	1335	169	1838	250	125	0.0	0.0	0.341	0.044	0.297
399	ACAA1	ACAA1	chr3	-	38167652	38168191	38167652	38167832	38168000	38168191	399	82	63	34	225	250	125	0.0	0.0	0.394	0.07	0.324
455	LUC7L3	LUC7L3	chr17	+	48827861	48830072	48827861	48828055	48829560	48830072	455	562	48	146	252	250	125	0.0	0.0	0.854	0.225	0.629
48	HNRNPM	HNRNPM	chr19	+	8530207	8530399	8530207	8530246	8530363	8530399	48	817	194	1050	888	241	125	0.0	0.0	0.686	0.38	0.306
529	FN1	FN1	chr2	-	216236631	216237098	216236631	216236738	216236831	216237098	529	1069	462	1915	3988	217	125	0.0	0.0	0.571	0.217	0.354
533	NXF1	NXF1	chr11	-	62566010	62567958	62566010	62566047	62567848	62567958	533	591	366	73	251	250	125	0.0	0.0	0.447	0.127	0.32
539	URM1	URM1	chr9	+	131151539	131154295	131151539	131151588	131151944	131154295	539	68	178	9	364	250	125	0.0	0.0	0.16	0.012	0.148
559	ATP6V0B	ATP6V0B	chr1	+	44442697	44443972	44442697	44442888	44443652	44443972	559	91	452	21	753	250	125	0.0	0.0	0.091	0.014	0.077
589	HCFC1R1	HCFC1R1	chr16	-	3073233	3073531	3073233	3073362	3073474	3073531	589	327	34	68	175	236	125	0.0	0.0	0.836	0.171	0.665
590	NAP1L1	NAP1L1	chr12	-	76439162	76442244	76439162	76441498	76442172	76442244	590	661	852	886	609	250	125	0.0	0.0	0.279	0.421	-0.142
665	OTUB1	OTUB1	chr11	+	63764001	63764413	63764001	63764120	63764328	63764413	665	218	312	115	760	250	125	0.0	0.0	0.259	0.07	0.189
880	HRAS	HRAS	chr11	-	532241	532755	532241	532522	532630	532755	880	82	194	35	591	232	125	0.0	0.0	0.185	0.031	0.154
959	CDK5RAP3	CDK5RAP3	chr17	+	46052879	46053379	46052879	46053019	46053234	46053379	959	702	129	337	191	250	125	0.0	0.0	0.731	0.469	0.262
960	CDK5RAP3	CDK5RAP3	chr17	+	46051765	46052703	46051765	46051814	46052524	46052703	960	650	122	316	329	250	125	0.0	0.0	0.727	0.324	0.403
919	NDUFA2	NDUFA2	chr5	-	140026840	140027370	140026840	140026947	140027067	140027370	919	33	186	1	517	244	125	4.77395900589e-15	1.24719679029e-13	0.083	0.001	0.082
1030	ARHGDIA	ARHGDIA	chr17	-	79827205	79827501	79827205	79827282	79827417	79827501	1030	57	671	11	1354	250	125	1.53210777398e-14	3.84252629714e-13	0.041	0.004	0.037
591	XBP1	XBP1	chr22	-	29192034	29192180	29192034	29192111	29192137	29192180	591	472	284	227	35	150	125	1.76525460915e-14	4.25697938437e-13	0.581	0.844	-0.263
626	OTUD5	OTUD5	chrX	-	48779302	48780572	48779302	48780187	48780413	48780572	626	717	8	543	61	250	125	1.9206858326e-14	4.46025932237e-13	0.978	0.817	0.161
162	DKC1	DKC1	chrX	+	153993173	153993805	153993173	153993241	153993718	153993805	162	21	59	1	310	250	125	6.28386231938e-14	1.40713631223e-12	0.151	0.002	0.149
56	AP1G2	AP1G2	chr14	-	24035024	24035369	24035024	24035101	24035272	24035369	56	50	8	103	182	250	125	8.32445223864e-13	1.79980398401e-11	0.758	0.221	0.537
497	BET1L	BET1L	chr11	-	202923	205667	202923	205469	205610	205667	497	50	49	21	153	250	125	7.03415103942e-12	1.47013756724e-10	0.338	0.064	0.274
297	IP6K2	IP6K2	chr3	-	48730883	48732854	48730883	48731673	48732522	48732854	297	204	51	49	64	250	125	7.79432074438e-12	1.57646422798e-10	0.667	0.277	0.39
628	SLC25A3	SLC25A3	chr12	+	98987402	98987913	98987402	98987518	98987752	98987913	628	127	250	92	507	250	125	4.25313118058e-11	8.33347890695e-10	0.203	0.083	0.12
545	PARG	PARG	chr10	-	51026320	51027540	51026320	51027112	51027323	51027540	545	9	14	120	4	250	125	1.32255428831e-10	2.51285314779e-09	0.243	0.938	-0.695
629	ULK3	ULK3	chr15	-	75132574	75132982	75132574	75132657	75132838	75132982	629	57	3	34	38	250	125	4.53902582187e-10	8.37049761857e-09	0.905	0.309	0.596
794	UBXN1	UBXN1	chr11	-	62443969	62444477	62443969	62444111	62444284	62444477	794	66	263	14	301	250	125	5.17343834439e-10	9.26784526266e-09	0.111	0.023	0.088
771	STX4	STX4	chr16	+	31045546	31045857	31045546	31045646	31045782	31045857	771	42	47	30	196	250	125	6.46223297096e-10	1.12550557578e-08	0.309	0.071	0.238
485	GMPPB	GMPPB	chr3	-	49758908	49759580	49758908	49759316	49759397	49759580	485	36	119	10	258	205	125	1.13874676355e-09	1.92971411012e-08	0.156	0.023	0.133
304	CREBZF	CREBZF	chr11	-	85368607	85373501	85368607	85371641	85373432	85373501	304	234	4	80	22	250	125	2.2038475489e-09	3.6088745317e-08	0.967	0.645	0.322
570	CTNNB1	CTNNB1	chr3	+	41280624	41281939	41280624	41280845	41281309	41281939	570	1481	400	855	381	250	125	2.2447544934e-09	3.6088745317e-08	0.649	0.529	0.12
307	NDUFS2	NDUFS2	chr1	+	161183653	161184184	161183653	161183711	161183945	161184184	307	24	209	2	472	250	125	7.75422692723e-09	1.21547507084e-07	0.054	0.002	0.052
553	CIZ1	CIZ1	chr9	-	130940987	130941694	130940987	130941183	130941351	130941694	553	293	24	416	116	250	125	1.57747290785e-08	2.41237930054e-07	0.859	0.642	0.217
46	C11orf98	C11orf98	chr11	-	62432320	62432688	62432320	62432445	62432602	62432688	46	22	62	19	391	250	125	1.72717280478e-08	2.57842225856e-07	0.151	0.024	0.127
538	URM1	URM1	chr9	+	131150094	131154295	131150094	131150176	131151539	131154295	538	31	223	10	471	250	125	3.79226884339e-08	5.52965712745e-07	0.065	0.011	0.054
163	DKC1	DKC1	chrX	+	154002876	154003548	154002876	154002980	154003469	154003548	163	17	91	6	394	250	125	4.26680772936e-08	6.08020101434e-07	0.085	0.008	0.077
1027	ORC2	ORC2	chr2	-	201778017	201778715	201778017	201778136	201778653	201778715	1027	15	23	2	91	250	125	4.81788630102e-08	6.71292157942e-07	0.246	0.011	0.235
14	EEF1B2	EEF1B2	chr2	+	207024317	207024783	207024317	207024408	207024682	207024783	14	1273	63	1783	190	250	125	8.39028019284e-08	1.14363166976e-06	0.91	0.824	0.086
154	RUSC1	RUSC1	chr1	+	155294892	155295281	155294892	155294969	155295106	155295281	154	20	49	7	169	250	125	1.52334214021e-07	2.03220323811e-06	0.169	0.02	0.149
31	ZFP36L1	ZFP36L1	chr14	-	69254371	69257209	69254371	69255526	69256243	69257209	31	1301	15	2519	103	250	125	1.81264669719e-07	2.3677697482e-06	0.977	0.924	0.053
495	TCF3	TCF3	chr19	-	1609288	1611848	1609288	1611368	1611702	1611848	495	455	79	496	184	250	125	1.87626095327e-07	2.40084819939e-06	0.742	0.574	0.168
662	BCAM	BCAM	chr19	+	45322838	45324079	45322838	45322983	45323961	45324079	662	7	30	84	44	250	125	3.94003740412e-07	4.94080690477e-06	0.104	0.488	-0.384
843	TNFRSF10B	TNFRSF10B	chr8	-	22885843	22886115	22885843	22885954	22886041	22886115	843	92	31	508	473	211	125	8.05180273344e-07	9.89898100758e-06	0.637	0.389	0.248
403	DFFA	DFFA	chr1	-	10520602	10523266	10520602	10521759	10523114	10523266	403	8	33	181	122	250	125	9.25345950309e-07	1.1157536747e-05	0.108	0.426	-0.318
673	TMEM41B	TMEM41B	chr11	-	9302200	9305140	9302200	9302588	9304917	9305140	673	133	45	200	16	250	125	9.87072239056e-07	1.16772508281e-05	0.596	0.862	-0.266
733	GMPR2	GMPR2	chr14	+	24707451	24708447	24707451	24707611	24707794	24708447	733	38	92	23	227	250	125	1.00808718495e-06	1.17050123141e-05	0.171	0.048	0.123
405	SCRN2	SCRN2	chr17	-	45915046	45915816	45915046	45915368	45915635	45915816	405	36	6	76	92	250	125	1.0804587619e-06	1.23172298857e-05	0.75	0.292	0.458
966	NGDN	NGDN	chr14	+	23946711	23947402	23946711	23946769	23947215	23947402	966	65	165	14	145	250	125	1.12323879964e-06	1.25762629888e-05	0.165	0.046	0.119
98	AKR1A1	AKR1A1	chr1	+	46016454	46016827	46016454	46016548	46016637	46016827	98	63	42	202	37	213	125	1.50903006835e-06	1.65993307519e-05	0.468	0.762	-0.294
963	FAM96B	FAM96B	chr16	-	66967889	66968326	66967889	66967967	66968123	66968326	963	43	170	51	611	250	125	1.57284996138e-06	1.70030504446e-05	0.112	0.04	0.072
1039	IL32	IL32	chr16	+	3117377	3117614	3117377	3117416	3117554	3117614	1039	14	23	71	799	250	125	1.65139460495e-06	1.7549566395e-05	0.233	0.043	0.19
196	ACTG1	ACTG1	chr17	-	79476996	79477859	79476996	79477355	79477504	79477859	196	19318	208	63262	447	250	125	1.70406127031e-06	1.78074402747e-05	0.979	0.986	-0.007
195	ARL6IP4	ARL6IP4	chr12	+	123467015	123467460	123467015	123467085	123467166	123467460	195	60	355	70	1010	205	125	2.96752035334e-06	3.00102461539e-05	0.093	0.041	0.052
457	CBS	CBS	chr21	-	44473300	44474093	44473300	44473757	44473971	44474093	457	389	10	608	64	250	125	2.96433313374e-06	3.00102461539e-05	0.951	0.826	0.125
388	DNAJB12	DNAJB12	chr10	-	74092587	74095689	74092587	74094375	74095537	74095689	388	64	24	68	93	250	125	3.36618529384e-06	3.35015584006e-05	0.571	0.268	0.303
251	RAB24	RAB24	chr5	-	176729128	176729497	176729128	176729179	176729397	176729497	251	66	60	16	61	250	125	5.98407684371e-06	5.86252528282e-05	0.355	0.116	0.239
489	STX10	STX10	chr19	-	13254871	13255485	13254871	13255300	13255390	13255485	489	23	84	15	270	214	125	6.33103515546e-06	6.1070139115e-05	0.138	0.031	0.107
158	BSDC1	BSDC1	chr1	-	32830233	32834151	32830233	32832255	32834047	32834151	158	24	127	6	210	250	125	6.63321133854e-06	6.30155077161e-05	0.086	0.014	0.072
200	CTPS1	CTPS1	chr1	+	41474330	41474562	41474330	41474386	41474465	41474562	200	9	54	8	563	203	125	7.09004508193e-06	6.63501233787e-05	0.093	0.009	0.084
649	SHISA5	SHISA5	chr3	-	48509196	48510972	48509196	48510585	48510759	48510972	649	15	94	9	393	250	125	8.53429943803e-06	7.86912609948e-05	0.074	0.011	0.063
180	TRIM5	TRIM5	chr11	-	5684424	5686912	5684424	5686625	5686885	5686912	180	7	12	3	128	250	125	1.27819400914e-05	0.000116148933874	0.226	0.012	0.214
597	QKI	QKI	chr6	+	163984451	163999628	163984451	163984751	163986977	163999628	597	85	129	14	78	250	125	1.31924046858e-05	0.0001181662534	0.248	0.082	0.166
273	ABHD11	ABHD11	chr7	-	73151550	73152065	73151550	73151721	73151891	73152065	273	28	24	101	322	250	125	1.63039493859e-05	0.000143979947394	0.368	0.136	0.232
311	WTAP	WTAP	chr6	+	160169222	160170453	160169222	160169401	160169621	160170453	311	643	110	589	47	250	125	1.79543937603e-05	0.000156352845663	0.745	0.862	-0.117
600	ENOSF1	ENOSF1	chr18	-	670323	674406	670323	673076	674160	674406	600	147	21	802	30	250	125	2.39764893871e-05	0.000205935052681	0.778	0.93	-0.152
678	PPP1CC	PPP1CC	chr12	-	111157612	111158970	111157612	111158009	111158909	111158970	678	485	39	1182	34	250	125	2.43975892847e-05	0.000206720114615	0.861	0.946	-0.085
49	SLC30A7	SLC30A7	chr1	+	101440365	101447311	101440365	101440458	101440774	101447311	49	50	4	50	31	250	125	2.72486188323e-05	0.000227798453438	0.862	0.446	0.416
912	U2AF1L4	U2AF1L4	chr19	-	36234970	36235322	36234970	36235046	36235223	36235322	912	66	52	15	48	250	125	2.79703205005e-05	0.000230755144129	0.388	0.135	0.253
395	EGR2	EGR2	chr10	-	64575620	64576126	64575620	64575829	64576012	64576126	395	390	5	7	4	250	125	3.95809094803e-05	0.000322301691482	0.975	0.467	0.508
974	DNAJB2	DNAJB2	chr2	+	220149353	220151622	220149353	220149557	220150708	220151622	974	91	102	60	157	250	125	4.48706710462e-05	0.00036069116341	0.308	0.16	0.148
306	CREBZF	CREBZF	chr11	-	85374567	85376182	85374567	85374645	85374858	85376182	306	304	56	118	53	250	125	6.17684094668e-05	0.00049023788273	0.731	0.527	0.204
452	SSSCA1	SSSCA1	chr11	+	65337929	65338226	65337929	65337981	65338074	65338226	452	56	67	25	91	217	125	8.50798462355e-05	0.000666813294871	0.325	0.137	0.188
731	PSMD11	PSMD11	chr17	+	30807506	30810337	30807506	30807649	30807770	30810337	731	55	192	81	610	245	125	0.000103407565525	0.00080045115536	0.128	0.063	0.065
419	DDAH2	DDAH2	chr6	-	31696641	31698042	31696641	31697002	31697827	31698042	419	23	264	39	153	250	125	0.000109502593169	0.0008372942185	0.042	0.113	-0.071
535	SLC5A6	SLC5A6	chr2	-	27425680	27426213	27425680	27425748	27426100	27426213	535	8	18	10	208	250	125	0.000118863513575	0.000897920759175	0.182	0.023	0.159
659	C11orf24	C11orf24	chr11	-	68028802	68030386	68028802	68029193	68030198	68030386	659	98	3	329	62	250	125	0.000123682028742	0.000923198000253	0.942	0.726	0.216
528	NFKB2	NFKB2	chr10	+	104155352	104155737	104155352	104155553	104155644	104155737	528	36	44	26	104	215	125	0.000144237058318	0.00106396041842	0.322	0.127	0.195
113	NISCH	NISCH	chr3	+	52514199	52515926	52514199	52514311	52514894	52515926	113	106	22	39	29	250	125	0.000163628850102	0.00119296847691	0.707	0.402	0.305
1031	ARHGDIA	ARHGDIA	chr17	-	79825594	79826951	79825594	79826460	79826864	79826951	1031	2445	42	5106	37	250	125	0.000172249334879	0.00124138313758	0.967	0.986	-0.019
807	HES4	HES4	chr1	-	935071	935552	935071	935167	935245	935552	807	243	136	35	49	202	125	0.00018152781155	0.00129338565729	0.525	0.307	0.218
887	CSTF3	CSTF3	chr11	-	33162976	33163532	33162976	33163308	33163430	33163532	887	21	75	29	351	246	125	0.000189886487336	0.0013377396355	0.125	0.04	0.085
766	MFSD11	MFSD11	chr17	+	74733582	74734530	74733582	74734247	74734363	74734530	766	40	9	20	24	240	125	0.000283795882729	0.00197711131635	0.698	0.303	0.395
851	PIGO	PIGO	chr9	-	35091236	35092764	35091236	35091288	35092539	35092764	851	25	26	147	46	250	125	0.000287266771578	0.00197929962395	0.325	0.615	-0.29
714	MICAL2	MICAL2	chr11	+	12284026	12285337	12284026	12284084	12285106	12285337	714	79	5	649	2	250	125	0.000306843274322	0.00209120361956	0.888	0.994	-0.106
396	GPX1	GPX1	chr3	-	49394608	49395791	49394608	49395180	49395459	49395791	396	26	565	7	1194	250	125	0.0003480380399	0.00234645001094	0.022	0.003	0.019
129	PPCS	PPCS	chr1	+	42922164	42923021	42922164	42922744	42922917	42923021	129	8	37	4	170	250	125	0.000418724771094	0.00276358348922	0.098	0.012	0.086
928	LRTOMT	LRTOMT	chr11	+	71805993	71807938	71805993	71806142	71806424	71807938	928	11	14	1	26	250	125	0.000418542116539	0.00276358348922	0.282	0.019	0.263
580	SRSF8	SRSF8	chr11	+	94800040	94804387	94800040	94801346	94801817	94804387	580	95	32	301	39	250	125	0.000445582815557	0.00291021276411	0.597	0.794	-0.197
883	EARS2	EARS2	chr16	-	23533333	23535775	23533333	23534738	23534831	23535775	883	40	7	194	3	217	125	0.000451603683005	0.00291912896128	0.767	0.974	-0.207
808	STAG3L5P-PVRIG2P-PILRB	STAG3L5P-PVRIG2P-PILRB	chr7	+	99950186	99950537	99950186	99950290	99950383	99950537	808	84	0	134	15	217	125	0.000484066330179	0.00309703662268	1.0	0.837	0.163
1019	LRRC75A-AS1	LRRC75A-AS1	chr17	+	16342300	16342728	16342300	16342374	16342640	16342728	1019	32	590	32	234	250	125	0.000517747313324	0.00327906631772	0.026	0.064	-0.038
857	SNHG8	SNHG8	chr4	+	119199916	119200292	119199916	119199947	119200098	119200292	857	185	4	137	17	250	125	0.000554537331038	0.00347694906561	0.959	0.801	0.158
239	KDM2B	KDM2B	chr12	-	121866899	121868272	121866899	121867966	121868144	121868272	239	687	35	267	2	250	125	0.000598483576789	0.00371533864007	0.908	0.985	-0.077
65	C15orf48	C15orf48	chr15	+	45722726	45723030	45722726	45722853	45722967	45723030	65	3	0	14	162	238	125	0.000662490886377	0.00407237044861	1.0	0.043	0.957
346	RPL17	RPL17	chr18	-	47017901	47018203	47017901	47017954	47018105	47018203	346	819	108	851	175	250	125	0.000677801282284	0.00412603304847	0.791	0.709	0.082
198	ATP5G3	ATP5G3	chr2	-	176040985	176043978	176040985	176043130	176043784	176043978	198	22	1032	27	2736	250	125	0.000905404037882	0.00545854165146	0.011	0.005	0.006
604	PRKD2	PRKD2	chr19	-	47219387	47220384	47219387	47219792	47220071	47220384	604	108	11	107	35	250	125	0.000946334836549	0.00565097088111	0.831	0.605	0.226
636	ARMCX6	ARMCX6	chrX	-	100870107	100871756	100870107	100870750	100871661	100871756	636	45	33	72	129	250	125	0.00099646663244	0.00589419413717	0.405	0.218	0.187
596	QKI	QKI	chr6	+	163984451	163999628	163984451	163984751	163985698	163999628	596	69	40	8	20	250	125	0.00108135801649	0.00633655585364	0.463	0.167	0.296
433	PPIL2	PPIL2	chr22	+	22049682	22052202	22049682	22049785	22051035	22052202	433	78	9	80	32	250	125	0.00131489216787	0.00763367953013	0.813	0.556	0.257
227	PDK1	PDK1	chr2	+	173460556	173463862	173460556	173460751	173462340	173463862	227	52	23	71	8	250	125	0.00145444881481	0.00836641657693	0.531	0.816	-0.285
978	TYMP	TYMP	chr22	-	50967924	50968514	50967924	50968148	50968332	50968514	978	25	11	0	6	250	125	0.00151731953344	0.00864872134061	0.532	0.0	0.532
91	RPL41	RPL41	chr12	+	56510373	56510583	56510373	56510443	56510558	56510583	91	1273	10417	1168	10962	239	125	0.00156311685724	0.00882949792333	0.06	0.053	0.007
343	TMEM9	TMEM9	chr1	-	201122985	201123683	201122985	201123087	201123572	201123683	343	14	56	9	150	250	125	0.00164563417593	0.00921261275275	0.111	0.029	0.082
1053	SLC10A3	SLC10A3	chrX	-	153715644	153717421	153715644	153716835	153716922	153717421	1053	236	5	194	18	211	125	0.00173431932806	0.00962317007693	0.965	0.865	0.1
764	HLTF	HLTF	chr3	-	148747903	148750159	148747903	148749150	148749987	148750159	764	32	20	88	16	250	125	0.0018245184126	0.0100348512693	0.444	0.733	-0.289
315	NT5C3B	NT5C3B	chr17	-	39992110	39992523	39992110	39992209	39992433	39992523	315	14	0	13	10	250	125	0.00208351017479	0.0112617317206	1.0	0.394	0.606
435	RPRD2	RPRD2	chr1	+	150443036	150449041	150443036	150444218	150444358	150449041	435	64	12	287	14	250	125	0.00208195041045	0.0112617317206	0.727	0.911	-0.184
776	REC8	REC8	chr14	+	24641233	24641817	24641233	24641574	24641675	24641817	776	34	15	271	310	225	125	0.00215614257365	0.0115547127665	0.557	0.327	0.23
684	SNHG10	SNHG10	chr14	-	95999248	96001209	95999248	95999398	96000029	96001209	684	33	19	13	28	250	125	0.00246891891038	0.0131187470916	0.465	0.188	0.277
644	PAPD4	PAPD4	chr5	+	78908242	78908898	78908242	78908592	78908833	78908898	644	113	1	178	16	250	125	0.0026134275382	0.0137699081214	0.983	0.848	0.135
557	TRIM13	TRIM13	chr13	+	50571142	50571899	50571142	50571267	50571802	50571899	557	22	6	14	20	250	125	0.00308181329132	0.0161024744471	0.647	0.259	0.388
376	ZNRD1	ZNRD1	chr6	+	30029016	30029446	30029016	30029175	30029291	30029446	376	106	22	63	33	240	125	0.00345137539821	0.0178843997907	0.715	0.499	0.216
679	RASSF7	RASSF7	chr11	+	563188	564025	563188	563317	563557	564025	679	55	0	346	35	250	125	0.00371544860496	0.0190113083044	1.0	0.832	0.168
783	ZNF131	ZNF131	chr5	+	43161350	43162033	43161350	43161715	43161810	43162033	783	56	7	62	0	219	125	0.00372949110277	0.0190113083044	0.82	1.0	-0.18
192	LARP1B	LARP1B	chr4	+	129028293	129030059	129028293	129028468	129029037	129030059	192	104	214	15	72	250	125	0.00377885803986	0.0191076128306	0.195	0.094	0.101
479	FAM195B	FAM195B	chr17	-	79780236	79781187	79780236	79780783	79781084	79781187	479	450	37	566	83	250	125	0.00438366151075	0.0219884461379	0.859	0.773	0.086
784	ZNF131	ZNF131	chr5	+	43161350	43162033	43161350	43161708	43161810	43162033	784	57	87	66	49	226	125	0.00447774002632	0.0222820872738	0.266	0.427	-0.161
694	LMNA	LMNA	chr1	+	156108870	156109880	156108870	156108893	156109560	156109880	694	7005	69	1137	1	250	125	0.00466494167155	0.0230308537643	0.981	0.998	-0.017
137	APH1A	APH1A	chr1	-	150237798	150239056	150237798	150238594	150238932	150239056	137	646	202	1290	301	250	125	0.00478952735978	0.0234612004264	0.615	0.682	-0.067
861	OXLD1	OXLD1	chr17	-	79632065	79633667	79632065	79632614	79633184	79633667	861	17	3	75	0	250	125	0.00500340490853	0.0243188750205	0.739	1.0	-0.261
758	SETD4	SETD4	chr21	-	37406838	37408549	37406838	37408258	37408382	37408549	758	17	15	9	33	248	125	0.00523270952354	0.0252377605482	0.364	0.121	0.243
10	FAM96A	FAM96A	chr15	-	64364757	64367736	64364757	64365227	64367690	64367736	10	2	69	1	471	250	125	0.00572745385953	0.0274130806865	0.014	0.001	0.013
131	ID1	ID1	chr20	+	30193085	30194317	30193085	30193616	30193855	30194317	131	172	211	48	102	250	125	0.00621553169894	0.02952377557	0.29	0.19	0.1
241	TSSC4	TSSC4	chr11	+	2423840	2425108	2423840	2423882	2424074	2425108	241	497	13	303	21	250	125	0.00626455986481	0.029532925077	0.95	0.878	0.072
28	SERF2	SERF2	chr15	+	44085907	44088287	44085907	44086134	44086571	44088287	28	1426	17	2768	11	250	125	0.00644376237594	0.0301510373859	0.977	0.992	-0.015
996	GSTK1	GSTK1	chr7	+	142962084	142962389	142962084	142962185	142962353	142962389	996	55	113	153	530	250	125	0.00656042040558	0.0304695081059	0.196	0.126	0.07
621	UBE2V1	UBE2V1	chr20	-	48713019	48713357	48713019	48713071	48713208	48713357	621	34	0	14	4	250	125	0.00692412198647	0.0319222388641	1.0	0.636	0.364
705	POFUT2	POFUT2	chr21	-	46683842	46687628	46683842	46685550	46687504	46687628	705	28	153	3	70	250	125	0.00706471205484	0.0323326602802	0.084	0.021	0.063
320	STYX	STYX	chr14	+	53196882	53197249	53196882	53196928	53197176	53197249	320	2	3	46	3	250	125	0.00731835832944	0.0332460541156	0.25	0.885	-0.635
33	RANGRF	RANGRF	chr17	+	8192820	8193409	8192820	8192906	8193130	8193409	33	76	23	217	130	250	125	0.00737033735576	0.0332460541156	0.623	0.455	0.168
741	NECAB3	NECAB3	chr20	-	32247302	32247538	32247302	32247356	32247458	32247538	741	63	40	10	20	226	125	0.00772079391783	0.0345781270463	0.466	0.217	0.249
159	ELP5	ELP5	chr17	+	7161906	7163259	7161906	7162002	7162889	7163259	159	57	6	62	0	250	125	0.00794710082536	0.0353392355851	0.826	1.0	-0.174
411	ZNF226	ZNF226	chr19	+	44669740	44669960	44669740	44669766	44669909	44669960	411	5	4	14	0	250	125	0.00955482852045	0.0421892780445	0.385	1.0	-0.615
420	UBL7	UBL7	chr15	-	74753008	74753529	74753008	74753119	74753377	74753529	420	4	4	12	0	250	125	0.00981228801596	0.0428718287787	0.333	1.0	-0.667
763	BTBD3	BTBD3	chr20	+	11898512	11899249	11898512	11898659	11898981	11899249	763	42	33	17	35	250	125	0.00984616163339	0.0428718287787	0.389	0.195	0.194
998	USP20	USP20	chr9	+	132642391	132644117	132642391	132642568	132642745	132644117	998	56	29	13	20	250	125	0.0100314495259	0.0433773713982	0.491	0.245	0.246
482	BCKDK	BCKDK	chr16	+	31123189	31124112	31123189	31123348	31123441	31124112	482	23	44	133	124	217	125	0.0109597503184	0.0470668729427	0.231	0.382	-0.151
266	HYAL1	HYAL1	chr3	-	50339487	50341032	50339487	50340411	50340896	50341032	266	0	2	10	0	250	125	0.0115790977484	0.0493883965187	0.0	1.0	-1.0
840	STRADA	STRADA	chr17	-	61780191	61781942	61780191	61781111	61781700	61781942	840	59	0	20	3	250	125	0.0118957614291	0.0503962325408	1.0	0.769	0.231
401	ZNF582-AS1	ZNF582-AS1	chr19	+	56909645	56910539	56909645	56909752	56910262	56910539	401	0	17	3	5	250	125	0.0134929854421	0.056779207196	0.0	0.231	-0.231
624	PHPT1	PHPT1	chr9	+	139744464	139745012	139744464	139744589	139744954	139745012	624	40	0	43	6	250	125	0.0137316158127	0.0573981540971	1.0	0.782	0.218
850	SAMD8	SAMD8	chr10	+	76935823	76941881	76935823	76935974	76936145	76941881	850	13	136	0	55	250	125	0.0139123344594	0.0577684351394	0.046	0.0	0.046
618	POMGNT1	POMGNT1	chr1	-	46654352	46655029	46654352	46654652	46654913	46655029	618	149	9	551	10	250	125	0.0141123662315	0.0582135107049	0.892	0.965	-0.073
59	MRPL30	MRPL30	chr2	+	99812035	99816020	99812035	99812219	99813616	99816020	59	60	10	197	10	250	125	0.0145920723521	0.059798884737	0.75	0.908	-0.158
148	CUTA	CUTA	chr6	-	33385257	33386065	33385257	33385472	33385735	33386065	148	125	127	311	217	250	125	0.0149143455497	0.0607226925952	0.33	0.417	-0.087
648	GTPBP3	GTPBP3	chr19	+	17449762	17450075	17449762	17449835	17449931	17450075	648	7	9	12	69	220	125	0.0156925118499	0.0634787414831	0.306	0.09	0.216
647	DCTN1	DCTN1	chr2	-	74593370	74593747	74593370	74593502	74593585	74593747	647	9	134	7	363	207	125	0.0168355868472	0.0676661086743	0.039	0.012	0.027
613	RPL31	RPL31	chr2	+	101622420	101622885	101622420	101622533	101622811	101622885	613	164	3842	89	2866	250	125	0.0181942455246	0.0726610951842	0.021	0.015	0.006
57	TAF1C	TAF1C	chr16	-	84214933	84215269	84214933	84215069	84215197	84215269	57	118	8	102	19	250	125	0.0186233819815	0.0739041803949	0.881	0.729	0.152
1036	UNC119	UNC119	chr17	-	26873724	26874867	26873724	26874427	26874694	26874867	1036	35	54	47	139	250	125	0.0190856655838	0.0752623416418	0.245	0.145	0.1
645	PAPD4	PAPD4	chr5	+	78908242	78908898	78908242	78908558	78908833	78908898	645	116	3	174	17	250	125	0.0200810940287	0.078692787225	0.951	0.837	0.114
916	NF2	NF2	chr22	+	30079008	30079904	30079008	30079053	30079689	30079904	916	4	0	4	9	250	125	0.0206209407572	0.0803063966134	1.0	0.182	0.818
663	METTL5	METTL5	chr2	-	170680998	170681441	170680998	170681150	170681291	170681441	663	9	15	16	89	250	125	0.0210106064167	0.0813188285387	0.231	0.082	0.149
407	BRWD1	BRWD1	chr21	-	40557403	40569341	40557403	40559343	40568423	40569341	407	61	7	39	0	250	125	0.0212454302128	0.0817232192848	0.813	1.0	-0.187
749	CIART	CIART	chr1	+	150254942	150256043	150254942	150255028	150255923	150256043	749	10	0	22	11	250	125	0.0218851236408	0.0836705641633	1.0	0.5	0.5
926	SLC41A3	SLC41A3	chr3	-	125725199	125726068	125725199	125725407	125725956	125726068	926	235	8	311	26	250	125	0.0221567772939	0.0841957537168	0.936	0.857	0.079
149	CUTA	CUTA	chr6	-	33385257	33386065	33385257	33385472	33385863	33386065	149	140	124	325	203	250	125	0.0223964358338	0.0845937666734	0.361	0.445	-0.084
819	PCID2	PCID2	chr13	-	113831852	113832601	113831852	113832290	113832487	113832601	819	114	7	207	32	250	125	0.0231040223598	0.0867438444287	0.891	0.764	0.127
164	DKC1	DKC1	chrX	+	154002876	154003548	154002876	154002965	154003469	154003548	164	16	0	6	3	250	125	0.0245229413628	0.0915214444376	1.0	0.5	0.5
654	NAPA	NAPA	chr19	-	47990890	47991646	47990890	47991147	47991491	47991646	654	782	36	612	47	250	125	0.0246684595055	0.0915214444376	0.916	0.867	0.049
299	NFKBIB	NFKBIB	chr19	+	39398038	39399534	39398038	39398299	39399370	39399534	299	192	40	150	53	250	125	0.0252203086243	0.0930184323967	0.706	0.586	0.12
333	MAP7D1	MAP7D1	chr1	+	36641799	36642182	36641799	36641922	36642018	36642182	333	63	0	52	4	220	125	0.0270997786094	0.0993658549011	1.0	0.881	0.119
486	PDCD2	PDCD2	chr6	-	170890834	170892276	170890834	170891353	170892144	170892276	486	51	17	84	57	250	125	0.0277590084223	0.100606348444	0.6	0.424	0.176
664	METTL5	METTL5	chr2	-	170680998	170681441	170680998	170681150	170681377	170681441	664	9	12	15	66	250	125	0.0277484480709	0.100606348444	0.273	0.102	0.171
948	BAD	BAD	chr11	-	64051653	64052176	64051653	64051848	64052102	64052176	948	5	79	17	89	250	125	0.0281368144572	0.101389555544	0.031	0.087	-0.056
194	WRAP53	WRAP53	chr17	+	7591666	7592397	7591666	7591879	7591965	7592397	194	17	31	65	55	210	125	0.0287370504669	0.10296074653	0.246	0.413	-0.167
243	CDK2AP2	CDK2AP2	chr11	-	67275062	67275658	67275062	67275160	67275330	67275658	243	61	11	58	25	250	125	0.0290524855305	0.103499479702	0.735	0.537	0.198
537	DIS3L2	DIS3L2	chr2	+	233200482	233201908	233200482	233200584	233201178	233201908	537	29	21	32	51	250	125	0.030672371526	0.108652977101	0.408	0.239	0.169
250	RAB24	RAB24	chr5	-	176730172	176730745	176730172	176730321	176730407	176730745	250	65	15	16	0	210	125	0.0308722052839	0.108746475916	0.721	1.0	-0.279
908	DUSP22	DUSP22	chr6	+	348768	351355	348768	348841	350821	351355	908	33	6	82	40	250	125	0.0313910810612	0.109956468298	0.733	0.506	0.227
770	TULP3	TULP3	chr12	+	3048476	3050306	3048476	3048590	3049695	3050306	770	147	9	232	4	250	125	0.0319646950489	0.110728529258	0.891	0.967	-0.076
944	ZNF154	ZNF154	chr19	-	58207642	58212513	58207642	58209209	58212355	58212513	944	29	24	9	1	250	125	0.0319632076469	0.110728529258	0.377	0.818	-0.441
639	DCAF7	DCAF7	chr17	+	61666361	61671642	61666361	61666599	61671564	61671642	639	62	8	254	11	250	125	0.0330937674375	0.114009847161	0.795	0.92	-0.125
339	TMEM9	TMEM9	chr1	-	201122985	201123683	201122985	201123087	201123275	201123683	339	23	13	13	21	250	125	0.0340374733755	0.116620195664	0.469	0.236	0.233
310	INVS	INVS	chr9	+	103054607	103055325	103054607	103054718	103055228	103055325	310	21	0	52	9	250	125	0.0360412522714	0.122150622563	1.0	0.743	0.257
650	OGG1	OGG1	chr3	+	9798450	9799089	9798450	9798500	9798744	9799089	650	20	4	46	30	250	125	0.0358785985965	0.122150622563	0.714	0.434	0.28
829	TP53	TP53	chr17	-	7579699	7579940	7579699	7579721	7579838	7579940	829	7	120	4	266	241	125	0.0363753420127	0.122620104527	0.029	0.008	0.021
12	VCPKMT	VCPKMT	chr14	-	50582797	50583297	50582797	50582897	50583004	50583297	12	22	20	1	7	231	125	0.0375613135973	0.125940875003	0.373	0.072	0.301
569	CTNNB1	CTNNB1	chr3	+	41280624	41281939	41280624	41280845	41281150	41281939	569	857	616	519	310	250	125	0.0378387438581	0.126196236165	0.41	0.456	-0.046
261	SHROOM4	SHROOM4	chrX	-	50334642	50339964	50334642	50335144	50338697	50339964	261	5	2	21	0	250	125	0.0383650426898	0.127274506701	0.556	1.0	-0.444
308	LPPR3	LPPR3	chr19	-	814433	814749	814433	814607	814691	814749	308	1	8	2	0	208	125	0.0385731794556	0.127291492203	0.07	1.0	-0.93
847	RANBP6	RANBP6	chr9	-	6011018	6015640	6011018	6014356	6015471	6015640	847	50	12	127	12	250	125	0.0389125057822	0.127738958772	0.676	0.841	-0.165
558	TRIM13	TRIM13	chr13	+	50571142	50571899	50571142	50571352	50571802	50571899	558	25	8	14	14	250	125	0.0405608191187	0.132456424935	0.61	0.333	0.277
1057	ZNF12	ZNF12	chr7	-	6728063	6732334	6728063	6732118	6732232	6732334	1057	44	4	44	0	238	125	0.0409343159086	0.132983502978	0.852	1.0	-0.148
424	RPRD1A	RPRD1A	chr18	-	33569786	33573263	33569786	33570558	33573064	33573263	424	57	7	309	13	250	125	0.0418675652055	0.135314244247	0.803	0.922	-0.119
513	TMED4	TMED4	chr7	-	44621321	44621894	44621321	44621422	44621645	44621894	513	27	258	20	356	250	125	0.0423674588453	0.136227675364	0.05	0.027	0.023
821	GLIDR	GLIDR	chr9	-	41954503	41955177	41954503	41954633	41954748	41955177	821	4	3	6	29	239	125	0.0429014347272	0.137240814153	0.411	0.098	0.313
253	TMEM205	TMEM205	chr19	-	11456195	11456981	11456195	11456304	11456683	11456981	253	169	22	128	7	250	125	0.0441461203417	0.140505672357	0.793	0.901	-0.108
651	OGG1	OGG1	chr3	+	9798450	9799089	9798450	9798500	9798727	9799089	651	21	0	50	8	250	125	0.0451541567575	0.142988163065	1.0	0.758	0.242
134	ATPIF1	ATPIF1	chr1	+	28562871	28564616	28562871	28562963	28564347	28564616	134	36	229	146	1401	250	125	0.0466930159991	0.146140096996	0.073	0.05	0.023
213	LOC171391	LOC171391	chr11	+	783529	784284	783529	783671	784023	784284	213	13	4	17	19	250	125	0.0466179148219	0.146140096996	0.619	0.309	0.31
734	GMPR2	GMPR2	chr14	+	24702077	24702546	24702077	24702183	24702424	24702546	734	28	23	68	27	250	125	0.0468487392284	0.146140096996	0.378	0.557	-0.179
841	SLC25A1	SLC25A1	chr22	-	19165645	19166018	19165645	19165753	19165899	19166018	841	2	0	2	10	250	125	0.0477564657234	0.14823417826	1.0	0.091	0.909
18	TMEM136	TMEM136	chr11	+	120200685	120204388	120200685	120200758	120201115	120204388	18	54	13	32	18	250	125	0.0480267096354	0.148338654884	0.675	0.471	0.204
711	COASY	COASY	chr17	+	40714091	40715340	40714091	40714237	40714629	40715340	711	82	4	293	3	250	125	0.0508821792282	0.156387874393	0.911	0.98	-0.069
592	CDK17	CDK17	chr12	-	96672038	96674663	96672038	96674057	96674585	96674663	592	120	171	63	131	250	125	0.0512132440808	0.156637580676	0.26	0.194	0.066
1034	LRSAM1	LRSAM1	chr9	+	130213764	130214363	130213764	130213948	130214207	130214363	1034	4	1	18	37	250	125	0.0517297902204	0.15744941004	0.667	0.196	0.471
430	CCPG1	CCPG1	chr15	-	55647420	55653142	55647420	55648607	55651736	55653142	430	21	7	84	9	250	125	0.0533119986203	0.161481271183	0.6	0.824	-0.224
567	C10orf32	C10orf32	chr10	+	104622629	104624718	104622629	104622689	104623486	104624718	567	101	1	76	5	250	125	0.0536079129487	0.161596929898	0.981	0.884	0.097
11	ABL2	ABL2	chr1	-	179068461	179078576	179068461	179078033	179078342	179078576	11	38	2	126	24	250	125	0.0550957295537	0.165287188661	0.905	0.724	0.181
54	GALNT16	GALNT16	chr14	+	69818747	69821190	69818747	69818887	69820048	69821190	54	15	23	3	0	250	125	0.0566704253052	0.169201698411	0.246	1.0	-0.754
785	SLC11A2	SLC11A2	chr12	-	51373565	51375586	51373565	51373841	51375421	51375586	785	12	2	114	2	250	125	0.0571237098657	0.1697467587	0.75	0.966	-0.216
609	UFM1	UFM1	chr13	+	38934177	38937144	38934177	38934213	38934847	38937144	609	79	2	29	4	250	125	0.0577910214287	0.170117232093	0.952	0.784	0.168
868	ZBTB10	ZBTB10	chr8	+	81430637	81430814	81430637	81430673	81430745	81430814	868	122	6	61	0	196	125	0.0575446150945	0.170117232093	0.928	1.0	-0.072
101	SPRTN	SPRTN	chr1	+	231487049	231490773	231487049	231487317	231488355	231490773	101	0	20	8	54	250	125	0.0588375843442	0.172388623289	0.0	0.069	-0.069
788	ATXN2L	ATXN2L	chr16	+	28847253	28848558	28847253	28847497	28848071	28848558	788	234	16	213	6	250	125	0.0593816419017	0.173173439406	0.88	0.947	-0.067
605	PRKD2	PRKD2	chr19	-	47219387	47220384	47219387	47219792	47220207	47220384	605	106	2	105	8	250	125	0.0598286656026	0.173669320985	0.964	0.868	0.096
1035	RELL2	RELL2	chr5	+	141016516	141017976	141016516	141017308	141017736	141017976	1035	2	0	3	11	250	125	0.0615321513135	0.175366631243	1.0	0.12	0.88
674	SEC14L1	SEC14L1	chr17	+	75209999	75213181	75209999	75210101	75212630	75213181	674	236	10	469	8	250	125	0.0612996770054	0.175366631243	0.922	0.967	-0.045
709	OXSM	OXSM	chr3	+	25832480	25833488	25832480	25832806	25833260	25833488	709	4	1	56	0	250	125	0.0611270505534	0.175366631243	0.667	1.0	-0.333
718	ZNF747	ZNF747	chr16	-	30545517	30546291	30545517	30545631	30545771	30546291	718	0	2	14	4	250	125	0.0607615792591	0.175366631243	0.0	0.636	-0.636
500	ULK2	ULK2	chr17	-	19674142	19679720	19674142	19674380	19679621	19679720	500	24	4	48	23	250	125	0.0633365772491	0.179692461245	0.75	0.511	0.239
698	NUP43	NUP43	chr6	-	150045451	150048334	150045451	150045829	150047464	150048334	698	4	1	52	0	250	125	0.0651509699539	0.184007469194	0.667	1.0	-0.333
155	RUSC1	RUSC1	chr1	+	155294892	155295281	155294892	155294969	155295205	155295281	155	57	0	126	6	250	125	0.0672223943707	0.187562148361	1.0	0.913	0.087
179	TRIM5	TRIM5	chr11	-	5684424	5686912	5684424	5685403	5686885	5686912	179	7	0	14	7	250	125	0.0673069910386	0.187562148361	1.0	0.5	0.5
586	CDC16	CDC16	chr13	+	115037658	115038150	115037658	115037956	115038038	115038150	586	55	26	204	57	206	125	0.0671600795096	0.187562148361	0.562	0.685	-0.123
795	CMTM4	CMTM4	chr16	-	66648652	66656125	66648652	66651261	66655964	66656125	795	14	2	199	4	250	125	0.0687468098061	0.190726768798	0.778	0.961	-0.183
1047	AGER	AGER	chr6	-	32151657	32152099	32151657	32151764	32151947	32152099	1047	13	0	20	5	250	125	0.0694949829321	0.191953102636	1.0	0.667	0.333
312	KIAA0141	KIAA0141	chr5	+	141318085	141321612	141318085	141318325	141319118	141321612	312	161	13	111	18	250	125	0.0701875978136	0.192989299102	0.861	0.755	0.106
337	MYADM	MYADM	chr19	+	54372644	54373092	54372644	54372852	54373007	54373092	337	226	1	93	3	250	125	0.0704857248714	0.192989299102	0.991	0.939	0.052
1052	SLC10A3	SLC10A3	chrX	-	153718645	153719029	153718645	153718697	153718932	153719029	1052	0	4	10	11	250	125	0.0710576685671	0.193581742936	0.0	0.313	-0.313
199	JUP	JUP	chr17	-	39910858	39912147	39910858	39911684	39911981	39912147	199	91	36	1592	898	250	125	0.0728633035611	0.193581742936	0.558	0.47	0.088
264	PIN1	PIN1	chr19	+	9959765	9960365	9959765	9959877	9960208	9960365	264	153	3	305	17	250	125	0.0723613833295	0.193581742936	0.962	0.9	0.062
812	PYCR1	PYCR1	chr17	-	79890261	79891252	79890261	79890839	79891182	79891252	812	56	4	600	13	250	125	0.0716509094002	0.193581742936	0.875	0.958	-0.083
87	BCL2L11	BCL2L11	chr2	+	111881309	111881716	111881309	111881446	111881626	111881716	87	165	54	38	22	250	125	0.0723091946694	0.193581742936	0.604	0.463	0.141
93	THYN1	THYN1	chr11	-	134122733	134123260	134122733	134122810	134123192	134123260	93	5	19	23	32	250	125	0.0715326542311	0.193581742936	0.116	0.264	-0.148
945	SLC35F5	SLC35F5	chr2	-	114470368	114472772	114470368	114472618	114472734	114472772	945	72	2	606	2	240	125	0.0727731839454	0.193581742936	0.949	0.994	-0.045
552	PML	PML	chr15	+	74326818	74328735	74326818	74326871	74327512	74328735	552	17	10	47	61	250	125	0.0733740426679	0.194116138197	0.459	0.278	0.181
52	FRMD5	FRMD5	chr15	-	44162958	44166660	44162958	44166137	44166316	44166660	52	5	2	78	4	250	125	0.0750772673547	0.197232529418	0.556	0.907	-0.351
748	CIART	CIART	chr1	+	150254942	150256043	150254942	150255028	150255871	150256043	748	9	0	17	6	250	125	0.0751811396026	0.197232529418	1.0	0.586	0.414
43	MRPL52	MRPL52	chr14	+	23299091	23299319	23299091	23299157	23299258	23299319	43	8	6	48	11	225	125	0.0755968285175	0.197496714502	0.426	0.708	-0.282
151	TREX1	TREX1	chr3	+	48506918	48509044	48506918	48507708	48508028	48509044	151	0	13	9	46	250	125	0.0774655423264	0.200731792498	0.0	0.089	-0.089
768	SS18L1	SS18L1	chr20	+	60754237	60757566	60754237	60754412	60755224	60757566	768	312	28	50	1	250	125	0.0774754286835	0.200731792498	0.848	0.962	-0.114
408	C11orf49	C11orf49	chr11	+	47182677	47183798	47182677	47182741	47182996	47183798	408	33	6	27	13	250	125	0.0789987468465	0.203836272727	0.733	0.509	0.224
252	PDCD6	PDCD6	chr5	+	271735	271936	271735	271805	271890	271936	252	14	3	36	1	209	125	0.0794972798318	0.204281944486	0.736	0.956	-0.22
767	MFSD11	MFSD11	chr17	+	74733582	74734530	74733582	74733965	74734363	74734530	767	29	8	20	1	250	125	0.081828269188	0.209413570534	0.644	0.909	-0.265
907	C5orf24	C5orf24	chr5	+	134190587	134195425	134190587	134191017	134193046	134195425	907	142	10	308	40	250	125	0.0841177879027	0.214397776484	0.877	0.794	0.083
737	SNHG7	SNHG7	chr9	-	139619045	139619562	139619045	139619391	139619506	139619562	737	490	44	441	57	239	125	0.0846476064032	0.214874693177	0.853	0.802	0.051
867	SKIL	SKIL	chr3	+	170077486	170079217	170077486	170077664	170078155	170079217	867	464	13	160	1	250	125	0.0863848024569	0.218400286857	0.947	0.988	-0.041
791	ATXN2L	ATXN2L	chr16	+	28847253	28848558	28847253	28847497	28848048	28848558	791	194	8	158	14	250	125	0.0905899504786	0.228112043976	0.924	0.849	0.075
370	ZNRD1	ZNRD1	chr6	+	30029016	30029446	30029016	30029166	30029291	30029446	370	106	7	63	10	249	125	0.0925762315384	0.232181188698	0.884	0.76	0.124
713	MICAL2	MICAL2	chr11	+	12281341	12285337	12281341	12281444	12284026	12285337	713	69	5	549	15	250	125	0.0942370464285	0.23370713479	0.873	0.948	-0.075
964	RBM19	RBM19	chr12	-	114259858	114261126	114259858	114260451	114261013	114261126	964	12	12	42	18	250	125	0.0938443725127	0.23370713479	0.333	0.538	-0.205
969	NFATC4	NFATC4	chr14	+	24845499	24848811	24845499	24846084	24846843	24848811	969	150	205	20	15	250	125	0.0943028789505	0.23370713479	0.268	0.4	-0.132
436	ZNF767P	ZNF767P	chr7	-	149244244	149246465	149244244	149244867	149246283	149246465	436	46	3	15	4	250	125	0.0989053790418	0.241355677739	0.885	0.652	0.233
671	TK2	TK2	chr16	-	66582880	66584315	66582880	66582912	66583840	66584315	671	2	0	1	4	250	125	0.0991972981005	0.241355677739	1.0	0.111	0.889
691	MOGS	MOGS	chr2	-	74692022	74692537	74692022	74692114	74692440	74692537	691	10	0	42	10	250	125	0.0987434425516	0.241355677739	1.0	0.677	0.323
852	CCNG1	CCNG1	chr5	+	162864576	162864810	162864576	162864665	162864765	162864810	852	267	4	718	2	224	125	0.09853892134	0.241355677739	0.974	0.995	-0.021
888	MDK	MDK	chr11	+	46403260	46403683	46403260	46403435	46403606	46403683	888	160	22	13	5	250	125	0.099313819548	0.241355677739	0.784	0.565	0.219
392	CANT1	CANT1	chr17	-	76993073	76994045	76993073	76993726	76993921	76994045	392	74	35	226	155	250	125	0.103877409313	0.249371760328	0.514	0.422	0.092
612	NSUN5	NSUN5	chr7	-	72716512	72717737	72716512	72717521	72717596	72717737	612	14	2	39	19	199	125	0.104203191716	0.249371760328	0.815	0.563	0.252
803	AEBP2	AEBP2	chr12	+	19671020	19675173	19671020	19671047	19671608	19675173	803	69	18	41	20	250	125	0.10306548951	0.249371760328	0.657	0.506	0.151
833	KCNK7	KCNK7	chr11	-	65360325	65360854	65360325	65360681	65360780	65360854	833	0	2	2	0	223	125	0.103735016364	0.249371760328	0.0	1.0	-1.0
219	DDIT3	DDIT3	chr12	-	57911051	57911536	57911051	57911207	57911488	57911536	219	293	76	104	17	250	125	0.104768905655	0.249772257968	0.658	0.754	-0.096
568	CDCA8	CDCA8	chr1	+	38158072	38158456	38158072	38158250	38158347	38158456	568	18	1	212	49	221	125	0.109071498945	0.259044809994	0.911	0.71	0.201
27	BICD2	BICD2	chr9	-	95473644	95477745	95473644	95475743	95477534	95477745	27	28	31	53	97	250	125	0.109817659425	0.259832726262	0.311	0.215	0.096
548	HOXA1	HOXA1	chr7	-	27134879	27135625	27134879	27134974	27135177	27135625	548	15	0	32	5	250	125	0.110740144737	0.261030341166	1.0	0.762	0.238
675	RABGGTA	RABGGTA	chr14	-	24740318	24740833	24740318	24740375	24740692	24740833	675	16	15	32	59	250	125	0.112168198885	0.263406219854	0.348	0.213	0.135
248	KAT5	KAT5	chr11	+	65479472	65479916	65479472	65479750	65479849	65479916	248	39	15	14	12	223	125	0.114031149697	0.2659045152	0.593	0.395	0.198
493	PLCD1	PLCD1	chr3	-	38051394	38051766	38051394	38051544	38051621	38051766	493	0	14	8	55	201	125	0.114080246553	0.2659045152	0.0	0.083	-0.083
441	C1QTNF6	C1QTNF6	chr22	-	37576205	37578775	37576205	37576907	37578191	37578775	441	80	5	163	22	250	125	0.11687976172	0.271420779994	0.889	0.787	0.102
753	C21orf58	C21orf58	chr21	-	47721043	47722068	47721043	47721627	47721910	47722068	753	7	1	38	0	250	125	0.121732646251	0.281647118817	0.778	1.0	-0.222
968	HPN	HPN	chr19	+	35532625	35533426	35532625	35532776	35533356	35533426	968	1	0	0	4	250	125	0.122321609511	0.281969298395	1.0	0.0	1.0
230	ARSA	ARSA	chr22	-	51065983	51066601	51065983	51066220	51066418	51066601	230	22	3	89	3	250	125	0.124059779224	0.284928503932	0.786	0.937	-0.151
938	GCDH	GCDH	chr19	+	13002300	13002788	13002300	13002336	13002644	13002788	938	4	17	4	57	250	125	0.126083092086	0.288518608533	0.105	0.034	0.071
611	NSUN5	NSUN5	chr7	-	72716512	72717737	72716512	72717526	72717596	72717737	611	11	44	26	195	194	125	0.12684722194	0.289211666023	0.139	0.079	0.06
607	CELF2	CELF2	chr10	+	11370888	11374605	11370888	11371060	11372418	11374605	607	11	91	9	153	250	125	0.12782215293	0.290378586547	0.057	0.029	0.028
51	METTL17	METTL17	chr14	+	21464685	21465194	21464685	21464870	21464943	21465194	51	74	58	130	141	197	125	0.12872299835	0.291369386157	0.447	0.369	0.078
289	PER3	PER3	chr1	+	7889896	7890221	7889896	7890011	7890065	7890221	289	0	5	5	10	178	125	0.129639757439	0.292388949332	0.0	0.26	-0.26
153	TRO	TRO	chrX	+	54955035	54957464	54955035	54955143	54957173	54957464	153	382	156	25	5	250	125	0.132364827716	0.294957628478	0.55	0.714	-0.164
409	C11orf49	C11orf49	chr11	+	47182677	47183798	47182677	47182741	47183014	47183798	409	34	65	27	82	250	125	0.132660368789	0.294957628478	0.207	0.141	0.066
572	LAT	LAT	chr16	+	28997860	28998035	28997860	28997890	28997977	28998035	572	2	1	0	3	211	125	0.1314410255	0.294957628478	0.542	0.0	0.542
692	PSME1	PSME1	chr14	+	24607682	24608176	24607682	24607769	24607944	24608176	692	10	286	24	1289	250	125	0.132317214963	0.294957628478	0.017	0.009	0.008
295	PQBP1	PQBP1	chrX	+	48755538	48755859	48755538	48755629	48755774	48755859	295	31	0	24	2	250	125	0.133293580223	0.295318285512	1.0	0.857	0.143
1055	MIR22HG	MIR22HG	chr17	-	1614797	1617308	1614797	1616189	1616996	1617308	1055	631	12	172	7	250	125	0.133930530079	0.295684656196	0.963	0.925	0.038
1008	ATG3	ATG3	chr3	-	112251353	112253184	112251353	112251627	112253115	112253184	1008	5	76	7	273	250	125	0.135302620114	0.297665764251	0.032	0.013	0.019
204	SUMO1	SUMO1	chr2	-	203070902	203072044	203070902	203071526	203071975	203072044	204	782	15	2082	24	250	125	0.137259714534	0.299867041857	0.963	0.977	-0.014
859	TRIM52-AS1	TRIM52-AS1	chr5	+	180690628	180691567	180690628	180690767	180691052	180691567	859	115	4	50	5	250	125	0.136816372252	0.299867041857	0.935	0.833	0.102
165	DKC1	DKC1	chrX	+	153994490	153995336	153994490	153994675	153995271	153995336	165	5	99	3	442	250	125	0.138862428058	0.302315077751	0.025	0.003	0.022
658	CD24	CD24	chrY	-	21152525	21154962	21152525	21154526	21154703	21154962	658	571	20	7991	390	250	125	0.140291781605	0.304370059053	0.935	0.911	0.024
34	RANGRF	RANGRF	chr17	+	8192575	8193409	8192575	8192732	8193130	8193409	34	54	9	114	9	250	125	0.143843421037	0.309930670069	0.75	0.864	-0.114
772	TCEB2	TCEB2	chr16	-	2821414	2822103	2821414	2821605	2821994	2822103	772	221	3	359	12	250	125	0.143511865375	0.309930670069	0.974	0.937	0.037
116	TMEM159	TMEM159	chr16	+	21172298	21172599	21172298	21172329	21172405	21172599	116	32	0	48	3	200	125	0.145061702159	0.311485230321	1.0	0.909	0.091
625	PHPT1	PHPT1	chr9	+	139744464	139745012	139744464	139744589	139744957	139745012	625	41	9	42	18	250	125	0.148406909529	0.315427567033	0.695	0.538	0.157
839	ARHGEF4	ARHGEF4	chr2	+	131802941	131804826	131802941	131803019	131803610	131804826	839	2	7	8	7	250	125	0.148129653865	0.315427567033	0.125	0.364	-0.239
981	ST3GAL1	ST3GAL1	chr8	-	134487961	134488843	134487961	134488317	134488520	134488843	981	71	48	107	50	250	125	0.14754244309	0.315427567033	0.425	0.517	-0.092
817	TMEM138	TMEM138	chr11	+	61131723	61131990	61131723	61131787	61131904	61131990	817	52	2	172	18	241	125	0.152555346062	0.323149331016	0.931	0.832	0.099
189	SKP1	SKP1	chr5	-	133492081	133494286	133492081	133493459	133494145	133494286	189	56	1926	2	2137	250	125	0.155851464561	0.326651366547	0.014	0.0	0.014
381	NGRN	NGRN	chr15	+	90808894	90809630	90808894	90809108	90809519	90809630	381	409	15	766	43	250	125	0.156151841701	0.326651366547	0.932	0.899	0.033
641	ZNHIT6	ZNHIT6	chr1	-	86173311	86174116	86173311	86173619	86173736	86174116	641	74	0	401	9	241	125	0.155092130907	0.326651366547	1.0	0.959	0.041
680	PRRT2	PRRT2	chr16	+	29824310	29827202	29824310	29825254	29825653	29827202	680	6	13	5	3	250	125	0.156292519879	0.326651366547	0.188	0.455	-0.267
525	ELMOD3	ELMOD3	chr2	+	85617260	85618875	85617260	85617388	85617882	85618875	525	9	12	11	33	250	125	0.157565377773	0.328217580942	0.273	0.143	0.13
169	HMGN3	HMGN3	chr6	-	79910961	79912106	79910961	79911443	79912033	79912106	169	89	174	128	317	250	125	0.160014342675	0.332215208137	0.204	0.168	0.036
619	ZNF248	ZNF248	chr10	-	38145223	38146564	38145223	38145265	38146112	38146564	619	0	3	3	3	250	125	0.161095036172	0.332908779992	0.0	0.333	-0.333
752	CDKN1C	CDKN1C	chr11	-	2905899	2906995	2905899	2906696	2906863	2906995	752	141	339	2	13	250	125	0.161895520753	0.332908779992	0.172	0.071	0.101
886	LINC00623	LINC00623	chr1	-	144298163	144301536	144298163	144300755	144301349	144301536	886	7	0	9	3	250	125	0.161941272564	0.332908779992	1.0	0.6	0.4
305	CREBZF	CREBZF	chr11	-	85368607	85376182	85368607	85373501	85374567	85376182	305	193	101	59	43	250	125	0.163151752357	0.334301139633	0.489	0.407	0.082
236	SPNS1	SPNS1	chr16	+	28986095	28986713	28986095	28986421	28986508	28986713	236	16	5	58	7	211	125	0.164664569239	0.336301905254	0.655	0.831	-0.176
352	MIER1	MIER1	chr1	+	67450254	67454302	67450254	67450335	67452085	67454302	352	75	0	121	3	250	125	0.168961433021	0.342844072829	1.0	0.953	0.047
447	FAM127B	FAM127B	chrX	-	134184962	134186221	134184962	134185398	134185946	134186221	447	229	33	555	107	250	125	0.168805241448	0.342844072829	0.776	0.722	0.054
217	DDIT3	DDIT3	chr12	-	57911051	57911536	57911051	57911325	57911488	57911536	217	233	2	53	2	250	125	0.173495541293	0.350908723841	0.983	0.93	0.053
288	VAMP4	VAMP4	chr1	-	171669295	171673674	171669295	171671224	171673526	171673674	288	9	1	29	13	250	125	0.174592055911	0.351991058059	0.818	0.527	0.291
109	CPT1B	CPT1B	chr22	-	51007289	51007850	51007289	51007510	51007764	51007850	109	17	22	2	8	250	125	0.176106622185	0.352501592441	0.279	0.111	0.168
451	MRPS21	MRPS21	chr1	+	150266261	150266869	150266261	150266318	150266754	150266869	451	90	150	220	295	250	125	0.175657665087	0.352501592441	0.231	0.272	-0.041
704	RAB29	RAB29	chr1	-	205743960	205744610	205743960	205744214	205744400	205744610	704	0	1	20	4	250	125	0.176531897969	0.352501592441	0.0	0.714	-0.714
710	C18orf21	C18orf21	chr18	+	33552587	33552870	33552587	33552768	33552847	33552870	710	16	36	12	49	203	125	0.179164414193	0.356622500632	0.215	0.131	0.084
602	NSD1	NSD1	chr5	+	176562087	176563031	176562087	176562201	176562941	176563031	602	10	19	58	62	250	125	0.182365695231	0.36184585731	0.208	0.319	-0.111
950	JRKL	JRKL	chr11	+	96123157	96126727	96123157	96123237	96123646	96126727	950	15	2	43	16	250	125	0.183158924846	0.362273330847	0.789	0.573	0.216
313	MED8	MED8	chr1	-	43849578	43850777	43849578	43850223	43850716	43850777	313	66	0	318	7	250	125	0.188964691305	0.372581325309	1.0	0.958	0.042
183	ACBD4	ACBD4	chr17	+	43213013	43213599	43213013	43213320	43213474	43213599	183	8	15	6	26	250	125	0.190433017198	0.373811378772	0.211	0.103	0.108
862	OXLD1	OXLD1	chr17	-	79632065	79633667	79632065	79632614	79633179	79633667	862	17	3	71	4	250	125	0.190780926965	0.373811378772	0.739	0.899	-0.16
146	CUTA	CUTA	chr6	-	33385257	33386065	33385257	33385472	33385645	33386065	146	188	54	469	169	250	125	0.201735931251	0.392821207747	0.635	0.581	0.054
630	AMZ2	AMZ2	chr17	+	66244144	66244846	66244144	66244199	66244780	66244846	630	39	0	110	4	250	125	0.201449992428	0.392821207747	1.0	0.932	0.068
1020	LRRC75A-AS1	LRRC75A-AS1	chr17	+	16342300	16342728	16342300	16342343	16342640	16342728	1020	30	2	26	0	250	125	0.203829877114	0.394448558489	0.882	1.0	-0.118
995	SMOX	SMOX	chr20	+	4162735	4163495	4162735	4162970	4163129	4163495	995	379	24	438	39	250	125	0.203635538352	0.394448558489	0.888	0.849	0.039
201	DHRS12	DHRS12	chr13	-	52342128	52343429	52342128	52342432	52343291	52343429	201	4	4	2	8	250	125	0.206549725072	0.396044885689	0.333	0.111	0.222
207	HUS1	HUS1	chr7	-	48002884	48005035	48002884	48004229	48004896	48005035	207	13	12	46	23	250	125	0.206170208229	0.396044885689	0.351	0.5	-0.149
983	PTTG1	PTTG1	chr5	+	159848916	159849410	159848916	159849162	159849308	159849410	983	6	5	55	19	250	125	0.206089421838	0.396044885689	0.375	0.591	-0.216
848	RANBP6	RANBP6	chr9	-	6011018	6015640	6011018	6014356	6015412	6015640	848	56	0	113	3	250	125	0.209162152218	0.39983130927	1.0	0.95	0.05
1051	SALL2	SALL2	chr14	-	21989230	21993788	21989230	21990378	21993470	21993788	1051	11	1	28	0	250	125	0.210659882907	0.400253777523	0.846	1.0	-0.154
956	RABL2A	RABL2A	chr2	+	114399607	114400975	114399607	114399722	114400766	114400975	956	28	0	11	1	250	125	0.210659882907	0.400253777523	1.0	0.846	0.154
1002	LINC-PINT	LINC-PINT	chr7	-	130628918	130630594	130628918	130629648	130630478	130630594	1002	23	6	6	0	250	125	0.212584388783	0.400271506808	0.657	1.0	-0.343
631	AMZ2	AMZ2	chr17	+	66244144	66244846	66244144	66244199	66244784	66244846	631	41	0	121	4	250	125	0.212347582199	0.400271506808	1.0	0.938	0.062
939	TTLL3	TTLL3	chr3	+	9876364	9878040	9876364	9876591	9876777	9878040	939	251	19	41	6	250	125	0.212178246474	0.400271506808	0.869	0.774	0.095
336	QSOX1	QSOX1	chr1	+	180165396	180167169	180165396	180165734	180166467	180167169	336	237	44	836	122	250	125	0.214516104263	0.402699393332	0.729	0.774	-0.045
342	TMEM9	TMEM9	chr1	-	201122985	201123683	201122985	201123087	201123576	201123683	342	14	1	9	3	250	125	0.216249219534	0.404741076561	0.875	0.6	0.275
160	ELP5	ELP5	chr17	+	7155519	7155915	7155519	7155656	7155744	7155915	160	37	0	80	3	212	125	0.220847378509	0.40967842108	1.0	0.94	0.06
275	THTPA	THTPA	chr14	+	24025190	24026513	24025190	24025552	24025951	24026513	275	18	7	34	6	250	125	0.220828159072	0.40967842108	0.563	0.739	-0.176
434	TMEM147	TMEM147	chr19	+	36036501	36036859	36036501	36036718	36036789	36036859	434	0	73	14	488	195	125	0.220279075053	0.40967842108	0.0	0.018	-0.018
940	TTLL3	TTLL3	chr3	+	9851643	9852393	9851643	9852078	9852304	9852393	940	30	2	7	2	250	125	0.222098093006	0.410783198569	0.882	0.636	0.246
574	RELA	RELA	chr11	-	65421066	65422471	65421066	65421980	65422289	65422471	574	764	40	463	17	250	125	0.2250976048	0.415106465322	0.905	0.932	-0.027
314	IDH3G	IDH3G	chrX	-	153051220	153051727	153051220	153051428	153051666	153051727	314	25	143	34	275	250	125	0.227520635693	0.417121165437	0.08	0.058	0.022
41	MRPL52	MRPL52	chr14	+	23299091	23299319	23299091	23299149	23299261	23299319	41	11	24	51	68	236	125	0.227514003299	0.417121165437	0.195	0.284	-0.089
755	CCDC28B	CCDC28B	chr1	+	32670198	32670991	32670198	32670221	32670794	32670991	755	6	35	4	53	250	125	0.232681891323	0.425339783847	0.079	0.036	0.043
32	RANGRF	RANGRF	chr17	+	8192575	8193409	8192575	8192732	8192820	8193409	32	9	44	21	175	212	125	0.23362366441	0.425819876701	0.108	0.066	0.042
456	DNAJC4	DNAJC4	chr11	+	64001365	64001753	64001365	64001452	64001544	64001753	456	10	20	35	41	216	125	0.236978994912	0.430683564666	0.224	0.331	-0.107
90	BOLA3-AS1	BOLA3-AS1	chr2	+	74375107	74375605	74375107	74375350	74375476	74375605	90	5	2	45	5	250	125	0.237918936379	0.431142118814	0.556	0.818	-0.262
487	TNFSF13	TNFSF13	chr17	+	7464040	7464925	7464040	7464134	7464315	7464925	487	22	0	111	6	250	125	0.239612875528	0.432691665293	1.0	0.902	0.098
987	GLYCTK	GLYCTK	chr3	+	52326275	52327208	52326275	52326585	52327061	52327208	987	19	2	58	15	250	125	0.240154225713	0.432691665293	0.826	0.659	0.167
168	HMGN3	HMGN3	chr6	-	79910961	79912106	79910961	79911443	79911992	79912106	168	36	179	40	267	250	125	0.241880739187	0.434199480369	0.091	0.07	0.021
410	CCDC107	CCDC107	chr9	+	35660742	35661500	35660742	35660855	35660936	35661500	410	110	29	344	119	205	125	0.242376105469	0.434199480369	0.698	0.638	0.06
789	ATXN2L	ATXN2L	chr16	+	28847253	28848558	28847253	28847443	28848071	28848558	789	295	31	238	34	250	125	0.246057481721	0.439538578459	0.826	0.778	0.048
653	FLAD1	FLAD1	chr1	+	154955769	154956542	154955769	154955873	154956317	154956542	653	17	19	30	53	250	125	0.263366350048	0.469121311023	0.309	0.221	0.088
26	ALDH4A1	ALDH4A1	chr1	-	19197923	19199451	19197923	19198284	19199297	19199451	26	38	0	138	4	250	125	0.264829473405	0.470391160977	1.0	0.945	0.055
909	RNF103	RNF103	chr2	-	86849783	86851000	86849783	86849950	86850938	86851000	909	223	12	54	1	250	125	0.267038097461	0.47258552972	0.903	0.964	-0.061
988	UXT	UXT	chrX	-	47518228	47518579	47518228	47518335	47518513	47518579	988	37	112	34	139	250	125	0.267572349363	0.47258552972	0.142	0.109	0.033
1025	TOR2A	TOR2A	chr9	-	130493802	130495839	130493802	130494557	130495663	130495839	1025	8	5	6	9	250	125	0.274009604118	0.482595566803	0.444	0.25	0.194
37	TMEM231	TMEM231	chr16	-	75589701	75590184	75589701	75589871	75589968	75590184	37	1	53	1	9	221	125	0.275456943917	0.483785725031	0.011	0.059	-0.048
120	KAT8	KAT8	chr16	+	31142066	31142714	31142066	31142221	31142515	31142714	120	25	98	11	66	250	125	0.279817312286	0.490071102803	0.113	0.077	0.036
562	HSDL1	HSDL1	chr16	-	84163590	84164036	84163590	84163776	84163941	84164036	562	52	1	156	0	250	125	0.281624774126	0.491862767067	0.963	1.0	-0.037
1005	CD59	CD59	chr11	-	33743924	33744273	33743924	33744009	33744116	33744273	1005	5	0	2	1	231	125	0.284635241022	0.495739711447	1.0	0.52	0.48
326	LINC00869	LINC00869	chr1	-	144300467	144301536	144300467	144300755	144301189	144301536	326	7	0	10	2	250	125	0.287377850473	0.499129950822	1.0	0.714	0.286
112	C2CD5	C2CD5	chr12	-	22696994	22697480	22696994	22697113	22697253	22697480	112	1	19	8	51	250	125	0.288174066538	0.499130220219	0.026	0.073	-0.047
1040	IL32	IL32	chr16	+	3118990	3119668	3118990	3119110	3119281	3119668	1040	85	2	1975	19	250	125	0.291080573523	0.499176946039	0.955	0.981	-0.026
371	ZNRD1	ZNRD1	chr6	+	30029016	30029446	30029016	30029190	30029291	30029446	371	102	5	62	1	225	125	0.289927442137	0.499176946039	0.919	0.972	-0.053
488	TNFSF13	TNFSF13	chr17	+	7461608	7462614	7461608	7461692	7462384	7462614	488	13	0	90	7	250	125	0.290905916778	0.499176946039	1.0	0.865	0.135
863	OXLD1	OXLD1	chr17	-	79632065	79633667	79632065	79632614	79633175	79633667	863	17	4	72	8	250	125	0.291385585726	0.499176946039	0.68	0.818	-0.138
756	NOP14	NOP14	chr4	-	2939663	2940657	2939663	2939915	2940538	2940657	756	56	2	173	2	250	125	0.292548251317	0.499803143258	0.933	0.977	-0.044
255	NLRP2	NLRP2	chr19	+	55481366	55481663	55481366	55481521	55481590	55481663	255	10	1	95	2	193	125	0.296472807504	0.505131658438	0.866	0.969	-0.103
830	RPL13	RPL13	chr16	+	89627985	89628159	89627985	89628006	89628147	89628159	830	23700	498	15355	298	250	125	0.297966038435	0.506300016528	0.96	0.963	-0.003
335	IL17RC	IL17RC	chr3	+	9965564	9965975	9965564	9965704	9965915	9965975	335	13	72	12	104	250	125	0.301744180159	0.511334056648	0.083	0.055	0.028
338	NDUFB4	NDUFB4	chr3	+	120319957	120321258	120319957	120320104	120321054	120321258	338	8	201	3	735	250	125	0.311082596247	0.524324698513	0.02	0.002	0.018
397	NSUN5P1	NSUN5P1	chr7	+	75045553	75046071	75045553	75045694	75045764	75046071	397	32	4	113	7	194	125	0.310811051158	0.524324698513	0.838	0.912	-0.074
5	CYP3A5	CYP3A5	chr7	-	99260438	99261718	99260438	99260505	99261590	99261718	5	8	4	0	1	250	125	0.314751572403	0.529086423315	0.5	0.0	0.5
1041	H2AFJ	H2AFJ	chr12	+	14927269	14930936	14927269	14927910	14928224	14930936	1041	202	3	73	0	250	125	0.319544610779	0.5357071416	0.971	1.0	-0.029
561	TMEM175	TMEM175	chr4	+	941903	942403	941903	941942	942198	942403	561	39	12	4	3	250	125	0.320866886908	0.53648943491	0.619	0.4	0.219
234	ACADVL	ACADVL	chr17	+	7123149	7123516	7123149	7123365	7123440	7123516	234	6	2	4	0	199	125	0.3222008256	0.53728701503	0.653	1.0	-0.347
970	NFATC4	NFATC4	chr14	+	24845499	24848811	24845499	24845760	24846843	24848811	970	389	52	51	10	250	125	0.326445994405	0.542922118016	0.789	0.718	0.071
660	ZWINT	ZWINT	chr10	-	58117198	58118220	58117198	58117946	58118137	58118220	660	30	77	180	581	250	125	0.32958104199	0.546686014095	0.163	0.134	0.029
466	THAP7	THAP7	chr22	-	21356120	21356404	21356120	21356200	21356374	21356404	466	4	0	2	1	250	125	0.330674410999	0.5470523897	1.0	0.5	0.5
463	VAMP1	VAMP1	chr12	-	6571403	6574107	6571403	6572135	6574055	6574107	463	76	1	16	1	250	125	0.334822434964	0.552457017691	0.974	0.889	0.085
453	CHAC1	CHAC1	chr15	+	41247570	41248717	41247570	41247612	41247747	41248717	453	34	0	72	2	250	125	0.335871320348	0.552733117738	1.0	0.947	0.053
584	ZNF621	ZNF621	chr3	+	40573520	40581285	40573520	40573697	40579776	40581285	584	24	1	71	8	250	125	0.337429192326	0.553843203111	0.923	0.816	0.107
555	CDCA4	CDCA4	chr14	-	105475909	105478272	105475909	105476970	105477496	105478272	555	90	0	429	5	250	125	0.341862475156	0.555633586284	1.0	0.977	0.023
816	SNRNP27	SNRNP27	chr2	+	70131385	70132368	70131385	70131557	70131643	70132368	816	142	12	165	9	210	125	0.340285748922	0.555633586284	0.876	0.916	-0.04
900	RUFY1	RUFY1	chr5	+	178986692	178987199	178986692	178986836	178987025	178987199	900	17	2	22	6	250	125	0.342064695862	0.555633586284	0.81	0.647	0.163
943	ZNF154	ZNF154	chr19	-	58207642	58214156	58207642	58212513	58212605	58214156	943	21	28	1	4	216	125	0.341848751831	0.555633586284	0.303	0.126	0.177
104	SLC33A1	SLC33A1	chr3	-	155544300	155546166	155544300	155544608	155545970	155546166	104	26	4	111	9	250	125	0.343618263166	0.556714860478	0.765	0.86	-0.095
389	IRX2	IRX2	chr5	-	2746278	2747730	2746278	2746900	2747654	2747730	389	263	6	35	0	250	125	0.344900060867	0.55735138702	0.956	1.0	-0.044
161	MAPK11	MAPK11	chr22	-	50702141	50703456	50702141	50702306	50703223	50703456	161	84	1	52	2	250	125	0.352459839271	0.565536588738	0.977	0.929	0.048
551	NAPB	NAPB	chr20	-	23355155	23358123	23355155	23356289	23356709	23358123	551	33	0	30	1	250	125	0.352389838114	0.565536588738	1.0	0.938	0.062
802	PLK2	PLK2	chr5	-	57755516	57755966	57755516	57755582	57755624	57755966	802	203	5	502	7	166	125	0.352671142259	0.565536588738	0.968	0.982	-0.014
15	EEF1B2	EEF1B2	chr2	+	207024317	207024783	207024317	207024408	207024636	207024783	15	142	28	237	59	250	125	0.356174183443	0.568247361371	0.717	0.668	0.049
693	PSME1	PSME1	chr14	+	24607682	24608176	24607682	24607777	24607944	24608176	693	8	7	21	32	250	125	0.35536596949	0.568247361371	0.364	0.247	0.117
8	DNPH1	DNPH1	chr6	-	43193366	43193881	43193366	43193619	43193770	43193881	8	2	20	73	376	250	125	0.358258793626	0.568679148363	0.048	0.088	-0.04
972	TWF1	TWF1	chr12	-	44199633	44200178	44199633	44199688	44200023	44200178	972	1	1	12	2	250	125	0.357592313148	0.568679148363	0.333	0.75	-0.417
29	EFHC1	EFHC1	chr6	+	52317485	52319085	52317485	52317635	52318892	52319085	29	55	29	33	24	250	125	0.367996553039	0.580367599423	0.487	0.407	0.08
527	SNX21	SNX21	chr20	+	44469277	44471914	44469277	44469419	44470671	44471914	527	12	0	59	4	250	125	0.366709655738	0.580367599423	1.0	0.881	0.119
599	TGOLN2	TGOLN2	chr2	-	85553630	85554808	85553630	85553927	85554101	85554808	599	203	24	858	81	250	125	0.368399209841	0.580367599423	0.809	0.841	-0.032
1050	MIEF1	MIEF1	chr22	+	39909521	39914139	39909521	39910229	39911234	39914139	1050	41	0	214	4	250	125	0.371990909305	0.584557143194	1.0	0.964	0.036
206	HNRNPLL	HNRNPLL	chr2	-	38829579	38830178	38829579	38829742	38829998	38830178	206	42	17	25	15	250	125	0.37368932781	0.585758021342	0.553	0.455	0.098
460	MSTO1	MSTO1	chr1	+	155579960	155580351	155579960	155580123	155580215	155580351	460	25	2	11	0	216	125	0.374705262539	0.585885784568	0.879	1.0	-0.121
554	PPP2R2B	PPP2R2B	chr5	-	146257564	146258348	146257564	146257758	146258153	146258348	554	3	4	6	3	250	125	0.376271740704	0.586871595576	0.273	0.5	-0.227
615	MTMR11	MTMR11	chr1	-	149900542	149901209	149900542	149900793	149901046	149901209	615	23	0	57	2	250	125	0.381014621155	0.592794460209	1.0	0.934	0.066
450	LOC100129917	LOC100129917	chr4	-	773936	775636	773936	774476	775559	775636	450	2	0	1	1	250	125	0.386346984587	0.596649160926	1.0	0.333	0.667
531	PRAME	PRAME	chr22	-	22899231	22900000	22899231	22899329	22899964	22900000	531	1	1	2	0	250	125	0.386346984587	0.596649160926	0.333	1.0	-0.667
585	LOC100499484-C9ORF174	LOC100499484-C9ORF174	chr9	+	100124477	100124723	100124477	100124533	100124644	100124723	585	21	10	2	0	235	125	0.385153110699	0.596649160926	0.528	1.0	-0.472
811	ZBTB21	ZBTB21	chr21	-	43406939	43414217	43406939	43411998	43412601	43414217	811	117	15	41	8	250	125	0.389850655945	0.60058074024	0.796	0.719	0.077
30	JKAMP	JKAMP	chr14	+	59951160	59951834	59951160	59951311	59951707	59951834	30	15	2	13	4	250	125	0.393213363843	0.604276419435	0.789	0.619	0.17
244	NR2C2AP	NR2C2AP	chr19	-	19312219	19312850	19312219	19312372	19312739	19312850	244	40	1	258	15	250	125	0.395002189652	0.605541254063	0.952	0.896	0.056
246	TRMT2A	TRMT2A	chr22	-	20104405	20104818	20104405	20104495	20104619	20104818	246	22	5	23	9	248	125	0.398906618369	0.610035243213	0.689	0.563	0.126
929	PTGES2	PTGES2	chr9	-	130887522	130887720	130887522	130887562	130887654	130887720	929	55	0	202	3	216	125	0.402167537207	0.613525658951	1.0	0.975	0.025
133	ATPIF1	ATPIF1	chr1	+	28562871	28564616	28562871	28562963	28564271	28564616	133	24	14	109	46	250	125	0.40372015562	0.614204782014	0.462	0.542	-0.08
796	EDEM2	EDEM2	chr20	-	33734627	33735161	33734627	33734738	33734954	33735161	796	4	21	21	67	250	125	0.404571889907	0.614204782014	0.087	0.135	-0.048
229	ARSA	ARSA	chr22	-	51065983	51066601	51065983	51066220	51066373	51066601	229	21	5	77	11	250	125	0.409836528266	0.61699216649	0.677	0.778	-0.101
334	SF1	SF1	chr11	-	64532075	64533627	64532075	64532990	64533422	64533627	334	782	8	370	6	250	125	0.410235906934	0.61699216649	0.98	0.969	0.011
494	ATP2A2	ATP2A2	chr12	+	110784005	110788897	110784005	110784126	110788096	110788897	494	1343	13	1126	15	250	125	0.410307288306	0.61699216649	0.981	0.974	0.007
58	TAF1C	TAF1C	chr16	-	84215351	84215664	84215351	84215469	84215547	84215664	58	46	20	46	27	202	125	0.41034407245	0.61699216649	0.587	0.513	0.074
903	MED22	MED22	chr9	-	136207750	136211188	136207750	136208544	136210979	136211188	903	42	0	247	4	250	125	0.411527210459	0.617290815689	1.0	0.969	0.031
240	B9D1	B9D1	chr17	-	19246482	19247170	19246482	19246774	19247102	19247170	240	1	16	10	68	250	125	0.415271492916	0.621420587251	0.03	0.068	-0.038
329	ATP5D	ATP5D	chr19	+	1244313	1244824	1244313	1244439	1244735	1244824	329	134	147	170	212	250	125	0.418639097647	0.623483881769	0.313	0.286	0.027
838	HDAC8	HDAC8	chrX	-	71787431	71787880	71787431	71787646	71787738	71787880	838	0	2	5	12	216	125	0.418317677356	0.623483881769	0.0	0.194	-0.194
263	ZCCHC18	ZCCHC18	chrX	+	103358124	103360538	103358124	103358264	103359942	103360538	263	4	2	2	3	250	125	0.423997873646	0.629968404683	0.5	0.25	0.25
957	SYNM	SYNM	chr15	+	99669571	99675800	99669571	99672018	99672954	99675800	957	289	49	4	0	250	125	0.427518203641	0.633697195468	0.747	1.0	-0.253
1028	ZNF281	ZNF281	chr1	-	200374074	200378851	200374074	200378580	200378688	200378851	1028	8	0	9	1	232	125	0.433397416099	0.633842604336	1.0	0.829	0.171
391	SF3B1	SF3B1	chr2	-	198283520	198285266	198283520	198283675	198285151	198285266	391	537	13	102	4	250	125	0.429079391394	0.633842604336	0.954	0.927	0.027
496	PJA1	PJA1	chrX	-	68380580	68383309	68380580	68382224	68382788	68383309	496	255	5	294	9	250	125	0.432078496816	0.633842604336	0.962	0.942	0.02
510	ZBTB7B	ZBTB7B	chr1	+	154975105	154975419	154975105	154975162	154975318	154975419	510	2	0	12	5	250	125	0.43184068141	0.633842604336	1.0	0.545	0.455
7	AKAP8L	AKAP8L	chr19	-	15514285	15514526	15514285	15514366	15514468	15514526	7	310	32	260	33	226	125	0.433681781914	0.633842604336	0.843	0.813	0.03
99	PSMG3-AS1	PSMG3-AS1	chr7	+	1624019	1629261	1624019	1625253	1627456	1629261	99	4	2	2	0	250	125	0.429887347945	0.633842604336	0.5	1.0	-0.5
1054	MIR22HG	MIR22HG	chr17	-	1614797	1617308	1614797	1615693	1616996	1617308	1054	568	62	172	23	250	125	0.441133747231	0.641742133443	0.821	0.789	0.032
318	FOXO4	FOXO4	chrX	+	70315998	70316831	70315998	70316549	70316714	70316831	318	32	1	24	0	250	125	0.4406892548	0.641742133443	0.941	1.0	-0.059
218	DDIT3	DDIT3	chr12	-	57911051	57911536	57911051	57911302	57911488	57911536	218	252	8	54	3	250	125	0.444332140824	0.644898732168	0.94	0.9	0.04
804	MROH7-TTC4	MROH7-TTC4	chr1	+	55197158	55197373	55197158	55197222	55197327	55197373	804	33	0	163	3	229	125	0.446398186902	0.646401069717	1.0	0.967	0.033
191	DET1	DET1	chr15	-	89073853	89074946	89073853	89074704	89074843	89074946	191	17	2	26	6	250	125	0.448365524722	0.646818960338	0.81	0.684	0.126
197	KIF18B	KIF18B	chr17	-	43002078	43003867	43002078	43003554	43003781	43003867	197	33	2	216	23	250	125	0.448749996407	0.646818960338	0.892	0.824	0.068
321	ZNF714	ZNF714	chr19	+	21299612	21307883	21299612	21301688	21307763	21307883	321	6	1	20	8	250	125	0.457093802476	0.656866532981	0.75	0.556	0.194
942	ADARB1	ADARB1	chr21	+	46641932	46646478	46641932	46642022	46645461	46646478	942	54	14	12	5	250	125	0.457816068441	0.656866532981	0.659	0.545	0.114
47	ARFGAP1	ARFGAP1	chr20	+	61915466	61916274	61915466	61915864	61916217	61916274	47	167	0	83	1	250	125	0.459891919289	0.658338432407	1.0	0.976	0.024
228	MYBBP1A	MYBBP1A	chr17	-	4442190	4443262	4442190	4442270	4442733	4443262	228	41	0	438	6	250	125	0.466457051542	0.663002606221	1.0	0.973	0.027
483	DUSP18	DUSP18	chr22	-	31057444	31060067	31057444	31059715	31059825	31060067	483	8	0	25	2	234	125	0.465000300159	0.663002606221	1.0	0.87	0.13
736	PDHB	PDHB	chr3	-	58416383	58416669	58416383	58416515	58416569	58416669	736	153	2	656	3	178	125	0.466734122292	0.663002606221	0.982	0.994	-0.012
792	VPS28	VPS28	chr8	-	145648983	145649515	145648983	145649305	145649423	145649515	792	53	397	49	314	242	125	0.467379827671	0.663002606221	0.065	0.075	-0.01
282	DYRK1B	DYRK1B	chr19	-	40317311	40317627	40317311	40317507	40317591	40317627	282	8	1	2	1	208	125	0.468887526513	0.663639907728	0.828	0.546	0.282
825	N4BP2L1	N4BP2L1	chr13	-	32974859	32977337	32974859	32976038	32977286	32977337	825	17	1	12	0	250	125	0.470679470903	0.664675739316	0.895	1.0	-0.105
290	SETMAR	SETMAR	chr3	+	4354581	4355445	4354581	4354913	4355330	4355445	290	21	1	47	5	250	125	0.476525831135	0.669914116865	0.913	0.825	0.088
652	FLAD1	FLAD1	chr1	+	154965188	154965587	154965188	154965262	154965377	154965587	652	2	53	0	158	239	125	0.476523269037	0.669914116865	0.019	0.0	0.019
24	PTPMT1	PTPMT1	chr11	+	47586981	47587538	47586981	47587348	47587457	47587538	24	3	13	40	108	233	125	0.479161959712	0.672113084428	0.11	0.166	-0.056
178	LOC730101	LOC730101	chr6	+	52531186	52533951	52531186	52531316	52531546	52533951	178	0	2	3	9	250	125	0.481404595265	0.673751520605	0.0	0.143	-0.143
508	GOSR2	GOSR2	chr17	+	45015964	45018733	45015964	45016070	45017920	45018733	508	145	2	200	5	250	125	0.482970839386	0.674438120924	0.973	0.952	0.021
121	FIGNL1	FIGNL1	chr7	-	50511826	50514995	50511826	50514714	50514829	50514995	121	9	0	138	8	239	125	0.486501479451	0.675316446665	1.0	0.9	0.1
425	COCH	COCH	chr14	+	31343740	31344178	31343740	31343797	31344121	31344178	425	1	0	6	5	250	125	0.48569528168	0.675316446665	1.0	0.375	0.625
42	MRPL52	MRPL52	chr14	+	23299091	23299319	23299091	23299149	23299258	23299319	42	8	21	48	173	233	125	0.486830995044	0.675316446665	0.17	0.13	0.04
534	SLC5A6	SLC5A6	chr2	-	27422454	27423447	27422454	27422705	27422972	27423447	534	57	1	415	3	250	125	0.488326801985	0.675896037185	0.966	0.986	-0.02
61	PELP1	PELP1	chr17	-	4574985	4576440	4574985	4575177	4575408	4576440	61	266	8	466	10	250	125	0.491094500311	0.676739014714	0.943	0.959	-0.016
83	ZNF282	ZNF282	chr7	+	148920903	148923339	148920903	148921082	148921339	148923339	83	26	2	55	2	250	125	0.490781025243	0.676739014714	0.867	0.932	-0.065
476	LINC01481	LINC01481	chr12	-	70636845	70637140	70636845	70636984	70637091	70637140	476	44	3	8	0	231	125	0.492887651297	0.677720520533	0.888	1.0	-0.112
107	P3H1	P3H1	chr1	-	43212005	43213083	43212005	43212523	43212923	43213083	107	33	24	14	14	250	125	0.500347588125	0.685402272218	0.407	0.333	0.074
277	STIL	STIL	chr1	-	47765576	47765824	47765576	47765640	47765781	47765824	277	7	2	98	15	250	125	0.500660670934	0.685402272218	0.636	0.766	-0.13
1017	HCG18	HCG18	chr6	-	30255173	30262741	30255173	30260376	30262247	30262741	1017	27	46	49	102	250	125	0.505576882537	0.689123272502	0.227	0.194	0.033
809	ZFAND2B	ZFAND2B	chr2	+	220071505	220071764	220071505	220071567	220071691	220071764	809	26	7	17	7	248	125	0.505273958797	0.689123272502	0.652	0.55	0.102
820	GLIDR	GLIDR	chr9	-	41952705	41954633	41952705	41953779	41954503	41954633	820	0	4	2	15	250	125	0.512654938391	0.695397182778	0.0	0.063	-0.063
834	KCNK7	KCNK7	chr11	-	65360325	65361345	65360325	65360681	65360946	65361345	834	4	1	3	0	250	125	0.511685174356	0.695397182778	0.667	1.0	-0.333
889	CTNS	CTNS	chr17	+	3563529	3566397	3563529	3563644	3563910	3566397	889	27	3	81	14	250	125	0.513507010568	0.695397182778	0.818	0.743	0.075
786	EPHB2	EPHB2	chr1	+	23239954	23247993	23239954	23240057	23240150	23247993	786	91	1	416	9	217	125	0.51623952453	0.697590909225	0.981	0.964	0.017
380	MSH2	MSH2	chr2	+	47630205	47630541	47630205	47630314	47630498	47630541	380	18	0	117	3	250	125	0.521682029378	0.70191981206	1.0	0.951	0.049
638	NKIRAS2	NKIRAS2	chr17	+	40174416	40174658	40174416	40174490	40174587	40174658	638	173	3	298	3	221	125	0.521219703403	0.70191981206	0.97	0.983	-0.013
793	C15orf41	C15orf41	chr15	+	37100524	37102461	37100524	37100690	37101104	37102461	793	3	0	126	21	250	125	0.526642795447	0.705762903949	1.0	0.75	0.25
813	NIPBL	NIPBL	chr5	+	37063891	37065921	37063891	37064080	37064628	37065921	813	27	32	39	37	250	125	0.526789535962	0.705762903949	0.297	0.345	-0.048
279	ZNF135	ZNF135	chr19	+	58578108	58581110	58578108	58578935	58579775	58581110	279	51	1	26	0	250	125	0.528975493562	0.707180457278	0.962	1.0	-0.038
300	CCDC88A	CCDC88A	chr2	-	55522732	55523192	55522732	55522863	55523085	55523192	300	141	6	79	2	250	125	0.534313067647	0.712175837716	0.922	0.952	-0.03
540	MED23	MED23	chr6	-	131907877	131908986	131907877	131908077	131908848	131908986	540	63	2	72	4	250	125	0.53498376326	0.712175837716	0.94	0.9	0.04
835	KCNK7	KCNK7	chr11	-	65360325	65361345	65360325	65360854	65360946	65361345	835	6	4	1	0	216	125	0.53823031789	0.714979680756	0.465	1.0	-0.535
578	MRFAP1	MRFAP1	chr4	+	6641817	6642985	6641817	6642435	6642554	6642985	578	1086	53	1633	71	243	125	0.539793078649	0.715539662395	0.913	0.922	-0.009
130	C2orf49	C2orf49	chr2	+	105959304	105959680	105959304	105959431	105959557	105959680	130	48	10	125	20	250	125	0.541109106319	0.71577090646	0.706	0.758	-0.052
723	KCTD7	KCTD7	chr7	+	66103842	66108216	66103842	66104215	66105380	66108216	723	58	1	28	0	250	125	0.543592808655	0.717542507425	0.967	1.0	-0.033
268	NCDN	NCDN	chr1	+	36023392	36023824	36023392	36023484	36023756	36023824	268	19	23	9	15	250	125	0.549269678545	0.723512790857	0.292	0.231	0.061
123	DMAP1	DMAP1	chr1	+	44679124	44679530	44679124	44679199	44679420	44679530	123	83	4	71	2	250	125	0.550825390998	0.724040922758	0.912	0.947	-0.035
467	RND3	RND3	chr2	-	151343781	151344209	151343781	151343969	151344062	151344209	467	66	118	92	185	217	125	0.55913011414	0.733419626707	0.244	0.223	0.021
975	PSMD13	PSMD13	chr11	+	244040	244216	244040	244075	244160	244216	975	0	17	13	443	209	125	0.560924725192	0.734237583915	0.0	0.017	-0.017
431	CIRBP	CIRBP	chr19	+	1271979	1273171	1271979	1272050	1272425	1273171	431	111	1582	63	815	250	125	0.566595931774	0.735518942489	0.034	0.037	-0.003
581	TP73-AS1	TP73-AS1	chr1	-	3652547	3656951	3652547	3654418	3656796	3656951	581	48	6	58	10	250	125	0.566419562236	0.735518942489	0.8	0.744	0.056
608	MAP3K12	MAP3K12	chr12	-	53880730	53881212	53880730	53880939	53881038	53881212	608	46	16	41	11	223	125	0.566389684306	0.735518942489	0.617	0.676	-0.059
743	FPGT	FPGT	chr1	+	74670074	74674386	74670074	74670140	74670902	74674386	743	15	0	33	1	250	125	0.564169161716	0.735518942489	1.0	0.943	0.057
1007	RPL28	RPL28	chr19	+	55899297	55903451	55899297	55899416	55902921	55903451	1007	86	63	43	37	250	125	0.567892334865	0.73567870653	0.406	0.368	0.038
579	MRFAP1	MRFAP1	chr4	+	6641817	6642985	6641817	6642886	6642958	6642985	579	1183	50	1253	47	196	125	0.57105695755	0.738253015224	0.938	0.944	-0.006
64	PHYKPL	PHYKPL	chr5	-	177658669	177659823	177658669	177658867	177659492	177659823	64	52	3	7	0	250	125	0.575892781781	0.742972786372	0.897	1.0	-0.103
905	C14orf132	C14orf132	chr14	+	96552847	96560308	96552847	96553099	96559858	96560308	905	75	1	33	0	250	125	0.577138385568	0.743050857805	0.974	1.0	-0.026
92	THYN1	THYN1	chr11	-	134122733	134123260	134122733	134122810	134123120	134123260	92	14	22	43	84	250	125	0.580641855531	0.746029597168	0.241	0.204	0.037
445	FAM3A	FAM3A	chrX	-	153744083	153744566	153744083	153744136	153744292	153744566	445	39	1	61	3	250	125	0.590773734492	0.751349151169	0.951	0.91	0.041
582	TP73-AS1	TP73-AS1	chr1	-	3652547	3656951	3652547	3655077	3656796	3656951	582	41	22	61	27	250	125	0.588303979354	0.751349151169	0.482	0.53	-0.048
6	DNHD1	DNHD1	chr11	+	6518814	6520191	6518814	6518897	6519000	6520191	6	11	5	7	5	227	125	0.588375754757	0.751349151169	0.548	0.435	0.113
747	CIART	CIART	chr1	+	150254942	150256043	150254942	150255028	150255617	150256043	747	7	0	16	1	250	125	0.590083503771	0.751349151169	1.0	0.889	0.111
930	ZSWIM7	ZSWIM7	chr17	-	15879874	15881477	15879874	15881227	15881357	15881477	930	30	9	131	31	250	125	0.58940607152	0.751349151169	0.625	0.679	-0.054
732	DHRS4-AS1	DHRS4-AS1	chr14	-	24422982	24423406	24422982	24423242	24423333	24423406	732	3	0	14	2	215	125	0.593266315584	0.752991862087	1.0	0.803	0.197
147	CUTA	CUTA	chr6	-	33385257	33386065	33385257	33385593	33385735	33386065	147	93	1	216	0	250	125	0.597208462754	0.755065787904	0.979	1.0	-0.021
156	TRAPPC11	TRAPPC11	chr4	+	184629559	184629727	184629559	184629569	184629688	184629727	156	27	0	149	2	243	125	0.597308821053	0.755065787904	1.0	0.975	0.025
127	PPCS	PPCS	chr1	+	42922164	42923021	42922164	42922395	42922917	42923021	127	4	0	9	1	250	125	0.603327527941	0.761139557382	1.0	0.818	0.182
1024	ARFRP1	ARFRP1	chr20	-	62329994	62332054	62329994	62331882	62331953	62332054	1024	9	42	26	97	195	125	0.60586920091	0.762811222832	0.121	0.147	-0.026
721	R3HCC1	R3HCC1	chr8	+	23147378	23147982	23147378	23147732	23147847	23147982	721	110	1	290	1	239	125	0.610902186229	0.76760655464	0.983	0.993	-0.01
444	PIP4K2C	PIP4K2C	chr12	+	57995308	57997211	57995308	57995419	57995708	57997211	444	32	0	575	6	250	125	0.620471460438	0.776596667946	1.0	0.98	0.02
999	HS3ST3B1	HS3ST3B1	chr17	+	14248344	14252721	14248344	14249019	14251318	14252721	999	43	18	1	0	250	125	0.620534179651	0.776596667946	0.544	1.0	-0.456
86	PDE4D	PDE4D	chr5	-	58334685	58335339	58334685	58334798	58334884	58335339	86	23	13	2	2	210	125	0.622396607765	0.777375842766	0.513	0.373	0.14
13	SLC35C2	SLC35C2	chr20	-	44987025	44987402	44987025	44987197	44987329	44987402	13	80	1	299	2	250	125	0.631143312397	0.781326216839	0.976	0.987	-0.011
190	ERCC2	ERCC2	chr19	-	45873390	45873845	45873390	45873490	45873793	45873845	190	2	11	3	27	250	125	0.630202354444	0.781326216839	0.083	0.053	0.03
216	DDIT3	DDIT3	chr12	-	57911051	57911536	57911051	57911378	57911488	57911536	216	183	40	46	12	234	125	0.636598580994	0.781326216839	0.71	0.672	0.038
296	NEK1	NEK1	chr4	-	170533170	170533778	170533170	170533294	170533372	170533778	296	7	7	20	27	202	125	0.630766194874	0.781326216839	0.382	0.314	0.068
349	TRIM14	TRIM14	chr9	-	100846634	100850287	100846634	100846748	100849723	100850287	349	11	0	32	1	250	125	0.632704863518	0.781326216839	1.0	0.941	0.059
683	POLR3H	POLR3H	chr22	-	41939994	41940493	41939994	41940125	41940431	41940493	683	55	2	51	1	250	125	0.635181812683	0.781326216839	0.932	0.962	-0.03
762	PHF6	PHF6	chrX	+	133559230	133562822	133559230	133559360	133559690	133562822	762	15	12	63	62	250	125	0.630105344115	0.781326216839	0.385	0.337	0.048
778	SLC39A7	SLC39A7	chr6	+	33168602	33169433	33168602	33168715	33169018	33169433	778	245	68	365	93	250	125	0.636774636052	0.781326216839	0.643	0.662	-0.019
920	EFEMP2	EFEMP2	chr11	-	65633911	65634550	65633911	65634183	65634315	65634550	920	71	30	106	39	250	125	0.63345583882	0.781326216839	0.542	0.576	-0.034
722	R3HCC1	R3HCC1	chr8	+	23147378	23147982	23147378	23147438	23147564	23147982	722	76	1	154	1	250	125	0.639940475797	0.783677106103	0.974	0.987	-0.013
697	TTC14	TTC14	chr3	+	180325435	180328918	180325435	180325553	180327417	180328918	697	57	1	18	0	250	125	0.643553192623	0.786565013206	0.966	1.0	-0.034
249	STON2	STON2	chr14	-	81726993	81737216	81726993	81728275	81737013	81737216	249	2	0	5	1	250	125	0.648810855324	0.788499120749	1.0	0.714	0.286
707	STX16	STX16	chr20	+	57226308	57227143	57226308	57226490	57227128	57227143	707	272	2	459	5	250	125	0.65016594167	0.788499120749	0.986	0.979	0.007
818	PCID2	PCID2	chr13	-	113831852	113832601	113831852	113832322	113832487	113832601	818	121	21	217	43	250	125	0.649408571806	0.788499120749	0.742	0.716	0.026
89	RECQL5	RECQL5	chr17	-	73645793	73647345	73645793	73646798	73647265	73647345	89	0	1	2	5	250	125	0.646912141812	0.788499120749	0.0	0.167	-0.167
1009	BDNF	BDNF	chr11	-	27676441	27681196	27676441	27680132	27680366	27681196	1009	7	3	6	4	250	125	0.660575404099	0.79957679222	0.538	0.429	0.109
233	MRPL35	MRPL35	chr2	+	86437602	86440477	86437602	86437736	86439548	86440477	233	35	1	235	4	250	125	0.663602435354	0.801693115543	0.946	0.967	-0.021
622	UBE2V1	UBE2V1	chr20	-	48732021	48732496	48732021	48732158	48732235	48732496	622	3	0	9	1	201	125	0.666896228355	0.804122952267	1.0	0.848	0.152
325	GCH1	GCH1	chr14	-	55308723	55310861	55308723	55309772	55310718	55310861	325	984	24	130	4	250	125	0.676715953225	0.81203244498	0.953	0.942	0.011
498	CCNT2	CCNT2	chr2	+	135710799	135716915	135710799	135711949	135712050	135716915	498	117	64	83	41	225	125	0.681029662619	0.81203244498	0.504	0.529	-0.025
566	ARL13B	ARL13B	chr3	+	93772030	93774522	93772030	93772144	93772300	93774522	566	116	1	62	1	250	125	0.678795576276	0.81203244498	0.983	0.969	0.014
728	HSPBP1	HSPBP1	chr19	-	55791402	55791751	55791402	55791476	55791585	55791751	728	26	1	30	2	233	125	0.680768353033	0.81203244498	0.933	0.889	0.044
742	RAI2	RAI2	chrX	-	17818168	17820154	17818168	17819845	17819995	17820154	742	174	5	9	0	250	125	0.67708303677	0.81203244498	0.946	1.0	-0.054
750	PQLC2	PQLC2	chr1	+	19638739	19639383	19638739	19638852	19639222	19639383	750	0	1	2	6	250	125	0.681226580637	0.81203244498	0.0	0.143	-0.143
106	P3H1	P3H1	chr1	-	43212005	43213083	43212005	43212523	43212942	43213083	106	41	150	16	51	250	125	0.68460594797	0.814512199957	0.12	0.136	-0.016
849	CRB3	CRB3	chr19	+	6466476	6467230	6466476	6466620	6466961	6467230	849	1	0	422	124	250	125	0.69310647529	0.823063939407	1.0	0.63	0.37
36	PAK6	PAK6	chr15	+	40568127	40569688	40568127	40568306	40569316	40569688	36	13	0	164	3	250	125	0.695500650115	0.8243457611	1.0	0.965	0.035
220	JRK	JRK	chr8	-	143738873	143740356	143738873	143739494	143740233	143740356	220	26	2	36	4	250	125	0.697198780383	0.824799311887	0.867	0.818	0.049
128	PPCS	PPCS	chr1	+	42922164	42923021	42922164	42922299	42922917	42923021	128	5	40	4	42	250	125	0.708048333456	0.836057071708	0.059	0.045	0.014
865	OXLD1	OXLD1	chr17	-	79632065	79633667	79632065	79632614	79633547	79633667	865	4	0	33	2	250	125	0.713035506395	0.840363275394	1.0	0.892	0.108
1011	BAIAP2	BAIAP2	chr17	+	79089569	79091232	79089569	79089617	79090029	79091232	1011	137	4	95	2	250	125	0.719940184275	0.846304891969	0.945	0.96	-0.015
459	TTI2	TTI2	chr8	-	33369484	33370703	33369484	33370230	33370599	33370703	459	1	1	24	13	250	125	0.72077641517	0.846304891969	0.333	0.48	-0.147
398	NSUN5P1	NSUN5P1	chr7	+	75044869	75045469	75044869	75045056	75045258	75045469	398	46	5	91	8	250	125	0.728419826368	0.853680805856	0.821	0.85	-0.029
806	MEX3D	MEX3D	chr19	-	1554667	1556922	1554667	1555388	1555575	1556922	806	104	4	145	7	250	125	0.729833289197	0.853741552848	0.929	0.912	0.017
985	PAQR6	PAQR6	chr1	-	156215572	156216041	156215572	156215778	156215913	156216041	985	6	5	2	1	250	125	0.734797699723	0.857948152191	0.375	0.5	-0.125
632	AMZ2	AMZ2	chr17	+	66244144	66244846	66244144	66244227	66244780	66244846	632	39	5	110	17	250	125	0.736425597108	0.858250649418	0.796	0.764	0.032
96	MTF2	MTF2	chr1	+	93575786	93575985	93575786	93575803	93575883	93575985	96	41	2	92	6	204	125	0.740642368031	0.861563570975	0.926	0.904	0.022
167	TRHDE-AS1	TRHDE-AS1	chr12	-	72665602	72667289	72665602	72665942	72666544	72667289	167	30	2	21	2	250	125	0.745874542879	0.865460193195	0.882	0.84	0.042
856	ARHGAP33	ARHGAP33	chr19	+	36278069	36279724	36278069	36278461	36278545	36279724	856	29	8	24	8	208	125	0.746752734479	0.865460193195	0.685	0.643	0.042
302	C14orf93	C14orf93	chr14	-	23456109	23456843	23456109	23456608	23456728	23456843	302	22	1	36	1	244	125	0.751754511118	0.86943848916	0.919	0.949	-0.03
717	DLL3	DLL3	chr19	+	39998469	39999121	39998469	39998554	39998891	39999121	717	0	1	5	23	250	125	0.754044071737	0.86943848916	0.0	0.098	-0.098
936	ZNF438	ZNF438	chr10	-	31137459	31139296	31137459	31138372	31139150	31139296	936	6	0	30	1	250	125	0.754345355826	0.86943848916	1.0	0.938	0.062
85	CHPF2	CHPF2	chr7	+	150929574	150931360	150929574	150929900	150931171	150931360	85	105	3	167	6	250	125	0.758721363473	0.872877605317	0.946	0.933	0.013
831	ACBD5	ACBD5	chr10	-	27529247	27529808	27529247	27529413	27529602	27529808	831	2	2	41	56	250	125	0.767137908724	0.880944081996	0.333	0.268	0.065
827	C19orf12	C19orf12	chr19	-	30189792	30193884	30189792	30193699	30193754	30193884	827	68	0	103	1	179	125	0.769677153401	0.882244195946	1.0	0.986	0.014
215	DDIT3	DDIT3	chr12	-	57911051	57911536	57911051	57911221	57911488	57911536	215	280	159	95	57	250	125	0.780054746981	0.891952618877	0.468	0.455	0.013
82	ITPRIPL2	ITPRIPL2	chr16	+	19125253	19132952	19125253	19125446	19125962	19132952	82	7	0	41	1	250	125	0.782066526001	0.891952618877	1.0	0.953	0.047
915	NEIL2	NEIL2	chr8	+	11627171	11627844	11627171	11627300	11627682	11627844	915	5	1	15	2	250	125	0.782414577962	0.891952618877	0.714	0.789	-0.075
810	ZFAND2B	ZFAND2B	chr2	+	220071505	220071764	220071505	220071567	220071688	220071764	810	26	1	17	1	245	125	0.787627570997	0.896265856652	0.93	0.897	0.033
327	LINC00869	LINC00869	chr1	-	144300467	144301536	144300467	144300752	144301349	144301536	327	8	2	9	3	250	125	0.796598999387	0.89832297233	0.667	0.6	0.067
332	SPIN2B	SPIN2B	chrX	-	57146114	57147064	57146114	57146534	57146837	57147064	332	5	4	11	7	250	125	0.794314681526	0.89832297233	0.385	0.44	-0.055
379	SNHG21	SNHG21	chr15	+	83425655	83425958	83425655	83425691	83425797	83425958	379	4	0	24	1	230	125	0.792521344803	0.89832297233	1.0	0.929	0.071
526	GOLGA8A	GOLGA8A	chr15	-	34678825	34680153	34678825	34678942	34680033	34680153	526	257	2	21	0	250	125	0.796286822236	0.89832297233	0.985	1.0	-0.015
941	ADARB1	ADARB1	chr21	+	46641932	46646478	46641932	46643492	46645461	46646478	941	47	5	13	1	250	125	0.796046924482	0.89832297233	0.825	0.867	-0.042
394	EGR2	EGR2	chr10	-	64575620	64576126	64575620	64575729	64575829	64576126	394	440	8	8	0	224	125	0.802439052528	0.902174768161	0.968	1.0	-0.032
509	ZBTB7B	ZBTB7B	chr1	+	154975105	154975419	154975105	154975145	154975318	154975419	509	2	0	12	1	250	125	0.802892377406	0.902174768161	1.0	0.857	0.143
937	THUMPD1	THUMPD1	chr16	-	20744985	20748608	20744985	20747680	20748181	20748608	937	94	50	65	37	250	125	0.804334706034	0.902178641652	0.485	0.468	0.017
801	GATAD1	GATAD1	chr7	+	92085685	92089381	92085685	92086213	92086675	92089381	801	97	1	140	2	250	125	0.807985140047	0.904654790731	0.98	0.972	0.008
181	BCKDHB	BCKDHB	chr6	+	81053380	81055987	81053380	81053529	81055691	81055987	181	24	15	79	54	250	125	0.812334203123	0.907902932902	0.444	0.422	0.022
400	ZNF582-AS1	ZNF582-AS1	chr19	+	56905044	56905810	56905044	56905422	56905585	56905810	400	2	13	0	1	250	125	0.817994909503	0.91260286167	0.071	0.0	0.071
1038	EIF6	EIF6	chr20	-	33872183	33872520	33872183	33872295	33872499	33872520	1038	9	0	272	4	250	125	0.821112336623	0.914453703486	1.0	0.971	0.029
124	DMAP1	DMAP1	chr1	+	44679124	44679530	44679124	44679199	44679380	44679530	124	60	37	52	30	250	125	0.832149534732	0.921833495189	0.448	0.464	-0.016
617	CKAP2L	CKAP2L	chr2	-	113513553	113514791	113513553	113513711	113514469	113514791	617	11	0	264	3	250	125	0.831007944813	0.921833495189	1.0	0.978	0.022
914	SDK1	SDK1	chr7	+	4304755	4308631	4304755	4304880	4308309	4308631	914	22	1	3	0	250	125	0.82999104445	0.921833495189	0.917	1.0	-0.083
17	SRSF10	SRSF10	chr1	-	24290836	24297929	24290836	24294213	24297827	24297929	17	434	19	341	16	250	125	0.844885821698	0.932646848952	0.919	0.914	0.005
202	VIPAS39	VIPAS39	chr14	-	77923437	77923983	77923437	77923708	77923837	77923983	202	10	4	4	2	250	125	0.844855218104	0.932646848952	0.556	0.5	0.056
464	VAMP1	VAMP1	chr12	-	6571403	6574107	6571403	6572008	6574055	6574107	464	81	1	9	0	250	125	0.854884946225	0.941766795972	0.976	1.0	-0.024
735	CCDC125	CCDC125	chr5	-	68616063	68616407	68616063	68616172	68616291	68616407	735	44	2	74	4	243	125	0.856151632702	0.941766795972	0.919	0.905	0.014
986	GLYCTK	GLYCTK	chr3	+	52326275	52329272	52326275	52327208	52327322	52329272	986	15	3	57	13	238	125	0.860497272994	0.944889299767	0.724	0.697	0.027
1056	GPX8	GPX8	chr5	+	54455945	54456224	54455945	54456071	54456157	54456224	1056	75	10	367	46	210	125	0.866800347141	0.950146534366	0.817	0.826	-0.009
19	TP53I3	TP53I3	chr2	-	24307058	24308085	24307058	24307201	24307600	24308085	19	7	7	59	64	250	125	0.88447136163	0.964458336943	0.333	0.316	0.017
790	ATXN2L	ATXN2L	chr16	+	28847253	28848558	28847253	28847443	28848048	28848558	790	255	113	183	79	250	125	0.883786290357	0.964458336943	0.53	0.537	-0.007
984	SMARCC2	SMARCC2	chr12	-	56558086	56558515	56558086	56558152	56558431	56558515	984	56	4	168	11	250	125	0.883618401477	0.964458336943	0.875	0.884	-0.009
209	MRPS12	MRPS12	chr19	+	39421593	39421983	39421593	39421811	39421915	39421983	209	5	12	27	70	228	125	0.8904617508	0.969304718319	0.186	0.175	0.011
620	ZNF248	ZNF248	chr10	-	38117692	38122044	38117692	38120240	38121952	38122044	620	4	2	21	12	250	125	0.893014514316	0.969980206804	0.5	0.467	0.033
708	OXSM	OXSM	chr3	+	25832480	25833488	25832480	25833187	25833436	25833488	708	6	0	69	1	250	125	0.894176330993	0.969980206804	1.0	0.972	0.028
858	TRIM52-AS1	TRIM52-AS1	chr5	+	180690628	180691567	180690628	180690790	180691052	180691567	858	112	2	48	1	250	125	0.897443963534	0.970167870924	0.966	0.96	0.006
962	FAM96B	FAM96B	chr16	-	66967889	66968326	66967889	66968069	66968159	66968326	962	67	2	148	5	214	125	0.896778014264	0.970167870924	0.951	0.945	0.006
341	TMEM9	TMEM9	chr1	-	201122985	201123683	201122985	201123087	201123489	201123683	341	16	7	10	4	250	125	0.908909269195	0.97959953306	0.533	0.556	-0.023
393	AMT	AMT	chr3	-	49454210	49455151	49454210	49454800	49455047	49455151	393	61	4	34	2	250	125	0.912982686948	0.97959953306	0.884	0.895	-0.011
39	GAA	GAA	chr17	+	78075354	78075689	78075354	78075424	78075609	78075689	39	5	4	1	1	250	125	0.909426468581	0.97959953306	0.385	0.333	0.052
446	FAM3A	FAM3A	chrX	-	153744083	153744566	153744083	153744136	153744233	153744566	446	25	21	40	35	221	125	0.914810617121	0.97959953306	0.402	0.393	0.009
565	PRSS23	PRSS23	chr11	+	86518672	86522273	86518672	86518829	86518925	86522273	565	149	5	3222	103	220	125	0.910994375516	0.97959953306	0.944	0.947	-0.003
935	ASTN2	ASTN2	chr9	-	119187503	119188367	119187503	119187905	119188133	119188367	935	164	1	13	0	250	125	0.915542785284	0.97959953306	0.988	1.0	-0.012
575	USP39	USP39	chr2	+	85875883	85876407	85875883	85875976	85876139	85876407	575	182	18	406	39	250	125	0.922654682975	0.984366464008	0.835	0.839	-0.004
593	KCNC4	KCNC4	chr1	+	110774842	110776674	110774842	110775219	110775532	110776674	593	31	1	108	4	250	125	0.923137927969	0.984366464008	0.939	0.931	0.008
221	JRK	JRK	chr8	-	143738873	143746087	143738873	143740356	143745894	143746087	221	19	2	26	3	250	125	0.93118200044	0.984732283703	0.826	0.813	0.013
301	C14orf93	C14orf93	chr14	-	23467635	23468611	23467635	23467950	23468262	23468611	301	28	2	31	2	250	125	0.92603157074	0.984732283703	0.875	0.886	-0.011
832	FZD6	FZD6	chr8	+	104312183	104312512	104312183	104312312	104312427	104312512	832	2	0	326	11	239	125	0.929926891957	0.984732283703	1.0	0.939	0.061
934	ASTN2	ASTN2	chr9	-	119187503	119188367	119187503	119187905	119188154	119188367	934	182	1	16	0	250	125	0.931333722864	0.984732283703	0.989	1.0	-0.011
953	PHF8	PHF8	chrX	-	53963112	53965679	53963112	53964492	53965594	53965679	953	89	18	97	19	250	125	0.930802486736	0.984732283703	0.712	0.719	-0.007
520	TUBB	TUBB	chr6	+	30691116	30693203	30691116	30691205	30691811	30693203	520	4356	141	21483	702	250	125	0.935867314928	0.987859943535	0.939	0.939	0.0
351	MIER1	MIER1	chr1	+	67450254	67454302	67450254	67450275	67452085	67454302	351	33	2	61	4	250	125	0.93889903909	0.989394449596	0.892	0.884	0.008
514	TMED4	TMED4	chr7	-	44621321	44621894	44621321	44621422	44621652	44621894	514	32	3	34	3	250	125	0.946161279247	0.99199922976	0.842	0.85	-0.008
55	THEMIS2	THEMIS2	chr1	+	28208481	28209554	28208481	28208636	28209023	28209554	55	2	0	247	2	250	125	0.944325418749	0.99199922976	1.0	0.984	0.016
760	PRX	PRX	chr19	-	40899670	40904723	40899670	40903877	40904526	40904723	760	7	15	1	2	250	125	0.94754097093	0.99199922976	0.189	0.2	-0.011
823	DAZAP2	DAZAP2	chr12	+	51634654	51634900	51634654	51634713	51634779	51634900	823	939	8	1920	17	190	125	0.947699423646	0.99199922976	0.987	0.987	0.0
738	AMACR	AMACR	chr5	-	33987090	33989607	33987090	33988466	33989215	33989607	738	7	0	126	1	250	125	0.953508262467	0.996416134278	1.0	0.984	0.016
1006	RPL28	RPL28	chr19	+	55899297	55903451	55899297	55899416	55899610	55903451	1006	48	5958	32	4723	250	125	1	1.0	0.004	0.003	0.001
100	NUDT16	NUDT16	chr3	+	131102005	131107674	131102005	131102116	131102187	131107674	100	7	0	274	1	195	125	1	1.0	1.0	0.994	0.006
1032	ARHGDIA	ARHGDIA	chr17	-	79825594	79826951	79825594	79826819	79826931	79826951	1032	2468	8	5548	14	236	125	1	1.0	0.994	0.995	-0.001
103	RECQL	RECQL	chr12	-	21654103	21654603	21654103	21654149	21654346	21654603	103	25	7	68	19	250	125	0.995699170035	1.0	0.641	0.642	-0.001
118	TRMT2B	TRMT2B	chrX	-	100306239	100306722	100306239	100306355	100306632	100306722	118	14	2	20	3	250	125	0.965507743598	1.0	0.778	0.769	0.009
225	TSNAXIP1	TSNAXIP1	chr16	+	67859569	67859979	67859569	67859739	67859819	67859979	225	27	13	2	1	204	125	0.976188584588	1.0	0.56	0.551	0.009
226	ENG	ENG	chr9	-	130577290	130578332	130577290	130578085	130578221	130578332	226	4	33	2	16	250	125	0.968321845535	1.0	0.057	0.059	-0.002
309	AMBRA1	AMBRA1	chr11	-	46563494	46564948	46563494	46564531	46564801	46564948	309	27	25	31	29	250	125	0.97934439931	1.0	0.351	0.348	0.003
316	TMEM106A	TMEM106A	chr17	+	41365039	41365271	41365039	41365064	41365208	41365271	316	13	1	13	1	250	125	1	1.0	0.867	0.867	0.0
448	ZKSCAN1	ZKSCAN1	chr7	+	99621041	99621555	99621041	99621084	99621174	99621555	448	68	1	70	1	214	125	0.986967971003	1.0	0.975	0.976	-0.001
458	TTI2	TTI2	chr8	-	33369484	33370703	33369484	33370230	33370477	33370703	458	1	0	26	1	250	125	0.983584229792	1.0	1.0	0.929	0.071
512	TSEN34	TSEN34	chr19	+	54697029	54698394	54697029	54697173	54697476	54698394	512	293	1	716	3	250	125	1	1.0	0.993	0.992	0.001
530	SH3GLB2	SH3GLB2	chr9	-	131770071	131771070	131770071	131770429	131770962	131771070	530	127	0	651	2	250	125	1	1.0	1.0	0.994	0.006
577	ATF3	ATF3	chr1	+	212788359	212788603	212788359	212788402	212788489	212788603	577	2059	4	785	1	211	125	1	1.0	0.997	0.998	-0.001
594	CXCL12	CXCL12	chr10	-	44872509	44874171	44872509	44873353	44874084	44874171	594	1021	14	2	0	250	125	0.979988926093	1.0	0.973	1.0	-0.027
634	AMZ2	AMZ2	chr17	+	66244144	66244846	66244144	66244227	66244784	66244846	634	41	1	121	3	250	125	0.994896755566	1.0	0.953	0.953	0.0
655	MAF	MAF	chr16	-	79627744	79634622	79627744	79628450	79632681	79634622	655	91	42	11	5	250	125	0.980240540833	1.0	0.52	0.524	-0.004
696	PLEKHG5	PLEKHG5	chr1	-	6527884	6528646	6527884	6527958	6528158	6528646	696	52	1	160	3	250	125	0.970680227121	1.0	0.963	0.964	-0.001
706	STX16	STX16	chr20	+	57226308	57227194	57226308	57226470	57227128	57227194	706	266	1	482	2	250	125	1	1.0	0.993	0.992	0.001
719	PRRC1	PRRC1	chr5	+	126887398	126890780	126887398	126887570	126889488	126890780	719	140	0	315	1	250	125	1	1.0	1.0	0.994	0.006
754	INTS6	INTS6	chr13	-	52026550	52027275	52026550	52026636	52027128	52027275	754	92	2	44	1	250	125	0.9642292509	1.0	0.958	0.957	0.001
842	ARMCX4	ARMCX4	chrX	+	100786630	100790975	100786630	100786999	100788070	100790975	842	1	21	0	1	250	125	0.97321721023	1.0	0.023	0.0	0.023
855	GLG1	GLG1	chr16	-	74481325	74487232	74481325	74486029	74487068	74487232	855	396	18	541	25	250	125	0.963018051478	1.0	0.917	0.915	0.002
906	MCL1	MCL1	chr1	-	150551318	150552214	150551318	150551439	150551898	150552214	906	3084	14	1132	2	250	125	1	1.0	0.991	0.996	-0.005
921	CD164	CD164	chr6	-	109687716	109690220	109687716	109689528	109690124	109690220	921	562	2	1727	2	250	125	1	1.0	0.993	0.998	-0.005
933	ASTN2	ASTN2	chr9	-	119187503	119188367	119187503	119187905	119188188	119188367	933	226	1	16	0	250	125	1	1.0	0.991	1.0	-0.009
958	CDK5RAP3	CDK5RAP3	chr17	+	46058802	46059152	46058802	46058825	46058952	46059152	958	906	11	651	8	250	125	0.984840206596	1.0	0.976	0.976	0.0
