# Supplementary material for: Characterization of alternative mRNA splicing in cultured cell populations representing progressive stages of human fetal kidney development
Source: Sci Rep. 2022 Nov 15;12:19548. doi: 10.1038/s41598-022-24147-z (PMC9666651; doi:10.1038/s41598-022-24147-z)
Supplement: Supplementary file 13 — Supplementary Information 13. [file 41598_2022_24147_MOESM13_ESM.zip › _Program/Data/rMATS/W037-NPS3/MATS_output/RI.MATS.ReadsOnTargetAndJunctionCounts.txt]

ID	GeneID	geneSymbol	chr	strand	riExonStart_0base	riExonEnd	upstreamES	upstreamEE	downstreamES	downstreamEE	ID	IC_SAMPLE_1	SC_SAMPLE_1	IC_SAMPLE_2	SC_SAMPLE_2	IncFormLen	SkipFormLen	PValue	FDR	IncLevel1	IncLevel2	IncLevelDifference
1037	EIF6	EIF6	chr20	-	33871978	33872295	33871978	33872064	33872183	33872295	1037	54	245	74	2190	244	125	0.0	0.0	0.101	0.017	0.084
108	CLK1	CLK1	chr2	-	201724402	201726189	201724402	201724469	201725960	201726189	108	2067	66	420	133	1616	125	0.0	0.0	0.708	0.196	0.512
111	TRMT112	TRMT112	chr11	-	64083963	64084619	64083963	64084440	64084529	64084619	111	129	713	75	1555	214	125	0.0	0.0	0.096	0.027	0.069
158	BSDC1	BSDC1	chr1	-	32830233	32834151	32830233	32832255	32834047	32834151	158	207	127	58	210	1917	125	0.0	0.0	0.096	0.018	0.078
162	DKC1	DKC1	chrX	+	153993173	153993805	153993173	153993241	153993718	153993805	162	69	59	5	310	602	125	0.0	0.0	0.195	0.003	0.192
170	AUP1	AUP1	chr2	-	74755877	74756409	74755877	74756062	74756258	74756409	170	186	195	87	498	321	125	0.0	0.0	0.271	0.064	0.207
172	SRSF1	SRSF1	chr17	-	56078279	56083334	56078279	56081362	56082283	56083334	172	2889	191	7233	53	1046	125	0.0	0.0	0.644	0.942	-0.298
173	SRSF1	SRSF1	chr17	-	56078279	56083334	56078279	56082961	56083161	56083334	173	370	488	37	1336	325	125	0.0	0.0	0.226	0.011	0.215
208	MCM7	MCM7	chr7	-	99696645	99697026	99696645	99696826	99696901	99697026	208	177	337	191	1297	200	125	0.0	0.0	0.247	0.084	0.163
254	TMEM205	TMEM205	chr19	-	11456195	11456981	11456195	11456304	11456802	11456981	254	305	121	166	310	623	125	0.0	0.0	0.336	0.097	0.239
260	FNBP1L	FNBP1L	chr1	+	94016503	94020218	94016503	94016662	94017965	94020218	260	217	121	1729	158	1428	125	0.0	0.0	0.136	0.489	-0.353
298	SRSF2	SRSF2	chr17	-	74730196	74732546	74730196	74731240	74732235	74732546	298	4747	1335	586	1838	1120	125	0.0	0.0	0.284	0.034	0.25
399	ACAA1	ACAA1	chr3	-	38167652	38168191	38167652	38167832	38168000	38168191	399	95	63	44	225	293	125	0.0	0.0	0.391	0.077	0.314
455	LUC7L3	LUC7L3	chr17	+	48827861	48830072	48827861	48828055	48829560	48830072	455	3036	48	932	252	1630	125	0.0	0.0	0.829	0.221	0.608
48	HNRNPM	HNRNPM	chr19	+	8530207	8530399	8530207	8530246	8530363	8530399	48	817	194	1050	888	242	125	0.0	0.0	0.685	0.379	0.306
529	FN1	FN1	chr2	-	216236631	216237098	216236631	216236738	216236831	216237098	529	1069	462	1915	3988	218	125	0.0	0.0	0.57	0.216	0.354
533	NXF1	NXF1	chr11	-	62566010	62567958	62566010	62566047	62567848	62567958	533	8219	366	889	251	1926	125	0.0	0.0	0.593	0.187	0.406
538	URM1	URM1	chr9	+	131150094	131154295	131150094	131150176	131151539	131154295	538	194	223	30	471	1488	125	0.0	0.0	0.068	0.005	0.063
539	URM1	URM1	chr9	+	131151539	131154295	131151539	131151588	131151944	131154295	539	122	178	18	364	481	125	0.0	0.0	0.151	0.013	0.138
559	ATP6V0B	ATP6V0B	chr1	+	44442697	44443972	44442697	44442888	44443652	44443972	559	351	452	79	753	889	125	0.0	0.0	0.098	0.015	0.083
589	HCFC1R1	HCFC1R1	chr16	-	3073233	3073531	3073233	3073362	3073474	3073531	589	327	34	68	175	237	125	0.0	0.0	0.835	0.17	0.665
590	NAP1L1	NAP1L1	chr12	-	76439162	76442244	76439162	76441498	76442172	76442244	590	1629	852	2153	609	799	125	0.0	0.0	0.23	0.356	-0.126
628	SLC25A3	SLC25A3	chr12	+	98987402	98987913	98987402	98987518	98987752	98987913	628	197	250	117	507	359	125	0.0	0.0	0.215	0.074	0.141
665	OTUB1	OTUB1	chr11	+	63764001	63764413	63764001	63764120	63764328	63764413	665	262	312	135	760	333	125	0.0	0.0	0.24	0.063	0.177
880	HRAS	HRAS	chr11	-	532241	532755	532241	532522	532630	532755	880	82	194	35	591	233	125	0.0	0.0	0.185	0.031	0.154
959	CDK5RAP3	CDK5RAP3	chr17	+	46052879	46053379	46052879	46053019	46053234	46053379	959	828	129	384	191	340	125	0.0	0.0	0.702	0.425	0.277
960	CDK5RAP3	CDK5RAP3	chr17	+	46051765	46052703	46051765	46051814	46052524	46052703	960	1430	122	736	329	835	125	0.0	0.0	0.637	0.251	0.386
919	NDUFA2	NDUFA2	chr5	-	140026840	140027370	140026840	140026947	140027067	140027370	919	33	186	1	517	245	125	4.99600361081e-15	1.13123796045e-13	0.083	0.001	0.082
165	DKC1	DKC1	chrX	+	153994490	153995336	153994490	153994675	153995271	153995336	165	36	99	5	442	721	125	7.77156117238e-15	1.6990240632e-13	0.059	0.002	0.057
1027	ORC2	ORC2	chr2	-	201778017	201778715	201778017	201778136	201778653	201778715	1027	41	23	8	91	642	125	1.40998324127e-14	2.97976458322e-13	0.258	0.017	0.241
591	XBP1	XBP1	chr22	-	29192034	29192180	29192034	29192111	29192137	29192180	591	472	284	227	35	151	125	1.76525460915e-14	3.6102303942e-13	0.579	0.843	-0.264
56	AP1G2	AP1G2	chr14	-	24035024	24035369	24035024	24035101	24035272	24035369	56	64	8	128	182	296	125	2.43138842393e-14	4.81718831491e-13	0.772	0.229	0.543
1030	ARHGDIA	ARHGDIA	chr17	-	79827205	79827501	79827205	79827282	79827417	79827501	1030	57	671	11	1354	260	125	2.975397706e-14	5.71637013819e-13	0.039	0.004	0.035
966	NGDN	NGDN	chr14	+	23946711	23947402	23946711	23946769	23947215	23947402	966	143	165	22	145	571	125	3.29736238314e-14	6.14861103209e-13	0.159	0.032	0.127
626	OTUD5	OTUD5	chrX	-	48779302	48780572	48779302	48780187	48780413	48780572	626	976	8	771	61	351	125	4.50750547998e-14	8.16502421231e-13	0.978	0.818	0.16
297	IP6K2	IP6K2	chr3	-	48730883	48732854	48730883	48731673	48732522	48732854	297	827	51	223	64	974	125	5.40678612992e-14	9.5219511288e-13	0.675	0.309	0.366
307	NDUFS2	NDUFS2	chr1	+	161183653	161184184	161183653	161183711	161183945	161184184	307	36	209	2	472	359	125	8.30113755512e-13	1.42241113782e-11	0.057	0.001	0.056
497	BET1L	BET1L	chr11	-	202923	205667	202923	205469	205610	205667	497	53	49	22	153	266	125	2.06368255817e-12	3.443091426e-11	0.337	0.063	0.274
794	UBXN1	UBXN1	chr11	-	62443969	62444477	62443969	62444111	62444284	62444477	794	78	263	15	301	298	125	4.34952074357e-12	7.07075936262e-11	0.111	0.02	0.091
597	QKI	QKI	chr6	+	163984451	163999628	163984451	163984751	163986977	163999628	597	933	129	172	78	2351	125	4.65538718686e-12	7.37878869117e-11	0.278	0.105	0.173
629	ULK3	ULK3	chr15	-	75132574	75132982	75132574	75132657	75132838	75132982	629	74	3	38	38	306	125	1.35716993199e-11	2.09864813874e-10	0.91	0.29	0.62
163	DKC1	DKC1	chrX	+	154002876	154003548	154002876	154002980	154003469	154003548	163	34	91	19	394	614	125	1.63747904125e-11	2.47181360036e-10	0.071	0.01	0.061
198	ATP5G3	ATP5G3	chr2	-	176040985	176043978	176040985	176043130	176043784	176043978	198	74	1032	66	2736	779	125	2.78026490719e-11	4.09927430502e-10	0.011	0.004	0.007
545	PARG	PARG	chr10	-	51026320	51027540	51026320	51027112	51027323	51027540	545	11	14	155	4	336	125	2.90438784134e-11	4.18495884411e-10	0.226	0.935	-0.709
396	GPX1	GPX1	chr3	-	49394608	49395791	49394608	49395180	49395459	49395791	396	55	565	9	1194	404	125	4.21861434674e-11	5.94355887963e-10	0.029	0.002	0.027
662	BCAM	BCAM	chr19	+	45322838	45324079	45322838	45322983	45323961	45324079	662	85	30	744	44	1103	125	2.42467268485e-10	3.34183148303e-09	0.243	0.657	-0.414
570	CTNNB1	CTNNB1	chr3	+	41280624	41281939	41280624	41280845	41281309	41281939	570	2855	400	1660	381	589	125	3.00734992464e-10	4.05672308983e-09	0.602	0.48	0.122
771	STX4	STX4	chr16	+	31045546	31045857	31045546	31045646	31045782	31045857	771	43	47	32	196	261	125	9.14110120931e-10	1.20738711806e-08	0.305	0.073	0.232
495	TCF3	TCF3	chr19	-	1609288	1611848	1609288	1611368	1611702	1611848	495	940	79	945	184	459	125	9.92466109295e-10	1.28412961897e-08	0.764	0.583	0.181
485	GMPPB	GMPPB	chr3	-	49758908	49759580	49758908	49759316	49759397	49759580	485	36	119	10	258	206	125	1.13859188744e-09	1.44373451327e-08	0.155	0.023	0.132
673	TMEM41B	TMEM41B	chr11	-	9302200	9305140	9302200	9302588	9304917	9305140	673	1134	45	2106	16	2454	125	1.23190846413e-09	1.53143130639e-08	0.562	0.87	-0.308
46	C11orf98	C11orf98	chr11	-	62432320	62432688	62432320	62432445	62432602	62432688	46	25	62	21	391	282	125	1.7200478819e-09	2.09713530216e-08	0.152	0.023	0.129
304	CREBZF	CREBZF	chr11	-	85368607	85373501	85368607	85371641	85373432	85373501	304	1496	4	560	22	1916	125	1.91385951531e-09	2.28940930699e-08	0.961	0.624	0.337
553	CIZ1	CIZ1	chr9	-	130940987	130941694	130940987	130941183	130941351	130941694	553	338	24	482	116	293	125	1.28300512436e-08	1.50634305342e-07	0.857	0.639	0.218
154	RUSC1	RUSC1	chr1	+	155294892	155295281	155294892	155294969	155295106	155295281	154	22	49	7	169	262	125	2.11178791121e-08	2.43431551947e-07	0.176	0.019	0.157
1039	IL32	IL32	chr16	+	3117377	3117614	3117377	3117416	3117554	3117614	1039	18	23	81	799	263	125	2.35634363133e-08	2.66771761118e-07	0.271	0.046	0.225
31	ZFP36L1	ZFP36L1	chr14	-	69254371	69257209	69254371	69255526	69256243	69257209	31	3675	15	7079	103	842	125	1.24835324078e-07	1.38851921869e-06	0.973	0.911	0.062
14	EEF1B2	EEF1B2	chr2	+	207024317	207024783	207024317	207024408	207024682	207024783	14	1333	63	1911	190	399	125	1.99018708069e-07	2.17548036062e-06	0.869	0.759	0.11
403	DFFA	DFFA	chr1	-	10520602	10523266	10520602	10521759	10523114	10523266	403	44	33	617	122	1480	125	3.80260817834e-07	4.08619251706e-06	0.101	0.299	-0.198
963	FAM96B	FAM96B	chr16	-	66967889	66968326	66967889	66967967	66968123	66968326	963	45	170	52	611	281	125	6.0100696786e-07	6.35064029372e-06	0.105	0.036	0.069
843	TNFRSF10B	TNFRSF10B	chr8	-	22885843	22886115	22885843	22885954	22886041	22886115	843	92	31	508	473	212	125	8.05138094861e-07	8.36815659249e-06	0.636	0.388	0.248
974	DNAJB2	DNAJB2	chr2	+	220149353	220151622	220149353	220149557	220150708	220151622	974	482	102	366	157	1276	125	8.6036230873e-07	8.79789844734e-06	0.316	0.186	0.13
457	CBS	CBS	chr21	-	44473300	44474093	44473300	44473757	44473971	44474093	457	506	10	760	64	339	125	1.20851748409e-06	1.21619061097e-05	0.949	0.814	0.135
98	AKR1A1	AKR1A1	chr1	+	46016454	46016827	46016454	46016548	46016637	46016827	98	63	42	202	37	214	125	1.50914436836e-06	1.49499613991e-05	0.467	0.761	-0.294
343	TMEM9	TMEM9	chr1	-	201122985	201123683	201122985	201123087	201123572	201123683	343	30	56	16	150	610	125	1.85720554513e-06	1.80236567195e-05	0.099	0.021	0.078
659	C11orf24	C11orf24	chr11	-	68028802	68030386	68028802	68029193	68030198	68030386	659	505	3	1306	62	1130	125	1.87627972159e-06	1.80236567195e-05	0.949	0.7	0.249
405	SCRN2	SCRN2	chr17	-	45915046	45915816	45915046	45915368	45915635	45915816	405	48	6	116	92	392	125	1.95005909231e-06	1.8452797978e-05	0.718	0.287	0.431
196	ACTG1	ACTG1	chr17	-	79476996	79477859	79476996	79477355	79477504	79477859	196	21075	208	68565	447	274	125	2.42192499222e-06	2.25808888981e-05	0.979	0.986	-0.007
195	ARL6IP4	ARL6IP4	chr12	+	123467015	123467460	123467015	123467085	123467166	123467460	195	60	355	70	1010	206	125	2.96796102639e-06	2.72708303005e-05	0.093	0.04	0.053
733	GMPR2	GMPR2	chr14	+	24707451	24708447	24707451	24707611	24707794	24708447	733	44	92	32	227	308	125	3.1183410456e-06	2.82432603273e-05	0.163	0.054	0.109
128	PPCS	PPCS	chr1	+	42922164	42923021	42922164	42922299	42922917	42923021	128	57	40	209	42	743	125	3.41762956357e-06	3.05179879339e-05	0.193	0.456	-0.263
388	DNAJB12	DNAJB12	chr10	-	74092587	74095689	74092587	74094375	74095537	74095689	388	310	24	433	93	1287	125	5.92874911631e-06	5.19552827143e-05	0.556	0.311	0.245
649	SHISA5	SHISA5	chr3	-	48509196	48510972	48509196	48510585	48510759	48510972	649	16	94	10	393	299	125	5.98223286774e-06	5.19552827143e-05	0.066	0.011	0.055
489	STX10	STX10	chr19	-	13254871	13255485	13254871	13255300	13255390	13255485	489	23	84	15	270	215	125	6.3305683432e-06	5.42375720215e-05	0.137	0.031	0.106
180	TRIM5	TRIM5	chr11	-	5684424	5686912	5684424	5686625	5686885	5686912	180	10	12	8	128	385	125	6.53948735396e-06	5.52804664321e-05	0.213	0.02	0.193
200	CTPS1	CTPS1	chr1	+	41474330	41474562	41474330	41474386	41474465	41474562	200	9	54	8	563	204	125	7.1282342039e-06	5.86922140944e-05	0.093	0.009	0.084
311	WTAP	WTAP	chr6	+	160169222	160170453	160169222	160169401	160169621	160170453	311	858	110	805	47	345	125	7.0543064451e-06	5.86922140944e-05	0.739	0.861	-0.122
338	NDUFB4	NDUFB4	chr3	+	120319957	120321258	120319957	120320104	120321054	120321258	338	43	201	22	735	1075	125	9.20390456416e-06	7.48112242779e-05	0.024	0.003	0.021
636	ARMCX6	ARMCX6	chrX	-	100870107	100871756	100870107	100870750	100871661	100871756	636	178	33	285	129	1036	125	1.71680481804e-05	0.000137779019574	0.394	0.21	0.184
273	ABHD11	ABHD11	chr7	-	73151550	73152065	73151550	73151721	73151891	73152065	273	30	24	114	322	295	125	2.15028346766e-05	0.000170409964812	0.346	0.13	0.216
49	SLC30A7	SLC30A7	chr1	+	101440365	101447311	101440365	101440458	101440774	101447311	49	86	4	95	31	441	125	2.85732261712e-05	0.000223647227068	0.859	0.465	0.394
395	EGR2	EGR2	chr10	-	64575620	64576126	64575620	64575829	64576012	64576126	395	472	5	8	4	308	125	2.93750733068e-05	0.000227119469226	0.975	0.448	0.527
600	ENOSF1	ENOSF1	chr18	-	670323	674406	670323	673076	674160	674406	600	465	21	2413	30	1209	125	3.00260700077e-05	0.000229355763673	0.696	0.893	-0.197
764	HLTF	HLTF	chr3	-	148747903	148750159	148747903	148749150	148749987	148750159	764	111	20	397	16	962	125	3.06491165907e-05	0.000231327856173	0.419	0.763	-0.344
1019	LRRC75A-AS1	LRRC75A-AS1	chr17	+	16342300	16342728	16342300	16342374	16342640	16342728	1019	49	590	48	234	391	125	4.217340974e-05	0.000314564020884	0.026	0.062	-0.036
912	U2AF1L4	U2AF1L4	chr19	-	36234970	36235322	36234970	36235046	36235223	36235322	912	75	52	19	48	302	125	4.31848936678e-05	0.000318363053318	0.374	0.141	0.233
134	ATPIF1	ATPIF1	chr1	+	28562871	28564616	28562871	28562963	28564347	28564616	134	166	229	642	1401	1509	125	5.98093738489e-05	0.000435852218623	0.057	0.037	0.02
678	PPP1CC	PPP1CC	chr12	-	111157612	111158970	111157612	111158009	111158909	111158970	678	1883	39	4252	34	1025	125	6.78381596749e-05	0.000488743104931	0.855	0.938	-0.083
452	SSSCA1	SSSCA1	chr11	+	65337929	65338226	65337929	65337981	65338074	65338226	452	56	67	25	91	218	125	8.50746068365e-05	0.000606037086903	0.324	0.136	0.188
928	LRTOMT	LRTOMT	chr11	+	71805993	71807938	71805993	71806142	71806424	71807938	928	16	14	2	26	407	125	9.46152090575e-05	0.000666511583805	0.26	0.023	0.237
113	NISCH	NISCH	chr3	+	52514199	52515926	52514199	52514311	52514894	52515926	113	252	22	100	29	708	125	9.58029444755e-05	0.0006674622725	0.669	0.378	0.291
731	PSMD11	PSMD11	chr17	+	30807506	30810337	30807506	30807649	30807770	30810337	731	55	192	81	610	246	125	0.000103412652337	0.00071264806067	0.127	0.063	0.064
714	MICAL2	MICAL2	chr11	+	12284026	12285337	12284026	12284084	12285106	12285337	714	276	5	2789	2	1147	125	0.000106839920612	0.000728349566323	0.857	0.993	-0.136
306	CREBZF	CREBZF	chr11	-	85374567	85376182	85374567	85374645	85374858	85376182	306	384	56	158	53	338	125	0.000117183951409	0.00079036835312	0.717	0.524	0.193
851	PIGO	PIGO	chr9	-	35091236	35092764	35091236	35091288	35092539	35092764	851	206	26	1036	46	1376	125	0.000127394438609	0.000850190253454	0.419	0.672	-0.253
528	NFKB2	NFKB2	chr10	+	104155352	104155737	104155352	104155553	104155644	104155737	528	36	44	26	104	216	125	0.000144224036061	0.000952479571486	0.321	0.126	0.195
755	CCDC28B	CCDC28B	chr1	+	32670198	32670991	32670198	32670221	32670794	32670991	755	37	35	14	53	698	125	0.000177100727283	0.00115754495977	0.159	0.045	0.114
807	HES4	HES4	chr1	-	935071	935552	935071	935167	935245	935552	807	243	136	35	49	203	125	0.000181532229883	0.00117440238516	0.524	0.305	0.219
887	CSTF3	CSTF3	chr11	-	33162976	33163532	33162976	33163308	33163430	33163532	887	21	75	29	351	247	125	0.000189882507978	0.00121601525311	0.124	0.04	0.084
129	PPCS	PPCS	chr1	+	42922164	42923021	42922164	42922744	42922917	42923021	129	10	37	6	170	298	125	0.000202472441603	0.00127096562353	0.102	0.015	0.087
705	POFUT2	POFUT2	chr21	-	46683842	46687628	46683842	46685550	46687504	46687628	705	322	153	71	70	2079	125	0.000200552767156	0.00127096562353	0.112	0.057	0.055
537	DIS3L2	DIS3L2	chr2	+	233200482	233201908	233200482	233200584	233201178	233201908	537	78	21	62	51	719	125	0.000224494917308	0.00139538997621	0.392	0.174	0.218
1031	ARHGDIA	ARHGDIA	chr17	-	79825594	79826951	79825594	79826460	79826864	79826951	1031	3895	42	7940	37	529	125	0.000247159854647	0.00152135289171	0.956	0.981	-0.025
535	SLC5A6	SLC5A6	chr2	-	27425680	27426213	27425680	27425748	27426100	27426213	535	13	18	31	208	477	125	0.000271455504557	0.00165483451816	0.159	0.038	0.121
766	MFSD11	MFSD11	chr17	+	74733582	74734530	74733582	74734247	74734363	74734530	766	40	9	20	24	241	125	0.000283793568775	0.00171357259622	0.697	0.302	0.395
969	NFATC4	NFATC4	chr14	+	24845499	24848811	24845499	24846084	24846843	24848811	969	610	205	115	15	884	125	0.000290390351596	0.00173686304634	0.296	0.52	-0.224
883	EARS2	EARS2	chr16	-	23533333	23535775	23533333	23534738	23534831	23535775	883	40	7	194	3	218	125	0.000451762480015	0.00267679824607	0.766	0.974	-0.208
808	STAG3L5P-PVRIG2P-PILRB	STAG3L5P-PVRIG2P-PILRB	chr7	+	99950186	99950537	99950186	99950290	99950383	99950537	808	84	0	134	15	218	125	0.000483648847352	0.00283919786316	1.0	0.837	0.163
239	KDM2B	KDM2B	chr12	-	121866899	121868272	121866899	121867966	121868144	121868272	239	694	35	271	2	303	125	0.000576089246051	0.00335083102749	0.891	0.982	-0.091
596	QKI	QKI	chr6	+	163984451	163999628	163984451	163984751	163985698	163999628	596	310	40	50	20	1072	125	0.000603891114124	0.00348060878504	0.475	0.226	0.249
346	RPL17	RPL17	chr18	-	47017901	47018203	47017901	47017954	47018105	47018203	346	933	108	972	175	276	125	0.000653383609895	0.00373193881688	0.796	0.716	0.08
65	C15orf48	C15orf48	chr15	+	45722726	45723030	45722726	45722853	45722967	45723030	65	3	0	14	162	239	125	0.000661986372331	0.0037473157148	1.0	0.043	0.957
251	RAB24	RAB24	chr5	-	176729128	176729497	176729128	176729179	176729397	176729497	251	78	60	31	61	343	125	0.000676621710735	0.00379626694342	0.321	0.156	0.165
486	PDCD2	PDCD2	chr6	-	170890834	170892276	170890834	170891353	170892144	170892276	486	187	17	244	57	916	125	0.000701146274679	0.00389935735216	0.6	0.369	0.231
857	SNHG8	SNHG8	chr4	+	119199916	119200292	119199916	119199947	119200098	119200292	857	215	4	169	17	276	125	0.000828809171719	0.00456926099887	0.961	0.818	0.143
613	RPL31	RPL31	chr2	+	101622420	101622885	101622420	101622533	101622811	101622885	613	263	3842	137	2866	403	125	0.00092407956174	0.0050505727771	0.021	0.015	0.006
684	SNHG10	SNHG10	chr14	-	95999248	96001209	95999248	95999398	96000029	96001209	684	75	19	34	28	756	125	0.00105693184083	0.00572730587253	0.395	0.167	0.228
694	LMNA	LMNA	chr1	+	156108870	156109880	156108870	156108893	156109560	156109880	694	17978	69	3029	1	792	125	0.00143168320881	0.00769226402022	0.976	0.998	-0.022
525	ELMOD3	ELMOD3	chr2	+	85617260	85618875	85617260	85617388	85617882	85618875	525	32	12	23	33	619	125	0.00157282754274	0.00824109638097	0.35	0.123	0.227
604	PRKD2	PRKD2	chr19	-	47219387	47220384	47219387	47219792	47220071	47220384	604	182	11	197	35	404	125	0.00157087998979	0.00824109638097	0.837	0.635	0.202
91	RPL41	RPL41	chr12	+	56510373	56510583	56510373	56510443	56510558	56510583	91	1273	10417	1168	10962	240	125	0.00156399265297	0.00824109638097	0.06	0.053	0.007
580	SRSF8	SRSF8	chr11	+	94800040	94804387	94800040	94801346	94801817	94804387	580	233	32	639	39	596	125	0.00159399670097	0.00828355662635	0.604	0.775	-0.171
1053	SLC10A3	SLC10A3	chrX	-	153715644	153717421	153715644	153716835	153716922	153717421	1053	236	5	194	18	212	125	0.00173448513875	0.00894035429242	0.965	0.864	0.101
315	NT5C3B	NT5C3B	chr17	-	39992110	39992523	39992110	39992209	39992433	39992523	315	14	0	13	10	349	125	0.00214851393756	0.0109351560328	1.0	0.318	0.682
776	REC8	REC8	chr14	+	24641233	24641817	24641233	24641574	24641675	24641817	776	34	15	271	310	226	125	0.00215598502224	0.0109351560328	0.556	0.326	0.23
192	LARP1B	LARP1B	chr4	+	129028293	129030059	129028293	129028468	129029037	129030059	192	221	214	38	72	694	125	0.00221329449971	0.011136735816	0.157	0.087	0.07
1036	UNC119	UNC119	chr17	-	26873724	26874867	26873724	26874427	26874694	26874867	1036	67	54	86	139	392	125	0.00229932368318	0.0113698471797	0.283	0.165	0.118
169	HMGN3	HMGN3	chr6	-	79910961	79912106	79910961	79911443	79912033	79912106	169	156	174	183	317	715	125	0.00231342316433	0.0113698471797	0.136	0.092	0.044
227	PDK1	PDK1	chr2	+	173460556	173463862	173460556	173460751	173462340	173463862	227	448	23	515	8	1714	125	0.00229102526854	0.0113698471797	0.587	0.824	-0.237
433	PPIL2	PPIL2	chr22	+	22049682	22052202	22049682	22049785	22051035	22052202	433	388	9	466	32	1375	125	0.00240910852558	0.0116593496582	0.797	0.57	0.227
435	RPRD2	RPRD2	chr1	+	150443036	150449041	150443036	150444218	150444358	150449041	435	67	12	294	14	265	125	0.00239082680419	0.0116593496582	0.725	0.908	-0.183
479	FAM195B	FAM195B	chr17	-	79780236	79781187	79780236	79780783	79781084	79781187	479	768	37	947	83	426	125	0.00258434796588	0.0124127015937	0.859	0.77	0.089
266	HYAL1	HYAL1	chr3	-	50339487	50341032	50339487	50340411	50340896	50341032	266	0	2	25	0	610	125	0.0029654995141	0.0141362909168	0.0	1.0	-1.0
33	RANGRF	RANGRF	chr17	+	8192820	8193409	8192820	8192906	8193130	8193409	33	106	23	292	130	349	125	0.00308022367432	0.0145735955934	0.623	0.446	0.177
137	APH1A	APH1A	chr1	-	150237798	150239056	150237798	150238594	150238932	150239056	137	1178	202	2349	301	463	125	0.0031631503409	0.0148157069358	0.612	0.678	-0.066
59	MRPL30	MRPL30	chr2	+	99812035	99816020	99812035	99812219	99813616	99816020	59	300	10	1215	10	1522	125	0.0031781327181	0.0148157069358	0.711	0.909	-0.198
861	OXLD1	OXLD1	chr17	-	79632065	79633667	79632065	79632614	79633184	79633667	861	48	3	238	0	695	125	0.00332878219497	0.0154047292818	0.742	1.0	-0.258
420	UBL7	UBL7	chr15	-	74753008	74753529	74753008	74753119	74753377	74753529	420	4	4	18	0	383	125	0.00338860125872	0.0155679217248	0.246	1.0	-0.754
376	ZNRD1	ZNRD1	chr6	+	30029016	30029446	30029016	30029175	30029291	30029446	376	106	22	63	33	241	125	0.00345146583213	0.0157426571048	0.714	0.498	0.216
783	ZNF131	ZNF131	chr5	+	43161350	43162033	43161350	43161715	43161810	43162033	783	56	7	62	0	220	125	0.00372900355313	0.0168870589477	0.82	1.0	-0.18
734	GMPR2	GMPR2	chr14	+	24702077	24702546	24702077	24702183	24702424	24702546	734	34	23	110	27	366	125	0.00379842208866	0.0170794298171	0.335	0.582	-0.247
644	PAPD4	PAPD4	chr5	+	78908242	78908898	78908242	78908592	78908833	78908898	644	147	1	256	16	366	125	0.00427997869904	0.0191092006704	0.98	0.845	0.135
241	TSSC4	TSSC4	chr11	+	2423840	2425108	2423840	2423882	2424074	2425108	241	647	13	381	21	317	125	0.0044513285834	0.0197140384218	0.952	0.877	0.075
784	ZNF131	ZNF131	chr5	+	43161350	43162033	43161350	43161708	43161810	43162033	784	57	87	66	49	227	125	0.00447763648698	0.0197140384218	0.265	0.426	-0.161
607	CELF2	CELF2	chr10	+	11370888	11374605	11370888	11371060	11372418	11374605	607	53	91	45	153	1483	125	0.00490139679819	0.0214309349659	0.047	0.024	0.023
639	DCAF7	DCAF7	chr17	+	61666361	61671642	61666361	61666599	61671564	61671642	639	1406	8	7952	11	5090	125	0.00511111086464	0.0221948238917	0.812	0.947	-0.135
758	SETD4	SETD4	chr21	-	37406838	37408549	37406838	37408258	37408382	37408549	758	17	15	9	33	249	125	0.00523207495368	0.0225655477594	0.363	0.12	0.243
679	RASSF7	RASSF7	chr11	+	563188	564025	563188	563317	563557	564025	679	76	0	530	35	365	125	0.0054967377982	0.0235468362436	1.0	0.838	0.162
401	ZNF582-AS1	ZNF582-AS1	chr19	+	56909645	56910539	56909645	56909752	56910262	56910539	401	0	17	4	5	635	125	0.00557042206749	0.0237023328241	0.0	0.136	-0.136
996	GSTK1	GSTK1	chr7	+	142962084	142962389	142962084	142962185	142962353	142962389	996	64	113	182	530	293	125	0.00583376873163	0.024657395839	0.195	0.128	0.067
763	BTBD3	BTBD3	chr20	+	11898512	11899249	11898512	11898659	11898981	11899249	763	75	33	33	35	447	125	0.00604539643912	0.0253826578967	0.389	0.209	0.18
618	POMGNT1	POMGNT1	chr1	-	46654352	46655029	46654352	46654652	46654913	46655029	618	193	9	823	10	386	125	0.00621340824771	0.0259164528227	0.874	0.964	-0.09
621	UBE2V1	UBE2V1	chr20	-	48713019	48713357	48713019	48713071	48713208	48713357	621	35	0	14	4	262	125	0.00644098698477	0.0266901029304	1.0	0.625	0.375
28	SERF2	SERF2	chr15	+	44085907	44088287	44085907	44086134	44086571	44088287	28	1547	17	2851	11	562	125	0.00665541001999	0.0273995451472	0.953	0.983	-0.03
168	HMGN3	HMGN3	chr6	-	79910961	79912106	79910961	79911443	79911992	79912106	168	98	179	91	267	674	125	0.0068510210734	0.028022886197	0.092	0.059	0.033
513	TMED4	TMED4	chr7	-	44621321	44621894	44621321	44621422	44621645	44621894	513	32	258	20	356	348	125	0.00706848874557	0.0287270632352	0.043	0.02	0.023
741	NECAB3	NECAB3	chr20	-	32247302	32247538	32247302	32247356	32247458	32247538	741	63	40	10	20	227	125	0.00772067314398	0.0311777501483	0.464	0.216	0.248
159	ELP5	ELP5	chr17	+	7161906	7163259	7161906	7162002	7162889	7163259	159	238	6	249	0	1012	125	0.00787674956381	0.0316067039459	0.83	1.0	-0.17
592	CDK17	CDK17	chr12	-	96672038	96674663	96672038	96674057	96674585	96674663	592	323	171	167	131	653	125	0.00912732442423	0.0363944885847	0.266	0.196	0.07
411	ZNF226	ZNF226	chr19	+	44669740	44669960	44669740	44669766	44669909	44669960	411	7	4	18	0	268	125	0.00920506110658	0.0364750546348	0.449	1.0	-0.551
624	PHPT1	PHPT1	chr9	+	139744464	139745012	139744464	139744589	139744954	139745012	624	86	0	84	6	490	125	0.00930977241065	0.036660842909	1.0	0.781	0.219
998	USP20	USP20	chr9	+	132642391	132644117	132642391	132642568	132642745	132644117	998	63	29	15	20	302	125	0.00950935929325	0.0372156406909	0.473	0.237	0.236
213	LOC171391	LOC171391	chr11	+	783529	784284	783529	783671	784023	784284	213	27	4	29	19	477	125	0.00968823074655	0.0376830570142	0.639	0.286	0.353
569	CTNNB1	CTNNB1	chr3	+	41280624	41281939	41280624	41280845	41281150	41281939	569	1402	616	871	310	430	125	0.00992820029102	0.0383809694177	0.398	0.45	-0.052
482	BCKDK	BCKDK	chr16	+	31123189	31124112	31123189	31123348	31123441	31124112	482	23	44	133	124	218	125	0.0109598218122	0.0421122850238	0.231	0.381	-0.15
310	INVS	INVS	chr9	+	103054607	103055325	103054607	103054718	103055228	103055325	310	75	0	133	9	635	125	0.0115781253687	0.0442200691793	1.0	0.744	0.256
131	ID1	ID1	chr20	+	30193085	30194317	30193085	30193616	30193855	30194317	131	242	211	75	102	364	125	0.012891752765	0.0486510193632	0.283	0.202	0.081
978	TYMP	TYMP	chr22	-	50967924	50968514	50967924	50968148	50968332	50968514	978	31	11	2	6	309	125	0.012855024539	0.0486510193632	0.533	0.119	0.414
760	PRX	PRX	chr19	-	40899670	40904723	40899670	40903877	40904526	40904723	760	13	15	12	2	774	125	0.013642068551	0.051177937641	0.123	0.492	-0.369
148	CUTA	CUTA	chr6	-	33385257	33386065	33385257	33385472	33385735	33386065	148	218	127	523	217	388	125	0.0144828821514	0.0540126310823	0.356	0.437	-0.081
749	CIART	CIART	chr1	+	150254942	150256043	150254942	150255028	150255923	150256043	749	37	0	86	11	1020	125	0.0155256817253	0.0575630538821	1.0	0.489	0.511
648	GTPBP3	GTPBP3	chr19	+	17449762	17450075	17449762	17449835	17449931	17450075	648	7	9	12	69	221	125	0.015689483823	0.057832167115	0.306	0.09	0.216
149	CUTA	CUTA	chr6	-	33385257	33386065	33385257	33385472	33385863	33386065	149	236	124	540	203	516	125	0.0161776195171	0.0592867674789	0.316	0.392	-0.076
647	DCTN1	DCTN1	chr2	-	74593370	74593747	74593370	74593502	74593585	74593747	647	9	134	7	363	208	125	0.0168364741312	0.0613466930987	0.039	0.011	0.028
850	SAMD8	SAMD8	chr10	+	76935823	76941881	76935823	76935974	76936145	76941881	850	13	136	0	55	296	125	0.0170416306201	0.061739393218	0.039	0.0	0.039
57	TAF1C	TAF1C	chr16	-	84214933	84215269	84214933	84215069	84215197	84215269	57	119	8	103	19	253	125	0.0187240942847	0.0674492941847	0.88	0.728	0.152
201	DHRS12	DHRS12	chr13	-	52342128	52343429	52342128	52342432	52343291	52343429	201	35	4	14	8	984	125	0.0191073027931	0.0684408472928	0.526	0.182	0.344
671	TK2	TK2	chr16	-	66582880	66584315	66582880	66582912	66583840	66584315	671	45	0	29	4	1053	125	0.0199508986833	0.0710610660967	1.0	0.463	0.537
18	TMEM136	TMEM136	chr11	+	120200685	120204388	120200685	120200758	120201115	120204388	18	128	13	71	18	482	125	0.0203841423408	0.0717974791337	0.719	0.506	0.213
567	C10orf32	C10orf32	chr10	+	104622629	104624718	104622629	104622689	104623486	104624718	567	379	1	207	5	922	125	0.0203432078962	0.0717974791337	0.981	0.849	0.132
654	NAPA	NAPA	chr19	-	47990890	47991646	47990890	47991147	47991491	47991646	654	1346	36	1051	47	469	125	0.0223658213517	0.0783421587678	0.909	0.856	0.053
107	P3H1	P3H1	chr1	-	43212005	43213083	43212005	43212523	43212923	43213083	107	78	24	17	14	525	125	0.0253462806723	0.0861708349824	0.436	0.224	0.212
243	CDK2AP2	CDK2AP2	chr11	-	67275062	67275658	67275062	67275160	67275330	67275658	243	68	11	64	25	295	125	0.0254574080558	0.0861708349824	0.724	0.52	0.204
261	SHROOM4	SHROOM4	chrX	-	50334642	50339964	50334642	50335144	50338697	50339964	261	97	2	430	0	3678	125	0.0252299527389	0.0861708349824	0.622	1.0	-0.378
430	CCPG1	CCPG1	chr15	-	55647420	55653142	55647420	55648607	55651736	55653142	430	89	7	396	9	3254	125	0.0252884962503	0.0861708349824	0.328	0.628	-0.3
500	ULK2	ULK2	chr17	-	19674142	19679720	19674142	19674380	19679621	19679720	500	291	4	553	23	5366	125	0.025552234979	0.0861708349824	0.629	0.359	0.27
557	TRIM13	TRIM13	chr13	+	50571142	50571899	50571142	50571267	50571802	50571899	557	45	6	50	20	660	125	0.0248031784114	0.0861708349824	0.587	0.321	0.266
675	RABGGTA	RABGGTA	chr14	-	24740318	24740833	24740318	24740375	24740692	24740833	675	29	15	50	59	442	125	0.0250008195477	0.0861708349824	0.353	0.193	0.16
711	COASY	COASY	chr17	+	40714091	40715340	40714091	40714237	40714629	40715340	711	209	4	927	3	517	125	0.0261046343212	0.0875679267706	0.927	0.987	-0.06
333	MAP7D1	MAP7D1	chr1	+	36641799	36642182	36641799	36641922	36642018	36642182	333	63	0	52	4	221	125	0.0270853981501	0.0900867932368	1.0	0.88	0.12
663	METTL5	METTL5	chr2	-	170680998	170681441	170680998	170681150	170681291	170681441	663	9	15	17	89	266	125	0.0271397121581	0.0900867932368	0.22	0.082	0.138
803	AEBP2	AEBP2	chr12	+	19671020	19675173	19671020	19671047	19671608	19675173	803	186	18	95	20	686	125	0.0276077912436	0.0911632273356	0.653	0.464	0.189
840	STRADA	STRADA	chr17	-	61780191	61781942	61780191	61781111	61781700	61781942	840	116	0	63	3	714	125	0.0284846338114	0.0935712841266	1.0	0.786	0.214
194	WRAP53	WRAP53	chr17	+	7591666	7592397	7591666	7591879	7591965	7592397	194	17	31	65	55	211	125	0.0287369555802	0.0939135558652	0.245	0.412	-0.167
768	SS18L1	SS18L1	chr20	+	60754237	60757566	60754237	60754412	60755224	60757566	768	1238	28	249	1	937	125	0.0296425228756	0.0963762025802	0.855	0.971	-0.116
692	PSME1	PSME1	chr14	+	24607682	24608176	24607682	24607769	24607944	24608176	692	14	286	29	1289	300	125	0.0301452717018	0.0970157475073	0.02	0.009	0.011
968	HPN	HPN	chr19	+	35532625	35533426	35532625	35532776	35533356	35533426	968	5	0	2	4	705	125	0.0300960021099	0.0970157475073	1.0	0.081	0.919
926	SLC41A3	SLC41A3	chr3	-	125725199	125726068	125725199	125725407	125725956	125726068	926	562	8	790	26	674	125	0.0306474294444	0.098133688221	0.929	0.849	0.08
250	RAB24	RAB24	chr5	-	176730172	176730745	176730172	176730321	176730407	176730745	250	65	15	16	0	211	125	0.0308852984494	0.0983983880247	0.72	1.0	-0.28
819	PCID2	PCID2	chr13	-	113831852	113832601	113831852	113832290	113832487	113832601	819	145	7	278	32	322	125	0.0312982184267	0.0992153524126	0.889	0.771	0.118
938	GCDH	GCDH	chr19	+	13002300	13002788	13002300	13002336	13002644	13002788	938	7	17	6	57	433	125	0.0314805261331	0.0992967839223	0.106	0.029	0.077
339	TMEM9	TMEM9	chr1	-	201122985	201123683	201122985	201123087	201123275	201123683	339	26	13	15	21	313	125	0.0317769330123	0.0997355224247	0.444	0.222	0.222
785	SLC11A2	SLC11A2	chr12	-	51373565	51375586	51373565	51373841	51375421	51375586	785	49	2	619	2	1705	125	0.0328944311795	0.102734331861	0.642	0.958	-0.316
829	TP53	TP53	chr17	-	7579699	7579940	7579699	7579721	7579838	7579940	829	7	120	4	266	242	125	0.0365672732802	0.113645349312	0.029	0.008	0.021
12	VCPKMT	VCPKMT	chr14	-	50582797	50583297	50582797	50582897	50583004	50583297	12	22	20	1	7	232	125	0.037555472751	0.116147169386	0.372	0.071	0.301
645	PAPD4	PAPD4	chr5	+	78908242	78908898	78908242	78908558	78908833	78908898	645	161	3	277	17	400	125	0.037747325564	0.116173807804	0.944	0.836	0.108
164	DKC1	DKC1	chrX	+	154002876	154003548	154002876	154002965	154003469	154003548	164	34	0	19	3	629	125	0.0383179688566	0.116393566323	1.0	0.557	0.443
27	BICD2	BICD2	chr9	-	95473644	95477745	95473644	95475743	95477534	95477745	27	272	31	546	97	1916	125	0.0382051326047	0.116393566323	0.364	0.269	0.095
308	LPPR3	LPPR3	chr19	-	814433	814749	814433	814607	814691	814749	308	1	8	2	0	209	125	0.0385530740188	0.116393566323	0.07	1.0	-0.93
791	ATXN2L	ATXN2L	chr16	+	28847253	28848558	28847253	28847497	28848048	28848558	791	595	8	417	14	676	125	0.0384466734891	0.116393566323	0.932	0.846	0.086
1057	ZNF12	ZNF12	chr7	-	6728063	6732334	6728063	6732118	6732232	6732334	1057	44	4	44	0	239	125	0.0409462046048	0.123032671656	0.852	1.0	-0.148
1034	LRSAM1	LRSAM1	chr9	+	130213764	130214363	130213764	130213948	130214207	130214363	1034	7	1	37	37	384	125	0.0416146064472	0.123866950646	0.695	0.246	0.449
1035	RELL2	RELL2	chr5	+	141016516	141017976	141016516	141017308	141017736	141017976	1035	6	0	15	11	553	125	0.041523918451	0.123866950646	1.0	0.236	0.764
190	ERCC2	ERCC2	chr19	-	45873390	45873845	45873390	45873490	45873793	45873845	190	6	11	3	27	428	125	0.0428061516613	0.126477354354	0.137	0.031	0.106
821	GLIDR	GLIDR	chr9	-	41954503	41955177	41954503	41954633	41954748	41955177	821	4	3	6	29	240	125	0.0428905854671	0.126477354354	0.41	0.097	0.313
407	BRWD1	BRWD1	chr21	-	40557403	40569341	40557403	40559343	40568423	40569341	407	1148	7	530	0	9205	125	0.0450018889529	0.13208887776	0.69	1.0	-0.31
841	SLC25A1	SLC25A1	chr22	-	19165645	19166018	19165645	19165753	19165899	19166018	841	2	0	2	10	271	125	0.0473471315565	0.138332172382	1.0	0.084	0.916
54	GALNT16	GALNT16	chr14	+	69818747	69821190	69818747	69818887	69820048	69821190	54	161	23	21	0	1286	125	0.0477675373885	0.138920269286	0.405	1.0	-0.595
916	NF2	NF2	chr22	+	30079008	30079904	30079008	30079053	30079689	30079904	916	5	0	10	9	761	125	0.0483573114673	0.13999331265	1.0	0.154	0.846
770	TULP3	TULP3	chr12	+	3048476	3050306	3048476	3048590	3049695	3050306	770	740	9	1033	4	1230	125	0.0500879162966	0.144344267873	0.893	0.963	-0.07
812	PYCR1	PYCR1	chr17	-	79890261	79891252	79890261	79890839	79891182	79891252	812	101	4	1200	13	468	125	0.0508438524613	0.14585973964	0.871	0.961	-0.09
92	THYN1	THYN1	chr11	-	134122733	134123260	134122733	134122810	134123120	134123260	92	41	22	87	84	435	125	0.0526840427743	0.150458032067	0.349	0.229	0.12
155	RUSC1	RUSC1	chr1	+	155294892	155295281	155294892	155294969	155295205	155295281	155	64	0	127	6	361	125	0.0536300923607	0.152472998012	1.0	0.88	0.12
713	MICAL2	MICAL2	chr11	+	12281341	12285337	12281341	12281444	12284026	12285337	713	650	5	5944	15	2707	125	0.0548480950911	0.155239697713	0.857	0.948	-0.091
709	OXSM	OXSM	chr3	+	25832480	25833488	25832480	25832806	25833260	25833488	709	11	1	156	0	579	125	0.0554383146222	0.15621285098	0.704	1.0	-0.296
664	METTL5	METTL5	chr2	-	170680998	170681441	170680998	170681150	170681377	170681441	664	9	12	18	66	352	125	0.0563075071652	0.157959997977	0.21	0.088	0.122
868	ZBTB10	ZBTB10	chr8	+	81430637	81430814	81430637	81430673	81430745	81430814	868	122	6	61	0	197	125	0.0574741313787	0.160522463851	0.928	1.0	-0.072
312	KIAA0141	KIAA0141	chr5	+	141318085	141321612	141318085	141318325	141319118	141321612	312	478	13	328	18	918	125	0.0587809651775	0.163452332994	0.834	0.713	0.121
11	ABL2	ABL2	chr1	-	179068461	179078576	179068461	179078033	179078342	179078576	11	44	2	150	24	434	125	0.0595993729121	0.165004377407	0.864	0.643	0.221
34	RANGRF	RANGRF	chr17	+	8192575	8193409	8192575	8192732	8193130	8193409	34	110	9	281	9	523	125	0.0602079499695	0.165964522959	0.745	0.882	-0.137
718	ZNF747	ZNF747	chr16	-	30545517	30546291	30545517	30545631	30545771	30546291	718	0	2	14	4	265	125	0.0605676102885	0.166233181484	0.0	0.623	-0.623
52	FRMD5	FRMD5	chr15	-	44162958	44166660	44162958	44166137	44166316	44166660	52	7	2	117	4	304	125	0.0613582036311	0.167677159923	0.59	0.923	-0.333
424	RPRD1A	RPRD1A	chr18	-	33569786	33573263	33569786	33570558	33573064	33573263	424	485	7	2313	13	2631	125	0.0626216604951	0.170395419545	0.767	0.894	-0.127
408	C11orf49	C11orf49	chr11	+	47182677	47183798	47182677	47182741	47182996	47183798	408	55	6	45	13	380	125	0.0642844228366	0.174172325121	0.751	0.532	0.219
263	ZCCHC18	ZCCHC18	chrX	+	103358124	103360538	103358124	103358264	103359942	103360538	263	62	2	14	3	1803	125	0.0651070911361	0.175650620342	0.682	0.244	0.438
950	JRKL	JRKL	chr11	+	96123157	96126727	96123157	96123237	96123646	96126727	950	41	2	91	16	534	125	0.066181746555	0.177793336084	0.828	0.571	0.257
586	CDC16	CDC16	chr13	+	115037658	115038150	115037658	115037956	115038038	115038150	586	55	26	204	57	207	125	0.0671621833194	0.179665924998	0.561	0.684	-0.123
658	CD24	CD24	chrY	-	21152525	21154962	21152525	21154526	21154703	21154962	658	715	20	9307	390	302	125	0.067811955583	0.180641932099	0.937	0.908	0.029
1052	SLC10A3	SLC10A3	chrX	-	153718645	153719029	153718645	153718697	153718932	153719029	1052	0	4	10	11	360	125	0.0687556337944	0.182389421865	0.0	0.24	-0.24
337	MYADM	MYADM	chr19	+	54372644	54373092	54372644	54372852	54373007	54373092	337	226	1	93	3	280	125	0.0707232920162	0.186598650408	0.99	0.933	0.057
752	CDKN1C	CDKN1C	chr11	-	2905899	2906995	2905899	2906696	2906863	2906995	752	181	339	2	13	292	125	0.070931032726	0.186598650408	0.186	0.062	0.124
772	TCEB2	TCEB2	chr16	-	2821414	2822103	2821414	2821605	2821994	2822103	772	382	3	514	12	514	125	0.0712446150766	0.186649115531	0.969	0.912	0.057
945	SLC35F5	SLC35F5	chr2	-	114470368	114472772	114470368	114472618	114472734	114472772	945	72	2	606	2	241	125	0.0723931810463	0.188877682236	0.949	0.994	-0.045
264	PIN1	PIN1	chr19	+	9959765	9960365	9959765	9959877	9960208	9960365	264	336	3	679	17	456	125	0.0734408265888	0.190825754333	0.968	0.916	0.052
651	OGG1	OGG1	chr3	+	9798450	9799089	9798450	9798500	9798727	9799089	651	23	0	70	8	352	125	0.0740216034498	0.191549781988	1.0	0.757	0.243
43	MRPL52	MRPL52	chr14	+	23299091	23299319	23299091	23299157	23299258	23299319	43	8	6	48	11	226	125	0.0756031564269	0.194847159247	0.424	0.707	-0.283
813	NIPBL	NIPBL	chr5	+	37063891	37065921	37063891	37064080	37064628	37065921	813	52	32	102	37	673	125	0.0764109118482	0.196131652274	0.232	0.339	-0.107
867	SKIL	SKIL	chr3	+	170077486	170079217	170077486	170077664	170078155	170079217	867	966	13	341	1	616	125	0.079171362212	0.202397756623	0.938	0.986	-0.048
252	PDCD6	PDCD6	chr5	+	271735	271936	271735	271805	271890	271936	252	14	3	36	1	210	125	0.0795194461189	0.202471200158	0.735	0.955	-0.22
335	IL17RC	IL17RC	chr3	+	9965564	9965975	9965564	9965704	9965915	9965975	335	19	72	14	104	336	125	0.0803342442622	0.203727643449	0.089	0.048	0.041
908	DUSP22	DUSP22	chr6	+	348768	351355	348768	348841	350821	351355	908	205	6	663	40	2105	125	0.0823813345504	0.20808671755	0.67	0.496	0.174
748	CIART	CIART	chr1	+	150254942	150256043	150254942	150255028	150255871	150256043	748	34	0	78	6	968	125	0.0832887728607	0.209543976165	1.0	0.627	0.373
907	C5orf24	C5orf24	chr5	+	134190587	134195425	134190587	134191017	134193046	134195425	907	964	10	2141	40	2154	125	0.0840222959029	0.210553895662	0.848	0.756	0.092
737	SNHG7	SNHG7	chr9	-	139619045	139619562	139619045	139619391	139619506	139619562	737	490	44	441	57	240	125	0.0846468383306	0.211283840557	0.853	0.801	0.052
480	ABLIM3	ABLIM3	chr5	+	148521045	148521671	148521045	148521217	148521571	148521671	480	2	0	18	37	479	125	0.0874062922023	0.216467145532	1.0	0.113	0.887
609	UFM1	UFM1	chr13	+	38934177	38937144	38934177	38934213	38934847	38937144	609	287	2	130	4	759	125	0.0871419839141	0.216467145532	0.959	0.843	0.116
392	CANT1	CANT1	chr17	-	76993073	76994045	76993073	76993726	76993921	76994045	392	95	35	290	155	320	125	0.0890920795901	0.219783573775	0.515	0.422	0.093
605	PRKD2	PRKD2	chr19	-	47219387	47220384	47219387	47219792	47220207	47220384	605	227	2	261	8	540	125	0.0917940226691	0.223732197559	0.963	0.883	0.08
625	PHPT1	PHPT1	chr9	+	139744464	139745012	139744464	139744589	139744957	139745012	625	87	9	84	18	493	125	0.0916854845044	0.223732197559	0.71	0.542	0.168
698	NUP43	NUP43	chr6	-	150045451	150048334	150045451	150045829	150047464	150048334	698	104	1	849	0	1760	125	0.0921042642947	0.223732197559	0.881	1.0	-0.119
944	ZNF154	ZNF154	chr19	-	58207642	58212513	58207642	58209209	58212355	58212513	944	369	24	66	1	3271	125	0.0911025050106	0.223732197559	0.37	0.716	-0.346
370	ZNRD1	ZNRD1	chr6	+	30029016	30029446	30029016	30029166	30029291	30029446	370	106	7	63	10	250	125	0.0925811305166	0.224032201326	0.883	0.759	0.124
674	SEC14L1	SEC14L1	chr17	+	75209999	75213181	75209999	75210101	75212630	75213181	674	1799	10	3224	8	2654	125	0.0929594606292	0.224092387981	0.894	0.95	-0.056
320	STYX	STYX	chr14	+	53196882	53197249	53196882	53196928	53197176	53197249	320	19	3	89	3	373	125	0.0946714831507	0.227355001203	0.68	0.909	-0.229
852	CCNG1	CCNG1	chr5	+	162864576	162864810	162864576	162864665	162864765	162864810	852	267	4	718	2	225	125	0.0974745934883	0.233203367063	0.974	0.995	-0.021
948	BAD	BAD	chr11	-	64051653	64052176	64051653	64051848	64052102	64052176	948	10	79	22	89	379	125	0.0990910596523	0.236179442931	0.04	0.075	-0.035
87	BCL2L11	BCL2L11	chr2	+	111881309	111881716	111881309	111881446	111881626	111881716	87	210	54	52	22	305	125	0.10146946092	0.240942465256	0.614	0.492	0.122
833	KCNK7	KCNK7	chr11	-	65360325	65360854	65360325	65360681	65360780	65360854	833	0	2	2	0	224	125	0.103700348337	0.245320973305	0.0	1.0	-1.0
153	TRO	TRO	chrX	+	54955035	54957464	54955035	54955143	54957173	54957464	153	2967	156	188	5	2155	125	0.105833875585	0.245550364423	0.525	0.686	-0.161
204	SUMO1	SUMO1	chr2	-	203070902	203072044	203070902	203071526	203071975	203072044	204	1668	15	4640	24	574	125	0.105776228916	0.245550364423	0.96	0.977	-0.017
612	NSUN5	NSUN5	chr7	-	72716512	72717737	72716512	72717521	72717596	72717737	612	14	2	39	19	200	125	0.104205584271	0.245550364423	0.814	0.562	0.252
691	MOGS	MOGS	chr2	-	74692022	74692537	74692022	74692114	74692440	74692537	691	10	0	43	10	451	125	0.106121135413	0.245550364423	1.0	0.544	0.456
789	ATXN2L	ATXN2L	chr16	+	28847253	28848558	28847253	28847443	28848071	28848558	789	729	31	528	34	753	125	0.105459414455	0.245550364423	0.796	0.721	0.075
795	CMTM4	CMTM4	chr16	-	66648652	66656125	66648652	66651261	66655964	66656125	795	495	2	5107	4	4828	125	0.104905383826	0.245550364423	0.865	0.971	-0.106
299	NFKBIB	NFKBIB	chr19	+	39398038	39399534	39398038	39398299	39399370	39399534	299	673	40	629	53	1196	125	0.107128254993	0.24697932242	0.637	0.554	0.083
753	C21orf58	C21orf58	chr21	-	47721043	47722068	47721043	47721627	47721910	47722068	753	10	1	62	0	408	125	0.10847409859	0.24917600908	0.754	1.0	-0.246
568	CDCA8	CDCA8	chr1	+	38158072	38158456	38158072	38158250	38158347	38158456	568	18	1	212	49	222	125	0.109078169629	0.249192183723	0.91	0.709	0.201
650	OGG1	OGG1	chr3	+	9798450	9799089	9798450	9798500	9798744	9799089	650	24	4	74	30	369	125	0.109267235134	0.249192183723	0.67	0.455	0.215
451	MRPS21	MRPS21	chr1	+	150266261	150266869	150266261	150266318	150266754	150266869	451	270	150	648	295	561	125	0.110021493757	0.25001300015	0.286	0.329	-0.043
619	ZNF248	ZNF248	chr10	-	38145223	38146564	38145223	38145265	38146112	38146564	619	2	3	13	3	972	125	0.110963376822	0.251005139237	0.079	0.358	-0.279
859	TRIM52-AS1	TRIM52-AS1	chr5	+	180690628	180691567	180690628	180690767	180691052	180691567	859	234	4	96	5	410	125	0.11124991187	0.251005139237	0.947	0.854	0.093
1047	AGER	AGER	chr6	-	32151657	32152099	32151657	32151764	32151947	32152099	1047	13	0	27	5	308	125	0.111647228184	0.251008307336	1.0	0.687	0.313
552	PML	PML	chr15	+	74326818	74328735	74326818	74326871	74327512	74328735	552	55	10	189	61	766	125	0.112542734234	0.252127538885	0.473	0.336	0.137
248	KAT5	KAT5	chr11	+	65479472	65479916	65479472	65479750	65479849	65479916	248	39	15	14	12	224	125	0.114033465587	0.253806554126	0.592	0.394	0.198
493	PLCD1	PLCD1	chr3	-	38051394	38051766	38051394	38051544	38051621	38051766	493	0	14	8	55	202	125	0.114092851618	0.253806554126	0.0	0.083	-0.083
230	ARSA	ARSA	chr22	-	51065983	51066601	51065983	51066220	51066418	51066601	230	29	3	120	3	323	125	0.115284363375	0.255560441887	0.789	0.939	-0.15
767	MFSD11	MFSD11	chr17	+	74733582	74734530	74733582	74733965	74734363	74734530	767	45	8	26	1	523	125	0.118861054094	0.262571109044	0.573	0.861	-0.288
1002	LINC-PINT	LINC-PINT	chr7	-	130628918	130630594	130628918	130629648	130630478	130630594	1002	53	6	19	0	955	125	0.123989019075	0.272948048936	0.536	1.0	-0.464
179	TRIM5	TRIM5	chr11	-	5684424	5686912	5684424	5685403	5686885	5686912	179	200	0	772	7	1607	125	0.127118097403	0.276951456198	1.0	0.896	0.104
611	NSUN5	NSUN5	chr7	-	72716512	72717737	72716512	72717526	72717596	72717737	611	11	44	26	195	195	125	0.126843273137	0.276951456198	0.138	0.079	0.059
847	RANBP6	RANBP6	chr9	-	6011018	6015640	6011018	6014356	6015471	6015640	847	328	12	625	12	1240	125	0.126539970502	0.276951456198	0.734	0.84	-0.106
51	METTL17	METTL17	chr14	+	21464685	21465194	21464685	21464870	21464943	21465194	51	74	58	130	141	198	125	0.128721450815	0.278530374801	0.446	0.368	0.078
862	OXLD1	OXLD1	chr17	-	79632065	79633667	79632065	79632614	79633179	79633667	862	48	3	234	4	690	125	0.128330511253	0.278530374801	0.743	0.914	-0.171
289	PER3	PER3	chr1	+	7889896	7890221	7889896	7890011	7890065	7890221	289	0	5	5	10	179	125	0.129583425475	0.279441808677	0.0	0.259	-0.259
253	TMEM205	TMEM205	chr19	-	11456195	11456981	11456195	11456304	11456683	11456981	253	262	22	160	7	504	125	0.131284987862	0.2813933788	0.747	0.85	-0.103
572	LAT	LAT	chr16	+	28997860	28998035	28997860	28997890	28997977	28998035	572	2	1	0	3	212	125	0.131376088525	0.2813933788	0.541	0.0	0.541
146	CUTA	CUTA	chr6	-	33385257	33386065	33385257	33385472	33385645	33386065	146	217	54	523	169	298	125	0.134387281547	0.286627994026	0.628	0.565	0.063
409	C11orf49	C11orf49	chr11	+	47182677	47183798	47182677	47182741	47183014	47183798	409	56	65	48	82	398	125	0.134724199085	0.286627994026	0.213	0.155	0.058
548	HOXA1	HOXA1	chr7	-	27134879	27135625	27134879	27134974	27135177	27135625	548	16	0	40	5	328	125	0.139198449379	0.293195405004	1.0	0.753	0.247
788	ATXN2L	ATXN2L	chr16	+	28847253	28848558	28847253	28847497	28848071	28848558	788	661	16	496	6	699	125	0.138951228317	0.293195405004	0.881	0.937	-0.056
987	GLYCTK	GLYCTK	chr3	+	52326275	52327208	52326275	52326585	52327061	52327208	987	49	2	128	15	601	125	0.138796648982	0.293195405004	0.836	0.64	0.196
842	ARMCX4	ARMCX4	chrX	+	100786630	100790975	100786630	100786999	100788070	100790975	842	6	21	2	1	1196	125	0.143136661301	0.300492196241	0.029	0.173	-0.144
116	TMEM159	TMEM159	chr16	+	21172298	21172599	21172298	21172329	21172405	21172599	116	32	0	48	3	201	125	0.145078022606	0.302564033988	1.0	0.909	0.091
244	NR2C2AP	NR2C2AP	chr19	-	19312219	19312850	19312219	19312372	19312739	19312850	244	179	1	730	15	492	125	0.14477798889	0.302564033988	0.978	0.925	0.053
1017	HCG18	HCG18	chr6	-	30255173	30262741	30255173	30260376	30262247	30262741	1017	164	46	271	102	1996	125	0.145917670526	0.303317387257	0.183	0.143	0.04
199	JUP	JUP	chr17	-	39910858	39912147	39910858	39911684	39911981	39912147	199	150	36	2858	898	422	125	0.146786755346	0.303318363721	0.552	0.485	0.067
342	TMEM9	TMEM9	chr1	-	201122985	201123683	201122985	201123087	201123576	201123683	342	30	1	16	3	614	125	0.14687498054	0.303318363721	0.859	0.521	0.338
447	FAM127B	FAM127B	chrX	-	134184962	134186221	134184962	134185398	134185946	134186221	447	439	33	1061	107	673	125	0.149403984736	0.307539371177	0.712	0.648	0.064
295	PQBP1	PQBP1	chrX	+	48755538	48755859	48755538	48755629	48755774	48755859	295	32	0	28	2	270	125	0.152124103612	0.312012180628	1.0	0.866	0.134
817	TMEM138	TMEM138	chr11	+	61131723	61131990	61131723	61131787	61131904	61131990	817	52	2	172	18	242	125	0.152561160875	0.312012180628	0.931	0.832	0.099
109	CPT1B	CPT1B	chr22	-	51007289	51007850	51007289	51007510	51007764	51007850	109	29	22	4	8	379	125	0.153284402485	0.312483315677	0.303	0.142	0.161
641	ZNHIT6	ZNHIT6	chr1	-	86173311	86174116	86173311	86173619	86173736	86174116	641	74	0	401	9	242	125	0.154878383816	0.314720818395	1.0	0.958	0.042
554	PPP2R2B	PPP2R2B	chr5	-	146257564	146258348	146257564	146257758	146258153	146258348	554	3	4	10	3	520	125	0.156885577797	0.317781010618	0.153	0.445	-0.292
313	MED8	MED8	chr1	-	43849578	43850777	43849578	43850223	43850716	43850777	313	165	0	715	7	618	125	0.160154749572	0.323369780983	1.0	0.954	0.046
995	SMOX	SMOX	chr20	+	4162735	4163495	4162735	4162970	4163129	4163495	995	424	24	474	39	284	125	0.161110917865	0.324267688655	0.886	0.843	0.043
574	RELA	RELA	chr11	-	65421066	65422471	65421066	65421980	65422289	65422471	574	1442	40	916	17	434	125	0.163624460055	0.328284517958	0.912	0.939	-0.027
236	SPNS1	SPNS1	chr16	+	28986095	28986713	28986095	28986421	28986508	28986713	236	16	5	58	7	212	125	0.164680641272	0.329361282544	0.654	0.83	-0.176
983	PTTG1	PTTG1	chr5	+	159848916	159849410	159848916	159849162	159849308	159849410	983	6	5	60	19	271	125	0.165244236344	0.329449200761	0.356	0.593	-0.237
582	TP73-AS1	TP73-AS1	chr1	-	3652547	3656951	3652547	3655077	3656796	3656951	582	243	22	451	27	1844	125	0.172384304744	0.341536403774	0.428	0.531	-0.103
693	PSME1	PSME1	chr14	+	24607682	24608176	24607682	24607777	24607944	24608176	693	12	7	26	32	292	125	0.171863892566	0.341536403774	0.423	0.258	0.165
1055	MIR22HG	MIR22HG	chr17	-	1614797	1617308	1614797	1616189	1616996	1617308	1055	1991	12	588	7	932	125	0.17363565548	0.34292605856	0.957	0.918	0.039
964	RBM19	RBM19	chr12	-	114259858	114261126	114259858	114260451	114261013	114261126	964	56	12	148	18	687	125	0.174167493464	0.34292605856	0.459	0.599	-0.14
1020	LRRC75A-AS1	LRRC75A-AS1	chr17	+	16342300	16342728	16342300	16342343	16342640	16342728	1020	49	2	48	0	422	125	0.176364781437	0.344645621789	0.879	1.0	-0.121
704	RAB29	RAB29	chr1	-	205743960	205744610	205743960	205744214	205744400	205744610	704	0	1	20	4	311	125	0.176671651548	0.344645621789	0.0	0.668	-0.668
939	TTLL3	TTLL3	chr3	+	9876364	9878040	9876364	9876591	9876777	9878040	939	310	19	48	6	311	125	0.17644298592	0.344645621789	0.868	0.763	0.105
217	DDIT3	DDIT3	chr12	-	57911051	57911536	57911051	57911325	57911488	57911536	217	263	2	61	2	288	125	0.178297960288	0.346751247922	0.983	0.93	0.053
710	C18orf21	C18orf21	chr18	+	33552587	33552870	33552587	33552768	33552847	33552870	710	16	36	12	49	204	125	0.179159482746	0.347361198963	0.214	0.13	0.084
602	NSD1	NSD1	chr5	+	176562087	176563031	176562087	176562201	176562941	176563031	602	51	19	253	62	865	125	0.180533064875	0.348957204667	0.279	0.371	-0.092
988	UXT	UXT	chrX	-	47518228	47518579	47518228	47518335	47518513	47518579	988	55	112	50	139	303	125	0.183673773001	0.353948851315	0.168	0.129	0.039
630	AMZ2	AMZ2	chr17	+	66244144	66244846	66244144	66244199	66244780	66244846	630	127	0	336	4	706	125	0.1843464204	0.354168577375	1.0	0.937	0.063
631	AMZ2	AMZ2	chr17	+	66244144	66244846	66244144	66244199	66244784	66244846	631	129	0	349	4	710	125	0.189665216538	0.363286245574	1.0	0.939	0.061
848	RANBP6	RANBP6	chr9	-	6011018	6015640	6011018	6014356	6015412	6015640	848	318	0	581	3	1181	125	0.190301090213	0.36340629878	1.0	0.953	0.047
863	OXLD1	OXLD1	chr17	-	79632065	79633667	79632065	79632614	79633175	79633667	863	48	4	234	8	686	125	0.192778216711	0.367031199384	0.686	0.842	-0.156
1051	SALL2	SALL2	chr14	-	21989230	21993788	21989230	21990378	21993470	21993788	1051	275	1	725	0	3217	125	0.194048093502	0.367243257553	0.914	1.0	-0.086
888	MDK	MDK	chr11	+	46403260	46403683	46403260	46403435	46403606	46403683	888	172	22	18	5	296	125	0.193561427168	0.367243257553	0.768	0.603	0.165
352	MIER1	MIER1	chr1	+	67450254	67454302	67450254	67450335	67452085	67454302	352	561	0	1041	3	1875	125	0.200074241737	0.377521039468	1.0	0.959	0.041
1007	RPL28	RPL28	chr19	+	55899297	55903451	55899297	55899416	55902921	55903451	1007	1379	63	614	37	3630	125	0.200813571769	0.377791704752	0.43	0.364	0.066
494	ATP2A2	ATP2A2	chr12	+	110784005	110788897	110784005	110784126	110788096	110788897	494	10934	13	7749	15	4095	125	0.202807163825	0.380413437471	0.963	0.94	0.023
381	NGRN	NGRN	chr15	+	90808894	90809630	90808894	90809108	90809519	90809630	381	700	15	1380	43	536	125	0.209596290021	0.391988341809	0.916	0.882	0.034
219	DDIT3	DDIT3	chr12	-	57911051	57911536	57911051	57911207	57911488	57911536	219	436	76	138	17	406	125	0.215496360924	0.399487405923	0.639	0.714	-0.075
653	FLAD1	FLAD1	chr1	+	154955769	154956542	154955769	154955873	154956317	154956542	653	52	19	98	53	569	125	0.214784135885	0.399487405923	0.375	0.289	0.086
956	RABL2A	RABL2A	chr2	+	114399607	114400975	114399607	114399722	114400766	114400975	956	222	0	98	1	1169	125	0.215402105014	0.399487405923	1.0	0.913	0.087
793	C15orf41	C15orf41	chr15	+	37100524	37102461	37100524	37100690	37101104	37102461	793	14	0	230	21	539	125	0.218493887215	0.403863336718	1.0	0.718	0.282
160	ELP5	ELP5	chr17	+	7155519	7155915	7155519	7155656	7155744	7155915	160	37	0	80	3	213	125	0.220774903886	0.405713881344	1.0	0.94	0.06
305	CREBZF	CREBZF	chr11	-	85368607	85376182	85368607	85373501	85374567	85376182	305	862	101	288	43	1191	125	0.220674073759	0.405713881344	0.473	0.413	0.06
434	TMEM147	TMEM147	chr19	+	36036501	36036859	36036501	36036718	36036789	36036859	434	0	73	14	488	196	125	0.221974957948	0.406740240864	0.0	0.018	-0.018
886	LINC00623	LINC00623	chr1	-	144298163	144301536	144298163	144300755	144301349	144301536	886	7	0	12	3	719	125	0.223612539973	0.408560087443	1.0	0.41	0.59
41	MRPL52	MRPL52	chr14	+	23299091	23299319	23299091	23299149	23299261	23299319	41	11	24	51	68	237	125	0.227515051245	0.414495811751	0.195	0.283	-0.088
151	TREX1	TREX1	chr3	+	48506918	48509044	48506918	48507708	48508028	48509044	151	2	13	18	46	445	125	0.22863109601	0.415271327449	0.041	0.099	-0.058
3	DERL3	DERL3	chr22	-	24176689	24179341	24176689	24177119	24179250	24179341	3	20	0	122	8	2256	125	0.229250732819	0.415271327449	1.0	0.458	0.542
527	SNX21	SNX21	chr20	+	44469277	44471914	44469277	44469419	44470671	44471914	527	140	0	450	4	1377	125	0.232417097124	0.419807520161	1.0	0.911	0.089
32	RANGRF	RANGRF	chr17	+	8192575	8193409	8192575	8192732	8192820	8193409	32	9	44	21	175	213	125	0.233619813787	0.420781141878	0.107	0.066	0.041
456	DNAJC4	DNAJC4	chr11	+	64001365	64001753	64001365	64001452	64001544	64001753	456	10	20	35	41	217	125	0.236979149613	0.424964653275	0.224	0.33	-0.106
90	BOLA3-AS1	BOLA3-AS1	chr2	+	74375107	74375605	74375107	74375350	74375476	74375605	90	5	2	45	5	251	125	0.237953394184	0.424964653275	0.555	0.818	-0.263
940	TTLL3	TTLL3	chr3	+	9851643	9852393	9851643	9852078	9852304	9852393	940	36	2	9	2	351	125	0.237784602974	0.424964653275	0.865	0.616	0.249
106	P3H1	P3H1	chr1	-	43212005	43213083	43212005	43212523	43212942	43213083	106	87	150	21	51	544	125	0.240219970881	0.427807476232	0.118	0.086	0.032
410	CCDC107	CCDC107	chr9	+	35660742	35661500	35660742	35660855	35660936	35661500	410	110	29	344	119	206	125	0.24237243999	0.429229404898	0.697	0.637	0.06
488	TNFSF13	TNFSF13	chr17	+	7461608	7462614	7461608	7461692	7462384	7462614	488	41	0	245	7	817	125	0.242266226204	0.429229404898	1.0	0.843	0.157
756	NOP14	NOP14	chr4	-	2939663	2940657	2939663	2939915	2940538	2940657	756	144	2	494	2	748	125	0.249549373089	0.439484173718	0.923	0.976	-0.053
830	RPL13	RPL13	chr16	+	89627985	89628159	89627985	89628006	89628147	89628159	830	27546	498	17995	298	266	125	0.24942665686	0.439484173718	0.963	0.966	-0.003
268	NCDN	NCDN	chr1	+	36023392	36023824	36023392	36023484	36023756	36023824	268	25	23	9	15	397	125	0.250300256546	0.439585492106	0.255	0.159	0.096
104	SLC33A1	SLC33A1	chr3	-	155544300	155546166	155544300	155544608	155545970	155546166	104	117	4	557	9	1487	125	0.253695561665	0.444317641148	0.711	0.839	-0.128
957	SYNM	SYNM	chr15	+	99669571	99675800	99669571	99672018	99672954	99675800	957	1425	49	31	0	1061	125	0.255126068234	0.445592086117	0.774	1.0	-0.226
30	JKAMP	JKAMP	chr14	+	59951160	59951834	59951160	59951311	59951707	59951834	30	34	2	24	4	521	125	0.260632388807	0.453958611274	0.803	0.59	0.213
562	HSDL1	HSDL1	chr16	-	84163590	84164036	84163590	84163776	84163941	84164036	562	57	1	169	0	290	125	0.267138819258	0.464016469615	0.961	1.0	-0.039
183	ACBD4	ACBD4	chr17	+	43213013	43213599	43213013	43213320	43213474	43213599	183	8	15	7	26	279	125	0.272022440865	0.471208271881	0.193	0.108	0.085
228	MYBBP1A	MYBBP1A	chr17	-	4442190	4443262	4442190	4442270	4442733	4443262	228	118	0	678	6	588	125	0.273172998642	0.471911937709	1.0	0.96	0.04
37	TMEM231	TMEM231	chr16	-	75589701	75590184	75589701	75589871	75589968	75590184	37	1	53	1	9	222	125	0.275419440534	0.473213889698	0.011	0.059	-0.048
441	C1QTNF6	C1QTNF6	chr22	-	37576205	37578775	37576205	37576907	37578191	37578775	441	330	5	856	22	1409	125	0.275387106691	0.473213889698	0.854	0.775	0.079
389	IRX2	IRX2	chr5	-	2746278	2747730	2746278	2746900	2747654	2747730	389	986	6	168	0	879	125	0.276895254955	0.474463761193	0.959	1.0	-0.041
889	CTNS	CTNS	chr17	+	3563529	3566397	3563529	3563644	3563910	3566397	889	48	3	112	14	391	125	0.279059196847	0.476882832348	0.836	0.719	0.117
981	ST3GAL1	ST3GAL1	chr8	-	134487961	134488843	134487961	134488317	134488520	134488843	981	102	48	138	50	328	125	0.280308047554	0.477729306853	0.447	0.513	-0.066
1005	CD59	CD59	chr11	-	33743924	33744273	33743924	33744009	33744116	33744273	1005	5	0	2	1	232	125	0.284727941754	0.481499956805	1.0	0.519	0.481
1040	IL32	IL32	chr16	+	3118990	3119668	3118990	3119110	3119281	3119668	1040	92	2	2163	19	296	125	0.285497199498	0.481499956805	0.951	0.98	-0.029
1054	MIR22HG	MIR22HG	chr17	-	1614797	1617308	1614797	1615693	1616996	1617308	1054	3263	62	926	23	1428	125	0.289824828591	0.481499956805	0.822	0.779	0.043
112	C2CD5	C2CD5	chr12	-	22696994	22697480	22696994	22697113	22697253	22697480	112	1	19	8	51	265	125	0.288012895674	0.481499956805	0.024	0.069	-0.045
371	ZNRD1	ZNRD1	chr6	+	30029016	30029446	30029016	30029190	30029291	30029446	371	102	5	62	1	226	125	0.289943085837	0.481499956805	0.919	0.972	-0.053
419	DDAH2	DDAH2	chr6	-	31696641	31698042	31696641	31697002	31697827	31698042	419	235	264	159	153	950	125	0.287005675987	0.481499956805	0.105	0.12	-0.015
487	TNFSF13	TNFSF13	chr17	+	7464040	7464925	7464040	7464134	7464315	7464925	487	22	0	133	6	306	125	0.29011511593	0.481499956805	1.0	0.901	0.099
660	ZWINT	ZWINT	chr10	-	58117198	58118220	58117198	58117946	58118137	58118220	660	36	77	215	581	316	125	0.28803545764	0.481499956805	0.156	0.128	0.028
750	PQLC2	PQLC2	chr1	+	19638739	19639383	19638739	19638852	19639222	19639383	750	6	1	10	6	495	125	0.283321561767	0.481499956805	0.602	0.296	0.306
8	DNPH1	DNPH1	chr6	-	43193366	43193881	43193366	43193619	43193770	43193881	8	2	20	80	376	276	125	0.287662400283	0.481499956805	0.043	0.088	-0.045
555	CDCA4	CDCA4	chr14	-	105475909	105478272	105475909	105476970	105477496	105478272	555	283	0	1096	5	651	125	0.291735439759	0.482924983831	1.0	0.977	0.023
288	VAMP4	VAMP4	chr1	-	171669295	171673674	171669295	171671224	171673526	171673674	288	58	1	273	13	2427	125	0.29439585476	0.486059822703	0.749	0.52	0.229
255	NLRP2	NLRP2	chr19	+	55481366	55481663	55481366	55481521	55481590	55481663	255	10	1	95	2	194	125	0.296535596114	0.487055875483	0.866	0.968	-0.102
26	ALDH4A1	ALDH4A1	chr1	-	19197923	19199451	19197923	19198284	19199297	19199451	26	167	0	690	4	1138	125	0.296450156683	0.487055875483	1.0	0.95	0.05
1009	BDNF	BDNF	chr11	-	27676441	27681196	27676441	27680132	27680366	27681196	1009	12	3	6	4	359	125	0.307837225831	0.504312147744	0.582	0.343	0.239
397	NSUN5P1	NSUN5P1	chr7	+	75045553	75046071	75045553	75045694	75045764	75046071	397	32	4	113	7	195	125	0.310831152407	0.507904511923	0.837	0.912	-0.075
326	LINC00869	LINC00869	chr1	-	144300467	144301536	144300467	144300755	144301189	144301536	326	7	0	11	2	559	125	0.319473485053	0.520684291834	1.0	0.552	0.448
234	ACADVL	ACADVL	chr17	+	7123149	7123516	7123149	7123365	7123440	7123516	234	6	2	4	0	200	125	0.322281169122	0.523913490316	0.652	1.0	-0.348
161	MAPK11	MAPK11	chr22	-	50702141	50703456	50702141	50702306	50703223	50703456	161	329	1	195	2	1042	125	0.330514026035	0.535922998737	0.975	0.921	0.054
466	THAP7	THAP7	chr22	-	21356120	21356404	21356120	21356200	21356374	21356404	466	4	0	2	1	299	125	0.334046929026	0.540269778068	1.0	0.455	0.545
584	ZNF621	ZNF621	chr3	+	40573520	40581285	40573520	40573697	40579776	40581285	584	454	1	1385	8	6204	125	0.335980432047	0.542014233888	0.901	0.777	0.124
61	PELP1	PELP1	chr17	-	4574985	4576440	4574985	4575177	4575408	4576440	61	359	8	717	10	356	125	0.338917652087	0.545364952851	0.94	0.962	-0.022
816	SNRNP27	SNRNP27	chr2	+	70131385	70132368	70131385	70131557	70131643	70132368	816	142	12	165	9	211	125	0.340288098422	0.546183935189	0.875	0.916	-0.041
943	ZNF154	ZNF154	chr19	-	58207642	58214156	58207642	58212513	58212605	58214156	943	21	28	1	4	217	125	0.341840853483	0.547290659364	0.302	0.126	0.176
1041	H2AFJ	H2AFJ	chr12	+	14927269	14930936	14927269	14927910	14928224	14930936	1041	266	3	76	0	439	125	0.348433034568	0.55362740868	0.962	1.0	-0.038
1050	MIEF1	MIEF1	chr22	+	39909521	39914139	39909521	39910229	39911234	39914139	1050	239	0	1105	4	1130	125	0.347506712375	0.55362740868	1.0	0.968	0.032
558	TRIM13	TRIM13	chr13	+	50571142	50571899	50571142	50571352	50571802	50571899	558	41	8	45	14	575	125	0.34774340784	0.55362740868	0.527	0.411	0.116
909	RNF103	RNF103	chr2	-	86849783	86851000	86849783	86849950	86850938	86851000	909	450	12	94	1	1113	125	0.349291740492	0.55362740868	0.808	0.913	-0.105
942	ADARB1	ADARB1	chr21	+	46641932	46646478	46641932	46642022	46645461	46646478	942	424	14	89	5	3564	125	0.351571492022	0.555851186888	0.515	0.384	0.131
802	PLK2	PLK2	chr5	-	57755516	57755966	57755516	57755582	57755624	57755966	802	203	5	502	7	167	125	0.352659882248	0.556184988421	0.968	0.982	-0.014
903	MED22	MED22	chr9	-	136207750	136211188	136207750	136208544	136210979	136211188	903	453	0	2228	4	2560	125	0.354464640394	0.557644124094	1.0	0.965	0.035
453	CHAC1	CHAC1	chr15	+	41247570	41248717	41247570	41247612	41247747	41248717	453	35	0	80	2	260	125	0.355504941319	0.557896368308	1.0	0.951	0.049
436	ZNF767P	ZNF767P	chr7	-	149244244	149246465	149244244	149244867	149246283	149246465	436	207	3	133	4	1541	125	0.359180690441	0.562272982073	0.848	0.73	0.118
972	TWF1	TWF1	chr12	-	44199633	44200178	44199633	44199688	44200023	44200178	972	1	1	12	2	460	125	0.362774617537	0.566500264824	0.214	0.62	-0.406
249	STON2	STON2	chr14	-	81726993	81737216	81726993	81728275	81737013	81737216	249	488	0	450	1	8863	125	0.365984736647	0.570108901804	1.0	0.864	0.136
615	MTMR11	MTMR11	chr1	-	149900542	149901209	149900542	149900793	149901046	149901209	615	31	0	73	2	378	125	0.368104768661	0.572005939537	1.0	0.923	0.077
206	HNRNPLL	HNRNPLL	chr2	-	38829579	38830178	38829579	38829742	38829998	38830178	206	42	17	25	15	381	125	0.373837395841	0.579493664947	0.448	0.354	0.094
460	MSTO1	MSTO1	chr1	+	155579960	155580351	155579960	155580123	155580215	155580351	460	25	2	11	0	217	125	0.374780838356	0.579539150043	0.878	1.0	-0.122
275	THTPA	THTPA	chr14	+	24025190	24026513	24025190	24025552	24025951	24026513	275	53	7	77	6	524	125	0.377669710059	0.582585392159	0.644	0.754	-0.11
796	EDEM2	EDEM2	chr20	-	33734627	33735161	33734627	33734738	33734954	33735161	796	6	21	30	67	341	125	0.38039893351	0.585371174382	0.095	0.141	-0.046
450	LOC100129917	LOC100129917	chr4	-	773936	775636	773936	774476	775559	775636	450	25	0	22	1	1208	125	0.383101258938	0.587874260251	1.0	0.695	0.305
900	RUFY1	RUFY1	chr5	+	178986692	178987199	178986692	178986836	178987025	178987199	900	20	2	28	6	314	125	0.383880037451	0.587874260251	0.799	0.65	0.149
585	LOC100499484-C9ORF174	LOC100499484-C9ORF174	chr9	+	100124477	100124723	100124477	100124533	100124644	100124723	585	21	10	2	0	236	125	0.385161781425	0.588415829936	0.527	1.0	-0.473
215	DDIT3	DDIT3	chr12	-	57911051	57911536	57911051	57911221	57911488	57911536	215	400	159	122	57	392	125	0.389600638423	0.593766357597	0.445	0.406	0.039
197	KIF18B	KIF18B	chr17	-	43002078	43003867	43002078	43003554	43003781	43003867	197	44	2	271	23	352	125	0.391403793285	0.595083944707	0.887	0.807	0.08
246	TRMT2A	TRMT2A	chr22	-	20104405	20104818	20104405	20104495	20104619	20104818	246	22	5	23	9	249	125	0.398908971646	0.605043751253	0.688	0.562	0.126
19	TP53I3	TP53I3	chr2	-	24307058	24308085	24307058	24307201	24307600	24308085	19	16	7	98	64	524	125	0.401547928492	0.606146158724	0.353	0.268	0.085
929	PTGES2	PTGES2	chr9	-	130887522	130887720	130887522	130887562	130887654	130887720	929	55	0	202	3	217	125	0.401463445834	0.606146158724	1.0	0.975	0.025
508	GOSR2	GOSR2	chr17	+	45015964	45018733	45015964	45016070	45017920	45018733	508	1040	2	1296	5	1975	125	0.403603029092	0.60780123621	0.971	0.943	0.028
496	PJA1	PJA1	chrX	-	68380580	68383309	68380580	68382224	68382788	68383309	496	635	5	716	9	689	125	0.405261784535	0.608853012785	0.958	0.935	0.023
839	ARHGEF4	ARHGEF4	chr2	+	131802941	131804826	131802941	131803019	131803610	131804826	839	4	7	8	7	716	125	0.408366524411	0.612067083869	0.091	0.166	-0.075
229	ARSA	ARSA	chr22	-	51065983	51066601	51065983	51066220	51066373	51066601	229	23	5	84	11	278	125	0.410245054927	0.612136073196	0.674	0.774	-0.1
58	TAF1C	TAF1C	chr16	-	84215351	84215664	84215351	84215469	84215547	84215664	58	46	20	46	27	203	125	0.41034358219	0.612136073196	0.586	0.512	0.074
391	SF3B1	SF3B1	chr2	-	198283520	198285266	198283520	198283675	198285151	198285266	391	3409	13	642	4	1601	125	0.4156795429	0.618640446476	0.953	0.926	0.027
838	HDAC8	HDAC8	chrX	-	71787431	71787880	71787431	71787646	71787738	71787880	838	0	2	5	12	217	125	0.418245970873	0.621002214364	0.0	0.194	-0.194
820	GLIDR	GLIDR	chr9	-	41952705	41954633	41952705	41953779	41954503	41954633	820	8	4	17	15	849	125	0.425620387519	0.630475060016	0.227	0.143	0.084
1008	ATG3	ATG3	chr3	-	112251353	112253184	112251353	112251627	112253115	112253184	1008	22	76	63	273	1613	125	0.431848272525	0.633532177546	0.022	0.018	0.004
1028	ZNF281	ZNF281	chr1	-	200374074	200378851	200374074	200378580	200378688	200378851	1028	8	0	9	1	233	125	0.433488055161	0.633532177546	1.0	0.828	0.172
191	DET1	DET1	chr15	-	89073853	89074946	89073853	89074704	89074843	89074946	191	20	2	30	6	264	125	0.429124984952	0.633532177546	0.826	0.703	0.123
240	B9D1	B9D1	chr17	-	19246482	19247170	19246482	19246774	19247102	19247170	240	4	16	10	68	453	125	0.433141068997	0.633532177546	0.065	0.039	0.026
510	ZBTB7B	ZBTB7B	chr1	+	154975105	154975419	154975105	154975162	154975318	154975419	510	2	0	12	5	281	125	0.432105418499	0.633532177546	1.0	0.516	0.484
7	AKAP8L	AKAP8L	chr19	-	15514285	15514526	15514285	15514366	15514468	15514526	7	310	32	260	33	227	125	0.433679755607	0.633532177546	0.842	0.813	0.029
47	ARFGAP1	ARFGAP1	chr20	+	61915466	61916274	61915466	61915864	61916217	61916274	47	320	0	151	1	478	125	0.434900679372	0.633855243039	1.0	0.975	0.025
120	KAT8	KAT8	chr16	+	31142066	31142714	31142066	31142221	31142515	31142714	120	57	98	31	66	419	125	0.438759330855	0.635658383214	0.148	0.123	0.025
15	EEF1B2	EEF1B2	chr2	+	207024317	207024783	207024317	207024408	207024636	207024783	15	188	28	327	59	353	125	0.437622848661	0.635658383214	0.704	0.662	0.042
811	ZBTB21	ZBTB21	chr21	-	43406939	43414217	43406939	43411998	43412601	43414217	811	309	15	115	8	728	125	0.439145696921	0.635658383214	0.78	0.712	0.068
1010	WDR89	WDR89	chr14	-	64108016	64108641	64108016	64108125	64108521	64108641	1010	2	0	7	3	521	125	0.440616775355	0.636334932973	1.0	0.359	0.641
101	SPRTN	SPRTN	chr1	+	231487049	231490773	231487049	231487317	231488355	231490773	101	10	20	38	54	1163	125	0.444681864421	0.640746141007	0.051	0.07	-0.019
804	MROH7-TTC4	MROH7-TTC4	chr1	+	55197158	55197373	55197158	55197222	55197327	55197373	804	33	0	163	3	230	125	0.446165362928	0.641425941262	1.0	0.967	0.033
778	SLC39A7	SLC39A7	chr6	+	33168602	33169433	33168602	33168715	33169018	33169433	778	600	68	933	93	428	125	0.448305432671	0.643044444148	0.72	0.746	-0.026
93	THYN1	THYN1	chr11	-	134122733	134123260	134122733	134122810	134123192	134123260	93	41	19	90	32	507	125	0.450783655871	0.645139588763	0.347	0.409	-0.062
736	PDHB	PDHB	chr3	-	58416383	58416669	58416383	58416515	58416569	58416669	736	153	2	656	3	179	125	0.459446974442	0.656057166208	0.982	0.993	-0.011
99	PSMG3-AS1	PSMG3-AS1	chr7	+	1624019	1629261	1624019	1625253	1627456	1629261	99	62	2	21	0	2328	125	0.461118389529	0.656964177441	0.625	1.0	-0.375
17	SRSF10	SRSF10	chr1	-	24290836	24297929	24290836	24294213	24297827	24297929	17	4322	19	2825	16	3739	125	0.462358283496	0.657253703445	0.884	0.855	0.029
178	LOC730101	LOC730101	chr6	+	52531186	52533951	52531186	52531316	52531546	52533951	178	3	2	6	9	355	125	0.463933575119	0.658008712977	0.346	0.19	0.156
483	DUSP18	DUSP18	chr22	-	31057444	31060067	31057444	31059715	31059825	31060067	483	8	0	25	2	235	125	0.465069953799	0.658008712977	1.0	0.869	0.131
652	FLAD1	FLAD1	chr1	+	154965188	154965587	154965188	154965262	154965377	154965587	652	2	53	0	158	240	125	0.466003015973	0.658008712977	0.019	0.0	0.019
792	VPS28	VPS28	chr8	-	145648983	145649515	145648983	145649305	145649423	145649515	792	53	397	49	314	243	125	0.467394434075	0.658506824897	0.064	0.074	-0.01
282	DYRK1B	DYRK1B	chr19	-	40317311	40317627	40317311	40317507	40317591	40317627	282	8	1	2	1	209	125	0.46896017311	0.659247782155	0.827	0.545	0.282
463	VAMP1	VAMP1	chr12	-	6571403	6574107	6571403	6572135	6574055	6574107	463	534	1	174	1	2045	125	0.470139550918	0.659443529385	0.97	0.914	0.056
906	MCL1	MCL1	chr1	-	150551318	150552214	150551318	150551439	150551898	150552214	906	5250	14	1853	2	584	125	0.474002401573	0.663394089619	0.988	0.995	-0.007
24	PTPMT1	PTPMT1	chr11	+	47586981	47587538	47586981	47587348	47587457	47587538	24	3	13	40	108	234	125	0.479165028965	0.666395327117	0.11	0.165	-0.055
279	ZNF135	ZNF135	chr19	+	58578108	58581110	58578108	58578935	58579775	58581110	279	189	1	117	0	965	125	0.481439302785	0.666395327117	0.961	1.0	-0.039
290	SETMAR	SETMAR	chr3	+	4354581	4355445	4354581	4354913	4355330	4355445	290	41	1	94	5	542	125	0.482453399285	0.666395327117	0.904	0.813	0.091
318	FOXO4	FOXO4	chrX	+	70315998	70316831	70315998	70316549	70316714	70316831	318	45	1	28	0	290	125	0.482416704373	0.666395327117	0.951	1.0	-0.049
431	CIRBP	CIRBP	chr19	+	1271979	1273171	1271979	1272050	1272425	1273171	431	226	1582	127	815	500	125	0.481067399141	0.666395327117	0.034	0.037	-0.003
825	N4BP2L1	N4BP2L1	chr13	-	32974859	32977337	32974859	32976038	32977286	32977337	825	85	1	56	0	1373	125	0.482197243509	0.666395327117	0.886	1.0	-0.114
83	ZNF282	ZNF282	chr7	+	148920903	148923339	148920903	148921082	148921339	148923339	83	26	2	56	2	382	125	0.483515765994	0.666410860087	0.81	0.902	-0.092
121	FIGNL1	FIGNL1	chr7	-	50511826	50514995	50511826	50514714	50514829	50514995	121	9	0	138	8	240	125	0.486556315951	0.666618965534	1.0	0.9	0.1
42	MRPL52	MRPL52	chr14	+	23299091	23299319	23299091	23299149	23299258	23299319	42	8	21	48	173	234	125	0.486820159592	0.666618965534	0.169	0.129	0.04
531	PRAME	PRAME	chr22	-	22899231	22900000	22899231	22899329	22899964	22900000	531	2	1	2	0	760	125	0.486821105745	0.666618965534	0.248	1.0	-0.752
476	LINC01481	LINC01481	chr12	-	70636845	70637140	70636845	70636984	70637091	70637140	476	44	3	8	0	232	125	0.492950920989	0.673557939455	0.888	1.0	-0.112
534	SLC5A6	SLC5A6	chr2	-	27422454	27423447	27422454	27422705	27422972	27423447	534	95	1	679	3	392	125	0.495310357779	0.675326380284	0.968	0.986	-0.018
762	PHF6	PHF6	chrX	+	133559230	133562822	133559230	133559360	133559690	133562822	762	22	12	87	62	455	125	0.499128601374	0.679071959809	0.335	0.278	0.057
551	NAPB	NAPB	chr20	-	23355155	23358123	23355155	23356289	23356709	23358123	551	65	0	114	1	545	125	0.502098353245	0.681649584491	1.0	0.963	0.037
64	PHYKPL	PHYKPL	chr5	-	177658669	177659823	177658669	177658867	177659492	177659823	64	141	3	24	0	750	125	0.503802426174	0.682501577338	0.887	1.0	-0.113
809	ZFAND2B	ZFAND2B	chr2	+	220071505	220071764	220071505	220071567	220071691	220071764	809	26	7	17	7	249	125	0.505280639744	0.683044617479	0.651	0.549	0.102
218	DDIT3	DDIT3	chr12	-	57911051	57911536	57911051	57911302	57911488	57911536	218	291	8	68	3	311	125	0.512692750707	0.691589795635	0.936	0.901	0.035
130	C2orf49	C2orf49	chr2	+	105959304	105959680	105959304	105959431	105959557	105959680	130	48	10	127	20	251	125	0.51723752208	0.692862773172	0.705	0.76	-0.055
277	STIL	STIL	chr1	-	47765576	47765824	47765576	47765640	47765781	47765824	277	8	2	108	15	266	125	0.519212914554	0.692862773172	0.653	0.772	-0.119
29	EFHC1	EFHC1	chr6	+	52317485	52319085	52317485	52317635	52318892	52319085	29	182	29	124	24	1382	125	0.521286345115	0.692862773172	0.362	0.318	0.044
5	CYP3A5	CYP3A5	chr7	-	99260438	99261718	99260438	99260505	99261590	99261718	5	80	4	8	1	1210	125	0.518583752118	0.692862773172	0.674	0.452	0.222
638	NKIRAS2	NKIRAS2	chr17	+	40174416	40174658	40174416	40174490	40174587	40174658	638	173	3	298	3	222	125	0.521215948447	0.692862773172	0.97	0.982	-0.012
786	EPHB2	EPHB2	chr1	+	23239954	23247993	23239954	23240057	23240150	23247993	786	91	1	416	9	218	125	0.516239311796	0.692862773172	0.981	0.964	0.017
970	NFATC4	NFATC4	chr14	+	24845499	24848811	24845499	24845760	24846843	24848811	970	1342	52	204	10	1208	125	0.518631283827	0.692862773172	0.728	0.679	0.049
123	DMAP1	DMAP1	chr1	+	44679124	44679530	44679124	44679199	44679420	44679530	123	103	4	91	2	346	125	0.524758277813	0.693905344624	0.903	0.943	-0.04
329	ATP5D	ATP5D	chr19	+	1244313	1244824	1244313	1244439	1244735	1244824	329	251	147	332	212	421	125	0.527434836063	0.693905344624	0.336	0.317	0.019
445	FAM3A	FAM3A	chrX	-	153744083	153744566	153744083	153744136	153744292	153744566	445	44	1	62	3	281	125	0.527543179982	0.693905344624	0.951	0.902	0.049
655	MAF	MAF	chr16	-	79627744	79634622	79627744	79628450	79632681	79634622	655	1026	42	88	5	4356	125	0.52686373845	0.693905344624	0.412	0.336	0.076
723	KCTD7	KCTD7	chr7	+	66103842	66108216	66103842	66104215	66105380	66108216	723	248	1	126	0	1290	125	0.527248939034	0.693905344624	0.96	1.0	-0.04
999	HS3ST3B1	HS3ST3B1	chr17	+	14248344	14252721	14248344	14249019	14251318	14252721	999	588	18	15	0	2424	125	0.530329223854	0.69612573069	0.627	1.0	-0.373
1025	TOR2A	TOR2A	chr9	-	130493802	130495839	130493802	130494557	130495663	130495839	1025	27	5	33	9	1231	125	0.53535527862	0.701269268976	0.354	0.271	0.083
147	CUTA	CUTA	chr6	-	33385257	33386065	33385257	33385593	33385735	33386065	147	95	1	217	0	267	125	0.539315133145	0.701269268976	0.978	1.0	-0.022
578	MRFAP1	MRFAP1	chr4	+	6641817	6642985	6641817	6642435	6642554	6642985	578	1086	53	1633	71	244	125	0.539778238581	0.701269268976	0.913	0.922	-0.009
743	FPGT	FPGT	chr1	+	74670074	74674386	74670074	74670140	74670902	74674386	743	74	0	152	1	887	125	0.539632912049	0.701269268976	1.0	0.955	0.045
835	KCNK7	KCNK7	chr11	-	65360325	65361345	65360325	65360854	65360946	65361345	835	6	4	1	0	217	125	0.538200541677	0.701269268976	0.464	1.0	-0.536
124	DMAP1	DMAP1	chr1	+	44679124	44679530	44679124	44679199	44679380	44679530	124	69	37	67	30	306	125	0.55056269408	0.706592607382	0.432	0.477	-0.045
336	QSOX1	QSOX1	chr1	+	180165396	180167169	180165396	180165734	180166467	180167169	336	674	44	2087	122	858	125	0.547626392033	0.706592607382	0.691	0.714	-0.023
380	MSH2	MSH2	chr2	+	47630205	47630541	47630205	47630314	47630498	47630541	380	27	0	194	3	309	125	0.545213026593	0.706592607382	1.0	0.963	0.037
599	TGOLN2	TGOLN2	chr2	-	85553630	85554808	85553630	85553927	85554101	85554808	599	252	24	986	81	299	125	0.548655705224	0.706592607382	0.814	0.836	-0.022
620	ZNF248	ZNF248	chr10	-	38117692	38122044	38117692	38120240	38121952	38122044	620	33	2	124	12	1837	125	0.550259181713	0.706592607382	0.529	0.413	0.116
865	OXLD1	OXLD1	chr17	-	79632065	79633667	79632065	79632614	79633547	79633667	865	63	0	291	2	1058	125	0.547353177394	0.706592607382	1.0	0.945	0.055
334	SF1	SF1	chr11	-	64532075	64533627	64532075	64532990	64533422	64533627	334	1610	8	870	6	557	125	0.555318355953	0.711256237726	0.978	0.97	0.008
398	NSUN5P1	NSUN5P1	chr7	+	75044869	75045469	75044869	75045056	75045258	75045469	398	55	5	126	8	327	125	0.556721818216	0.711616195058	0.808	0.858	-0.05
133	ATPIF1	ATPIF1	chr1	+	28562871	28564616	28562871	28562963	28564271	28564616	133	143	14	567	46	1433	125	0.565715773318	0.712482218595	0.471	0.518	-0.047
181	BCKDHB	BCKDHB	chr6	+	81053380	81055987	81053380	81053529	81055691	81055987	181	118	15	511	54	2287	125	0.561011136344	0.712482218595	0.301	0.341	-0.04
233	MRPL35	MRPL35	chr2	+	86437602	86440477	86437602	86437736	86439548	86440477	233	172	1	1394	4	1937	125	0.565369086771	0.712482218595	0.917	0.957	-0.04
467	RND3	RND3	chr2	-	151343781	151344209	151343781	151343969	151344062	151344209	467	66	118	92	185	218	125	0.559132195817	0.712482218595	0.243	0.222	0.021
608	MAP3K12	MAP3K12	chr12	-	53880730	53881212	53880730	53880939	53881038	53881212	608	46	16	41	11	224	125	0.566389650113	0.712482218595	0.616	0.675	-0.059
717	DLL3	DLL3	chr19	+	39998469	39999121	39998469	39998554	39998891	39999121	717	0	1	12	23	462	125	0.563110838216	0.712482218595	0.0	0.124	-0.124
930	ZSWIM7	ZSWIM7	chr17	-	15879874	15881477	15879874	15881227	15881357	15881477	930	30	9	133	31	255	125	0.566166363646	0.712482218595	0.62	0.678	-0.058
975	PSMD13	PSMD13	chr11	+	244040	244216	244040	244075	244160	244216	975	0	17	13	443	210	125	0.562129797487	0.712482218595	0.0	0.017	-0.017
579	MRFAP1	MRFAP1	chr4	+	6641817	6642985	6641817	6642886	6642958	6642985	579	1183	50	1253	47	197	125	0.571031471722	0.716898916974	0.938	0.944	-0.006
697	TTC14	TTC14	chr3	+	180325435	180328918	180325435	180325553	180327417	180328918	697	431	1	175	0	1989	125	0.580861342946	0.72779859966	0.964	1.0	-0.036
321	ZNF714	ZNF714	chr19	+	21299612	21307883	21299612	21301688	21307763	21307883	321	118	1	524	8	6200	125	0.582157830435	0.727984348118	0.704	0.569	0.135
953	PHF8	PHF8	chrX	-	53963112	53965679	53963112	53964492	53965594	53965679	953	325	18	413	19	1227	125	0.586544428246	0.732025920291	0.648	0.689	-0.041
6	DNHD1	DNHD1	chr11	+	6518814	6520191	6518814	6518897	6519000	6520191	6	11	5	7	5	228	125	0.588379576475	0.732873578556	0.547	0.434	0.113
732	DHRS4-AS1	DHRS4-AS1	chr14	-	24422982	24423406	24422982	24423242	24423333	24423406	732	3	0	14	2	216	125	0.593325357195	0.737584855807	1.0	0.802	0.198
156	TRAPPC11	TRAPPC11	chr4	+	184629559	184629727	184629559	184629569	184629688	184629727	156	27	0	149	2	244	125	0.597061575654	0.739330154228	1.0	0.974	0.026
834	KCNK7	KCNK7	chr11	-	65360325	65361345	65360325	65360681	65360946	65361345	834	6	1	3	0	390	125	0.596280951945	0.739330154228	0.658	1.0	-0.342
526	GOLGA8A	GOLGA8A	chr15	-	34678825	34680153	34678825	34678942	34680033	34680153	526	820	2	151	0	1216	125	0.599213560546	0.740548532916	0.977	1.0	-0.023
905	C14orf132	C14orf132	chr14	+	96552847	96560308	96552847	96553099	96559858	96560308	905	2690	1	1262	0	6884	125	0.601766206873	0.742256371902	0.98	1.0	-0.02
1024	ARFRP1	ARFRP1	chr20	-	62329994	62332054	62329994	62331882	62331953	62332054	1024	9	42	26	97	196	125	0.605874918436	0.742681585082	0.12	0.146	-0.026
425	COCH	COCH	chr14	+	31343740	31344178	31343740	31343797	31344121	31344178	425	1	0	11	5	449	125	0.604973146096	0.742681585082	1.0	0.38	0.62
444	PIP4K2C	PIP4K2C	chr12	+	57995308	57997211	57995308	57995419	57995708	57997211	444	71	0	1089	6	414	125	0.606796626297	0.742681585082	1.0	0.982	0.018
747	CIART	CIART	chr1	+	150254942	150256043	150254942	150255028	150255617	150256043	747	22	0	56	1	714	125	0.605739462745	0.742681585082	1.0	0.907	0.093
721	R3HCC1	R3HCC1	chr8	+	23147378	23147982	23147378	23147732	23147847	23147982	721	110	1	290	1	240	125	0.608264120907	0.743043261378	0.983	0.993	-0.01
984	SMARCC2	SMARCC2	chr12	-	56558086	56558515	56558086	56558152	56558431	56558515	984	96	4	361	11	404	125	0.609550960514	0.743183286473	0.881	0.91	-0.029
314	IDH3G	IDH3G	chrX	-	153051220	153051727	153051220	153051428	153051666	153051727	314	38	143	65	275	363	125	0.613533115326	0.746602677767	0.084	0.075	0.009
86	PDE4D	PDE4D	chr5	-	58334685	58335339	58334685	58334798	58334884	58335339	86	23	13	2	2	211	125	0.62243431598	0.755983441248	0.512	0.372	0.14
296	NEK1	NEK1	chr4	-	170533170	170533778	170533170	170533294	170533372	170533778	296	7	7	20	27	203	125	0.630743963151	0.764611228753	0.381	0.313	0.068
632	AMZ2	AMZ2	chr17	+	66244144	66244846	66244144	66244227	66244780	66244846	632	127	5	336	17	678	125	0.632281758989	0.764991540933	0.824	0.785	0.039
920	EFEMP2	EFEMP2	chr11	-	65633911	65634550	65633911	65634183	65634315	65634550	920	71	30	106	39	257	125	0.633470913233	0.764991540933	0.535	0.569	-0.034
216	DDIT3	DDIT3	chr12	-	57911051	57911536	57911051	57911378	57911488	57911536	216	183	40	46	12	235	125	0.636608681343	0.767319209071	0.709	0.671	0.038
13	SLC35C2	SLC35C2	chr20	-	44987025	44987402	44987025	44987197	44987329	44987402	13	84	1	308	2	257	125	0.640855165419	0.768057041353	0.976	0.987	-0.011
464	VAMP1	VAMP1	chr12	-	6571403	6574107	6571403	6572008	6574055	6574107	464	573	1	181	0	2172	125	0.639725476228	0.768057041353	0.971	1.0	-0.029
722	R3HCC1	R3HCC1	chr8	+	23147378	23147982	23147378	23147438	23147564	23147982	722	76	1	154	1	251	125	0.639950367728	0.768057041353	0.974	0.987	-0.013
325	GCH1	GCH1	chr14	-	55308723	55310861	55308723	55309772	55310718	55310861	325	2840	24	366	4	1071	125	0.643668169822	0.768522824232	0.932	0.914	0.018
936	ZNF438	ZNF438	chr10	-	31137459	31139296	31137459	31138372	31139150	31139296	936	40	0	124	1	903	125	0.643156107768	0.768522824232	1.0	0.945	0.055
849	CRB3	CRB3	chr19	+	6466476	6467230	6466476	6466620	6466961	6467230	849	2	0	783	124	466	125	0.653645957659	0.778969054804	1.0	0.629	0.371
566	ARL13B	ARL13B	chr3	+	93772030	93774522	93772030	93772144	93772300	93774522	566	131	1	67	1	281	125	0.657726498021	0.782361350366	0.983	0.968	0.015
459	TTI2	TTI2	chr8	-	33369484	33370703	33369484	33370230	33370599	33370703	459	1	1	28	13	494	125	0.659274887374	0.782734604111	0.202	0.353	-0.151
683	POLR3H	POLR3H	chr22	-	41939994	41940493	41939994	41940125	41940431	41940493	683	71	2	63	1	431	125	0.660817785767	0.78309995547	0.911	0.948	-0.037
622	UBE2V1	UBE2V1	chr20	-	48732021	48732496	48732021	48732158	48732235	48732496	622	3	0	9	1	202	125	0.666963628077	0.788908470524	1.0	0.848	0.152
127	PPCS	PPCS	chr1	+	42922164	42923021	42922164	42922395	42922917	42923021	127	56	0	209	1	647	125	0.679713259128	0.799373612657	1.0	0.976	0.024
167	TRHDE-AS1	TRHDE-AS1	chr12	-	72665602	72667289	72665602	72665942	72666544	72667289	167	64	2	41	2	727	125	0.681559940733	0.799373612657	0.846	0.779	0.067
300	CCDC88A	CCDC88A	chr2	-	55522732	55523192	55522732	55522863	55523085	55523192	300	201	6	95	2	347	125	0.682115338245	0.799373612657	0.923	0.945	-0.022
498	CCNT2	CCNT2	chr2	+	135710799	135716915	135710799	135711949	135712050	135716915	498	117	64	83	41	226	125	0.681027022179	0.799373612657	0.503	0.528	-0.025
728	HSPBP1	HSPBP1	chr19	-	55791402	55791751	55791402	55791476	55791585	55791751	728	26	1	30	2	234	125	0.680785899357	0.799373612657	0.933	0.889	0.044
742	RAI2	RAI2	chrX	-	17818168	17820154	17818168	17819845	17819995	17820154	742	193	5	9	0	275	125	0.702459093212	0.82169569206	0.946	1.0	-0.054
349	TRIM14	TRIM14	chr9	-	100846634	100850287	100846634	100846748	100849723	100850287	349	154	0	657	1	3100	125	0.710243033273	0.827969590618	1.0	0.964	0.036
82	ITPRIPL2	ITPRIPL2	chr16	+	19125253	19132952	19125253	19125446	19125962	19132952	82	12	0	48	1	641	125	0.710434475231	0.827969590618	1.0	0.903	0.097
540	MED23	MED23	chr6	-	131907877	131908986	131907877	131908077	131908848	131908986	540	165	2	241	4	896	125	0.729643360127	0.847364600375	0.92	0.894	0.026
806	MEX3D	MEX3D	chr19	-	1554667	1556922	1554667	1555388	1555575	1556922	806	104	4	145	7	312	125	0.729749324613	0.847364600375	0.912	0.892	0.02
36	PAK6	PAK6	chr15	+	40568127	40569688	40568127	40568306	40569316	40569688	36	37	0	550	3	1135	125	0.73473863299	0.84887062878	1.0	0.953	0.047
707	STX16	STX16	chr20	+	57226308	57227143	57226308	57226490	57227128	57227143	707	649	2	1205	5	763	125	0.735063052366	0.84887062878	0.982	0.975	0.007
985	PAQR6	PAQR6	chr1	-	156215572	156216041	156215572	156215778	156215913	156216041	985	6	5	2	1	260	125	0.734398645924	0.84887062878	0.366	0.49	-0.124
96	MTF2	MTF2	chr1	+	93575786	93575985	93575786	93575803	93575883	93575985	96	41	2	92	6	205	125	0.740640638838	0.853756663679	0.926	0.903	0.023
680	PRRT2	PRRT2	chr16	+	29824310	29827202	29824310	29825254	29825653	29827202	680	20	13	6	3	524	125	0.744737304194	0.856920963446	0.268	0.323	-0.055
856	ARHGAP33	ARHGAP33	chr19	+	36278069	36279724	36278069	36278461	36278545	36279724	856	29	8	24	8	209	125	0.746757253492	0.857688584627	0.684	0.642	0.042
302	C14orf93	C14orf93	chr14	-	23456109	23456843	23456109	23456608	23456728	23456843	302	22	1	36	1	245	125	0.751777365236	0.861893037178	0.918	0.948	-0.03
207	HUS1	HUS1	chr7	-	48002884	48005035	48002884	48004229	48004896	48005035	207	39	12	85	23	792	125	0.756879525385	0.865819255324	0.339	0.368	-0.029
220	JRK	JRK	chr8	-	143738873	143740356	143738873	143739494	143740233	143740356	220	73	2	110	4	864	125	0.759294407328	0.865819255324	0.841	0.799	0.042
914	SDK1	SDK1	chr7	+	4304755	4308631	4304755	4304880	4308309	4308631	914	496	1	94	0	3554	125	0.7592989053	0.865819255324	0.946	1.0	-0.054
301	C14orf93	C14orf93	chr14	-	23467635	23468611	23467635	23467950	23468262	23468611	301	39	2	54	2	437	125	0.763001789508	0.866077190449	0.848	0.885	-0.037
801	GATAD1	GATAD1	chr7	+	92085685	92089381	92085685	92086213	92086675	92089381	801	174	1	234	2	587	125	0.76321184048	0.866077190449	0.974	0.961	0.013
827	C19orf12	C19orf12	chr19	-	30189792	30193884	30189792	30193699	30193754	30193884	827	68	0	103	1	180	125	0.763623264134	0.866077190449	1.0	0.986	0.014
810	ZFAND2B	ZFAND2B	chr2	+	220071505	220071764	220071505	220071567	220071688	220071764	810	26	1	17	1	246	125	0.787649891986	0.891732199141	0.93	0.896	0.034
379	SNHG21	SNHG21	chr15	+	83425655	83425958	83425655	83425691	83425797	83425958	379	4	0	24	1	231	125	0.792552457179	0.894422236098	1.0	0.929	0.071
818	PCID2	PCID2	chr13	-	113831852	113832601	113831852	113832322	113832487	113832601	818	136	21	258	43	290	125	0.792847471115	0.894422236098	0.736	0.721	0.015
561	TMEM175	TMEM175	chr4	+	941903	942403	941903	941942	942198	942403	561	63	12	13	3	381	125	0.796270438249	0.89668820222	0.633	0.587	0.046
831	ACBD5	ACBD5	chr10	-	27529247	27529808	27529247	27529413	27529602	27529808	831	2	2	43	56	314	125	0.79801520166	0.897059641582	0.285	0.234	0.051
394	EGR2	EGR2	chr10	-	64575620	64576126	64575620	64575729	64575829	64576126	394	440	8	8	0	225	125	0.802460071125	0.89913718901	0.968	1.0	-0.032
509	ZBTB7B	ZBTB7B	chr1	+	154975105	154975419	154975105	154975145	154975318	154975419	509	2	0	12	1	298	125	0.803583700242	0.89913718901	1.0	0.834	0.166
563	NOMO2	NOMO2	chr16	-	18511181	18511825	18511181	18511366	18511697	18511825	563	0	1	1	6	456	125	0.805536156716	0.89913718901	0.0	0.044	-0.044
617	CKAP2L	CKAP2L	chr2	-	113513553	113514791	113513553	113513711	113514469	113514791	617	55	0	1161	3	883	125	0.804846043636	0.89913718901	1.0	0.982	0.018
400	ZNF582-AS1	ZNF582-AS1	chr19	+	56905044	56905810	56905044	56905422	56905585	56905810	400	2	13	0	1	288	125	0.817302187492	0.910667112249	0.063	0.0	0.063
118	TRMT2B	TRMT2B	chrX	-	100306239	100306722	100306239	100306355	100306632	100306722	118	18	2	34	3	402	125	0.819400269939	0.911403107265	0.737	0.779	-0.042
1038	EIF6	EIF6	chr20	-	33872183	33872520	33872183	33872295	33872499	33872520	1038	9	0	272	4	329	125	0.822245930758	0.912200135333	1.0	0.963	0.037
979	TYMP	TYMP	chr22	-	50967924	50968514	50967924	50968160	50968332	50968514	979	28	2	2	0	297	125	0.822994443865	0.912200135333	0.855	1.0	-0.145
202	VIPAS39	VIPAS39	chr14	-	77923437	77923983	77923437	77923708	77923837	77923983	202	10	4	4	2	254	125	0.844936100702	0.933256947465	0.552	0.496	0.056
790	ATXN2L	ATXN2L	chr16	+	28847253	28848558	28847253	28847443	28848048	28848558	790	663	113	449	79	730	125	0.843697438164	0.933256947465	0.501	0.493	0.008
39	GAA	GAA	chr17	+	78075354	78075689	78075354	78075424	78075609	78075689	39	6	4	2	1	310	125	0.850646324309	0.937930034108	0.377	0.446	-0.069
735	CCDC125	CCDC125	chr5	-	68616063	68616407	68616063	68616172	68616291	68616407	735	44	2	74	4	244	125	0.856148885194	0.940760913626	0.919	0.905	0.014
855	GLG1	GLG1	chr16	-	74481325	74487232	74481325	74486029	74487068	74487232	855	1927	18	2525	25	1164	125	0.856181462401	0.940760913626	0.92	0.916	0.004
708	OXSM	OXSM	chr3	+	25832480	25833488	25832480	25833187	25833436	25833488	708	11	0	102	1	374	125	0.860071451021	0.942219024402	1.0	0.972	0.028
986	GLYCTK	GLYCTK	chr3	+	52326275	52329272	52326275	52327208	52327322	52329272	986	15	3	57	13	239	125	0.86048078096	0.942219024402	0.723	0.696	0.027
1056	GPX8	GPX8	chr5	+	54455945	54456224	54455945	54456071	54456157	54456224	1056	75	10	367	46	211	125	0.866806885907	0.944253549253	0.816	0.825	-0.009
858	TRIM52-AS1	TRIM52-AS1	chr5	+	180690628	180691567	180690628	180690790	180691052	180691567	858	216	2	88	1	387	125	0.866403864765	0.944253549253	0.972	0.966	0.006
85	CHPF2	CHPF2	chr7	+	150929574	150931360	150929574	150929900	150931171	150931360	85	890	3	1566	6	1396	125	0.866688846964	0.944253549253	0.964	0.959	0.005
454	BIRC3	BIRC3	chr11	+	102192567	102196093	102192567	102192631	102195191	102196093	454	25	0	767	3	2685	125	0.874893656403	0.950910188474	1.0	0.922	0.078
514	TMED4	TMED4	chr7	-	44621321	44621894	44621321	44621422	44621652	44621894	514	39	3	34	3	355	125	0.877417129743	0.950910188474	0.821	0.8	0.021
754	INTS6	INTS6	chr13	-	52026550	52027275	52026550	52026636	52027128	52027275	754	131	2	54	1	617	125	0.875986289396	0.950910188474	0.93	0.916	0.014
934	ASTN2	ASTN2	chr9	-	119187503	119188367	119187503	119187905	119188154	119188367	934	201	1	18	0	374	125	0.887836679072	0.960560502614	0.985	1.0	-0.015
209	MRPS12	MRPS12	chr19	+	39421593	39421983	39421593	39421811	39421915	39421983	209	5	12	27	70	229	125	0.890447249247	0.961743707023	0.185	0.174	0.011
221	JRK	JRK	chr8	-	143738873	143746087	143738873	143740356	143745894	143746087	221	534	2	704	3	5663	125	0.895939501302	0.965282259633	0.855	0.838	0.017
962	FAM96B	FAM96B	chr16	-	66967889	66968326	66967889	66968069	66968159	66968326	962	67	2	148	5	215	125	0.89676853458	0.965282259633	0.951	0.945	0.006
935	ASTN2	ASTN2	chr9	-	119187503	119188367	119187503	119187905	119188133	119188367	935	182	1	15	0	353	125	0.90046147865	0.967614538075	0.985	1.0	-0.015
565	PRSS23	PRSS23	chr11	+	86518672	86522273	86518672	86518829	86518925	86522273	565	149	5	3222	103	221	125	0.91098911413	0.976881742387	0.944	0.947	-0.003
937	THUMPD1	THUMPD1	chr16	-	20744985	20748608	20744985	20747680	20748181	20748608	937	290	50	209	37	626	125	0.912167179011	0.976881742387	0.537	0.53	0.007
446	FAM3A	FAM3A	chrX	-	153744083	153744566	153744083	153744136	153744233	153744566	446	25	21	40	35	222	125	0.914805913093	0.978055563071	0.401	0.392	0.009
738	AMACR	AMACR	chr5	-	33987090	33989607	33987090	33988466	33989215	33989607	738	28	0	389	1	874	125	0.919482160728	0.981400151349	1.0	0.982	0.018
341	TMEM9	TMEM9	chr1	-	201122985	201123683	201122985	201123087	201123489	201123683	341	30	7	16	4	527	125	0.924921848572	0.98389337583	0.504	0.487	0.017
933	ASTN2	ASTN2	chr9	-	119187503	119188367	119187503	119187905	119188188	119188367	933	257	1	18	0	408	125	0.924733913303	0.98389337583	0.987	1.0	-0.013
832	FZD6	FZD6	chr8	+	104312183	104312512	104312183	104312312	104312427	104312512	832	2	0	326	11	240	125	0.929908964125	0.98754151299	1.0	0.939	0.061
103	RECQL	RECQL	chr12	-	21654103	21654603	21654103	21654149	21654346	21654603	103	40	7	104	19	322	125	0.932442049537	0.988575684626	0.689	0.68	0.009
351	MIER1	MIER1	chr1	+	67450254	67454302	67450254	67450275	67452085	67454302	351	563	2	1041	4	1935	125	0.938288633982	0.993113512428	0.948	0.944	0.004
393	AMT	AMT	chr3	-	49454210	49455151	49454210	49454800	49455047	49455151	393	84	4	45	2	372	125	0.946682469979	0.997305283779	0.876	0.883	-0.007
581	TP73-AS1	TP73-AS1	chr1	-	3652547	3656951	3652547	3654418	3656796	3656951	581	436	6	701	10	2503	125	0.948541145298	0.997305283779	0.784	0.778	0.006
634	AMZ2	AMZ2	chr17	+	66244144	66244846	66244144	66244227	66244784	66244846	634	129	1	349	3	682	125	0.947153184963	0.997305283779	0.959	0.955	0.004
823	DAZAP2	DAZAP2	chr12	+	51634654	51634900	51634654	51634713	51634779	51634900	823	939	8	1920	17	191	125	0.947625233678	0.997305283779	0.987	0.987	0.0
55	THEMIS2	THEMIS2	chr1	+	28208481	28209554	28208481	28208636	28209023	28209554	55	4	0	451	2	512	125	0.950643508234	0.997860901027	1.0	0.982	0.018
1006	RPL28	RPL28	chr19	+	55899297	55903451	55899297	55899416	55899610	55903451	1006	63	5958	45	4723	319	125	1	1.0	0.004	0.004	0.0
100	NUDT16	NUDT16	chr3	+	131102005	131107674	131102005	131102116	131102187	131107674	100	7	0	274	1	196	125	1	1.0	1.0	0.994	0.006
1011	BAIAP2	BAIAP2	chr17	+	79089569	79091232	79089569	79089617	79090029	79091232	1011	644	4	312	2	537	125	0.96752268175	1.0	0.974	0.973	0.001
1032	ARHGDIA	ARHGDIA	chr17	-	79825594	79826951	79825594	79826819	79826931	79826951	1032	2468	8	5548	14	237	125	1	1.0	0.994	0.995	-0.001
10	FAM96A	FAM96A	chr15	-	64364757	64367736	64364757	64365227	64367690	64367736	10	14	69	33	471	2588	125	1	1.0	0.01	0.003	0.007
189	SKP1	SKP1	chr5	-	133492081	133494286	133492081	133493459	133494145	133494286	189	123	1926	3	2137	811	125	1	1.0	0.01	0.0	0.01
225	TSNAXIP1	TSNAXIP1	chr16	+	67859569	67859979	67859569	67859739	67859819	67859979	225	27	13	2	1	205	125	0.976251588925	1.0	0.559	0.549	0.01
226	ENG	ENG	chr9	-	130577290	130578332	130577290	130578085	130578221	130578332	226	4	33	2	16	261	125	0.968320220108	1.0	0.055	0.056	-0.001
309	AMBRA1	AMBRA1	chr11	-	46563494	46564948	46563494	46564531	46564801	46564948	309	42	25	48	29	395	125	0.966729097716	1.0	0.347	0.344	0.003
316	TMEM106A	TMEM106A	chr17	+	41365039	41365271	41365039	41365064	41365208	41365271	316	15	1	14	1	269	125	0.966275547143	1.0	0.875	0.867	0.008
327	LINC00869	LINC00869	chr1	-	144300467	144301536	144300467	144300752	144301349	144301536	327	8	2	12	3	722	125	0.999435173982	1.0	0.409	0.409	0.0
332	SPIN2B	SPIN2B	chrX	-	57146114	57147064	57146114	57146534	57146837	57147064	332	24	4	43	7	428	125	0.972373020503	1.0	0.637	0.642	-0.005
448	ZKSCAN1	ZKSCAN1	chr7	+	99621041	99621555	99621041	99621084	99621174	99621555	448	68	1	70	1	215	125	0.986958470998	1.0	0.975	0.976	-0.001
458	TTI2	TTI2	chr8	-	33369484	33370703	33369484	33370230	33370477	33370703	458	1	0	27	1	372	125	0.982278807827	1.0	1.0	0.901	0.099
512	TSEN34	TSEN34	chr19	+	54697029	54698394	54697029	54697173	54697476	54698394	512	519	1	1537	3	428	125	1	1.0	0.993	0.993	0.0
520	TUBB	TUBB	chr6	+	30691116	30693203	30691116	30691205	30691811	30693203	520	13191	141	65804	702	731	125	0.997051737606	1.0	0.941	0.941	0.0
530	SH3GLB2	SH3GLB2	chr9	-	131770071	131771070	131770071	131770429	131770962	131771070	530	345	0	1639	2	658	125	1	1.0	1.0	0.994	0.006
575	USP39	USP39	chr2	+	85875883	85876407	85875883	85875976	85876139	85876407	575	215	18	461	39	288	125	0.976075297903	1.0	0.838	0.837	0.001
577	ATF3	ATF3	chr1	+	212788359	212788603	212788359	212788402	212788489	212788603	577	2059	4	785	1	212	125	1	1.0	0.997	0.998	-0.001
593	KCNC4	KCNC4	chr1	+	110774842	110776674	110774842	110775219	110775532	110776674	593	52	1	210	4	438	125	0.979030516723	1.0	0.937	0.937	0.0
594	CXCL12	CXCL12	chr10	-	44872509	44874171	44872509	44873353	44874084	44874171	594	2584	14	10	0	856	125	0.955361432371	1.0	0.964	1.0	-0.036
696	PLEKHG5	PLEKHG5	chr1	-	6527884	6528646	6527884	6527958	6528158	6528646	696	60	1	186	3	325	125	0.965822404504	1.0	0.958	0.96	-0.002
706	STX16	STX16	chr20	+	57226308	57227194	57226308	57226470	57227128	57227194	706	677	1	1265	2	783	125	1	1.0	0.991	0.99	0.001
719	PRRC1	PRRC1	chr5	+	126887398	126890780	126887398	126887570	126889488	126890780	719	660	0	1834	1	2043	125	1	1.0	1.0	0.991	0.009
89	RECQL5	RECQL5	chr17	-	73645793	73647345	73645793	73646798	73647265	73647345	89	2	1	10	5	592	125	0.991047882777	1.0	0.297	0.297	0.0
915	NEIL2	NEIL2	chr8	+	11627171	11627844	11627171	11627300	11627682	11627844	915	8	1	17	2	507	125	0.963454928856	1.0	0.664	0.677	-0.013
921	CD164	CD164	chr6	-	109687716	109690220	109687716	109689528	109690124	109690220	921	1683	2	4821	2	721	125	1	1.0	0.993	0.998	-0.005
941	ADARB1	ADARB1	chr21	+	46641932	46646478	46641932	46643492	46645461	46646478	941	272	5	52	1	2094	125	0.960760019918	1.0	0.765	0.756	0.009
958	CDK5RAP3	CDK5RAP3	chr17	+	46058802	46059152	46058802	46058825	46058952	46059152	958	907	11	652	8	252	125	0.985527376852	1.0	0.976	0.976	0.0
97	CLDN19	CLDN19	chr1	-	43198763	43201701	43198763	43200805	43201548	43201701	97	2	0	203	3	868	125	0.998423835765	1.0	1.0	0.907	0.093
