# Supplementary material for: Characterization of alternative mRNA splicing in cultured cell populations representing progressive stages of human fetal kidney development
Source: Sci Rep. 2022 Nov 15;12:19548. doi: 10.1038/s41598-022-24147-z (PMC9666651; doi:10.1038/s41598-022-24147-z)
Supplement: Supplementary file 13 — Supplementary Information 13. [file 41598_2022_24147_MOESM13_ESM.zip › _Program/Data/rMATS/W037-NPS3/MATS_output/SE.MATS.JunctionCountOnly.txt]

ID	GeneID	geneSymbol	chr	strand	exonStart_0base	exonEnd	upstreamES	upstreamEE	downstreamES	downstreamEE	ID	IJC_SAMPLE_1	SJC_SAMPLE_1	IJC_SAMPLE_2	SJC_SAMPLE_2	IncFormLen	SkipFormLen	PValue	FDR	IncLevel1	IncLevel2	IncLevelDifference
10105	AHCYL1	AHCYL1	chr1	+	110558046	110558153	110557384	110557479	110558965	110559082	10105	156	35	961	0	231	125	0.0	0.0	0.707	1.0	-0.293
10303	KRAS	KRAS	chr12	-	25368370	25368494	25357722	25362845	25378547	25378707	10303	4	176	101	171	248	125	0.0	0.0	0.011	0.229	-0.218
10370	ABI1	ABI1	chr10	-	27060003	27060018	27059173	27059274	27065993	27066170	10370	93	34	4	394	139	125	0.0	0.0	0.711	0.009	0.702
10636	SRSF2	SRSF2	chr17	-	74731853	74731957	74730196	74731240	74732235	74732546	10636	475	1335	156	1838	228	125	0.0	0.0	0.163	0.044	0.119
10660	YAP1	YAP1	chr11	+	102080247	102080295	102076623	102076805	102094352	102094483	10660	58	163	386	149	172	125	0.0	0.0	0.205	0.653	-0.448
10824	STAU1	STAU1	chr20	-	47782533	47782822	47770469	47770608	47790731	47790806	10824	152	120	54	285	250	125	0.0	0.0	0.388	0.087	0.301
10900	MYO1B	MYO1B	chr2	+	192265474	192265561	192265107	192265194	192272840	192272915	10900	223	28	69	187	211	125	0.0	0.0	0.825	0.179	0.646
10901	MYO1B	MYO1B	chr2	+	192265474	192265561	192265107	192265194	192267357	192267444	10901	444	9	109	45	211	125	0.0	0.0	0.967	0.589	0.378
10904	MYO1B	MYO1B	chr2	+	192267357	192267444	192265107	192265194	192272840	192272915	10904	108	28	86	187	211	125	0.0	0.0	0.696	0.214	0.482
11364	CSNK1D	CSNK1D	chr17	-	80203851	80203915	80200536	80202707	80206750	80206890	11364	409	275	666	18	188	125	0.0	0.0	0.497	0.961	-0.464
1188	DDX3X	DDX3X	chrX	+	41198288	41198336	41196660	41196718	41200736	41200869	1188	1281	82	1821	7	172	125	0.0	0.0	0.919	0.995	-0.076
11968	PICALM	PICALM	chr11	-	85689112	85689136	85687665	85687725	85692171	85692271	11968	67	108	1217	69	148	125	0.0	0.0	0.344	0.937	-0.593
1209	KRT8	KRT8	chr12	-	53292244	53292303	53290970	53291402	53292462	53292683	1209	5	0	14848	1	183	125	0.0	0.0	1.0	1.0	0.0
1210	KRT8	KRT8	chr12	-	53294942	53295003	53294371	53294467	53295647	53295856	1210	5	0	31216	1	185	125	0.0	0.0	1.0	1.0	0.0
12185	ITGB1	ITGB1	chr10	-	33208812	33209012	33200813	33201052	33209172	33209313	12185	1107	9	17330	7	250	125	0.0	0.0	0.984	0.999	-0.015
12257	RPL17	RPL17	chr18	-	47018105	47018203	47017901	47017954	47018644	47018834	12257	108	58	189	732	222	125	0.0	0.0	0.512	0.127	0.385
12454	CLTB	CLTB	chr5	-	175833157	175833709	175824930	175825048	175837257	175837304	12454	54	203	8	447	250	125	0.0	0.0	0.117	0.009	0.108
12509	MYL6	MYL6	chr12	+	56553370	56553514	56552467	56552495	56553758	56553932	12509	5650	228	25955	236	250	125	0.0	0.0	0.925	0.982	-0.057
12511	MYL6	MYL6	chr12	+	56554409	56554454	56554026	56554104	56555170	56555366	12511	2183	408	2098	6738	169	125	0.0	0.0	0.798	0.187	0.611
12534	SMC5	SMC5	chr9	+	72961520	72961565	72959059	72959185	72961981	72962077	12534	199	0	124	54	169	125	0.0	0.0	1.0	0.629	0.371
12576	HSP90AB1	HSP90AB1	chr6	+	44216353	44216513	44214694	44214932	44217113	44217320	12576	9444	134	9662	14	250	125	0.0	0.0	0.972	0.997	-0.025
12707	RBM10	RBM10	chrX	+	47034417	47034491	47032526	47032596	47035898	47035985	12707	200	53	382	5	198	125	0.0	0.0	0.704	0.98	-0.276
12889	C21orf59	C21orf59	chr21	-	33974581	33974677	33973983	33974283	33975470	33975602	12889	276	47	817	6	220	125	0.0	0.0	0.769	0.987	-0.218
13017	SREK1	SREK1	chr5	+	65454636	65454760	65449290	65449424	65455046	65455162	13017	252	29	29	87	248	125	0.0	0.0	0.814	0.144	0.67
13061	SSBP3	SSBP3	chr1	-	54723741	54723822	54722799	54722859	54747110	54747200	13061	79	227	134	75	205	125	0.0	0.0	0.175	0.521	-0.346
1306	MMP7	MMP7	chr11	-	102395666	102395795	102393970	102394132	102398254	102398403	1306	3	0	11909	1	250	125	0.0	0.0	1.0	1.0	0.0
13257	NUBP2	NUBP2	chr16	+	1836757	1836956	1836537	1836656	1837677	1837832	13257	66	61	314	24	250	125	0.0	0.0	0.351	0.867	-0.516
13337	TFDP1	TFDP1	chr13	+	114292132	114292211	114290848	114291015	114294434	114295788	13337	111	40	909	27	203	125	0.0	0.0	0.631	0.954	-0.323
13464	RXRB	RXRB	chr6	-	33163139	33163231	33162721	33162827	33163346	33163479	13464	65	51	196	9	216	125	0.0	0.0	0.424	0.926	-0.502
13814	ADRM1	ADRM1	chr20	+	60883423	60883526	60883076	60883234	60883710	60883918	13814	390	400	1266	47	227	125	0.0	0.0	0.349	0.937	-0.588
13956	SH3YL1	SH3YL1	chr2	-	242797	242871	234159	234272	247537	247602	13956	23	21	1	232	198	125	0.0	0.0	0.409	0.003	0.406
14293	CALU	CALU	chr7	+	128387606	128388421	128379345	128379486	128388626	128388858	14293	126	143	25	686	250	125	0.0	0.0	0.306	0.018	0.288
14351	ITGB3BP	ITGB3BP	chr1	-	63913235	63913285	63912476	63912527	63919588	63919645	14351	64	2	49	130	174	125	0.0	0.0	0.958	0.213	0.745
14376	CLSTN1	CLSTN1	chr1	-	9797555	9797612	9795942	9796100	9801151	9801314	14376	368	3	422	517	181	125	0.0	0.0	0.988	0.36	0.628
14377	CLSTN1	CLSTN1	chr1	-	9816538	9816568	9815171	9815367	9833329	9833452	14377	156	68	24	639	154	125	0.0	0.0	0.651	0.03	0.621
14654	VEGFA	VEGFA	chr6	+	43748468	43748540	43746625	43746655	43749692	43749824	14654	76	297	364	324	196	125	0.0	0.0	0.14	0.417	-0.277
14904	SVIL	SVIL	chr10	-	29815889	29815985	29813400	29813644	29818633	29818773	14904	64	47	6	491	220	125	0.0	0.0	0.436	0.007	0.429
15007	SLC4A7	SLC4A7	chr3	-	27450846	27451021	27446320	27446454	27453132	27453239	15007	28	39	307	2	250	125	0.0	0.0	0.264	0.987	-0.723
15056	P2RX5-TAX1BP3	P2RX5-TAX1BP3	chr17	-	3567488	3567566	3566186	3567179	3567972	3568092	15056	223	29	2175	14	202	125	0.0	0.0	0.826	0.99	-0.164
1520	SNHG6	SNHG6	chr8	-	67834558	67834627	67834164	67834349	67834848	67834960	1520	1377	298	934	19	193	125	0.0	0.0	0.75	0.97	-0.22
15223	TJP1	TJP1	chr15	-	30011980	30012220	30010469	30011342	30012561	30012912	15223	70	171	375	157	250	125	0.0	0.0	0.17	0.544	-0.374
15242	SLC25A39	SLC25A39	chr17	-	42397989	42398099	42397722	42397804	42398425	42398599	15242	480	55	2054	9	234	125	0.0	0.0	0.823	0.992	-0.169
15651	GUK1	GUK1	chr1	+	228336071	228336157	228335315	228335400	228336365	228336655	15651	1061	224	1409	78	210	125	0.0	0.0	0.738	0.915	-0.177
15778	AK2	AK2	chr1	-	33497144	33497262	33490042	33490168	33502336	33502512	15778	65	183	29	786	242	125	0.0	0.0	0.155	0.019	0.136
1632	MORF4L2	MORF4L2	chrX	-	102939608	102939657	102930425	102931979	102940098	102940188	1632	72	100	240	42	173	125	0.0	0.0	0.342	0.805	-0.463
16736	GMPPB	GMPPB	chr3	-	49759663	49759791	49759397	49759580	49760404	49760547	16736	46	29	187	1	250	125	0.0	0.0	0.442	0.989	-0.547
17149	OAZ1	OAZ1	chr19	+	2271383	2271529	2269484	2269743	2271780	2271953	17149	3590	148	6540	16	250	125	0.0	0.0	0.924	0.995	-0.071
17150	OAZ1	OAZ1	chr19	+	2271389	2271529	2269484	2269743	2271780	2271953	17150	2252	148	4538	16	250	125	0.0	0.0	0.884	0.993	-0.109
17598	MRPL33	MRPL33	chr2	+	27997290	27997397	27995540	27995559	28002299	28002608	17598	111	165	2149	571	231	125	0.0	0.0	0.267	0.671	-0.404
175	ATP5C1	ATP5C1	chr10	+	7848936	7848973	7844720	7844817	7849621	7849762	175	81	263	1548	40	161	125	0.0	0.0	0.193	0.968	-0.775
17611	FN1	FN1	chr2	-	216257653	216257926	216256354	216256537	216259250	216259442	17611	1286	200	4425	2702	250	125	0.0	0.0	0.763	0.45	0.313
17735	CSNK1G3	CSNK1G3	chr5	+	122941032	122941056	122940417	122940524	122950035	122952738	17735	100	28	44	111	148	125	0.0	0.0	0.751	0.251	0.5
17783	LOXL2	LOXL2	chr8	-	23156348	23156460	23154409	23155635	23159539	23159676	17783	580	59	1208	11	236	125	0.0	0.0	0.839	0.983	-0.144
18254	SPTAN1	SPTAN1	chr9	+	131355261	131355321	131353755	131353904	131356453	131356652	18254	37	231	1017	58	184	125	0.0	0.0	0.098	0.923	-0.825
18441	POSTN	POSTN	chr13	-	38160918	38161065	38160275	38160417	38161958	38162123	18441	16313	1	1	0	250	125	0.0	0.0	1.0	1.0	0.0
18445	POSTN	POSTN	chr13	-	38144716	38144806	38143880	38143958	38145505	38145595	18445	14044	1	4	0	214	125	0.0	0.0	1.0	1.0	0.0
18447	POSTN	POSTN	chr13	-	38171320	38171419	38166236	38166301	38172744	38172981	18447	12934	3	2	0	223	125	0.0	0.0	1.0	1.0	0.0
18452	POSTN	POSTN	chr13	-	38153365	38153496	38153155	38153258	38153997	38154128	18452	15013	1	1	0	250	125	0.0	0.0	1.0	1.0	0.0
18457	POSTN	POSTN	chr13	-	38138655	38138697	38136718	38137507	38143436	38143520	18457	9519	1	1	0	166	125	0.0	0.0	1.0	1.0	0.0
18685	RBM39	RBM39	chr20	-	34328446	34328519	34326889	34326939	34328745	34328809	18685	810	390	329	504	197	125	0.0	0.0	0.569	0.293	0.276
1900	ILF3	ILF3	chr19	+	10799225	10799354	10798021	10798384	10799854	10803095	1900	822	73	1152	3	250	125	0.0	0.0	0.849	0.995	-0.146
1907	ILF3	ILF3	chr19	+	10789288	10789380	10787838	10787986	10789772	10789868	1907	1134	90	1798	18	216	125	0.0	0.0	0.879	0.983	-0.104
1910	ILF3	ILF3	chr19	+	10791021	10791119	10790491	10790603	10791694	10791806	1910	800	209	1574	16	222	125	0.0	0.0	0.683	0.982	-0.299
19240	AHSA1	AHSA1	chr14	+	77928984	77929102	77928502	77928585	77930940	77931029	19240	1628	74	1512	3	242	125	0.0	0.0	0.919	0.996	-0.077
19335	WBP5	WBP5	chrX	+	102612010	102612089	102611379	102611534	102612542	102613397	19335	639	444	995	221	203	125	0.0	0.0	0.47	0.735	-0.265
19343	HNRNPH3	HNRNPH3	chr10	+	70097614	70097753	70096955	70097090	70098259	70098399	19343	1006	137	2260	79	250	125	0.0	0.0	0.786	0.935	-0.149
20506	VPS29	VPS29	chr12	-	110937339	110937351	110933816	110934008	110939853	110939945	20506	49	38	22	527	136	125	0.0	0.0	0.542	0.037	0.505
20672	FUS	FUS	chr16	+	31198122	31198157	31196259	31196500	31199645	31199678	20672	1491	99	2283	7	159	125	0.0	0.0	0.922	0.996	-0.074
20725	SEP15	SEP15	chr1	-	87333735	87333785	87328127	87329288	87346344	87346408	20725	461	116	1738	73	174	125	0.0	0.0	0.741	0.945	-0.204
20838	UBE2L3	UBE2L3	chr22	+	21968845	21968954	21965145	21965332	21975803	21978323	20838	92	352	97	1465	233	125	0.0	0.0	0.123	0.034	0.089
20926	MARK3	MARK3	chr14	+	103964838	103964865	103958113	103958371	103969218	103970166	20926	121	51	73	187	151	125	0.0	0.0	0.663	0.244	0.419
20934	MARK3	MARK3	chr14	+	103966492	103966537	103958113	103958371	103969218	103970166	20934	85	51	36	187	169	125	0.0	0.0	0.552	0.125	0.427
22139	ATP1A1	ATP1A1	chr1	+	116937731	116937907	116936152	116936345	116939219	116939356	22139	2122	66	4203	16	250	125	0.0	0.0	0.941	0.992	-0.051
22233	MBNL1	MBNL1	chr3	+	152173330	152173366	152165408	152165562	152174055	152174150	22233	116	9	67	129	160	125	0.0	0.0	0.91	0.289	0.621
22562	LAMC2	LAMC2	chr1	+	183207441	183207556	183206486	183206639	183208498	183208698	22562	1	0	11476	3	239	125	0.0	0.0	1.0	1.0	0.0
22566	LAMC2	LAMC2	chr1	+	183203501	183203581	183201786	183201992	183204709	183204865	22566	1	0	10061	2	204	125	0.0	0.0	1.0	1.0	0.0
22569	LAMC2	LAMC2	chr1	+	183205594	183205739	183204709	183204865	183206486	183206639	22569	6	0	13418	3	250	125	0.0	0.0	1.0	1.0	0.0
22752	RTN4	RTN4	chr2	-	55201830	55201900	55200698	55200757	55209650	55209789	22752	670	77	2332	13	194	125	0.0	0.0	0.849	0.991	-0.142
22754	RTN4	RTN4	chr2	-	55252221	55254621	55214626	55214834	55255299	55255356	22754	239	29	27	47	250	125	0.0	0.0	0.805	0.223	0.582
22756	RTN4	RTN4	chr2	-	55200956	55201003	55200698	55200757	55209650	55209789	22756	403	77	1293	13	171	125	0.0	0.0	0.793	0.986	-0.193
22854	CD151	CD151	chr11	+	834529	834591	832951	833026	836062	836153	22854	168	97	1642	247	186	125	0.0	0.0	0.538	0.817	-0.279
2400	ENAH	ENAH	chr1	-	225692692	225692755	225688693	225688772	225695652	225695719	2400	41	295	464	64	187	125	0.0	0.0	0.085	0.829	-0.744
24422	PARD3	PARD3	chr10	-	34625126	34625171	34620044	34620272	34626202	34626354	24422	29	70	363	26	169	125	0.0	0.0	0.235	0.912	-0.677
24535	PAM	PAM	chr5	+	102309819	102310140	102296861	102296933	102325975	102326105	24535	291	21	324	211	250	125	0.0	0.0	0.874	0.434	0.44
24653	PLOD2	PLOD2	chr3	-	145795648	145795711	145794568	145794682	145796902	145797044	24653	86	4	120	179	187	125	0.0	0.0	0.935	0.309	0.626
24742	LIMCH1	LIMCH1	chr4	+	41640948	41640984	41621204	41621457	41646516	41646643	24742	100	0	47	75	160	125	0.0	0.0	1.0	0.329	0.671
25390	RAI14	RAI14	chr5	+	34813678	34813765	34812284	34812313	34814687	34814774	25390	66	149	774	128	211	125	0.0	0.0	0.208	0.782	-0.574
25422	OSBPL9	OSBPL9	chr1	+	52221991	52222030	52215816	52215867	52226361	52226452	25422	27	41	362	42	163	125	0.0	0.0	0.336	0.869	-0.533
26213	PWP2	PWP2	chr21	+	45538643	45538714	45537700	45537844	45539267	45539404	26213	54	28	288	3	195	125	0.0	0.0	0.553	0.984	-0.431
26250	C9orf89	C9orf89	chr9	+	95874160	95874220	95872849	95873003	95874499	95874571	26250	76	119	182	5	184	125	0.0	0.0	0.303	0.961	-0.658
26792	FKBP4	FKBP4	chr12	+	2906303	2906448	2904107	2904410	2906894	2907037	26792	462	78	1497	1	250	125	0.0	0.0	0.748	0.999	-0.251
27014	EIF3I	EIF3I	chr1	+	32691771	32691921	32690010	32690076	32694099	32694210	27014	752	74	2076	34	250	125	0.0	0.0	0.836	0.968	-0.132
27018	EIF3I	EIF3I	chr1	+	32692003	32692131	32690010	32690076	32694099	32694210	27018	666	74	2094	34	250	125	0.0	0.0	0.818	0.969	-0.151
27241	MAP4K4	MAP4K4	chr2	+	102484490	102484499	102483673	102483771	102486083	102486259	27241	141	101	97	583	133	125	0.0	0.0	0.567	0.135	0.432
27257	PSMD2	PSMD2	chr3	+	184025401	184025496	184025144	184025313	184025677	184025804	27257	453	30	3591	5	219	125	0.0	0.0	0.896	0.998	-0.102
27357	RPL10	RPL10	chrX	+	153628804	153628967	153628143	153628282	153629042	153630680	27357	27084	1277	20752	125	250	125	0.0	0.0	0.914	0.988	-0.074
27359	RPL10	RPL10	chrX	+	153628815	153628967	153628143	153628282	153629042	153630680	27359	11981	1277	9023	125	250	125	0.0	0.0	0.824	0.973	-0.149
2760	FLNA	FLNA	chrX	-	153582983	153583079	153582748	153582851	153583192	153583440	2760	1287	58	5101	33	220	125	0.0	0.0	0.927	0.989	-0.062
27645	LAS1L	LAS1L	chrX	-	64744443	64744494	64743935	64744142	64744844	64744930	27645	72	33	25	176	175	125	0.0	0.0	0.609	0.092	0.517
2769	FLNA	FLNA	chrX	-	153585618	153585642	153583192	153583440	153585801	153585991	2769	638	111	2140	1395	148	125	0.0	0.0	0.829	0.564	0.265
28140	SRP9	SRP9	chr1	+	225974563	225974687	225971001	225971070	225976941	225978168	28140	216	330	326	1875	248	125	0.0	0.0	0.248	0.081	0.167
28168	INF2	INF2	chr14	+	105181620	105181677	105180539	105181193	105185131	105185947	28168	11	50	313	9	181	125	0.0	0.0	0.132	0.96	-0.828
28283	HNRNPAB	HNRNPAB	chr5	+	177637132	177637273	177636330	177636448	177637553	177638184	28283	427	442	1927	408	250	125	0.0	0.0	0.326	0.703	-0.377
29219	COL3A1	COL3A1	chr2	+	189859266	189859320	189858959	189859058	189859449	189859557	29219	18373	2	5	0	178	125	0.0	0.0	1.0	1.0	0.0
29220	COL3A1	COL3A1	chr2	+	189861123	189861222	189860850	189860904	189861890	189861944	29220	20077	19	2	0	223	125	0.0	0.0	0.998	1.0	-0.002
29221	COL3A1	COL3A1	chr2	+	189849485	189849688	189839098	189839294	189849922	189849973	29221	18971	2	4	0	250	125	0.0	0.0	1.0	1.0	0.0
29222	COL3A1	COL3A1	chr2	+	189852806	189852860	189851784	189851865	189853315	189853369	29222	7287	3	1	0	178	125	0.0	0.0	0.999	1.0	-0.001
29227	COL3A1	COL3A1	chr2	+	189861890	189861944	189861123	189861222	189862061	189862115	29227	17237	5	4	0	178	125	0.0	0.0	1.0	1.0	0.0
29670	TBRG4	TBRG4	chr7	-	45143697	45143855	45142931	45143042	45144136	45144308	29670	45	19	487	2	250	125	0.0	0.0	0.542	0.992	-0.45
29749	FGFR2	FGFR2	chr10	-	123276832	123276977	123274630	123274833	123278195	123278343	29749	149	1	0	36	250	125	0.0	0.0	0.987	0.0	0.987
29751	FGFR2	FGFR2	chr10	-	123278195	123278343	123276832	123276977	123279492	123279683	29751	5	126	29	0	250	125	0.0	0.0	0.019	1.0	-0.981
30102	SAT1	SAT1	chrX	+	23802410	23802520	23801916	23802000	23803444	23803546	30102	248	362	832	3025	234	125	0.0	0.0	0.268	0.128	0.14
30140	EIF4G1	EIF4G1	chr3	+	184033919	184034006	184032282	184032462	184035108	184035285	30140	61	49	235	11	211	125	0.0	0.0	0.424	0.927	-0.503
30154	EIF4G1	EIF4G1	chr3	+	184035108	184035285	184032282	184032462	184035504	184035604	30154	329	47	1089	5	250	125	0.0	0.0	0.778	0.991	-0.213
30158	EIF4G1	EIF4G1	chr3	+	184033276	184033333	184032282	184032462	184035108	184035285	30158	25	49	211	11	181	125	0.0	0.0	0.261	0.93	-0.669
30159	EIF4G1	EIF4G1	chr3	+	184033276	184033333	184032282	184032462	184035504	184035604	30159	32	47	210	5	181	125	0.0	0.0	0.32	0.967	-0.647
30230	FLNB	FLNB	chr3	+	58127584	58127623	58124008	58124256	58128376	58128479	30230	0	67	591	26	163	125	0.0	0.0	0.0	0.946	-0.946
30233	FLNB	FLNB	chr3	+	58127584	58127656	58124008	58124256	58128376	58128479	30233	1	67	1379	26	196	125	0.0	0.0	0.009	0.971	-0.962
3033	PAQR3	PAQR3	chr4	-	79856274	79856437	79851323	79851479	79860193	79860582	3033	59	64	217	9	250	125	0.0	0.0	0.316	0.923	-0.607
30413	DHX9	DHX9	chr1	+	182824711	182824848	182823164	182823313	182825666	182825713	30413	185	217	68	803	250	125	0.0	0.0	0.299	0.041	0.258
30447	NEU1	NEU1	chr6	-	31828964	31829227	31828215	31828398	31829775	31829968	30447	416	88	708	9	250	125	0.0	0.0	0.703	0.975	-0.272
30466	TRAF7	TRAF7	chr16	+	2224251	2224334	2223921	2224049	2225111	2225151	30466	192	70	617	10	207	125	0.0	0.0	0.624	0.974	-0.35
30739	ANXA2	ANXA2	chr15	-	60689456	60689537	60678226	60678285	60690141	60690185	30739	60	743	2230	8716	205	125	0.0	0.0	0.047	0.135	-0.088
30902	ZFAND2B	ZFAND2B	chr2	+	220073698	220073771	220073293	220073361	220073983	220074373	30902	53	38	186	0	197	125	0.0	0.0	0.469	1.0	-0.531
30953	SBDSP1	SBDSP1	chr7	+	72301271	72301393	72299951	72300362	72302181	72302378	30953	302	39	107	100	246	125	0.0	0.0	0.797	0.352	0.445
31000	SEC31A	SEC31A	chr4	-	83782783	83782861	83778841	83778917	83783686	83783725	31000	251	38	75	91	202	125	0.0	0.0	0.803	0.338	0.465
31001	SEC31A	SEC31A	chr4	-	83782783	83782861	83778841	83778917	83784470	83784545	31001	75	57	22	238	202	125	0.0	0.0	0.449	0.054	0.395
31091	LAMTOR3	LAMTOR3	chr4	-	100815111	100815157	100813156	100813191	100815491	100815703	31091	70	67	277	16	170	125	0.0	0.0	0.434	0.927	-0.493
3151	RPS24	RPS24	chr10	+	79799961	79799983	79796951	79797062	79800372	79800473	3151	9991	26	1285	4168	146	125	0.0	0.0	0.997	0.209	0.788
3152	RPS24	RPS24	chr10	+	79797722	79797740	79796951	79797062	79799961	79799983	3152	5	9990	19	1285	142	125	0.0	0.0	0.0	0.013	-0.013
315	EIF4A2	EIF4A2	chr3	+	186502750	186502890	186502352	186502485	186503671	186503840	315	1641	555	1337	187	250	125	0.0	0.0	0.597	0.781	-0.184
32152	EPB41L3	EPB41L3	chr18	-	5394675	5394792	5392379	5393477	5395065	5395146	32152	327	138	78	146	241	125	0.0	0.0	0.551	0.217	0.334
32293	FURIN	FURIN	chr15	+	91420756	91420845	91420364	91420441	91421361	91421534	32293	517	84	1355	0	213	125	0.0	0.0	0.783	1.0	-0.217
3248	SENP3-EIF4A1	SENP3-EIF4A1	chr17	+	7481482	7481562	7481144	7481234	7481659	7482324	3248	6200	118	12095	11	204	125	0.0	0.0	0.97	0.999	-0.029
32659	RPS6KB2	RPS6KB2	chr11	+	67200596	67200687	67200422	67200513	67200810	67200918	32659	90	49	391	7	215	125	0.0	0.0	0.516	0.97	-0.454
33244	SNHG8	SNHG8	chr4	+	119200098	119200292	119199916	119199947	119200543	119200586	33244	296	219	373	62	250	125	0.0	0.0	0.403	0.751	-0.348
33288	NFYA	NFYA	chr6	+	41048549	41048636	41046767	41046903	41051784	41051931	33288	93	14	9	124	211	125	0.0	0.0	0.797	0.041	0.756
3338	TPD52L2	TPD52L2	chr20	+	62507168	62507228	62505020	62505169	62514071	62514173	3338	170	159	960	220	184	125	0.0	0.0	0.421	0.748	-0.327
3344	CTNND1	CTNND1	chr11	+	57558856	57559145	57529233	57529591	57561481	57561553	3344	115	3	73	110	250	125	0.0	0.0	0.95	0.249	0.701
3346	CTNND1	CTNND1	chr11	+	57558856	57559145	57529233	57529518	57561481	57561553	3346	119	3	82	375	250	125	0.0	0.0	0.952	0.099	0.853
3348	CTNND1	CTNND1	chr11	+	57573932	57573950	57573353	57573507	57574386	57574455	3348	37	68	0	457	142	125	0.0	0.0	0.324	0.0	0.324
3354	CTNND1	CTNND1	chr11	+	57558965	57559145	57529233	57529518	57561481	57561553	3354	115	3	68	375	250	125	0.0	0.0	0.95	0.083	0.867
33619	APLP2	APLP2	chr11	+	129993506	129993674	129992199	129992408	129996594	129996725	33619	955	1121	2180	1600	250	125	0.0	0.0	0.299	0.405	-0.106
34374	P4HB	P4HB	chr17	-	79803746	79803867	79803436	79803618	79804304	79804505	34374	1784	54	5674	1	245	125	0.0	0.0	0.944	1.0	-0.056
3438	SMTN	SMTN	chr22	+	31495047	31495165	31494652	31494826	31495730	31495882	3438	155	33	501	2	242	125	0.0	0.0	0.708	0.992	-0.284
34837	PTMA	PTMA	chr2	+	232576596	232576693	232576057	232576129	232577152	232577226	34837	6514	208	10584	104	221	125	0.0	0.0	0.947	0.983	-0.036
34842	PTMA	PTMA	chr2	+	232576599	232576693	232576057	232576129	232577152	232577226	34842	13768	208	23010	104	218	125	0.0	0.0	0.974	0.992	-0.018
3492	MPRIP	MPRIP	chr17	+	17083920	17083983	17083316	17083402	17088136	17095962	3492	132	208	548	203	187	125	0.0	0.0	0.298	0.643	-0.345
35123	ARHGEF11	ARHGEF11	chr1	-	156908209	156908305	156907040	156907288	156909339	156909702	35123	92	0	7	61	220	125	0.0	0.0	1.0	0.061	0.939
35163	CDK2	CDK2	chr12	+	56363258	56363360	56362561	56362732	56364827	56365031	35163	365	104	624	22	226	125	0.0	0.0	0.66	0.94	-0.28
35319	RPLP1	RPLP1	chr15	+	69745985	69746060	69745158	69745359	69747508	69747626	35319	17824	597	18816	96	199	125	0.0	0.0	0.949	0.992	-0.043
35398	SULF2	SULF2	chr20	-	46288142	46288196	46286149	46287136	46288440	46288474	35398	1138	10	276	91	178	125	0.0	0.0	0.988	0.681	0.307
36039	CD46	CD46	chr1	+	207963597	207963690	207958963	207959027	207966863	207968861	36039	251	58	767	1240	217	125	0.0	0.0	0.714	0.263	0.451
36244	SRSF3	SRSF3	chr6	+	36567597	36568053	36566625	36566760	36568928	36568967	36244	1381	940	495	1909	250	125	0.0	0.0	0.423	0.115	0.308
3628	SPATS2L	SPATS2L	chr2	+	201303844	201304051	201283972	201284219	201305371	201305507	3628	1032	213	1009	761	250	125	0.0	0.0	0.708	0.399	0.309
36352	PTBP1	PTBP1	chr19	+	805491	805569	805012	805187	806407	806556	36352	285	90	814	56	202	125	0.0	0.0	0.662	0.9	-0.238
36387	MYEF2	MYEF2	chr15	-	48459545	48459598	48458317	48458325	48460827	48461036	36387	138	42	381	6	177	125	0.0	0.0	0.699	0.978	-0.279
36949	PPHLN1	PPHLN1	chr12	+	42778741	42778798	42768664	42768876	42781257	42781337	36949	59	79	354	67	181	125	0.0	0.0	0.34	0.785	-0.445
37504	HYOU1	HYOU1	chr11	-	118926461	118926555	118926204	118926283	118926781	118926879	37504	342	42	1102	3	218	125	0.0	0.0	0.824	0.995	-0.171
37723	MAPK1IP1L	MAPK1IP1L	chr14	+	55528397	55528419	55518361	55518521	55529335	55530043	37723	308	154	529	28	146	125	0.0	0.0	0.631	0.942	-0.311
3773	FLNC	FLNC	chr7	+	128490029	128490128	128489384	128489632	128490437	128490537	3773	126	92	132	3	223	125	0.0	0.0	0.434	0.961	-0.527
37909	HNRNPK	HNRNPK	chr9	-	86588816	86588888	86588200	86588314	86589431	86589504	37909	2875	329	6187	339	196	125	0.0	0.0	0.848	0.921	-0.073
37978	MORF4L1	MORF4L1	chr15	+	79177308	79177425	79172853	79172921	79178482	79178569	37978	323	1746	174	2948	241	125	0.0	0.0	0.088	0.03	0.058
38193	DLST	DLST	chr14	+	75352288	75352337	75348593	75348719	75355797	75355850	38193	144	51	429	6	173	125	0.0	0.0	0.671	0.981	-0.31
38561	WBSCR22	WBSCR22	chr7	+	73108321	73108380	73107953	73107999	73111934	73112024	38561	458	41	846	0	183	125	0.0	0.0	0.884	1.0	-0.116
38603	CD59	CD59	chr11	-	33752969	33753014	33743924	33744009	33757927	33758025	38603	90	385	840	1161	169	125	0.0	0.0	0.147	0.349	-0.202
38963	BAIAP2	BAIAP2	chr17	+	79084713	79084759	79082274	79082309	79089569	79091232	38963	7	239	96	36	170	125	0.0	0.0	0.021	0.662	-0.641
39027	APP	APP	chr21	-	27369674	27369731	27354656	27354790	27372329	27372497	39027	1528	1377	2834	1669	181	125	0.0	0.0	0.434	0.54	-0.106
39036	LRRC75A-AS1	LRRC75A-AS1	chr17	+	16342973	16343017	16342640	16342728	16343498	16343567	39036	584	4443	714	2078	168	125	0.0	0.0	0.089	0.204	-0.115
39038	LRRC75A-AS1	LRRC75A-AS1	chr17	+	16342841	16343017	16342300	16342728	16343498	16343567	39038	1275	4443	2495	2078	250	125	0.0	0.0	0.125	0.375	-0.25
39043	LRRC75A-AS1	LRRC75A-AS1	chr17	+	16342894	16343017	16342640	16342728	16343498	16343567	39043	1333	4443	1838	2078	247	125	0.0	0.0	0.132	0.309	-0.177
39475	RPS21	RPS21	chr20	+	60962898	60962970	60962666	60962730	60963364	60963420	39475	11476	191	9367	32	196	125	0.0	0.0	0.975	0.995	-0.02
40066	USO1	USO1	chr4	+	76716488	76716509	76714842	76715054	76720774	76720885	40066	0	141	184	157	145	125	0.0	0.0	0.0	0.503	-0.503
40499	PCBP2	PCBP2	chr12	+	53861588	53861627	53861004	53861077	53862560	53862616	40499	2194	1290	3230	622	163	125	0.0	0.0	0.566	0.799	-0.233
40507	PCBP2	PCBP2	chr12	+	53858543	53858636	53856276	53856351	53859715	53859757	40507	3647	677	3043	947	217	125	0.0	0.0	0.756	0.649	0.107
40537	RPS3A	RPS3A	chr4	+	152021636	152021740	152020724	152020866	152024022	152025357	40537	7914	175	5783	8	228	125	0.0	0.0	0.961	0.997	-0.036
40540	RPS3A	RPS3A	chr4	+	152022126	152022314	152020724	152020866	152024022	152024231	40540	14219	175	9608	8	250	125	0.0	0.0	0.976	0.998	-0.022
40599	NEDD4L	NEDD4L	chr18	+	56002709	56002769	56001049	56001124	56008269	56008401	40599	1	48	464	209	184	125	0.0	0.0	0.014	0.601	-0.587
40661	PER1	PER1	chr17	-	8049275	8049455	8048068	8048311	8049689	8049820	40661	1557	235	47	53	250	125	0.0	0.0	0.768	0.307	0.461
4310	CLK1	CLK1	chr2	-	201724847	201724938	201724402	201724469	201725960	201726189	4310	691	66	41	133	215	125	0.0	0.0	0.859	0.152	0.707
435	RBM5	RBM5	chr3	+	50137964	50138038	50137414	50137484	50140515	50140599	435	154	87	203	9	198	125	0.0	0.0	0.528	0.934	-0.406
4607	ZNF207	ZNF207	chr17	+	30693683	30693776	30692348	30692506	30694790	30695033	4607	886	179	651	482	217	125	0.0	0.0	0.74	0.438	0.302
4700	EIF4G2	EIF4G2	chr11	-	10828366	10828432	10827453	10827594	10828801	10828928	4700	2122	85	5539	31	190	125	0.0	0.0	0.943	0.992	-0.049
4750	WNK1	WNK1	chr12	+	988738	989197	987377	987527	989886	990165	4750	92	47	13	90	250	125	0.0	0.0	0.495	0.067	0.428
4902	ERP29	ERP29	chr12	+	112457559	112457698	112451151	112451413	112459953	112461024	4902	600	88	2884	54	250	125	0.0	0.0	0.773	0.964	-0.191
5160	PLK3	PLK3	chr1	+	45270321	45270451	45270010	45270173	45270937	45271051	5160	248	234	196	30	250	125	0.0	0.0	0.346	0.766	-0.42
5263	EIF4A1	EIF4A1	chr17	+	7481544	7481562	7481144	7481234	7481659	7482324	5263	408	118	639	11	142	125	0.0	0.0	0.753	0.981	-0.228
5277	SHMT2	SHMT2	chr12	+	57625263	57625343	57624585	57624783	57625495	57625696	5277	201	73	906	11	204	125	0.0	0.0	0.628	0.981	-0.353
5322	ANXA5	ANXA5	chr4	-	122599569	122599649	122599048	122599105	122602825	122602916	5322	1579	58	4799	4	204	125	0.0	0.0	0.943	0.999	-0.056
5351	ODC1	ODC1	chr2	-	10584220	10584393	10583827	10583962	10584599	10584773	5351	3906	7	2430	70	250	125	0.0	0.0	0.996	0.946	0.05
5992	CD44	CD44	chr11	+	35229651	35229753	35211381	35211612	35236398	35236461	5992	4	518	1434	255	226	125	0.0	0.0	0.004	0.757	-0.753
6001	CD44	CD44	chr11	+	35232792	35232996	35211381	35211612	35236398	35236461	6001	38	518	2870	255	250	125	0.0	0.0	0.035	0.849	-0.814
6006	CD44	CD44	chr11	+	35231511	35231601	35211381	35211612	35236398	35236461	6006	0	518	119	255	214	125	0.0	0.0	0.0	0.214	-0.214
6027	CD44	CD44	chr11	+	35219667	35219793	35211381	35211612	35236398	35236461	6027	6	518	556	255	250	125	0.0	0.0	0.006	0.522	-0.516
6032	CD44	CD44	chr11	+	35226058	35226187	35211381	35211612	35229651	35229753	6032	30	5	343	1850	250	125	0.0	0.0	0.75	0.085	0.665
6053	KRT7	KRT7	chr12	+	52635255	52635420	52632463	52632559	52636795	52636921	6053	2	0	20853	2	250	125	0.0	0.0	1.0	1.0	0.0
6055	KRT7	KRT7	chr12	+	52639195	52639416	52636795	52636921	52641960	52641995	6055	2	0	13603	4	250	125	0.0	0.0	1.0	0.999	0.001
6157	FDFT1	FDFT1	chr8	+	11660267	11660440	11653081	11653520	11666302	11666400	6157	62	15	3000	9	250	125	0.0	0.0	0.674	0.994	-0.32
622	TRA2A	TRA2A	chr7	-	23561750	23562051	23561325	23561459	23571407	23571660	622	340	93	89	379	250	125	0.0	0.0	0.646	0.105	0.541
6268	VCAN	VCAN	chr5	+	82815167	82818128	82807921	82808215	82832825	82838087	6268	491	202	136	305	250	125	0.0	0.0	0.549	0.182	0.367
6365	YPEL5	YPEL5	chr2	+	30378715	30378776	30371110	30371407	30379493	30379658	6365	67	94	160	27	185	125	0.0	0.0	0.325	0.8	-0.475
6366	YPEL5	YPEL5	chr2	+	30378715	30378776	30369749	30369928	30379493	30379658	6366	68	411	233	339	185	125	0.0	0.0	0.101	0.317	-0.216
6446	ETF1	ETF1	chr5	-	137865243	137865367	137854380	137854556	137878521	137878625	6446	114	559	14	502	248	125	0.0	0.0	0.093	0.014	0.079
6861	GRHL1	GRHL1	chr2	+	10102583	10102660	10101174	10101565	10104014	10104171	6861	11	44	115	0	201	125	0.0	0.0	0.135	1.0	-0.865
7320	MAP3K7	MAP3K7	chr6	-	91254270	91254351	91246055	91246120	91256976	91257106	7320	2	112	135	74	205	125	0.0	0.0	0.011	0.527	-0.516
7369	SLK	SLK	chr10	+	105770573	105770666	105767934	105768114	105777917	105778047	7369	6	178	392	32	217	125	0.0	0.0	0.019	0.876	-0.857
7956	GNAS	GNAS	chr20	+	57473995	57474040	57470666	57470739	57478585	57478640	7956	4520	381	2842	891	169	125	0.0	0.0	0.898	0.702	0.196
7958	GNAS	GNAS	chr20	+	57473995	57474040	57470666	57470739	57478582	57478640	7958	1946	799	1340	1503	169	125	0.0	0.0	0.643	0.397	0.246
8021	NUMB	NUMB	chr14	-	73745988	73746132	73741917	73744001	73749066	73749213	8021	2	74	304	92	250	125	0.0	0.0	0.013	0.623	-0.61
8028	MXRA7	MXRA7	chr17	-	74679928	74680009	74675650	74676961	74681153	74681247	8028	362	108	145	519	205	125	0.0	0.0	0.671	0.146	0.525
8574	RAC1	RAC1	chr7	+	6438292	6438349	6431554	6431672	6439756	6439819	8574	17	865	915	2068	181	125	0.0	0.0	0.013	0.234	-0.221
8643	GOLGA2	GOLGA2	chr9	-	131029472	131029553	131028565	131028604	131029736	131029796	8643	34	134	178	79	205	125	0.0	0.0	0.134	0.579	-0.445
9034	ENO1	ENO1	chr1	-	8930510	8930569	8928046	8928116	8931949	8932045	9034	1609	26	21280	6	183	125	0.0	0.0	0.977	1.0	-0.023
9102	YBX3	YBX3	chr12	-	10862506	10862713	10856649	10856747	10865809	10865932	9102	3407	525	1363	569	250	125	0.0	0.0	0.764	0.545	0.219
9255	TCF7L2	TCF7L2	chr10	+	114724314	114724383	114711241	114711366	114799783	114799885	9255	0	74	89	54	193	125	0.0	0.0	0.0	0.516	-0.516
9383	ADAM15	ADAM15	chr1	+	155033238	155033308	155032680	155032819	155034720	155034845	9383	128	45	435	2	194	125	0.0	0.0	0.647	0.993	-0.346
9618	DNM2	DNM2	chr19	+	10919244	10919256	10916591	10916643	10922939	10923053	9618	33	178	376	272	136	125	0.0	0.0	0.146	0.56	-0.414
9739	RPLP0	RPLP0	chr12	-	120636356	120636542	120635124	120635265	120636656	120636803	9739	18739	1188	32759	244	250	125	0.0	0.0	0.887	0.985	-0.098
9863	EFNA1	EFNA1	chr1	+	155105978	155106044	155103814	155104110	155106205	155106256	9863	156	137	730	83	190	125	0.0	0.0	0.428	0.853	-0.425
14929	PLEKHA1	PLEKHA1	chr10	+	124187791	124187936	124186457	124186547	124189139	124191871	14929	19	1	24	239	250	125	1.11022302463e-16	1.6975459404e-14	0.905	0.048	0.857
16740	GMPPB	GMPPB	chr3	-	49760028	49760187	49759397	49759580	49760404	49760547	16740	92	29	306	1	250	125	1.11022302463e-16	1.6975459404e-14	0.613	0.994	-0.381
30178	PAPOLA	PAPOLA	chr14	+	97026985	97027048	97022511	97022750	97029155	97029230	30178	213	39	805	11	187	125	1.11022302463e-16	1.6975459404e-14	0.785	0.98	-0.195
4747	WNK1	WNK1	chr12	+	977031	978270	971248	971436	980430	980514	4747	53	46	9	133	250	125	1.11022302463e-16	1.6975459404e-14	0.366	0.033	0.333
13333	TFDP1	TFDP1	chr13	+	114292132	114292199	114290848	114291015	114294434	114295788	13333	62	40	432	27	191	125	2.22044604925e-16	3.29176299745e-14	0.504	0.913	-0.409
22896	AKAP9	AKAP9	chr7	+	91671359	91671500	91669987	91670212	91671981	91672085	22896	27	0	10	61	250	125	2.22044604925e-16	3.29176299745e-14	1.0	0.076	0.924
3261	SENP3-EIF4A1	SENP3-EIF4A1	chr17	+	7477863	7477996	7477577	7477626	7478436	7478576	3261	6704	93	13124	10	250	125	2.22044604925e-16	3.29176299745e-14	0.973	0.998	-0.025
3509	NUPL1	NUPL1	chr13	+	25893463	25893488	25889494	25889605	25894667	25894733	3509	88	44	355	16	149	125	2.22044604925e-16	3.29176299745e-14	0.627	0.949	-0.322
36389	MYEF2	MYEF2	chr15	-	48444430	48444481	48444070	48444139	48445988	48446090	36389	99	66	359	36	175	125	2.22044604925e-16	3.29176299745e-14	0.517	0.877	-0.36
39694	GSN	GSN	chr9	+	124062333	124062404	124043747	124043840	124064240	124064445	39694	35	76	49	988	195	125	2.22044604925e-16	3.29176299745e-14	0.228	0.031	0.197
39870	EIF6	EIF6	chr20	-	33868456	33868632	33867744	33867921	33871978	33872064	39870	341	73	3597	204	250	125	2.22044604925e-16	3.29176299745e-14	0.7	0.898	-0.198
38269	LRRFIP1	LRRFIP1	chr2	+	238659842	238659914	238657841	238657967	238661951	238662122	38269	94	220	93	851	196	125	3.33066907388e-16	4.91626941178e-14	0.214	0.065	0.149
1585	NAA20	NAA20	chr20	+	20013151	20013297	20007427	20007563	20013745	20014273	1585	265	44	1214	25	250	125	4.4408920985e-16	6.49875956577e-14	0.751	0.96	-0.209
16547	ACLY	ACLY	chr17	-	40052872	40052902	40049285	40049427	40054001	40054092	16547	102	94	991	242	154	125	4.4408920985e-16	6.49875956577e-14	0.468	0.769	-0.301
37108	SORBS1	SORBS1	chr10	-	97194378	97194474	97192204	97192333	97197246	97197312	37108	35	17	0	55	220	125	6.66133814775e-16	9.7064806335e-14	0.539	0.0	0.539
29510	RBM3	RBM3	chrX	+	48433948	48434055	48433555	48433671	48434701	48434807	29510	3720	88	4513	16	231	125	7.77156117238e-16	1.1276039204e-13	0.958	0.993	-0.035
17656	EEF1D	EEF1D	chr8	-	144668388	144668460	144663455	144663498	144668898	144669022	17656	3574	252	3472	96	196	125	8.881784197e-16	1.28322964307e-13	0.9	0.958	-0.058
37028	SYNCRIP	SYNCRIP	chr6	-	86351009	86351169	86350163	86350282	86352514	86353043	37028	415	102	1504	109	250	125	9.99200722163e-16	1.43754206851e-13	0.67	0.873	-0.203
12127	CDK10	CDK10	chr16	+	89755659	89755732	89753075	89753205	89756960	89757032	12127	98	73	215	21	197	125	1.11022302463e-15	1.57730310295e-13	0.46	0.867	-0.407
23089	NAPA	NAPA	chr19	-	48006679	48006759	48003889	48004006	48018099	48018515	23089	627	55	714	2	204	125	1.11022302463e-15	1.57730310295e-13	0.875	0.995	-0.12
27590	ADD3	ADD3	chr10	+	111892062	111892158	111890120	111890244	111893083	111895323	27590	40	77	268	86	220	125	1.11022302463e-15	1.57730310295e-13	0.228	0.639	-0.411
16952	ATP2A2	ATP2A2	chr12	+	110729824	110729929	110720517	110720600	110734403	110734542	16952	795	59	1178	8	229	125	1.33226762955e-15	1.88490993215e-13	0.88	0.988	-0.108
15387	PDGFA	PDGFA	chr7	-	540067	540136	536896	538211	540752	540879	15387	3	838	15	34	193	125	1.44328993201e-15	2.03354780214e-13	0.002	0.222	-0.22
28288	CKB	CKB	chr14	-	103986805	103986929	103986458	103986648	103987599	103987771	28288	4417	172	1097	0	248	125	1.7763568394e-15	2.49252836021e-13	0.928	1.0	-0.072
29389	ACTN4	ACTN4	chr19	+	39208566	39208714	39207725	39207956	39212177	39212328	29389	1083	7	9351	0	250	125	1.88737914186e-15	2.63745764754e-13	0.987	1.0	-0.013
20500	VPS29	VPS29	chr12	-	110937261	110937351	110933816	110934008	110939853	110939945	20500	19	38	8	527	214	125	2.44249065418e-15	3.38543105023e-13	0.226	0.009	0.217
26376	ARHGEF1	ARHGEF1	chr19	+	42396095	42396194	42392822	42392936	42396401	42396444	26376	121	38	506	14	223	125	2.44249065418e-15	3.38543105023e-13	0.641	0.953	-0.312
1591	NCS1	NCS1	chr9	+	132982003	132982082	132980110	132980249	132984928	132985017	1591	162	25	715	3	203	125	2.88657986403e-15	3.96869812999e-13	0.8	0.993	-0.193
36258	YWHAQ	YWHAQ	chr2	-	9728293	9728457	9727542	9727638	9731520	9731644	36258	2084	49	5853	13	250	125	2.88657986403e-15	3.96869812999e-13	0.955	0.996	-0.041
39868	EIF6	EIF6	chr20	-	33868456	33868625	33867744	33867921	33871978	33872064	39868	179	73	1884	204	250	125	3.33066907388e-15	4.54263293648e-13	0.551	0.822	-0.271
5468	CDK16	CDK16	chrX	+	47085677	47085801	47085363	47085426	47085981	47086102	5468	330	32	1632	13	248	125	3.33066907388e-15	4.54263293648e-13	0.839	0.984	-0.145
30085	ARHGEF10L	ARHGEF10L	chr1	+	17961042	17961057	17958815	17958961	17961329	17961511	30085	1	28	95	23	139	125	3.44169137634e-15	4.67535262387e-13	0.031	0.788	-0.757
532	ARHGEF2	ARHGEF2	chr1	-	155936610	155936678	155936206	155936270	155938946	155939091	532	137	37	363	5	192	125	4.32986979604e-15	5.85855438236e-13	0.707	0.979	-0.272
37719	MARS	MARS	chr12	+	57883678	57883754	57883206	57883341	57883989	57884162	37719	206	28	1086	9	200	125	4.4408920985e-15	5.98502363172e-13	0.821	0.987	-0.166
13213	PDIA6	PDIA6	chr2	-	10925059	10925156	10923516	10924452	10927406	10927565	13213	1822	58	4802	26	221	125	5.66213742559e-15	7.60086219686e-13	0.947	0.991	-0.044
33483	PQLC1	PQLC1	chr18	-	77693968	77694022	77679183	77679400	77703328	77703462	33483	376	110	65	87	178	125	5.77315972805e-15	7.71950695088e-13	0.706	0.344	0.362
34962	NF2	NF2	chr22	+	30079008	30079053	30077427	30077590	30090740	30094589	34962	16	29	386	48	169	125	5.88418203051e-15	7.83722479275e-13	0.29	0.856	-0.566
17809	SLC5A6	SLC5A6	chr2	-	27429350	27429402	27428893	27428961	27429744	27429810	17809	26	17	312	3	176	125	6.2172489379e-15	8.24862011812e-13	0.521	0.987	-0.466
33148	TNFRSF1A	TNFRSF1A	chr12	-	6440018	6440092	6439763	6439877	6442234	6442313	33148	224	66	607	32	198	125	6.88338275268e-15	9.09700394256e-13	0.682	0.923	-0.241
33810	BCLAF1	BCLAF1	chr6	-	136588166	136588313	136582402	136582615	136589299	136589477	33810	907	77	689	174	250	125	8.65973959208e-15	1.14004301495e-12	0.855	0.664	0.191
18017	LENG8	LENG8	chr19	+	54964724	54964835	54963829	54963931	54965608	54965861	18017	432	150	450	40	235	125	9.65894031424e-15	1.26669572267e-12	0.605	0.857	-0.252
34722	MCL1	MCL1	chr1	-	150550719	150550967	150547026	150549967	150551318	150551439	34722	5494	260	2804	42	250	125	1.06581410364e-14	1.39237791156e-12	0.914	0.971	-0.057
26633	SNX14	SNX14	chr6	-	86248555	86248582	86246509	86246642	86251702	86251761	26633	105	36	186	304	151	125	1.07691633389e-14	1.4015120701e-12	0.707	0.336	0.371
29388	ACTN4	ACTN4	chr19	+	39200896	39200982	39200034	39200116	39205108	39205201	29388	391	5	7811	1	210	125	1.3433698598e-14	1.74163049846e-12	0.979	1.0	-0.021
30161	EIF4G1	EIF4G1	chr3	+	184033276	184033333	184032282	184032462	184033550	184033644	30161	69	19	573	4	181	125	1.45439216226e-14	1.87842460442e-12	0.715	0.99	-0.275
6362	YPEL5	YPEL5	chr2	+	30371110	30371407	30369749	30369928	30378715	30378776	6362	131	25	85	105	250	125	1.65423230669e-14	2.12846637589e-12	0.724	0.288	0.436
37828	CD9	CD9	chr12	+	6345357	6345441	6344641	6344731	6346928	6347437	37828	124	1	5722	0	208	125	1.69864122768e-14	2.17738984738e-12	0.987	1.0	-0.013
1521	SNHG6	SNHG6	chr8	-	67834848	67834960	67834558	67834627	67837671	67837777	1521	1808	50	937	97	236	125	2.42028619368e-14	3.09080518149e-12	0.95	0.837	0.113
14650	VEGFA	VEGFA	chr6	+	43748468	43748591	43746625	43746655	43749692	43749824	14650	24	297	130	324	247	125	2.5202062659e-14	3.20639824807e-12	0.039	0.169	-0.13
5965	MTCH1	MTCH1	chr6	-	36949363	36949448	36946280	36946387	36953628	36954327	5965	1422	101	1525	22	209	125	2.60902410787e-14	3.3070592939e-12	0.894	0.976	-0.082
34091	SCD	SCD	chr10	+	102112122	102112253	102107820	102108103	102114183	102114389	34091	361	20	4352	3	250	125	2.76445533132e-14	3.49109753452e-12	0.9	0.999	-0.099
4132	PLD3	PLD3	chr19	+	40871624	40871837	40854331	40854675	40872325	40872417	4132	135	44	325	9	250	125	3.03090885723e-14	3.813464919e-12	0.605	0.948	-0.343
18444	POSTN	POSTN	chr13	-	38144716	38144806	38143880	38143958	38151889	38151935	18444	6377	2	3	0	214	125	3.10862446895e-14	3.89686648962e-12	0.999	1.0	-0.001
4415	NSMF	NSMF	chr9	-	140347004	140347038	140346816	140346887	140347187	140347271	4415	592	93	333	3	158	125	3.71924713249e-14	4.62829085681e-12	0.834	0.989	-0.155
7571	TRAPPC4	TRAPPC4	chr11	+	118890859	118890963	118889852	118890027	118892469	118892596	7571	192	29	1055	13	228	125	3.70814490225e-14	4.62829085681e-12	0.784	0.978	-0.194
11977	MAP7D1	MAP7D1	chr1	+	36640498	36640609	36638964	36639079	36641799	36641922	11977	434	262	848	226	235	125	3.80806497446e-14	4.72158514306e-12	0.468	0.666	-0.198
8378	KIF1C	KIF1C	chr17	+	4903514	4903647	4903144	4903265	4904066	4904143	8378	178	17	1335	0	250	125	3.96349619791e-14	4.8964974587e-12	0.84	1.0	-0.16
5977	ERBB2IP	ERBB2IP	chr5	+	65370851	65371058	65349233	65350779	65372143	65372236	5977	134	87	473	76	250	125	4.86277684786e-14	5.98577986215e-12	0.435	0.757	-0.322
8277	SSFA2	SSFA2	chr2	+	182785323	182785389	182784022	182784173	182786674	182787139	8277	111	87	558	114	190	125	5.10702591328e-14	6.26382239443e-12	0.456	0.763	-0.307
32201	FOSB	FOSB	chr19	+	45974451	45974559	45973886	45974207	45975808	45978437	32201	11021	374	2037	152	232	125	6.48370246381e-14	7.92382806124e-12	0.941	0.878	0.063
8985	NNAT	NNAT	chr20	+	36150759	36150840	36149606	36149805	36151068	36152090	8985	27	113	33	6	205	125	6.60582699652e-14	8.04424582501e-12	0.127	0.77	-0.643
6283	EXOC7	EXOC7	chr17	-	74086409	74086478	74085255	74085401	74090494	74090662	6283	7	160	91	197	193	125	7.11652958785e-14	8.63531350025e-12	0.028	0.23	-0.202
14022	EPCAM	EPCAM	chr2	+	47600946	47601187	47600601	47600709	47602372	47602438	14022	1	0	7743	3	250	125	7.74935671188e-14	9.36985162429e-12	1.0	0.999	0.001
4633	ATF2	ATF2	chr2	-	175939727	175939815	175936977	175939563	175945387	175945493	4633	31	54	2	144	212	125	9.25926002537e-14	1.11559360101e-11	0.253	0.008	0.245
3499	KIF13A	KIF13A	chr6	-	17771344	17771449	17763923	17765177	17772138	17772290	3499	2	35	76	28	229	125	1.01363362148e-13	1.2169670983e-11	0.03	0.597	-0.567
13735	MAP2	MAP2	chr2	+	210588318	210588411	210574637	210574978	210590432	210590514	13735	21	52	67	10	217	125	1.10134124043e-13	1.3097661167e-11	0.189	0.794	-0.605
37253	RPN2	RPN2	chr20	+	35860698	35860794	35858375	35858462	35862422	35862498	37253	926	47	2223	15	220	125	1.10245146345e-13	1.3097661167e-11	0.918	0.988	-0.07
5723	MARK2	MARK2	chr11	+	63675731	63675776	63672257	63672515	63676348	63678492	5723	27	19	211	3	169	125	1.1002310174e-13	1.3097661167e-11	0.512	0.981	-0.469
1633	MORF4L2	MORF4L2	chrX	-	102939608	102939657	102933426	102933579	102940098	102940188	1633	106	296	354	372	173	125	1.11244347067e-13	1.31704809095e-11	0.206	0.407	-0.201
16735	GMPPB	GMPPB	chr3	-	49759663	49759791	49759397	49759580	49759864	49759943	16735	96	18	460	0	250	125	1.35447209004e-13	1.59804272852e-11	0.727	1.0	-0.273
1307	MMP7	MMP7	chr11	-	102395666	102395795	102391238	102391535	102398254	102398403	1307	2	0	6611	1	250	125	1.49991130627e-13	1.76353364862e-11	1.0	1.0	0.0
18257	SPTAN1	SPTAN1	chr9	+	131371929	131371944	131371400	131371563	131373992	131374124	18257	75	279	51	790	139	125	1.5643042417e-13	1.83292377076e-11	0.195	0.055	0.14
14656	VEGFA	VEGFA	chr6	+	43748468	43748522	43746625	43746655	43749692	43749824	14656	30	297	140	324	178	125	1.78190795452e-13	2.08074368237e-11	0.066	0.233	-0.167
26303	NCAPH2	NCAPH2	chr22	+	50957077	50957161	50956561	50956707	50957618	50957749	26303	434	49	383	0	208	125	1.94511073914e-13	2.2558653358e-11	0.842	1.0	-0.158
3891	PPP6R2	PPP6R2	chr22	+	50875416	50875497	50874795	50874881	50875934	50876032	3891	107	88	233	39	205	125	1.93955962402e-13	2.2558653358e-11	0.426	0.785	-0.359
3113	CHPF2	CHPF2	chr7	+	150933493	150933676	150932133	150932698	150934459	150935913	3113	67	44	225	16	250	125	2.05724326463e-13	2.37782452861e-11	0.432	0.875	-0.443
9705	ANXA6	ANXA6	chr5	-	150490187	150490205	150489313	150489407	150496687	150496741	9705	709	79	120	60	142	125	2.14384066055e-13	2.46954510145e-11	0.888	0.638	0.25
11971	TINF2	TINF2	chr14	-	24711095	24711200	24710880	24710982	24711346	24711880	11971	50	17	314	1	229	125	2.35367281221e-13	2.70212733596e-11	0.616	0.994	-0.378
29002	RBBP7	RBBP7	chrX	-	16870673	16870751	16870168	16870245	16870871	16870998	29002	322	28	1369	9	202	125	2.75224287805e-13	3.14910152392e-11	0.877	0.989	-0.112
13245	ATP5J2	ATP5J2	chr7	-	99056769	99056886	99055783	99055978	99057708	99057816	13245	935	91	4169	139	241	125	2.98316926717e-13	3.4019104516e-11	0.842	0.94	-0.098
14949	RALGPS2	RALGPS2	chr1	+	178861364	178861442	178858776	178858831	178863053	178863159	14949	1	15	100	7	202	125	3.36952687974e-13	3.82969193395e-11	0.04	0.898	-0.858
23618	STRAP	STRAP	chr12	+	16036474	16036610	16035287	16035753	16042861	16042943	23618	970	84	2286	55	250	125	3.42614825399e-13	3.88110887097e-11	0.852	0.954	-0.102
11945	EIF3H	EIF3H	chr8	-	117738254	117738411	117671051	117671219	117767904	117768062	11945	2292	57	2769	5	250	125	3.63042929052e-13	4.09889892447e-11	0.953	0.996	-0.043
15588	HNRNPD	HNRNPD	chr4	-	83292680	83292737	83280623	83280792	83294598	83295149	15588	764	177	2429	255	181	125	3.6881608878e-13	4.15033735285e-11	0.749	0.868	-0.119
30799	CREBBP	CREBBP	chr16	-	3827613	3827658	3824569	3824694	3828011	3828183	30799	60	79	80	10	169	125	4.77062833681e-13	5.35079323685e-11	0.36	0.855	-0.495
25492	IMPDH2	IMPDH2	chr3	-	49065680	49065755	49065142	49065349	49065863	49065965	25492	1335	49	1997	6	199	125	5.01709784828e-13	5.60878640435e-11	0.945	0.995	-0.05
30160	EIF4G1	EIF4G1	chr3	+	184033276	184033333	184032282	184032462	184038417	184038510	30160	22	17	203	3	181	125	5.34017274845e-13	5.95045327464e-11	0.472	0.979	-0.507
27019	EIF3I	EIF3I	chr1	+	32694735	32694809	32694327	32694417	32696527	32696620	27019	1043	34	3247	3	198	125	5.46451772721e-13	6.06917462361e-11	0.951	0.999	-0.048
535	ARHGEF2	ARHGEF2	chr1	-	155935421	155935551	155935093	155935203	155936206	155936270	535	112	48	335	20	250	125	5.50226531004e-13	6.09125780118e-11	0.538	0.893	-0.355
37787	FAM32A	FAM32A	chr19	+	16301330	16301384	16296434	16296576	16301697	16302857	37787	457	44	894	9	178	125	6.0096372323e-13	6.6314110262e-11	0.879	0.986	-0.107
18446	POSTN	POSTN	chr13	-	38144716	38144806	38143880	38143958	38148708	38148789	18446	7082	5	2	0	214	125	6.04849503816e-13	6.65275920375e-11	0.999	1.0	-0.001
12258	RPL17	RPL17	chr18	-	47018105	47018203	47017901	47017954	47018627	47018834	12258	110	55	173	327	222	125	6.09179373612e-13	6.67883893957e-11	0.53	0.23	0.3
13465	RXRB	RXRB	chr6	-	33163139	33163243	33162721	33162827	33163346	33163479	13465	70	51	138	9	228	125	6.36046770808e-13	6.95105344367e-11	0.429	0.894	-0.465
2596	RNH1	RNH1	chr11	-	504823	504996	502061	502249	507112	507283	2596	43	103	8	223	250	125	6.59694521232e-13	7.18645498097e-11	0.173	0.018	0.155
14455	CCDC50	CCDC50	chr3	+	191092850	191093378	191087707	191087825	191097947	191098063	14455	12	153	227	470	250	125	6.88338275268e-13	7.47460833497e-11	0.038	0.195	-0.157
16225	EGLN1	EGLN1	chr1	-	231503314	231503382	231499496	231502221	231506307	231506444	16225	210	81	330	25	192	125	7.97362176286e-13	8.63100257931e-11	0.628	0.896	-0.268
1637	MORF4L2	MORF4L2	chrX	-	102933426	102933548	102930425	102931979	102940098	102940188	1637	917	100	1387	42	246	125	9.44022637839e-13	1.01861835071e-10	0.823	0.944	-0.121
9453	MINK1	MINK1	chr17	+	4795696	4795807	4795443	4795529	4795950	4796063	9453	54	17	253	0	235	125	1.02295949489e-12	1.10031072231e-10	0.628	1.0	-0.372
30289	SRSF6	SRSF6	chr20	+	42087792	42088060	42087000	42087149	42088410	42088535	30289	455	241	120	174	250	125	1.08857367564e-12	1.16720429617e-10	0.486	0.256	0.23
32442	HNRNPDL	HNRNPDL	chr4	-	83346715	83346820	83343716	83346036	83347189	83347282	32442	512	1524	277	1477	229	125	1.13353770814e-12	1.2116061202e-10	0.155	0.093	0.062
1064	DHPS	DHPS	chr19	-	12787921	12788025	12786830	12786956	12788104	12788210	1064	285	46	654	14	228	125	1.1632916852e-12	1.23952364345e-10	0.773	0.962	-0.189
6994	SNRPA1	SNRPA1	chr15	-	101826418	101826498	101825930	101826006	101827112	101827215	6994	318	39	1107	19	204	125	1.39011024913e-12	1.47659156276e-10	0.833	0.973	-0.14
1635	MORF4L2	MORF4L2	chrX	-	102933426	102933528	102930425	102931979	102940098	102940188	1635	1158	100	1721	42	226	125	1.44495526655e-12	1.53008197899e-10	0.865	0.958	-0.093
13612	YWHAE	YWHAE	chr17	-	1264385	1264592	1257504	1257641	1268152	1268352	13612	1747	46	3621	12	250	125	1.47237777526e-12	1.55429303415e-10	0.95	0.993	-0.043
9392	ADAM15	ADAM15	chr1	+	155025892	155025969	155025146	155025253	155026385	155026464	9392	262	22	975	2	201	125	1.7224000004e-12	1.81261335845e-10	0.881	0.997	-0.116
1438	GPATCH4	GPATCH4	chr1	-	156567826	156567913	156566178	156566270	156568018	156568111	1438	40	15	525	6	211	125	1.84730009067e-12	1.93807357513e-10	0.612	0.981	-0.369
25418	ZNHIT3	ZNHIT3	chr17	+	34842778	34842810	34842470	34842629	34848656	34848743	25418	129	36	429	13	156	125	1.89159798936e-12	1.97846063323e-10	0.742	0.964	-0.222
19148	KIF1A	KIF1A	chr2	-	241696735	241697011	241689845	241689964	241697776	241697914	19148	25	374	36	69	250	125	1.93034477292e-12	2.01281240741e-10	0.032	0.207	-0.175
24520	PPP4R1	PPP4R1	chr18	-	9562919	9563044	9561977	9562073	9563375	9563548	24520	106	107	102	356	249	125	1.95188309959e-12	2.02906579411e-10	0.332	0.126	0.206
441	RBM5	RBM5	chr3	+	50147811	50147896	50147035	50147121	50148111	50148203	441	369	89	256	7	209	125	2.00450767096e-12	2.0774376309e-10	0.713	0.956	-0.243
14653	VEGFA	VEGFA	chr6	+	43748468	43748540	43746625	43746655	43752277	43754223	14653	24	225	131	270	196	125	2.37954100868e-12	2.45864272039e-10	0.064	0.236	-0.172
7601	PSME3	PSME3	chr17	+	40990109	40990222	40989665	40989714	40990747	40990816	7601	353	21	2120	7	237	125	2.45925502185e-12	2.53332986344e-10	0.899	0.994	-0.095
9659	WTIP	WTIP	chr19	+	34985490	34985542	34984396	34984527	34986607	34986676	9659	154	32	285	2	176	125	2.83617573871e-12	2.91280373984e-10	0.774	0.99	-0.216
20144	INSIG1	INSIG1	chr7	+	155095534	155095605	155094456	155094556	155099950	155101945	20144	114	259	1513	1548	195	125	3.01325631114e-12	3.08537538862e-10	0.22	0.385	-0.165
38786	SLC39A1	SLC39A1	chr1	-	153934695	153934826	153931574	153933230	153935004	153935223	38786	599	25	2206	4	250	125	3.15869552736e-12	3.22461201786e-10	0.923	0.996	-0.073
16744	PDCD2	PDCD2	chr6	-	170889089	170889193	170887944	170888058	170892144	170892276	16744	108	19	547	3	228	125	3.27815552481e-12	3.33657519192e-10	0.757	0.99	-0.233
1629	MORF4L2	MORF4L2	chrX	-	102933426	102933579	102930425	102931979	102940098	102940188	1629	1186	100	1725	42	250	125	3.44202444325e-12	3.49293772147e-10	0.856	0.954	-0.098
28236	CCAR2	CCAR2	chr8	+	22470529	22470649	22465481	22465578	22471604	22471827	28236	355	25	870	1	244	125	3.55770968241e-12	3.59962098045e-10	0.879	0.998	-0.119
12739	YKT6	YKT6	chr7	+	44250621	44250723	44247731	44247797	44251845	44253893	12739	503	36	1366	11	226	125	3.60500518326e-12	3.63668229981e-10	0.885	0.986	-0.101
19644	ADAMTS9	ADAMTS9	chr3	-	64641467	64641551	64641251	64641367	64644177	64644467	19644	57	26	411	17	208	125	3.78508335785e-12	3.80707926999e-10	0.568	0.936	-0.368
3975	KIRREL	KIRREL	chr1	+	158057795	158057944	158057544	158057650	158058116	158058244	3975	205	20	1624	11	250	125	4.84612350249e-12	4.85994920778e-10	0.837	0.987	-0.15
19012	PPIF	PPIF	chr10	+	81112072	81112148	81111242	81111339	81113462	81115089	19012	449	26	1413	4	200	125	4.93338703222e-12	4.9329530099e-10	0.915	0.995	-0.08
26464	ACIN1	ACIN1	chr14	-	23559190	23559310	23550956	23551045	23559730	23559842	26464	237	73	145	148	244	125	5.2119419891e-12	5.19624520475e-10	0.625	0.334	0.291
13618	YWHAE	YWHAE	chr17	-	1265195	1265302	1264385	1264592	1268152	1268352	13618	3002	52	7197	6	231	125	5.25812726693e-12	5.22700773821e-10	0.969	0.998	-0.029
33076	BPTF	BPTF	chr17	+	65871671	65871860	65870932	65871136	65882243	65882432	33076	62	0	40	34	250	125	5.99653660061e-12	5.94371826951e-10	1.0	0.37	0.63
35381	ACTN1	ACTN1	chr14	-	69387722	69387842	69378872	69378959	69392274	69392389	35381	1094	6	7250	1	244	125	6.94355684061e-12	6.86244804621e-10	0.989	1.0	-0.011
19086	NAB2	NAB2	chr12	+	57486230	57486364	57484907	57485781	57486699	57486751	19086	538	87	295	4	250	125	7.06346092727e-12	6.96077535367e-10	0.756	0.974	-0.218
8733	TK1	TK1	chr17	-	76178669	76178763	76171609	76171699	76181135	76181246	8733	96	12	1267	0	218	125	7.33024752009e-12	7.20286598537e-10	0.821	1.0	-0.179
22694	ATP6V1G2-DDX39B	ATP6V1G2-DDX39B	chr6	-	31506539	31506632	31504276	31504460	31508098	31508441	22694	758	68	1211	23	217	125	8.06077427029e-12	7.89793736477e-10	0.865	0.968	-0.103
5210	MPV17	MPV17	chr2	-	27535860	27535976	27535546	27535639	27545314	27545389	5210	196	50	337	11	240	125	8.75288730384e-12	8.55149565613e-10	0.671	0.941	-0.27
16607	SUGT1	SUGT1	chr13	+	53235609	53235705	53233313	53233384	53236783	53236837	16607	18	99	286	313	220	125	1.06937791955e-11	1.04178796923e-09	0.094	0.342	-0.248
6623	SIRT2	SIRT2	chr19	-	39389018	39389065	39384458	39384507	39390145	39390463	6623	9	83	47	36	171	125	1.15922826893e-11	1.12610274318e-09	0.073	0.488	-0.415
36342	AIP	AIP	chr11	+	67254476	67254656	67250499	67250728	67257508	67257685	36342	312	38	308	0	250	125	1.22976073769e-11	1.19122590548e-09	0.804	1.0	-0.196
13039	OSBPL3	OSBPL3	chr7	-	24902818	24902911	24901231	24901388	24903114	24903218	13039	57	4	138	138	217	125	1.40913947178e-11	1.36111695664e-09	0.891	0.365	0.526
5295	SREBF1	SREBF1	chr17	-	17717928	17718061	17717558	17717724	17718148	17718258	5295	390	81	367	13	250	125	1.71164193929e-11	1.64863997751e-09	0.707	0.934	-0.227
10615	RPS6KA1	RPS6KA1	chr1	+	26898666	26898784	26898339	26898416	26899714	26899852	10615	120	18	527	2	242	125	1.73935310599e-11	1.67061191141e-09	0.775	0.993	-0.218
34090	SCD	SCD	chr10	+	102116288	102116521	102114183	102114389	102120490	102124588	34090	551	28	5720	46	250	125	1.77021730607e-11	1.69073107801e-09	0.908	0.984	-0.076
625	TRA2A	TRA2A	chr7	-	23570799	23570889	23561325	23561459	23571407	23571660	625	32	93	15	379	214	125	1.76625380988e-11	1.69073107801e-09	0.167	0.023	0.144
10658	YAP1	YAP1	chr11	+	102080247	102080295	102076623	102076817	102094352	102094483	10658	38	39	240	35	172	125	1.87087012549e-11	1.78187314717e-09	0.415	0.833	-0.418
4496	ZFAND1	ZFAND1	chr8	-	82629483	82629523	82627221	82627349	82630416	82630459	4496	124	12	167	106	164	125	1.92448279535e-11	1.82782980148e-09	0.887	0.546	0.341
18593	PLEC	PLEC	chr8	-	144996671	145000052	144989314	144996563	145000951	145001050	18593	108	45	888	82	250	125	2.03644878738e-11	1.92879984176e-09	0.545	0.844	-0.299
28453	ATP6V0D1	ATP6V0D1	chr16	-	67487446	67487618	67478430	67478609	67514859	67515089	28453	539	29	848	0	250	125	2.17211804099e-11	2.05159858293e-09	0.903	1.0	-0.097
21064	TMEM214	TMEM214	chr2	+	27262608	27262705	27261914	27262032	27262897	27263066	21064	108	23	381	4	221	125	2.25268692589e-11	2.12181950586e-09	0.726	0.982	-0.256
1205	U2AF1	U2AF1	chr21	-	44520562	44520629	44515803	44515853	44521475	44521542	1205	638	126	665	288	191	125	2.31743513268e-11	2.17679299501e-09	0.768	0.602	0.166
17824	IDS	IDS	chrX	-	148573068	148573198	148571844	148571971	148577876	148578047	17824	24	302	138	430	250	125	2.50151011016e-11	2.34324148973e-09	0.038	0.138	-0.1
8603	DCAF8	DCAF8	chr1	-	160194851	160194909	160194231	160194339	160195380	160195453	8603	112	31	286	6	182	125	2.7223112653e-11	2.54308622501e-09	0.713	0.97	-0.257
22008	SUCO	SUCO	chr1	+	172546678	172546699	172544657	172544763	172546903	172546959	22008	93	18	131	141	145	125	2.82532885976e-11	2.63211033145e-09	0.817	0.445	0.372
37252	EPN1	EPN1	chr19	+	56200662	56200737	56200235	56200360	56201232	56201316	37252	151	33	364	7	199	125	2.91133783747e-11	2.70484703663e-09	0.742	0.97	-0.228
12106	GLTSCR2	GLTSCR2	chr19	+	48259784	48259861	48259012	48259079	48259944	48260001	12106	2613	84	1103	0	201	125	3.00394153996e-11	2.7832987687e-09	0.951	1.0	-0.049
30486	EPB41	EPB41	chr1	+	29386933	29386996	29379615	29379824	29391493	29391670	30486	8	19	88	6	187	125	3.06040748299e-11	2.8279326273e-09	0.22	0.907	-0.687
25985	SPAG9	SPAG9	chr17	-	49053223	49053262	49052131	49052308	49054468	49054582	25985	165	115	77	176	163	125	3.26496607528e-11	3.00879860186e-09	0.524	0.251	0.273
69	AP1B1	AP1B1	chr22	-	29725700	29725709	29723668	29724884	29726366	29726521	69	23	42	16	338	133	125	3.37251337967e-11	3.0995306929e-09	0.34	0.043	0.297
16581	ACOT9	ACOT9	chrX	-	23752457	23752484	23751288	23751334	23754035	23754133	16581	33	4	164	313	151	125	3.4239833191e-11	3.13837524815e-09	0.872	0.303	0.569
38213	MRPL55	MRPL55	chr1	-	228296655	228296722	228295935	228296019	228296849	228297013	38213	43	27	107	2	191	125	3.53640450257e-11	3.23272880226e-09	0.51	0.972	-0.462
28285	TOMM34	TOMM34	chr20	-	43577370	43577518	43572093	43572220	43580473	43580643	28285	155	31	1360	46	250	125	4.05064870534e-11	3.69291360711e-09	0.714	0.937	-0.223
12575	HSP90AB1	HSP90AB1	chr6	+	44216366	44216513	44214694	44214932	44217113	44217320	12575	13930	134	13819	14	250	125	4.14991374598e-11	3.77332290658e-09	0.981	0.998	-0.017
21689	PTPRF	PTPRF	chr1	+	44069281	44069860	44069086	44069204	44070573	44070671	21689	156	13	1616	2	250	125	4.1838754683e-11	3.79408515539e-09	0.857	0.998	-0.141
7964	EMC10	EMC10	chr19	+	50985117	50985204	50984140	50984234	50985405	50986783	7964	46	213	26	638	211	125	4.27411439574e-11	3.86563603585e-09	0.113	0.024	0.089
35259	DNM1	DNM1	chr9	+	131010202	131010214	131009653	131009765	131010861	131011032	35259	53	0	21	24	136	125	4.37901936934e-11	3.95003765705e-09	1.0	0.446	0.554
39893	ARHGEF12	ARHGEF12	chr11	+	120280102	120280159	120278446	120278532	120291461	120291560	39893	100	25	127	151	181	125	4.4820036571e-11	4.03226592866e-09	0.734	0.367	0.367
36356	PTBP1	PTBP1	chr19	+	799412	799443	797391	797505	803560	803636	36356	1480	48	2957	15	155	125	4.60517179945e-11	4.13217218015e-09	0.961	0.994	-0.033
27647	SCRIB	SCRIB	chr8	-	144889721	144889784	144889093	144889183	144890778	144891195	27647	53	13	76	142	187	125	4.73349137664e-11	4.23616418555e-09	0.732	0.263	0.469
16982	KIF23	KIF23	chr15	+	69733106	69733418	69732646	69732826	69737128	69737380	16982	74	11	284	272	250	125	4.78830308737e-11	4.27399922435e-09	0.771	0.343	0.428
1045	PDLIM4	PDLIM4	chr5	+	131602156	131602238	131598301	131598453	131606607	131606786	1045	230	18	831	0	206	125	4.81240602923e-11	4.28429786889e-09	0.886	1.0	-0.114
37939	TBC1D13	TBC1D13	chr9	+	131553013	131553054	131550612	131550686	131553658	131553720	37939	48	0	41	39	165	125	4.82913709021e-11	4.28799706679e-09	1.0	0.443	0.557
4931	SMG5	SMG5	chr1	-	156236331	156236469	156235571	156236171	156237260	156237469	4931	195	28	618	8	250	125	4.89317475427e-11	4.33357349601e-09	0.777	0.975	-0.198
21496	AEBP1	AEBP1	chr7	+	44149613	44149723	44148886	44148940	44149805	44149945	21496	221	38	328	4	234	125	5.48816547763e-11	4.84792689872e-09	0.756	0.978	-0.222
12149	EFCAB14	EFCAB14	chr1	-	47154024	47154216	47152455	47152542	47155258	47155363	12149	105	11	191	130	250	125	5.51076961841e-11	4.85531554726e-09	0.827	0.424	0.403
5941	DAZAP1	DAZAP1	chr19	+	1425876	1425959	1422346	1422395	1428840	1428994	5941	472	31	2217	22	207	125	5.83905146456e-11	5.12353136809e-09	0.902	0.984	-0.082
8883	TUFM	TUFM	chr16	-	28856634	28856801	28856271	28856376	28857232	28857427	8883	754	29	2177	8	250	125	5.84524650904e-11	5.12353136809e-09	0.929	0.993	-0.064
34630	PFDN5	PFDN5	chr12	+	53689622	53689725	53689234	53689423	53691633	53691708	34630	2023	122	1432	189	227	125	5.96713789491e-11	5.21696155904e-09	0.901	0.807	0.094
18898	CAPZA2	CAPZA2	chr7	+	116546316	116546396	116544230	116544437	116550286	116550365	18898	307	18	1350	0	204	125	6.26809715243e-11	5.46606927382e-09	0.913	1.0	-0.087
37823	GUCD1	GUCD1	chr22	-	24944884	24944969	24943875	24944041	24951582	24951903	37823	67	34	176	8	209	125	6.34926555776e-11	5.52272723783e-09	0.541	0.929	-0.388
37769	PARP2	PARP2	chr14	+	20825554	20825679	20825209	20825308	20825796	20826063	37769	35	26	293	23	249	125	6.93091140036e-11	6.01331516585e-09	0.403	0.865	-0.462
33404	GLMP	GLMP	chr1	-	156264549	156264807	156264155	156264356	156265316	156265480	33404	116	51	250	18	250	125	6.9951600068e-11	6.05365408e-09	0.532	0.874	-0.342
35503	EXOSC9	EXOSC9	chr4	+	122737298	122737349	122735020	122735202	122737523	122737602	35503	5	58	190	203	175	125	7.12442327355e-11	6.14991038882e-09	0.058	0.401	-0.343
13953	SH3YL1	SH3YL1	chr2	-	224863	224920	218135	219001	229965	230044	13953	5	52	184	169	181	125	7.17096382274e-11	6.1744533703e-09	0.062	0.429	-0.367
3863	NAB1	NAB1	chr2	+	191520702	191520879	191513847	191514086	191523883	191524721	3863	1	30	37	14	250	125	7.48674455764e-11	6.43011408519e-09	0.016	0.569	-0.553
25849	ARHGEF40	ARHGEF40	chr14	+	21555478	21555622	21555159	21555264	21556126	21556257	25849	130	45	99	0	250	125	7.6858963638e-11	6.58457307328e-09	0.591	1.0	-0.409
2876	KTN1	KTN1	chr14	+	56130672	56130759	56128239	56128330	56137446	56137527	2876	93	16	340	0	211	125	8.62256932521e-11	7.3685149444e-09	0.775	1.0	-0.225
25421	OSBPL9	OSBPL9	chr1	+	52135105	52135184	52117662	52117713	52179674	52179751	25421	110	40	223	9	203	125	9.39223143703e-11	8.00617288271e-09	0.629	0.938	-0.309
7221	RNPEP	RNPEP	chr1	+	201958510	201958659	201958031	201958172	201965274	201965391	7221	74	11	1033	3	250	125	9.49180734011e-11	8.07087668019e-09	0.771	0.994	-0.223
39363	PCSK7	PCSK7	chr11	-	117077782	117077876	117077396	117077514	117078685	117078780	39363	61	16	265	1	218	125	9.96677185228e-11	8.45365721013e-09	0.686	0.993	-0.307
34910	PLCB4	PLCB4	chr20	+	9353693	9353751	9352949	9353050	9360700	9360809	34910	6	18	363	57	182	125	1.16630149982e-10	9.86783678396e-09	0.186	0.814	-0.628
17153	ADD1	ADD1	chr4	+	2911065	2911158	2910241	2910331	2916610	2916767	17153	29	215	4	486	217	125	1.19573129176e-10	1.00917945186e-08	0.072	0.005	0.067
1474	ARID3B	ARID3B	chr15	+	74883491	74883775	74882160	74882344	74883900	74884155	1474	174	40	194	2	250	125	1.24515731059e-10	1.04829947702e-08	0.685	0.98	-0.295
14271	DDAH2	DDAH2	chr6	-	31696641	31697002	31696422	31696522	31697827	31698042	14271	972	56	525	0	250	125	1.25461530054e-10	1.05366053947e-08	0.897	1.0	-0.103
18801	DGCR8	DGCR8	chr22	+	20093699	20093800	20082235	20082318	20094114	20094221	18801	146	24	247	0	225	125	1.26820776103e-10	1.06245896874e-08	0.772	1.0	-0.228
5184	ELMO3	ELMO3	chr16	+	67236529	67236693	67236299	67236436	67237021	67237126	5184	4	10	76	0	250	125	1.45275125263e-10	1.21407988875e-08	0.167	1.0	-0.833
17936	NFE2L1	NFE2L1	chr17	+	46134393	46134483	46133747	46133960	46134705	46134864	17936	46	137	443	433	214	125	1.51186951847e-10	1.26039645407e-08	0.164	0.374	-0.21
20564	NR1D2	NR1D2	chr3	+	24009303	24009514	24006467	24006653	24018713	24022109	20564	351	4	186	31	250	125	1.70553460244e-10	1.41838081316e-08	0.978	0.75	0.228
22773	HM13	HM13	chr20	+	30154012	30154098	30149436	30149539	30156922	30157370	22773	406	42	3747	101	210	125	1.78915215976e-10	1.48130169811e-08	0.852	0.957	-0.105
27380	ZNF140	ZNF140	chr12	+	133677572	133677639	133660051	133660147	133682095	133684258	27380	24	38	43	2	191	125	1.78988268651e-10	1.48130169811e-08	0.292	0.934	-0.642
40901	DNMT1	DNMT1	chr19	-	10244892	10244983	10244021	10244377	10246411	10246528	40901	160	30	562	13	215	125	1.82881154664e-10	1.50985441418e-08	0.756	0.962	-0.206
29028	SS18L1	SS18L1	chr20	+	60729336	60729521	60718775	60718945	60733727	60733998	29028	21	167	39	43	250	125	2.00336636169e-10	1.64997059987e-08	0.059	0.312	-0.253
28568	KIAA0040	KIAA0040	chr1	-	175161775	175161852	175146746	175146820	175161995	175162229	28568	8	29	44	6	201	125	2.04511518831e-10	1.67625703307e-08	0.146	0.82	-0.674
38717	TMPO	TMPO	chr12	+	98938728	98938839	98931252	98931350	98940136	98940225	38717	108	22	494	8	235	125	2.04476102716e-10	1.67625703307e-08	0.723	0.97	-0.247
8649	TMX3	TMX3	chr18	-	66368981	66369027	66367641	66367722	66377257	66377381	8649	39	12	414	3	170	125	2.23223439733e-10	1.82523971812e-08	0.705	0.99	-0.285
30496	GGCX	GGCX	chr2	-	85787937	85788108	85786039	85786198	85788508	85788657	30496	54	40	204	23	250	125	2.23918772413e-10	1.8265450677e-08	0.403	0.816	-0.413
13616	YWHAE	YWHAE	chr17	-	1257504	1257641	1247833	1248793	1268152	1268352	13616	1648	37	3115	6	250	125	2.30417129821e-10	1.87506751205e-08	0.957	0.996	-0.039
6284	EXOC7	EXOC7	chr17	-	74086409	74086478	74085255	74085401	74087223	74087316	6284	8	16	56	1	193	125	2.46508036206e-10	2.00123440727e-08	0.245	0.973	-0.728
6281	EXOC7	EXOC7	chr17	-	74086409	74086562	74085255	74085401	74087223	74087316	6281	8	16	56	1	250	125	2.55296228602e-10	2.06765688994e-08	0.2	0.966	-0.766
12375	USMG5	USMG5	chr10	-	105155502	105155789	105152127	105152223	105156165	105156270	12375	31	484	195	968	250	125	2.63231769715e-10	2.12687527298e-08	0.031	0.092	-0.061
39808	TP53BP1	TP53BP1	chr15	-	43713222	43713372	43712502	43712933	43714052	43714324	39808	110	21	217	0	250	125	2.77710854313e-10	2.23855957435e-08	0.724	1.0	-0.276
39442	MRPL9	MRPL9	chr1	-	151733926	151734028	151733291	151733375	151734580	151734631	39442	137	36	674	33	226	125	2.86772161573e-10	2.30614867763e-08	0.678	0.919	-0.241
3270	ILK	ILK	chr11	+	6629923	6630020	6629623	6629719	6630114	6630198	3270	280	17	1262	2	221	125	3.30515170788e-10	2.65166488903e-08	0.903	0.997	-0.094
30241	KPNA1	KPNA1	chr3	-	122176572	122176695	122172716	122172848	122180070	122180165	30241	38	73	10	167	247	125	3.34831384841e-10	2.67998726031e-08	0.209	0.029	0.18
30184	LSM14A	LSM14A	chr19	+	34710295	34710478	34706500	34706566	34710610	34710782	30184	332	0	747	61	250	125	3.68281849461e-10	2.94082112906e-08	1.0	0.86	0.14
36341	AIP	AIP	chr11	+	67256737	67256926	67250499	67250728	67257508	67257685	36341	327	38	262	0	250	125	3.70667607719e-10	2.95295640663e-08	0.811	1.0	-0.189
24600	TMEM8A	TMEM8A	chr16	-	422610	422727	420775	422283	424004	424151	24600	210	19	905	5	241	125	4.03778566138e-10	3.20923957334e-08	0.851	0.989	-0.138
36580	SARNP	SARNP	chr12	-	56194637	56194684	56194345	56194413	56197412	56197512	36580	611	27	1513	4	171	125	4.34428160112e-10	3.44481325008e-08	0.943	0.996	-0.053
3249	SENP3-EIF4A1	SENP3-EIF4A1	chr17	+	7478436	7478576	7477863	7477996	7479841	7480010	3249	7271	38	13985	12	250	125	4.52598847289e-10	3.58057143759e-08	0.99	0.998	-0.008
25301	SERPINH1	SERPINH1	chr11	+	75274771	75274815	75273100	75273364	75277360	75278016	25301	459	989	28	193	168	125	6.06391603597e-10	4.78614224719e-08	0.257	0.097	0.16
7569	TRAPPC4	TRAPPC4	chr11	+	118890859	118890963	118889240	118889680	118892469	118892596	7569	81	15	451	3	228	125	6.41755426578e-10	5.05356461433e-08	0.748	0.988	-0.24
5190	NUDT1	NUDT1	chr7	+	2282559	2282610	2281856	2281891	2284197	2284361	5190	0	44	40	47	175	125	6.45174691449e-10	5.06878374524e-08	0.0	0.378	-0.378
17826	IDS	IDS	chrX	-	148584841	148584975	148582479	148582568	148585686	148585823	17826	284	22	505	0	250	125	6.60452692536e-10	5.17688631205e-08	0.866	1.0	-0.134
4558	UBA1	UBA1	chrX	+	47058607	47058776	47058446	47058505	47058878	47059013	4558	691	22	2505	4	250	125	6.77051525955e-10	5.29482244965e-08	0.94	0.997	-0.057
23899	SGSM2	SGSM2	chr17	+	2270564	2270699	2268508	2268635	2274555	2274709	23899	41	170	50	39	250	125	7.06975589182e-10	5.51618916804e-08	0.108	0.391	-0.283
16922	ABCF1	ABCF1	chr6	+	30558082	30558155	30557925	30557990	30558311	30559309	16922	398	31	604	3	197	125	7.25151383385e-10	5.64508829207e-08	0.891	0.992	-0.101
10109	AHCYL1	AHCYL1	chr1	+	110563352	110563473	110562169	110562248	110564295	110566364	10109	158	20	924	11	245	125	7.50609574496e-10	5.82996233749e-08	0.801	0.977	-0.176
14307	SAR1A	SAR1A	chr10	-	71922445	71922515	71921613	71921687	71930168	71930285	14307	75	142	21	187	194	125	7.54145634829e-10	5.84411447972e-08	0.254	0.067	0.187
21035	C1orf52	C1orf52	chr1	-	85724617	85724744	85724206	85724405	85725040	85725355	21035	262	47	179	106	250	125	7.64008634135e-10	5.90712072519e-08	0.736	0.458	0.278
34963	NF2	NF2	chr22	+	30079008	30079068	30077427	30077590	30090740	30094589	34963	3	29	99	48	184	125	7.77894526571e-10	6.00087549151e-08	0.066	0.584	-0.518
28658	DOCK9	DOCK9	chr13	-	99498177	99498245	99489747	99489863	99500845	99500893	28658	28	15	103	0	192	125	8.21284040775e-10	6.32129163393e-08	0.549	1.0	-0.451
19593	MRTO4	MRTO4	chr1	+	19583947	19584015	19583557	19583639	19584326	19584478	19593	171	15	958	3	192	125	8.30052027112e-10	6.37438828118e-08	0.881	0.995	-0.114
18692	RBM39	RBM39	chr20	-	34322107	34322179	34319862	34320057	34326889	34326939	18692	102	1288	14	798	196	125	8.43169645215e-10	6.46057424559e-08	0.048	0.011	0.037
38812	ZFYVE21	ZFYVE21	chr14	+	104196129	104196183	104195427	104195519	104198956	104199099	38812	12	11	17	376	178	125	9.19638587504e-10	7.03069886057e-08	0.434	0.031	0.403
8575	G3BP1	G3BP1	chr5	+	151173719	151173810	151170449	151170623	151175039	151175136	8575	214	14	1187	0	215	125	9.26350773867e-10	7.06617054509e-08	0.899	1.0	-0.101
23331	RALY	RALY	chr20	+	32661624	32661672	32661368	32661441	32663679	32663846	23331	652	242	826	152	172	125	9.73795377668e-10	7.41149575722e-08	0.662	0.798	-0.136
38713	DCDC2	DCDC2	chr6	-	24178557	24178860	24171982	24175062	24205229	24205330	38713	2	0	4692	1	250	125	9.88344073249e-10	7.50547168498e-08	1.0	1.0	0.0
16737	GMPPB	GMPPB	chr3	-	49759663	49759791	49759397	49759580	49760028	49760187	16737	45	15	189	1	250	125	1.00782227008e-09	7.60259202277e-08	0.6	0.99	-0.39
28179	LGMN	LGMN	chr14	-	93170984	93171052	93170151	93170706	93172827	93172998	28179	162	18	397	0	192	125	1.00474506493e-09	7.60259202277e-08	0.854	1.0	-0.146
7346	OS9	OS9	chr12	+	58113881	58114046	58112775	58112965	58114188	58114301	7346	480	263	327	347	250	125	1.0070796419e-09	7.60259202277e-08	0.477	0.32	0.157
16319	ESYT1	ESYT1	chr12	+	56536068	56536209	56532710	56532797	56536361	56536516	16319	460	31	1400	14	250	125	1.0173224485e-09	7.65731645177e-08	0.881	0.98	-0.099
7793	SPAG5	SPAG5	chr17	-	26913442	26913517	26913107	26913200	26918715	26918890	7793	30	11	294	2	199	125	1.18377208036e-09	8.8905455119e-08	0.631	0.989	-0.358
16874	IRF1	IRF1	chr5	-	131821358	131821408	131820053	131820189	131822248	131822378	16874	288	86	101	1	174	125	1.18903764612e-09	8.91046519115e-08	0.706	0.986	-0.28
14747	TOM1L2	TOM1L2	chr17	-	17761082	17761169	17754206	17754266	17764789	17764865	14747	17	35	0	103	211	125	1.20018173178e-09	8.97425362029e-08	0.223	0.0	0.223
37756	MTX2	MTX2	chr2	+	177188119	177188192	177162576	177162623	177191552	177191629	37756	73	13	722	6	197	125	1.22040622053e-09	9.10551223226e-08	0.781	0.987	-0.206
37344	DCAF6	DCAF6	chr1	+	168007608	168007726	167973770	167974031	168012262	168012378	37344	35	12	451	6	242	125	1.24068155749e-09	9.23657621523e-08	0.601	0.975	-0.374
33521	RBM38	RBM38	chr20	+	55968334	55968389	55967709	55967833	55982598	55984386	33521	305	75	167	4	179	125	1.27641119896e-09	9.46800409432e-08	0.74	0.967	-0.227
9531	GSTM1	GSTM1	chr1	+	110233075	110233186	110232892	110232988	110235827	110236367	9531	179	22	291	0	235	125	1.27732113775e-09	9.46800409432e-08	0.812	1.0	-0.188
17496	SLCO4A1	SLCO4A1	chr20	+	61299363	61299536	61299096	61299262	61299828	61299893	17496	38	22	305	19	250	125	1.36044975285e-09	1.00623113282e-07	0.463	0.889	-0.426
28768	CAST	CAST	chr5	+	96064856	96064913	96063192	96063234	96065315	96065429	28768	215	53	1874	147	181	125	1.37612499174e-09	1.01562194466e-07	0.737	0.898	-0.161
8019	NUMB	NUMB	chr14	-	73783097	73783130	73763918	73763993	73789837	73789912	8019	21	46	195	76	157	125	1.39429445767e-09	1.02680903074e-07	0.267	0.671	-0.404
3619	USP25	USP25	chr21	+	17181127	17181204	17177439	17177577	17183455	17183529	3619	43	18	153	2	201	125	1.44480438724e-09	1.06171325844e-07	0.598	0.979	-0.381
34632	PFDN5	PFDN5	chr12	+	53690027	53690059	53689234	53689423	53691633	53691708	34632	617	122	434	189	156	125	1.49053158705e-09	1.09296033384e-07	0.802	0.648	0.154
17529	FBRS	FBRS	chr16	+	30672624	30672654	30671583	30671763	30673740	30673789	17529	23	46	37	4	154	125	1.67079095004e-09	1.22250985029e-07	0.289	0.882	-0.593
3342	CTNND1	CTNND1	chr11	+	57556508	57556627	57529233	57529518	57558856	57559145	3342	190	4	24	14	243	125	1.68042135762e-09	1.22692349102e-07	0.961	0.469	0.492
21088	FAM21A	FAM21A	chr10	+	51886919	51886982	51885816	51885939	51887342	51887555	21088	66	21	215	4	187	125	1.82667647675e-09	1.33085871427e-07	0.678	0.973	-0.295
30295	TOP2A	TOP2A	chr17	-	38548319	38548363	38547757	38547892	38548469	38548593	30295	105	12	754	1	168	125	1.87423609965e-09	1.36259761812e-07	0.867	0.998	-0.131
23934	NHP2L1	NHP2L1	chr22	-	42078359	42078591	42076247	42076368	42084797	42084913	23934	233	256	305	665	250	125	1.88056958894e-09	1.3642932186e-07	0.313	0.187	0.126
30440	UBN1	UBN1	chr16	+	4918833	4918904	4910664	4911103	4920212	4920342	30440	133	35	155	2	195	125	1.9040318211e-09	1.37838159244e-07	0.709	0.98	-0.271
23758	NBL1	NBL1	chr1	+	19981816	19981928	19981504	19981693	19983358	19984949	23758	1674	50	1126	1	236	125	1.9145658392e-09	1.38307100464e-07	0.947	0.998	-0.051
27170	CMC2	CMC2	chr16	-	81030918	81031034	81009698	81010076	81040338	81040502	27170	338	34	381	2	240	125	1.92100746421e-09	1.38479051812e-07	0.838	0.99	-0.152
8534	HMGA2	HMGA2	chr12	+	66345162	66345195	66232298	66232349	66357024	66360071	8534	60	2	4445	4	157	125	1.92636595564e-09	1.38572362847e-07	0.96	0.999	-0.039
522	CRAMP1L	CRAMP1L	chr16	+	1717335	1717401	1716422	1716601	1717962	1718194	522	72	51	73	4	190	125	1.96098559613e-09	1.40765738676e-07	0.482	0.923	-0.441
1145	PTS	PTS	chr11	+	112100930	112100953	112099316	112099396	112101348	112101405	1145	103	19	452	6	147	125	1.97932970014e-09	1.41544728198e-07	0.822	0.985	-0.163
12256	RPL17	RPL17	chr18	-	47018105	47018203	47017901	47017954	47018827	47018935	12256	108	1381	175	1042	222	125	1.98014005193e-09	1.41544728198e-07	0.042	0.086	-0.044
27672	DNAJA1	DNAJA1	chr9	+	33026810	33026988	33026472	33026614	33029882	33029987	27672	7888	46	2700	54	250	125	2.09404960039e-09	1.49374077876e-07	0.988	0.962	0.026
40414	NAV3	NAV3	chr12	+	78388582	78388651	78362298	78362482	78392116	78392256	40414	123	6	27	21	193	125	2.10893336128e-09	1.50121713611e-07	0.93	0.454	0.476
25013	CBY1	CBY1	chr22	+	39067074	39067193	39066888	39066994	39069163	39069855	25013	115	17	330	1	243	125	2.1793302718e-09	1.54809633912e-07	0.777	0.994	-0.217
4749	WNK1	WNK1	chr12	+	988738	989197	987377	987527	990857	990955	4749	50	70	12	116	250	125	2.1856130239e-09	1.5493315442e-07	0.263	0.049	0.214
29085	PAAF1	PAAF1	chr11	+	73598084	73598144	73589823	73589864	73598398	73598502	29085	34	23	3	45	184	125	2.23695861834e-09	1.58243937779e-07	0.501	0.043	0.458
19732	PCYT2	PCYT2	chr17	-	79865079	79865133	79864635	79864774	79865429	79865474	19732	1	88	87	260	178	125	2.27609386894e-09	1.606790324e-07	0.008	0.19	-0.182
29532	RBM23	RBM23	chr14	-	23374814	23374868	23374544	23374662	23375403	23375577	29532	111	58	243	29	178	125	2.33126196125e-09	1.64233551845e-07	0.573	0.855	-0.282
23209	MAEA	MAEA	chr4	+	1321414	1321491	1309184	1309388	1326544	1326653	23209	25	15	167	4	201	125	2.37047259599e-09	1.66651554857e-07	0.509	0.963	-0.454
30493	FAM168A	FAM168A	chr11	-	73136066	73136093	73130918	73131044	73141734	73141815	30493	35	42	2	59	151	125	2.45408449118e-09	1.72174730238e-07	0.408	0.027	0.381
39698	VDAC2	VDAC2	chr10	+	76977645	76977749	76973778	76973828	76978820	76978973	39698	111	870	80	1552	228	125	2.48925147162e-09	1.74283382809e-07	0.065	0.027	0.038
30766	LMBR1L	LMBR1L	chr12	-	49496669	49496734	49496250	49496323	49496873	49496942	30766	254	91	103	3	189	125	2.54955234702e-09	1.78139521263e-07	0.649	0.958	-0.309
103	TRIM28	TRIM28	chr19	+	59056791	59056904	59055835	59056464	59058742	59058878	103	46	15	140	0	237	125	2.59177612705e-09	1.80719408188e-07	0.618	1.0	-0.382
14240	LRCH3	LRCH3	chr3	+	197585704	197585776	197581262	197581316	197592293	197592342	14240	55	0	76	42	196	125	2.84897971881e-09	1.98248288719e-07	1.0	0.536	0.464
27168	CMC2	CMC2	chr16	-	81015410	81015482	81009698	81010076	81040338	81040502	27168	100	34	122	2	196	125	2.93683766195e-09	2.03945730671e-07	0.652	0.975	-0.323
28930	GBF1	GBF1	chr10	+	104128495	104128589	104127974	104128211	104128967	104129144	28930	165	18	417	1	218	125	3.15235948456e-09	2.18467482409e-07	0.84	0.996	-0.156
2867	KTN1	KTN1	chr14	+	56133958	56134048	56128239	56128330	56137446	56137527	2867	260	16	837	0	214	125	3.26478533097e-09	2.25799970446e-07	0.905	1.0	-0.095
1308	MMP7	MMP7	chr11	-	102393970	102394132	102391238	102391535	102398254	102398403	1308	2	0	4425	1	250	125	3.38017580592e-09	2.33307397681e-07	1.0	1.0	0.0
29177	PHF10	PHF10	chr6	-	170114828	170114938	170112481	170112635	170115803	170115953	29177	730	31	757	0	234	125	3.51161999479e-09	2.41890317096e-07	0.926	1.0	-0.074
1002	SCARB1	SCARB1	chr12	-	125267228	125267357	125262173	125263132	125270902	125271049	1002	29	19	96	2	250	125	3.55443818822e-09	2.44346126822e-07	0.433	0.96	-0.527
39026	APP	APP	chr21	-	27369674	27369731	27354656	27354790	27394155	27394358	39026	541	119	1093	102	181	125	3.56497065201e-09	2.4457707107e-07	0.758	0.881	-0.123
32820	WAC	WAC	chr10	+	28884661	28884970	28879648	28879761	28897114	28897360	32820	808	42	759	113	250	125	3.60421381629e-09	2.46772848382e-07	0.906	0.771	0.135
1914	NDRG2	NDRG2	chr14	-	21491022	21491064	21490550	21490656	21491399	21491480	1914	16	94	17	4	166	125	3.65079699804e-09	2.49461373231e-07	0.114	0.762	-0.648
9494	TERF1	TERF1	chr8	+	73942570	73942630	73939174	73939287	73944276	73944368	9494	99	17	93	83	184	125	3.66782471062e-09	2.50123638316e-07	0.798	0.432	0.366
31005	SEC31A	SEC31A	chr4	-	83783686	83783725	83778841	83778917	83784470	83784545	31005	94	57	122	238	163	125	3.80689024748e-09	2.59088895745e-07	0.558	0.282	0.276
33075	BPTF	BPTF	chr17	+	65871671	65871860	65870932	65871136	65887959	65888150	33075	61	6	38	43	250	125	3.88771648208e-09	2.63014819225e-07	0.836	0.306	0.53
39281	RAB18	RAB18	chr10	+	27821435	27821508	27798803	27798859	27822663	27822782	39281	97	15	281	0	197	125	3.88721410616e-09	2.63014819225e-07	0.804	1.0	-0.196
6514	FRAS1	FRAS1	chr4	+	79387361	79387589	79385596	79385737	79391131	79391245	6514	18	31	68	10	250	125	3.88483145652e-09	2.63014819225e-07	0.225	0.773	-0.548
23040	CLCN2	CLCN2	chr3	-	184071449	184071583	184071037	184071210	184071888	184072102	23040	16	13	74	0	250	125	3.9039623756e-09	2.63590901229e-07	0.381	1.0	-0.619
30784	DGKA	DGKA	chr12	+	56345818	56345883	56345406	56345567	56346124	56346215	30784	23	8	376	1	189	125	3.99812705165e-09	2.69415292648e-07	0.655	0.996	-0.341
2449	ATP5B	ATP5B	chr12	-	57038954	57039137	57038564	57038739	57039620	57039852	2449	2857	49	5010	18	250	125	4.28918911499e-09	2.88458542907e-07	0.967	0.993	-0.026
25417	TBRG1	TBRG1	chr11	+	124496368	124496505	124495566	124495799	124496799	124496946	25417	13	52	84	48	250	125	4.47941250759e-09	3.00658520219e-07	0.111	0.467	-0.356
9996	CUX1	CUX1	chr7	+	101842081	101842147	101839913	101840585	101843350	101843452	9996	42	23	66	0	190	125	4.67537164539e-09	3.13194787805e-07	0.546	1.0	-0.454
17605	FN1	FN1	chr2	-	216236831	216237023	216236631	216236738	216238044	216238134	17605	539	55	4518	164	250	125	4.81046913414e-09	3.21612874641e-07	0.831	0.932	-0.101
37615	WDR74	WDR74	chr11	-	62601089	62601146	62600376	62600603	62601263	62601409	37615	125	51	336	33	181	125	5.48837608694e-09	3.66217533144e-07	0.629	0.875	-0.246
16723	CGN	CGN	chr1	+	151508075	151508159	151507517	151507607	151508712	151508821	16723	60	13	270	1	208	125	5.51065582055e-09	3.66985999049e-07	0.735	0.994	-0.259
16205	MCAM	MCAM	chr11	-	119181058	119181176	119179233	119180625	119181465	119181613	16205	103	17	556	7	242	125	5.60246082859e-09	3.72372528016e-07	0.758	0.976	-0.218
25649	MRPL22	MRPL22	chr5	+	154330380	154330498	154320776	154320825	154335930	154335996	25649	145	28	566	17	242	125	5.75878433828e-09	3.82018034207e-07	0.728	0.945	-0.217
23891	RHOT2	RHOT2	chr16	+	719552	719606	718655	718699	720122	720175	23891	219	48	357	15	178	125	5.8557165783e-09	3.87693918777e-07	0.762	0.944	-0.182
23991	LGALS8	LGALS8	chr1	+	236706214	236706340	236706060	236706087	236706859	236706948	23991	81	35	84	144	250	125	5.92193849513e-09	3.91318482303e-07	0.536	0.226	0.31
13339	TFDP1	TFDP1	chr13	+	114277494	114277601	114265310	114265377	114285937	114286059	13339	153	13	1035	4	231	125	5.98825977693e-09	3.9493557759e-07	0.864	0.993	-0.129
39041	LRRC75A-AS1	LRRC75A-AS1	chr17	+	16344387	16344444	16343498	16343567	16344681	16345340	39041	5802	370	3813	379	181	125	6.24844254116e-09	4.11299508351e-07	0.915	0.874	0.041
34268	ATP5H	ATP5H	chr17	-	73036186	73036258	73035303	73035366	73038275	73038372	34268	837	27	2375	9	196	125	6.43110176224e-09	4.22507277046e-07	0.952	0.994	-0.042
1630	MORF4L2	MORF4L2	chrX	-	102939608	102939657	102933426	102933528	102940098	102940188	1630	119	395	337	549	173	125	6.53484355517e-09	4.28497232117e-07	0.179	0.307	-0.128
12558	STX3	STX3	chr11	+	59564755	59564869	59562844	59562955	59568327	59573355	12558	30	9	669	6	238	125	6.56085819006e-09	4.29377316135e-07	0.636	0.983	-0.347
18914	SEPT2	SEPT2	chr2	+	242255836	242255970	242255275	242255397	242263630	242263656	18914	1	279	48	412	250	125	6.78837397405e-09	4.43416067803e-07	0.002	0.055	-0.053
21435	DPYSL2	DPYSL2	chr8	+	26501465	26501607	26500954	26501111	26505145	26505316	21435	318	27	574	4	250	125	6.81904499533e-09	4.44567834045e-07	0.855	0.986	-0.131
29193	TCEB2	TCEB2	chr16	-	2825451	2825557	2821994	2822103	2826993	2827128	29193	1859	58	3355	29	230	125	6.94593349504e-09	4.51976134314e-07	0.946	0.984	-0.038
3500	KIF13A	KIF13A	chr6	-	17790102	17790141	17788006	17788106	17794479	17794626	3500	9	23	60	9	163	125	7.02764002547e-09	4.56421794188e-07	0.231	0.836	-0.605
2774	FLNA	FLNA	chrX	-	153579948	153580064	153579276	153579409	153580251	153580389	2774	1143	10	6841	0	240	125	7.26048376976e-09	4.69754677604e-07	0.983	1.0	-0.017
7332	MAPKAPK5	MAPKAPK5	chr12	+	112306556	112306665	112305375	112305473	112308074	112308164	7332	72	17	298	4	233	125	7.25573534588e-09	4.69754677604e-07	0.694	0.976	-0.282
18900	SEPT2	SEPT2	chr2	+	242255836	242255955	242255275	242255397	242263630	242263656	18900	0	279	45	412	243	125	7.27729321248e-09	4.69950505049e-07	0.0	0.053	-0.053
4309	TXNL1	TXNL1	chr18	-	54293392	54293497	54291518	54291692	54293591	54293688	4309	31	201	8	415	229	125	7.29133453614e-09	4.69967171415e-07	0.078	0.01	0.068
4748	WNK1	WNK1	chr12	+	977031	978270	971248	971436	987377	987527	4748	41	40	6	64	250	125	7.71683139611e-09	4.96454339836e-07	0.339	0.045	0.294
17827	IDS	IDS	chrX	-	148584841	148585019	148582479	148582568	148585686	148585823	17827	547	22	928	0	250	125	7.73167008195e-09	4.96472231232e-07	0.926	1.0	-0.074
5321	ANXA5	ANXA5	chr4	-	122605831	122605926	122604518	122604632	122607442	122607527	5321	2128	38	4089	2	219	125	8.15820200284e-09	5.22876341524e-07	0.97	0.999	-0.029
10613	RPS6KA1	RPS6KA1	chr1	+	26882027	26882116	26881641	26881712	26883144	26883209	10613	90	13	317	0	213	125	8.30973478916e-09	5.31024773063e-07	0.802	1.0	-0.198
35390	ACTN1	ACTN1	chr14	-	69376671	69376759	69376034	69376113	69378872	69378959	35390	712	6	4843	0	212	125	8.31648616639e-09	5.31024773063e-07	0.986	1.0	-0.014
39869	EIF6	EIF6	chr20	-	33868456	33868632	33867744	33867921	33872183	33872520	39869	180	14	1876	12	250	125	8.41693670317e-09	5.36434188351e-07	0.865	0.987	-0.122
9583	BCAR1	BCAR1	chr16	-	75270725	75270896	75268786	75269884	75271080	75271242	9583	29	11	272	3	250	125	8.6518147091e-09	5.50374862194e-07	0.569	0.978	-0.409
30383	OXR1	OXR1	chr8	+	107749747	107749828	107738334	107738537	107751685	107751811	30383	12	23	27	0	205	125	8.88183515624e-09	5.63955183096e-07	0.241	1.0	-0.759
37390	PDLIM7	PDLIM7	chr5	-	176916771	176916833	176916393	176916628	176917870	176917907	37390	76	11	559	2	186	125	9.24668608349e-09	5.8562321708e-07	0.823	0.995	-0.172
6655	SSR4	SSR4	chrX	+	153062912	153062987	153061888	153062007	153063179	153063269	6655	1677	39	2475	6	199	125	9.25743948166e-09	5.8562321708e-07	0.964	0.996	-0.032
23621	TSR1	TSR1	chr17	-	2239330	2239434	2238804	2239024	2239624	2240678	23621	77	13	449	3	228	125	9.6160892582e-09	6.0606246846e-07	0.765	0.988	-0.223
39386	PPP1CB	PPP1CB	chr2	+	29011523	29011675	29006772	29006844	29022064	29025806	39386	964	0	1076	34	250	125	9.6151613338e-09	6.0606246846e-07	1.0	0.941	0.059
40639	IMPDH1	IMPDH1	chr7	-	128040885	128040945	128040386	128040593	128041068	128041170	40639	38	21	156	7	184	125	9.79936709555e-09	6.16474206378e-07	0.551	0.938	-0.387
28423	WASF1	WASF1	chr6	-	110499800	110499945	110481837	110481935	110500641	110501207	28423	37	0	6	13	250	125	1.00262221858e-08	6.29583973976e-07	1.0	0.188	0.812
5964	MTCH1	MTCH1	chr6	-	36940478	36940572	36938422	36938470	36943433	36943493	5964	1053	29	1460	0	218	125	1.01639049399e-08	6.37056372676e-07	0.954	1.0	-0.046
3271	ILK	ILK	chr11	+	6629275	6629441	6625455	6625590	6629623	6629719	3271	321	28	1255	19	250	125	1.05153926677e-08	6.57877695029e-07	0.851	0.971	-0.12
9001	TPT1	TPT1	chr13	-	45914846	45914920	45914128	45914319	45915176	45915419	9001	70636	614	32313	157	198	125	1.08988159608e-08	6.80617083911e-07	0.986	0.992	-0.006
15105	KIF20A	KIF20A	chr5	+	137521200	137521399	137520783	137520886	137521649	137521741	15105	27	10	442	6	250	125	1.10187663438e-08	6.86849864762e-07	0.574	0.974	-0.4
23207	MAEA	MAEA	chr4	+	1316168	1316291	1309184	1309388	1326544	1326653	23207	78	15	386	4	247	125	1.1425905444e-08	7.1092901081e-07	0.725	0.98	-0.255
25270	AFTPH	AFTPH	chr2	+	64806619	64806680	64800079	64800202	64812555	64812679	25270	49	27	168	11	185	125	1.17188814208e-08	7.2783005429e-07	0.551	0.912	-0.361
37370	PLSCR1	PLSCR1	chr3	-	146246400	146246618	146243391	146243434	146251256	146251337	37370	208	43	1070	62	250	125	1.26580794735e-08	7.84731883287e-07	0.707	0.896	-0.189
6026	CD44	CD44	chr11	+	35219667	35219793	35211381	35211612	35226058	35226187	6026	6	30	567	317	250	125	1.27802989303e-08	7.9087087591e-07	0.091	0.472	-0.381
15606	DPF2	DPF2	chr11	+	65111461	65111540	65111215	65111308	65113136	65113274	15606	109	18	201	0	203	125	1.30323741798e-08	8.05008808711e-07	0.789	1.0	-0.211
14608	B3GALNT2	B3GALNT2	chr1	-	235652472	235652573	235647637	235647831	235657990	235658138	14608	173	32	168	1	225	125	1.34530717677e-08	8.2949256431e-07	0.75	0.989	-0.239
7456	PIGS	PIGS	chr17	-	26883183	26883284	26881868	26882079	26883844	26883990	7456	72	11	494	2	225	125	1.35361369891e-08	8.33107694797e-07	0.784	0.993	-0.209
18584	RAN	RAN	chr12	+	131357128	131357174	131356538	131356671	131357380	131357465	18584	1162	40	3795	33	170	125	1.36254917349e-08	8.37096201234e-07	0.955	0.988	-0.033
2223	NFKB1	NFKB1	chr4	+	103500037	103500196	103498032	103498196	103501691	103501796	2223	314	24	374	0	250	125	1.36998368205e-08	8.40149885015e-07	0.867	1.0	-0.133
27017	EIF3I	EIF3I	chr1	+	32692003	32692131	32691771	32691921	32694099	32694210	27017	1200	25	3857	2	250	125	1.38458905452e-08	8.47582279928e-07	0.96	0.999	-0.039
19715	DCLRE1C	DCLRE1C	chr10	-	14984112	14984434	14981808	14981868	14987103	14987188	19715	10	2	2	52	250	125	1.39403969479e-08	8.51838198445e-07	0.714	0.019	0.695
19453	RELA	RELA	chr11	-	65425757	65425970	65423325	65423406	65427136	65427259	19453	420	57	364	8	250	125	1.40250592251e-08	8.55478433628e-07	0.787	0.958	-0.171
15243	SLC25A39	SLC25A39	chr17	-	42399067	42399135	42398801	42398926	42399786	42399896	15243	315	20	1383	10	192	125	1.47909167136e-08	9.00581941399e-07	0.911	0.989	-0.078
8162	CASK	CASK	chrX	-	41416284	41416353	41414852	41414888	41419031	41419100	8162	27	80	248	201	193	125	1.51791638148e-08	9.2257388341e-07	0.179	0.444	-0.265
40349	KIF21A	KIF21A	chr12	-	39724043	39724064	39720065	39720126	39724547	39724713	40349	21	2	18	53	145	125	1.53344336118e-08	9.30352638544e-07	0.901	0.226	0.675
16870	IRF1	IRF1	chr5	-	131821942	131822065	131820053	131820189	131822248	131822378	16870	722	86	204	1	247	125	1.54333527069e-08	9.34690989782e-07	0.809	0.99	-0.181
20606	C17orf49	C17orf49	chr17	+	6920228	6920333	6919813	6920004	6920575	6920843	20606	291	55	477	22	229	125	1.56028187037e-08	9.4327891727e-07	0.743	0.922	-0.179
16601	EXOC1	EXOC1	chr4	+	56755053	56755098	56749988	56750094	56756388	56756552	16601	11	36	76	29	169	125	1.60684362482e-08	9.69708797796e-07	0.184	0.66	-0.476
20307	R3HDM4	R3HDM4	chr19	-	901421	901546	900828	900952	901975	902130	20307	416	46	579	12	249	125	1.62123672265e-08	9.76666228484e-07	0.819	0.96	-0.141
15481	INO80C	INO80C	chr18	-	33060416	33060527	33058245	33058313	33077682	33077955	15481	26	12	105	0	235	125	1.64561766436e-08	9.89605388037e-07	0.535	1.0	-0.465
15210	SLC3A2	SLC3A2	chr11	+	62638216	62638309	62623483	62623853	62639048	62639141	15210	12	4	3	57	217	125	1.65951171693e-08	9.96203715003e-07	0.633	0.029	0.604
21913	BRMS1	BRMS1	chr11	-	66105713	66105753	66104803	66105360	66106191	66106256	21913	127	18	329	2	164	125	1.66457216899e-08	9.97485364605e-07	0.843	0.992	-0.149
4683	GRK6	GRK6	chr5	+	176858995	176859108	176857872	176857968	176859233	176859311	4683	155	25	307	4	237	125	1.67597931089e-08	1.00255906252e-06	0.766	0.976	-0.21
8081	TJP2	TJP2	chr9	+	71864290	71864401	71862927	71863140	71865950	71866280	8081	66	12	1128	15	235	125	1.69061565858e-08	1.00954329441e-06	0.745	0.976	-0.231
454	B4GALT1	B4GALT1	chr9	-	33115988	33116111	33113771	33113876	33120416	33120604	454	275	19	897	5	247	125	1.69431502162e-08	1.00998355406e-06	0.88	0.989	-0.109
1095	EGLN2	EGLN2	chr19	+	41313388	41313456	41306243	41307320	41313713	41314346	1095	106	31	206	7	192	125	1.71104802549e-08	1.01817808944e-06	0.69	0.95	-0.26
2835	UBXN11	UBXN11	chr1	-	26627416	26627515	26624452	26624553	26628184	26628213	2835	15	42	59	20	223	125	1.78765028336e-08	1.06190786954e-06	0.167	0.623	-0.456
7688	COX20	COX20	chr1	+	245005245	245005360	244998638	244999058	245005496	245005560	7688	80	39	553	68	239	125	1.83808209764e-08	1.08996670058e-06	0.518	0.81	-0.292
9970	BEX4	BEX4	chrX	+	102470609	102470692	102470019	102470166	102471076	102472128	9970	10	12	362	25	207	125	1.84479858056e-08	1.09205029863e-06	0.335	0.897	-0.562
11352	RWDD1	RWDD1	chr6	+	116894020	116894148	116892529	116892818	116901457	116901523	11352	48	75	23	173	250	125	1.86520526801e-08	1.10221670751e-06	0.242	0.062	0.18
5884	E2F4	E2F4	chr16	+	67228300	67228362	67227374	67227418	67228588	67228883	5884	155	22	405	5	186	125	1.95576606021e-08	1.15373279161e-06	0.826	0.982	-0.156
35303	COPS7A	COPS7A	chr12	+	6837091	6837167	6833448	6833984	6837388	6837477	35303	135	28	435	14	200	125	2.00136728301e-08	1.17859447753e-06	0.751	0.951	-0.2
33649	SMIM7	SMIM7	chr19	-	16764845	16764936	16756958	16758072	16770205	16770258	33649	399	70	767	44	215	125	2.04919915481e-08	1.20468178589e-06	0.768	0.91	-0.142
17054	ZFYVE19	ZFYVE19	chr15	+	41104896	41105100	41102846	41102955	41105535	41105615	17054	55	38	196	26	250	125	2.0553912905e-08	1.20624228627e-06	0.42	0.79	-0.37
35386	ACTN1	ACTN1	chr14	-	69360371	69360464	69358769	69359000	69369193	69369279	35386	951	6	5824	4	217	125	2.11544999296e-08	1.23935564278e-06	0.989	0.999	-0.01
2598	RNH1	RNH1	chr11	-	504823	504996	502061	502181	507112	507283	2598	50	144	29	337	250	125	2.12516954035e-08	1.24291433649e-06	0.148	0.041	0.107
1041	PDLIM4	PDLIM4	chr5	+	131607483	131607601	131606995	131607159	131607717	131609147	1041	35	38	96	15	242	125	2.13294805151e-08	1.24532756357e-06	0.322	0.768	-0.446
16564	HCFC1	HCFC1	chrX	-	153226992	153227099	153225685	153225865	153227672	153227757	16564	46	14	259	4	231	125	2.14388656827e-08	1.24957436442e-06	0.64	0.972	-0.332
30467	RAPGEF2	RAPGEF2	chr4	+	160265187	160265211	160264432	160264556	160266257	160266481	30467	176	5	48	19	148	125	2.23136997768e-08	1.29834508752e-06	0.967	0.681	0.286
4202	ETHE1	ETHE1	chr19	-	44030352	44030501	44015588	44015718	44030666	44030811	4202	104	24	609	23	250	125	2.3840975083e-08	1.38484791721e-06	0.684	0.93	-0.246
23168	MAP2K1	MAP2K1	chr15	+	66735617	66735695	66729083	66729230	66736993	66737045	23168	734	34	1340	10	202	125	2.40211153191e-08	1.39293872285e-06	0.93	0.988	-0.058
33785	GPR107	GPR107	chr9	+	132872648	132872705	132869774	132869818	132887193	132887243	33785	2	41	86	100	181	125	2.41729218864e-08	1.39936182947e-06	0.033	0.373	-0.34
16170	MICALL1	MICALL1	chr22	+	38328559	38328686	38327805	38327940	38329045	38329119	16170	33	7	478	0	250	125	2.49764642302e-08	1.44342796755e-06	0.702	1.0	-0.298
15490	CNPPD1	CNPPD1	chr2	-	220038867	220038929	220038071	220038189	220039499	220039628	15490	155	14	465	0	186	125	2.51984177968e-08	1.45379095028e-06	0.882	1.0	-0.118
24845	ATP11C	ATP11C	chrX	-	138813809	138813914	138808504	138811121	138820074	138820228	24845	61	24	74	0	229	125	2.53706532449e-08	1.46125534407e-06	0.581	1.0	-0.419
11484	BAZ2B	BAZ2B	chr2	-	160287373	160287667	160285710	160285771	160289267	160289874	11484	65	0	52	24	250	125	2.55145112815e-08	1.46706288561e-06	1.0	0.52	0.48
12116	PABPC4	PABPC4	chr1	-	40030357	40030445	40030094	40030214	40030777	40031050	12116	544	38	1265	19	212	125	2.6219810878e-08	1.50507894193e-06	0.894	0.975	-0.081
13473	ACAA1	ACAA1	chr3	-	38173086	38173129	38170780	38170879	38173416	38173496	13473	92	30	322	18	167	125	2.70533653257e-08	1.55031697061e-06	0.697	0.931	-0.234
30163	EIF4G1	EIF4G1	chr3	+	184037476	184037589	184032282	184032462	184038417	184038510	30163	377	17	1247	3	237	125	2.71169603439e-08	1.55135402155e-06	0.921	0.995	-0.074
27008	KIFC3	KIFC3	chr16	-	57793036	57793065	57792128	57792821	57793639	57793748	27008	14	13	298	19	153	125	2.75638397662e-08	1.57427846651e-06	0.468	0.928	-0.46
28344	TMEM63B	TMEM63B	chr6	+	44103064	44103103	44102753	44102833	44104085	44104176	28344	40	9	289	0	163	125	2.76400540233e-08	1.57599150842e-06	0.773	1.0	-0.227
40640	IMPDH1	IMPDH1	chr7	-	128040870	128040945	128040386	128040593	128041068	128041170	40640	153	21	497	7	199	125	2.79959937455e-08	1.59362170074e-06	0.821	0.978	-0.157
21028	ENOSF1	ENOSF1	chr18	-	678695	678737	677742	677872	683245	683380	21028	21	15	143	6	166	125	2.9559819037e-08	1.67983524951e-06	0.513	0.947	-0.434
8367	NUP62	NUP62	chr19	-	50430950	50431105	50410083	50413141	50432582	50432788	8367	41	65	265	121	250	125	3.01995911611e-08	1.71333687158e-06	0.24	0.523	-0.283
2597	RNH1	RNH1	chr11	-	504823	504996	502061	502181	506608	506821	2597	54	14	34	60	250	125	3.11592187607e-08	1.76484365795e-06	0.659	0.221	0.438
2843	PPP3CA	PPP3CA	chr4	-	101950322	101950352	101944586	101947218	101953423	101953521	2843	32	168	2	179	154	125	3.19530055748e-08	1.80381064749e-06	0.134	0.009	0.125
32490	SUPT20H	SUPT20H	chr13	-	37584688	37584792	37583450	37583946	37586328	37586434	32490	102	32	156	166	228	125	3.19257854597e-08	1.80381064749e-06	0.636	0.34	0.296
1919	HNRNPM	HNRNPM	chr19	+	8548041	8548095	8539050	8539128	8550486	8551289	1919	681	25	1105	125	178	125	3.21366816491e-08	1.80819213563e-06	0.95	0.861	0.089
7100	NVL	NVL	chr1	-	224514092	224514166	224505579	224505632	224517772	224517891	7100	24	16	116	4	198	125	3.21265216652e-08	1.80819213563e-06	0.486	0.948	-0.462
15547	ANXA3	ANXA3	chr4	+	79525430	79525553	79522663	79522722	79531209	79531605	15547	4	0	5297	4	247	125	3.35162763099e-08	1.88270918178e-06	1.0	0.999	0.001
2872	KTN1	KTN1	chr14	+	56139889	56139973	56139646	56139730	56142552	56142636	2872	216	226	676	375	208	125	3.40286194778e-08	1.90834512884e-06	0.365	0.52	-0.155
18902	SEPT2	SEPT2	chr2	+	242256913	242257014	242254601	242255025	242263630	242263656	18902	20	15	17	132	225	125	3.41035616414e-08	1.90940745696e-06	0.426	0.067	0.359
26394	DNAJC19	DNAJC19	chr3	-	180704730	180704810	180703713	180703784	180705810	180705884	26394	129	43	346	27	204	125	3.52729514486e-08	1.97164233696e-06	0.648	0.887	-0.239
9580	BCAR1	BCAR1	chr16	-	75270779	75270896	75268786	75269884	75271080	75271242	9580	71	11	514	3	241	125	3.53407407783e-08	1.97219842605e-06	0.77	0.989	-0.219
19112	STRA13	STRA13	chr17	-	79977516	79977570	79977168	79977257	79977733	79977785	19112	41	76	216	119	178	125	3.62044457747e-08	2.01709638493e-06	0.275	0.56	-0.285
906	CDC6	CDC6	chr17	+	38452954	38453019	38451607	38451708	38457079	38457282	906	41	8	484	1	189	125	3.65252783574e-08	2.0316515761e-06	0.772	0.997	-0.225
28148	MAP3K3	MAP3K3	chr17	+	61712068	61712161	61710040	61710162	61723393	61723434	28148	91	47	24	61	217	125	3.66674481889e-08	2.0362377539e-06	0.527	0.185	0.342
14118	VLDLR	VLDLR	chr9	+	2648207	2648347	2647473	2647592	2648668	2648810	14118	102	36	219	13	250	125	3.72637452006e-08	2.06598686196e-06	0.586	0.894	-0.308
12735	MLLT1	MLLT1	chr19	-	6226987	6227113	6222131	6222695	6230580	6230724	12735	225	36	408	11	250	125	3.8193229468e-08	2.11408205385e-06	0.758	0.949	-0.191
320	TAF11	TAF11	chr6	-	34847743	34847840	34845554	34846497	34848065	34848153	320	248	59	274	14	221	125	3.91644462416e-08	2.16432759076e-06	0.704	0.917	-0.213
18000	MED23	MED23	chr6	-	131936463	131936481	131931185	131931386	131937046	131937142	18000	18	10	2	41	142	125	3.9498712967e-08	2.17926798711e-06	0.613	0.041	0.572
39284	RAB18	RAB18	chr10	+	27815756	27815818	27798803	27798859	27821435	27821508	39284	247	15	814	1	186	125	4.08905712623e-08	2.25241649165e-06	0.917	0.998	-0.081
5278	SHMT2	SHMT2	chr12	+	57626486	57626626	57626207	57626358	57626962	57627128	5278	404	15	1409	0	250	125	4.17709566936e-08	2.29720050062e-06	0.931	1.0	-0.069
32539	SLC25A1	SLC25A1	chr22	-	19165239	19165378	19164632	19164717	19165645	19165753	32539	61	11	305	1	250	125	4.25877583199e-08	2.33834910698e-06	0.735	0.993	-0.258
24694	NDUFA5	NDUFA5	chr7	-	123186711	123186871	123185664	123185730	123190523	123190640	24694	20	167	1	404	250	125	4.41230966208e-08	2.4187543818e-06	0.056	0.001	0.055
21264	ADAM9	ADAM9	chr8	+	38928816	38928922	38913095	38913291	38934746	38934930	21264	142	10	3360	15	230	125	4.44393473131e-08	2.432180458e-06	0.885	0.992	-0.107
35342	CTSL	CTSL	chr9	+	90345295	90345413	90344487	90344650	90345922	90346384	35342	56	11	403	3	242	125	4.53867382566e-08	2.480050664e-06	0.724	0.986	-0.262
6167	DDX46	DDX46	chr5	+	134125795	134125912	134124202	134124281	134126159	134126242	6167	16	66	6	319	241	125	4.57874272941e-08	2.49794225352e-06	0.112	0.01	0.102
17899	LYPLA1	LYPLA1	chr8	-	54967619	54967693	54965214	54965316	54974813	54974884	17899	48	8	1416	9	198	125	4.73969040682e-08	2.58161699363e-06	0.791	0.99	-0.199
8717	LEPROT	LEPROT	chr1	+	65895544	65895731	65890985	65891061	65897485	65901690	8717	153	15	1820	21	250	125	4.8420470633e-08	2.63316233999e-06	0.836	0.977	-0.141
29466	ZNF655	ZNF655	chr7	+	99159990	99160117	99158155	99158318	99161485	99162328	29466	45	40	117	18	250	125	4.8840506639e-08	2.64335675376e-06	0.36	0.765	-0.405
31228	TRAPPC10	TRAPPC10	chr21	+	45504002	45504144	45502668	45503183	45506682	45506841	31228	104	20	245	3	250	125	4.87615841038e-08	2.64335675376e-06	0.722	0.976	-0.254
8812	SMARCD1	SMARCD1	chr12	+	50482303	50482420	50480538	50480661	50483666	50483768	8812	53	12	224	1	241	125	4.87741368405e-08	2.64335675376e-06	0.696	0.991	-0.295
32857	METTL22	METTL22	chr16	+	8728895	8728936	8722586	8722967	8729024	8729169	32857	3	18	35	6	165	125	5.05554171859e-08	2.731835277e-06	0.112	0.815	-0.703
8629	PITHD1	PITHD1	chr1	+	24105927	24105971	24104875	24105203	24106353	24106431	8629	111	33	130	3	168	125	5.38334008482e-08	2.90436308342e-06	0.715	0.97	-0.255
176	ATP5C1	ATP5C1	chr10	+	7838083	7838118	7830092	7830226	7839009	7839141	176	473	20	1676	6	159	125	5.43790955598e-08	2.92916906999e-06	0.949	0.995	-0.046
24508	FDPS	FDPS	chr1	+	155288455	155288544	155287959	155288082	155288646	155288719	24508	433	3	4738	3	213	125	5.47422266406e-08	2.94407839395e-06	0.988	0.999	-0.011
37421	RNPS1	RNPS1	chr16	-	2314573	2314761	2314176	2314332	2318055	2318413	37421	804	106	1012	258	250	125	5.58999829758e-08	3.00160900713e-06	0.791	0.662	0.129
18303	TAGLN2	TAGLN2	chr1	-	159889063	159889166	159887896	159888731	159889450	159889625	18303	3878	56	11308	5	227	125	5.75396703617e-08	3.08479581812e-06	0.974	0.999	-0.025
1534	PCNXL3	PCNXL3	chr11	+	65387809	65387900	65387224	65387403	65388301	65388437	1534	43	10	202	0	215	125	5.80386401161e-08	3.10666171435e-06	0.714	1.0	-0.286
11137	CDK5RAP2	CDK5RAP2	chr9	-	123169289	123169526	123166313	123166391	123170624	123170746	11137	129	5	172	54	250	125	6.06738405073e-08	3.24262686485e-06	0.928	0.614	0.314
22751	RTN4	RTN4	chr2	-	55201830	55201900	55200956	55201003	55209650	55209789	22751	1712	35	6167	28	194	125	6.45115233455e-08	3.44233084744e-06	0.969	0.993	-0.024
38313	CLTA	CLTA	chr9	+	36210621	36210657	36204064	36204176	36211599	36212059	38313	10	709	0	2222	160	125	6.62486917546e-08	3.52950256681e-06	0.011	0.0	0.011
10561	IP6K2	IP6K2	chr3	-	48732126	48732257	48730883	48731673	48732522	48732854	10561	13	51	94	64	250	125	6.83342344932e-08	3.63493353122e-06	0.113	0.423	-0.31
19205	CDC45	CDC45	chr22	+	19502271	19502410	19496052	19496214	19504049	19504168	19205	21	7	233	0	250	125	7.2609952273e-08	3.85635754307e-06	0.6	1.0	-0.4
14415	TBC1D10B	TBC1D10B	chr16	-	30376815	30376915	30376425	30376533	30380548	30381522	14415	106	12	341	0	224	125	7.480683617e-08	3.96685644306e-06	0.831	1.0	-0.169
38263	LRRFIP1	LRRFIP1	chr2	+	238667371	238667464	238664737	238664830	238668706	238668848	38263	20	192	10	795	217	125	7.86687353038e-08	4.16516749636e-06	0.057	0.007	0.05
15434	SNHG16	SNHG16	chr17	+	74555026	74555125	74553845	74553939	74557369	74557484	15434	181	158	328	128	223	125	8.00572145243e-08	4.23050426761e-06	0.391	0.59	-0.199
33000	AAMP	AAMP	chr2	-	219130553	219130669	219130301	219130405	219131165	219131310	33000	201	14	511	0	240	125	8.01509152382e-08	4.23050426761e-06	0.882	1.0	-0.118
38625	IFRD2	IFRD2	chr3	-	50327818	50327903	50327600	50327725	50327990	50328110	38625	74	12	637	7	209	125	8.16586746e-08	4.30342477254e-06	0.787	0.982	-0.195
22268	TONSL	TONSL	chr8	-	145658970	145659142	145657667	145657843	145659360	145659662	22268	73	13	191	0	250	125	8.28555378751e-08	4.35976122674e-06	0.737	1.0	-0.263
16558	BCKDK	BCKDK	chr16	+	31122008	31122082	31121721	31121820	31122411	31122540	16558	94	11	369	0	198	125	8.45690508733e-08	4.4430676851e-06	0.844	1.0	-0.156
13954	SH3YL1	SH3YL1	chr2	-	224867	224920	218135	219001	229965	230044	13954	0	52	68	169	177	125	8.69342958731e-08	4.56030567136e-06	0.0	0.221	-0.221
15061	ARVCF	ARVCF	chr22	-	19958738	19958858	19957401	19958266	19959408	19959494	15061	14	37	88	35	244	125	8.82108441846e-08	4.62016152713e-06	0.162	0.563	-0.401
17698	FUBP1	FUBP1	chr1	-	78434705	78434768	78433848	78433887	78435608	78435699	17698	53	286	25	499	187	125	8.87319638876e-08	4.6403278722e-06	0.11	0.032	0.078
14627	TUBGCP6	TUBGCP6	chr22	-	50658679	50660303	50658385	50658444	50660456	50660531	14627	76	31	98	3	250	125	8.92104872197e-08	4.64699935025e-06	0.551	0.942	-0.391
18715	MSN	MSN	chrX	+	64953045	64953142	64951699	64951846	64955128	64955292	18715	496	3	3614	0	221	125	8.9268398229e-08	4.64699935025e-06	0.989	1.0	-0.011
24602	TMEM8A	TMEM8A	chr16	-	425132	425256	424755	424892	425344	425435	24602	225	11	1454	0	248	125	8.91916989154e-08	4.64699935025e-06	0.912	1.0	-0.088
34284	U2SURP	U2SURP	chr3	+	142742816	142742860	142741694	142741906	142745990	142746095	34284	96	13	381	2	168	125	9.05259440742e-08	4.70527913887e-06	0.846	0.993	-0.147
13265	TBL3	TBL3	chr16	+	2026056	2026115	2025808	2025950	2026814	2026962	13265	28	11	107	0	183	125	9.07421017216e-08	4.70868937824e-06	0.635	1.0	-0.365
25943	MTMR14	MTMR14	chr3	+	9731647	9731827	9730627	9730766	9739394	9739550	25943	39	11	142	0	250	125	9.08677482148e-08	4.70868937824e-06	0.639	1.0	-0.361
27973	ABHD16A	ABHD16A	chr6	-	31669050	31669117	31668718	31668805	31670926	31671137	27973	27	20	55	1	191	125	9.40962880946e-08	4.86859049342e-06	0.469	0.973	-0.504
7574	TRAPPC4	TRAPPC4	chr11	+	118889852	118890027	118889240	118889680	118892469	118892596	7574	180	15	616	3	250	125	9.84175384522e-08	5.08445880092e-06	0.857	0.99	-0.133
24265	ZFAND5	ZFAND5	chr9	-	74978385	74978522	74975543	74975703	74979611	74980163	24265	715	131	464	170	250	125	1.02099225074e-07	5.26668271913e-06	0.732	0.577	0.155
10194	SLC44A4	SLC44A4	chr6	-	31838379	31838479	31837321	31837414	31838588	31838824	10194	3	4	432	0	224	125	1.02427332394e-07	5.26766931016e-06	0.295	1.0	-0.705
37117	SORBS1	SORBS1	chr10	-	97110965	97111133	97106162	97106209	97114638	97114724	37117	57	8	41	46	250	125	1.02367985644e-07	5.26766931016e-06	0.781	0.308	0.473
6005	CD44	CD44	chr11	+	35231511	35231601	35229651	35229753	35232792	35232996	6005	12	1	5029	4	214	125	1.02657058076e-07	5.2715326946e-06	0.875	0.999	-0.124
29086	PAAF1	PAAF1	chr11	+	73598075	73598144	73589823	73589864	73598398	73598502	29086	27	23	3	45	193	125	1.03864248424e-07	5.32550267446e-06	0.432	0.041	0.391
27167	CMC2	CMC2	chr16	-	81015410	81015482	81009698	81010076	81030918	81031034	27167	337	43	494	13	196	125	1.07466908816e-07	5.50195073558e-06	0.833	0.96	-0.127
23392	C12orf49	C12orf49	chr12	-	117158100	117158252	117157567	117157681	117175594	117175875	23392	59	14	276	4	250	125	1.15712910254e-07	5.91523703288e-06	0.678	0.972	-0.294
39787	ING3	ING3	chr7	+	120604795	120604892	120595612	120595678	120606679	120606751	39787	28	18	87	3	221	125	1.16830780383e-07	5.96344179449e-06	0.468	0.943	-0.475
31577	FNTA	FNTA	chr8	+	42919243	42919358	42911441	42911689	42924697	42924802	31577	134	19	270	2	239	125	1.21813619969e-07	6.20848878936e-06	0.787	0.986	-0.199
27198	PDZD8	PDZD8	chr10	-	119100490	119100613	119078382	119078485	119133866	119134978	27198	519	53	410	7	247	125	1.22115142442e-07	6.21456718186e-06	0.832	0.967	-0.135
23394	C12orf49	C12orf49	chr12	-	117160871	117161028	117157567	117157681	117175594	117175875	23394	39	14	191	4	250	125	1.24064738594e-07	6.30437465252e-06	0.582	0.96	-0.378
5403	ZNF384	ZNF384	chr12	-	6787828	6787876	6787292	6787626	6788111	6788349	5403	109	52	198	23	172	125	1.26020259783e-07	6.39421547295e-06	0.604	0.862	-0.258
28672	YWHAB	YWHAB	chr20	+	43516288	43516383	43514239	43514527	43530171	43530474	28672	57	278	476	1068	219	125	1.27507963521e-07	6.46008771497e-06	0.105	0.203	-0.098
26658	ARPC2	ARPC2	chr2	+	219110142	219110269	219104113	219104207	219114086	219114187	26658	1350	11	7953	4	250	125	1.33608131891e-07	6.75910455948e-06	0.984	0.999	-0.015
11973	TINF2	TINF2	chr14	-	24710225	24710322	24708850	24710081	24711346	24711880	11973	64	13	160	0	221	125	1.34498422621e-07	6.79406328312e-06	0.736	1.0	-0.264
22326	CRTC2	CRTC2	chr1	-	153923735	153924142	153921590	153921860	153924493	153924738	22326	339	25	309	0	250	125	1.37895160068e-07	6.95534211958e-06	0.871	1.0	-0.129
22384	ELP2	ELP2	chr18	+	33719381	33719576	33718232	33718389	33721099	33721164	22384	0	16	16	3	250	125	1.39263636956e-07	7.01399147605e-06	0.0	0.727	-0.727
13993	USP4	USP4	chr3	-	49316246	49316335	49314576	49315884	49318176	49318280	13993	139	22	256	3	213	125	1.39683066558e-07	7.02473970565e-06	0.788	0.98	-0.192
24075	HSPH1	HSPH1	chr13	-	31726988	31727088	31725083	31725328	31728769	31728892	24075	2157	144	423	4	224	125	1.41720902902e-07	7.11672699006e-06	0.893	0.983	-0.09
17763	NOP16	NOP16	chr5	-	175813840	175813944	175812221	175812328	175815235	175815344	17763	58	21	169	6	228	125	1.46569235415e-07	7.3493694411e-06	0.602	0.939	-0.337
24182	APBB2	APBB2	chr4	-	40937093	40937156	40936630	40936716	40946881	40947090	24182	56	50	94	16	187	125	1.47790786387e-07	7.39621866602e-06	0.428	0.797	-0.369
37588	TNIK	TNIK	chr3	-	170857258	170857345	170855979	170856168	170858187	170858298	37588	13	16	3	91	211	125	1.4793738834e-07	7.39621866602e-06	0.325	0.019	0.306
39139	SMAD3	SMAD3	chr15	+	67457590	67457722	67457232	67457426	67459116	67459191	39139	290	18	1211	9	250	125	1.49751074763e-07	7.47593323015e-06	0.89	0.985	-0.095
21460	ZNF83	ZNF83	chr19	-	53119970	53120068	53115617	53118050	53122188	53122315	21460	91	10	24	24	222	125	1.51710038976e-07	7.56265672363e-06	0.837	0.36	0.477
15924	EXOSC2	EXOSC2	chr9	+	133573548	133573638	133572968	133573014	133574715	133574781	15924	79	13	351	3	214	125	1.51981279894e-07	7.56511781102e-06	0.78	0.986	-0.206
25177	NTAN1	NTAN1	chr16	-	15141711	15141777	15141298	15141407	15149747	15149936	25177	24	13	159	5	190	125	1.53798528357e-07	7.64441460844e-06	0.548	0.954	-0.406
13715	PRKAR1A	PRKAR1A	chr17	+	66511127	66511260	66508519	66508689	66511534	66511717	13715	53	33	30	89	250	125	1.60219427947e-07	7.95196773611e-06	0.445	0.144	0.301
26317	GADD45A	GADD45A	chr1	+	68151707	68151809	68150859	68151221	68152032	68152270	26317	896	42	642	3	226	125	1.68323257999e-07	8.34203216278e-06	0.922	0.992	-0.07
27427	MYLIP	MYLIP	chr6	+	16143929	16144094	16143250	16143448	16145127	16145548	27427	357	30	48	23	250	125	1.72506572804e-07	8.53694718853e-06	0.856	0.511	0.345
23958	SHC1	SHC1	chr1	-	154940679	154940733	154940455	154940507	154940970	154941090	23958	441	47	1311	44	178	125	1.74509854678e-07	8.62356886225e-06	0.868	0.954	-0.086
26674	MYO10	MYO10	chr5	-	16754936	16755017	16711229	16711354	16758226	16758335	26674	94	15	359	4	205	125	1.76020184761e-07	8.68561539768e-06	0.793	0.982	-0.189
31997	TRIM26	TRIM26	chr6	-	30172432	30172542	30168811	30168915	30181081	30181271	31997	36	23	138	11	234	125	1.78091940528e-07	8.77514580373e-06	0.455	0.87	-0.415
37838	MUM1	MUM1	chr19	+	1358586	1358699	1358392	1358463	1360134	1361031	37838	15	70	68	62	237	125	1.79333018324e-07	8.82354679047e-06	0.102	0.366	-0.264
16919	ZNF146	ZNF146	chr19	+	36709023	36709097	36705503	36706098	36719649	36719721	16919	47	30	241	31	198	125	1.89146408092e-07	9.29297561486e-06	0.497	0.831	-0.334
18978	AKIP1	AKIP1	chr11	+	8933999	8934080	8932990	8933218	8936372	8936477	18978	3	15	158	43	205	125	1.91831418417e-07	9.41133219247e-06	0.109	0.691	-0.582
4348	EIF4B	EIF4B	chr12	+	53421565	53421703	53416276	53416411	53421798	53421972	4348	2773	6	2468	41	250	125	1.92492617512e-07	9.43020226912e-06	0.996	0.968	0.028
12195	FAM214A	FAM214A	chr15	-	52879347	52879416	52876941	52877141	52885774	52885933	12195	65	36	52	1	193	125	1.98767432624e-07	9.72363436181e-06	0.539	0.971	-0.432
22542	NAPRT	NAPRT	chr8	-	144657155	144657263	144656954	144657070	144657592	144657695	22542	2	7	136	6	232	125	1.99877130846e-07	9.76391193475e-06	0.133	0.924	-0.791
25053	NEXN	NEXN	chr1	+	78383250	78383442	78381739	78381818	78383644	78383723	25053	9	2	15	144	250	125	2.01416322509e-07	9.82502481916e-06	0.692	0.05	0.642
36376	KIAA0368	KIAA0368	chr9	-	114185478	114185528	114184413	114184480	114187697	114187776	36376	232	20	294	0	174	125	2.02984248188e-07	9.88736272924e-06	0.893	1.0	-0.107
25258	SLC7A6	SLC7A6	chr16	+	68307720	68307807	68300495	68300624	68308593	68309152	25258	21	100	36	30	211	125	2.11120090632e-07	1.02689896295e-05	0.111	0.416	-0.305
1835	ERBB2	ERBB2	chr17	+	37882814	37882912	37881959	37882106	37883067	37883256	1835	99	9	587	0	222	125	2.12599656213e-07	1.0326225752e-05	0.861	1.0	-0.139
4566	SLC6A6	SLC6A6	chr3	+	14509595	14509720	14509360	14509464	14513712	14513825	4566	54	13	206	2	249	125	2.13379335756e-07	1.03493530744e-05	0.676	0.981	-0.305
19782	HIAT1	HIAT1	chr1	+	100534028	100534142	100533532	100533751	100535169	100535241	19782	195	37	522	24	238	125	2.13794159154e-07	1.03547435294e-05	0.735	0.92	-0.185
6565	ZNF33A	ZNF33A	chr10	+	38304894	38304973	38301225	38301278	38305798	38305943	6565	13	5	14	102	203	125	2.17330971664e-07	1.05111122565e-05	0.616	0.078	0.538
12737	BBX	BBX	chr3	+	107508633	107508723	107497217	107497366	107510086	107510146	12737	26	48	123	51	214	125	2.2096192609e-07	1.06715846939e-05	0.24	0.585	-0.345
17808	SLC5A6	SLC5A6	chr2	-	27424217	27424321	27423865	27423981	27424533	27424715	17808	28	10	386	8	228	125	2.24614834066e-07	1.08326619479e-05	0.606	0.964	-0.358
12805	UPF3B	UPF3B	chrX	-	118974608	118974647	118972329	118972490	118975038	118975221	12805	8	58	41	38	163	125	2.30707106308e-07	1.11107629997e-05	0.096	0.453	-0.357
32364	HNRNPC	HNRNPC	chr14	-	21731469	21731495	21702111	21702388	21737456	21737638	32364	1718	696	5188	1591	150	125	2.34482936401e-07	1.12766779724e-05	0.673	0.731	-0.058
34039	KIF1B	KIF1B	chr1	+	10386168	10386417	10384815	10384953	10394577	10394696	34039	24	9	12	52	250	125	2.36939235898e-07	1.13787565161e-05	0.571	0.103	0.468
23076	FLAD1	FLAD1	chr1	+	154962035	154962183	154960580	154961325	154962634	154962733	23076	45	23	243	20	250	125	2.38580617928e-07	1.14414674114e-05	0.495	0.859	-0.364
21394	SLC4A2	SLC4A2	chr7	+	150772692	150772862	150772341	150772595	150773099	150773273	21394	151	10	711	0	250	125	2.46512474655e-07	1.17886898293e-05	0.883	1.0	-0.117
24068	HSPH1	HSPH1	chr13	-	31725745	31725879	31725083	31725328	31728769	31728892	24068	2813	144	533	4	250	125	2.46328184739e-07	1.17886898293e-05	0.907	0.985	-0.078
6875	MAGI1	MAGI1	chr3	-	65433696	65433732	65428466	65428524	65438932	65439015	6875	25	0	16	22	160	125	2.47095851558e-07	1.18000381661e-05	1.0	0.362	0.638
7619	ME2	ME2	chr18	+	48465939	48466010	48458627	48458730	48466657	48466756	7619	78	11	451	3	195	125	2.48804999159e-07	1.18650406382e-05	0.82	0.99	-0.17
4182	ARMCX2	ARMCX2	chrX	-	100914404	100914487	100914061	100914134	100914742	100914876	4182	64	22	70	0	207	125	2.51075504276e-07	1.19565942309e-05	0.637	1.0	-0.363
31872	EMP3	EMP3	chr19	+	48830777	48830880	48830086	48830179	48832608	48832749	31872	1941	43	1707	5	227	125	2.51945416863e-07	1.19812871392e-05	0.961	0.995	-0.034
21740	EPB41L1	EPB41L1	chr20	+	34797409	34797820	34785780	34785963	34800193	34800298	21740	55	4	53	41	250	125	2.57929915537e-07	1.22487971171e-05	0.873	0.393	0.48
975	CAMTA1	CAMTA1	chr1	+	6880240	6880310	6845383	6845635	6885151	6885270	975	226	55	456	34	194	125	2.58570905687e-07	1.22621587917e-05	0.726	0.896	-0.17
14209	FERMT2	FERMT2	chr14	-	53327731	53327752	53327058	53327183	53331118	53331340	14209	50	267	6	209	145	125	2.63604967743e-07	1.24835258127e-05	0.139	0.024	0.115
27444	ZNF598	ZNF598	chr16	-	2052991	2053121	2052521	2052733	2053616	2053729	27444	111	14	222	0	250	125	2.70253773804e-07	1.27806420602e-05	0.799	1.0	-0.201
1983	IDH3A	IDH3A	chr15	+	78457333	78457418	78456057	78456122	78458491	78458644	1983	126	11	440	0	209	125	2.70927169255e-07	1.2794741953e-05	0.873	1.0	-0.127
30943	DAPK3	DAPK3	chr19	-	3963640	3963667	3961006	3961159	3963868	3963917	30943	380	22	598	2	151	125	2.72060705742e-07	1.28305032969e-05	0.935	0.996	-0.061
40794	ITGB1BP1	ITGB1BP1	chr2	-	9547577	9547727	9545814	9547034	9548241	9548334	40794	241	4	1022	120	250	125	2.76483974049e-07	1.30210967723e-05	0.968	0.81	0.158
33008	UBTF	UBTF	chr17	-	42289711	42289822	42289240	42289374	42290186	42290307	33008	150	181	239	131	235	125	2.92917779143e-07	1.37760241592e-05	0.306	0.492	-0.186
22916	FXR1	FXR1	chr3	+	180632439	180632783	180630233	180630524	180651121	180651174	22916	35	145	9	224	250	125	2.93655111117e-07	1.37916781319e-05	0.108	0.02	0.088
6460	PTPRG	PTPRG	chr3	+	62216898	62216985	62204524	62204657	62229480	62229572	6460	224	180	31	79	211	125	3.06324873134e-07	1.43669314983e-05	0.424	0.189	0.235
39689	GSN	GSN	chr9	+	124062342	124062404	124043747	124043840	124064240	124064445	39689	14	76	23	988	186	125	3.11668277964e-07	1.45974632881e-05	0.11	0.015	0.095
24506	FDPS	FDPS	chr1	+	155279579	155279756	155278538	155278756	155279833	155279996	24506	11	138	286	898	250	125	3.12261575597e-07	1.46051892224e-05	0.038	0.137	-0.099
39866	EIF6	EIF6	chr20	-	33871978	33872064	33867744	33867921	33872183	33872295	39866	252	14	1894	12	210	125	3.13249502781e-07	1.46313264333e-05	0.915	0.989	-0.074
41063	MYH9	MYH9	chr22	-	36700040	36700201	36698613	36698722	36701078	36701148	41063	290	7	7011	0	250	125	3.1853580007e-07	1.48578866963e-05	0.954	1.0	-0.046
13924	WDR1	WDR1	chr4	-	10105519	10105610	10100615	10100763	10117736	10117858	13924	776	9	5362	0	215	125	3.32609059739e-07	1.54931299316e-05	0.98	1.0	-0.02
9916	UQCRC1	UQCRC1	chr3	-	48637914	48638000	48637495	48637584	48638112	48638273	9916	402	15	1545	3	210	125	3.37271949258e-07	1.56888972085e-05	0.941	0.997	-0.056
14755	TOM1L2	TOM1L2	chr17	-	17796974	17797124	17787947	17788082	17801909	17801988	14755	63	18	156	3	250	125	3.39332913324e-07	1.57632620512e-05	0.636	0.963	-0.327
3073	BLOC1S6	BLOC1S6	chr15	+	45884332	45884474	45879416	45879723	45897625	45897712	3073	38	17	165	7	250	125	3.49803804478e-07	1.6227565063e-05	0.528	0.922	-0.394
26079	R3HDM1	R3HDM1	chr2	+	136399105	136399360	136396465	136396692	136402948	136403097	26079	18	11	14	92	250	125	3.52318232477e-07	1.63220037673e-05	0.45	0.071	0.379
37711	MARS	MARS	chr12	+	57906018	57906136	57905790	57905886	57906533	57906747	37711	198	10	1234	0	242	125	3.56612839147e-07	1.64985454225e-05	0.911	1.0	-0.089
32186	SFXN2	SFXN2	chr10	+	104489075	104489151	104488187	104488286	104489479	104489565	32186	0	5	112	3	200	125	3.57705553844e-07	1.65266751618e-05	0.0	0.959	-0.959
14801	YIPF3	YIPF3	chr6	-	43483332	43483439	43481325	43481371	43483626	43483833	14801	669	20	1195	1	231	125	3.60421146484e-07	1.66202467828e-05	0.948	0.998	-0.05
28454	ATP6V0D1	ATP6V0D1	chr16	-	67478430	67478609	67477001	67477081	67487446	67487618	28454	643	21	839	0	250	125	3.60705710745e-07	1.66202467828e-05	0.939	1.0	-0.061
22545	NAPRT	NAPRT	chr8	-	144657791	144657872	144657592	144657695	144658247	144658332	22545	27	6	606	2	205	125	3.62462093118e-07	1.66561590149e-05	0.733	0.995	-0.262
22995	ARF3	ARF3	chr12	-	49333779	49333890	49333437	49333562	49334730	49334971	22995	908	26	2205	11	235	125	3.62335142889e-07	1.66561590149e-05	0.949	0.991	-0.042
15630	ZMYND11	ZMYND11	chr10	+	267134	267296	255828	255988	282777	282855	15630	130	44	472	48	250	125	3.64152937249e-07	1.67113360718e-05	0.596	0.831	-0.235
2055	PALLD	PALLD	chr4	+	169846383	169846429	169846095	169846229	169847363	169849608	2055	22	289	1	441	170	125	3.64991301294e-07	1.67272962369e-05	0.053	0.002	0.051
32153	EPB41L3	EPB41L3	chr18	-	5398019	5398142	5397056	5397425	5406775	5406967	32153	58	278	5	166	247	125	3.66138012131e-07	1.67573259055e-05	0.096	0.015	0.081
25917	HOTAIRM1	HOTAIRM1	chr7	+	27138716	27138985	27135712	27136007	27139397	27139877	25917	39	107	66	48	250	125	3.70206170608e-07	1.69208040204e-05	0.154	0.407	-0.253
25345	CAPN2	CAPN2	chr1	+	223933007	223933141	223931801	223931920	223934698	223934867	25345	380	2	5227	4	250	125	3.72085841138e-07	1.69839503685e-05	0.99	0.998	-0.008
37479	COL2A1	COL2A1	chr12	-	48376284	48376392	48375889	48375943	48376630	48376729	37479	4059	3	1	0	232	125	3.78913769805e-07	1.72724903864e-05	0.999	1.0	-0.001
3510	NUPL1	NUPL1	chr13	+	25883384	25883420	25881943	25882086	25887020	25887170	3510	118	28	292	12	160	125	3.81436523367e-07	1.73642738815e-05	0.767	0.95	-0.183
29772	BAG6	BAG6	chr6	-	31616687	31616741	31616453	31616528	31616975	31617172	29772	228	33	688	24	178	125	3.82318156911e-07	1.73812029283e-05	0.829	0.953	-0.124
16430	ARMT1	ARMT1	chr6	+	151775682	151775788	151773392	151773721	151779462	151779707	16430	19	5	576	0	230	125	3.88090870218e-07	1.76120885824e-05	0.674	1.0	-0.326
19208	CDC45	CDC45	chr22	+	19502487	19502571	19496052	19496214	19504049	19504168	19208	21	7	174	0	208	125	3.88429791887e-07	1.76120885824e-05	0.643	1.0	-0.357
18470	GNB1	GNB1	chr1	-	1749275	1749314	1747194	1747301	1756835	1756938	18470	1432	36	3638	23	163	125	3.97953104803e-07	1.80196624514e-05	0.968	0.992	-0.024
32661	RPS6KB2	RPS6KB2	chr11	+	67198838	67198986	67196997	67197066	67200070	67200128	32661	104	16	478	8	250	125	3.98475686669e-07	1.80196624514e-05	0.765	0.968	-0.203
37302	GK5	GK5	chr3	-	141903552	141904635	141901764	141901891	141904770	141904831	37302	32	8	10	31	250	125	4.00904788256e-07	1.81054974373e-05	0.667	0.139	0.528
12141	MPPE1	MPPE1	chr18	-	11886711	11886780	11886497	11886620	11886915	11887024	12141	36	26	66	4	193	125	4.05717759944e-07	1.82986223027e-05	0.473	0.914	-0.441
19681	PPP1R13B	PPP1R13B	chr14	-	104204030	104204197	104202339	104202539	104205015	104205149	19681	172	36	90	0	250	125	4.10017815922e-07	1.84681340416e-05	0.705	1.0	-0.295
13958	SH3YL1	SH3YL1	chr2	-	243502	243562	234159	234272	247537	247602	13958	10	21	6	232	184	125	4.22077417461e-07	1.8986244991e-05	0.244	0.017	0.227
23314	YME1L1	YME1L1	chr10	-	27436426	27436597	27434356	27434519	27437834	27437969	23314	28	155	15	431	250	125	4.26645797247e-07	1.9166458167e-05	0.083	0.017	0.066
22266	TONSL	TONSL	chr8	-	145666348	145666494	145666100	145666253	145667419	145667534	22266	70	12	226	1	250	125	4.33671378253e-07	1.94564381372e-05	0.745	0.991	-0.246
37928	RNF4	RNF4	chr4	+	2514164	2514324	2513682	2513692	2514809	2514858	37928	340	17	717	2	250	125	4.42678181445e-07	1.98344256935e-05	0.909	0.994	-0.085
30754	FIP1L1	FIP1L1	chr4	+	54245239	54245284	54243819	54244090	54245391	54245431	30754	94	25	96	93	169	125	4.64711364945e-07	2.07943089377e-05	0.736	0.433	0.303
16738	GMPPB	GMPPB	chr3	-	49760404	49760547	49760028	49760187	49760686	49760735	16738	166	11	543	0	250	125	4.68818251997e-07	2.09505844539e-05	0.883	1.0	-0.117
15158	FABP5	FABP5	chr8	+	82195600	82195773	82192717	82192909	82196107	82196209	15158	124	2	4384	1	250	125	4.70300635325e-07	2.098932037e-05	0.969	1.0	-0.031
7407	CTPS1	CTPS1	chr1	+	41473120	41473217	41471722	41471766	41474330	41474562	7407	105	12	1062	12	221	125	4.73966627057e-07	2.11252811539e-05	0.832	0.98	-0.148
34130	REXO2	REXO2	chr11	+	114315262	114315374	114311377	114311461	114316700	114316809	34130	14	8	590	17	236	125	4.80855474438e-07	2.13845065581e-05	0.481	0.948	-0.467
7234	PDLIM1	PDLIM1	chr10	-	97031389	97031541	97028534	97028619	97050576	97050905	7234	95	9	1353	8	250	125	4.81036939615e-07	2.13845065581e-05	0.841	0.988	-0.147
27295	PLCD3	PLCD3	chr17	-	43190230	43190380	43189007	43190072	43190489	43190625	27295	67	15	240	4	250	125	4.89315334584e-07	2.1724199171e-05	0.691	0.968	-0.277
34373	P4HB	P4HB	chr17	-	79813328	79813462	79813017	79813155	79817056	79817263	34373	2052	31	5471	2	250	125	4.93557548609e-07	2.18840464693e-05	0.971	0.999	-0.028
8564	PTPN6	PTPN6	chr12	+	7067081	7067236	7066816	7066948	7069089	7069157	8564	8	5	186	0	250	125	4.97491062235e-07	2.2029808765e-05	0.444	1.0	-0.556
8366	NUP62	NUP62	chr19	-	50430950	50431072	50410083	50413141	50432582	50432988	8366	54	65	294	121	246	125	5.02025298887e-07	2.2201759554e-05	0.297	0.552	-0.255
8026	HYPK	HYPK	chr15	+	44093329	44093385	44092618	44092982	44093715	44093767	8026	522	28	1184	12	180	125	5.04540503377e-07	2.22840900824e-05	0.928	0.986	-0.058
23200	ACTR1A	ACTR1A	chr10	-	104241593	104241655	104240888	104240929	104242767	104242860	23200	99	18	284	5	186	125	5.07848628151e-07	2.24011832782e-05	0.787	0.974	-0.187
3900	MYO6	MYO6	chr6	+	76608089	76608128	76602246	76602407	76617321	76617425	3900	0	43	57	130	163	125	5.10749632698e-07	2.25000390518e-05	0.0	0.252	-0.252
4669	ROGDI	ROGDI	chr16	-	4851267	4851322	4850498	4850579	4851503	4851586	4669	7	6	143	1	179	125	5.14427910603e-07	2.26328367327e-05	0.449	0.99	-0.541
19020	ARRB2	ARRB2	chr17	+	4621555	4621640	4621182	4621318	4621906	4621979	19020	101	19	266	5	209	125	5.1807789514e-07	2.27640489569e-05	0.761	0.97	-0.209
37180	MOB4	MOB4	chr2	+	198388347	198388410	198380766	198380870	198400253	198400354	37180	90	35	455	48	187	125	5.25330396073e-07	2.30530122457e-05	0.632	0.864	-0.232
38994	TMEM98	TMEM98	chr17	+	31258344	31258420	31254927	31255255	31258492	31258677	38994	162	23	311	5	200	125	5.34255583662e-07	2.34145406634e-05	0.815	0.975	-0.16
39001	TMEM41A	TMEM41A	chr3	-	185212941	185213103	185212410	185212549	185214615	185214769	39001	97	22	226	6	250	125	5.37781682741e-07	2.35388216129e-05	0.688	0.95	-0.262
35693	STK40	STK40	chr1	-	36824337	36824423	36823839	36823983	36826821	36826941	35693	382	49	242	4	210	125	5.4312740061e-07	2.37423268956e-05	0.823	0.973	-0.15
31358	SUDS3	SUDS3	chr12	+	118839787	118839809	118839563	118839625	118841216	118841322	31358	33	12	186	4	146	125	5.50515963593e-07	2.40344978369e-05	0.702	0.975	-0.273
2759	FLNA	FLNA	chrX	-	153590785	153590946	153590609	153590700	153591028	153591152	2759	1166	7	5436	2	250	125	5.69080003898e-07	2.47498990981e-05	0.988	0.999	-0.011
4679	RAB11A	RAB11A	chr15	+	66172008	66172089	66170099	66170293	66180038	66184329	4679	649	5	3539	0	205	125	5.68757867914e-07	2.47498990981e-05	0.988	1.0	-0.012
8977	ELMSAN1	ELMSAN1	chr14	-	74187999	74188212	74181824	74186204	74189400	74189550	8977	717	17	207	25	250	125	5.68427508396e-07	2.47498990981e-05	0.955	0.805	0.15
31421	EWSR1	EWSR1	chr22	+	29687550	29687588	29684594	29684775	29688125	29688158	31421	283	15	658	0	162	125	5.85254538499e-07	2.5420922292e-05	0.936	1.0	-0.064
20623	PPP2CA	PPP2CA	chr5	-	133536025	133536187	133534776	133534895	133536675	133536765	20623	1724	79	1919	32	250	125	5.86654814394e-07	2.54493246901e-05	0.916	0.968	-0.052
12461	CSDE1	CSDE1	chr1	-	115284147	115284294	115282312	115282511	115292441	115292828	12461	50	637	25	1068	250	125	5.99466765894e-07	2.59720690174e-05	0.038	0.012	0.026
33974	LDHA	LDHA	chr11	+	18420977	18421095	18418365	18418515	18422383	18422557	33974	4310	28	15183	27	242	125	6.02271272965e-07	2.60604614141e-05	0.988	0.997	-0.009
13961	C21orf33	C21orf33	chr21	+	45560131	45560224	45557058	45557178	45563086	45563243	13961	301	38	359	8	217	125	6.04682407368e-07	2.61316299671e-05	0.82	0.963	-0.143
8302	UPP1	UPP1	chr7	+	48142893	48143008	48141420	48141579	48146469	48146679	8302	12	8	654	23	239	125	6.09375648941e-07	2.63011158252e-05	0.44	0.937	-0.497
28842	FAM104A	FAM104A	chr17	-	71223303	71223403	71203491	71205907	71228224	71228533	28842	62	14	151	1	224	125	6.30394830226e-07	2.71739222835e-05	0.712	0.988	-0.276
11715	RBMX2	RBMX2	chrX	+	129543230	129543360	129537775	129537827	129545321	129545499	11715	105	12	248	0	250	125	6.33422612362e-07	2.72604539131e-05	0.814	1.0	-0.186
4460	UFC1	UFC1	chr1	+	161127910	161128001	161127406	161127483	161128201	161128646	4460	1024	84	1329	43	215	125	6.34001230404e-07	2.72604539131e-05	0.876	0.947	-0.071
10849	STYXL1	STYXL1	chr7	-	75630207	75630320	75625654	75625917	75633075	75633173	10849	61	25	438	39	237	125	6.5818320083e-07	2.82290221367e-05	0.563	0.856	-0.293
17085	P4HA2	P4HA2	chr5	-	131562778	131562914	131554237	131554337	131563482	131563556	17085	3	15	112	33	250	125	6.57823115424e-07	2.82290221367e-05	0.091	0.629	-0.538
31429	EWSR1	EWSR1	chr22	+	29687553	29687588	29684594	29684775	29688125	29688158	31429	282	15	647	0	159	125	6.81094300958e-07	2.91749653012e-05	0.937	1.0	-0.063
1098	EGLN2	EGLN2	chr19	+	41312459	41312579	41306243	41307320	41313713	41314346	1098	151	31	226	7	244	125	6.82902960403e-07	2.92157368141e-05	0.714	0.943	-0.229
26652	TIMM9	TIMM9	chr14	-	58878624	58878689	58877560	58877656	58890725	58890813	26652	149	14	346	1	189	125	7.02938740771e-07	3.00352158447e-05	0.876	0.996	-0.12
27967	ABHD16A	ABHD16A	chr6	-	31669850	31669907	31668718	31668805	31670926	31671137	27967	17	20	33	1	181	125	7.22486456328e-07	3.08318156463e-05	0.37	0.958	-0.588
12464	CSDE1	CSDE1	chr1	-	115272878	115273043	115269603	115269711	115275224	115275437	12464	1022	31	1938	12	250	125	7.44309531897e-07	3.17234026364e-05	0.943	0.988	-0.045
17500	CMIP	CMIP	chr16	+	81739103	81739209	81737543	81737690	81740618	81740689	17500	67	7	617	0	230	125	7.4762448643e-07	3.17852270746e-05	0.839	1.0	-0.161
20530	PKP4	PKP4	chr2	+	159533250	159533379	159530394	159530512	159535092	159535166	20530	36	29	73	240	250	125	7.46792174433e-07	3.17852270746e-05	0.383	0.132	0.251
4061	DPY19L1	DPY19L1	chr7	-	34997595	34997682	34994919	34994979	35006505	35006583	4061	92	14	345	4	211	125	7.5096368346e-07	3.18874330198e-05	0.796	0.981	-0.185
778	HDAC10	HDAC10	chr22	-	50688855	50688952	50688491	50688589	50689199	50689334	778	25	37	39	6	221	125	7.54682093485e-07	3.20054668427e-05	0.276	0.786	-0.51
21451	ZNF83	ZNF83	chr19	-	53119970	53120088	53115617	53118050	53122188	53122315	21451	91	10	28	24	242	125	7.58051176053e-07	3.21084111179e-05	0.825	0.376	0.449
1439	GPATCH4	GPATCH4	chr1	-	156568212	156568286	156568018	156568111	156568759	156568822	1439	65	9	344	1	198	125	7.83392723802e-07	3.31406224609e-05	0.82	0.995	-0.175
27399	RABGEF1	RABGEF1	chr7	+	66233817	66234012	66205642	66205779	66236869	66237065	27399	42	167	43	44	250	125	7.84667457121e-07	3.31534154714e-05	0.112	0.328	-0.216
31821	ABCD4	ABCD4	chr14	-	74759856	74759951	74759450	74759572	74761850	74761901	31821	68	14	228	3	219	125	7.97717698675e-07	3.36630945195e-05	0.735	0.977	-0.242
21855	TAF15	TAF15	chr17	+	34160910	34160945	34151081	34151202	34161569	34161602	21855	312	15	1152	4	159	125	8.21344954716e-07	3.46173039814e-05	0.942	0.996	-0.054
32487	SUPT20H	SUPT20H	chr13	-	37599456	37599574	37598476	37598579	37600340	37600373	32487	160	14	575	4	242	125	8.48419427379e-07	3.57142681671e-05	0.855	0.987	-0.132
2671	SPP1	SPP1	chr4	+	88901197	88901278	88898210	88898249	88902626	88902950	2671	4	0	5913	11	205	125	8.49800291913e-07	3.57282867489e-05	1.0	0.997	0.003
11143	CDK5RAP2	CDK5RAP2	chr9	-	123169289	123169524	123166313	123166391	123170624	123170746	11143	62	5	87	54	250	125	8.52681363184e-07	3.58052665523e-05	0.861	0.446	0.415
26679	MYO10	MYO10	chr5	-	16699558	16699682	16694479	16694723	16701071	16701947	26679	118	14	377	3	248	125	8.59012953991e-07	3.60267708392e-05	0.809	0.984	-0.175
4209	AP2A2	AP2A2	chr11	+	1000431	1000598	994071	994245	1003721	1003804	4209	85	18	162	2	250	125	8.61511167294e-07	3.60871575814e-05	0.702	0.976	-0.274
37938	BBC3	BBC3	chr19	-	47729820	47730011	47724078	47725175	47735771	47736023	37938	128	1	22	9	250	125	8.66035850589e-07	3.62321771749e-05	0.985	0.55	0.435
21930	SURF4	SURF4	chr9	-	136231715	136231902	136228324	136230635	136232860	136232904	21930	1353	30	1873	6	250	125	8.67163755691e-07	3.62349051198e-05	0.958	0.994	-0.036
18458	POSTN	POSTN	chr13	-	38143436	38143520	38136718	38137507	38143880	38143958	18458	4823	7	1	0	208	125	8.70403484621e-07	3.63257620748e-05	0.998	1.0	-0.002
39917	GSTM3	GSTM3	chr1	-	110282454	110282530	110282050	110282115	110282861	110283133	39917	224	23	191	0	200	125	8.73095772791e-07	3.63935777076e-05	0.859	1.0	-0.141
6891	ST7-OT3	ST7-OT3	chr7	+	116830186	116830322	116829374	116829447	116830887	116830990	6891	17	29	3	80	250	125	8.95785358779e-07	3.72937648087e-05	0.227	0.018	0.209
35614	NCOR2	NCOR2	chr12	-	124811954	124812179	124810736	124810916	124815390	124815444	35614	284	42	584	24	250	125	9.03523832863e-07	3.75700635721e-05	0.772	0.924	-0.152
4151	SENP6	SENP6	chr6	+	76350399	76350420	76344422	76344527	76357446	76357517	4151	35	54	103	40	145	125	9.06900052167e-07	3.76645201933e-05	0.358	0.689	-0.331
16734	GMPPB	GMPPB	chr3	-	49759864	49759943	49758908	49759580	49760028	49760187	16734	74	15	153	1	203	125	9.11702189632e-07	3.78178948417e-05	0.752	0.989	-0.237
8996	ATG2A	ATG2A	chr11	-	64671061	64671132	64670759	64670836	64673034	64673127	8996	27	9	109	0	195	125	9.26935725509e-07	3.84030709996e-05	0.658	1.0	-0.342
14516	MACF1	MACF1	chr1	+	39950272	39950402	39945469	39945681	39951209	39952810	14516	479	15	1099	0	250	125	9.28996968796e-07	3.8441759278e-05	0.941	1.0	-0.059
23773	CERS5	CERS5	chr12	-	50526744	50527851	50523088	50524477	50528328	50528485	23773	45	207	15	288	250	125	9.31060848752e-07	3.84804627393e-05	0.098	0.025	0.073
5967	MTCH1	MTCH1	chr6	-	36945409	36945560	36944974	36945026	36945853	36945931	5967	542	23	497	0	250	125	9.44847074358e-07	3.90029669424e-05	0.922	1.0	-0.078
22544	NAPRT	NAPRT	chr8	-	144657360	144657515	144656954	144657070	144657592	144657695	22544	14	7	343	6	250	125	9.56101137706e-07	3.9419807125e-05	0.5	0.966	-0.466
15291	PRKDC	PRKDC	chr8	-	48694722	48694815	48691564	48691654	48694938	48695159	15291	85	10	504	3	217	125	9.57329010398e-07	3.94227624004e-05	0.83	0.99	-0.16
21090	CDIPT	CDIPT	chr16	-	29870762	29870844	29869676	29870655	29871901	29871983	21090	296	15	554	0	206	125	9.6146904327e-07	3.95454885023e-05	0.923	1.0	-0.077
15156	PSMB5	PSMB5	chr14	-	23496953	23497038	23495059	23495584	23502576	23502883	15156	14	598	124	1570	209	125	9.87542478126e-07	4.05689588875e-05	0.014	0.045	-0.031
29942	BPGM	BPGM	chr7	+	134343099	134343420	134331530	134331689	134346198	134346860	29942	18	38	4	103	250	125	9.97239427813e-07	4.09180177739e-05	0.191	0.019	0.172
28638	ADGRL1	ADGRL1	chr19	-	14271404	14271508	14270923	14271109	14272123	14272438	28638	104	37	52	0	228	125	1.00246369916e-06	4.10386840428e-05	0.606	1.0	-0.394
39538	PPP2R5D	PPP2R5D	chr6	+	42976430	42976484	42976104	42976213	42976794	42976965	39538	150	20	403	7	178	125	1.00258743607e-06	4.10386840428e-05	0.84	0.976	-0.136
13414	CTBP1	CTBP1	chr4	-	1235112	1235307	1231970	1232125	1242703	1242908	13414	196	26	515	13	250	125	1.01606022707e-06	4.15402944393e-05	0.79	0.952	-0.162
29286	MEG3	MEG3	chr14	+	101298848	101298978	101297757	101297871	101302503	101302637	29286	79	700	7	1	250	125	1.03207380764e-06	4.20940438028e-05	0.053	0.778	-0.725
31454	LETMD1	LETMD1	chr12	+	51449926	51450028	51442816	51442968	51450132	51450285	31454	68	51	70	9	226	125	1.03176788169e-06	4.20940438028e-05	0.424	0.811	-0.387
35760	RTF1	RTF1	chr15	+	41771300	41771396	41770745	41770823	41772411	41772523	35760	294	18	367	0	220	125	1.03472001267e-06	4.21515511016e-05	0.903	1.0	-0.097
32357	SCYL1	SCYL1	chr11	+	65305740	65305795	65305437	65305653	65305912	65306182	32357	246	26	370	5	179	125	1.05857450428e-06	4.30718554564e-05	0.869	0.981	-0.112
9939	TBC1D23	TBC1D23	chr3	+	100030676	100030721	100029246	100029386	100034942	100035031	9939	90	21	99	86	169	125	1.06064107541e-06	4.31045038716e-05	0.76	0.46	0.3
3443	SMTN	SMTN	chr22	+	31479164	31479295	31477281	31477442	31483950	31484099	3443	347	13	927	0	250	125	1.07338189825e-06	4.35703602198e-05	0.93	1.0	-0.07
40114	PPP6R1	PPP6R1	chr19	-	55743442	55743579	55743169	55743350	55748010	55748189	40114	188	11	560	0	250	125	1.07823617923e-06	4.37153614782e-05	0.895	1.0	-0.105
23832	EMC2	EMC2	chr8	+	109468101	109468159	109465290	109465376	109482054	109482140	23832	54	7	458	0	182	125	1.10115661822e-06	4.45916118901e-05	0.841	1.0	-0.159
30765	LMBR1L	LMBR1L	chr12	-	49491726	49491888	49490922	49491522	49494170	49494237	30765	501	123	112	4	250	125	1.11771124323e-06	4.52083039863e-05	0.671	0.933	-0.262
23309	PRKAG1	PRKAG1	chr12	-	49397340	49397378	49396926	49397073	49397539	49397705	23309	122	11	369	0	162	125	1.12486103798e-06	4.54435862701e-05	0.895	1.0	-0.105
1631	MORF4L2	MORF4L2	chrX	-	102939608	102939657	102933426	102933548	102940098	102940188	1631	69	44	239	44	173	125	1.15372161169e-06	4.65543737205e-05	0.531	0.797	-0.266
8317	PHB	PHB	chr17	-	47491603	47491695	47490538	47490653	47492196	47492267	8317	0	91	52	277	216	125	1.15679790125e-06	4.66233310153e-05	0.0	0.098	-0.098
21453	ZNF83	ZNF83	chr19	-	53119970	53120094	53115617	53118050	53122188	53122315	21453	93	10	30	24	248	125	1.15820428215e-06	4.66249013087e-05	0.824	0.387	0.437
34489	CNOT8	CNOT8	chr5	+	154247251	154247352	154244751	154244945	154250220	154250382	34489	24	136	7	278	225	125	1.18033705776e-06	4.74598498331e-05	0.089	0.014	0.075
6273	GUSB	GUSB	chr7	-	65439905	65440058	65439512	65439691	65441001	65441189	6273	47	38	232	50	250	125	1.18470898502e-06	4.75795315221e-05	0.382	0.699	-0.317
38691	MLXIP	MLXIP	chr12	+	122616838	122616930	122615390	122615480	122617894	122618534	38691	256	19	408	2	216	125	1.20172989648e-06	4.82063344474e-05	0.886	0.992	-0.106
18901	SEPT2	SEPT2	chr2	+	242255836	242255955	242255275	242255397	242274540	242274627	18901	0	6	35	1	243	125	1.20333088682e-06	4.82138346039e-05	0.0	0.947	-0.947
14498	RPRD1A	RPRD1A	chr18	-	33620769	33620828	33613670	33613800	33647216	33647557	14498	3	96	65	233	183	125	1.21523455621e-06	4.86336298863e-05	0.021	0.16	-0.139
33989	KARS	KARS	chr16	-	75678180	75678360	75675461	75675621	75681475	75681585	33989	92	114	213	583	250	125	1.24698588788e-06	4.98458122146e-05	0.287	0.154	0.133
15017	DMWD	DMWD	chr19	-	46287898	46287973	46286263	46287548	46288851	46290129	15017	227	46	52	39	199	125	1.25121477734e-06	4.98978599567e-05	0.756	0.456	0.3
32540	SLC25A1	SLC25A1	chr22	-	19165239	19165378	19164632	19164717	19165454	19165554	32540	97	12	508	5	250	125	1.25109059645e-06	4.98978599567e-05	0.802	0.981	-0.179
10270	TMEM25	TMEM25	chr11	+	118404134	118404266	118403631	118403922	118404571	118404602	10270	4	14	99	23	250	125	1.2645043036e-06	5.03689290185e-05	0.125	0.683	-0.558
15451	RNF220	RNF220	chr1	+	45115554	45115629	45115332	45115441	45116375	45117396	15451	412	20	465	0	199	125	1.284864944e-06	5.11202333671e-05	0.928	1.0	-0.072
8174	PRC1	PRC1	chr15	-	91513633	91513744	91512676	91512853	91517365	91517476	8174	329	25	1194	20	235	125	1.30409256838e-06	5.18247602611e-05	0.875	0.969	-0.094
3323	UBE2G1	UBE2G1	chr17	-	4192524	4192703	4186092	4186216	4210315	4210418	3323	219	21	440	5	250	125	1.31749404708e-06	5.22963847768e-05	0.839	0.978	-0.139
858	MMS19	MMS19	chr10	-	99236591	99236720	99236439	99236501	99237103	99237173	858	48	11	483	10	250	125	1.32660736973e-06	5.25968970764e-05	0.686	0.96	-0.274
31083	CAPN7	CAPN7	chr3	+	15282959	15283095	15282260	15282360	15283684	15283760	31083	78	32	115	7	250	125	1.34292565368e-06	5.31820395047e-05	0.549	0.891	-0.342
39420	CEP63	CEP63	chr3	+	134277991	134278271	134270767	134270854	134280218	134283870	39420	12	19	2	79	250	125	1.3624430063e-06	5.38923656448e-05	0.24	0.013	0.227
36476	GAPVD1	GAPVD1	chr9	+	128097450	128097531	128094788	128094908	128099296	128099374	36476	18	16	6	63	205	125	1.37194186767e-06	5.4205216526e-05	0.407	0.055	0.352
18533	ZMYM2	ZMYM2	chr13	+	20544164	20544211	20534097	20534166	20567202	20568059	18533	16	123	40	66	171	125	1.37673746592e-06	5.43317330735e-05	0.087	0.307	-0.22
8169	CASK	CASK	chrX	-	41414852	41414888	41412971	41413168	41416284	41416353	8169	35	2	180	132	160	125	1.37886542728e-06	5.43528028601e-05	0.932	0.516	0.416
24826	TP53I13	TP53I13	chr17	+	27898608	27898737	27896335	27896377	27898874	27899075	24826	396	20	409	0	250	125	1.41212760607e-06	5.55996708824e-05	0.908	1.0	-0.092
27875	FAAP20	FAAP20	chr1	-	2124085	2124414	2120987	2121220	2125077	2125349	27875	0	56	25	69	250	125	1.42685412619e-06	5.61147002776e-05	0.0	0.153	-0.153
28463	VDAC1	VDAC1	chr5	-	133327996	133328046	133326692	133326845	133328636	133328709	28463	445	16	2032	8	174	125	1.44014605219e-06	5.65721888727e-05	0.952	0.995	-0.043
34895	RNF44	RNF44	chr5	-	175956288	175956388	175953699	175956091	175956523	175956645	34895	139	13	263	0	224	125	1.46582807681e-06	5.75147755293e-05	0.856	1.0	-0.144
10120	PCBP4	PCBP4	chr3	-	51993910	51994039	51993592	51993667	51994204	51994336	10120	148	16	731	11	250	125	1.47497013803e-06	5.7806961835e-05	0.822	0.971	-0.149
34442	TESK1	TESK1	chr9	+	35607323	35607406	35606833	35606980	35607578	35607669	34442	153	22	200	2	207	125	1.50403139065e-06	5.88782529587e-05	0.808	0.984	-0.176
13609	MEMO1	MEMO1	chr2	-	32108454	32108531	32094916	32095021	32142994	32143106	13609	28	13	173	7	201	125	1.5231517343e-06	5.95583769317e-05	0.573	0.939	-0.366
15499	DUS3L	DUS3L	chr19	-	5788367	5788409	5788034	5788187	5789217	5789730	15499	70	17	88	0	166	125	1.52592341862e-06	5.9598408711e-05	0.756	1.0	-0.244
17036	CDC42BPB	CDC42BPB	chr14	-	103420534	103420612	103418834	103418940	103420938	103421025	17036	89	41	176	221	202	125	1.55934506241e-06	6.08340830583e-05	0.573	0.33	0.243
11118	GNL3	GNL3	chr3	+	52720784	52720843	52719935	52720121	52721261	52721399	11118	222	16	735	6	183	125	1.57384961497e-06	6.13297717962e-05	0.905	0.988	-0.083
36771	PLXNB2	PLXNB2	chr22	-	50721478	50721615	50721139	50721310	50721765	50721874	36771	508	24	1040	8	250	125	1.6138230402e-06	6.28156668969e-05	0.914	0.985	-0.071
19720	DCLRE1C	DCLRE1C	chr10	-	14984112	14984239	14981808	14981868	14987103	14987188	19720	7	2	2	52	250	125	1.6194129302e-06	6.28896613679e-05	0.636	0.019	0.617
24490	NMT1	NMT1	chr17	+	43174495	43174612	43173561	43173653	43175749	43175920	24490	77	11	677	9	241	125	1.61805265519e-06	6.28896613679e-05	0.784	0.975	-0.191
30347	ERCC1	ERCC1	chr19	-	45922355	45922455	45920078	45920155	45924435	45924651	30347	255	30	247	3	224	125	1.67824776376e-06	6.51003572252e-05	0.826	0.979	-0.153
6363	YPEL5	YPEL5	chr2	+	30371110	30371407	30369749	30369928	30379493	30379658	6363	201	411	82	339	250	125	1.69363605174e-06	6.56226232457e-05	0.196	0.108	0.088
6288	EXOC7	EXOC7	chr17	-	74087223	74087316	74086409	74086478	74090494	74090662	6288	17	1	23	46	217	125	1.70245097131e-06	6.58892971269e-05	0.907	0.224	0.683
28152	CANX	CANX	chr5	+	179135978	179136060	179135239	179135381	179136873	179137066	28152	1285	25	3764	5	206	125	1.70983600267e-06	6.60252301054e-05	0.969	0.998	-0.029
38409	STX2	STX2	chr12	-	131280539	131280665	131274144	131276522	131283069	131283180	38409	18	25	165	42	250	125	1.70799859323e-06	6.60252301054e-05	0.265	0.663	-0.398
26138	COASY	COASY	chr17	+	40717000	40717065	40716463	40716595	40717244	40717329	26138	42	12	228	5	189	125	1.73420898197e-06	6.68906376224e-05	0.698	0.968	-0.27
39845	NME7	NME7	chr1	-	169256540	169256646	169206860	169206925	169267793	169268001	39845	48	7	305	0	230	125	1.73631012579e-06	6.68960071854e-05	0.788	1.0	-0.212
16645	CLIP1	CLIP1	chr12	-	122831921	122832026	122825299	122826244	122837272	122837333	16645	16	49	6	178	229	125	1.74376362272e-06	6.71073456477e-05	0.151	0.018	0.133
35855	XPNPEP1	XPNPEP1	chr10	-	111674768	111674857	111667448	111667573	111683159	111683311	35855	182	24	411	9	213	125	1.75629139354e-06	6.75132667932e-05	0.817	0.964	-0.147
34371	P4HB	P4HB	chr17	-	79803019	79803106	79801033	79801968	79803436	79803618	34371	2064	16	6058	3	211	125	1.76297096788e-06	6.76937174457e-05	0.987	0.999	-0.012
14321	TXNL4A	TXNL4A	chr18	-	77736717	77736787	77732866	77733856	77737597	77737701	14321	8	296	102	859	194	125	1.76809855579e-06	6.78142367343e-05	0.017	0.071	-0.054
37754	MTX2	MTX2	chr2	+	177134943	177135147	177134122	177134397	177161587	177161635	37754	25	23	41	192	250	125	1.8196878151e-06	6.97144892488e-05	0.352	0.096	0.256
33656	ANAPC5	ANAPC5	chr12	-	121769149	121769231	121768385	121768475	121773335	121773526	33656	392	25	644	6	206	125	1.82708544005e-06	6.99193403472e-05	0.905	0.985	-0.08
15193	KCTD9	KCTD9	chr8	-	25303644	25303766	25298092	25298189	25315714	25315984	15193	8	13	119	16	246	125	1.83815131727e-06	7.0263952315e-05	0.238	0.791	-0.553
3028	CLCN6	CLCN6	chr1	+	11888514	11888681	11888162	11888276	11889252	11889379	3028	75	7	31	24	250	125	1.91787914905e-06	7.32294796698e-05	0.843	0.392	0.451
20679	FHOD3	FHOD3	chr18	+	34267090	34267141	34261398	34261533	34273171	34273386	20679	126	14	123	57	175	125	1.95059628516e-06	7.4395393216e-05	0.865	0.607	0.258
9575	IPO4	IPO4	chr14	-	24651997	24652048	24651483	24651609	24652181	24652375	9575	107	15	322	4	175	125	1.97029843574e-06	7.50628667748e-05	0.836	0.983	-0.147
805	C11orf58	C11orf58	chr11	+	16769643	16769704	16766147	16766231	16774331	16774441	805	913	24	2257	10	185	125	1.97385945933e-06	7.51146048937e-05	0.963	0.993	-0.03
14035	NAGK	NAGK	chr2	+	71297631	71297716	71295407	71295842	71297870	71297969	14035	57	7	383	0	209	125	2.02044678665e-06	7.68017548321e-05	0.83	1.0	-0.17
13415	CTBP1	CTBP1	chr4	-	1235112	1235307	1221986	1222131	1242703	1242908	13415	64	11	149	0	250	125	2.05279291299e-06	7.79444097486e-05	0.744	1.0	-0.256
30353	ERCC1	ERCC1	chr19	-	45923581	45923685	45920078	45920155	45924435	45924651	30353	205	30	198	3	228	125	2.05637038686e-06	7.79933938607e-05	0.789	0.973	-0.184
12456	CSDE1	CSDE1	chr1	-	115273128	115273269	115269603	115269711	115275224	115275437	12456	857	31	1528	12	250	125	2.07616059289e-06	7.85691983749e-05	0.933	0.985	-0.052
27446	CTDSP2	CTDSP2	chr12	-	58220778	58220880	58218009	58218102	58221334	58221373	27446	215	17	257	0	226	125	2.07525838669e-06	7.85691983749e-05	0.875	1.0	-0.125
23807	PDE9A	PDE9A	chr21	+	44151879	44152059	44119077	44119121	44152179	44152234	23807	95	18	11	18	250	125	2.09789243699e-06	7.93035902706e-05	0.725	0.234	0.491
12767	RHOC	RHOC	chr1	-	113247721	113247790	113246265	113246428	113249699	113250025	12767	260	43	1980	695	193	125	2.13225575785e-06	8.05133162518e-05	0.797	0.649	0.148
10067	GOLGB1	GOLGB1	chr3	-	121438492	121438600	121437234	121437348	121441108	121441225	10067	29	11	73	0	232	125	2.14616155891e-06	8.09487507457e-05	0.587	1.0	-0.413
13730	CASC4	CASC4	chr15	+	44695084	44695252	44673003	44673174	44705533	44707959	13730	89	104	262	131	250	125	2.179760211e-06	8.21251755961e-05	0.3	0.5	-0.2
17767	NOP16	NOP16	chr5	-	175813840	175813910	175812221	175812328	175815235	175815344	17767	236	21	498	6	194	125	2.20043553179e-06	8.28126383305e-05	0.879	0.982	-0.103
39840	PPP1R37	PPP1R37	chr19	+	45646778	45646891	45645560	45645716	45648111	45648253	39840	105	12	336	2	237	125	2.21852934701e-06	8.34015381974e-05	0.822	0.989	-0.167
2207	AAAS	AAAS	chr12	-	53708534	53708633	53708081	53708225	53708877	53708924	2207	174	14	421	2	223	125	2.22237662906e-06	8.34541585034e-05	0.874	0.992	-0.118
15195	KCTD9	KCTD9	chr8	-	25301807	25301851	25298092	25298189	25315714	25315984	15195	6	13	98	16	168	125	2.23498676732e-06	8.3835361722e-05	0.256	0.82	-0.564
24817	ZYX	ZYX	chr7	+	143079685	143079778	143079340	143079540	143079893	143080415	24817	1065	24	1783	4	217	125	2.25556201072e-06	8.4514173494e-05	0.962	0.996	-0.034
5802	MSI2	MSI2	chr17	+	55754347	55754420	55752332	55752487	55756909	55757299	5802	101	3	189	50	197	125	2.27055465962e-06	8.49825490989e-05	0.955	0.706	0.249
4419	NSMF	NSMF	chr9	-	140349690	140349759	140348842	140348895	140350862	140350938	4419	116	64	131	20	193	125	2.28130842328e-06	8.51979992427e-05	0.54	0.809	-0.269
9038	KAT5	KAT5	chr11	+	65480818	65480974	65480392	65480529	65481063	65481138	9038	132	65	79	105	250	125	2.28010399705e-06	8.51979992427e-05	0.504	0.273	0.231
21637	ARMC10	ARMC10	chr7	+	102732923	102733100	102727076	102727211	102737723	102737795	21637	135	2	349	57	250	125	2.3326702776e-06	8.70208517017e-05	0.971	0.754	0.217
14669	DNM1L	DNM1L	chr12	+	32890798	32890876	32890038	32890095	32891197	32891230	14669	83	22	173	149	202	125	2.34820042477e-06	8.75044698179e-05	0.7	0.418	0.282
38563	WBSCR22	WBSCR22	chr7	+	73107658	73107744	73106925	73106976	73107953	73107999	38563	640	18	1099	0	210	125	2.41091157183e-06	8.97432880619e-05	0.955	1.0	-0.045
40493	EPHB4	EPHB4	chr7	-	100402787	100402943	100400186	100401212	100403122	100403316	40493	328	19	642	4	250	125	2.41501246256e-06	8.9797906146e-05	0.896	0.988	-0.092
9411	COPS3	COPS3	chr17	-	17150793	17150874	17149937	17150465	17152239	17152353	9411	767	27	827	3	205	125	2.43762997432e-06	9.05401625647e-05	0.945	0.994	-0.049
37235	TPM3	TPM3	chr1	-	154148590	154148724	154145559	154145677	154155463	154155725	37235	1690	28	5903	25	250	125	2.55838389229e-06	9.49218885478e-05	0.968	0.992	-0.024
36505	PSMA5	PSMA5	chr1	-	109964481	109964548	109957858	109957985	109968923	109969070	36505	257	16	1765	19	191	125	2.64063079858e-06	9.78669438469e-05	0.913	0.984	-0.071
3072	BLOC1S6	BLOC1S6	chr15	+	45884332	45884474	45879416	45879723	45895297	45895385	3072	73	24	327	23	250	125	2.64477647383e-06	9.79141622456e-05	0.603	0.877	-0.274
34696	REPIN1	REPIN1	chr7	+	150067848	150067973	150066759	150066957	150068316	150071133	34696	2	18	82	44	249	125	2.69418497445e-06	9.96351681929e-05	0.053	0.483	-0.43
5429	HDAC3	HDAC3	chr5	-	141005251	141005331	141004774	141004932	141005760	141005850	5429	136	13	239	0	204	125	2.72690383352e-06	0.000100735904671	0.865	1.0	-0.135
12489	ZNRD1	ZNRD1	chr6	+	30029693	30029794	30029016	30029446	30030000	30030110	12489	236	49	166	6	225	125	2.79464443675e-06	0.000103126614026	0.728	0.939	-0.211
22067	CNOT2	CNOT2	chr12	+	70723202	70723350	70713077	70713144	70729217	70729343	22067	91	37	178	17	250	125	2.83563676462e-06	0.000104526169474	0.552	0.84	-0.288
9676	SREBF2	SREBF2	chr22	+	42273232	42273425	42271546	42271728	42276719	42276996	9676	153	20	676	17	250	125	2.89291238886e-06	0.000106522282638	0.793	0.952	-0.159
18284	NAV1	NAV1	chr1	+	201759681	201759705	201758867	201758920	201759816	201759894	18284	18	16	6	59	148	125	2.8980694835e-06	0.000106597060603	0.487	0.079	0.408
31885	LARP1	LARP1	chr5	+	154170204	154170270	154169884	154169946	154172181	154172356	31885	182	10	740	0	190	125	2.90231512523e-06	0.000106638188389	0.923	1.0	-0.077
41033	PTK7	PTK7	chr6	+	43112937	43113170	43112188	43112344	43114355	43114436	41033	479	22	905	6	250	125	2.94245713639e-06	0.000107996728719	0.916	0.987	-0.071
36620	YARS	YARS	chr1	-	33276191	33276367	33272082	33272212	33282788	33283633	36620	118	10	692	4	250	125	2.95558154895e-06	0.000108361789327	0.855	0.989	-0.134
17613	FN1	FN1	chr2	-	216236831	216237098	216236631	216236738	216238044	216238134	17613	1340	55	8848	164	250	125	2.99716149155e-06	0.000109768222747	0.924	0.964	-0.04
29669	TBRG4	TBRG4	chr7	-	45144136	45144308	45142931	45143042	45145039	45145363	29669	35	16	298	21	250	125	3.02533106611e-06	0.00011068102292	0.522	0.876	-0.354
7665	ARL8A	ARL8A	chr1	-	202104586	202104654	202104277	202104348	202104834	202104928	7665	419	31	538	7	192	125	3.0289430023e-06	0.000110694393944	0.898	0.98	-0.082
757	NUP50	NUP50	chr22	+	45571774	45571961	45567480	45567564	45574118	45574781	757	121	12	438	3	250	125	3.05531445477e-06	0.000111538604887	0.834	0.986	-0.152
11623	MORC4	MORC4	chrX	-	106199709	106199764	106198142	106198318	106200165	106200234	11623	152	22	120	0	179	125	3.13600783541e-06	0.000114361988411	0.828	1.0	-0.172
8831	SH3BGRL3	SH3BGRL3	chr1	+	26607255	26607423	26606212	26606694	26607548	26608013	8831	811	5	4996	3	250	125	3.2220928432e-06	0.000117375747516	0.988	0.999	-0.011
12820	CANT1	CANT1	chr17	-	76994229	76994368	76993921	76994045	77005745	77005899	12820	0	24	45	58	250	125	3.25881258978e-06	0.000118586694636	0.0	0.28	-0.28
37488	SNX3	SNX3	chr6	-	108535701	108535826	108532420	108533458	108544153	108544249	37488	916	24	1043	2	249	125	3.26474762236e-06	0.000118676012452	0.95	0.996	-0.046
29959	FLOT1	FLOT1	chr6	-	30709568	30709644	30708455	30708575	30709923	30709980	29959	13	15	71	7	200	125	3.2847064303e-06	0.000119274371836	0.351	0.864	-0.513
2514	APEH	APEH	chr3	+	49712615	49712742	49711921	49712054	49713126	49713220	2514	68	8	912	7	250	125	3.2962912685e-06	0.000119567705726	0.81	0.985	-0.175
22422	RRBP1	RRBP1	chr20	-	17607992	17608027	17606156	17606247	17608148	17608327	22422	286	21	256	0	159	125	3.30072462285e-06	0.000119601283172	0.915	1.0	-0.085
25076	SCP2	SCP2	chr1	+	53504588	53504718	53493640	53493743	53513529	53513609	25076	396	22	1132	12	250	125	3.33607638014e-06	0.000120753923921	0.9	0.979	-0.079
32202	FOSB	FOSB	chr19	+	45974451	45974559	45971252	45971970	45975808	45978437	32202	5944	6	1274	8	232	125	3.4015359397e-06	0.000122992758151	0.998	0.988	0.01
16998	SAFB	SAFB	chr19	+	5648999	5649510	5648026	5648054	5649936	5649986	16998	478	25	745	6	250	125	3.44395376572e-06	0.000124394588506	0.905	0.984	-0.079
9932	ARHGAP23	ARHGAP23	chr17	+	36654655	36654752	36654026	36654068	36656838	36656870	9932	62	26	417	44	221	125	3.46841380294e-06	0.000125145508401	0.574	0.843	-0.269
4909	HPCAL1	HPCAL1	chr2	+	10548687	10548860	10536960	10537046	10559859	10560261	4909	21	214	43	119	250	125	3.55894085391e-06	0.000128276116592	0.047	0.153	-0.106
25256	SLC7A6	SLC7A6	chr16	+	68324298	68324443	68321648	68321774	68325111	68325235	25256	105	14	152	0	250	125	3.57979346832e-06	0.000128891465564	0.789	1.0	-0.211
5883	E2F4	E2F4	chr16	+	67231769	67231814	67231501	67231549	67231910	67232821	5883	244	14	519	1	169	125	3.60826806578e-06	0.00012977965848	0.928	0.997	-0.069
5968	MTCH1	MTCH1	chr6	-	36940427	36940572	36938422	36938470	36943433	36943493	5968	1555	29	1281	0	250	125	3.61878145283e-06	0.000130020644043	0.964	1.0	-0.036
10154	MYO19	MYO19	chr17	-	34870955	34871025	34870288	34870391	34871700	34871833	10154	31	6	611	4	194	125	3.64332817926e-06	0.000130764800977	0.769	0.99	-0.221
33351	ACYP1	ACYP1	chr14	-	75530172	75530264	75519927	75520362	75530656	75530752	33351	53	8	356	2	216	125	3.65360136756e-06	0.000130995631787	0.793	0.99	-0.197
30371	PSMB4	PSMB4	chr1	+	151373239	151373321	151372917	151373064	151373714	151373831	30371	1355	26	2790	7	206	125	3.73848901003e-06	0.000133757880142	0.969	0.996	-0.027
40619	TCF12	TCF12	chr15	+	57544618	57544690	57543547	57543621	57545459	57545666	40619	52	152	18	191	196	125	3.73643829676e-06	0.000133757880142	0.179	0.057	0.122
1734	MTIF3	MTIF3	chr13	-	28015153	28015214	28014125	28014586	28019224	28019293	1734	25	31	21	136	185	125	3.75711485812e-06	0.000134257829856	0.353	0.094	0.259
5770	ABHD3	ABHD3	chr18	-	19263880	19263926	19244078	19244191	19282276	19282459	5770	178	28	246	6	170	125	3.76033749339e-06	0.000134257829856	0.824	0.968	-0.144
36898	ARHGEF7	ARHGEF7	chr13	+	111857635	111857720	111806251	111806338	111870025	111870227	36898	49	21	59	1	209	125	3.79763819969e-06	0.000135447771647	0.583	0.972	-0.389
13293	PPP3CC	PPP3CC	chr8	+	22396981	22397011	22390433	22390531	22398127	22398657	13293	3	37	59	73	154	125	3.80619841633e-06	0.000135611230305	0.062	0.396	-0.334
41002	CCT4	CCT4	chr2	-	62096574	62096688	62095261	62095841	62099216	62099451	41002	1327	48	2915	38	238	125	3.81573581498e-06	0.000135809127436	0.936	0.976	-0.04
27872	FAAP20	FAAP20	chr1	-	2124283	2124414	2121151	2121220	2125077	2125349	27872	3	56	37	69	250	125	3.85860036978e-06	0.000137191550374	0.026	0.211	-0.185
28814	BCL2L12	BCL2L12	chr19	+	50170275	50170418	50169941	50170056	50172107	50172194	28814	511	69	623	31	250	125	3.9451375814e-06	0.000140122245951	0.787	0.909	-0.122
8061	TRIM11	TRIM11	chr1	-	228588664	228588895	228584843	228584866	228589766	228589862	8061	72	11	152	0	250	125	3.96697191474e-06	0.000140751135668	0.766	1.0	-0.234
31003	SEC31A	SEC31A	chr4	-	83763292	83763634	83750152	83750211	83765538	83765662	31003	410	63	669	39	250	125	4.01069866518e-06	0.000142154669841	0.765	0.896	-0.131
39279	VDAC3	VDAC3	chr8	+	42262384	42262442	42260828	42260979	42262888	42263455	39279	236	11	1354	4	182	125	4.01686547491e-06	0.000142225401971	0.936	0.996	-0.06
39123	ANGEL2	ANGEL2	chr1	-	213174127	213174254	213173667	213173725	213178374	213178796	39123	48	15	89	1	250	125	4.12121031412e-06	0.000145768576847	0.615	0.978	-0.363
13193	PIGT	PIGT	chr20	+	44050022	44050223	44049167	44049333	44052855	44053021	13193	445	19	823	4	250	125	4.21082520929e-06	0.000148783945245	0.921	0.99	-0.069
32877	ZNF410	ZNF410	chr14	+	74388768	74388909	74387682	74387808	74390097	74390225	32877	320	77	309	26	250	125	4.23478938372e-06	0.000149475790493	0.675	0.856	-0.181
22702	MYNN	MYNN	chr3	+	169491818	169491885	169490852	169491250	169492052	169492349	22702	5	30	28	15	191	125	4.24532002197e-06	0.000149692530289	0.098	0.55	-0.452
29408	ASAP2	ASAP2	chr2	+	9531190	9531325	9528422	9528675	9533610	9533776	29408	56	12	49	53	250	125	4.27035615302e-06	0.00015041976627	0.7	0.316	0.384
28914	PPAPDC1B	PPAPDC1B	chr8	-	38125888	38125979	38125414	38125478	38126399	38126508	28914	197	16	236	0	215	125	4.29839204841e-06	0.000151251056424	0.877	1.0	-0.123
3347	CTNND1	CTNND1	chr11	+	57558856	57559145	57529233	57529518	57563048	57563201	3347	8	0	18	79	250	125	4.35440557978e-06	0.000153064089746	1.0	0.102	0.898
9585	ABHD11	ABHD11	chr7	-	73151550	73151721	73150426	73151021	73151891	73152065	9585	24	11	326	16	250	125	4.66179744674e-06	0.000163700625686	0.522	0.911	-0.389
15096	TARS2	TARS2	chr1	+	150464073	150464138	150463869	150463987	150464886	150464965	15096	31	11	118	2	189	125	4.81317274381e-06	0.000168668808886	0.651	0.975	-0.324
19799	HELZ2	HELZ2	chr20	-	62197730	62197806	62193872	62197584	62198196	62198980	19799	77	20	68	0	200	125	4.80989001606e-06	0.000168668808886	0.706	1.0	-0.294
105	TRIM28	TRIM28	chr19	+	59057130	59057263	59055835	59056464	59058742	59058878	105	642	15	1595	0	250	125	4.87901085944e-06	0.00017080044484	0.955	1.0	-0.045
16968	SEC16A	SEC16A	chr9	-	139340096	139340171	139338274	139338352	139341306	139341401	16968	159	80	122	18	199	125	4.94136802565e-06	0.00017250711452	0.555	0.81	-0.255
20933	MARK3	MARK3	chr14	+	103966492	103966537	103964838	103964865	103969218	103970166	20933	269	68	80	56	169	125	4.94298645415e-06	0.00017250711452	0.745	0.514	0.231
30578	PLCG1	PLCG1	chr20	+	39796491	39796569	39795318	39795499	39797406	39797510	30578	235	19	272	1	202	125	4.94093050407e-06	0.00017250711452	0.884	0.994	-0.11
6670	FASN	FASN	chr17	-	80040402	80040554	80040198	80040290	80040789	80040991	6670	707	22	1724	10	250	125	4.94800005868e-06	0.00017250711452	0.941	0.989	-0.048
37473	HPS4	HPS4	chr22	-	26875230	26875321	26872958	26873102	26877687	26878206	37473	47	17	116	4	215	125	5.03519695594e-06	0.000175367835145	0.616	0.944	-0.328
12144	MPPE1	MPPE1	chr18	-	11886711	11886777	11886497	11886620	11886915	11887024	12144	54	26	75	4	190	125	5.05135038897e-06	0.000175571757607	0.577	0.925	-0.348
22175	PRKCD	PRKCD	chr3	+	53215222	53215283	53213592	53213792	53215459	53215622	22175	222	17	246	0	185	125	5.04960716263e-06	0.000175571757607	0.898	1.0	-0.102
27450	CTDSP2	CTDSP2	chr12	-	58220128	58220185	58218009	58218102	58221334	58221373	27450	182	17	197	0	181	125	5.11450889651e-06	0.000177585957072	0.881	1.0	-0.119
26407	RSRC2	RSRC2	chr12	-	123005050	123005128	123003385	123003576	123005931	123005975	26407	202	200	100	202	202	125	5.12640033445e-06	0.000177637065248	0.385	0.235	0.15
31571	ESYT2	ESYT2	chr7	-	158560344	158560465	158557367	158557544	158580694	158580784	31571	253	14	379	0	245	125	5.12391896201e-06	0.000177637065248	0.902	1.0	-0.098
32698	XRCC5	XRCC5	chr2	+	216977738	216977852	216974019	216974180	216981381	216981565	32698	685	5	3702	0	238	125	5.16897152336e-06	0.000178930377697	0.986	1.0	-0.014
21990	COPB2	COPB2	chr3	-	139092507	139092650	139092054	139092254	139093330	139093430	21990	359	17	1396	11	250	125	5.25708751187e-06	0.0001817960577	0.913	0.984	-0.071
31568	ESYT2	ESYT2	chr7	-	158566031	158566087	158557367	158557544	158580694	158580784	31568	127	14	181	0	180	125	5.29453173415e-06	0.000182905418986	0.863	1.0	-0.137
22267	TONSL	TONSL	chr8	-	145656460	145656534	145655786	145655920	145657667	145657843	22267	98	9	315	0	198	125	5.35746421559e-06	0.000184892163319	0.873	1.0	-0.127
40161	HDAC6	HDAC6	chrX	+	48675732	48675866	48674871	48675040	48676447	48676516	40161	121	21	177	3	250	125	5.44281862414e-06	0.000187647913678	0.742	0.967	-0.225
30481	EPB41	EPB41	chr1	+	29385100	29385157	29379615	29379824	29391493	29391733	30481	0	19	12	6	181	125	5.55891271359e-06	0.000191456814945	0.0	0.58	-0.58
22180	PRKCD	PRKCD	chr3	+	53219942	53220043	53219619	53219716	53220182	53220356	22180	359	33	472	9	225	125	5.61048779624e-06	0.0001930381457	0.858	0.967	-0.109
8934	AP2M1	AP2M1	chr3	+	183899483	183899603	183898872	183899014	183899699	183899835	8934	1186	7	3966	0	244	125	5.64881296838e-06	0.000194160862684	0.989	1.0	-0.011
30692	DGAT1	DGAT1	chr8	-	145542690	145542731	145542497	145542583	145544983	145545071	30692	74	11	154	0	165	125	5.68906305565e-06	0.000195347414913	0.836	1.0	-0.164
12857	HMGA1	HMGA1	chr6	+	34204980	34205094	34204576	34204740	34208513	34208659	12857	114	15	1310	529	238	125	5.84080457555e-06	0.000200154687048	0.8	0.565	0.235
18203	USF2	USF2	chr19	+	35760705	35760906	35760483	35760602	35761349	35761500	18203	83	3	183	55	250	125	5.83833001422e-06	0.000200154687048	0.933	0.625	0.308
22943	GCN1	GCN1	chr12	-	120582442	120582639	120582109	120582252	120582726	120582865	22943	98	15	487	11	250	125	5.85806700892e-06	0.000200544689561	0.766	0.957	-0.191
8168	CASK	CASK	chrX	-	41414852	41414888	41412971	41413168	41419031	41419100	8168	100	1	269	48	160	125	5.93027817453e-06	0.00020281313432	0.987	0.814	0.173
11265	RBMS2	RBMS2	chr12	+	56962758	56962817	56956200	56956367	56963682	56963774	11265	51	8	449	4	183	125	5.97197481245e-06	0.000204034494168	0.813	0.987	-0.174
12120	PABPC4	PABPC4	chr1	-	40029507	40029594	40029285	40029413	40030142	40030214	12120	252	42	544	29	211	125	6.0378405129e-06	0.000205872247968	0.78	0.917	-0.137
23518	RCE1	RCE1	chr11	+	66612970	66613033	66612636	66612708	66613330	66614003	23518	140	27	233	8	187	125	6.03496299412e-06	0.000205872247968	0.776	0.951	-0.175
31525	MYO18A	MYO18A	chr17	-	27443461	27443473	27442681	27442858	27445062	27445207	31525	3	10	43	5	136	125	6.1104931961e-06	0.000208141345162	0.216	0.888	-0.672
33098	BIN3	BIN3	chr8	-	22494037	22494099	22487954	22488091	22494434	22494475	33098	245	20	461	5	186	125	6.22304534648e-06	0.000211763649879	0.892	0.984	-0.092
11535	EMC8	EMC8	chr16	-	85813984	85814079	85812230	85813473	85814816	85814886	11535	190	29	589	24	219	125	6.30669719837e-06	0.000214282621621	0.789	0.933	-0.144
8803	AIF1L	AIF1L	chr9	+	133989963	133990005	133986983	133987050	133993142	133993305	8803	195	3	2358	0	166	125	6.30963873971e-06	0.000214282621621	0.98	1.0	-0.02
4937	POLR3D	POLR3D	chr8	+	22105666	22105791	22105369	22105521	22105993	22106162	4937	70	14	269	6	249	125	6.33968858654e-06	0.00021508891715	0.715	0.957	-0.242
5538	ZNF638	ZNF638	chr2	+	71575556	71577401	71558884	71558995	71582848	71582910	5538	65	12	112	0	250	125	6.3969653572e-06	0.000216816429209	0.73	1.0	-0.27
22529	IWS1	IWS1	chr2	-	128255715	128255813	128253573	128253724	128260390	128260448	22529	99	12	432	5	222	125	6.42101179582e-06	0.000217415331879	0.823	0.98	-0.157
2228	NFKB1	NFKB1	chr4	+	103459014	103459113	103450992	103451071	103488143	103488292	2228	112	16	124	0	223	125	6.51780994876e-06	0.000220255466623	0.797	1.0	-0.203
23186	PHLDB1	PHLDB1	chr11	+	118521149	118521252	118520781	118520898	118526314	118526400	23186	279	46	229	8	227	125	6.51695302811e-06	0.000220255466623	0.77	0.94	-0.17
20227	CLSTN3	CLSTN3	chr12	+	7295758	7295907	7295464	7295622	7301567	7301794	20227	153	10	386	0	250	125	6.61993064921e-06	0.000223484926085	0.884	1.0	-0.116
35115	DDX60L	DDX60L	chr4	-	169300876	169300981	169300513	169300655	169305762	169305963	35115	14	0	9	20	229	125	6.93291567933e-06	0.000233819610206	1.0	0.197	0.803
36604	PPP2R5A	PPP2R5A	chr1	+	212520688	212520748	212519144	212519275	212529967	212530018	36604	26	9	77	0	184	125	7.01654668334e-06	0.000236406316464	0.662	1.0	-0.338
740	NRCAM	NRCAM	chr7	-	107866088	107866145	107864168	107864280	107866651	107866822	740	195	6	15	8	181	125	7.04653896566e-06	0.000237182467041	0.957	0.564	0.393
3219	VPS26A	VPS26A	chr10	+	70915567	70915643	70892653	70892803	70916762	70916919	3219	241	11	900	2	200	125	7.11996494263e-06	0.000239417598273	0.932	0.996	-0.064
16890	TPCN2	TPCN2	chr11	+	68834970	68835073	68831362	68831435	68837897	68837963	16890	13	6	93	0	227	125	7.15701408771e-06	0.00024021963271	0.544	1.0	-0.456
5542	ZNF638	ZNF638	chr2	+	71575882	71577401	71558884	71558995	71582848	71582910	5542	102	12	171	0	250	125	7.15790676109e-06	0.00024021963271	0.81	1.0	-0.19
29747	FGFR2	FGFR2	chr10	-	123324951	123325218	123324015	123324093	123353222	123353481	29747	380	20	41	14	250	125	7.17515903381e-06	0.000240561846191	0.905	0.594	0.311
35465	TYW3	TYW3	chr1	+	75204373	75204472	75202225	75202306	75214434	75214506	35465	146	0	231	24	223	125	7.2352568079e-06	0.000242338459115	1.0	0.844	0.156
8818	IKZF5	IKZF5	chr10	-	124765755	124765863	124758008	124758187	124766541	124766692	8818	2	55	15	23	232	125	7.24971854515e-06	0.000242584546844	0.019	0.26	-0.241
13886	TCF25	TCF25	chr16	+	89960135	89960266	89958600	89958683	89961445	89961545	13886	831	28	757	3	250	125	7.36208240892e-06	0.000246102866566	0.937	0.992	-0.055
34759	PPP1CA	PPP1CA	chr11	-	67168538	67168703	67168159	67168390	67169198	67169376	34759	312	28	1921	54	250	125	7.50322161891e-06	0.000250575266934	0.848	0.947	-0.099
5433	HDAC3	HDAC3	chr5	-	141005579	141005638	141004774	141004932	141005760	141005850	5433	76	13	114	0	183	125	7.53055441993e-06	0.00025124199027	0.8	1.0	-0.2
33918	CASP6	CASP6	chr4	-	110617565	110617642	110615680	110615856	110618777	110618924	33918	14	5	298	2	201	125	7.59146158213e-06	0.000253026457054	0.635	0.989	-0.354
28057	ASNS	ASNS	chr7	-	97501030	97501308	97499089	97499125	97501662	97501854	28057	19	68	4	131	250	125	7.72063896703e-06	0.000257080690292	0.123	0.015	0.108
13606	MEMO1	MEMO1	chr2	-	32117060	32117203	32094916	32095021	32142994	32143106	13606	54	13	258	7	250	125	7.75646408135e-06	0.000257770132341	0.675	0.949	-0.274
30817	MFSD1	MFSD1	chr3	+	158523150	158523263	158522107	158522160	158524828	158524871	30817	60	9	341	3	237	125	7.75455265689e-06	0.000257770132341	0.779	0.984	-0.205
18461	SNX16	SNX16	chr8	-	82727559	82727629	82715326	82715463	82736026	82736175	18461	8	9	76	4	194	125	7.85272826009e-06	0.000260715166002	0.364	0.924	-0.56
11638	RACGAP1	RACGAP1	chr12	-	50410413	50410502	50400216	50400419	50419180	50419307	11638	63	10	429	6	213	125	7.87496169086e-06	0.000261198996861	0.787	0.977	-0.19
31382	TLN1	TLN1	chr9	-	35722857	35722918	35722115	35722220	35723948	35724076	31382	154	9	741	1	185	125	7.90896817204e-06	0.000262071999769	0.92	0.998	-0.078
31859	KIAA0430	KIAA0430	chr16	-	15694497	15694558	15694284	15694410	15695847	15696060	31859	38	16	46	0	185	125	8.06518161112e-06	0.000266988832422	0.616	1.0	-0.384
23906	SNAPIN	SNAPIN	chr1	+	153631613	153631660	153631129	153631362	153631923	153632042	23906	68	15	206	5	171	125	8.25056359122e-06	0.000272860782512	0.768	0.968	-0.2
22083	RWDD3	RWDD3	chr1	+	95712097	95712213	95699710	95699871	95712311	95712781	22083	15	9	119	4	240	125	8.4059496428e-06	0.000277730295514	0.465	0.939	-0.474
32329	ARFGAP3	ARFGAP3	chr22	-	43206818	43206950	43204772	43204896	43213147	43213270	32329	369	31	644	13	250	125	8.47443682284e-06	0.000279722044868	0.856	0.961	-0.105
3343	CTNND1	CTNND1	chr11	+	57556508	57556627	57529233	57529591	57558856	57559145	3343	94	0	8	5	243	125	8.49509708967e-06	0.000280132809929	1.0	0.451	0.549
19922	SNW1	SNW1	chr14	-	78189523	78189620	78187053	78187171	78197330	78197472	19922	497	24	762	6	221	125	8.55961349988e-06	0.000281987576334	0.921	0.986	-0.065
9328	RAPGEF6	RAPGEF6	chr5	-	130785715	130785739	130782175	130782396	130788746	130788870	9328	10	12	1	48	148	125	8.61003472319e-06	0.000283374859031	0.413	0.017	0.396
36653	REPS1	REPS1	chr6	-	139247537	139247618	139242173	139242261	139251113	139251235	36653	152	44	189	133	205	125	8.68995483061e-06	0.000285729401986	0.678	0.464	0.214
34127	REXO2	REXO2	chr11	+	114314577	114314655	114311377	114311461	114316700	114316809	34127	21	8	542	17	202	125	8.71366875521e-06	0.000286233105536	0.619	0.952	-0.333
36741	SLMAP	SLMAP	chr3	+	57893610	57893733	57882599	57882659	57894802	57894877	36741	62	6	459	0	247	125	8.96125885397e-06	0.00029408281342	0.839	1.0	-0.161
3862	NAB1	NAB1	chr2	+	191520702	191520879	191514571	191514708	191523883	191524721	3862	4	11	45	6	250	125	9.07233036918e-06	0.00029744158519	0.154	0.789	-0.635
36782	LCMT1	LCMT1	chr16	+	25182034	25182126	25180432	25180534	25186257	25186355	36782	130	8	586	0	216	125	9.19828686619e-06	0.000301281447912	0.904	1.0	-0.096
35603	NUP35	NUP35	chr2	+	184016235	184016377	183998293	183998351	184022171	184022241	35603	44	11	281	7	250	125	9.27400767581e-06	0.000303470095703	0.667	0.953	-0.286
333	GNL1	GNL1	chr6	-	30523331	30523497	30522831	30522968	30523907	30525371	333	819	33	514	2	250	125	9.3654685267e-06	0.000306169108682	0.925	0.992	-0.067
13139	NOP9	NOP9	chr14	+	24772279	24772420	24771437	24771630	24772937	24773063	13139	46	6	298	0	250	125	9.38247303728e-06	0.000306431209916	0.793	1.0	-0.207
10835	DERL1	DERL1	chr8	-	124042844	124042956	124037225	124037290	124054209	124054663	10835	205	13	473	2	236	125	9.41065366111e-06	0.000307057471658	0.893	0.992	-0.099
40482	MAN2A2	MAN2A2	chr15	+	91453319	91453522	91452556	91452734	91453730	91453913	40482	452	33	287	2	250	125	9.47622185965e-06	0.000308901277962	0.873	0.986	-0.113
1749	NTMT1	NTMT1	chr9	+	132394928	132395144	132388431	132388574	132396332	132396585	1749	152	23	815	32	250	125	9.54052695412e-06	0.000310700427464	0.768	0.927	-0.159
17172	DROSHA	DROSHA	chr5	-	31521229	31521322	31515094	31515326	31526185	31527019	17172	41	12	142	3	217	125	9.64046529561e-06	0.000313655482046	0.663	0.965	-0.302
19735	PCYT2	PCYT2	chr17	-	79866751	79867197	79866443	79866510	79867389	79867478	19735	42	6	362	1	250	125	9.6667467101e-06	0.000313911488166	0.778	0.995	-0.217
25551	MCTP1	MCTP1	chr5	-	94267657	94267696	94248510	94248681	94275787	94275899	25551	2	8	25	1	163	125	9.66534130065e-06	0.000313911488166	0.161	0.95	-0.789
14964	TMEM167A	TMEM167A	chr5	-	82357695	82357730	82348664	82352973	82373139	82373272	14964	57	8	203	0	159	125	9.72544517153e-06	0.000315517130365	0.849	1.0	-0.151
31375	OTUD6B	OTUD6B	chr8	+	92088819	92088959	92086058	92086139	92090583	92090896	31375	13	10	16	114	250	125	9.80183844268e-06	0.000317592806571	0.394	0.066	0.328
36894	HGS	HGS	chr17	+	79657211	79657264	79655733	79655857	79657703	79657772	36894	243	14	672	4	177	125	9.808054237e-06	0.000317592806571	0.925	0.992	-0.067
32811	SERP1	SERP1	chr3	-	150263489	150263565	150259779	150262285	150263838	150264428	32811	894	39	1403	18	200	125	9.83722176218e-06	0.000318235057329	0.935	0.98	-0.045
17270	WBSCR16	WBSCR16	chr7	-	74482476	74482605	74474399	74474581	74486453	74486583	17270	71	8	235	0	250	125	9.97323244878e-06	0.000322329200764	0.816	1.0	-0.184
38630	POLB	POLB	chr8	+	42226788	42226853	42220129	42220216	42229080	42229331	38630	16	6	103	0	189	125	1.01753220042e-05	0.000328549199221	0.638	1.0	-0.362
35572	TM2D1	TM2D1	chr1	-	62160368	62160442	62149088	62149218	62166605	62166697	35572	179	12	317	0	198	125	1.02707872861e-05	0.00033131791305	0.904	1.0	-0.096
10066	GOLGB1	GOLGB1	chr3	-	121438492	121438615	121437234	121437348	121441108	121441225	10066	46	11	87	0	247	125	1.03152138702e-05	0.000332122613156	0.679	1.0	-0.321
19730	PCYT2	PCYT2	chr17	-	79866751	79866911	79866443	79866510	79867389	79867478	19730	42	6	357	1	250	125	1.03135821516e-05	0.000332122613156	0.778	0.994	-0.216
4711	SDAD1	SDAD1	chr4	-	76895228	76895286	76894469	76894544	76896896	76896997	4711	28	9	192	4	182	125	1.03748824611e-05	0.000333728648374	0.681	0.971	-0.29
30368	NONO	NONO	chrX	+	70504833	70504947	70504246	70504303	70510478	70510641	30368	41	670	170	1310	238	125	1.04783090906e-05	0.000336737893555	0.031	0.064	-0.033
10298	FOXK2	FOXK2	chr17	+	80540616	80540810	80529599	80529746	80541888	80542064	10298	356	18	331	0	250	125	1.05255883041e-05	0.000337938780042	0.908	1.0	-0.092
29970	FLOT1	FLOT1	chr6	-	30709390	30709481	30708966	30709110	30709923	30709980	29970	47	18	275	20	215	125	1.05389712292e-05	0.000338050142993	0.603	0.889	-0.286
30783	DGKA	DGKA	chr12	+	56333865	56333954	56333198	56333313	56334097	56334217	30783	4	5	374	12	213	125	1.06035151546e-05	0.000339800804724	0.319	0.948	-0.629
14227	TOP2B	TOP2B	chr3	-	25646250	25646361	25642590	25642716	25647533	25647613	14227	445	21	656	4	235	125	1.07274172104e-05	0.0003434485865	0.919	0.989	-0.07
36855	USP28	USP28	chr11	-	113702641	113702715	113701588	113701665	113704141	113704279	36855	3	6	90	4	198	125	1.08720431407e-05	0.000347752396781	0.24	0.934	-0.694
14399	NUF2	NUF2	chr1	+	163307809	163307883	163306540	163306638	163309170	163309267	14399	23	7	347	6	198	125	1.0896536917e-05	0.000348209202679	0.675	0.973	-0.298
756	NUP50	NUP50	chr22	+	45571774	45571961	45567480	45567564	45577166	45577248	756	72	10	265	2	250	125	1.09977367735e-05	0.000351114073751	0.783	0.985	-0.202
38689	MLXIP	MLXIP	chr12	+	122622970	122623098	122622740	122622842	122623361	122623485	38689	142	19	338	7	250	125	1.10103560693e-05	0.00035118812993	0.789	0.96	-0.171
13675	NADK2	NADK2	chr5	-	36208726	36208792	36207271	36207367	36211945	36212024	13675	12	73	40	51	190	125	1.12321302499e-05	0.000357927051524	0.098	0.34	-0.242
6528	CHD4	CHD4	chr12	-	6691302	6691447	6690814	6690980	6691780	6691914	6528	466	13	1007	0	250	125	1.13217909899e-05	0.000360447345829	0.947	1.0	-0.053
1923	HNRNPM	HNRNPM	chr19	+	8538547	8538592	8536209	8536311	8539050	8539128	1923	1047	43	2095	30	169	125	1.13523873843e-05	0.000361084284181	0.947	0.981	-0.034
29001	RBBP7	RBBP7	chrX	-	16870673	16870751	16870168	16870245	16871804	16871965	29001	128	8	571	0	202	125	1.13785561883e-05	0.000361579338632	0.908	1.0	-0.092
31281	TNIP1	TNIP1	chr5	-	150431725	150431820	150429384	150429508	150436326	150436518	31281	305	2	2440	0	219	125	1.15936442343e-05	0.000368071217371	0.989	1.0	-0.011
32633	DSTN	DSTN	chr20	+	17572576	17572708	17550598	17550856	17581382	17581690	32633	97	454	114	1036	250	125	1.16651618343e-05	0.000369997230757	0.097	0.052	0.045
8440	RHOT1	RHOT1	chr17	+	30536368	30536464	30535125	30535328	30538134	30538257	8440	12	36	38	18	220	125	1.17287935378e-05	0.000371669770686	0.159	0.545	-0.386
35629	NCOR2	NCOR2	chr12	-	124941651	124941708	124934360	124934413	124950718	124950832	35629	197	52	219	17	181	125	1.17511270133e-05	0.000372031734236	0.723	0.899	-0.176
6328	YTHDC1	YTHDC1	chr4	-	69198511	69198565	69197820	69197915	69199025	69199115	6328	388	52	331	12	178	125	1.17805025233e-05	0.000372615764877	0.84	0.951	-0.111
3320	UBE2G1	UBE2G1	chr17	-	4200011	4200109	4186092	4186216	4210315	4210418	3320	132	21	226	5	222	125	1.19524063764e-05	0.000377702687874	0.78	0.962	-0.182
34446	COX18	COX18	chr4	-	73933745	73933846	73930966	73931130	73935033	73935476	34446	16	7	73	0	225	125	1.20311490118e-05	0.000379838970236	0.559	1.0	-0.441
18630	SEMA7A	SEMA7A	chr15	-	74710608	74710650	74710217	74710310	74711141	74711293	18630	27	9	929	35	166	125	1.20734825017e-05	0.000380119605596	0.693	0.952	-0.259
26460	TBP	TBP	chr6	+	170865969	170866171	170863420	170863551	170870878	170871321	26460	59	10	124	0	250	125	1.20656574571e-05	0.000380119605596	0.747	1.0	-0.253
39290	ARHGAP10	ARHGAP10	chr4	+	148984298	148984451	148968042	148968202	148985566	148985658	39290	148	5	107	25	250	125	1.20565492492e-05	0.000380119605596	0.937	0.682	0.255
816	CCM2	CCM2	chr7	+	45108041	45108178	45104061	45104245	45109424	45109560	816	62	11	608	14	250	125	1.21991682061e-05	0.000383722360077	0.738	0.956	-0.218
25330	DNMT3B	DNMT3B	chr20	+	31394014	31394133	31390190	31390276	31395567	31397162	25330	2	10	104	25	243	125	1.22136460236e-05	0.000383823676006	0.093	0.682	-0.589
21815	FRS2	FRS2	chr12	+	69931695	69931763	69925793	69925836	69955959	69956054	21815	9	50	23	17	192	125	1.23753490018e-05	0.00038854721447	0.105	0.468	-0.363
21340	TMEM179B	TMEM179B	chr11	+	62557072	62557151	62556763	62556898	62557357	62557872	21340	174	17	519	8	203	125	1.23998790081e-05	0.000388959222207	0.863	0.976	-0.113
9586	ABHD11	ABHD11	chr7	-	73151550	73151721	73151258	73151440	73151891	73152065	9586	40	8	730	13	250	125	1.24863597629e-05	0.00039131195665	0.714	0.966	-0.252
39263	PLAA	PLAA	chr9	-	26917094	26917163	26913876	26913945	26919307	26919527	39263	73	0	184	34	193	125	1.28505596263e-05	0.000402355860035	1.0	0.778	0.222
29653	ITGA6	ITGA6	chr2	+	173366499	173366629	173362702	173362828	173368818	173371181	29653	64	27	958	126	250	125	1.29540957514e-05	0.000405225507189	0.542	0.792	-0.25
36041	CD46	CD46	chr1	+	207943665	207943707	207941123	207941168	207956636	207956675	36041	131	9	1927	15	166	125	1.29942171159e-05	0.000406107993585	0.916	0.99	-0.074
22234	MBNL1	MBNL1	chr3	+	152173330	152173366	152165408	152165562	152177059	152177134	22234	33	0	27	16	160	125	1.3007424164e-05	0.000406148481428	1.0	0.569	0.431
31705	PPFIA1	PPFIA1	chr11	+	70228193	70228264	70224135	70224301	70229108	70230607	31705	235	15	281	0	195	125	1.31136310018e-05	0.000409090097226	0.909	1.0	-0.091
22633	MAP3K6	MAP3K6	chr1	-	27685907	27686013	27685199	27685357	27686348	27686485	22633	224	20	167	0	230	125	1.31689308773e-05	0.000410439703952	0.859	1.0	-0.141
3340	TPD52L2	TPD52L2	chr20	+	62507168	62507228	62505020	62505169	62520542	62520591	3340	52	7	300	1	184	125	1.33422281356e-05	0.000415461144054	0.835	0.995	-0.16
38149	CCDC25	CCDC25	chr8	-	27606011	27606115	27605593	27605796	27610028	27610104	38149	67	16	515	24	228	125	1.34491119177e-05	0.000418407271038	0.697	0.922	-0.225
23822	COQ4	COQ4	chr9	+	131094431	131094561	131088057	131088160	131095128	131095222	23822	214	12	351	0	250	125	1.40864171848e-05	0.000437756623427	0.899	1.0	-0.101
28958	DENND5A	DENND5A	chr11	-	9164949	9165032	9164268	9164392	9165643	9165825	28958	389	91	252	21	207	125	1.40967467086e-05	0.000437756623427	0.721	0.879	-0.158
26399	CCND3	CCND3	chr6	-	41908107	41908323	41904972	41905132	42016238	42016632	26399	271	20	259	1	250	125	1.41902696722e-05	0.000440259895371	0.871	0.992	-0.121
36025	FNBP1	FNBP1	chr9	-	132678244	132678259	132671168	132671278	132686122	132686305	36025	7	136	19	54	139	125	1.43436409151e-05	0.000444613749347	0.044	0.24	-0.196
32047	LDLR	LDLR	chr19	+	11238683	11238761	11233849	11234020	11240188	11240346	32047	504	39	1942	57	202	125	1.43958057427e-05	0.000445825420898	0.889	0.955	-0.066
16562	HCFC1	HCFC1	chrX	-	153224019	153224217	153223475	153223700	153224781	153224942	16562	116	30	217	13	250	125	1.44332563271e-05	0.000446579619769	0.659	0.893	-0.234
3733	ETV1	ETV1	chr7	-	14017051	14017105	13978741	13978871	14026262	14026310	3733	36	10	77	0	178	125	1.44773963853e-05	0.000447539242565	0.717	1.0	-0.283
38959	TRMU	TRMU	chr22	+	46739158	46739265	46733675	46733841	46742318	46742441	38959	29	23	140	23	231	125	1.45377260065e-05	0.000448997140982	0.406	0.767	-0.361
23842	NT5C2	NT5C2	chr10	-	104899162	104899236	104866345	104866463	104934614	104934739	23842	196	31	407	17	198	125	1.46372772974e-05	0.000451254289339	0.8	0.938	-0.138
9212	SCAF8	SCAF8	chr6	+	155063089	155063152	155054980	155055064	155095122	155095206	9212	0	34	19	37	187	125	1.46308462925e-05	0.000451254289339	0.0	0.256	-0.256
19303	NUP98	NUP98	chr11	-	3700783	3700938	3697738	3697850	3704429	3704671	19303	185	11	346	0	250	125	1.46718913646e-05	0.000451446624299	0.894	1.0	-0.106
2848	HLA-E	HLA-E	chr6	+	30460180	30460213	30459313	30459430	30460317	30460360	2848	1616	41	755	0	157	125	1.46604330408e-05	0.000451446624299	0.969	1.0	-0.031
37122	SORBS1	SORBS1	chr10	-	97135729	97135813	97127406	97127456	97141441	97141556	37122	16	26	5	77	208	125	1.4683236248e-05	0.000451446624299	0.27	0.038	0.232
20504	VPS29	VPS29	chr12	-	110936624	110936664	110933816	110934008	110939853	110939945	20504	9	38	13	527	164	125	1.46976331282e-05	0.000451482159254	0.153	0.018	0.135
17722	SMC1A	SMC1A	chrX	-	53448844	53448990	53441929	53442118	53449440	53449677	17722	14	40	21	358	250	125	1.47805188465e-05	0.000453619577956	0.149	0.028	0.121
6576	PAICS	PAICS	chr4	+	57319768	57319927	57318037	57318218	57325537	57327534	6576	436	0	2532	75	250	125	1.48164231834e-05	0.000454312573097	1.0	0.944	0.056
20326	HCFC1R1	HCFC1R1	chr16	-	3073474	3073531	3073233	3073362	3073847	3073969	20326	34	16	175	13	181	125	1.49217400939e-05	0.000457130792436	0.595	0.903	-0.308
28841	FAM104A	FAM104A	chr17	-	71223303	71223321	71203491	71205907	71228224	71228533	28841	2	14	12	1	142	125	1.49617638487e-05	0.000457945477513	0.112	0.914	-0.802
32662	RPS6KB2	RPS6KB2	chr11	+	67196452	67196493	67195934	67196094	67196590	67196711	32662	38	7	158	0	165	125	1.50363474432e-05	0.000459815550467	0.804	1.0	-0.196
29374	FAM208B	FAM208B	chr10	+	5759621	5759713	5754785	5754881	5762506	5762631	29374	8	11	22	0	216	125	1.51919425545e-05	0.000464157406166	0.296	1.0	-0.704
211	SNRPB	SNRPB	chr20	-	2444392	2444545	2443734	2443873	2446353	2446465	211	1720	9	3969	0	250	125	1.52132986981e-05	0.000464393774135	0.99	1.0	-0.01
25060	HDAC7	HDAC7	chr12	-	48189688	48189799	48189369	48189550	48189989	48190081	25060	26	55	125	82	235	125	1.52280106035e-05	0.000464427081885	0.201	0.448	-0.247
37124	SORBS1	SORBS1	chr10	-	97082502	97082562	97081719	97081778	97098889	97099084	37124	22	38	5	69	184	125	1.53277736581e-05	0.000467051919947	0.282	0.047	0.235
17769	SOD1	SOD1	chr21	+	33038761	33038831	33031934	33032154	33039570	33039688	17769	408	15	797	2	194	125	1.53710537003e-05	0.000467952516089	0.946	0.996	-0.05
2752	FLNA	FLNA	chrX	-	153580920	153581043	153580548	153580815	153581139	153581292	2752	1061	26	5840	45	247	125	1.56441681438e-05	0.000475842284745	0.954	0.985	-0.031
32965	WDR73	WDR73	chr15	-	85189203	85189316	85188701	85189067	85189414	85189579	32965	4	40	35	42	237	125	1.56986116467e-05	0.000477072692796	0.05	0.305	-0.255
5144	GSE1	GSE1	chr16	+	85667519	85667738	85646841	85647004	85682157	85682357	5144	47	3	27	20	250	125	1.59539774937e-05	0.000484401398578	0.887	0.403	0.484
19727	PCYT2	PCYT2	chr17	-	79866751	79866913	79866443	79866510	79867389	79867478	19727	65	6	531	1	250	125	1.60892942113e-05	0.000488075324486	0.844	0.996	-0.152
9588	ABHD11	ABHD11	chr7	-	73151258	73151440	73150426	73151021	73151891	73152065	9588	52	11	555	16	250	125	1.64019936827e-05	0.00049711891431	0.703	0.945	-0.242
36960	SPEN	SPEN	chr1	+	16265212	16265371	16264306	16264501	16265790	16266950	36960	286	58	170	8	250	125	1.6500258637e-05	0.000499653036186	0.711	0.914	-0.203
31494	CADM1	CADM1	chr11	-	115069125	115069158	115049363	115049495	115080293	115080377	31494	75	86	26	93	157	125	1.65657018285e-05	0.000501189649731	0.41	0.182	0.228
30521	GSK3A	GSK3A	chr19	-	42736647	42736834	42736208	42736301	42737261	42737357	30521	578	29	878	10	250	125	1.66222137888e-05	0.000502008523965	0.909	0.978	-0.069
8047	MALT1	MALT1	chr18	+	56378152	56378185	56377207	56377304	56381314	56381341	8047	44	6	466	2	157	125	1.66217692564e-05	0.000502008523965	0.854	0.995	-0.141
15363	GLT8D1	GLT8D1	chr3	-	52730249	52730334	52729943	52730056	52730557	52730675	15363	132	17	326	6	209	125	1.68573280325e-05	0.000508658684889	0.823	0.97	-0.147
15838	PIKFYVE	PIKFYVE	chr2	+	209169569	209169737	209168894	209169042	209176959	209177019	15838	13	16	73	11	250	125	1.69381558563e-05	0.000510194611513	0.289	0.768	-0.479
38627	IFRD2	IFRD2	chr3	-	50326685	50326791	50326230	50326368	50326877	50327059	38627	125	11	754	8	230	125	1.69372571855e-05	0.000510194611513	0.861	0.981	-0.12
3763	ARHGAP12	ARHGAP12	chr10	-	32142993	32143134	32141444	32141525	32150322	32150586	3763	94	12	110	56	250	125	1.69792260906e-05	0.000510980293037	0.797	0.495	0.302
31479	FHL2	FHL2	chr2	-	105979741	105979928	105977282	105977891	105984026	105984196	31479	6	0	3069	2	250	125	1.71008145249e-05	0.000514185602165	1.0	0.999	0.001
23101	CCT7	CCT7	chr2	+	73467564	73467671	73466770	73466924	73470131	73470257	23101	708	4	2876	0	231	125	1.73072242574e-05	0.000519933414541	0.99	1.0	-0.01
22211	KMT2D	KMT2D	chr12	-	49440391	49440573	49440042	49440207	49441747	49441852	22211	28	9	71	0	250	125	1.74193079692e-05	0.00052283991534	0.609	1.0	-0.391
4832	PREB	PREB	chr2	-	27355097	27355271	27354877	27354950	27355470	27355595	4832	104	10	489	4	250	125	1.74475997908e-05	0.000523228504896	0.839	0.984	-0.145
17165	DROSHA	DROSHA	chr5	-	31515560	31515671	31515094	31515326	31526185	31527019	17165	23	12	81	3	235	125	1.79383945271e-05	0.000537474023015	0.505	0.935	-0.43
36569	ZNF211	ZNF211	chr19	+	58145390	58145429	58144534	58144804	58145996	58146123	36569	0	14	6	0	163	125	1.80204555076e-05	0.000539458710661	0.0	1.0	-1.0
34758	PPP1CA	PPP1CA	chr11	-	67168538	67168670	67168159	67168390	67169198	67169376	34758	492	28	2842	54	250	125	1.80394819778e-05	0.000539554576313	0.898	0.963	-0.065
14831	GPBP1	GPBP1	chr5	+	56517202	56517223	56509900	56510020	56526672	56526796	14831	34	321	66	240	145	125	1.80797244296e-05	0.000540284280347	0.084	0.192	-0.108
9700	ETV4	ETV4	chr17	-	41610554	41610716	41610041	41610307	41611226	41611353	9700	88	13	565	13	250	125	1.81033791357e-05	0.000540517441672	0.772	0.956	-0.184
26676	MYO10	MYO10	chr5	-	16762153	16762222	16761572	16761655	16762653	16762746	26676	91	17	335	11	193	125	1.81577104301e-05	0.000541665312804	0.776	0.952	-0.176
2932	MTMR3	MTMR3	chr22	+	30418017	30418128	30415468	30416873	30418597	30418686	2932	36	28	114	20	235	125	1.86007612567e-05	0.000554396990008	0.406	0.752	-0.346
28592	PCSK5	PCSK5	chr9	+	78749024	78749128	78722166	78722267	78771960	78772078	28592	83	25	392	32	228	125	1.88505034454e-05	0.00056134988295	0.645	0.87	-0.225
39685	BTBD1	BTBD1	chr15	-	83718824	83718930	83710479	83710677	83725140	83725297	39685	169	15	443	5	230	125	1.94704439468e-05	0.000579305172124	0.86	0.98	-0.12
35685	STK40	STK40	chr1	-	36824337	36824438	36823839	36823983	36826821	36826941	35685	158	49	84	4	225	125	1.96176625927e-05	0.000583176496446	0.642	0.921	-0.279
14267	DDAH2	DDAH2	chr6	-	31695949	31696069	31695319	31695469	31696227	31696301	14267	1284	47	714	5	244	125	1.96478823347e-05	0.000583566066173	0.933	0.987	-0.054
19783	HIAT1	HIAT1	chr1	+	100534028	100534142	100533532	100533751	100542720	100542833	19783	113	10	296	1	238	125	2.00707226655e-05	0.000595606118995	0.856	0.994	-0.138
32211	CPNE1	CPNE1	chr20	-	34220084	34220156	34219866	34219947	34220232	34220307	32211	213	17	1023	17	196	125	2.01392883324e-05	0.000597121142843	0.889	0.975	-0.086
28852	HJURP	HJURP	chr2	-	234758408	234758505	234754373	234754466	234761210	234761266	28852	5	6	123	5	221	125	2.05143611663e-05	0.000607713442821	0.32	0.933	-0.613
20276	ARFIP1	ARFIP1	chr4	+	153784757	153784866	153750776	153750878	153793603	153793716	20276	35	6	183	0	233	125	2.06384370864e-05	0.000610858324076	0.758	1.0	-0.242
14915	ANKRD12	ANKRD12	chr18	+	9204473	9204542	9195548	9195696	9208654	9208801	14915	47	8	29	31	193	125	2.13801416342e-05	0.00063199051755	0.792	0.377	0.415
26929	SLC25A32	SLC25A32	chr8	-	104417003	104417089	104415391	104415552	104419861	104420012	26929	270	1	178	14	210	125	2.13894787592e-05	0.00063199051755	0.994	0.883	0.111
37604	PXMP2	PXMP2	chr12	+	133272469	133272632	133266848	133266962	133277835	133277955	37604	222	15	302	1	250	125	2.14109299425e-05	0.000632076604545	0.881	0.993	-0.112
16771	UBE2T	UBE2T	chr1	-	202304116	202304186	202302577	202302683	202304773	202304946	16771	41	5	734	2	194	125	2.14634526343e-05	0.000633079017709	0.841	0.996	-0.155
8682	TRA2B	TRA2B	chr3	-	185644388	185644522	185643251	185643414	185655612	185655924	8682	1465	47	2058	23	250	125	2.19220280693e-05	0.000646046146136	0.94	0.978	-0.038
2067	HSPA8	HSPA8	chr11	-	122931300	122931506	122930823	122930976	122931827	122932037	2067	11600	61	16265	33	250	125	2.20253055431e-05	0.000648529225478	0.99	0.996	-0.006
36829	ENTPD4	ENTPD4	chr8	-	23299519	23299579	23299105	23299236	23301362	23301466	36829	88	10	289	2	184	125	2.24143229748e-05	0.000659414297215	0.857	0.99	-0.133
13628	HEXA	HEXA	chr15	-	72640026	72640099	72638575	72638666	72640388	72640475	13628	88	10	171	0	197	125	2.25195569222e-05	0.000661939079635	0.848	1.0	-0.152
13142	SLC25A29	SLC25A29	chr14	-	100761962	100762330	100759630	100759714	100765178	100765222	13142	48	144	62	67	250	125	2.27351180896e-05	0.000667125061533	0.143	0.316	-0.173
37655	TMEM50A	TMEM50A	chr1	+	25669451	25669564	25666964	25667070	25678116	25678184	37655	450	23	1677	23	237	125	2.27201915221e-05	0.000667125061533	0.912	0.975	-0.063
40470	CAPN1	CAPN1	chr11	+	64955425	64955511	64954685	64954769	64955884	64955959	40470	173	2	2399	0	210	125	2.28542999149e-05	0.000670045626998	0.981	1.0	-0.019
28349	PPP4C	PPP4C	chr16	+	30092579	30092631	30087635	30087796	30093804	30093855	28349	305	33	807	28	176	125	2.33128978457e-05	0.000682903675124	0.868	0.953	-0.085
4964	TCTN2	TCTN2	chr12	+	124179766	124179844	124179388	124179523	124180961	124181042	4964	15	9	41	0	202	125	2.35209981367e-05	0.000688408131731	0.508	1.0	-0.492
25127	SLC9A1	SLC9A1	chr1	-	27427693	27427766	27425299	27427135	27428215	27428317	25127	99	10	193	0	197	125	2.36731308404e-05	0.0006922665028	0.863	1.0	-0.137
14789	BRD7	BRD7	chr16	-	50360194	50360302	50359658	50359794	50362579	50362655	14789	146	15	778	15	232	125	2.39564226008e-05	0.000699950421096	0.84	0.965	-0.125
36901	ARHGEF7	ARHGEF7	chr13	+	111862218	111862349	111806251	111806338	111870025	111870227	36901	125	21	111	1	250	125	2.40304696018e-05	0.000701512775696	0.749	0.982	-0.233
18129	PRKCI	PRKCI	chr3	+	170009641	170009729	170002248	170002384	170011170	170011296	18129	81	6	642	0	212	125	2.40843344635e-05	0.000702483791447	0.888	1.0	-0.112
1750	NTMT1	NTMT1	chr9	+	132394928	132395080	132388431	132388574	132396332	132396500	1750	68	23	362	32	250	125	2.42511165895e-05	0.000706743865258	0.596	0.85	-0.254
17807	PTTG1IP	PTTG1IP	chr21	-	46285309	46285362	46281077	46281186	46293416	46293818	17807	138	1	1627	0	177	125	2.44136905128e-05	0.000710874129304	0.99	1.0	-0.01
4702	EIF4G2	EIF4G2	chr11	-	10823207	10823321	10822508	10822634	10823595	10823756	4702	2518	213	5347	637	238	125	2.45071546197e-05	0.000712986732993	0.861	0.815	0.046
22790	COX7A2	COX7A2	chr6	-	75950016	75950101	75947390	75947704	75950891	75950981	22790	1287	46	3018	43	209	125	2.48463515996e-05	0.000722238747222	0.944	0.977	-0.033
2248	AP1G2	AP1G2	chr14	-	24035024	24035101	24034814	24034910	24035272	24035369	2248	17	7	365	11	201	125	2.50252606712e-05	0.000726819687484	0.602	0.954	-0.352
14297	CALU	CALU	chr7	+	128394582	128394776	128388626	128388858	128398924	128399091	14297	152	14	624	9	250	125	2.51323634498e-05	0.000729164534879	0.844	0.972	-0.128
3692	AKR1A1	AKR1A1	chr1	+	46018107	46018235	46016454	46016827	46027460	46027550	3692	141	225	374	345	250	125	2.51487665489e-05	0.000729164534879	0.239	0.352	-0.113
16486	ESPL1	ESPL1	chr12	+	53686061	53686177	53685767	53685872	53686357	53686441	16486	12	4	183	0	240	125	2.53391785067e-05	0.000733438004705	0.61	1.0	-0.39
9559	WDR90	WDR90	chr16	+	716904	716989	716672	716792	717431	717829	9559	87	14	134	1	209	125	2.53204617493e-05	0.000733438004705	0.788	0.988	-0.2
28819	BCL2L12	BCL2L12	chr19	+	50170278	50170418	50169941	50170056	50172107	50172194	28819	264	69	306	31	250	125	2.54033066337e-05	0.000734670522722	0.657	0.832	-0.175
11009	MRPS18A	MRPS18A	chr6	-	43642938	43643008	43638933	43639643	43643230	43643354	11009	122	14	389	6	194	125	2.58750985908e-05	0.000747680709026	0.849	0.977	-0.128
16682	KPNB1	KPNB1	chr17	+	45750855	45750927	45750383	45750531	45752003	45752148	16682	558	4	3282	3	196	125	2.60590740256e-05	0.000752359226969	0.989	0.999	-0.01
35138	PTH1R	PTH1R	chr3	+	46942514	46942575	46940792	46940946	46942903	46942970	35138	386	21	395	2	185	125	2.62983634384e-05	0.000758625463756	0.925	0.993	-0.068
31283	TNIP1	TNIP1	chr5	-	150413168	150413360	150411847	150411944	150414562	150414628	31283	166	16	1488	33	250	125	2.6431303547e-05	0.000761815855488	0.838	0.958	-0.12
27236	MAP4K4	MAP4K4	chr2	+	102487955	102488147	102486756	102486877	102490108	102490226	27236	377	162	643	441	250	125	2.66898855079e-05	0.000767970486213	0.538	0.422	0.116
8271	BLOC1S2	BLOC1S2	chr10	-	102042662	102042770	102040690	102040810	102045853	102045970	8271	1	194	25	255	232	125	2.66880488602e-05	0.000767970486213	0.003	0.05	-0.047
35694	STK40	STK40	chr1	-	36808964	36809049	36805219	36807574	36809460	36809580	35694	345	21	229	0	209	125	2.69373984397e-05	0.000774438848734	0.908	1.0	-0.092
27437	ZC3H14	ZC3H14	chr14	+	89029994	89030037	89029252	89029513	89034382	89034497	27437	94	10	183	0	167	125	2.74243636947e-05	0.0007877746663	0.876	1.0	-0.124
11723	UPRT	UPRT	chrX	+	74514397	74514455	74513306	74513349	74516176	74516246	11723	16	11	9	54	182	125	2.7777118315e-05	0.000797236029618	0.5	0.103	0.397
29217	RPS9	RPS9	chr19	+	54710143	54710330	54705354	54705477	54711265	54711515	29217	18296	101	12238	120	250	125	2.78426726555e-05	0.000798445424335	0.989	0.981	0.008
19999	ACSL3	ACSL3	chr2	+	223765391	223765498	223752547	223752606	223773450	223773868	19999	192	66	327	223	231	125	2.79250612906e-05	0.000800135138509	0.612	0.442	0.17
10358	MBOAT7	MBOAT7	chr19	-	54691042	54691169	54687403	54687563	54692070	54692200	10358	359	19	952	10	250	125	2.80742433838e-05	0.000802933973895	0.904	0.979	-0.075
23177	PHLDB1	PHLDB1	chr11	+	118502875	118503013	118502629	118502770	118506110	118506266	23177	315	23	178	0	250	125	2.80882795561e-05	0.000802933973895	0.873	1.0	-0.127
3355	CTNND1	CTNND1	chr11	+	57558965	57559145	57529233	57529518	57563048	57563201	3355	4	0	4	79	250	125	2.80933874199e-05	0.000802933973895	1.0	0.025	0.975
24157	ZNF542P	ZNF542P	chr19	+	56886054	56886194	56884899	56884992	56888235	56891196	24157	5	34	32	28	250	125	2.81944722986e-05	0.00080514817585	0.068	0.364	-0.296
34085	POLG	POLG	chr15	-	89871686	89871766	89870397	89870580	89871915	89872062	34085	86	9	259	1	204	125	2.85488733585e-05	0.000814586556406	0.854	0.994	-0.14
26564	SIRPA	SIRPA	chr20	+	1902040	1902358	1895744	1896101	1905409	1905523	26564	172	0	142	13	250	125	2.87029739753e-05	0.000818298748859	1.0	0.845	0.155
14872	UTP18	UTP18	chr17	+	49354490	49354665	49353226	49353352	49357365	49357466	14872	470	17	642	2	250	125	2.88467038633e-05	0.000821023423729	0.933	0.994	-0.061
24337	SSBP4	SSBP4	chr19	+	18542162	18542228	18541650	18541740	18542456	18542516	24337	31	135	35	43	190	125	2.88362472856e-05	0.000821023423729	0.131	0.349	-0.218
28331	AGPAT5	AGPAT5	chr8	+	6582390	6582460	6565877	6566408	6588231	6588347	28331	38	7	134	0	194	125	2.90535556828e-05	0.000826221091006	0.778	1.0	-0.222
40028	COPS7B	COPS7B	chr2	+	232665864	232665917	232663568	232663674	232672196	232673963	40028	10	49	2	161	177	125	2.93362010746e-05	0.000833563706701	0.126	0.009	0.117
8025	HYPK	HYPK	chr15	+	44093715	44093767	44092618	44092982	44093908	44094769	8025	121	10	241	0	176	125	2.96154242228e-05	0.000840796935658	0.896	1.0	-0.104
11854	LRWD1	LRWD1	chr7	+	102107785	102107926	102106600	102106717	102108165	102108270	11854	149	11	237	0	250	125	2.96759833426e-05	0.000841815311175	0.871	1.0	-0.129
9766	USP14	USP14	chr18	+	178932	179037	166786	166819	180235	180339	9766	159	0	855	60	229	125	2.97420378974e-05	0.000842987752442	1.0	0.886	0.114
32763	MINOS1	MINOS1	chr1	+	19951885	19952126	19949967	19950077	19952880	19956315	32763	16	178	25	1247	250	125	2.99302820388e-05	0.000847618626808	0.043	0.01	0.033
25381	ITGA3	ITGA3	chr17	+	48148674	48148882	48148207	48148294	48149349	48149546	25381	8	3	3755	15	250	125	3.00411171559e-05	0.000850051428767	0.571	0.992	-0.421
38025	TMBIM1	TMBIM1	chr2	-	219142657	219142697	219142355	219142393	219143237	219143288	38025	103	1	1508	0	164	125	3.01322803893e-05	0.000851924016944	0.987	1.0	-0.013
37061	TEP1	TEP1	chr14	-	20849711	20849845	20849471	20849560	20850071	20850222	37061	0	8	38	11	250	125	3.01944239474e-05	0.000852973714444	0.0	0.633	-0.633
12025	APTX	APTX	chr9	-	32997240	32997346	32989756	32989893	33001564	33001639	12025	3	28	36	34	230	125	3.06879237849e-05	0.000866197133521	0.055	0.365	-0.31
34319	ISOC2	ISOC2	chr19	-	55967002	55967212	55966626	55966697	55967715	55967856	34319	124	17	177	76	250	125	3.11234124444e-05	0.000877762608864	0.785	0.538	0.247
37470	HPS4	HPS4	chr22	-	26862016	26862070	26861420	26861517	26862191	26862228	37470	5	31	60	56	178	125	3.14492380887e-05	0.000886218736455	0.102	0.429	-0.327
5018	CYTH1	CYTH1	chr17	-	76698619	76698686	76698203	76698322	76704278	76704343	5018	286	29	121	0	191	125	3.1672304849e-05	0.000891767612251	0.866	1.0	-0.134
4505	MLH1	MLH1	chr3	+	37058996	37059090	37053501	37053590	37061800	37061954	4505	61	12	147	2	218	125	3.18549505157e-05	0.000896170171398	0.745	0.977	-0.232
29791	ATXN2L	ATXN2L	chr16	+	28843816	28843888	28843525	28843720	28844137	28844208	29791	547	35	963	19	196	125	3.20802894138e-05	0.000901765563184	0.909	0.97	-0.061
30180	PAPOLA	PAPOLA	chr14	+	97029155	97029230	97022511	97022750	97031291	97033453	30180	126	78	260	71	199	125	3.2376452183e-05	0.000909340930876	0.504	0.697	-0.193
18232	PAK1	PAK1	chr11	-	77036372	77036421	77033059	77034405	77043774	77043912	18232	0	45	42	153	173	125	3.24791099668e-05	0.000911473425957	0.0	0.166	-0.166
23435	ODF2	ODF2	chr9	+	131231461	131231632	131223220	131223346	131233586	131233747	23435	151	23	291	9	250	125	3.27584226586e-05	0.000918555869564	0.766	0.942	-0.176
38455	RPS3	RPS3	chr11	+	75113347	75113490	75112683	75112777	75115063	75115251	38455	10640	113	7870	40	250	125	3.28638453141e-05	0.000920754752403	0.979	0.99	-0.011
31244	NFKBIE	NFKBIE	chr6	-	44229362	44229585	44228187	44228276	44232718	44233525	31244	100	11	152	0	250	125	3.30395042213e-05	0.000924916235988	0.82	1.0	-0.18
30446	UBN1	UBN1	chr16	+	4921155	4921302	4920844	4920973	4922884	4922935	30446	332	67	311	23	250	125	3.33791676058e-05	0.000933658308331	0.712	0.871	-0.159
923	FOXRED1	FOXRED1	chr11	+	126144821	126144916	126143230	126143349	126145221	126145323	923	21	7	144	2	219	125	3.34342181848e-05	0.000934431588071	0.631	0.976	-0.345
10033	IFFO2	IFFO2	chr1	-	19244855	19244996	19243396	19243536	19246171	19246267	10033	188	13	372	2	250	125	3.39495483759e-05	0.000948057126104	0.879	0.989	-0.11
7224	MYO9A	MYO9A	chr15	-	72244117	72244237	72231192	72231268	72252241	72252437	7224	20	0	22	20	244	125	3.40460967692e-05	0.000949975254942	1.0	0.36	0.64
35164	CDK2	CDK2	chr12	+	56361640	56361718	56360552	56360908	56361832	56361953	35164	355	15	582	2	202	125	3.40919035876e-05	0.000950475581869	0.936	0.994	-0.058
11495	UCKL1	UCKL1	chr20	-	62575005	62575022	62572462	62572561	62575749	62575811	11495	20	7	72	0	141	125	3.44388090632e-05	0.000959362804435	0.717	1.0	-0.283
12446	IFT27	IFT27	chr22	-	37158947	37159057	37154245	37154453	37159962	37160080	12446	111	30	123	6	234	125	3.44738281132e-05	0.000959554381368	0.664	0.916	-0.252
17596	PRR16	PRR16	chr5	+	119816863	119816988	119799972	119800340	120021648	120023025	17596	6	90	6	3	249	125	3.50687035146e-05	0.000975316136817	0.032	0.501	-0.469
31699	KANSL1	KANSL1	chr17	-	44116392	44116581	44115903	44116052	44117067	44117250	31699	60	34	136	21	250	125	3.5242911048e-05	0.000979362296661	0.469	0.764	-0.295
29360	ACP1	ACP1	chr2	+	272036	272065	271865	271939	272191	272305	29360	56	42	329	91	153	125	3.52891385518e-05	0.000979848336483	0.521	0.747	-0.226
4181	ARMCX2	ARMCX2	chrX	-	100914416	100914487	100914061	100914134	100914742	100914876	4181	40	22	28	0	195	125	3.5353270546e-05	0.000980830322056	0.538	1.0	-0.462
29768	BAG6	BAG6	chr6	-	31612301	31612379	31611858	31611971	31612722	31612975	29768	279	11	591	0	202	125	3.56720500996e-05	0.000988869831094	0.94	1.0	-0.06
19153	GLYR1	GLYR1	chr16	-	4871380	4871454	4867598	4867698	4872875	4872932	19153	79	7	298	0	198	125	3.57892356253e-05	0.000991312402206	0.877	1.0	-0.123
32967	BANF1	BANF1	chr11	+	65770705	65770844	65769549	65770041	65771096	65771617	32967	970	17	3223	8	250	125	3.58484800447e-05	0.000992147422146	0.966	0.995	-0.029
24234	RTFDC1	RTFDC1	chr20	+	55091990	55092045	55088370	55088484	55092161	55092257	24234	498	15	808	0	179	125	3.59971744696e-05	0.000995454710373	0.959	1.0	-0.041
6286	EXOC7	EXOC7	chr17	-	74084140	74084203	74083734	74083801	74084544	74084643	6286	318	15	435	1	187	125	3.61433121687e-05	0.00099868599272	0.934	0.997	-0.063
25411	CDC42SE1	CDC42SE1	chr1	-	151029126	151029262	151028152	151028469	151031954	151032125	25411	23	301	91	461	250	125	3.64614526099e-05	0.00100666084991	0.037	0.09	-0.053
30313	PPAP2A	PPAP2A	chr5	-	54771126	54771278	54763696	54763977	54830399	54830906	30313	297	52	103	2	250	125	3.67918072519e-05	0.0010149597507	0.741	0.963	-0.222
3974	KIRREL	KIRREL	chr1	+	158047780	158047930	158045902	158046052	158054211	158054369	3974	120	9	955	8	250	125	3.70717871565e-05	0.00102185669093	0.87	0.984	-0.114
8119	USP3	USP3	chr15	+	63826001	63826117	63824845	63824906	63829223	63829355	8119	22	54	8	111	240	125	3.71096618748e-05	0.00102207442726	0.175	0.036	0.139
20114	TRAM2	TRAM2	chr6	-	52400580	52400644	52381425	52381535	52441593	52441862	20114	20	7	135	2	188	125	3.74990553771e-05	0.00103196552961	0.655	0.978	-0.323
39902	NDEL1	NDEL1	chr17	+	8366637	8366672	8363326	8363478	8370247	8371495	39902	158	176	115	58	159	125	3.76296054307e-05	0.00103472310998	0.414	0.609	-0.195
31008	SEC31A	SEC31A	chr4	-	83763337	83763634	83750152	83750211	83765538	83765662	31008	372	63	551	39	250	125	3.77159651341e-05	0.00103626209764	0.747	0.876	-0.129
35568	FBLIM1	FBLIM1	chr1	+	16095022	16095125	16091458	16091728	16096903	16097073	35568	14	4	381	2	227	125	3.80904475326e-05	0.00104570852618	0.658	0.991	-0.333
29145	MRPS28	MRPS28	chr8	-	80915233	80915415	80831094	80831383	80942270	80942506	29145	159	11	562	4	250	125	3.82735102678e-05	0.00104988888142	0.878	0.986	-0.108
32072	C1orf43	C1orf43	chr1	-	154186368	154186422	154184933	154185100	154186932	154187050	32072	218	46	842	75	178	125	3.84591625296e-05	0.00105413349258	0.769	0.887	-0.118
14160	TRPT1	TRPT1	chr11	-	63992266	63992442	63992014	63992189	63992970	63993052	14160	74	8	188	0	250	125	3.89791834006e-05	0.00106752868788	0.822	1.0	-0.178
23664	XIAP	XIAP	chrX	+	123019480	123020389	122993661	122993755	123022468	123022568	23664	23	6	105	0	250	125	3.9289993355e-05	0.00107517729007	0.657	1.0	-0.343
22298	CLASP1	CLASP1	chr2	-	122166599	122166623	122165046	122165291	122168441	122168545	22298	60	27	63	89	148	125	3.97076183406e-05	0.00108573429235	0.652	0.374	0.278
13923	WDR1	WDR1	chr4	-	10105519	10105610	10090287	10090365	10117736	10117858	13923	329	29	1932	61	215	125	4.00459712925e-05	0.00109410856022	0.868	0.948	-0.08
2225	NFKB1	NFKB1	chr4	+	103455001	103455042	103450992	103451071	103459014	103459113	2225	79	17	130	3	165	125	4.03566072967e-05	0.00110171276141	0.779	0.97	-0.191
13023	MLX	MLX	chr17	+	40720487	40720577	40719636	40719673	40720854	40720961	13023	65	29	330	46	214	125	4.04254429693e-05	0.00110270906314	0.567	0.807	-0.24
33423	LTBP1	LTBP1	chr2	+	33498722	33498848	33488360	33488459	33500031	33500157	33423	692	3	69	6	250	125	4.0931238895e-05	0.00111561347131	0.991	0.852	0.139
21618	HNRNPUL2	HNRNPUL2	chr11	-	62483335	62483409	62482971	62483079	62484460	62484661	21618	251	20	1114	23	198	125	4.11065082724e-05	0.00111949569694	0.888	0.968	-0.08
6797	LRRC16A	LRRC16A	chr6	+	25605039	25605121	25600541	25600974	25606288	25606501	6797	17	4	235	0	206	125	4.12021118473e-05	0.00112120383692	0.721	1.0	-0.279
14079	RALGAPA1	RALGAPA1	chr14	-	36169367	36169508	36159041	36159209	36190893	36191055	14079	14	28	0	34	250	125	4.12418566528e-05	0.00112139041969	0.2	0.0	0.2
22092	ZFAS1	ZFAS1	chr20	+	47897021	47897107	47895640	47895745	47905581	47905795	22092	2326	378	1594	175	210	125	4.12908861613e-05	0.00112182896051	0.786	0.844	-0.058
5281	COL4A1	COL4A1	chr13	-	110827564	110827704	110826969	110827096	110828770	110828860	5281	575	3	2702	0	250	125	4.14847230119e-05	0.00112619793036	0.99	1.0	-0.01
27226	PBX2	PBX2	chr6	-	32156499	32156573	32156033	32156281	32157471	32157963	27226	183	9	505	0	198	125	4.19173372003e-05	0.00113703695029	0.928	1.0	-0.072
2556	TSPAN17	TSPAN17	chr5	+	176081895	176082021	176079743	176079914	176083078	176083126	2556	104	6	695	0	250	125	4.20824127684e-05	0.00114060733558	0.897	1.0	-0.103
16596	HSD17B4	HSD17B4	chr5	+	118807330	118807395	118792009	118792063	118809602	118809710	16596	23	156	11	334	189	125	4.25466503247e-05	0.00115227413512	0.089	0.021	0.068
12686	KMT2B	KMT2B	chr19	+	36210370	36210443	36208920	36209283	36210685	36212706	12686	24	8	64	0	197	125	4.28868874687e-05	0.001160566827	0.656	1.0	-0.344
23521	PIM1	PIM1	chr6	+	37138756	37138807	37138548	37138655	37138900	37139267	23521	566	37	477	7	175	125	4.31715675032e-05	0.00116653895496	0.916	0.98	-0.064
35053	SUPV3L1	SUPV3L1	chr10	+	70942275	70942410	70939959	70940318	70945742	70945820	35053	19	25	2	36	250	125	4.31760026148e-05	0.00116653895496	0.275	0.027	0.248
21602	AP2A1	AP2A1	chr19	+	50305790	50305856	50305237	50305398	50306205	50306262	21602	25	125	7	183	190	125	4.32864636113e-05	0.00116859742657	0.116	0.025	0.091
7925	ATG9A	ATG9A	chr2	-	220086771	220086889	220085801	220086024	220086993	220087172	7925	148	12	257	1	242	125	4.34461421664e-05	0.00117198030811	0.864	0.993	-0.129
38573	WBSCR22	WBSCR22	chr7	+	73101328	73101425	73101147	73101230	73105245	73105342	38573	703	17	1090	2	221	125	4.36150571305e-05	0.00117560680077	0.959	0.997	-0.038
18748	AATF	AATF	chr17	+	35388910	35388982	35378232	35378313	35413900	35414171	18748	258	13	502	2	196	125	4.37122442993e-05	0.001177217802	0.927	0.994	-0.067
34352	MBD1	MBD1	chr18	-	47799703	47799841	47799193	47799325	47799933	47800233	34352	158	45	235	22	250	125	4.37784019984e-05	0.001177217802	0.637	0.842	-0.205
36506	PSMA5	PSMA5	chr1	-	109955689	109955757	109954698	109954806	109957858	109957985	36506	268	10	1971	1	192	125	4.37726268923e-05	0.001177217802	0.946	0.999	-0.053
27103	RANBP2	RANBP2	chr2	+	109378556	109378651	109374868	109375004	109379692	109384844	27103	132	16	191	2	219	125	4.39237164028e-05	0.00117983693884	0.825	0.982	-0.157
39936	SEPT6	SEPT6	chrX	-	118759297	118759342	118749687	118750705	118763280	118763471	39936	0	15	16	11	169	125	4.39450072537e-05	0.00117983693884	0.0	0.518	-0.518
5526	KHK	KHK	chr2	+	27317344	27317479	27315199	27315316	27319596	27319669	5526	12	6	146	3	250	125	4.42148159727e-05	0.00118614679797	0.5	0.961	-0.461
2789	CLDND1	CLDND1	chr3	-	98240496	98240540	98239976	98240286	98241692	98241910	2789	2	63	51	173	168	125	4.44530922737e-05	0.00118926441779	0.023	0.18	-0.157
28591	TMEM201	TMEM201	chr1	+	9669897	9669969	9667614	9667847	9670563	9670863	28591	36	15	38	0	196	125	4.44062357718e-05	0.00118926441779	0.605	1.0	-0.395
37752	PHF5A	PHF5A	chr22	-	41864127	41864151	41863451	41863618	41864605	41864708	37752	162	11	352	1	148	125	4.44705438217e-05	0.00118926441779	0.926	0.997	-0.071
40982	HHLA3	HHLA3	chr1	+	70832615	70832667	70832126	70832220	70833299	70833705	40982	3	26	29	24	176	125	4.44027548625e-05	0.00118926441779	0.076	0.462	-0.386
24091	STARD7	STARD7	chr2	-	96852954	96853039	96850602	96852652	96858106	96858206	24091	399	12	848	0	209	125	4.45850062506e-05	0.00119139103301	0.952	1.0	-0.048
18876	USP24	USP24	chr1	-	55558493	55558589	55557695	55557799	55559609	55559760	18876	55	7	177	0	220	125	4.4758819336e-05	0.00119509903124	0.817	1.0	-0.183
22447	NFRKB	NFRKB	chr11	-	129764253	129764333	129762609	129762765	129765390	129765490	22447	1	4	35	0	204	125	4.5676257951e-05	0.00121864113252	0.133	1.0	-0.867
19628	PRRC2A	PRRC2A	chr6	+	31594548	31594639	31593796	31593939	31594758	31594975	19628	336	13	774	3	215	125	4.58833232221e-05	0.00122320850032	0.938	0.993	-0.055
5720	MARK2	MARK2	chr11	+	63673559	63673586	63672257	63672515	63676348	63678492	5720	0	19	7	3	151	125	4.59598665306e-05	0.00122429185085	0.0	0.659	-0.659
19284	TBC1D10A	TBC1D10A	chr22	-	30700519	30700640	30695432	30695540	30722661	30722955	19284	36	10	64	0	245	125	4.62012614975e-05	0.00122976144674	0.647	1.0	-0.353
13962	TOPORS	TOPORS	chr9	-	32550771	32550966	32540541	32544324	32552431	32552626	13962	45	1	15	10	250	125	4.62434956697e-05	0.00122992548506	0.957	0.429	0.528
24089	PNP	PNP	chr14	+	20940466	20940636	20937537	20937694	20942630	20942734	24089	1382	22	2089	4	250	125	4.71514117204e-05	0.00125309562387	0.969	0.996	-0.027
14214	IRF7	IRF7	chr11	-	614173	614399	613950	614037	614475	614534	14214	65	14	68	0	250	125	4.72725597124e-05	0.00125497458057	0.699	1.0	-0.301
8331	TRIM35	TRIM35	chr8	-	27147672	27147695	27146678	27146797	27151596	27151827	8331	10	14	78	14	147	125	4.72957250207e-05	0.00125497458057	0.378	0.826	-0.448
13417	CTBP1	CTBP1	chr4	-	1231970	1232125	1221986	1222131	1242703	1242908	13417	266	11	445	0	250	125	4.87244426215e-05	0.00129170377411	0.924	1.0	-0.076
27684	SOCS7	SOCS7	chr17	+	36520634	36520739	36517593	36517658	36522169	36522300	27684	99	5	53	19	229	125	4.87556898636e-05	0.00129170377411	0.915	0.604	0.311
31089	NAGLU	NAGLU	chr17	+	40689415	40689563	40687950	40688673	40690356	40690503	31089	18	6	81	0	250	125	4.92119237654e-05	0.00130277869925	0.6	1.0	-0.4
3441	SMTN	SMTN	chr22	+	31485684	31486005	31484857	31484955	31486793	31486865	3441	110	7	392	0	250	125	4.92979633662e-05	0.00130303306736	0.887	1.0	-0.113
37373	PLSCR1	PLSCR1	chr3	-	146239330	146239492	146234792	146234954	146243391	146243434	37373	104	14	766	21	250	125	4.92610893418e-05	0.00130303306736	0.788	0.948	-0.16
35625	NCOR2	NCOR2	chr12	-	124825147	124825297	124824839	124824989	124826368	124826620	35625	327	34	380	10	250	125	4.98836278482e-05	0.00131749191227	0.828	0.95	-0.122
15095	TARS2	TARS2	chr1	+	150469285	150469384	150464886	150464965	150470005	150470223	15095	12	17	81	18	223	125	4.99560344882e-05	0.00131838305568	0.284	0.716	-0.432
23567	GGCT	GGCT	chr7	-	30540151	30540297	30538418	30538554	30544184	30544457	23567	168	9	666	124	250	125	5.00195340704e-05	0.00131903793751	0.903	0.729	0.174
12746	DNAJB12	DNAJB12	chr10	-	74097959	74098069	74096281	74096454	74100546	74100626	12746	188	10	348	0	234	125	5.0286017088e-05	0.00132401723911	0.909	1.0	-0.091
2939	DAP3	DAP3	chr1	+	155698832	155698913	155697398	155697529	155698998	155699157	2939	263	11	693	2	205	125	5.02550536426e-05	0.00132401723911	0.936	0.995	-0.059
4504	MLH1	MLH1	chr3	+	37050304	37050396	37048481	37048554	37053310	37053353	4504	197	13	370	2	216	125	5.04700468995e-05	0.00132783733729	0.898	0.991	-0.093
13926	WDR1	WDR1	chr4	-	10099334	10099515	10090287	10090365	10117736	10117858	13926	497	29	2850	61	250	125	5.08440416992e-05	0.00133647060736	0.895	0.959	-0.064
3905	MYO6	MYO6	chr6	+	76604947	76604977	76602246	76602407	76617321	76617425	3905	0	43	36	130	154	125	5.08765829355e-05	0.00133647060736	0.0	0.184	-0.184
15679	NT5C3A	NT5C3A	chr7	-	33075545	33075600	33066428	33066527	33102179	33102409	15679	84	83	31	86	179	125	5.11963723651e-05	0.00134383580334	0.414	0.201	0.213
26798	PDLIM5	PDLIM5	chr4	+	95506136	95506154	95497093	95497185	95506715	95506888	26798	5	11	9	420	142	125	5.13071548691e-05	0.00134570773813	0.286	0.019	0.267
11354	RWDD1	RWDD1	chr6	+	116895220	116895334	116892529	116892818	116901457	116901523	11354	119	75	129	173	238	125	5.13590206296e-05	0.00134603268748	0.455	0.281	0.174
16967	SEC16A	SEC16A	chr9	-	139340096	139340171	139339503	139339563	139341306	139341401	16967	132	25	158	5	199	125	5.14616069937e-05	0.00134768541756	0.768	0.952	-0.184
10356	CTAGE5	CTAGE5	chr14	+	39790131	39790260	39788412	39788495	39796067	39796226	10356	50	0	179	41	250	125	5.17325524712e-05	0.00135339904816	1.0	0.686	0.314
25663	ANKRD10	ANKRD10	chr13	-	111552876	111553008	111545038	111545610	111558379	111558471	25663	131	77	62	88	250	125	5.175916822e-05	0.00135339904816	0.46	0.261	0.199
39841	UNC119	UNC119	chr17	-	26875016	26875119	26873724	26874867	26875609	26875723	39841	88	8	218	0	227	125	5.22282290623e-05	0.00136461756807	0.858	1.0	-0.142
14633	NOTCH1	NOTCH1	chr9	-	139410432	139410546	139409934	139410168	139411723	139411837	14633	132	15	119	0	238	125	5.23213889898e-05	0.00136600490075	0.822	1.0	-0.178
19283	TBC1D10A	TBC1D10A	chr22	-	30700519	30700619	30695432	30695540	30722661	30722955	19283	63	10	104	0	224	125	5.2379770795e-05	0.00136648281928	0.779	1.0	-0.221
22674	DHRS11	DHRS11	chr17	+	34956400	34956466	34956099	34956192	34956590	34957233	22674	17	5	112	0	190	125	5.26914288707e-05	0.0013735624237	0.691	1.0	-0.309
15842	AP4M1	AP4M1	chr7	+	99702667	99702721	99701714	99701777	99702862	99702969	15842	15	7	52	0	178	125	5.28767149124e-05	0.00137733945635	0.601	1.0	-0.399
33651	AP1AR	AP1AR	chr4	+	113181921	113182018	113178927	113178953	113186164	113186223	33651	13	7	47	0	221	125	5.29953275401e-05	0.00137937533064	0.512	1.0	-0.488
5877	PIGF	PIGF	chr2	-	46815213	46815318	46808412	46808730	46819613	46819722	5877	0	29	60	147	229	125	5.3077865229e-05	0.00138046984799	0.0	0.182	-0.182
30133	EIF4G1	EIF4G1	chr3	+	184033550	184033644	184033276	184033333	184035108	184035285	30133	55	10	358	8	218	125	5.32133576746e-05	0.00138293891511	0.759	0.962	-0.203
3782	NADK	NADK	chr1	-	1685489	1685647	1682670	1684499	1685722	1685822	3782	7	4	92	0	250	125	5.36045626728e-05	0.00139204476272	0.467	1.0	-0.533
14962	TMEM167A	TMEM167A	chr5	-	82360826	82360936	82348664	82352973	82373139	82373272	14962	90	8	221	0	234	125	5.37256461562e-05	0.00139391820299	0.857	1.0	-0.143
18501	CIZ1	CIZ1	chr9	-	130940987	130941183	130939844	130940042	130941351	130941694	18501	29	6	121	0	250	125	5.37993476007e-05	0.00139391820299	0.707	1.0	-0.293
24561	NDUFV1	NDUFV1	chr11	+	67379367	67379449	67378873	67379040	67379590	67379736	24561	571	18	1011	5	206	125	5.37592360718e-05	0.00139391820299	0.951	0.992	-0.041
40644	CBWD5	CBWD5	chr9	-	70472571	70472659	70467483	70467530	70473436	70473474	40644	89	0	80	13	212	125	5.38489342512e-05	0.00139414359238	1.0	0.784	0.216
41021	ATG4B	ATG4B	chr2	+	242607557	242607636	242606059	242606253	242607954	242608100	41021	236	12	334	0	203	125	5.42753744369e-05	0.00140411793792	0.924	1.0	-0.076
20100	NOP58	NOP58	chr2	+	203142672	203142725	203139835	203139912	203147073	203147195	20100	511	18	472	0	177	125	5.44710680617e-05	0.00140710048082	0.952	1.0	-0.048
5348	ODC1	ODC1	chr2	-	10584599	10584773	10583827	10583962	10585056	10585175	5348	1445	5	927	20	250	125	5.44731980727e-05	0.00140710048082	0.993	0.959	0.034
38623	EIF2B5	EIF2B5	chr3	+	183861229	183861353	183860839	183860930	183861886	183862012	38623	134	8	354	0	248	125	5.50764837999e-05	0.00142160701599	0.894	1.0	-0.106
39152	ZFAND6	ZFAND6	chr15	+	80390757	80390920	80351909	80352151	80412669	80412840	39152	58	116	143	128	250	125	5.52202307825e-05	0.00142423918986	0.2	0.358	-0.158
24296	ZNF185	ZNF185	chrX	+	152133990	152134071	152132382	152132493	152135710	152135782	24296	5	3	395	2	205	125	5.52988106384e-05	0.00142518786571	0.504	0.992	-0.488
40211	GZF1	GZF1	chr20	+	23350220	23350378	23349398	23349566	23350727	23353683	40211	46	16	42	0	250	125	5.55841220586e-05	0.00143145907087	0.59	1.0	-0.41
8118	USP3	USP3	chr15	+	63824845	63824906	63796709	63797029	63829223	63829355	8118	70	9	138	0	185	125	5.58243271231e-05	0.00143656006182	0.84	1.0	-0.16
4642	TFPI2	TFPI2	chr7	-	93516572	93516743	93514708	93516208	93518346	93518535	4642	2	0	2814	2	250	125	5.59861092584e-05	0.00143963677782	1.0	0.999	0.001
21450	DDX41	DDX41	chr5	-	176940011	176940083	176939780	176939877	176940353	176940485	21450	287	12	448	0	196	125	5.64770314775e-05	0.00145025915417	0.938	1.0	-0.062
9106	CKLF	CKLF	chr16	+	66597024	66597120	66592092	66592251	66599985	66600190	9106	15	4	177	0	220	125	5.64842700748e-05	0.00145025915417	0.681	1.0	-0.319
25059	HDAC7	HDAC7	chr12	-	48189989	48190081	48189369	48189550	48190799	48190925	25059	111	9	224	0	216	125	5.65343612361e-05	0.00145045305874	0.877	1.0	-0.123
30891	EFNA5	EFNA5	chr5	-	106722935	106723016	106712589	106717077	106723406	106723472	30891	99	16	287	8	205	125	5.73897085878e-05	0.00147077439874	0.79	0.956	-0.166
33027	KNTC1	KNTC1	chr12	+	123067251	123067532	123065149	123065217	123068824	123068997	33027	32	7	189	2	250	125	5.74126968566e-05	0.00147077439874	0.696	0.979	-0.283
14577	PNPLA2	PNPLA2	chr11	+	819573	819905	818900	818958	821627	821860	14577	77	0	54	11	250	125	5.78171422144e-05	0.00148002334691	1.0	0.711	0.289
31324	MAPK12	MAPK12	chr22	-	50695510	50695622	50695027	50695075	50696671	50696730	31324	5	4	71	0	236	125	5.84241286063e-05	0.00149443924463	0.398	1.0	-0.602
40472	CAPN1	CAPN1	chr11	+	64950598	64950668	64950171	64950439	64950944	64951063	40472	169	2	2377	1	194	125	5.87721982578e-05	0.00150221562518	0.982	0.999	-0.017
5716	RFC2	RFC2	chr7	-	73654267	73654425	73653252	73653318	73657475	73657576	5716	240	11	793	4	250	125	5.89111766726e-05	0.00150463999326	0.916	0.99	-0.074
6242	NSUN2	NSUN2	chr5	-	6622128	6622213	6620218	6620411	6623326	6623398	6242	128	7	557	0	209	125	5.90346963673e-05	0.00150666619913	0.916	1.0	-0.084
10616	RPS6KA1	RPS6KA1	chr1	+	26877887	26877968	26873679	26873761	26878134	26878214	10616	100	8	420	2	205	125	5.94409845366e-05	0.00151590071035	0.884	0.992	-0.108
4876	LLGL2	LLGL2	chr17	+	73567747	73567864	73567030	73567181	73567978	73568145	4876	25	4	573	2	241	125	5.96344148749e-05	0.00151969704334	0.764	0.993	-0.229
17056	UBR4	UBR4	chr1	-	19467281	19467386	19465576	19465714	19467840	19468018	17056	127	17	250	5	229	125	5.96851499116e-05	0.00151985403774	0.803	0.965	-0.162
20220	CLSTN3	CLSTN3	chr12	+	7294681	7294735	7293837	7294000	7295464	7295622	20220	153	10	358	1	178	125	5.97317146481e-05	0.00151990468236	0.915	0.996	-0.081
34652	ABLIM1	ABLIM1	chr10	-	116233637	116233715	116232735	116232891	116247716	116247775	34652	36	5	242	0	202	125	5.99649156814e-05	0.00152470076808	0.817	1.0	-0.183
35587	TMEM87A	TMEM87A	chr15	-	42564260	42564321	42560144	42560230	42565452	42565782	35587	245	23	207	2	185	125	6.00957226033e-05	0.00152575119405	0.878	0.986	-0.108
9254	TCF7L2	TCF7L2	chr10	+	114920377	114920450	114918425	114918476	114925313	114927436	9254	0	9	19	6	197	125	6.0080013992e-05	0.00152575119405	0.0	0.668	-0.668
20989	XPO5	XPO5	chr6	-	43526237	43526328	43523572	43523701	43527914	43528040	20989	26	4	366	0	215	125	6.02043554828e-05	0.00152737195602	0.791	1.0	-0.209
20099	CCNL1	CCNL1	chr3	-	156867075	156867174	156865344	156866378	156867273	156867385	20099	2665	147	628	12	223	125	6.12538530461e-05	0.00155241111122	0.91	0.967	-0.057
28318	ASAH2B	ASAH2B	chr10	+	52504961	52505034	52502674	52502770	52509102	52509162	28318	7	11	28	2	197	125	6.12823813152e-05	0.00155241111122	0.288	0.899	-0.611
38809	MRPS5	MRPS5	chr2	-	95770384	95770475	95767421	95767468	95772167	95772202	38809	193	20	836	23	215	125	6.13338703196e-05	0.001552561972	0.849	0.955	-0.106
28633	NAA16	NAA16	chr13	+	41929279	41929352	41910785	41910892	41932439	41932609	28633	32	18	27	0	197	125	6.14906431323e-05	0.00155537571134	0.53	1.0	-0.47
35943	TCP1	TCP1	chr6	-	160209089	160209175	160208774	160208903	160210436	160210735	35943	2141	30	2890	0	210	125	6.18706335727e-05	0.00156382727422	0.977	1.0	-0.023
29265	PSME4	PSME4	chr2	-	54122143	54122213	54120810	54120936	54122719	54122873	29265	178	10	333	0	194	125	6.22112049895e-05	0.00157127070854	0.92	1.0	-0.08
11743	ZMYND8	ZMYND8	chr20	-	45841286	45841370	45837858	45839542	45849964	45850125	11743	15	6	66	0	208	125	6.2284646057e-05	0.0015719611966	0.6	1.0	-0.4
2790	CLDND1	CLDND1	chr3	-	98240496	98240547	98239976	98240286	98241692	98241910	2790	4	63	64	173	175	125	6.37153981745e-05	0.00160688160618	0.043	0.209	-0.166
523	CRAMP1L	CRAMP1L	chr16	+	1716073	1716178	1715057	1715139	1716422	1716601	523	55	85	45	20	229	125	6.38368719778e-05	0.00160875522825	0.261	0.551	-0.29
28260	ALKBH3	ALKBH3	chr11	+	43913590	43913679	43911274	43911378	43923065	43923275	28260	33	9	171	4	213	125	6.39706340571e-05	0.00161093553135	0.683	0.962	-0.279
26397	CCND3	CCND3	chr6	-	41904296	41904433	41902670	41903845	41904972	41905132	26397	447	44	633	22	250	125	6.44367224965e-05	0.00162147522285	0.836	0.935	-0.099
39772	G6PD	G6PD	chrX	-	153761156	153761343	153760781	153761017	153761790	153761884	39772	94	8	638	5	250	125	6.45339056659e-05	0.00162272314269	0.855	0.985	-0.13
10708	PEX1	PEX1	chr7	-	92138642	92138725	92136307	92136440	92140257	92140361	10708	12	9	64	3	207	125	6.46429753237e-05	0.00162426789212	0.446	0.928	-0.482
18400	PSMD4	PSMD4	chr1	+	151237641	151237710	151237307	151237394	151237869	151238085	18400	429	16	1451	11	193	125	6.49264583245e-05	0.00163018957989	0.946	0.988	-0.042
29295	MEG3	MEG3	chr14	+	101297757	101297871	101295370	101296086	101298848	101298978	29295	468	24	8	6	238	125	6.5576417083e-05	0.00164529734605	0.911	0.412	0.499
17533	FBRS	FBRS	chr16	+	30672500	30672536	30671583	30671763	30673740	30673789	17533	31	46	22	4	160	125	6.58454035999e-05	0.00165083141658	0.345	0.811	-0.466
16873	IRF1	IRF1	chr5	-	131821358	131821408	131820053	131820189	131821942	131822065	16873	888	40	258	0	174	125	6.59861758332e-05	0.00165154710043	0.941	1.0	-0.059
39360	PCSK7	PCSK7	chr11	-	117079612	117079769	117078685	117078780	117089181	117089284	39360	65	7	270	1	250	125	6.6019259697e-05	0.00165154710043	0.823	0.993	-0.17
6521	TYRO3	TYRO3	chr15	+	41859557	41859735	41857223	41857339	41860414	41860560	6521	84	13	90	0	250	125	6.60056991342e-05	0.00165154710043	0.764	1.0	-0.236
15038	SDHAF2	SDHAF2	chr11	+	61205475	61205585	61205096	61205320	61213412	61214239	15038	337	17	412	2	234	125	6.67075743641e-05	0.00166754264156	0.914	0.991	-0.077
5269	IGHMBP2	IGHMBP2	chr11	+	68676001	68676099	68675612	68675805	68678907	68679071	5269	38	7	111	0	222	125	6.77473662092e-05	0.00169229446567	0.753	1.0	-0.247
21541	PDHA1	PDHA1	chrX	+	19371199	19371291	19369398	19369525	19372608	19372701	21541	253	9	801	0	216	125	6.79647849829e-05	0.00169648263072	0.942	1.0	-0.058
16320	ESYT1	ESYT1	chr12	+	56532187	56532283	56531966	56532056	56532551	56532623	16320	294	10	1098	3	220	125	6.80147026785e-05	0.00169648669878	0.944	0.995	-0.051
3552	THYN1	THYN1	chr11	-	134118702	134118853	134118172	134118378	134119060	134119156	3552	137	49	369	54	250	125	6.84256117989e-05	0.0017054883666	0.583	0.774	-0.191
14804	ACTR8	ACTR8	chr3	-	53910646	53910740	53909974	53910107	53911240	53911414	14804	21	5	126	0	218	125	6.89176708984e-05	0.00171649804574	0.707	1.0	-0.293
6596	AMMECR1L	AMMECR1L	chr2	-	128628822	128628933	128624473	128624570	128631401	128631846	6596	85	31	72	4	235	125	6.90180414084e-05	0.00171774318095	0.593	0.905	-0.312
14298	BCR	BCR	chr22	+	23632525	23632600	23631703	23631808	23634727	23634825	14298	184	9	442	0	199	125	6.95937882466e-05	0.00172973200775	0.928	1.0	-0.072
14908	SVIL	SVIL	chr10	-	29824917	29824998	29820182	29820217	29839525	29840192	14908	2	85	94	494	205	125	6.96012058136e-05	0.00172973200775	0.014	0.104	-0.09
12197	FAM214A	FAM214A	chr15	-	52879252	52879416	52876941	52877141	52885774	52885933	12197	29	36	17	1	250	125	7.00264470432e-05	0.00173903260366	0.287	0.895	-0.608
23798	NUP188	NUP188	chr9	+	131752398	131752505	131750325	131750465	131755475	131755682	23798	134	8	445	1	231	125	7.02319367448e-05	0.00174286633711	0.901	0.996	-0.095
25332	DNMT3B	DNMT3B	chr20	+	31374307	31374433	31372563	31372665	31375035	31375257	25332	13	6	142	3	250	125	7.02918249073e-05	0.00174308389372	0.52	0.959	-0.439
19694	HMGXB4	HMGXB4	chr22	+	35659974	35660089	35659788	35659867	35660640	35661596	19694	8	28	103	74	239	125	7.10070480762e-05	0.00175954020222	0.13	0.421	-0.291
16197	RND3	RND3	chr2	-	151343207	151343295	151331388	151331498	151343781	151344209	16197	658	27	1108	12	212	125	7.11605132311e-05	0.00176206246887	0.935	0.982	-0.047
22428	RRBP1	RRBP1	chr20	-	17660643	17660720	17640624	17641173	17662672	17662928	22428	162	79	119	122	201	125	7.1430767784e-05	0.00176747089197	0.56	0.378	0.182
17370	MOK	MOK	chr14	-	102729882	102729953	102718253	102718332	102749814	102749929	17370	11	33	8	0	195	125	7.16119832616e-05	0.00177066990085	0.176	1.0	-0.824
28053	LPCAT3	LPCAT3	chr12	-	7087502	7087669	7086759	7086907	7087764	7087851	28053	95	8	218	0	250	125	7.21380038973e-05	0.00178238370934	0.856	1.0	-0.144
30680	VARS2	VARS2	chr6	+	30891129	30891282	30890880	30891008	30892130	30892337	30680	73	0	238	35	250	125	7.30321632398e-05	0.00180316992758	1.0	0.773	0.227
232	CCNDBP1	CCNDBP1	chr15	+	43482252	43482349	43481396	43481478	43482522	43482596	232	98	18	308	12	221	125	7.31888960021e-05	0.00180573211793	0.755	0.936	-0.181
7858	PSMD6	PSMD6	chr3	-	64008318	64008477	64007993	64008199	64008950	64009282	7858	6	116	66	289	250	125	7.33137250688e-05	0.00180750403736	0.025	0.102	-0.077
32978	RNGTT	RNGTT	chr6	-	89511282	89511351	89479492	89479593	89554075	89554240	32978	26	6	103	0	193	125	7.33901648072e-05	0.00180808124959	0.737	1.0	-0.263
25682	NPNT	NPNT	chr4	+	106879627	106879714	106863463	106863859	106880184	106880283	25682	449	1	297	13	211	125	7.35332168625e-05	0.00181029754178	0.996	0.931	0.065
37043	IKBIP	IKBIP	chr12	-	99028073	99028191	99018029	99020544	99038300	99038829	37043	37	7	106	0	242	125	7.36090804777e-05	0.00181085773236	0.732	1.0	-0.268
14217	BRE	BRE	chr2	+	28467646	28467729	28464189	28464260	28521204	28521358	14217	73	6	336	0	207	125	7.41182786314e-05	0.00182206989654	0.88	1.0	-0.12
31453	LETMD1	LETMD1	chr12	+	51445874	51445990	51442816	51442968	51450132	51450285	31453	40	51	35	9	240	125	7.48258352303e-05	0.00183813869153	0.29	0.669	-0.379
40791	C16orf93	C16orf93	chr16	-	30770332	30770422	30768743	30768975	30771604	30771774	40791	0	33	8	12	214	125	7.4963201151e-05	0.00183903490357	0.0	0.28	-0.28
9498	ARHGEF10	ARHGEF10	chr8	+	1828213	1828330	1824736	1824900	1830800	1830915	9498	47	5	89	53	241	125	7.49701884611e-05	0.00183903490357	0.83	0.466	0.364
36547	CSTB	CSTB	chr21	-	45194538	45194640	45193545	45194211	45196084	45196256	36547	434	3	2418	0	226	125	7.56659160653e-05	0.00185476688719	0.988	1.0	-0.012
22745	GEN1	GEN1	chr2	+	17952462	17952554	17950004	17950078	17953900	17954051	22745	8	6	60	1	216	125	7.5720457586e-05	0.00185477043269	0.436	0.972	-0.536
36893	HGS	HGS	chr17	+	79662193	79662253	79661953	79662097	79662815	79663029	36893	224	10	473	0	184	125	7.59103556435e-05	0.00185808714743	0.938	1.0	-0.062
31292	TNIP1	TNIP1	chr5	-	150422456	150422522	150418657	150418786	150425421	150425511	31292	95	6	877	0	190	125	7.64873325375e-05	0.00187086698532	0.912	1.0	-0.088
23222	GLMN	GLMN	chr1	-	92732256	92732298	92731975	92732049	92733469	92733559	23222	23	13	69	4	166	125	7.70966857891e-05	0.0018844198533	0.571	0.929	-0.358
3075	BLOC1S6	BLOC1S6	chr15	+	45895297	45895385	45879416	45879723	45897625	45897712	3075	68	17	166	7	212	125	7.72271070195e-05	0.00188625549287	0.702	0.933	-0.231
27908	SYS1-DBNDD2	SYS1-DBNDD2	chr20	+	43992168	43992333	43991808	43991955	43994258	43994326	27908	124	10	192	0	250	125	7.73493814994e-05	0.00188788966427	0.861	1.0	-0.139
24761	TP53BP2	TP53BP2	chr1	-	224005907	224006039	224001941	224002055	224008921	224009069	24761	35	345	65	268	250	125	7.78834826014e-05	0.00189685221876	0.048	0.108	-0.06
28815	BCL2L12	BCL2L12	chr19	+	50170275	50170418	50169941	50170056	50176954	50177173	28815	265	12	338	0	250	125	7.78583013645e-05	0.00189685221876	0.917	1.0	-0.083
34293	PGD	PGD	chr1	+	10463127	10463193	10460449	10460629	10464217	10464336	34293	493	17	1778	14	190	125	7.778716328e-05	0.00189685221876	0.95	0.988	-0.038
3351	CTNND1	CTNND1	chr11	+	57561481	57561553	57529233	57529518	57563048	57563201	3351	90	0	727	79	196	125	7.84613063989e-05	0.0019095611451	1.0	0.854	0.146
15094	TARS2	TARS2	chr1	+	150477107	150477209	150476810	150476911	150477381	150477454	15094	39	11	157	5	226	125	7.85381092713e-05	0.00191006698418	0.662	0.946	-0.284
7779	ANKRD9	ANKRD9	chr14	-	102974977	102975183	102974811	102974886	102975865	102976128	7779	20	6	122	1	250	125	7.99609419563e-05	0.00194328456015	0.625	0.984	-0.359
12353	RFT1	RFT1	chr3	-	53159924	53160010	53157739	53157856	53164353	53164470	12353	16	4	169	0	210	125	8.034813753e-05	0.00195130373601	0.704	1.0	-0.296
19867	BMP2K	BMP2K	chr4	+	79808327	79808438	79799887	79800045	79831763	79833341	19867	47	1	59	22	235	125	8.10195573427e-05	0.00196620914357	0.962	0.588	0.374
4886	CSRP1	CSRP1	chr1	-	201459303	201459472	201457982	201458112	201465319	201465432	4886	280	3	3002	0	250	125	8.13924722373e-05	0.00197385428583	0.979	1.0	-0.021
38061	KITLG	KITLG	chr12	-	88909310	88909394	88900804	88900914	88910110	88910267	38061	58	25	399	54	208	125	8.22779390287e-05	0.00199249352774	0.582	0.816	-0.234
6582	LZTR1	LZTR1	chr22	+	21341792	21341872	21340129	21340186	21342298	21342407	6582	33	6	126	0	204	125	8.22532091742e-05	0.00199249352774	0.771	1.0	-0.229
40758	ARPP19	ARPP19	chr15	-	52856386	52856443	52849296	52849419	52861044	52861099	40758	45	155	76	611	181	125	8.27900014213e-05	0.00200347102801	0.167	0.079	0.088
2018	DDX19B	DDX19B	chr16	+	70346511	70346560	70333061	70333257	70348804	70348858	2018	124	11	171	0	173	125	8.28952751543e-05	0.00200459588435	0.891	1.0	-0.109
33403	GLMP	GLMP	chr1	-	156263110	156263220	156262477	156263000	156263808	156264027	33403	67	13	150	3	234	125	8.30015873824e-05	0.00200574424166	0.734	0.964	-0.23
18763	SLC37A3	SLC37A3	chr7	-	140045015	140045063	140037083	140037149	140045668	140045770	18763	16	12	42	2	172	125	8.33145863269e-05	0.00201188204673	0.492	0.939	-0.447
285	G2E3	G2E3	chr14	+	31050281	31050322	31028328	31028478	31055923	31056021	285	43	10	124	2	165	125	8.35386621401e-05	0.00201586536659	0.765	0.979	-0.214
2510	TUBB6	TUBB6	chr18	+	12320534	12320743	12310941	12311052	12324807	12326615	2510	30	27	8	41	250	125	8.41758068422e-05	0.00202980373826	0.357	0.089	0.268
17435	MLLT4	MLLT4	chr6	+	168348532	168348624	168347386	168347581	168348972	168349158	17435	52	12	510	22	216	125	8.4326974636e-05	0.00203201191107	0.715	0.931	-0.216
14692	UBE2B	UBE2B	chr5	+	133716409	133716499	133710073	133710154	133724015	133724104	14692	260	14	257	0	214	125	8.62421804496e-05	0.00207669465169	0.916	1.0	-0.084
40601	NEDD4L	NEDD4L	chr18	+	55895061	55895139	55833019	55833093	55912658	55912740	40601	0	40	21	67	202	125	8.6328448589e-05	0.00207730494816	0.0	0.162	-0.162
28933	GBF1	GBF1	chr10	+	104112214	104112275	104111599	104111708	104113356	104113411	28933	83	13	292	7	185	125	8.64730335335e-05	0.00207931666036	0.812	0.966	-0.154
14946	RALGPS2	RALGPS2	chr1	+	178790746	178790839	178780449	178780539	178846632	178846770	14946	5	4	63	0	217	125	8.66195479976e-05	0.00208137190139	0.419	1.0	-0.581
29962	FLOT1	FLOT1	chr6	-	30708966	30709110	30708455	30708575	30709923	30709980	29962	187	15	509	7	250	125	8.67084101736e-05	0.0020820399026	0.862	0.973	-0.111
30304	PTPRS	PTPRS	chr19	-	5218797	5218809	5218430	5218543	5219320	5219478	30304	44	170	6	0	136	125	8.7145028113e-05	0.00209105138886	0.192	1.0	-0.808
9094	PDCD6	PDCD6	chr5	+	306716	306875	304291	304336	314531	315089	9094	170	18	480	11	250	125	8.74021233578e-05	0.00209574556971	0.825	0.956	-0.131
20508	MFSD3	MFSD3	chr8	+	145735742	145735890	145734418	145735398	145735980	145736105	20508	30	9	234	8	250	125	8.81503184146e-05	0.0021122005671	0.625	0.936	-0.311
20051	ZDHHC5	ZDHHC5	chr11	+	57449893	57450015	57439492	57440666	57455979	57456137	20051	127	15	659	17	246	125	8.91309480355e-05	0.00213419798818	0.811	0.952	-0.141
11967	PICALM	PICALM	chr11	-	85701292	85701442	85694908	85695016	85707868	85707972	11967	149	94	677	741	250	125	9.01037112333e-05	0.00215597631012	0.442	0.314	0.128
19022	ARRB2	ARRB2	chr17	+	4619441	4619486	4619267	4619328	4619706	4619966	19022	35	11	106	3	169	125	9.09387309159e-05	0.00217443051055	0.702	0.963	-0.261
14662	RELB	RELB	chr19	+	45535791	45536007	45532145	45532250	45537501	45537570	14662	417	25	242	1	250	125	9.10513843555e-05	0.002175598495	0.893	0.992	-0.099
9090	PDCD6	PDCD6	chr5	+	306716	306869	304291	304336	314531	315089	9090	170	18	478	11	250	125	9.1322307423e-05	0.00218054391891	0.825	0.956	-0.131
27311	LTBP4	LTBP4	chr19	+	41129840	41129987	41129508	41129637	41131761	41131914	27311	360	1	173	10	250	125	9.15737772194e-05	0.00218501825182	0.994	0.896	0.098
31462	DAZAP2	DAZAP2	chr12	+	51634750	51634900	51634126	51634245	51636113	51637717	31462	502	33	1201	28	250	125	9.28073992185e-05	0.00221290481899	0.884	0.955	-0.071
31381	TLN1	TLN1	chr9	-	35704665	35704812	35704328	35704495	35705547	35705667	31381	187	7	973	0	250	125	9.32143585135e-05	0.00222105519374	0.93	1.0	-0.07
6203	RAD54L	RAD54L	chr1	+	46714015	46714080	46713366	46713418	46714183	46714270	6203	3	4	45	0	189	125	9.36642713842e-05	0.00223021694231	0.332	1.0	-0.668
30876	HES4	HES4	chr1	-	935071	935167	934905	934993	935245	935552	30876	625	81	190	6	220	125	9.43930060171e-05	0.00224600022761	0.814	0.947	-0.133
32829	HPS1	HPS1	chr10	-	100189547	100189646	100188902	100189399	100190327	100190427	32829	101	15	206	92	223	125	9.49374192359e-05	0.00225737878918	0.791	0.557	0.234
5763	ELP5	ELP5	chr17	+	7162144	7162245	7161906	7162002	7162889	7163259	5763	47	6	174	0	225	125	9.50290861172e-05	0.00225798379745	0.813	1.0	-0.187
16494	RBPMS	RBPMS	chr8	+	30423773	30423877	30416403	30416473	30428153	30429778	16494	11	3	662	2	228	125	9.51909622146e-05	0.00226025504083	0.668	0.995	-0.327
11433	RBM18	RBM18	chr9	-	125006022	125006147	125001833	125004322	125007534	125007620	11433	17	57	9	162	249	125	9.53060765234e-05	0.00226141356383	0.13	0.027	0.103
40178	GPI	GPI	chr19	+	34868407	34868491	34859487	34859607	34868639	34868786	40178	487	3	2081	0	208	125	9.54248495049e-05	0.00226265722779	0.99	1.0	-0.01
19478	SLC16A2	SLC16A2	chrX	+	73749047	73749276	73745584	73745728	73751167	73753764	19478	243	0	134	9	250	125	9.55550369802e-05	0.00226416962885	1.0	0.882	0.118
12960	SPNS2	SPNS2	chr17	+	4436271	4436424	4435836	4435979	4436537	4436727	12960	94	1	2160	0	250	125	9.57941659124e-05	0.00226730563689	0.979	1.0	-0.021
17430	CUL9	CUL9	chr6	+	43154697	43154833	43153692	43154193	43154983	43155177	17430	26	9	50	0	250	125	9.58203778267e-05	0.00226730563689	0.591	1.0	-0.409
39321	GCLM	GCLM	chr1	-	94362173	94362376	94360169	94360284	94363394	94363454	39321	107	6	510	0	250	125	9.61968447127e-05	0.00227463509998	0.899	1.0	-0.101
34937	PDS5A	PDS5A	chr4	-	39868480	39868617	39864955	39865079	39871013	39871082	34937	110	6	538	0	250	125	9.64958386035e-05	0.00228012377607	0.902	1.0	-0.098
34447	COX18	COX18	chr4	-	73933745	73933850	73930966	73931130	73935033	73935476	34447	16	7	49	0	229	125	9.68408706095e-05	0.00228669194264	0.555	1.0	-0.445
7014	NADSYN1	NADSYN1	chr11	+	71192401	71192450	71191800	71191925	71192968	71193071	7014	55	13	197	7	173	125	9.74095330101e-05	0.00229535096548	0.754	0.953	-0.199
8074	CAMK1	CAMK1	chr3	-	9802339	9802452	9801355	9801434	9803144	9803220	8074	115	0	153	16	237	125	9.72986818009e-05	0.00229535096548	1.0	0.835	0.165
9980	BECN1	BECN1	chr17	-	40965965	40966026	40962149	40962946	40966541	40966691	9980	38	21	169	23	185	125	9.73772199531e-05	0.00229535096548	0.55	0.832	-0.282
25182	SEMA4C	SEMA4C	chr2	-	97532019	97532168	97531603	97531666	97533514	97533660	25182	256	18	166	0	250	125	9.74913797623e-05	0.00229569307718	0.877	1.0	-0.123
10746	GRIP1	GRIP1	chr12	-	66770796	66770841	66765473	66765707	66770953	66771065	10746	25	27	0	16	169	125	9.77632559021e-05	0.00230050637439	0.406	0.0	0.406
9682	SREBF2	SREBF2	chr22	+	42273945	42274127	42271546	42271728	42276719	42276996	9682	174	20	574	17	250	125	9.81101820269e-05	0.00230707784591	0.813	0.944	-0.131
4697	UFD1L	UFD1L	chr22	-	19462590	19462623	19459209	19459331	19466605	19466738	4697	46	2	131	51	157	125	9.8573237734e-05	0.00231636918471	0.948	0.672	0.276
28937	GBF1	GBF1	chr10	+	104120778	104120877	104119940	104120152	104121474	104121669	28937	116	7	371	0	223	125	9.86679162808e-05	0.00231699720484	0.903	1.0	-0.097
16378	BAP1	BAP1	chr3	-	52439125	52439310	52438468	52438602	52439780	52439928	16378	242	10	414	0	250	125	9.91333650405e-05	0.00232632508451	0.924	1.0	-0.076
1952	BMS1	BMS1	chr10	+	43312046	43312120	43297584	43297666	43312765	43312942	1952	165	11	367	2	198	125	9.94578304898e-05	0.00233233400702	0.904	0.991	-0.087
4020	TIMP1	TIMP1	chrX	+	47442806	47442935	47441689	47441873	47444334	47444414	4020	1664	26	1853	5	250	125	9.98825804412e-05	0.0023406847734	0.97	0.995	-0.025
17205	PSMC5	PSMC5	chr17	+	61908168	61908295	61907630	61907861	61908395	61908586	17205	681	13	2033	1	250	125	0.000101694970408	0.00238152019643	0.963	0.999	-0.036
20906	FUNDC2	FUNDC2	chrX	+	154274783	154274859	154261677	154261828	154279944	154280076	20906	766	25	471	1	200	125	0.000101779430953	0.00238186222183	0.95	0.997	-0.047
13307	SETD5	SETD5	chr3	+	9476507	9476566	9476017	9476169	9477411	9477590	13307	183	17	217	2	183	125	0.000102562961698	0.0023985523354	0.88	0.987	-0.107
3484	RIF1	RIF1	chr2	+	152324987	152325065	152324513	152324660	152325154	152325270	3484	76	4	102	33	202	125	0.000102763321371	0.00240159079423	0.922	0.657	0.265
34372	P4HB	P4HB	chr17	-	79813017	79813155	79805118	79805223	79817056	79817263	34372	1258	19	3782	2	250	125	0.000102930568192	0.00240385176962	0.971	0.999	-0.028
10106	AHCYL1	AHCYL1	chr1	+	110561672	110561741	110561173	110561272	110562169	110562248	10106	211	10	973	6	193	125	0.000103869227979	0.00242411298179	0.932	0.991	-0.059
35926	GALT	GALT	chr9	+	34647653	34647702	34647085	34647255	34647828	34647958	35926	23	9	44	0	173	125	0.000104724057412	0.0024423913718	0.649	1.0	-0.351
36679	ZDHHC17	ZDHHC17	chr12	+	77191213	77191317	77157853	77158109	77199096	77199219	36679	209	28	108	1	228	125	0.000105271702386	0.00245348546566	0.804	0.983	-0.179
23977	RUFY3	RUFY3	chr4	+	71670064	71670133	71668672	71668700	71672232	71674339	23977	147	0	146	13	193	125	0.000106620980709	0.00248323468527	1.0	0.879	0.121
28689	CCT6A	CCT6A	chr7	+	56120114	56120178	56119377	56119678	56122061	56122196	28689	592	5	2296	0	188	125	0.000107028404323	0.0024910221858	0.987	1.0	-0.013
5969	MTCH1	MTCH1	chr6	-	36945409	36945467	36944974	36945026	36945853	36945931	5969	1265	23	1594	0	182	125	0.000107109374863	0.00249120624468	0.974	1.0	-0.026
14269	DDAH2	DDAH2	chr6	-	31696227	31696301	31695949	31696069	31696422	31696522	14269	1070	26	596	0	198	125	0.000107511567188	0.00249885610526	0.963	1.0	-0.037
20293	FBXO38	FBXO38	chr5	+	147806775	147807285	147805084	147805264	147812986	147813087	20293	42	0	87	24	250	125	0.000108496054162	0.00252002040788	1.0	0.644	0.356
861	MMS19	MMS19	chr10	-	99243859	99243908	99240698	99240799	99258029	99258366	861	29	9	200	7	173	125	0.000108783146103	0.00252496864035	0.7	0.954	-0.254
33007	UBTF	UBTF	chr17	-	42288159	42288315	42287685	42287841	42288406	42288520	33007	247	23	264	4	250	125	0.000108969517753	0.0025275739094	0.843	0.971	-0.128
35357	HDAC5	HDAC5	chr17	-	42162389	42162523	42161922	42162043	42163939	42164105	35357	540	87	59	0	250	125	0.000109664280174	0.00254195986478	0.756	1.0	-0.244
839	WDTC1	WDTC1	chr1	+	27620512	27620607	27618705	27618888	27621004	27621120	839	63	7	238	1	219	125	0.000110407300905	0.00255744411614	0.837	0.993	-0.156
31299	TNIP1	TNIP1	chr5	-	150422100	150422232	150418657	150418786	150422456	150422522	31299	323	2	2748	1	250	125	0.000110697327425	0.00256242143463	0.988	0.999	-0.011
2222	NFKB1	NFKB1	chr4	+	103455004	103455042	103450992	103451071	103459014	103459113	2222	64	17	96	3	162	125	0.000110824798954	0.00256363172994	0.744	0.961	-0.217
11593	EPN2	EPN2	chr17	+	19188932	19189103	19186262	19187027	19213197	19213310	11593	8	21	2	90	250	125	0.000111689399793	0.00258013107367	0.16	0.011	0.149
28735	PPP2R5B	PPP2R5B	chr11	+	64695537	64695630	64695273	64695375	64695766	64695897	28735	101	9	175	0	217	125	0.000111683087454	0.00258013107367	0.866	1.0	-0.134
30114	MYOF	MYOF	chr10	-	95083026	95083115	95082834	95082930	95085582	95085722	30114	4	0	2265	2	213	125	0.000111815869368	0.00258130379001	1.0	0.998	0.002
12434	HAUS8	HAUS8	chr19	-	17173507	17173589	17170806	17170902	17179840	17179896	12434	54	6	199	0	206	125	0.000112117339719	0.00258651213288	0.845	1.0	-0.155
36648	TCTN3	TCTN3	chr10	-	97440228	97440366	97423152	97424057	97442407	97442561	36648	196	0	305	18	250	125	0.000112232812109	0.00258742541885	1.0	0.894	0.106
12440	CDK11B	CDK11B	chr1	-	1643702	1643839	1577746	1577869	1647784	1647917	12440	281	31	301	8	250	125	0.000112945186284	0.00260033221926	0.819	0.95	-0.131
553	ATP6V1H	ATP6V1H	chr8	-	54723723	54723777	54714358	54714456	54727221	54727326	553	74	9	375	5	178	125	0.000112937125184	0.00260033221926	0.852	0.981	-0.129
6844	POP5	POP5	chr12	-	121017576	121017726	121017316	121017400	121018917	121019060	6844	121	20	455	20	250	125	0.000113307126143	0.00260690491235	0.752	0.919	-0.167
32233	BTG3	BTG3	chr21	-	18977177	18977315	18970934	18971142	18981289	18981470	32233	1364	28	884	2	250	125	0.000114064893842	0.00262256957878	0.961	0.995	-0.034
18820	CAPRIN2	CAPRIN2	chr12	-	30886562	30886645	30884276	30884444	30887901	30888140	18820	14	67	13	8	207	125	0.000115026050499	0.00264288628293	0.112	0.495	-0.383
36925	CNOT1	CNOT1	chr16	-	58581469	58581586	58581089	58581200	58583622	58583802	36925	231	8	754	0	241	125	0.000115716451669	0.00265695882327	0.937	1.0	-0.063
5101	C18orf25	C18orf25	chr18	+	43819970	43820153	43795776	43796561	43833662	43833786	5101	37	78	46	30	250	125	0.000116345304396	0.00266960016419	0.192	0.434	-0.242
1680	TMBIM4	TMBIM4	chr12	-	66532503	66532514	66530715	66531946	66539620	66539738	1680	9	8	25	0	135	125	0.000117004584055	0.00268292219403	0.51	1.0	-0.49
32792	PDLIM2	PDLIM2	chr8	+	22449063	22449181	22447108	22447254	22451245	22451345	32792	42	9	303	8	242	125	0.000117387351952	0.00268989014752	0.707	0.951	-0.244
23159	AKT2	AKT2	chr19	-	40745951	40746017	40744811	40744880	40747844	40747976	23159	445	19	744	6	190	125	0.000118299790015	0.00270897779727	0.939	0.988	-0.049
13626	HEXA	HEXA	chr15	-	72638867	72639051	72638575	72638666	72640388	72640475	13626	269	10	464	0	250	125	0.0001185145739	0.00271025581909	0.931	1.0	-0.069
39200	PREPL	PREPL	chr2	-	44586635	44587177	44573406	44573529	44588518	44588700	39200	10	38	61	54	250	125	0.000118439086321	0.00271025581909	0.116	0.361	-0.245
10713	RECQL4	RECQL4	chr8	-	145738954	145739096	145738768	145738864	145739311	145739491	10713	55	7	207	1	250	125	0.000119420743894	0.00272732023078	0.797	0.99	-0.193
24785	FBXO7	FBXO7	chr22	+	32887072	32887168	32883731	32883815	32889091	32889268	24785	490	12	989	0	220	125	0.000119368253315	0.00272732023078	0.959	1.0	-0.041
32385	HMGCR	HMGCR	chr5	+	74652167	74652273	74651189	74651347	74654481	74654652	32385	358	2	2053	0	230	125	0.000120051657362	0.00273989381598	0.99	1.0	-0.01
12121	PABPC4	PABPC4	chr1	-	40029507	40029594	40029285	40029413	40030094	40030214	12121	275	53	724	64	211	125	0.000120862855822	0.00275656240466	0.755	0.87	-0.115
34122	SECISBP2	SECISBP2	chr9	+	91954778	91954868	91953372	91953495	91956261	91956394	34122	82	11	257	4	214	125	0.000120995173264	0.00275773557673	0.813	0.974	-0.161
40279	LARS	LARS	chr5	-	145532736	145532790	145531424	145531565	145533296	145533373	40279	136	8	535	2	178	125	0.000121975870765	0.00277823063826	0.923	0.995	-0.072
39361	PCSK7	PCSK7	chr11	-	117096646	117096737	117095416	117095471	117097872	117098038	39361	51	5	298	0	215	125	0.000122425559461	0.00278661168287	0.856	1.0	-0.144
25171	SMO	SMO	chr7	+	128849129	128849238	128848599	128848692	128850203	128850389	25171	213	17	143	0	233	125	0.00012531822198	0.00284865027657	0.87	1.0	-0.13
37799	HSPD1	HSPD1	chr2	-	198354920	198355020	198353725	198353971	198358047	198358216	37799	8421	54	7113	0	224	125	0.000125276638025	0.00284865027657	0.989	1.0	-0.011
18382	RNF8	RNF8	chr6	+	37339287	37339350	37336153	37336994	37342395	37342485	18382	40	5	224	0	187	125	0.000125923017185	0.00286049108392	0.842	1.0	-0.158
25412	CDC42SE1	CDC42SE1	chr1	-	151027491	151027602	151026706	151026797	151028152	151028469	25412	396	11	1135	3	235	125	0.000128999517245	0.00292842645772	0.95	0.995	-0.045
31289	TNIP1	TNIP1	chr5	-	150444520	150444692	150443173	150443308	150466645	150466747	31289	98	0	864	80	250	125	0.000130326841128	0.00295658968858	1.0	0.844	0.156
33412	INPP5A	INPP5A	chr10	+	134594352	134594421	134591174	134591286	134595364	134595452	33412	116	14	177	2	193	125	0.000134192763652	0.00304226772755	0.843	0.983	-0.14
39031	APP	APP	chr21	-	27277335	27277389	27269884	27269985	27284052	27284274	39031	3722	54	5638	148	178	125	0.000135102792265	0.00306086372615	0.98	0.964	0.016
10617	RPS6KA1	RPS6KA1	chr1	+	26873357	26873474	26863415	26863460	26873679	26873761	10617	132	7	394	0	241	125	0.000135550216952	0.00306896131966	0.907	1.0	-0.093
29761	SRRM1	SRRM1	chr1	+	24989673	24989715	24989150	24989295	24993305	24993416	29761	271	64	228	107	166	125	0.000136553555055	0.00308962612257	0.761	0.616	0.145
28594	PCSK5	PCSK5	chr9	+	78799588	78799673	78796313	78796507	78803493	78803591	28594	102	16	335	11	209	125	0.000137562290672	0.00311038556037	0.792	0.948	-0.156
21776	POMGNT1	POMGNT1	chr1	-	46659235	46659311	46658976	46659060	46659526	46659597	21776	192	13	730	9	200	125	0.000138098101993	0.0031204314007	0.902	0.981	-0.079
20055	ZDHHC5	ZDHHC5	chr11	+	57464232	57464345	57463391	57463515	57466030	57466890	20055	185	15	736	13	237	125	0.000138622881951	0.00313021483833	0.867	0.968	-0.101
13608	MEMO1	MEMO1	chr2	-	32108454	32108531	32094916	32095021	32117060	32117203	13608	54	15	413	27	201	125	0.000141258799817	0.00318551673106	0.691	0.905	-0.214
21606	EVI5	EVI5	chr1	-	93128976	93129009	93101758	93101893	93131495	93131549	21606	30	4	17	20	157	125	0.000141170358986	0.00318551673106	0.857	0.404	0.453
38078	ZNF142	ZNF142	chr2	-	219516423	219516545	219515081	219515249	219520872	219521186	38078	23	0	37	21	246	125	0.000142812587433	0.00321842749088	1.0	0.472	0.528
12027	PPP1R9B	PPP1R9B	chr17	-	48217457	48217593	48216793	48216946	48218633	48218738	12027	316	15	418	2	250	125	0.00014451243276	0.00325458416104	0.913	0.991	-0.078
27571	ILF2	ILF2	chr1	-	153642311	153642354	153640928	153641033	153642646	153642706	27571	931	22	1376	6	167	125	0.000144751587967	0.00325781841248	0.969	0.994	-0.025
15068	ADRBK1	ADRBK1	chr11	+	67051177	67051244	67050598	67050699	67051324	67051420	15068	125	13	479	9	191	125	0.00014695100182	0.00330513740703	0.863	0.972	-0.109
1019	RAF1	RAF1	chr3	-	12647699	12647798	12645634	12645788	12650264	12650422	1019	489	18	527	53	223	125	0.000148103101313	0.00332885395219	0.938	0.848	0.09
36198	DIAPH1	DIAPH1	chr5	-	140909169	140909264	140908738	140908840	140913901	140914000	36198	63	5	1177	6	219	125	0.000148322403363	0.00333158694827	0.878	0.991	-0.113
36723	NASP	NASP	chr1	+	46072992	46074009	46072153	46072263	46078840	46078920	36723	493	304	812	346	250	125	0.000148436259139	0.00333194939293	0.448	0.54	-0.092
16739	GMPPB	GMPPB	chr3	-	49760404	49760547	49758908	49759580	49760686	49760735	16739	118	8	239	0	250	125	0.00014877405289	0.00333733479039	0.881	1.0	-0.119
22645	MAP3K6	MAP3K6	chr1	-	27691151	27691175	27690694	27690885	27691263	27691403	22645	30	26	53	9	148	125	0.000149466636102	0.00334593990412	0.494	0.833	-0.339
25318	NAV2	NAV2	chr11	+	20072834	20072879	20070273	20070741	20075625	20075786	25318	4	14	94	41	169	125	0.000149264480459	0.00334593990412	0.174	0.629	-0.455
40247	CIT	CIT	chr12	-	120151272	120151453	120151007	120151099	120152001	120152139	40247	15	4	126	0	250	125	0.000149463090062	0.00334593990412	0.652	1.0	-0.348
7155	BCAS2	BCAS2	chr1	-	115119308	115119379	115118210	115118372	115123919	115124012	7155	357	20	492	5	195	125	0.000149550177842	0.00334593990412	0.92	0.984	-0.064
38073	RAD23A	RAD23A	chr19	+	13059310	13059366	13058990	13059172	13059499	13059627	38073	293	14	1049	10	180	125	0.000149677437513	0.00334659120451	0.936	0.986	-0.05
9089	PDCD6	PDCD6	chr5	+	311407	311517	304291	304336	314531	315089	9089	197	18	525	11	234	125	0.000150085712279	0.00335352066289	0.854	0.962	-0.108
18881	CDK4	CDK4	chr12	-	58145282	58145519	58144438	58144548	58145957	58146230	18881	297	10	511	0	250	125	0.000150600558945	0.00336282073238	0.937	1.0	-0.063
40497	SUV420H1	SUV420H1	chr11	-	67947598	67947667	67942484	67942650	67953247	67953395	40497	141	14	166	1	193	125	0.000150720157414	0.00336328874826	0.867	0.991	-0.124
34441	TESK1	TESK1	chr9	+	35607323	35607406	35606233	35606282	35607578	35607669	34441	67	12	71	0	207	125	0.000151188600445	0.00336933183619	0.771	1.0	-0.229
36912	ARID1B	ARID1B	chr6	+	157454161	157454341	157431605	157431695	157469757	157470085	36912	175	0	187	13	250	125	0.000151161239264	0.00336933183619	1.0	0.878	0.122
20544	USP16	USP16	chr21	+	30398029	30398092	30396937	30397098	30400193	30400295	20544	15	174	0	168	187	125	0.000152443904105	0.0033950880459	0.054	0.0	0.054
24803	MFSD12	MFSD12	chr19	-	3548120	3548265	3547845	3548028	3550981	3551192	24803	160	8	459	1	250	125	0.000152718793111	0.00339866429501	0.909	0.996	-0.087
7891	RSU1	RSU1	chr10	-	16858971	16859083	16824032	16824083	16859313	16859453	7891	85	4	677	155	236	125	0.000152803835066	0.00339866429501	0.918	0.698	0.22
5352	ODC1	ODC1	chr2	-	10584220	10584393	10583827	10583962	10585056	10585175	5352	2134	5	1304	20	250	125	0.000152946023936	0.0033996092426	0.995	0.97	0.025
11196	LZTFL1	LZTFL1	chr3	-	45879418	45879543	45877081	45877276	45883480	45883650	11196	44	12	89	2	249	125	0.000153403355096	0.00340755322391	0.648	0.957	-0.309
36645	TCTN3	TCTN3	chr10	-	97442407	97442561	97440228	97440366	97442857	97442952	36645	180	9	315	0	250	125	0.000154183157304	0.0034226452569	0.909	1.0	-0.091
26615	NRF1	NRF1	chr7	+	129350213	129350411	129348914	129349073	129351314	129351416	26615	99	10	133	0	250	125	0.000154472227691	0.00342683119556	0.832	1.0	-0.168
15441	FRYL	FRYL	chr4	-	48551489	48551640	48550706	48550810	48552608	48552721	15441	22	10	114	6	250	125	0.000154958922228	0.00343316073503	0.524	0.905	-0.381
40439	CCHCR1	CCHCR1	chr6	-	31112463	31112565	31111038	31111190	31112661	31112850	40439	94	0	145	17	226	125	0.000154944421329	0.00343316073503	1.0	0.825	0.175
14948	RALGPS2	RALGPS2	chr1	+	178802558	178802685	178780449	178780539	178846632	178846770	14948	10	4	88	0	250	125	0.000155639334023	0.00344599634557	0.556	1.0	-0.444
23062	ADGRE5	ADGRE5	chr19	+	14507153	14507285	14501735	14501891	14508469	14508616	23062	27	17	26	69	250	125	0.000157029137579	0.00347451168334	0.443	0.159	0.284
12082	GTPBP1	GTPBP1	chr22	+	39104849	39104961	39101806	39102152	39111911	39112092	12082	366	26	191	1	236	125	0.000157445263854	0.0034814598973	0.882	0.99	-0.108
36969	TPRA1	TPRA1	chr3	-	127295663	127295736	127295459	127295539	127295832	127295919	36969	110	12	286	4	197	125	0.00015773565791	0.00348336316565	0.853	0.978	-0.125
40925	CEP170B	CEP170B	chr14	+	105334760	105334892	105331649	105331850	105342592	105342682	40925	142	13	184	1	250	125	0.000157654175686	0.00348336316565	0.845	0.989	-0.144
13364	ENO2	ENO2	chr12	+	7031218	7031327	7030743	7030945	7031506	7031565	13364	29	7	943	28	233	125	0.00015801260842	0.00348496501248	0.69	0.948	-0.258
37717	MARS	MARS	chr12	+	57883678	57883754	57882801	57882892	57883989	57884162	37717	93	7	425	2	200	125	0.000158009623818	0.00348496501248	0.893	0.993	-0.1
21651	SLC1A4	SLC1A4	chr2	+	65245678	65245813	65245204	65245399	65248045	65251000	21651	364	27	225	2	250	125	0.000159788606348	0.00352185656797	0.871	0.983	-0.112
8416	LRP8	LRP8	chr1	-	53728117	53728236	53727739	53727879	53729840	53730068	8416	159	11	259	1	243	125	0.000160607488862	0.00353761857088	0.881	0.993	-0.112
11044	SIRT7	SIRT7	chr17	-	79872479	79872578	79872169	79872406	79873315	79873388	11044	142	12	147	0	223	125	0.000161627583555	0.0035577893586	0.869	1.0	-0.131
3417	SKA2	SKA2	chr17	-	57196679	57196856	57187307	57189706	57208641	57208728	3417	118	26	1019	495	250	125	0.00016207069535	0.00356524161248	0.694	0.507	0.187
37634	MCAT	MCAT	chr22	-	43533086	43533304	43528211	43529492	43537167	43537255	37634	42	30	222	53	250	125	0.000162316399805	0.00356834447721	0.412	0.677	-0.265
24809	C5orf45	C5orf45	chr5	-	179271151	179271227	179268906	179269064	179280377	179280437	24809	11	10	37	2	200	125	0.000165228515283	0.00363002363763	0.407	0.92	-0.513
16774	TMEM230	TMEM230	chr20	-	5092145	5092251	5089977	5090091	5093388	5093733	16774	5	5	0	32	230	125	0.000166077188247	0.0036463193095	0.352	0.0	0.352
18774	SLC37A3	SLC37A3	chr7	-	140043211	140043363	140037083	140037149	140045668	140045770	18774	56	12	109	2	250	125	0.000167632198556	0.00367809206832	0.7	0.965	-0.265
3272	ILK	ILK	chr11	+	6630301	6630387	6630114	6630198	6630529	6630639	3272	287	9	1283	3	210	125	0.000167978955935	0.00368333019969	0.95	0.996	-0.046
2034	MAK16	MAK16	chr8	+	33347802	33347857	33346505	33346657	33353059	33353134	2034	80	12	210	4	179	125	0.000168113516693	0.00368391168296	0.823	0.973	-0.15
39644	RAD51AP1	RAD51AP1	chr12	+	4654947	4654998	4652928	4653070	4655474	4655584	39644	10	7	28	153	175	125	0.000168564132977	0.00368904444295	0.505	0.116	0.389
9387	ADAM15	ADAM15	chr1	+	155034379	155034451	155033238	155033308	155034720	155034845	9387	7	68	65	154	196	125	0.000168556862696	0.00368904444295	0.062	0.212	-0.15
2142	TMED5	TMED5	chr1	-	93624371	93624442	93621856	93622040	93625685	93625783	2142	44	228	37	470	195	125	0.000168791898363	0.00369158356021	0.11	0.048	0.062
23100	CCT7	CCT7	chr2	+	73478353	73478560	73477433	73477566	73479767	73480150	23100	1013	16	3266	8	250	125	0.000168896687507	0.00369158356021	0.969	0.995	-0.026
5225	FAM53B	FAM53B	chr10	-	126384726	126384781	126370175	126370948	126395204	126395456	5225	61	20	49	1	179	125	0.000169849967146	0.00371004121062	0.68	0.972	-0.292
13850	IKBKE	IKBKE	chr1	+	206646538	206646657	206644498	206644588	206647673	206647814	13850	10	4	141	1	243	125	0.00017070455655	0.00372632091209	0.563	0.986	-0.423
15133	SRSF7	SRSF7	chr2	-	38973285	38973321	38970740	38972329	38973835	38973889	15133	1419	202	1276	115	160	125	0.000171998521105	0.0037521647947	0.846	0.897	-0.051
22011	SUCO	SUCO	chr1	+	172520651	172520766	172502257	172502637	172525008	172525163	22011	64	7	222	1	239	125	0.000172640806401	0.00376376827101	0.827	0.991	-0.164
33354	ACYP1	ACYP1	chr14	-	75528386	75528465	75519927	75520362	75530656	75530752	33354	2	8	19	2	203	125	0.000173566764231	0.00378153735462	0.133	0.854	-0.721
14204	SMARCA2	SMARCA2	chr9	+	2170418	2170472	2161685	2161903	2181570	2181676	14204	24	217	31	91	178	125	0.00017470570482	0.00380149356557	0.072	0.193	-0.121
30629	ZMIZ1	ZMIZ1	chr10	+	81070680	81070941	81067161	81067328	81072398	81076285	30629	213	76	122	15	250	125	0.000174663103339	0.00380149356557	0.584	0.803	-0.219
17102	ARFGAP2	ARFGAP2	chr11	-	47197401	47197474	47193831	47193884	47198066	47198185	17102	79	10	105	0	197	125	0.000175992423894	0.00382461037445	0.834	1.0	-0.166
3259	SENP3-EIF4A1	SENP3-EIF4A1	chr17	+	7474690	7474797	7474200	7474251	7477577	7477626	3259	133	7	378	0	231	125	0.000175924403469	0.00382461037445	0.911	1.0	-0.089
24223	CHCHD7	CHCHD7	chr8	+	57125320	57125468	57124314	57124396	57127156	57127226	24223	197	55	160	94	250	125	0.000177150177756	0.00384696832773	0.642	0.46	0.182
34540	MKL1	MKL1	chr22	-	40819539	40819689	40816850	40817104	40820209	40820385	34540	271	26	265	5	250	125	0.000177246891013	0.00384696832773	0.839	0.964	-0.125
18880	CDK4	CDK4	chr12	-	58145282	58145519	58144989	58145125	58145957	58146230	18880	650	22	1415	13	250	125	0.000177607995006	0.00385235356598	0.937	0.982	-0.045
10880	NRG1	NRG1	chr8	+	32607078	32607102	32600192	32600251	32611889	32611992	10880	7	3	6	50	148	125	0.000177765604953	0.00385332093584	0.663	0.092	0.571
12961	SPNS2	SPNS2	chr17	+	4433926	4434078	4428351	4428488	4434347	4434414	12961	141	6	2693	11	250	125	0.000178087644415	0.0038578490544	0.922	0.992	-0.07
24354	AMFR	AMFR	chr16	-	56423096	56423287	56419830	56419934	56435644	56435755	24354	630	21	611	3	250	125	0.000178459929264	0.00386345917976	0.938	0.99	-0.052
29005	RBBP7	RBBP7	chrX	-	16870871	16870998	16870168	16870245	16871804	16871965	29005	276	8	1003	0	250	125	0.000179329745046	0.00387982634317	0.945	1.0	-0.055
23506	NBR1	NBR1	chr17	+	41354671	41354729	41353702	41353797	41355697	41355803	23506	153	14	307	4	182	125	0.00017956642479	0.00388248344075	0.882	0.981	-0.099
33482	PQLC1	PQLC1	chr18	-	77693968	77694022	77662419	77664183	77703328	77703462	33482	146	84	28	45	178	125	0.000179706932455	0.00388305911021	0.55	0.304	0.246
37869	SMARCC2	SMARCC2	chr12	-	56558086	56558152	56555635	56557549	56558431	56558515	37869	17	14	61	7	190	125	0.000182319262017	0.00393701068841	0.444	0.851	-0.407
36145	SLC35F5	SLC35F5	chr2	-	114475329	114475427	114472734	114472772	114476730	114476885	36145	70	9	738	15	222	125	0.000183409297848	0.00395804229666	0.814	0.965	-0.151
22071	CNOT2	CNOT2	chr12	+	70726546	70726626	70713077	70713144	70729217	70729343	22071	66	37	102	17	204	125	0.000184948509554	0.00398873455425	0.522	0.786	-0.264
35616	NCOR2	NCOR2	chr12	-	124839382	124839485	124839023	124839128	124839977	124840117	35616	366	12	462	0	227	125	0.00018516471541	0.00399087313612	0.944	1.0	-0.056
27949	ZMYND19	ZMYND19	chr9	-	140477434	140477615	140476530	140477138	140481418	140481559	27949	364	14	514	2	250	125	0.000185534893218	0.00399632549214	0.929	0.992	-0.063
35754	AMPD2	AMPD2	chr1	+	110171264	110171428	110170985	110171117	110171730	110171857	35754	65	9	270	4	250	125	0.000186501974974	0.00401461984892	0.783	0.971	-0.188
14665	DNM1L	DNM1L	chr12	+	32891197	32891230	32890038	32890095	32892997	32893174	14665	30	29	165	50	157	125	0.000186622070395	0.0040146704948	0.452	0.724	-0.272
14036	NAGK	NAGK	chr2	+	71297631	71297716	71295407	71295842	71299770	71299881	14036	5	6	79	5	209	125	0.000187969203288	0.00403855445779	0.333	0.904	-0.571
22016	ERLIN1	ERLIN1	chr10	-	101927104	101927163	101923760	101923852	101933964	101934038	22016	55	5	319	0	183	125	0.000187899214811	0.00403855445779	0.883	1.0	-0.117
25377	ITGA3	ITGA3	chr17	+	48154337	48154485	48153947	48154045	48154742	48154811	25377	15	3	2839	15	250	125	0.000189194922972	0.0040597729947	0.714	0.99	-0.276
28765	CAST	CAST	chr5	+	96086290	96086386	96084221	96084317	96089763	96089865	28765	312	2	1909	0	220	125	0.000189134320474	0.0040597729947	0.989	1.0	-0.011
15146	TTC33	TTC33	chr5	-	40728446	40728578	40711677	40716600	40730363	40730445	15146	61	8	112	0	250	125	0.000189374068335	0.00406106138869	0.792	1.0	-0.208
29625	DBN1	DBN1	chr5	-	176894481	176894628	176894255	176894333	176894743	176894818	29625	1365	19	2773	1	250	125	0.000190319396064	0.00407876835172	0.973	0.999	-0.026
38960	TRMU	TRMU	chr22	+	46751886	46751969	46751340	46751485	46752738	46753237	38960	28	8	107	2	207	125	0.000190843096678	0.00408742278105	0.679	0.97	-0.291
36607	FAM114A1	FAM114A1	chr4	+	38879691	38880047	38870018	38870167	38893363	38893451	36607	10	4	236	3	250	125	0.000192032539624	0.00411031607254	0.556	0.975	-0.419
28347	PPP4C	PPP4C	chr16	+	30092520	30092631	30087635	30087796	30093804	30093855	28347	152	33	362	28	235	125	0.000192497991622	0.0041176938647	0.71	0.873	-0.163
36439	MLLT10	MLLT10	chr10	+	21906040	21906136	21903759	21903853	21940601	21940697	36439	40	13	124	6	220	125	0.000192622674547	0.00411777763889	0.636	0.922	-0.286
11703	TMEM70	TMEM70	chr8	+	74891313	74891406	74890990	74891096	74893389	74895018	11703	43	73	25	124	217	125	0.000193098536925	0.00412536391825	0.253	0.104	0.149
17805	PTTG1IP	PTTG1IP	chr21	-	46276107	46276279	46269499	46271542	46281077	46281186	17805	274	2	2687	1	250	125	0.000193825368699	0.00413829905857	0.986	0.999	-0.013
17810	SLC5A6	SLC5A6	chr2	-	27427658	27427799	27427328	27427458	27428217	27428372	17810	38	4	337	0	250	125	0.000194255643291	0.00414489028116	0.826	1.0	-0.174
8129	MARCH6	MARCH6	chr5	+	10381911	10382055	10378870	10378944	10387105	10387178	8129	528	27	530	6	250	125	0.000195420486152	0.00416713715843	0.907	0.978	-0.071
1162	FAM120A	FAM120A	chr9	+	96320862	96321000	96320108	96320292	96323390	96323532	1162	83	11	604	15	250	125	0.000195609567958	0.00416856214916	0.79	0.953	-0.163
25356	MAN2A1	MAN2A1	chr5	+	109065042	109065214	109051820	109051965	109091029	109091157	25356	121	8	319	1	250	125	0.000195974053712	0.00417372099277	0.883	0.994	-0.111
34231	PLEKHG3	PLEKHG3	chr14	+	65196960	65197030	65194310	65194700	65197359	65197406	34231	22	5	156	1	194	125	0.000196449632994	0.00418123791273	0.739	0.99	-0.251
22709	ST6GALNAC6	ST6GALNAC6	chr9	-	130660234	130660289	130658520	130658611	130661781	130661927	22709	0	5	20	2	179	125	0.000197771478798	0.00420674617129	0.0	0.875	-0.875
33597	LRRFIP2	LRRFIP2	chr3	-	37132957	37133029	37125126	37125297	37136282	37136399	33597	55	2	293	82	196	125	0.000199738377536	0.00424532257293	0.946	0.695	0.251
38632	POLB	POLB	chr8	+	42227366	42227506	42220129	42220216	42229080	42229331	38632	66	6	206	0	250	125	0.000199834083044	0.00424532257293	0.846	1.0	-0.154
39754	RELL2	RELL2	chr5	+	141018521	141018588	141018361	141018427	141019030	141019216	39754	2	4	64	2	191	125	0.000199966815238	0.00424549719749	0.247	0.954	-0.707
36335	TNFRSF25	TNFRSF25	chr1	-	6523131	6523187	6522922	6523030	6524434	6524513	36335	8	15	21	3	180	125	0.000200727484956	0.00425899505572	0.27	0.829	-0.559
27665	RAB15	RAB15	chr14	-	65418320	65418381	65417791	65417869	65419228	65419289	27665	28	4	251	0	185	125	0.000201314679306	0.00426758199465	0.825	1.0	-0.175
5981	ERBB2IP	ERBB2IP	chr5	+	65367996	65368119	65349233	65350779	65370851	65371058	5981	46	32	86	160	247	125	0.000201382509587	0.00426758199465	0.421	0.214	0.207
14053	C11orf1	C11orf1	chr11	+	111753859	111753926	111753091	111753322	111754494	111754797	14053	147	2	143	18	191	125	0.000201841800103	0.00427465829696	0.98	0.839	0.141
27112	DCTN4	DCTN4	chr5	-	150121675	150121719	150112929	150113037	150133040	150133219	27112	98	12	139	1	168	125	0.000202617873483	0.00428843055999	0.859	0.99	-0.131
382	STK16	STK16	chr2	+	220111834	220111968	220111378	220111598	220112136	220112257	382	85	16	289	12	250	125	0.000202770974841	0.00428900864091	0.726	0.923	-0.197
3736	ETV1	ETV1	chr7	-	14028892	14029089	14028632	14028764	14029187	14029642	3736	1	10	19	6	250	125	0.000203959757039	0.00431147912942	0.048	0.613	-0.565
39336	PDCD4	PDCD4	chr10	+	112635723	112635828	112631552	112631776	112640990	112641293	39336	125	15	91	0	229	125	0.000205240556761	0.00433586571492	0.82	1.0	-0.18
23115	CREM	CREM	chr10	+	35468061	35468204	35437295	35437419	35495822	35495979	23115	21	15	41	3	250	125	0.000205605054945	0.00434087650679	0.412	0.872	-0.46
20468	TSPAN9	TSPAN9	chr12	+	3192818	3192885	3186520	3186619	3310342	3310422	20468	53	12	140	4	191	125	0.000206163740214	0.00434997837257	0.743	0.958	-0.215
33006	UBTF	UBTF	chr17	-	42288657	42288699	42288406	42288520	42288973	42289115	33006	268	12	333	0	166	125	0.000206711928673	0.00435884763881	0.944	1.0	-0.056
11053	ZDHHC16	ZDHHC16	chr10	+	99213555	99213603	99213286	99213420	99214470	99214556	11053	17	21	220	72	172	125	0.000207287002287	0.0043682725074	0.37	0.689	-0.319
17298	ASCC2	ASCC2	chr22	-	30221610	30221769	30221075	30221246	30228233	30228331	17298	102	19	316	15	250	125	0.000207917899661	0.00437615841033	0.729	0.913	-0.184
25240	FLII	FLII	chr17	-	18155785	18155870	18155312	18155460	18156614	18156772	25240	116	1	1605	0	209	125	0.000207818896368	0.00437615841033	0.986	1.0	-0.014
14512	EFHD2	EFHD2	chr1	+	15753645	15753780	15752366	15752514	15755088	15756839	14512	1769	126	1150	43	250	125	0.000208047359404	0.00437618187144	0.875	0.93	-0.055
15065	CMTM7	CMTM7	chr3	+	32490945	32491044	32483331	32483505	32493883	32493965	15065	42	13	971	73	223	125	0.000209006899101	0.00439318003498	0.644	0.882	-0.238
2333	PELP1	PELP1	chr17	-	4579330	4579457	4579091	4579179	4579651	4579802	2333	113	7	378	1	250	125	0.000209113153555	0.00439318003498	0.89	0.995	-0.105
3861	NAB1	NAB1	chr2	+	191548463	191548553	191537826	191537878	191550201	191550364	3861	160	22	194	5	214	125	0.000209627707382	0.00440127828732	0.809	0.958	-0.149
23777	CERS5	CERS5	chr12	-	50537734	50537840	50536856	50536987	50560883	50561316	23777	159	9	257	0	230	125	0.000210497457773	0.00440868047769	0.906	1.0	-0.094
29034	FAM60A	FAM60A	chr12	-	31457919	31458057	31451010	31451158	31478957	31479121	29034	145	97	217	262	250	125	0.000210456324195	0.00440868047769	0.428	0.293	0.135
30974	PYCR1	PYCR1	chr17	-	79892201	79892365	79890261	79891252	79892801	79893023	30974	33	6	301	4	250	125	0.000210134831421	0.00440868047769	0.733	0.974	-0.241
9341	ERLEC1	ERLEC1	chr2	+	54035435	54035597	54028849	54028979	54036350	54036410	9341	130	4	395	60	250	125	0.000210288878643	0.00440868047769	0.942	0.767	0.175
26395	DNAJC19	DNAJC19	chr3	-	180704785	180704810	180703713	180703784	180705810	180705884	26395	14	43	37	27	149	125	0.000211666277099	0.00443043895043	0.215	0.535	-0.32
39202	PREPL	PREPL	chr2	-	44548965	44549039	44544747	44548584	44549869	44549993	39202	48	6	148	0	198	125	0.000211889331392	0.00443192296893	0.835	1.0	-0.165
9576	IPO4	IPO4	chr14	-	24656872	24657002	24656605	24656785	24657421	24657463	9576	100	7	330	1	250	125	0.000211997136473	0.00443192296893	0.877	0.994	-0.117
8370	EZR	EZR	chr6	-	159208139	159208235	159206340	159206615	159210319	159210403	8370	2665	48	8140	71	220	125	0.000212342218841	0.00443641705626	0.969	0.985	-0.016
13243	FBXO16	FBXO16	chr8	-	28331288	28331324	28321128	28321335	28340864	28340979	13243	5	6	23	0	160	125	0.000213520354709	0.00445829977619	0.394	1.0	-0.606
32536	SLC25A1	SLC25A1	chr22	-	19165454	19165554	19164632	19164717	19165645	19166018	32536	28	11	51	1	224	125	0.000215380283161	0.00449163395409	0.587	0.966	-0.379
38368	POMT1	POMT1	chr9	+	134381500	134381607	134378288	134378460	134381789	134381840	38368	18	9	47	1	231	125	0.000215315845536	0.00449163395409	0.52	0.962	-0.442
2919	RPE	RPE	chr2	+	210874380	210874460	210867288	210867507	210880696	210880836	2919	45	5	492	3	204	125	0.000215640668271	0.00449431532154	0.847	0.99	-0.143
22492	GTF3C1	GTF3C1	chr16	-	27500922	27501064	27500363	27500499	27503658	27503836	22492	192	9	317	0	250	125	0.000215917221313	0.00449535938863	0.914	1.0	-0.086
6437	NAA25	NAA25	chr12	-	112518863	112518938	112516437	112516545	112528529	112528668	6437	17	5	77	0	199	125	0.000215954444044	0.00449535938863	0.681	1.0	-0.319
14873	UTP18	UTP18	chr17	+	49350722	49350811	49346197	49346265	49353226	49353352	14873	303	13	469	2	213	125	0.000217447742276	0.00452368253105	0.932	0.993	-0.061
3697	BLOC1S1	BLOC1S1	chr12	+	56110716	56110789	56110075	56110501	56112874	56113007	3697	203	1	538	33	197	125	0.000218861787643	0.00455032339833	0.992	0.912	0.08
14666	DNM1L	DNM1L	chr12	+	32891197	32891230	32890798	32890876	32892997	32893174	14666	48	34	109	24	157	125	0.0002206512093	0.00458473143419	0.529	0.783	-0.254
31463	DAZAP2	DAZAP2	chr12	+	51634654	51634900	51634126	51634245	51636113	51637717	31463	1149	33	2568	28	250	125	0.000221060751282	0.00459044362757	0.946	0.979	-0.033
1767	CPNE3	CPNE3	chr8	+	87527689	87527727	87526655	87526769	87540763	87540905	1767	68	6	243	0	162	125	0.000221582888519	0.00459848554463	0.897	1.0	-0.103
27068	GATS	GATS	chr7	-	99820219	99820343	99798277	99800226	99821192	99821321	27068	43	8	78	0	248	125	0.000221890290913	0.00460206402023	0.73	1.0	-0.27
38160	FARP1	FARP1	chr13	+	99090019	99090112	99087829	99087960	99091057	99091126	38160	14	236	2	581	217	125	0.000222583923762	0.00461364379849	0.033	0.002	0.031
26327	ENTPD6	ENTPD6	chr20	+	25187711	25188033	25187157	25187226	25190484	25190561	26327	26	4	510	3	250	125	0.000223924934279	0.0046386199782	0.765	0.988	-0.223
31098	GTF2I	GTF2I	chr7	+	74129179	74129236	74125362	74125440	74131213	74131270	31098	12	171	5	497	181	125	0.000224299479142	0.00464355758367	0.046	0.007	0.039
19364	SENP5	SENP5	chr3	+	196654666	196654750	196630403	196630481	196656503	196656554	19364	52	11	59	0	208	125	0.000224612640714	0.00464721918108	0.74	1.0	-0.26
23279	PHF1	PHF1	chr6	+	33381512	33381608	33381185	33381334	33381817	33381886	23279	139	16	196	3	220	125	0.00022515678014	0.00465565235442	0.832	0.974	-0.142
14139	CCDC90B	CCDC90B	chr11	-	82989768	82989872	82985681	82985783	82991183	82991303	14139	139	7	411	76	228	125	0.000225428165639	0.00465843888715	0.916	0.748	0.168
22389	ELP2	ELP2	chr18	+	33718757	33718835	33718232	33718389	33721099	33721164	22389	196	16	272	3	202	125	0.000225586181941	0.00465888070602	0.883	0.982	-0.099
37841	EDC4	EDC4	chr16	+	67916860	67917080	67916581	67916768	67917470	67917634	37841	263	10	385	0	250	125	0.000227036592773	0.00468599679406	0.929	1.0	-0.071
33610	FAM188A	FAM188A	chr10	-	15858833	15858914	15838098	15838171	15863654	15863725	33610	53	7	119	0	205	125	0.000227621861603	0.00469523449188	0.822	1.0	-0.178
14161	TRPT1	TRPT1	chr11	-	63992272	63992442	63992014	63992189	63992970	63993052	14161	192	8	410	0	250	125	0.000228129102766	0.00470285248912	0.923	1.0	-0.077
17238	GOSR2	GOSR2	chr17	+	45012394	45012535	45009432	45009565	45015964	45018733	17238	233	14	386	3	250	125	0.000228811198574	0.00471406370863	0.893	0.985	-0.092
39037	LRRC75A-AS1	LRRC75A-AS1	chr17	+	16342973	16343017	16342640	16342728	16343424	16343567	39037	95	19	74	1	168	125	0.000229155789399	0.00471831216856	0.788	0.982	-0.194
4180	ARMCX2	ARMCX2	chrX	-	100913446	100913511	100913058	100913128	100914061	100914134	4180	70	18	75	2	189	125	0.00022936090098	0.00471968535951	0.72	0.961	-0.241
10297	FOXK2	FOXK2	chr17	+	80541888	80542064	80529599	80529746	80543779	80544076	10297	336	17	210	0	250	125	0.000229883969336	0.00472496823529	0.908	1.0	-0.092
16122	RPUSD3	RPUSD3	chr3	-	9883882	9883927	9883666	9883766	9885573	9885702	16122	10	5	49	0	169	125	0.000229894779668	0.00472496823529	0.597	1.0	-0.403
20309	FGD1	FGD1	chrX	-	54476703	54476734	54476091	54476193	54481880	54481960	20309	51	8	93	0	155	125	0.000230251766785	0.00472945451329	0.837	1.0	-0.163
2205	AAAS	AAAS	chr12	-	53709118	53709210	53708877	53708924	53709510	53709566	2205	155	8	321	0	216	125	0.000230585668638	0.00473346149521	0.918	1.0	-0.082
9372	SLC35B2	SLC35B2	chr6	-	44224074	44224233	44221837	44223381	44224421	44224615	9372	56	8	401	7	250	125	0.000231286290037	0.00474498714283	0.778	0.966	-0.188
40836	ANKRD11	ANKRD11	chr16	-	89358088	89358185	89357420	89357591	89371613	89371752	40836	34	138	80	138	221	125	0.000233216749503	0.00478171467697	0.122	0.247	-0.125
34041	AMOTL2	AMOTL2	chr3	-	134077381	134077561	134074186	134076605	134078124	134078345	34041	838	9	953	36	250	125	0.000233420161162	0.00478300915573	0.979	0.93	0.049
3928	DAGLB	DAGLB	chr7	-	6474392	6474651	6472467	6472590	6475992	6476164	3928	43	11	130	4	250	125	0.000234046824894	0.00479296972277	0.662	0.942	-0.28
29039	FBRSL1	FBRSL1	chr12	+	133158326	133158410	133158024	133158102	133158647	133158852	29039	175	19	252	5	208	125	0.00023483706327	0.00480626611424	0.847	0.968	-0.121
7525	EIF3M	EIF3M	chr11	+	32610139	32610278	32605312	32605475	32611092	32611187	7525	30	45	14	80	250	125	0.00023629364876	0.00483317608984	0.25	0.08	0.17
36093	CCDC109B	CCDC109B	chr4	+	110585445	110585550	110581350	110581521	110603737	110603898	36093	114	6	438	0	229	125	0.000237050485176	0.00484574963612	0.912	1.0	-0.088
39163	HDLBP	HDLBP	chr2	-	242178063	242178202	242176029	242176184	242179016	242179235	39163	1561	27	2364	12	250	125	0.000244501085826	0.0049950590314	0.967	0.99	-0.023
29957	FLOT1	FLOT1	chr6	-	30709568	30709644	30708966	30709110	30709923	30709980	29957	18	18	93	20	200	125	0.000245527865379	0.00501303211127	0.385	0.744	-0.359
22631	MAP3K6	MAP3K6	chr1	-	27684671	27684810	27684201	27684367	27684909	27685102	22631	261	16	171	0	250	125	0.00024617383656	0.00502321322872	0.891	1.0	-0.109
17292	UHRF1BP1	UHRF1BP1	chr6	+	34803932	34804125	34803070	34803241	34823393	34823480	17292	19	5	82	0	250	125	0.000246353445274	0.00502387166478	0.655	1.0	-0.345
1746	ABCF2	ABCF2	chr7	-	150911964	150912168	150911143	150911277	150912689	150912818	1746	194	7	629	0	250	125	0.000246842753069	0.00503084121422	0.933	1.0	-0.067
10366	ABI1	ABI1	chr10	-	27044583	27044670	27040526	27040712	27047990	27048167	10366	229	42	446	161	211	125	0.000247128483305	0.0050336558514	0.764	0.621	0.143
14037	NAGK	NAGK	chr2	+	71302684	71302772	71300611	71300724	71303733	71303831	14037	112	9	368	3	212	125	0.00024769939078	0.00504227231488	0.88	0.986	-0.106
18080	PKM	PKM	chr15	-	72495362	72495529	72492814	72492996	72499068	72499221	18080	173	8	568	2	250	125	0.000248817340793	0.00506200767841	0.915	0.993	-0.078
11740	ZMYND8	ZMYND8	chr20	-	45848908	45848975	45837858	45839542	45849964	45850125	11740	18	6	56	0	191	125	0.000249180723227	0.00506335823592	0.663	1.0	-0.337
16921	ABCF1	ABCF1	chr6	+	30545185	30545232	30539169	30539337	30545594	30545690	16921	271	15	336	2	171	125	0.000249167737128	0.00506335823592	0.93	0.992	-0.062
511	RALGDS	RALGDS	chr9	-	135985012	135985108	135984059	135984253	135985682	135985876	511	295	20	146	0	220	125	0.000252255507818	0.00512278502089	0.893	1.0	-0.107
7521	EIF3M	EIF3M	chr11	+	32610557	32610681	32610139	32610278	32611092	32611187	7521	1079	24	2128	14	248	125	0.000253432777821	0.00514362941986	0.958	0.987	-0.029
23889	RHOT2	RHOT2	chr16	+	718487	718569	718352	718411	718655	718699	23889	347	21	472	6	206	125	0.000253971606193	0.00515149902223	0.909	0.979	-0.07
100	TAZ	TAZ	chrX	+	153642437	153642527	153641818	153641904	153647881	153647962	100	26	31	128	48	214	125	0.00025450379252	0.00515922462161	0.329	0.609	-0.28
27373	CCDC14	CCDC14	chr3	-	123675586	123675642	123667742	123667979	123679990	123680255	27373	18	8	54	1	180	125	0.000254693822667	0.00516000907396	0.61	0.974	-0.364
15720	ERCC8	ERCC8	chr5	-	60186715	60186913	60183266	60183347	60194102	60194227	15720	11	6	59	1	250	125	0.00025556207138	0.00517452490965	0.478	0.967	-0.489
34819	UBE2Q2	UBE2Q2	chr15	+	76152218	76152323	76146726	76146828	76161291	76161351	34819	128	38	354	42	229	125	0.000256542835605	0.00519130033568	0.648	0.821	-0.173
423	IRAK4	IRAK4	chr12	+	44154727	44154775	44152746	44152819	44161905	44162075	423	0	14	13	11	172	125	0.000256971954244	0.00519689959897	0.0	0.462	-0.462
12294	IFT172	IFT172	chr2	-	27668611	27668710	27668162	27668316	27668795	27668855	12294	107	3	18	7	223	125	0.000258112779999	0.00521426721854	0.952	0.59	0.362
33997	SUZ12	SUZ12	chr17	+	30310017	30310123	30303539	30303633	30315338	30315516	33997	98	8	463	4	230	125	0.000258136582834	0.00521426721854	0.869	0.984	-0.115
31138	HGSNAT	HGSNAT	chr8	+	43028855	43028886	43027452	43027529	43033216	43033377	31138	138	16	160	2	155	125	0.000258464881738	0.00521472016131	0.874	0.985	-0.111
39672	PLOD3	PLOD3	chr7	-	100858369	100858433	100856387	100856485	100859188	100859301	39672	62	6	679	6	188	125	0.000258350677069	0.00521472016131	0.873	0.987	-0.114
23960	SHC1	SHC1	chr1	-	154938018	154938257	154934773	154936407	154938421	154938553	23960	463	11	1208	3	250	125	0.000259325603868	0.00522813619153	0.955	0.995	-0.04
4938	ZNF326	ZNF326	chr1	+	90472903	90473309	90470691	90470803	90475646	90475845	4938	145	13	267	3	250	125	0.000259436502803	0.00522813619153	0.848	0.978	-0.13
37316	WDFY2	WDFY2	chr13	+	52249305	52249379	52234731	52234799	52277731	52277786	37316	75	14	59	0	198	125	0.000260705879842	0.00525061334021	0.772	1.0	-0.228
30673	VARS2	VARS2	chr6	+	30882586	30882814	30881984	30882121	30882932	30883014	30673	29	6	84	0	250	125	0.000261188026884	0.00525721850807	0.707	1.0	-0.293
25179	NTAN1	NTAN1	chr16	-	15141853	15141956	15141711	15141777	15149747	15149936	25179	25	5	276	3	227	125	0.000262024088433	0.00526472324296	0.734	0.981	-0.247
37058	TEP1	TEP1	chr14	-	20840891	20841016	20839647	20839791	20841169	20841306	37058	2	6	56	7	249	125	0.000261911271786	0.00526472324296	0.143	0.801	-0.658
7882	PHLDB2	PHLDB2	chr3	+	111651115	111651244	111639128	111639266	111658321	111658477	7882	62	7	288	122	250	125	0.000261944584544	0.00526472324296	0.816	0.541	0.275
33375	MKNK1	MKNK1	chr1	-	47025905	47025949	47023078	47024472	47027149	47027314	33375	36	48	95	45	168	125	0.000262186011296	0.00526487422094	0.358	0.611	-0.253
12706	PPIP5K2	PPIP5K2	chr5	+	102522020	102522140	102520372	102520445	102526542	102526683	12706	13	32	65	41	244	125	0.000263976565381	0.00529770979976	0.172	0.448	-0.276
37181	NECAP1	NECAP1	chr12	+	8244364	8244446	8242790	8242895	8245271	8245380	37181	118	14	197	3	206	125	0.000265187217304	0.00531887561671	0.836	0.976	-0.14
25706	VWA5A	VWA5A	chr11	+	124015943	124016070	124013148	124013279	124016572	124017618	25706	0	2	103	0	250	125	0.000265964094325	0.0053313214134	0.0	1.0	-1.0
10912	PUM1	PUM1	chr1	-	31454158	31454252	31447497	31447649	31465236	31465507	10912	73	8	126	0	218	125	0.000266357726155	0.00533471861423	0.84	1.0	-0.16
11173	RCC1	RCC1	chr1	+	28857034	28857085	28856369	28856451	28858314	28858502	11173	27	34	109	393	175	125	0.000266446485029	0.00533471861423	0.362	0.165	0.197
18924	KIAA0556	KIAA0556	chr16	+	27710854	27710920	27709648	27709821	27712909	27713016	18924	25	0	30	15	190	125	0.000267130623307	0.0053452775017	1.0	0.568	0.432
17739	GOLGA4	GOLGA4	chr3	+	37315026	37315092	37292885	37292975	37323448	37323763	17739	32	10	129	5	190	125	0.000269785287744	0.00539523105936	0.678	0.944	-0.266
15433	EPHA2	EPHA2	chr1	-	16477390	16477458	16474872	16475542	16482342	16482582	15433	123	8	398	2	192	125	0.000269964786632	0.00539565611359	0.909	0.992	-0.083
26265	NPHP3-ACAD11	NPHP3-ACAD11	chr3	-	132415574	132415657	132413670	132413809	132416103	132416206	26265	22	8	42	0	207	125	0.000271044129498	0.00541197933703	0.624	1.0	-0.376
32680	DNAAF2	DNAAF2	chr14	-	50094729	50094873	50091891	50092766	50100004	50101948	32680	51	43	124	38	250	125	0.000271098944413	0.00541197933703	0.372	0.62	-0.248
20102	NOP58	NOP58	chr2	+	203160396	203160560	203157499	203157626	203162101	203162236	20102	974	54	907	20	250	125	0.000271903921664	0.00542390649254	0.9	0.958	-0.058
3023	TMEM64	TMEM64	chr8	-	91643779	91643935	91634222	91638090	91657338	91658133	3023	106	8	420	3	250	125	0.000272014549733	0.00542390649254	0.869	0.986	-0.117
37712	MARS	MARS	chr12	+	57883049	57883128	57882801	57882892	57883989	57884162	37712	86	7	353	2	203	125	0.000274373755907	0.00546775099659	0.883	0.991	-0.108
25816	SLC2A8	SLC2A8	chr9	+	130166237	130166346	130165938	130166082	130167096	130167270	25816	89	9	126	0	233	125	0.000275413806967	0.00548527136458	0.841	1.0	-0.159
33405	GLMP	GLMP	chr1	-	156263110	156263367	156262477	156263000	156263808	156264027	33405	172	13	312	3	250	125	0.000275775660377	0.00548927185749	0.869	0.981	-0.112
16071	TNC	TNC	chr9	-	117808688	117808961	117804497	117804620	117835881	117836145	16071	12	8	712	68	250	125	0.000277039404469	0.00550799567008	0.429	0.84	-0.411
40578	XPO1	XPO1	chr2	-	61729383	61729445	61726847	61727029	61749745	61749818	40578	70	8	230	2	186	125	0.000276964079954	0.00550799567008	0.855	0.987	-0.132
26669	FAM53C	FAM53C	chr5	+	137676872	137677102	137673703	137673996	137677497	137677555	26669	313	21	142	0	250	125	0.000278020432555	0.00552427895619	0.882	1.0	-0.118
3708	MINPP1	MINPP1	chr10	+	89280792	89280926	89268092	89268290	89311838	89313218	3708	37	6	161	1	250	125	0.00027887113984	0.00553640744454	0.755	0.988	-0.233
40947	PRPF6	PRPF6	chr20	+	62657291	62657411	62655907	62656046	62658334	62658511	40947	453	14	405	0	244	125	0.000278955567637	0.00553640744454	0.943	1.0	-0.057
15900	MGRN1	MGRN1	chr16	+	4727463	4727573	4723498	4723658	4731550	4731777	15900	140	19	200	5	234	125	0.000280674834965	0.00556728903304	0.797	0.955	-0.158
17642	SH3GLB2	SH3GLB2	chr9	-	131772948	131772972	131772398	131772488	131774514	131774577	17642	42	6	407	5	148	125	0.00028088854608	0.00556828881145	0.855	0.986	-0.131
5938	DAZAP1	DAZAP1	chr19	+	1429965	1429995	1428840	1428994	1430220	1430361	5938	125	7	417	0	154	125	0.000282847385426	0.00560386246419	0.935	1.0	-0.065
16499	EIF3K	EIF3K	chr19	+	39123069	39123136	39116667	39116742	39125632	39125758	16499	575	20	735	5	191	125	0.000283122964672	0.00560606488178	0.95	0.99	-0.04
16447	ANO6	ANO6	chr12	+	45664244	45664307	45609769	45610174	45695796	45695876	16447	6	75	59	177	187	125	0.000284426951818	0.00562861623688	0.051	0.182	-0.131
29033	FAM60A	FAM60A	chr12	-	31457915	31458057	31451010	31451158	31478957	31479121	29033	152	97	232	262	250	125	0.000285349330601	0.0056403223916	0.439	0.307	0.132
32278	RABL2B	RABL2B	chr22	-	51208332	51208444	51207882	51207980	51214199	51214279	32278	37	9	106	2	236	125	0.000285270361958	0.0056403223916	0.685	0.966	-0.281
21006	PRMT7	PRMT7	chr16	+	68355328	68355365	68349799	68349977	68358585	68358735	21006	60	10	108	1	161	125	0.000285986419524	0.00564964017758	0.823	0.988	-0.165
22715	PLAU	PLAU	chr10	+	75671798	75671826	75671282	75671370	75671972	75672080	22715	4	3	7237	140	152	125	0.000289560001776	0.00571692378724	0.523	0.977	-0.454
14928	PLEKHA1	PLEKHA1	chr10	+	124166091	124166189	124159858	124159904	124172435	124172561	14928	49	4	733	0	222	125	0.000290669765501	0.00573219606379	0.873	1.0	-0.127
30723	STK11IP	STK11IP	chr2	+	220478882	220478964	220478473	220478652	220479197	220479268	30723	56	8	95	0	206	125	0.000290541706452	0.00573219606379	0.809	1.0	-0.191
4881	PSMB3	PSMB3	chr17	+	36916683	36916861	36912135	36912243	36918663	36918758	4881	796	48	2258	66	250	125	0.000291614071001	0.00574749420747	0.892	0.945	-0.053
31242	NFKBIE	NFKBIE	chr6	-	44230296	44230399	44228187	44228276	44232718	44233525	31242	61	11	65	0	227	125	0.000292272681276	0.00575714709039	0.753	1.0	-0.247
1968	POMT2	POMT2	chr14	-	77767432	77767592	77765797	77765904	77771034	77771143	1968	22	5	89	0	250	125	0.000293829945988	0.00578448017803	0.688	1.0	-0.312
37349	DCAF6	DCAF6	chr1	+	167992225	167992285	167973770	167974031	168012262	168012378	37349	5	12	28	6	184	125	0.000294284488963	0.00579008552809	0.221	0.76	-0.539
16811	PTPRA	PTPRA	chr20	+	3003334	3003470	3001954	3002074	3005117	3005267	16811	68	6	192	0	250	125	0.000294496406086	0.00579091347077	0.85	1.0	-0.15
29066	ATP11A	ATP11A	chr13	+	113505350	113505532	113496589	113496693	113508592	113508844	29066	52	4	832	2	250	125	0.000294829199971	0.00579411598352	0.867	0.995	-0.128
26588	PNPLA8	PNPLA8	chr7	-	108158633	108158745	108154879	108156018	108161919	108161965	26588	0	101	7	38	236	125	0.000298117302873	0.00585536041248	0.0	0.089	-0.089
30402	NOP56	NOP56	chr20	+	2637046	2637195	2636579	2636860	2637419	2637541	30402	983	26	1540	12	250	125	0.000299872587881	0.00588644538226	0.95	0.985	-0.035
28736	PPP2R5B	PPP2R5B	chr11	+	64700236	64700364	64699220	64699340	64700616	64700718	28736	119	9	167	0	250	125	0.000300132170498	0.00588815110326	0.869	1.0	-0.131
33911	PUF60	PUF60	chr8	-	144902835	144902886	144900542	144900704	144903766	144903856	33911	390	111	396	186	175	125	0.000300793484162	0.00589773170182	0.715	0.603	0.112
101	TAZ	TAZ	chrX	+	153642437	153642527	153641818	153641904	153648370	153648433	101	14	5	60	0	214	125	0.000302315912454	0.00591763881902	0.621	1.0	-0.379
22860	PAPD4	PAPD4	chr5	+	78952780	78952824	78944884	78945013	78964714	78964851	22860	70	10	193	3	168	125	0.000302324175619	0.00591763881902	0.839	0.98	-0.141
24155	ZNF542P	ZNF542P	chr19	+	56886054	56886126	56884899	56884992	56888235	56891196	24155	11	34	40	28	196	125	0.000302329437274	0.00591763881902	0.171	0.477	-0.306
27016	EIF3I	EIF3I	chr1	+	32691771	32691921	32688138	32688231	32694099	32694210	27016	26	2	2	6	250	125	0.000302953320735	0.00592347517276	0.867	0.143	0.724
32872	ANKRD13D	ANKRD13D	chr11	+	67057299	67057436	67056815	67057021	67057548	67057684	32872	1	15	29	24	250	125	0.00030297506236	0.00592347517276	0.032	0.377	-0.345
36687	PROM2	PROM2	chr2	+	95941974	95942095	95941677	95941880	95942719	95942809	36687	1	2	164	0	245	125	0.000303565701838	0.00593162162497	0.203	1.0	-0.797
36460	ST14	ST14	chr11	+	130067735	130067840	130066464	130066595	130068202	130068313	36460	2	2	1945	9	229	125	0.000304091650448	0.00593849542115	0.353	0.992	-0.639
34126	REXO2	REXO2	chr11	+	114318547	114318601	114311377	114311461	114320567	114321000	34126	14	3	299	0	178	125	0.000307137153456	0.00599453664647	0.766	1.0	-0.234
10245	C9orf41	C9orf41	chr9	-	77614645	77614786	77613513	77613692	77631183	77631347	10245	13	5	122	2	250	125	0.000308146421498	0.00600852433606	0.565	0.968	-0.403
26204	MICAL2	MICAL2	chr11	+	12265533	12265659	12260982	12261132	12270730	12270793	26204	4	11	0	109	250	125	0.000308382484914	0.00600852433606	0.154	0.0	0.154
26475	GDI2	GDI2	chr10	-	5815804	5815904	5810175	5810347	5827104	5827236	26475	627	4	2234	0	224	125	0.000308211723613	0.00600852433606	0.989	1.0	-0.011
25249	MAST4	MAST4	chr5	+	66445216	66445417	66440971	66441207	66448464	66448694	25249	12	17	2	36	250	125	0.000308845273973	0.00601410468684	0.261	0.027	0.234
40775	MAPKAP1	MAPKAP1	chr9	-	128246721	128246862	128230250	128230388	128268588	128268696	40775	118	7	684	4	250	125	0.000310907705739	0.00605081052659	0.894	0.988	-0.094
36599	PPP2R5A	PPP2R5A	chr1	+	212521730	212521839	212519144	212519275	212529967	212530018	36599	0	9	5	0	233	125	0.00031127996976	0.00605459961717	0.0	1.0	-1.0
14619	USP33	USP33	chr1	-	78211105	78211284	78207301	78207433	78225327	78225564	14619	16	21	97	31	250	125	0.00031199216798	0.00605532085757	0.276	0.61	-0.334
16634	SGIP1	SGIP1	chr1	+	67147551	67148052	67145360	67145435	67154830	67154958	16634	11	18	1	33	250	125	0.00031179463745	0.00605532085757	0.234	0.015	0.219
16964	SEC16A	SEC16A	chr9	-	139339503	139339563	139338274	139338352	139340096	139340171	16964	86	78	113	44	184	125	0.000311588007462	0.00605532085757	0.428	0.636	-0.208
37389	PDLIM7	PDLIM7	chr5	-	176916771	176917032	176916393	176916628	176917870	176917907	37389	54	11	109	2	250	125	0.00031202741434	0.00605532085757	0.711	0.965	-0.254
14748	TOM1L2	TOM1L2	chr17	-	17754206	17754266	17752136	17752173	17764789	17764865	14748	47	6	132	0	184	125	0.000313151163824	0.0060736719186	0.842	1.0	-0.158
34282	SPCS1	SPCS1	chr3	+	52740808	52740895	52740659	52740719	52741702	52742197	34282	345	12	1650	12	211	125	0.000314555719434	0.00609474017242	0.945	0.988	-0.043
7392	WHSC1	WHSC1	chr4	+	1941380	1941505	1936870	1936989	1952798	1952930	7392	10	7	332	27	249	125	0.000314773658786	0.00609474017242	0.418	0.861	-0.443
8684	TRA2B	TRA2B	chr3	-	185641583	185641772	185639798	185639914	185643251	185643414	8684	1793	23	2144	3	250	125	0.000314672151885	0.00609474017242	0.975	0.997	-0.022
3295	PQLC3	PQLC3	chr2	+	11312050	11312171	11304329	11304387	11315093	11315135	3295	381	30	193	2	245	125	0.000314986116087	0.00609539250864	0.866	0.98	-0.114
30960	USPL1	USPL1	chr13	+	31195209	31195376	31191829	31192193	31195900	31196029	30960	9	21	21	6	250	125	0.000315697611333	0.00610569566286	0.176	0.636	-0.46
8439	RHOT1	RHOT1	chr17	+	30536368	30536464	30535125	30535328	30551634	30552790	8439	5	31	39	43	220	125	0.000316000247578	0.0061080841506	0.084	0.34	-0.256
40486	IPO11	IPO11	chr5	+	61821968	61822084	61811214	61811328	61826535	61826612	40486	26	4	171	0	240	125	0.000316634030532	0.00611686716093	0.772	1.0	-0.228
3969	CDC42	CDC42	chr1	+	22400586	22400712	22379119	22379235	22404921	22405076	3969	106	286	133	616	250	125	0.000316860123336	0.0061177687573	0.156	0.097	0.059
3605	BUD13	BUD13	chr11	-	116628481	116628666	116627861	116627943	116628984	116629123	3605	112	8	189	0	250	125	0.000317736031636	0.00613120852897	0.875	1.0	-0.125
24706	UBE2Z	UBE2Z	chr17	+	46990195	46990383	46988169	46988242	46993437	46993549	24706	374	16	934	9	250	125	0.000318746929551	0.00614723645752	0.921	0.981	-0.06
27613	RAI2	RAI2	chrX	-	17855656	17855850	17818168	17820154	17878628	17878947	27613	11	0	2	7	250	125	0.000318987608572	0.00614840050281	1.0	0.125	0.875
1543	PIK3IP1	PIK3IP1	chr22	-	31685300	31685379	31677578	31679274	31685484	31685685	1543	31	10	40	0	203	125	0.000321807666611	0.00619925198217	0.656	1.0	-0.344
33458	GAK	GAK	chr4	-	898424	898567	891820	891946	905460	905575	33458	172	8	319	0	250	125	0.000322454336445	0.00620820186887	0.915	1.0	-0.085
17044	MELK	MELK	chr9	+	36594624	36594768	36589532	36589649	36597218	36597287	17044	26	9	485	29	250	125	0.000323538290241	0.00622555591555	0.591	0.893	-0.302
35005	C2orf74	C2orf74	chr2	+	61389976	61390090	61372242	61372331	61390186	61390367	35005	90	9	123	0	238	125	0.000323998642853	0.00623089775824	0.84	1.0	-0.16
11631	FAM134A	FAM134A	chr2	+	220045783	220045927	220045391	220045476	220046361	220046497	11631	139	9	195	0	250	125	0.000325316092221	0.00625270732608	0.885	1.0	-0.115
2157	PKIG	PKIG	chr20	+	43211225	43211372	43160421	43160619	43218437	43218507	2157	86	42	24	37	250	125	0.000327041542902	0.00628232985258	0.506	0.245	0.261
15548	ANXA3	ANXA3	chr4	+	79503330	79503444	79500180	79500275	79507413	79507504	15548	2	0	4635	9	238	125	0.00033102635044	0.00635529206841	1.0	0.996	0.004
25730	SEMA3F	SEMA3F	chr3	+	50223321	50223479	50223098	50223140	50223713	50223781	25730	250	12	491	3	250	125	0.000331277527757	0.00635529206841	0.912	0.988	-0.076
37266	RPN2	RPN2	chr20	+	35826799	35826895	35812582	35812776	35832287	35832363	37266	443	11	1171	3	220	125	0.000331398929455	0.00635529206841	0.958	0.996	-0.038
31154	SGPL1	SGPL1	chr10	+	72576566	72576636	72575703	72575882	72604229	72604395	31154	62	14	186	8	194	125	0.000332710123285	0.0063768505192	0.74	0.937	-0.197
19601	GAS2L3	GAS2L3	chr12	+	100988652	100988700	100967438	100967563	100994159	100994328	19601	6	4	47	0	172	125	0.000335156376728	0.00641723455921	0.522	1.0	-0.478
6602	AMMECR1L	AMMECR1L	chr2	-	128627027	128627118	128624473	128624570	128631401	128631846	6602	65	31	49	4	215	125	0.000335193558083	0.00641723455921	0.549	0.877	-0.328
37306	SESN2	SESN2	chr1	+	28599868	28600019	28599091	28599304	28600550	28600669	37306	576	66	233	8	250	125	0.000335990539269	0.00642527729526	0.814	0.936	-0.122
37852	TRPM4	TRPM4	chr19	+	49669297	49669472	49661448	49661516	49671516	49671680	37852	0	4	39	4	250	125	0.000335976573286	0.00642527729526	0.0	0.83	-0.83
265	MICAL1	MICAL1	chr6	-	109768883	109768925	109768559	109768643	109769405	109769596	265	4	4	36	0	166	125	0.000337840195431	0.00645702754687	0.43	1.0	-0.57
12251	INPP4A	INPP4A	chr2	+	99175925	99175958	99172015	99172271	99179927	99180100	12251	12	4	81	0	157	125	0.000338924144932	0.00647411572535	0.705	1.0	-0.295
11868	TBC1D1	TBC1D1	chr4	+	38053519	38053681	38051238	38051519	38055819	38055959	11868	16	73	18	323	250	125	0.000339702582457	0.0064852929313	0.099	0.027	0.072
18535	PLCB3	PLCB3	chr11	+	64031492	64031584	64031162	64031267	64032422	64032576	18535	30	4	203	0	216	125	0.000339889681445	0.0064852929313	0.813	1.0	-0.187
14024	TP53I11	TP53I11	chr11	-	44959105	44959164	44958854	44958903	44959757	44959917	14024	241	18	131	0	183	125	0.000340652298466	0.00649620884832	0.901	1.0	-0.099
4930	SMG5	SMG5	chr1	-	156221193	156221268	156220648	156220787	156222204	156222295	4930	160	7	476	0	199	125	0.000344063837028	0.00655759902244	0.935	1.0	-0.065
33586	LRRFIP2	LRRFIP2	chr3	-	37107714	37107816	37107300	37107433	37116514	37116607	33586	5	21	2	182	226	125	0.000346241980227	0.00659542614514	0.116	0.006	0.11
10763	VPRBP	VPRBP	chr3	-	51530749	51530796	51517734	51517852	51533888	51534018	10763	2	8	20	3	171	125	0.000348398748572	0.00663022378665	0.155	0.83	-0.675
14597	APRT	APRT	chr16	-	88876830	88876964	88876477	88876556	88877957	88878064	14597	713	13	1750	4	250	125	0.00034845766565	0.00663022378665	0.965	0.995	-0.03
39092	PFDN1	PFDN1	chr5	-	139680000	139680167	139661033	139661118	139682625	139682689	39092	322	0	1283	37	250	125	0.000348845046532	0.00663389266682	1.0	0.945	0.055
32213	CPNE1	CPNE1	chr20	-	34218662	34218717	34218360	34218412	34218822	34218956	32213	148	13	746	15	179	125	0.000349172166747	0.00663641213466	0.888	0.972	-0.084
6818	EGFL7	EGFL7	chr9	+	139565401	139565466	139564620	139564782	139566377	139566540	6818	24	4	159	0	189	125	0.000351646342005	0.00667971327206	0.799	1.0	-0.201
32040	LDLR	LDLR	chr19	+	11227534	11227674	11226769	11226888	11230767	11230909	32040	679	17	2675	19	250	125	0.000353254616047	0.00670652708427	0.952	0.986	-0.034
34384	ATG12	ATG12	chr5	-	115176514	115176631	115173324	115173461	115177086	115177548	34384	13	61	10	236	241	125	0.000354052678274	0.00671793776912	0.1	0.022	0.078
30	EEF2K	EEF2K	chr16	+	22284946	22285071	22278008	22278197	22291518	22291697	30	55	6	145	0	249	125	0.000354312820694	0.00671913473148	0.821	1.0	-0.179
12063	PAK4	PAK4	chr19	+	39663557	39664016	39660171	39660397	39664215	39664650	12063	60	11	189	5	250	125	0.000355381781978	0.0067356601557	0.732	0.95	-0.218
16730	TIPIN	TIPIN	chr15	-	66643862	66643938	66641652	66641775	66644466	66644545	16730	25	6	276	6	200	125	0.000358904959045	0.00679865688253	0.723	0.966	-0.243
6914	OPA1	OPA1	chr3	+	193343880	193343991	193336657	193336725	193349400	193349454	6914	44	61	175	106	235	125	0.000359230087066	0.0068010373563	0.277	0.468	-0.191
36844	HYI	HYI	chr1	-	43918573	43918675	43917875	43917990	43919083	43919168	36844	8	15	81	27	226	125	0.000360813537949	0.00682343827146	0.228	0.624	-0.396
37873	SNHG5	SNHG5	chr6	-	86387671	86387750	86387141	86387210	86387853	86387906	37873	783	122	284	19	203	125	0.00036066693557	0.00682343827146	0.798	0.902	-0.104
34724	DEDD	DEDD	chr1	-	161100604	161100637	161093927	161094316	161102340	161102478	34724	35	11	87	3	157	125	0.000361452431476	0.00683173146122	0.717	0.958	-0.241
21720	ERGIC1	ERGIC1	chr5	+	172359438	172359539	172353511	172353572	172362190	172362313	21720	280	2	1871	0	225	125	0.000362523634184	0.006848181914	0.987	1.0	-0.013
18393	PDCD5	PDCD5	chr19	+	33077763	33077835	33076721	33076813	33078158	33078358	18393	399	3	2081	1	196	125	0.00036274094753	0.00684849285046	0.988	0.999	-0.011
31224	TRAPPC10	TRAPPC10	chr21	+	45506682	45506841	45504002	45504144	45507579	45507809	31224	85	6	236	0	250	125	0.000363571791663	0.00686038039863	0.876	1.0	-0.124
18884	CDK4	CDK4	chr12	-	58144705	58144873	58144438	58144548	58145957	58146230	18884	466	10	1055	0	250	125	0.000364719769902	0.00687823561634	0.959	1.0	-0.041
25222	PSAP	PSAP	chr10	-	73578787	73578868	73578373	73578481	73579221	73579379	25222	2093	28	3220	7	205	125	0.000365183139186	0.0068831672177	0.979	0.996	-0.017
3704	CRBN	CRBN	chr3	-	3216846	3216953	3215742	3215945	3221304	3221401	3704	65	8	104	0	231	125	0.000366406153266	0.00690240365078	0.815	1.0	-0.185
29890	LSM6	LSM6	chr4	+	147108425	147108539	147104063	147104167	147110773	147111213	29890	86	5	561	1	238	125	0.000369204664511	0.00695128185855	0.9	0.997	-0.097
35112	EIF5	EIF5	chr14	+	103802372	103802454	103801989	103802269	103803013	103803186	35112	1681	28	1178	46	206	125	0.000370378795434	0.00696953961805	0.973	0.94	0.033
9394	ADAM15	ADAM15	chr1	+	155028555	155028725	155028407	155028476	155028861	155028946	9394	398	9	1489	0	250	125	0.000371304630025	0.00698310753997	0.957	1.0	-0.043
30110	MYOF	MYOF	chr10	-	95137079	95137186	95134519	95134712	95139619	95139744	30110	5	0	1790	1	231	125	0.000373208873364	0.00701505124316	1.0	0.999	0.001
31510	MTCH2	MTCH2	chr11	-	47652106	47652166	47650504	47650598	47652587	47652639	31510	90	1	1343	0	184	125	0.000374826007764	0.00704156605329	0.984	1.0	-0.016
5475	TELO2	TELO2	chr16	+	1552645	1552762	1552313	1552405	1552931	1553003	5475	124	9	239	1	241	125	0.000376036666261	0.00706041971889	0.877	0.992	-0.115
14098	GRAMD1A	GRAMD1A	chr19	+	35512854	35512942	35512594	35512768	35514139	35514247	14098	282	10	412	0	212	125	0.000376285181029	0.00706119747801	0.943	1.0	-0.057
10017	GTF3A	GTF3A	chr13	+	28006867	28006941	28004669	28004758	28008275	28008356	10017	132	11	1097	20	198	125	0.000377222986687	0.00707490218761	0.883	0.972	-0.089
3081	CSNK1A1	CSNK1A1	chr5	-	148891356	148891435	148889441	148889516	148892632	148892772	3081	1048	18	1324	0	203	125	0.000379084282461	0.00710590257233	0.973	1.0	-0.027
11625	TMEM134	TMEM134	chr11	-	67232526	67232738	67232273	67232327	67234782	67234859	11625	11	6	121	5	250	125	0.000380689423503	0.00713206993032	0.478	0.924	-0.446
25323	DNMT3B	DNMT3B	chr20	+	31381341	31381401	31380431	31380576	31383214	31383340	25323	0	9	57	40	184	125	0.000385583933279	0.00721979976552	0.0	0.492	-0.492
18677	AXIN1	AXIN1	chr16	-	359972	360069	354303	354441	364542	364683	18677	114	13	234	4	221	125	0.000385826597501	0.00722037842755	0.832	0.971	-0.139
22213	KMT2D	KMT2D	chr12	-	49424383	49424551	49424062	49424222	49424957	49427747	22213	15	7	35	0	250	125	0.000386974830101	0.00723789401095	0.517	1.0	-0.483
19595	SRPK1	SRPK1	chr6	-	35838057	35838271	35837258	35837678	35838710	35838736	19595	53	4	741	2	250	125	0.00038827648849	0.00725825845836	0.869	0.995	-0.126
28486	CTBP2	CTBP2	chr10	-	126681263	126681381	126676417	126678267	126681770	126681898	28486	711	14	1252	3	242	125	0.000388976145644	0.00726735322631	0.963	0.995	-0.032
29051	USP7	USP7	chr16	-	8992977	8993045	8992387	8992496	8993460	8993614	29051	502	14	511	0	192	125	0.000394386097955	0.00736439363744	0.959	1.0	-0.041
17352	PARP12	PARP12	chr7	-	139737514	139737656	139734034	139734131	139741443	139741639	17352	31	5	180	1	250	125	0.000394798742547	0.00736806388868	0.756	0.989	-0.233
27193	IGF2BP2	IGF2BP2	chr3	-	185367190	185367322	185364812	185364926	185369881	185369956	27193	398	16	1044	10	250	125	0.000396940696876	0.00740398629178	0.926	0.981	-0.055
3703	CRBN	CRBN	chr3	-	3216846	3216950	3215742	3215945	3221304	3221401	3703	45	8	72	0	228	125	0.00039807284463	0.00742104416804	0.755	1.0	-0.245
22376	CPEB4	CPEB4	chr5	+	173359452	173359503	173337525	173337607	173371969	173372143	22376	6	16	52	22	175	125	0.000399846951815	0.0074459757051	0.211	0.628	-0.417
24497	PACSIN2	PACSIN2	chr22	-	43272893	43273016	43272142	43272339	43275053	43275175	24497	610	12	1110	1	247	125	0.000399780534603	0.0074459757051	0.963	0.998	-0.035
4083	SLC35D2	SLC35D2	chr9	-	99107580	99107683	99106185	99106278	99113384	99113453	4083	31	4	400	2	227	125	0.000401064644229	0.00746457487679	0.81	0.991	-0.181
19781	HIAT1	HIAT1	chr1	+	100535169	100535241	100533532	100533751	100542720	100542833	19781	101	10	166	1	196	125	0.000402256023833	0.00748266429058	0.866	0.991	-0.125
19232	AHSA1	AHSA1	chr14	+	77934799	77934851	77931881	77932010	77935419	77935815	19232	393	14	357	0	176	125	0.000403844529612	0.00750811718985	0.952	1.0	-0.048
25650	RBMS3-AS3	RBMS3-AS3	chr3	-	29315813	29315920	29305684	29306248	29322221	29322430	25650	12	0	0	4	231	125	0.000405412572974	0.00752669646795	1.0	0.0	1.0
281	G2E3	G2E3	chr14	+	31074710	31075018	31071204	31071337	31077093	31077275	281	74	7	144	0	250	125	0.000405947584965	0.00752669646795	0.841	1.0	-0.159
30798	TXN2	TXN2	chr22	-	36872779	36872903	36863092	36863964	36876621	36876884	30798	847	15	978	47	248	125	0.000405739444857	0.00752669646795	0.966	0.913	0.053
34885	ITCH	ITCH	chr20	+	33012285	33012331	33001547	33001685	33026278	33026436	34885	68	5	369	0	170	125	0.000405705039741	0.00752669646795	0.909	1.0	-0.091
9478	KLHDC10	KLHDC10	chr7	+	129736760	129736847	129710348	129710649	129756284	129756506	9478	7	15	46	15	211	125	0.00040585409912	0.00752669646795	0.217	0.645	-0.428
34402	CHURC1	CHURC1	chr14	+	65392724	65392798	65390708	65390844	65398855	65402084	34402	63	28	231	36	198	125	0.000406400056378	0.00753099060996	0.587	0.802	-0.215
27814	SEC11A	SEC11A	chr15	-	85257961	85258097	85234765	85234875	85259255	85259691	27814	56	231	149	1158	250	125	0.000406753787306	0.00753345132307	0.108	0.06	0.048
26688	TMEM135	TMEM135	chr11	+	86868382	86868448	86802403	86802437	86947679	86947726	26688	39	8	96	1	190	125	0.000407042453648	0.0075347049631	0.762	0.984	-0.222
2640	ECE1	ECE1	chr1	-	21560050	21560154	21554423	21554534	21562342	21562420	2640	289	8	1352	0	228	125	0.000409859067989	0.00758272633816	0.952	1.0	-0.048
27363	PHTF1	PHTF1	chr1	-	114255900	114256060	114254561	114254735	114267380	114267515	27363	86	6	231	0	250	125	0.000411338844981	0.00760597646275	0.878	1.0	-0.122
27679	SUV39H2	SUV39H2	chr10	+	14923498	14923644	14920864	14920959	14938844	14938976	27679	2	4	24	0	250	125	0.000412121325737	0.00760806759267	0.2	1.0	-0.8
31245	NFKBIE	NFKBIE	chr6	-	44229362	44229585	44228187	44228276	44230296	44230399	31245	164	8	281	0	250	125	0.00041182982484	0.00760806759267	0.911	1.0	-0.089
35917	GALT	GALT	chr9	+	34647488	34647564	34647085	34647255	34647828	34647958	35917	38	9	52	0	200	125	0.000411962292647	0.00760806759267	0.725	1.0	-0.275
38414	ATRIP	ATRIP	chr3	+	48505980	48506061	48505439	48505531	48506229	48506482	38414	9	9	70	8	205	125	0.000413897201325	0.00763671692293	0.379	0.842	-0.463
2253	SF3B3	SF3B3	chr16	+	70594371	70594494	70590788	70590932	70597778	70597953	2253	111	6	443	1	247	125	0.00041452974913	0.00764425140946	0.903	0.996	-0.093
11956	PICALM	PICALM	chr11	-	85701292	85701421	85694908	85695016	85707868	85707972	11956	78	94	339	741	250	125	0.000416586654505	0.0076739727858	0.293	0.186	0.107
4616	FCGRT	FCGRT	chr19	+	50028713	50028830	50027763	50028033	50029266	50029685	4616	393	0	292	10	241	125	0.000416591595346	0.0076739727858	1.0	0.938	0.062
27866	UBE2J2	UBE2J2	chr1	-	1203241	1203372	1198725	1198766	1209045	1209234	27866	86	6	328	1	250	125	0.000418881233018	0.00771198347852	0.878	0.994	-0.116
9061	SDHA	SDHA	chr5	+	225533	225677	224474	224636	225997	226162	9061	317	13	962	8	250	125	0.000419878437179	0.00772617111306	0.924	0.984	-0.06
13459	RXRB	RXRB	chr6	-	33163683	33163813	33163346	33163479	33164210	33164383	13459	182	9	253	0	250	125	0.000420232015204	0.00772850648458	0.91	1.0	-0.09
27284	AMACR	AMACR	chr5	-	34004678	34004839	33998745	33998932	34005860	34006004	27284	4	5	128	9	250	125	0.000421878861046	0.00775461106474	0.286	0.877	-0.591
28940	GBF1	GBF1	chr10	+	104123012	104123153	104122231	104122421	104123466	104123555	28940	114	15	314	9	250	125	0.000422946085163	0.00777003915183	0.792	0.946	-0.154
28817	BCL2L12	BCL2L12	chr19	+	50173472	50173745	50172280	50172372	50176954	50177173	28817	445	37	340	8	250	125	0.000426076775266	0.00782333861403	0.857	0.955	-0.098
12352	RFT1	RFT1	chr3	-	53155714	53155816	53153899	53154037	53156389	53156579	12352	30	4	183	0	226	125	0.000426648984969	0.00782962887002	0.806	1.0	-0.194
859	MMS19	MMS19	chr10	-	99221252	99221379	99220663	99220764	99221584	99221653	859	73	5	537	2	250	125	0.00042688394878	0.00782972673564	0.88	0.993	-0.113
9981	BECN1	BECN1	chr17	-	40963672	40963815	40962149	40962946	40966541	40966691	9981	83	21	297	23	250	125	0.000429291296105	0.00786964802328	0.664	0.866	-0.202
19977	ELMO2	ELMO2	chr20	-	45022167	45022240	45021731	45021782	45022687	45022728	19977	44	11	104	3	197	125	0.000430628606768	0.00788992133529	0.717	0.957	-0.24
9261	TCF7L2	TCF7L2	chr10	+	114918425	114918476	114917779	114917828	114920377	114920450	9261	12	0	25	26	175	125	0.000431558695966	0.00790271581974	1.0	0.407	0.593
11567	BTN3A2	BTN3A2	chr6	+	26370549	26370831	26368792	26369140	26373124	26373325	11567	37	0	21	8	250	125	0.000432912635807	0.00792071302542	1.0	0.568	0.432
12392	LGR4	LGR4	chr11	-	27413993	27414065	27412640	27412712	27493664	27494334	12392	34	4	227	0	196	125	0.000433026884156	0.00792071302542	0.844	1.0	-0.156
4723	TMEM206	TMEM206	chr1	-	212550903	212551048	212537815	212538718	212553236	212553379	4723	27	7	112	2	250	125	0.000433238401983	0.00792071302542	0.659	0.966	-0.307
27644	LAS1L	LAS1L	chrX	-	64748139	64748249	64744844	64744930	64749091	64749138	27644	170	7	419	0	234	125	0.000433549487986	0.00792215267517	0.928	1.0	-0.072
28332	AGPAT5	AGPAT5	chr8	+	6605190	6605349	6590081	6590171	6612571	6612695	28332	36	10	117	4	250	125	0.000435225716288	0.00794852236115	0.643	0.936	-0.293
5519	TPP1	TPP1	chr11	-	6638531	6638659	6638205	6638384	6638856	6639007	5519	276	11	293	0	250	125	0.000436617108755	0.00796966464519	0.926	1.0	-0.074
34621	TRAPPC1	TRAPPC1	chr17	-	7834823	7834894	7834328	7834467	7835048	7835267	34621	111	6	1584	10	195	125	0.000436940537262	0.00797130096256	0.922	0.99	-0.068
36391	MYEF2	MYEF2	chr15	-	48443296	48443368	48441359	48441568	48443669	48443768	36391	198	114	256	247	196	125	0.000438242489556	0.00799077762909	0.526	0.398	0.128
17534	FBRS	FBRS	chr16	+	30672500	30672536	30671583	30671763	30672624	30672654	17534	112	8	196	0	160	125	0.000438832634815	0.00799726154425	0.916	1.0	-0.084
37259	RPN2	RPN2	chr20	+	35862422	35862498	35860698	35860794	35864982	35865112	37259	969	7	2332	0	200	125	0.000441968739001	0.00805011116117	0.989	1.0	-0.011
12442	CDK11B	CDK11B	chr1	-	1654026	1654073	1653034	1653150	1654146	1654271	12442	68	187	38	228	171	125	0.00044519844275	0.00809563552653	0.21	0.109	0.101
22855	CD151	CD151	chr11	+	834529	834591	832951	833022	836062	836153	22855	127	18	1129	53	186	125	0.000445240834509	0.00809563552653	0.826	0.935	-0.109
26082	TMEM2	TMEM2	chr9	-	74300658	74300762	74298281	74300309	74305007	74305162	26082	324	11	481	1	228	125	0.000445784884669	0.00809563552653	0.942	0.996	-0.054
34158	TUFT1	TUFT1	chr1	+	151534566	151534641	151512780	151512902	151535060	151535162	34158	1	11	215	151	199	125	0.000445626350095	0.00809563552653	0.054	0.472	-0.418
39820	BCL7B	BCL7B	chr7	-	72957877	72957974	72954211	72954382	72966496	72966572	39820	311	2	598	28	221	125	0.000445351379438	0.00809563552653	0.989	0.924	0.065
5469	CDK16	CDK16	chrX	+	47086777	47086868	47086579	47086622	47087965	47088043	5469	427	10	1393	0	215	125	0.000446046084269	0.00809563552653	0.961	1.0	-0.039
9982	BECN1	BECN1	chr17	-	40963672	40963815	40962149	40962946	40965965	40966026	9982	188	4	578	56	250	125	0.000446130133277	0.00809563552653	0.959	0.838	0.121
1973	POMT2	POMT2	chr14	-	77769177	77769286	77765797	77765904	77771034	77771143	1973	30	5	106	0	233	125	0.000447358270355	0.00811360369377	0.763	1.0	-0.237
14294	CALU	CALU	chr7	+	128394315	128394509	128388626	128388858	128398924	128399091	14294	889	14	3220	9	250	125	0.000450249363631	0.00816169726301	0.969	0.994	-0.025
24226	MFN2	MFN2	chr1	+	12064881	12064984	12064565	12064670	12065767	12065988	24226	186	7	503	0	227	125	0.000451826636503	0.00818283060885	0.936	1.0	-0.064
28051	LPCAT3	LPCAT3	chr12	-	7092592	7092700	7091836	7091943	7125577	7125842	28051	117	7	241	0	232	125	0.000452086395712	0.00818283060885	0.9	1.0	-0.1
37400	HACD3	HACD3	chr15	+	65851017	65851069	65849076	65849241	65855111	65855222	37400	117	1	1213	0	176	125	0.000452135169284	0.00818283060885	0.988	1.0	-0.012
34628	PARL	PARL	chr3	-	183560085	183560235	183558357	183558428	183562018	183562114	34628	185	6	412	51	250	125	0.000453369238276	0.00820081215782	0.939	0.802	0.137
23116	CREM	CREM	chr10	+	35437295	35437419	35415768	35416121	35467816	35467914	23116	95	1	92	14	248	125	0.000456166785067	0.00824704075845	0.98	0.768	0.212
6910	OPA1	OPA1	chr3	+	193335572	193335626	193334966	193335074	193336657	193336725	6910	45	62	46	157	178	125	0.000458515779794	0.00828511528545	0.338	0.171	0.167
12940	SEC24B	SEC24B	chr4	+	110402832	110402937	110394159	110394342	110412482	110412563	12940	22	64	80	86	229	125	0.000459121553451	0.00828891368743	0.158	0.337	-0.179
7361	KIAA0100	KIAA0100	chr17	-	26947526	26947648	26946877	26947033	26948005	26948188	7361	272	8	917	2	246	125	0.000459212187452	0.00828891368743	0.945	0.996	-0.051
12886	CCNB1IP1	CCNB1IP1	chr14	-	20797332	20797532	20794874	20794952	20801412	20801471	12886	240	0	148	8	250	125	0.000459722253437	0.00829151042073	1.0	0.902	0.098
41030	PTK7	PTK7	chr6	+	43106586	43106720	43100158	43100425	43109405	43109555	41030	190	12	359	3	250	125	0.000460024337053	0.00829151042073	0.888	0.984	-0.096
4764	TSFM	TSFM	chr12	+	58186768	58186856	58180822	58180945	58189959	58191370	4764	57	8	364	7	212	125	0.000460085571048	0.00829151042073	0.808	0.968	-0.16
31267	COX15	COX15	chr10	-	101478102	101478257	101476104	101476218	101480743	101480825	31267	102	17	253	10	250	125	0.000461891834548	0.00831966501985	0.75	0.927	-0.177
35023	NSA2	NSA2	chr5	+	74068137	74068246	74066455	74066635	74069692	74069885	35023	39	808	11	713	233	125	0.000463891557479	0.00835127266915	0.025	0.008	0.017
24009	EDRF1	EDRF1	chr10	+	127417571	127417673	127414250	127414407	127417926	127418048	24009	11	11	69	10	226	125	0.000475005252672	0.00854683593686	0.356	0.792	-0.436
15663	KIF9	KIF9	chr3	-	47323629	47323875	47318771	47318869	47323984	47324337	15663	22	22	11	51	250	125	0.000475686298838	0.00855006627911	0.333	0.097	0.236
6009	CD44	CD44	chr11	+	35243200	35243279	35236398	35236461	35250675	35253949	6009	411	3	2392	2	203	125	0.000475682665962	0.00855006627911	0.988	0.999	-0.011
16187	E2F6	E2F6	chr2	-	11595467	11595600	11593707	11593924	11597304	11597359	16187	3	45	21	44	250	125	0.000476838149541	0.00856625415432	0.032	0.193	-0.161
16167	MICALL1	MICALL1	chr22	+	38317978	38318433	38315042	38315185	38320666	38320724	16167	50	5	361	2	250	125	0.000478947786815	0.00859962226805	0.833	0.989	-0.156
23544	HMGCL	HMGCL	chr1	-	24137225	24137289	24134624	24134813	24143164	24143260	23544	8	8	55	5	188	125	0.000480772559518	0.00862479821446	0.399	0.88	-0.481
34234	PLEKHG3	PLEKHG3	chr14	+	65195713	65195811	65194310	65194700	65197359	65197406	34234	30	5	166	1	222	125	0.000480855834991	0.00862479821446	0.772	0.989	-0.217
40800	DRAM2	DRAM2	chr1	-	111667363	111667503	111663137	111663315	111668848	111668916	40800	124	13	445	10	250	125	0.000483292512731	0.00866394574479	0.827	0.957	-0.13
1897	ARFGAP1	ARFGAP1	chr20	+	61908556	61908657	61907831	61908003	61909468	61909555	1897	242	19	354	6	225	125	0.000483999217408	0.00867066310601	0.876	0.97	-0.094
39239	DNPEP	DNPEP	chr2	-	220246700	220246861	220246266	220246306	220249087	220249165	39239	65	5	240	0	250	125	0.000484175808835	0.00867066310601	0.867	1.0	-0.133
39237	BCORL1	BCORL1	chrX	+	129158964	129159354	129156871	129156952	129162609	129162836	39237	256	13	49	12	250	125	0.000490419466547	0.00877786485609	0.908	0.671	0.237
39700	KIAA1958	KIAA1958	chr9	+	115380150	115380234	115336336	115337531	115407929	115408102	39700	18	10	2	15	208	125	0.000491452716952	0.00879174359387	0.52	0.074	0.446
6405	ITGAV	ITGAV	chr2	+	187541539	187541662	187540546	187540654	187541923	187545629	6405	115	5	1017	1	247	125	0.000491807666379	0.0087934798115	0.921	0.998	-0.077
31103	GTF2I	GTF2I	chr7	+	74129176	74129236	74125362	74125440	74131213	74131270	31103	26	171	27	497	184	125	0.00049425750069	0.00883265094393	0.094	0.036	0.058
30976	PYCR1	PYCR1	chr17	-	79892528	79892621	79890261	79891252	79892801	79893023	30976	22	6	176	4	217	125	0.000494814742034	0.00883797708703	0.679	0.962	-0.283
18756	ATP6V0B	ATP6V0B	chr1	+	44441471	44441520	44440319	44440779	44441761	44441845	18756	366	33	671	23	173	125	0.000503434707613	0.00898723205523	0.889	0.955	-0.066
16539	FARSB	FARSB	chr2	-	223511519	223511715	223507569	223507724	223513458	223513514	16539	18	47	42	359	250	125	0.000504479462265	0.00899806361833	0.161	0.055	0.106
19404	TRMT1	TRMT1	chr19	-	13226810	13226866	13226092	13226280	13226959	13227245	19404	57	9	109	1	180	125	0.000504810380239	0.00899806361833	0.815	0.987	-0.172
28410	PPP3CB	PPP3CB	chr10	-	75199629	75199659	75196185	75198178	75204482	75204580	28410	32	37	143	61	154	125	0.000504833143733	0.00899806361833	0.412	0.656	-0.244
5616	RBFOX2	RBFOX2	chr22	-	36152151	36152191	36142519	36142608	36155934	36156067	5616	161	22	204	68	164	125	0.000508558016592	0.00905971927468	0.848	0.696	0.152
30804	CREBBP	CREBBP	chr16	-	3841981	3842095	3832684	3832927	3843386	3843627	30804	255	21	149	1	238	125	0.000509135684303	0.00906527385257	0.864	0.987	-0.123
40771	MAPKAP1	MAPKAP1	chr9	-	128268588	128268696	128246721	128246862	128305337	128305447	40771	110	26	449	229	232	125	0.000511203446214	0.00909734024298	0.695	0.514	0.181
20888	ITPK1	ITPK1	chr14	-	93542939	93542964	93483020	93483146	93581413	93581529	20888	166	16	174	2	149	125	0.000514597695838	0.00915296694574	0.897	0.986	-0.089
23840	NT5C2	NT5C2	chr10	-	104940987	104941085	104934614	104934739	104952992	104953063	23840	19	41	84	60	222	125	0.000515271483103	0.00916017297151	0.207	0.441	-0.234
32825	HPS1	HPS1	chr10	-	100195028	100195171	100193739	100193848	100195391	100195529	32825	132	19	369	15	250	125	0.000517015984834	0.00918639605778	0.776	0.925	-0.149
6007	CD44	CD44	chr11	+	35231511	35231601	35211381	35211612	35232792	35232996	6007	3	2	2141	10	214	125	0.000518103723097	0.00920092846169	0.467	0.992	-0.525
38128	CCDC78	CCDC78	chr16	-	775412	775580	775236	775293	775793	775880	38128	31	9	42	0	250	125	0.000519666307849	0.00922387407534	0.633	1.0	-0.367
15658	YIF1A	YIF1A	chr11	-	66053171	66053229	66052851	66053007	66055068	66055147	15658	129	8	453	3	182	125	0.000520659999009	0.00923670342675	0.917	0.99	-0.073
22865	PAPD4	PAPD4	chr5	+	78938666	78938733	78936927	78937019	78940945	78941015	22865	22	7	131	4	191	125	0.000524134530332	0.00929350758228	0.673	0.955	-0.282
32886	MRPS35	MRPS35	chr12	+	27888379	27888489	27863705	27863888	27890471	27890541	32886	58	4	482	0	234	125	0.000527097096107	0.00934117967046	0.886	1.0	-0.114
14389	SEMA4A	SEMA4A	chr1	+	156144612	156144731	156142616	156142797	156144876	156145034	14389	20	7	41	0	243	125	0.000528555822875	0.009362165139	0.595	1.0	-0.405
21459	ZNF83	ZNF83	chr19	-	53177434	53177506	53164014	53164096	53193695	53193834	21459	0	32	11	31	196	125	0.000533367102457	0.00944248083722	0.0	0.185	-0.185
40011	EFEMP1	EFEMP1	chr2	-	56104880	56105000	56102080	56102200	56108746	56108869	40011	154	2	171	18	244	125	0.00053440133647	0.0094558808353	0.975	0.83	0.145
13624	HEXA	HEXA	chr15	-	72646031	72646078	72645408	72645519	72647899	72647965	13624	273	18	508	8	171	125	0.000535663856891	0.00947330421598	0.917	0.979	-0.062
19535	NRD1	NRD1	chr1	-	52256204	52256321	52255239	52255329	52256571	52256662	19535	397	16	1365	15	241	125	0.000536479085546	0.00948280320366	0.928	0.979	-0.051
19733	PCYT2	PCYT2	chr17	-	79863257	79863323	79862941	79863030	79863545	79863611	19733	138	8	655	5	190	125	0.000538434240917	0.00950750508159	0.919	0.989	-0.07
29808	DAG1	DAG1	chr3	+	49530255	49530406	49507564	49507866	49547851	49548252	29808	0	54	14	72	250	125	0.000538202032845	0.00950750508159	0.0	0.089	-0.089
26173	CTR9	CTR9	chr11	+	10793091	10793163	10792033	10792179	10794066	10794202	26173	348	18	180	0	196	125	0.000540048555599	0.00953107432726	0.925	1.0	-0.075
9767	USP14	USP14	chr18	+	192841	192900	180235	180339	196636	196767	9767	133	6	718	0	183	125	0.000541934590375	0.00955941217176	0.938	1.0	-0.062
9358	CES2	CES2	chr16	+	66975670	66975751	66975408	66975549	66976007	66976152	9358	44	6	105	0	205	125	0.00054229720214	0.00956086230681	0.817	1.0	-0.183
22994	TBCE	TBCE	chr1	+	235564817	235564902	235543333	235543464	235577747	235577933	22994	43	9	201	6	209	125	0.000545050490926	0.00960443751375	0.741	0.952	-0.211
19797	HELZ2	HELZ2	chr20	-	62193424	62193556	62193175	62193337	62193640	62193735	19797	113	13	83	0	250	125	0.000547800191604	0.00964790451091	0.813	1.0	-0.187
2369	TMEM218	TMEM218	chr11	-	124972027	124972247	124971096	124971152	124972629	124972705	2369	3	8	10	0	250	125	0.000548997336501	0.00966399699673	0.158	1.0	-0.842
3335	TPD52L2	TPD52L2	chr20	+	62514102	62514173	62505020	62505169	62520542	62520591	3335	140	7	417	1	195	125	0.000550342081537	0.00968266973899	0.928	0.996	-0.068
22579	PAFAH1B1	PAFAH1B1	chr17	+	2575948	2576051	2573456	2573625	2577353	2577582	22579	681	13	966	0	227	125	0.000550751556466	0.00968487664818	0.966	1.0	-0.034
31461	DAZAP2	DAZAP2	chr12	+	51634654	51634823	51634126	51634245	51636113	51637717	31461	656	33	1383	28	250	125	0.000552149175644	0.00970444868141	0.909	0.961	-0.052
9959	COPZ1	COPZ1	chr12	+	54737008	54737100	54735989	54736071	54739243	54739299	9959	524	20	1439	17	216	125	0.00055376884143	0.00972790117787	0.938	0.98	-0.042
16833	IL4R	IL4R	chr16	+	27372086	27372136	27370236	27370315	27373572	27376099	16833	7	5	298	17	174	125	0.000559168777216	0.0098176814322	0.501	0.926	-0.425
32165	FAM204A	FAM204A	chr10	-	120101238	120101439	120095693	120095935	120101781	120101839	32165	94	35	200	28	250	125	0.000559455524614	0.0098176814322	0.573	0.781	-0.208
2323	CDCA3	CDCA3	chr12	-	6958486	6958593	6957971	6958362	6958728	6958947	2323	26	9	516	34	231	125	0.000560071556069	0.00982343613543	0.61	0.891	-0.281
412	PPP2R4	PPP2R4	chr9	+	131885330	131885417	131882791	131882889	131891263	131891389	412	107	11	924	22	211	125	0.000560361431418	0.00982346721186	0.852	0.961	-0.109
11626	TMEM134	TMEM134	chr11	-	67232526	67232571	67232273	67232327	67234782	67234859	11626	20	6	182	5	169	125	0.000561543477709	0.00983913050331	0.711	0.964	-0.253
19362	SENP5	SENP5	chr3	+	196650284	196650422	196630403	196630481	196654666	196654750	19362	99	5	51	15	250	125	0.000562167852068	0.00984501142885	0.908	0.63	0.278
26843	DLG1	DLG1	chr3	-	196846280	196846401	196842797	196842954	196857397	196857542	26843	115	5	679	0	245	125	0.00056481218751	0.00988624289401	0.921	1.0	-0.079
37416	INTS8	INTS8	chr8	+	95837120	95837295	95835517	95835789	95839490	95839631	37416	21	4	186	1	250	125	0.000565711788133	0.00989690858901	0.724	0.989	-0.265
6384	SLC25A33	SLC25A33	chr1	+	9630315	9630416	9627341	9627419	9633403	9633470	6384	783	30	188	21	225	125	0.000567816209979	0.00992863041623	0.935	0.833	0.102
7541	SBF1	SBF1	chr22	-	50895462	50895540	50894920	50895102	50897683	50897821	7541	117	49	109	16	202	125	0.000569862766847	0.00995930843731	0.596	0.808	-0.212
26505	SMPD4	SMPD4	chr2	-	130914823	130914969	130914157	130914248	130921946	130922018	26505	125	6	347	0	250	125	0.000571645785487	0.00998535161258	0.912	1.0	-0.088
24741	LIMCH1	LIMCH1	chr4	+	41672734	41672809	41668577	41668683	41673570	41673611	24741	0	83	26	238	199	125	0.000577285634049	0.0100787036683	0.0	0.064	-0.064
19961	DDX49	DDX49	chr19	+	19035041	19035117	19033412	19033553	19035431	19035508	19961	253	11	347	1	200	125	0.000579158862919	0.010106233239	0.935	0.995	-0.06
30489	ELK1	ELK1	chrX	-	47509319	47509425	47500630	47500874	47509821	47510003	30489	43	53	66	29	230	125	0.000579707273242	0.0101106285912	0.306	0.553	-0.247
36975	TPRA1	TPRA1	chr3	-	127294591	127294652	127294245	127294348	127294782	127294893	36975	81	24	237	23	185	125	0.00058044923923	0.0101132231528	0.695	0.874	-0.179
9952	LCOR	LCOR	chr10	+	98703869	98704002	98667424	98667504	98708764	98709052	9952	15	4	82	0	250	125	0.000580234100382	0.0101132231528	0.652	1.0	-0.348
40834	AP2B1	AP2B1	chr17	+	33997875	33997917	33984617	33984810	33998772	33998919	40834	77	47	564	665	166	125	0.000581618135551	0.0101284134667	0.552	0.39	0.162
37848	LRRC41	LRRC41	chr1	-	46746067	46746232	46745863	46745962	46746796	46747057	37848	379	13	608	3	250	125	0.000584091395524	0.0101662911246	0.936	0.99	-0.054
27043	ATP1B3	ATP1B3	chr3	+	141632493	141632678	141626008	141626116	141640818	141640905	27043	827	18	750	2	250	125	0.000585526657903	0.0101860726809	0.958	0.995	-0.037
18629	SEMA7A	SEMA7A	chr15	-	74707178	74707287	74706887	74707086	74708141	74708326	18629	101	1	1636	0	233	125	0.000588429852094	0.0102313578107	0.982	1.0	-0.018
23031	AARS2	AARS2	chr6	-	44278035	44278180	44274659	44274768	44278730	44278898	23031	20	5	68	0	250	125	0.000589162459268	0.0102388748082	0.667	1.0	-0.333
25697	ZSCAN12	ZSCAN12	chr6	-	28358372	28359519	28349967	28350386	28360678	28360823	25697	8	6	25	0	250	125	0.000591805568745	0.0102795692702	0.4	1.0	-0.6
20	LINC00152	LINC00152	chr2	+	87777640	87777749	87754973	87755164	87779741	87779942	20	10	2	14	36	233	125	0.000595091306489	0.01033137896	0.728	0.173	0.555
8975	ELMSAN1	ELMSAN1	chr14	-	74194160	74194227	74193532	74193675	74196342	74196688	8975	461	23	175	0	191	125	0.000596831856289	0.0103563235643	0.929	1.0	-0.071
28071	STK38	STK38	chr6	-	36467649	36467767	36466139	36466263	36474359	36474421	28071	23	3	317	0	242	125	0.000597431341718	0.0103614529291	0.798	1.0	-0.202
6526	CHD4	CHD4	chr12	-	6697463	6697588	6696877	6697115	6700631	6700749	6526	380	9	1082	2	249	125	0.000597945797909	0.0103651031374	0.955	0.996	-0.041
13867	FAHD2A	FAHD2A	chr2	+	96076274	96076334	96072688	96072905	96078181	96078290	13867	27	8	42	0	184	125	0.000599609545438	0.010384165829	0.696	1.0	-0.304
41026	ATG4B	ATG4B	chr2	+	242592926	242593025	242590678	242590750	242593960	242594062	41026	333	11	472	1	223	125	0.000599654588889	0.010384165829	0.944	0.996	-0.052
9689	ARHGAP17	ARHGAP17	chr16	-	24950684	24950918	24946790	24946960	24953307	24953464	9689	212	19	191	45	250	125	0.000601903766642	0.0104178237214	0.848	0.68	0.168
29807	ATXN2L	ATXN2L	chr16	+	28836686	28836723	28834368	28834879	28836944	28837001	29807	137	8	237	0	161	125	0.000605973758474	0.0104776304476	0.93	1.0	-0.07
6178	KANSL2	KANSL2	chr12	-	49072818	49072933	49065581	49065745	49073437	49073616	6178	120	39	143	16	239	125	0.000605720145003	0.0104776304476	0.617	0.824	-0.207
3178	PPP2R5C	PPP2R5C	chr14	+	102384167	102384284	102378737	102378810	102391477	102394328	3178	23	50	103	84	241	125	0.000606669425093	0.0104843423149	0.193	0.389	-0.196
16316	ESYT1	ESYT1	chr12	+	56525532	56525588	56525260	56525350	56525992	56526116	16316	499	12	1579	0	180	125	0.000609387123633	0.0105259740398	0.967	1.0	-0.033
34250	DZIP1L	DZIP1L	chr3	-	137790484	137790677	137786992	137787209	137796340	137796474	34250	6	5	27	0	250	125	0.000612565202052	0.010575511744	0.375	1.0	-0.625
22800	BROX	BROX	chr1	+	222895760	222895856	222892604	222892701	222897433	222897506	22800	35	7	192	4	220	125	0.000617597430715	0.0106569937222	0.74	0.965	-0.225
17528	FBRS	FBRS	chr16	+	30672624	30672654	30672500	30672536	30673740	30673789	17528	108	10	213	2	154	125	0.000625077676829	0.0107806138325	0.898	0.989	-0.091
11268	LAP3	LAP3	chr4	+	17598668	17598757	17597032	17597157	17600078	17600181	11268	144	6	511	0	213	125	0.000625726899712	0.0107863549542	0.934	1.0	-0.066
19518	THRAP3	THRAP3	chr1	+	36762183	36762371	36759451	36759536	36766486	36766685	19518	546	12	1046	3	250	125	0.000626106853871	0.010787450933	0.958	0.994	-0.036
34754	RNF103	RNF103	chr2	-	86839281	86839397	86830515	86832541	86847452	86847592	34754	681	30	184	0	240	125	0.000627373154329	0.0108038093147	0.922	1.0	-0.078
16310	C20orf24	C20orf24	chr20	+	35236292	35236403	35236117	35236221	35238003	35238133	16310	87	299	147	855	235	125	0.000628927845717	0.0108251149699	0.134	0.084	0.05
35388	ACTN1	ACTN1	chr14	-	69345705	69345786	69345174	69345240	69346678	69346825	35388	354	0	1849	47	205	125	0.000631336176456	0.0108610845654	1.0	0.96	0.04
3060	RAVER1	RAVER1	chr19	-	10428904	10429048	10428365	10428449	10429841	10429916	3060	365	13	288	0	250	125	0.000634541030857	0.0109107138321	0.934	1.0	-0.066
9485	HNRNPR	HNRNPR	chr1	-	23660010	23660124	23650048	23650225	23664246	23664354	9485	653	40	1534	43	238	125	0.000637072692911	0.0109487235938	0.896	0.949	-0.053
20264	GATAD2A	GATAD2A	chr19	+	19603114	19603247	19576148	19576423	19603389	19603521	20264	518	16	616	3	250	125	0.000638675510808	0.010970739996	0.942	0.99	-0.048
16491	RBPMS	RBPMS	chr8	+	30416403	30416473	30402010	30402141	30428153	30429778	16491	3	2	238	0	194	125	0.000641376951848	0.0110060543166	0.491	1.0	-0.509
6477	GANAB	GANAB	chr11	-	62394519	62394596	62394331	62394406	62394760	62394825	6477	743	14	2374	4	201	125	0.000641300217093	0.0110060543166	0.971	0.997	-0.026
19838	PCGF1	PCGF1	chr2	-	74733078	74733184	74732863	74732897	74733858	74734011	19838	21	5	69	0	230	125	0.000645980243028	0.0110794709993	0.695	1.0	-0.305
34720	CHTOP	CHTOP	chr1	+	153615702	153615840	153614718	153614905	153617539	153618782	34720	356	25	622	14	250	125	0.000647303615388	0.011096586915	0.877	0.957	-0.08
18201	RPL3	RPL3	chr22	-	39709638	39709734	39709195	39709315	39710111	39710213	18201	27576	343	20759	189	220	125	0.000650730644251	0.0111470213334	0.979	0.984	-0.005
40270	SEMA4B	SEMA4B	chr15	+	90764845	90764997	90764598	90764712	90766790	90766972	40270	59	4	1237	0	250	125	0.000650899477221	0.0111470213334	0.881	1.0	-0.119
34046	AMOTL2	AMOTL2	chr3	-	134077381	134077558	134074186	134076605	134078124	134078345	34046	581	9	717	36	250	125	0.000655434403076	0.0112134203922	0.97	0.909	0.061
39422	CEP63	CEP63	chr3	+	134266176	134266314	134264990	134265130	134267903	134268018	39422	40	33	40	92	250	125	0.000655108582631	0.0112134203922	0.377	0.179	0.198
38524	TRIM37	TRIM37	chr17	-	57078958	57079075	57075560	57076820	57089688	57089807	38524	81	2	134	25	241	125	0.000658377175445	0.0112581176285	0.955	0.735	0.22
24639	ANKRD52	ANKRD52	chr12	-	56641806	56642008	56641470	56641558	56642278	56642350	24639	45	5	609	6	250	125	0.000659760484437	0.0112648238547	0.818	0.981	-0.163
40399	LGALS1	LGALS1	chr22	+	38074489	38074661	38072992	38073072	38075609	38075809	40399	6488	32	3246	37	250	125	0.000659496950471	0.0112648238547	0.99	0.978	0.012
7990	SFI1	SFI1	chr22	+	31976257	31976350	31974367	31974438	31979860	31979958	7990	23	13	59	5	217	125	0.000659381513743	0.0112648238547	0.505	0.872	-0.367
35042	CUEDC1	CUEDC1	chr17	-	55946482	55946554	55943834	55943905	55948646	55948730	35042	25	4	130	0	196	125	0.00066484265597	0.0113459159362	0.799	1.0	-0.201
2595	RNH1	RNH1	chr11	-	504823	504996	502061	502249	506608	506821	2595	47	4	13	10	250	125	0.000665887997866	0.0113580705669	0.855	0.394	0.461
[truncated: 32,098 more rows]
