# Supplementary material for: Characterization of alternative mRNA splicing in cultured cell populations representing progressive stages of human fetal kidney development
Source: Sci Rep. 2022 Nov 15;12:19548. doi: 10.1038/s41598-022-24147-z (PMC9666651; doi:10.1038/s41598-022-24147-z)
Supplement: Supplementary file 13 — Supplementary Information 13. [file 41598_2022_24147_MOESM13_ESM.zip › _Program/Data/rMATS/W037-NPS3/MATS_output/SE.MATS.ReadsOnTargetAndJunctionCounts.txt]

ID	GeneID	geneSymbol	chr	strand	exonStart_0base	exonEnd	upstreamES	upstreamEE	downstreamES	downstreamEE	ID	IC_SAMPLE_1	SC_SAMPLE_1	IC_SAMPLE_2	SC_SAMPLE_2	IncFormLen	SkipFormLen	PValue	FDR	IncLevel1	IncLevel2	IncLevelDifference
10105	AHCYL1	AHCYL1	chr1	+	110558046	110558153	110557384	110557479	110558965	110559082	10105	156	35	961	0	232	125	0.0	0.0	0.706	1.0	-0.294
10303	KRAS	KRAS	chr12	-	25368370	25368494	25357722	25362845	25378547	25378707	10303	4	176	101	171	249	125	0.0	0.0	0.011	0.229	-0.218
10370	ABI1	ABI1	chr10	-	27060003	27060018	27059173	27059274	27065993	27066170	10370	93	34	4	394	140	125	0.0	0.0	0.709	0.009	0.7
10636	SRSF2	SRSF2	chr17	-	74731853	74731957	74730196	74731240	74732235	74732546	10636	475	1335	156	1838	229	125	0.0	0.0	0.163	0.044	0.119
10660	YAP1	YAP1	chr11	+	102080247	102080295	102076623	102076805	102094352	102094483	10660	58	163	386	149	173	125	0.0	0.0	0.205	0.652	-0.447
10824	STAU1	STAU1	chr20	-	47782533	47782822	47770469	47770608	47790731	47790806	10824	288	120	103	285	414	125	0.0	0.0	0.42	0.098	0.322
10900	MYO1B	MYO1B	chr2	+	192265474	192265561	192265107	192265194	192272840	192272915	10900	223	28	69	187	212	125	0.0	0.0	0.824	0.179	0.645
10901	MYO1B	MYO1B	chr2	+	192265474	192265561	192265107	192265194	192267357	192267444	10901	444	9	109	45	212	125	0.0	0.0	0.967	0.588	0.379
10904	MYO1B	MYO1B	chr2	+	192267357	192267444	192265107	192265194	192272840	192272915	10904	108	28	86	187	212	125	0.0	0.0	0.695	0.213	0.482
11364	CSNK1D	CSNK1D	chr17	-	80203851	80203915	80200536	80202707	80206750	80206890	11364	409	275	666	18	189	125	0.0	0.0	0.496	0.961	-0.465
1188	DDX3X	DDX3X	chrX	+	41198288	41198336	41196660	41196718	41200736	41200869	1188	1281	82	1821	7	173	125	0.0	0.0	0.919	0.995	-0.076
11968	PICALM	PICALM	chr11	-	85689112	85689136	85687665	85687725	85692171	85692271	11968	67	108	1217	69	149	125	0.0	0.0	0.342	0.937	-0.595
1209	KRT8	KRT8	chr12	-	53292244	53292303	53290970	53291402	53292462	53292683	1209	5	0	14848	1	184	125	0.0	0.0	1.0	1.0	0.0
1210	KRT8	KRT8	chr12	-	53294942	53295003	53294371	53294467	53295647	53295856	1210	5	0	31216	1	186	125	0.0	0.0	1.0	1.0	0.0
12185	ITGB1	ITGB1	chr10	-	33208812	33209012	33200813	33201052	33209172	33209313	12185	1400	9	22530	7	325	125	0.0	0.0	0.984	0.999	-0.015
12257	RPL17	RPL17	chr18	-	47018105	47018203	47017901	47017954	47018644	47018834	12257	108	58	189	732	223	125	0.0	0.0	0.511	0.126	0.385
12454	CLTB	CLTB	chr5	-	175833157	175833709	175824930	175825048	175837257	175837304	12454	277	203	42	447	677	125	0.0	0.0	0.201	0.017	0.184
12509	MYL6	MYL6	chr12	+	56553370	56553514	56552467	56552495	56553758	56553932	12509	6240	228	28662	236	269	125	0.0	0.0	0.927	0.983	-0.056
12511	MYL6	MYL6	chr12	+	56554409	56554454	56554026	56554104	56555170	56555366	12511	2183	408	2098	6738	170	125	0.0	0.0	0.797	0.186	0.611
12534	SMC5	SMC5	chr9	+	72961520	72961565	72959059	72959185	72961981	72962077	12534	199	0	124	54	170	125	0.0	0.0	1.0	0.628	0.372
12576	HSP90AB1	HSP90AB1	chr6	+	44216353	44216513	44214694	44214932	44217113	44217320	12576	10663	134	10759	14	285	125	0.0	0.0	0.972	0.997	-0.025
12707	RBM10	RBM10	chrX	+	47034417	47034491	47032526	47032596	47035898	47035985	12707	200	53	382	5	199	125	0.0	0.0	0.703	0.98	-0.277
12889	C21orf59	C21orf59	chr21	-	33974581	33974677	33973983	33974283	33975470	33975602	12889	276	47	817	6	221	125	0.0	0.0	0.769	0.987	-0.218
13017	SREK1	SREK1	chr5	+	65454636	65454760	65449290	65449424	65455046	65455162	13017	252	29	29	87	249	125	0.0	0.0	0.814	0.143	0.671
13061	SSBP3	SSBP3	chr1	-	54723741	54723822	54722799	54722859	54747110	54747200	13061	79	227	134	75	206	125	0.0	0.0	0.174	0.52	-0.346
1306	MMP7	MMP7	chr11	-	102395666	102395795	102393970	102394132	102398254	102398403	1306	3	0	12106	1	254	125	0.0	0.0	1.0	1.0	0.0
13257	NUBP2	NUBP2	chr16	+	1836757	1836956	1836537	1836656	1837677	1837832	13257	76	61	367	24	324	125	0.0	0.0	0.325	0.855	-0.53
13337	TFDP1	TFDP1	chr13	+	114292132	114292211	114290848	114291015	114294434	114295788	13337	111	40	909	27	204	125	0.0	0.0	0.63	0.954	-0.324
13464	RXRB	RXRB	chr6	-	33163139	33163231	33162721	33162827	33163346	33163479	13464	65	51	196	9	217	125	0.0	0.0	0.423	0.926	-0.503
13814	ADRM1	ADRM1	chr20	+	60883423	60883526	60883076	60883234	60883710	60883918	13814	390	400	1266	47	228	125	0.0	0.0	0.348	0.937	-0.589
13956	SH3YL1	SH3YL1	chr2	-	242797	242871	234159	234272	247537	247602	13956	23	21	1	232	199	125	0.0	0.0	0.408	0.003	0.405
14293	CALU	CALU	chr7	+	128387606	128388421	128379345	128379486	128388626	128388858	14293	795	143	245	686	940	125	0.0	0.0	0.425	0.045	0.38
14351	ITGB3BP	ITGB3BP	chr1	-	63913235	63913285	63912476	63912527	63919588	63919645	14351	64	2	49	130	175	125	0.0	0.0	0.958	0.212	0.746
14376	CLSTN1	CLSTN1	chr1	-	9797555	9797612	9795942	9796100	9801151	9801314	14376	368	3	422	517	182	125	0.0	0.0	0.988	0.359	0.629
14377	CLSTN1	CLSTN1	chr1	-	9816538	9816568	9815171	9815367	9833329	9833452	14377	156	68	24	639	155	125	0.0	0.0	0.649	0.029	0.62
14455	CCDC50	CCDC50	chr3	+	191092850	191093378	191087707	191087825	191097947	191098063	14455	42	153	633	470	653	125	0.0	0.0	0.05	0.205	-0.155
14654	VEGFA	VEGFA	chr6	+	43748468	43748540	43746625	43746655	43749692	43749824	14654	76	297	364	324	197	125	0.0	0.0	0.14	0.416	-0.276
14904	SVIL	SVIL	chr10	-	29815889	29815985	29813400	29813644	29818633	29818773	14904	64	47	6	491	221	125	0.0	0.0	0.435	0.007	0.428
14929	PLEKHA1	PLEKHA1	chr10	+	124187791	124187936	124186457	124186547	124189139	124191871	14929	21	1	25	239	270	125	0.0	0.0	0.907	0.046	0.861
15005	SLC4A7	SLC4A7	chr3	-	27472788	27473160	27465527	27465643	27475406	27475595	15005	37	35	1	181	497	125	0.0	0.0	0.21	0.001	0.209
15007	SLC4A7	SLC4A7	chr3	-	27450846	27451021	27446320	27446454	27453132	27453239	15007	45	39	363	2	300	125	0.0	0.0	0.325	0.987	-0.662
15056	P2RX5-TAX1BP3	P2RX5-TAX1BP3	chr17	-	3567488	3567566	3566186	3567179	3567972	3568092	15056	223	29	2175	14	203	125	0.0	0.0	0.826	0.99	-0.164
1520	SNHG6	SNHG6	chr8	-	67834558	67834627	67834164	67834349	67834848	67834960	1520	1377	298	934	19	194	125	0.0	0.0	0.749	0.969	-0.22
15223	TJP1	TJP1	chr15	-	30011980	30012220	30010469	30011342	30012561	30012912	15223	97	171	560	157	365	125	0.0	0.0	0.163	0.55	-0.387
15242	SLC25A39	SLC25A39	chr17	-	42397989	42398099	42397722	42397804	42398425	42398599	15242	480	55	2054	9	235	125	0.0	0.0	0.823	0.992	-0.169
15651	GUK1	GUK1	chr1	+	228336071	228336157	228335315	228335400	228336365	228336655	15651	1061	224	1409	78	211	125	0.0	0.0	0.737	0.915	-0.178
15778	AK2	AK2	chr1	-	33497144	33497262	33490042	33490168	33502336	33502512	15778	65	183	29	786	243	125	0.0	0.0	0.154	0.019	0.135
1632	MORF4L2	MORF4L2	chrX	-	102939608	102939657	102930425	102931979	102940098	102940188	1632	72	100	240	42	174	125	0.0	0.0	0.341	0.804	-0.463
16736	GMPPB	GMPPB	chr3	-	49759663	49759791	49759397	49759580	49760404	49760547	16736	48	29	195	1	253	125	0.0	0.0	0.45	0.99	-0.54
17149	OAZ1	OAZ1	chr19	+	2271383	2271529	2269484	2269743	2271780	2271953	17149	3915	148	7116	16	271	125	0.0	0.0	0.924	0.995	-0.071
17150	OAZ1	OAZ1	chr19	+	2271389	2271529	2269484	2269743	2271780	2271953	17150	2417	148	4827	16	265	125	0.0	0.0	0.885	0.993	-0.108
17598	MRPL33	MRPL33	chr2	+	27997290	27997397	27995540	27995559	28002299	28002608	17598	111	165	2149	571	232	125	0.0	0.0	0.266	0.67	-0.404
175	ATP5C1	ATP5C1	chr10	+	7848936	7848973	7844720	7844817	7849621	7849762	175	81	263	1548	40	162	125	0.0	0.0	0.192	0.968	-0.776
17611	FN1	FN1	chr2	-	216257653	216257926	216256354	216256537	216259250	216259442	17611	1876	200	6484	2702	398	125	0.0	0.0	0.747	0.43	0.317
17735	CSNK1G3	CSNK1G3	chr5	+	122941032	122941056	122940417	122940524	122950035	122952738	17735	100	28	44	111	149	125	0.0	0.0	0.75	0.25	0.5
17783	LOXL2	LOXL2	chr8	-	23156348	23156460	23154409	23155635	23159539	23159676	17783	580	59	1208	11	237	125	0.0	0.0	0.838	0.983	-0.145
18254	SPTAN1	SPTAN1	chr9	+	131355261	131355321	131353755	131353904	131356453	131356652	18254	37	231	1017	58	185	125	0.0	0.0	0.098	0.922	-0.824
18441	POSTN	POSTN	chr13	-	38160918	38161065	38160275	38160417	38161958	38162123	18441	17486	1	1	0	272	125	0.0	0.0	1.0	1.0	0.0
18445	POSTN	POSTN	chr13	-	38144716	38144806	38143880	38143958	38145505	38145595	18445	14044	1	4	0	215	125	0.0	0.0	1.0	1.0	0.0
18447	POSTN	POSTN	chr13	-	38171320	38171419	38166236	38166301	38172744	38172981	18447	12934	3	2	0	224	125	0.0	0.0	1.0	1.0	0.0
18452	POSTN	POSTN	chr13	-	38153365	38153496	38153155	38153258	38153997	38154128	18452	15383	1	1	0	256	125	0.0	0.0	1.0	1.0	0.0
18457	POSTN	POSTN	chr13	-	38138655	38138697	38136718	38137507	38143436	38143520	18457	9519	1	1	0	167	125	0.0	0.0	1.0	1.0	0.0
18685	RBM39	RBM39	chr20	-	34328446	34328519	34326889	34326939	34328745	34328809	18685	810	390	329	504	198	125	0.0	0.0	0.567	0.292	0.275
1900	ILF3	ILF3	chr19	+	10799225	10799354	10798021	10798384	10799854	10803095	1900	826	73	1166	3	254	125	0.0	0.0	0.848	0.995	-0.147
1907	ILF3	ILF3	chr19	+	10789288	10789380	10787838	10787986	10789772	10789868	1907	1134	90	1798	18	217	125	0.0	0.0	0.879	0.983	-0.104
1910	ILF3	ILF3	chr19	+	10791021	10791119	10790491	10790603	10791694	10791806	1910	800	209	1574	16	223	125	0.0	0.0	0.682	0.982	-0.3
19240	AHSA1	AHSA1	chr14	+	77928984	77929102	77928502	77928585	77930940	77931029	19240	1628	74	1512	3	243	125	0.0	0.0	0.919	0.996	-0.077
19335	WBP5	WBP5	chrX	+	102612010	102612089	102611379	102611534	102612542	102613397	19335	639	444	995	221	204	125	0.0	0.0	0.469	0.734	-0.265
19343	HNRNPH3	HNRNPH3	chr10	+	70097614	70097753	70096955	70097090	70098259	70098399	19343	1115	137	2453	79	264	125	0.0	0.0	0.794	0.936	-0.142
20506	VPS29	VPS29	chr12	-	110937339	110937351	110933816	110934008	110939853	110939945	20506	49	38	22	527	137	125	0.0	0.0	0.541	0.037	0.504
20672	FUS	FUS	chr16	+	31198122	31198157	31196259	31196500	31199645	31199678	20672	1491	99	2283	7	160	125	0.0	0.0	0.922	0.996	-0.074
20725	SEP15	SEP15	chr1	-	87333735	87333785	87328127	87329288	87346344	87346408	20725	461	116	1738	73	175	125	0.0	0.0	0.739	0.944	-0.205
20838	UBE2L3	UBE2L3	chr22	+	21968845	21968954	21965145	21965332	21975803	21978323	20838	92	352	97	1465	234	125	0.0	0.0	0.123	0.034	0.089
20926	MARK3	MARK3	chr14	+	103964838	103964865	103958113	103958371	103969218	103970166	20926	121	51	73	187	152	125	0.0	0.0	0.661	0.243	0.418
20934	MARK3	MARK3	chr14	+	103966492	103966537	103958113	103958371	103969218	103970166	20934	85	51	36	187	170	125	0.0	0.0	0.551	0.124	0.427
22139	ATP1A1	ATP1A1	chr1	+	116937731	116937907	116936152	116936345	116939219	116939356	22139	2590	66	5103	16	301	125	0.0	0.0	0.942	0.993	-0.051
22233	MBNL1	MBNL1	chr3	+	152173330	152173366	152165408	152165562	152174055	152174150	22233	116	9	67	129	161	125	0.0	0.0	0.909	0.287	0.622
22562	LAMC2	LAMC2	chr1	+	183207441	183207556	183206486	183206639	183208498	183208698	22562	1	0	11476	3	240	125	0.0	0.0	1.0	0.999	0.001
22566	LAMC2	LAMC2	chr1	+	183203501	183203581	183201786	183201992	183204709	183204865	22566	1	0	10061	2	205	125	0.0	0.0	1.0	1.0	0.0
22569	LAMC2	LAMC2	chr1	+	183205594	183205739	183204709	183204865	183206486	183206639	22569	6	0	14301	3	270	125	0.0	0.0	1.0	1.0	0.0
22752	RTN4	RTN4	chr2	-	55201830	55201900	55200698	55200757	55209650	55209789	22752	670	77	2332	13	195	125	0.0	0.0	0.848	0.991	-0.143
22754	RTN4	RTN4	chr2	-	55252221	55254621	55214626	55214834	55255299	55255356	22754	2810	29	240	47	2525	125	0.0	0.0	0.827	0.202	0.625
22756	RTN4	RTN4	chr2	-	55200956	55201003	55200698	55200757	55209650	55209789	22756	403	77	1293	13	172	125	0.0	0.0	0.792	0.986	-0.194
22854	CD151	CD151	chr11	+	834529	834591	832951	833026	836062	836153	22854	168	97	1642	247	187	125	0.0	0.0	0.537	0.816	-0.279
2400	ENAH	ENAH	chr1	-	225692692	225692755	225688693	225688772	225695652	225695719	2400	41	295	464	64	188	125	0.0	0.0	0.085	0.828	-0.743
24422	PARD3	PARD3	chr10	-	34625126	34625171	34620044	34620272	34626202	34626354	24422	29	70	363	26	170	125	0.0	0.0	0.233	0.911	-0.678
24535	PAM	PAM	chr5	+	102309819	102310140	102296861	102296933	102325975	102326105	24535	545	21	637	211	446	125	0.0	0.0	0.879	0.458	0.421
24653	PLOD2	PLOD2	chr3	-	145795648	145795711	145794568	145794682	145796902	145797044	24653	86	4	120	179	188	125	0.0	0.0	0.935	0.308	0.627
24742	LIMCH1	LIMCH1	chr4	+	41640948	41640984	41621204	41621457	41646516	41646643	24742	100	0	47	75	161	125	0.0	0.0	1.0	0.327	0.673
25390	RAI14	RAI14	chr5	+	34813678	34813765	34812284	34812313	34814687	34814774	25390	66	149	774	128	212	125	0.0	0.0	0.207	0.781	-0.574
25422	OSBPL9	OSBPL9	chr1	+	52221991	52222030	52215816	52215867	52226361	52226452	25422	27	41	362	42	164	125	0.0	0.0	0.334	0.868	-0.534
26213	PWP2	PWP2	chr21	+	45538643	45538714	45537700	45537844	45539267	45539404	26213	54	28	288	3	196	125	0.0	0.0	0.552	0.984	-0.432
26250	C9orf89	C9orf89	chr9	+	95874160	95874220	95872849	95873003	95874499	95874571	26250	76	119	182	5	185	125	0.0	0.0	0.301	0.961	-0.66
26792	FKBP4	FKBP4	chr12	+	2906303	2906448	2904107	2904410	2906894	2907037	26792	512	78	1640	1	270	125	0.0	0.0	0.752	0.999	-0.247
27014	EIF3I	EIF3I	chr1	+	32691771	32691921	32690010	32690076	32694099	32694210	27014	895	74	2518	34	275	125	0.0	0.0	0.846	0.971	-0.125
27018	EIF3I	EIF3I	chr1	+	32692003	32692131	32690010	32690076	32694099	32694210	27018	689	74	2220	34	253	125	0.0	0.0	0.821	0.97	-0.149
27241	MAP4K4	MAP4K4	chr2	+	102484490	102484499	102483673	102483771	102486083	102486259	27241	141	101	97	583	134	125	0.0	0.0	0.566	0.134	0.432
27257	PSMD2	PSMD2	chr3	+	184025401	184025496	184025144	184025313	184025677	184025804	27257	453	30	3591	5	220	125	0.0	0.0	0.896	0.998	-0.102
27357	RPL10	RPL10	chrX	+	153628804	153628967	153628143	153628282	153629042	153630680	27357	33002	1277	25763	125	288	125	0.0	0.0	0.918	0.989	-0.071
27359	RPL10	RPL10	chrX	+	153628815	153628967	153628143	153628282	153629042	153630680	27359	16854	1277	13024	125	277	125	0.0	0.0	0.856	0.979	-0.123
2760	FLNA	FLNA	chrX	-	153582983	153583079	153582748	153582851	153583192	153583440	2760	1287	58	5101	33	221	125	0.0	0.0	0.926	0.989	-0.063
27645	LAS1L	LAS1L	chrX	-	64744443	64744494	64743935	64744142	64744844	64744930	27645	72	33	25	176	176	125	0.0	0.0	0.608	0.092	0.516
2769	FLNA	FLNA	chrX	-	153585618	153585642	153583192	153583440	153585801	153585991	2769	638	111	2140	1395	149	125	0.0	0.0	0.828	0.563	0.265
28140	SRP9	SRP9	chr1	+	225974563	225974687	225971001	225971070	225976941	225978168	28140	216	330	326	1875	249	125	0.0	0.0	0.247	0.08	0.167
28168	INF2	INF2	chr14	+	105181620	105181677	105180539	105181193	105185131	105185947	28168	11	50	313	9	182	125	0.0	0.0	0.131	0.96	-0.829
28283	HNRNPAB	HNRNPAB	chr5	+	177637132	177637273	177636330	177636448	177637553	177638184	28283	463	442	2101	408	266	125	0.0	0.0	0.33	0.708	-0.378
29219	COL3A1	COL3A1	chr2	+	189859266	189859320	189858959	189859058	189859449	189859557	29219	18373	2	5	0	179	125	0.0	0.0	1.0	1.0	0.0
29220	COL3A1	COL3A1	chr2	+	189861123	189861222	189860850	189860904	189861890	189861944	29220	20077	19	2	0	224	125	0.0	0.0	0.998	1.0	-0.002
29221	COL3A1	COL3A1	chr2	+	189849485	189849688	189839098	189839294	189849922	189849973	29221	24347	2	7	0	328	125	0.0	0.0	1.0	1.0	0.0
29222	COL3A1	COL3A1	chr2	+	189852806	189852860	189851784	189851865	189853315	189853369	29222	7287	3	1	0	179	125	0.0	0.0	0.999	1.0	-0.001
29227	COL3A1	COL3A1	chr2	+	189861890	189861944	189861123	189861222	189862061	189862115	29227	17237	5	4	0	179	125	0.0	0.0	1.0	1.0	0.0
29670	TBRG4	TBRG4	chr7	-	45143697	45143855	45142931	45143042	45144136	45144308	29670	56	19	564	2	283	125	0.0	0.0	0.566	0.992	-0.426
29749	FGFR2	FGFR2	chr10	-	123276832	123276977	123274630	123274833	123278195	123278343	29749	165	1	0	36	270	125	0.0	0.0	0.987	0.0	0.987
29751	FGFR2	FGFR2	chr10	-	123278195	123278343	123276832	123276977	123279492	123279683	29751	7	126	35	0	273	125	0.0	0.0	0.025	1.0	-0.975
30102	SAT1	SAT1	chrX	+	23802410	23802520	23801916	23802000	23803444	23803546	30102	248	362	832	3025	235	125	0.0	0.0	0.267	0.128	0.139
30140	EIF4G1	EIF4G1	chr3	+	184033919	184034006	184032282	184032462	184035108	184035285	30140	61	49	235	11	212	125	0.0	0.0	0.423	0.926	-0.503
30154	EIF4G1	EIF4G1	chr3	+	184035108	184035285	184032282	184032462	184035504	184035604	30154	406	47	1327	5	302	125	0.0	0.0	0.781	0.991	-0.21
30158	EIF4G1	EIF4G1	chr3	+	184033276	184033333	184032282	184032462	184035108	184035285	30158	25	49	211	11	182	125	0.0	0.0	0.259	0.929	-0.67
30159	EIF4G1	EIF4G1	chr3	+	184033276	184033333	184032282	184032462	184035504	184035604	30159	32	47	210	5	182	125	0.0	0.0	0.319	0.966	-0.647
30230	FLNB	FLNB	chr3	+	58127584	58127623	58124008	58124256	58128376	58128479	30230	0	67	591	26	164	125	0.0	0.0	0.0	0.945	-0.945
30233	FLNB	FLNB	chr3	+	58127584	58127656	58124008	58124256	58128376	58128479	30233	1	67	1379	26	197	125	0.0	0.0	0.009	0.971	-0.962
3033	PAQR3	PAQR3	chr4	-	79856274	79856437	79851323	79851479	79860193	79860582	3033	70	64	235	9	288	125	0.0	0.0	0.322	0.919	-0.597
30413	DHX9	DHX9	chr1	+	182824711	182824848	182823164	182823313	182825666	182825713	30413	198	217	71	803	262	125	0.0	0.0	0.303	0.04	0.263
30447	NEU1	NEU1	chr6	-	31828964	31829227	31828215	31828398	31829775	31829968	30447	637	88	1075	9	388	125	0.0	0.0	0.7	0.975	-0.275
30466	TRAF7	TRAF7	chr16	+	2224251	2224334	2223921	2224049	2225111	2225151	30466	192	70	617	10	208	125	0.0	0.0	0.622	0.974	-0.352
30739	ANXA2	ANXA2	chr15	-	60689456	60689537	60678226	60678285	60690141	60690185	30739	60	743	2230	8716	206	125	0.0	0.0	0.047	0.134	-0.087
30902	ZFAND2B	ZFAND2B	chr2	+	220073698	220073771	220073293	220073361	220073983	220074373	30902	53	38	186	0	198	125	0.0	0.0	0.468	1.0	-0.532
30953	SBDSP1	SBDSP1	chr7	+	72301271	72301393	72299951	72300362	72302181	72302378	30953	302	39	107	100	247	125	0.0	0.0	0.797	0.351	0.446
31000	SEC31A	SEC31A	chr4	-	83782783	83782861	83778841	83778917	83783686	83783725	31000	251	38	75	91	203	125	0.0	0.0	0.803	0.337	0.466
31001	SEC31A	SEC31A	chr4	-	83782783	83782861	83778841	83778917	83784470	83784545	31001	75	57	22	238	203	125	0.0	0.0	0.448	0.054	0.394
31091	LAMTOR3	LAMTOR3	chr4	-	100815111	100815157	100813156	100813191	100815491	100815703	31091	70	67	277	16	171	125	0.0	0.0	0.433	0.927	-0.494
3151	RPS24	RPS24	chr10	+	79799961	79799983	79796951	79797062	79800372	79800473	3151	9991	26	1285	4168	147	125	0.0	0.0	0.997	0.208	0.789
3152	RPS24	RPS24	chr10	+	79797722	79797740	79796951	79797062	79799961	79799983	3152	5	9990	19	1285	143	125	0.0	0.0	0.0	0.013	-0.013
315	EIF4A2	EIF4A2	chr3	+	186502750	186502890	186502352	186502485	186503671	186503840	315	1788	555	1472	187	265	125	0.0	0.0	0.603	0.788	-0.185
32152	EPB41L3	EPB41L3	chr18	-	5394675	5394792	5392379	5393477	5395065	5395146	32152	327	138	78	146	242	125	0.0	0.0	0.55	0.216	0.334
32293	FURIN	FURIN	chr15	+	91420756	91420845	91420364	91420441	91421361	91421534	32293	517	84	1355	0	214	125	0.0	0.0	0.782	1.0	-0.218
3248	SENP3-EIF4A1	SENP3-EIF4A1	chr17	+	7481482	7481562	7481144	7481234	7481659	7482324	3248	6200	118	12095	11	205	125	0.0	0.0	0.97	0.999	-0.029
32659	RPS6KB2	RPS6KB2	chr11	+	67200596	67200687	67200422	67200513	67200810	67200918	32659	90	49	391	7	216	125	0.0	0.0	0.515	0.97	-0.455
33244	SNHG8	SNHG8	chr4	+	119200098	119200292	119199916	119199947	119200543	119200586	33244	439	219	531	62	319	125	0.0	0.0	0.44	0.77	-0.33
33288	NFYA	NFYA	chr6	+	41048549	41048636	41046767	41046903	41051784	41051931	33288	93	14	9	124	212	125	0.0	0.0	0.797	0.041	0.756
3338	TPD52L2	TPD52L2	chr20	+	62507168	62507228	62505020	62505169	62514071	62514173	3338	170	159	960	220	185	125	0.0	0.0	0.419	0.747	-0.328
3344	CTNND1	CTNND1	chr11	+	57558856	57559145	57529233	57529591	57561481	57561553	3344	259	3	118	110	414	125	0.0	0.0	0.963	0.245	0.718
3346	CTNND1	CTNND1	chr11	+	57558856	57559145	57529233	57529518	57561481	57561553	3346	263	3	127	375	414	125	0.0	0.0	0.964	0.093	0.871
3347	CTNND1	CTNND1	chr11	+	57558856	57559145	57529233	57529518	57563048	57563201	3347	152	0	63	79	414	125	0.0	0.0	1.0	0.194	0.806
3348	CTNND1	CTNND1	chr11	+	57573932	57573950	57573353	57573507	57574386	57574455	3348	37	68	0	457	143	125	0.0	0.0	0.322	0.0	0.322
3354	CTNND1	CTNND1	chr11	+	57558965	57559145	57529233	57529518	57561481	57561553	3354	185	3	98	375	305	125	0.0	0.0	0.962	0.097	0.865
3355	CTNND1	CTNND1	chr11	+	57558965	57559145	57529233	57529518	57563048	57563201	3355	74	0	34	79	305	125	0.0	0.0	1.0	0.15	0.85
33619	APLP2	APLP2	chr11	+	129993506	129993674	129992199	129992408	129996594	129996725	33619	1112	1121	2549	1600	293	125	0.0	0.0	0.297	0.405	-0.108
34374	P4HB	P4HB	chr17	-	79803746	79803867	79803436	79803618	79804304	79804505	34374	1784	54	5674	1	246	125	0.0	0.0	0.944	1.0	-0.056
3438	SMTN	SMTN	chr22	+	31495047	31495165	31494652	31494826	31495730	31495882	3438	155	33	501	2	243	125	0.0	0.0	0.707	0.992	-0.285
34837	PTMA	PTMA	chr2	+	232576596	232576693	232576057	232576129	232577152	232577226	34837	6514	208	10584	104	222	125	0.0	0.0	0.946	0.983	-0.037
34842	PTMA	PTMA	chr2	+	232576599	232576693	232576057	232576129	232577152	232577226	34842	13768	208	23010	104	219	125	0.0	0.0	0.974	0.992	-0.018
3492	MPRIP	MPRIP	chr17	+	17083920	17083983	17083316	17083402	17088136	17095962	3492	132	208	548	203	188	125	0.0	0.0	0.297	0.642	-0.345
35123	ARHGEF11	ARHGEF11	chr1	-	156908209	156908305	156907040	156907288	156909339	156909702	35123	92	0	7	61	221	125	0.0	0.0	1.0	0.061	0.939
35163	CDK2	CDK2	chr12	+	56363258	56363360	56362561	56362732	56364827	56365031	35163	365	104	624	22	227	125	0.0	0.0	0.659	0.94	-0.281
35319	RPLP1	RPLP1	chr15	+	69745985	69746060	69745158	69745359	69747508	69747626	35319	17824	597	18816	96	200	125	0.0	0.0	0.949	0.992	-0.043
35398	SULF2	SULF2	chr20	-	46288142	46288196	46286149	46287136	46288440	46288474	35398	1138	10	276	91	179	125	0.0	0.0	0.988	0.679	0.309
36039	CD46	CD46	chr1	+	207963597	207963690	207958963	207959027	207966863	207968861	36039	251	58	767	1240	218	125	0.0	0.0	0.713	0.262	0.451
36244	SRSF3	SRSF3	chr6	+	36567597	36568053	36566625	36566760	36568928	36568967	36244	3738	940	1437	1909	581	125	0.0	0.0	0.461	0.139	0.322
3628	SPATS2L	SPATS2L	chr2	+	201303844	201304051	201283972	201284219	201305371	201305507	3628	1434	213	1372	761	332	125	0.0	0.0	0.717	0.404	0.313
36352	PTBP1	PTBP1	chr19	+	805491	805569	805012	805187	806407	806556	36352	285	90	814	56	203	125	0.0	0.0	0.661	0.9	-0.239
36387	MYEF2	MYEF2	chr15	-	48459545	48459598	48458317	48458325	48460827	48461036	36387	138	42	381	6	178	125	0.0	0.0	0.698	0.978	-0.28
36949	PPHLN1	PPHLN1	chr12	+	42778741	42778798	42768664	42768876	42781257	42781337	36949	59	79	354	67	182	125	0.0	0.0	0.339	0.784	-0.445
37504	HYOU1	HYOU1	chr11	-	118926461	118926555	118926204	118926283	118926781	118926879	37504	342	42	1102	3	219	125	0.0	0.0	0.823	0.995	-0.172
37723	MAPK1IP1L	MAPK1IP1L	chr14	+	55528397	55528419	55518361	55518521	55529335	55530043	37723	308	154	529	28	147	125	0.0	0.0	0.63	0.941	-0.311
3773	FLNC	FLNC	chr7	+	128490029	128490128	128489384	128489632	128490437	128490537	3773	126	92	132	3	224	125	0.0	0.0	0.433	0.961	-0.528
37909	HNRNPK	HNRNPK	chr9	-	86588816	86588888	86588200	86588314	86589431	86589504	37909	2875	329	6187	339	197	125	0.0	0.0	0.847	0.921	-0.074
37978	MORF4L1	MORF4L1	chr15	+	79177308	79177425	79172853	79172921	79178482	79178569	37978	323	1746	174	2948	242	125	0.0	0.0	0.087	0.03	0.057
38193	DLST	DLST	chr14	+	75352288	75352337	75348593	75348719	75355797	75355850	38193	144	51	429	6	174	125	0.0	0.0	0.67	0.981	-0.311
38561	WBSCR22	WBSCR22	chr7	+	73108321	73108380	73107953	73107999	73111934	73112024	38561	458	41	846	0	184	125	0.0	0.0	0.884	1.0	-0.116
38603	CD59	CD59	chr11	-	33752969	33753014	33743924	33744009	33757927	33758025	38603	90	385	840	1161	170	125	0.0	0.0	0.147	0.347	-0.2
38963	BAIAP2	BAIAP2	chr17	+	79084713	79084759	79082274	79082309	79089569	79091232	38963	7	239	96	36	171	125	0.0	0.0	0.021	0.661	-0.64
39027	APP	APP	chr21	-	27369674	27369731	27354656	27354790	27372329	27372497	39027	1528	1377	2834	1669	182	125	0.0	0.0	0.433	0.538	-0.105
39036	LRRC75A-AS1	LRRC75A-AS1	chr17	+	16342973	16343017	16342640	16342728	16343498	16343567	39036	584	4443	714	2078	169	125	0.0	0.0	0.089	0.203	-0.114
39038	LRRC75A-AS1	LRRC75A-AS1	chr17	+	16342841	16343017	16342300	16342728	16343498	16343567	39038	1503	4443	3083	2078	301	125	0.0	0.0	0.123	0.381	-0.258
39043	LRRC75A-AS1	LRRC75A-AS1	chr17	+	16342894	16343017	16342640	16342728	16343498	16343567	39043	1333	4443	1838	2078	248	125	0.0	0.0	0.131	0.308	-0.177
39475	RPS21	RPS21	chr20	+	60962898	60962970	60962666	60962730	60963364	60963420	39475	11476	191	9367	32	197	125	0.0	0.0	0.974	0.995	-0.021
40066	USO1	USO1	chr4	+	76716488	76716509	76714842	76715054	76720774	76720885	40066	0	141	184	157	146	125	0.0	0.0	0.0	0.501	-0.501
40499	PCBP2	PCBP2	chr12	+	53861588	53861627	53861004	53861077	53862560	53862616	40499	2194	1290	3230	622	164	125	0.0	0.0	0.565	0.798	-0.233
40507	PCBP2	PCBP2	chr12	+	53858543	53858636	53856276	53856351	53859715	53859757	40507	3647	677	3043	947	218	125	0.0	0.0	0.755	0.648	0.107
40537	RPS3A	RPS3A	chr4	+	152021636	152021740	152020724	152020866	152024022	152025357	40537	7914	175	5783	8	229	125	0.0	0.0	0.961	0.997	-0.036
40599	NEDD4L	NEDD4L	chr18	+	56002709	56002769	56001049	56001124	56008269	56008401	40599	1	48	464	209	185	125	0.0	0.0	0.014	0.6	-0.586
40661	PER1	PER1	chr17	-	8049275	8049455	8048068	8048311	8049689	8049820	40661	1810	235	56	53	305	125	0.0	0.0	0.759	0.302	0.457
4310	CLK1	CLK1	chr2	-	201724847	201724938	201724402	201724469	201725960	201726189	4310	691	66	41	133	216	125	0.0	0.0	0.858	0.151	0.707
435	RBM5	RBM5	chr3	+	50137964	50138038	50137414	50137484	50140515	50140599	435	154	87	203	9	199	125	0.0	0.0	0.526	0.934	-0.408
4607	ZNF207	ZNF207	chr17	+	30693683	30693776	30692348	30692506	30694790	30695033	4607	886	179	651	482	218	125	0.0	0.0	0.739	0.436	0.303
4700	EIF4G2	EIF4G2	chr11	-	10828366	10828432	10827453	10827594	10828801	10828928	4700	2122	85	5539	31	191	125	0.0	0.0	0.942	0.992	-0.05
4747	WNK1	WNK1	chr12	+	977031	978270	971248	971436	980430	980514	4747	515	46	56	133	1364	125	0.0	0.0	0.506	0.037	0.469
4748	WNK1	WNK1	chr12	+	977031	978270	971248	971436	987377	987527	4748	503	40	53	64	1364	125	0.0	0.0	0.535	0.071	0.464
4749	WNK1	WNK1	chr12	+	988738	989197	987377	987527	990857	990955	4749	211	70	48	116	584	125	0.0	0.0	0.392	0.081	0.311
4750	WNK1	WNK1	chr12	+	988738	989197	987377	987527	989886	990165	4750	253	47	49	90	584	125	0.0	0.0	0.535	0.104	0.431
4902	ERP29	ERP29	chr12	+	112457559	112457698	112451151	112451413	112459953	112461024	4902	654	88	3211	54	264	125	0.0	0.0	0.779	0.966	-0.187
5160	PLK3	PLK3	chr1	+	45270321	45270451	45270010	45270173	45270937	45271051	5160	252	234	197	30	255	125	0.0	0.0	0.346	0.763	-0.417
5263	EIF4A1	EIF4A1	chr17	+	7481544	7481562	7481144	7481234	7481659	7482324	5263	408	118	639	11	143	125	0.0	0.0	0.751	0.981	-0.23
5277	SHMT2	SHMT2	chr12	+	57625263	57625343	57624585	57624783	57625495	57625696	5277	201	73	906	11	205	125	0.0	0.0	0.627	0.98	-0.353
5322	ANXA5	ANXA5	chr4	-	122599569	122599649	122599048	122599105	122602825	122602916	5322	1579	58	4799	4	205	125	0.0	0.0	0.943	0.999	-0.056
5351	ODC1	ODC1	chr2	-	10584220	10584393	10583827	10583962	10584599	10584773	5351	4744	7	2909	70	298	125	0.0	0.0	0.996	0.946	0.05
5992	CD44	CD44	chr11	+	35229651	35229753	35211381	35211612	35236398	35236461	5992	4	518	1434	255	227	125	0.0	0.0	0.004	0.756	-0.752
6001	CD44	CD44	chr11	+	35232792	35232996	35211381	35211612	35236398	35236461	6001	49	518	4040	255	329	125	0.0	0.0	0.035	0.858	-0.823
6006	CD44	CD44	chr11	+	35231511	35231601	35211381	35211612	35236398	35236461	6006	0	518	119	255	215	125	0.0	0.0	0.0	0.213	-0.213
6027	CD44	CD44	chr11	+	35219667	35219793	35211381	35211612	35236398	35236461	6027	6	518	558	255	251	125	0.0	0.0	0.006	0.521	-0.515
6032	CD44	CD44	chr11	+	35226058	35226187	35211381	35211612	35229651	35229753	6032	31	5	361	1850	254	125	0.0	0.0	0.753	0.088	0.665
6053	KRT7	KRT7	chr12	+	52635255	52635420	52632463	52632559	52636795	52636921	6053	2	0	23996	2	290	125	0.0	0.0	1.0	1.0	0.0
6055	KRT7	KRT7	chr12	+	52639195	52639416	52636795	52636921	52641960	52641995	6055	3	0	18360	4	346	125	0.0	0.0	1.0	0.999	0.001
6157	FDFT1	FDFT1	chr8	+	11660267	11660440	11653081	11653520	11666302	11666400	6157	84	15	3989	9	298	125	0.0	0.0	0.701	0.995	-0.294
622	TRA2A	TRA2A	chr7	-	23561750	23562051	23561325	23561459	23571407	23571660	622	780	93	195	379	426	125	0.0	0.0	0.711	0.131	0.58
6268	VCAN	VCAN	chr5	+	82815167	82818128	82807921	82808215	82832825	82838087	6268	9435	202	2747	305	3086	125	0.0	0.0	0.654	0.267	0.387
6362	YPEL5	YPEL5	chr2	+	30371110	30371407	30369749	30369928	30378715	30378776	6362	352	25	196	105	422	125	0.0	0.0	0.807	0.356	0.451
6365	YPEL5	YPEL5	chr2	+	30378715	30378776	30371110	30371407	30379493	30379658	6365	67	94	160	27	186	125	0.0	0.0	0.324	0.799	-0.475
6366	YPEL5	YPEL5	chr2	+	30378715	30378776	30369749	30369928	30379493	30379658	6366	68	411	233	339	186	125	0.0	0.0	0.1	0.316	-0.216
6446	ETF1	ETF1	chr5	-	137865243	137865367	137854380	137854556	137878521	137878625	6446	114	559	14	502	249	125	0.0	0.0	0.093	0.014	0.079
6861	GRHL1	GRHL1	chr2	+	10102583	10102660	10101174	10101565	10104014	10104171	6861	11	44	115	0	202	125	0.0	0.0	0.134	1.0	-0.866
7320	MAP3K7	MAP3K7	chr6	-	91254270	91254351	91246055	91246120	91256976	91257106	7320	2	112	135	74	206	125	0.0	0.0	0.011	0.525	-0.514
7369	SLK	SLK	chr10	+	105770573	105770666	105767934	105768114	105777917	105778047	7369	6	178	392	32	218	125	0.0	0.0	0.019	0.875	-0.856
7956	GNAS	GNAS	chr20	+	57473995	57474040	57470666	57470739	57478585	57478640	7956	4520	381	2842	891	170	125	0.0	0.0	0.897	0.701	0.196
7958	GNAS	GNAS	chr20	+	57473995	57474040	57470666	57470739	57478582	57478640	7958	1946	799	1340	1503	170	125	0.0	0.0	0.642	0.396	0.246
8021	NUMB	NUMB	chr14	-	73745988	73746132	73741917	73744001	73749066	73749213	8021	2	74	324	92	269	125	0.0	0.0	0.012	0.621	-0.609
8028	MXRA7	MXRA7	chr17	-	74679928	74680009	74675650	74676961	74681153	74681247	8028	362	108	145	519	206	125	0.0	0.0	0.67	0.145	0.525
8574	RAC1	RAC1	chr7	+	6438292	6438349	6431554	6431672	6439756	6439819	8574	17	865	915	2068	182	125	0.0	0.0	0.013	0.233	-0.22
8643	GOLGA2	GOLGA2	chr9	-	131029472	131029553	131028565	131028604	131029736	131029796	8643	34	134	178	79	206	125	0.0	0.0	0.133	0.578	-0.445
9034	ENO1	ENO1	chr1	-	8930510	8930569	8928046	8928116	8931949	8932045	9034	1609	26	21280	6	184	125	0.0	0.0	0.977	1.0	-0.023
9102	YBX3	YBX3	chr12	-	10862506	10862713	10856649	10856747	10865809	10865932	9102	4695	525	1791	569	332	125	0.0	0.0	0.771	0.542	0.229
9255	TCF7L2	TCF7L2	chr10	+	114724314	114724383	114711241	114711366	114799783	114799885	9255	0	74	89	54	194	125	0.0	0.0	0.0	0.515	-0.515
9383	ADAM15	ADAM15	chr1	+	155033238	155033308	155032680	155032819	155034720	155034845	9383	128	45	435	2	195	125	0.0	0.0	0.646	0.993	-0.347
9618	DNM2	DNM2	chr19	+	10919244	10919256	10916591	10916643	10922939	10923053	9618	33	178	376	272	137	125	0.0	0.0	0.145	0.558	-0.413
9739	RPLP0	RPLP0	chr12	-	120636356	120636542	120635124	120635265	120636656	120636803	9739	22534	1188	38314	244	311	125	0.0	0.0	0.884	0.984	-0.1
9863	EFNA1	EFNA1	chr1	+	155105978	155106044	155103814	155104110	155106205	155106256	9863	156	137	730	83	191	125	0.0	0.0	0.427	0.852	-0.425
1585	NAA20	NAA20	chr20	+	20013151	20013297	20007427	20007563	20013745	20014273	1585	283	44	1334	25	271	125	1.11022302463e-16	1.64697500468e-14	0.748	0.961	-0.213
22896	AKAP9	AKAP9	chr7	+	91671359	91671500	91669987	91670212	91671981	91672085	22896	28	0	10	61	266	125	1.11022302463e-16	1.64697500468e-14	1.0	0.072	0.928
30178	PAPOLA	PAPOLA	chr14	+	97026985	97027048	97022511	97022750	97029155	97029230	30178	213	39	805	11	188	125	1.11022302463e-16	1.64697500468e-14	0.784	0.98	-0.196
30289	SRSF6	SRSF6	chr20	+	42087792	42088060	42087000	42087149	42088410	42088535	30289	1202	241	324	174	393	125	1.11022302463e-16	1.64697500468e-14	0.613	0.372	0.241
13333	TFDP1	TFDP1	chr13	+	114292132	114292199	114290848	114291015	114294434	114295788	13333	62	40	432	27	192	125	2.22044604925e-16	3.22416293287e-14	0.502	0.912	-0.41
3261	SENP3-EIF4A1	SENP3-EIF4A1	chr17	+	7477863	7477996	7477577	7477626	7478436	7478576	3261	6939	93	13513	10	258	125	2.22044604925e-16	3.22416293287e-14	0.973	0.998	-0.025
3509	NUPL1	NUPL1	chr13	+	25893463	25893488	25889494	25889605	25894667	25894733	3509	88	44	355	16	150	125	2.22044604925e-16	3.22416293287e-14	0.625	0.949	-0.324
36389	MYEF2	MYEF2	chr15	-	48444430	48444481	48444070	48444139	48445988	48446090	36389	99	66	359	36	176	125	2.22044604925e-16	3.22416293287e-14	0.516	0.876	-0.36
39694	GSN	GSN	chr9	+	124062333	124062404	124043747	124043840	124064240	124064445	39694	35	76	49	988	196	125	2.22044604925e-16	3.22416293287e-14	0.227	0.031	0.196
38269	LRRFIP1	LRRFIP1	chr2	+	238659842	238659914	238657841	238657967	238661951	238662122	38269	94	220	93	851	197	125	3.33066907388e-16	4.8158383048e-14	0.213	0.065	0.148
16547	ACLY	ACLY	chr17	-	40052872	40052902	40049285	40049427	40054001	40054092	16547	102	94	991	242	155	125	4.4408920985e-16	6.39413825342e-14	0.467	0.768	-0.301
16740	GMPPB	GMPPB	chr3	-	49760028	49760187	49759397	49759580	49760404	49760547	16740	118	29	351	1	284	125	6.66133814775e-16	9.47181475714e-14	0.642	0.994	-0.352
22916	FXR1	FXR1	chr3	+	180632439	180632783	180630233	180630524	180651121	180651174	22916	110	145	30	224	469	125	6.66133814775e-16	9.47181475714e-14	0.168	0.034	0.134
37108	SORBS1	SORBS1	chr10	-	97194378	97194474	97192204	97192333	97197246	97197312	37108	35	17	0	55	221	125	6.66133814775e-16	9.47181475714e-14	0.538	0.0	0.538
29510	RBM3	RBM3	chrX	+	48433948	48434055	48433555	48433671	48434701	48434807	29510	3720	88	4513	16	232	125	7.77156117238e-16	1.10047875312e-13	0.958	0.993	-0.035
17656	EEF1D	EEF1D	chr8	-	144668388	144668460	144663455	144663498	144668898	144669022	17656	3574	252	3472	96	197	125	8.881784197e-16	1.24228971781e-13	0.9	0.958	-0.058
37028	SYNCRIP	SYNCRIP	chr6	-	86351009	86351169	86350163	86350282	86352514	86353043	37028	506	102	1812	109	285	125	8.881784197e-16	1.24228971781e-13	0.685	0.879	-0.194
39870	EIF6	EIF6	chr20	-	33868456	33868632	33867744	33867921	33871978	33872064	39870	433	73	4361	204	301	125	8.881784197e-16	1.24228971781e-13	0.711	0.899	-0.188
33810	BCLAF1	BCLAF1	chr6	-	136588166	136588313	136582402	136582615	136589299	136589477	33810	975	77	717	174	272	125	9.99200722163e-16	1.39189472956e-13	0.853	0.654	0.199
12127	CDK10	CDK10	chr16	+	89755659	89755732	89753075	89753205	89756960	89757032	12127	98	73	215	21	198	125	1.11022302463e-15	1.5279165706e-13	0.459	0.866	-0.407
23089	NAPA	NAPA	chr19	-	48006679	48006759	48003889	48004006	48018099	48018515	23089	627	55	714	2	205	125	1.11022302463e-15	1.5279165706e-13	0.874	0.995	-0.121
27590	ADD3	ADD3	chr10	+	111892062	111892158	111890120	111890244	111893083	111895323	27590	40	77	268	86	221	125	1.11022302463e-15	1.5279165706e-13	0.227	0.638	-0.411
16952	ATP2A2	ATP2A2	chr12	+	110729824	110729929	110720517	110720600	110734403	110734542	16952	795	59	1178	8	230	125	1.33226762955e-15	1.82616588518e-13	0.88	0.988	-0.108
15387	PDGFA	PDGFA	chr7	-	540067	540136	536896	538211	540752	540879	15387	3	838	15	34	194	125	1.55431223448e-15	2.1220387112e-13	0.002	0.221	-0.219
28288	CKB	CKB	chr14	-	103986805	103986929	103986458	103986648	103987599	103987771	28288	4417	172	1097	0	249	125	1.66533453694e-15	2.26459063142e-13	0.928	1.0	-0.072
36258	YWHAQ	YWHAQ	chr2	-	9728293	9728457	9727542	9727638	9731520	9731644	36258	2373	49	6667	13	289	125	2.10942374679e-15	2.85714359506e-13	0.954	0.996	-0.042
20500	VPS29	VPS29	chr12	-	110937261	110937351	110933816	110934008	110939853	110939945	20500	19	38	8	527	215	125	2.44249065418e-15	3.28232430343e-13	0.225	0.009	0.216
26376	ARHGEF1	ARHGEF1	chr19	+	42396095	42396194	42392822	42392936	42396401	42396444	26376	121	38	506	14	224	125	2.44249065418e-15	3.28232430343e-13	0.64	0.953	-0.313
1591	NCS1	NCS1	chr9	+	132982003	132982082	132980110	132980249	132984928	132985017	1591	162	25	715	3	204	125	2.88657986403e-15	3.86395776487e-13	0.799	0.993	-0.194
5468	CDK16	CDK16	chrX	+	47085677	47085801	47085363	47085426	47085981	47086102	5468	330	32	1632	13	249	125	3.33066907388e-15	4.44106489586e-13	0.838	0.984	-0.146
30085	ARHGEF10L	ARHGEF10L	chr1	+	17961042	17961057	17958815	17958961	17961329	17961511	30085	1	28	95	23	140	125	3.44169137634e-15	4.57131318157e-13	0.031	0.787	-0.756
532	ARHGEF2	ARHGEF2	chr1	-	155936610	155936678	155936206	155936270	155938946	155939091	532	137	37	363	5	193	125	4.32986979604e-15	5.72880224597e-13	0.706	0.979	-0.273
37719	MARS	MARS	chr12	+	57883678	57883754	57883206	57883341	57883989	57884162	37719	206	28	1086	9	201	125	4.4408920985e-15	5.85309578582e-13	0.821	0.987	-0.166
13213	PDIA6	PDIA6	chr2	-	10925059	10925156	10923516	10924452	10927406	10927565	13213	1822	58	4802	26	222	125	5.66213742559e-15	7.43410441763e-13	0.946	0.99	-0.044
33483	PQLC1	PQLC1	chr18	-	77693968	77694022	77679183	77679400	77703328	77703462	33483	376	110	65	87	179	125	5.77315972805e-15	7.55094036492e-13	0.705	0.343	0.362
34962	NF2	NF2	chr22	+	30079008	30079053	30077427	30077590	30090740	30094589	34962	16	29	386	48	170	125	5.88418203051e-15	7.66688782591e-13	0.289	0.855	-0.566
17809	SLC5A6	SLC5A6	chr2	-	27429350	27429402	27428893	27428961	27429744	27429810	17809	26	17	312	3	177	125	6.2172489379e-15	8.07017752288e-13	0.519	0.987	-0.468
33148	TNFRSF1A	TNFRSF1A	chr12	-	6440018	6440092	6439763	6439877	6442234	6442313	33148	224	66	607	32	199	125	6.88338275268e-15	8.90112302524e-13	0.681	0.923	-0.242
12375	USMG5	USMG5	chr10	-	105155502	105155789	105152127	105152223	105156165	105156270	12375	67	484	378	968	412	125	8.10462807976e-15	1.04409547006e-12	0.04	0.106	-0.066
18017	LENG8	LENG8	chr19	+	54964724	54964835	54963829	54963931	54965608	54965861	18017	432	150	450	40	236	125	9.65894031424e-15	1.23967253441e-12	0.604	0.856	-0.252
26633	SNX14	SNX14	chr6	-	86248555	86248582	86246509	86246642	86251702	86251761	26633	105	36	186	304	152	125	1.07691633389e-14	1.37700630335e-12	0.706	0.335	0.371
40540	RPS3A	RPS3A	chr4	+	152022126	152022314	152020724	152020866	152024022	152024231	40540	21409	175	14637	8	313	125	1.1990408666e-14	1.52746217162e-12	0.98	0.999	-0.019
30161	EIF4G1	EIF4G1	chr3	+	184033276	184033333	184032282	184032462	184033550	184033644	30161	69	19	573	4	182	125	1.45439216226e-14	1.84589298579e-12	0.714	0.99	-0.276
29388	ACTN4	ACTN4	chr19	+	39200896	39200982	39200034	39200116	39205108	39205201	29388	391	5	7811	1	211	125	1.67643676718e-14	2.11985738516e-12	0.979	1.0	-0.021
37828	CD9	CD9	chr12	+	6345357	6345441	6344641	6344731	6346928	6347437	37828	124	1	5722	0	209	125	1.98729921408e-14	2.50370475986e-12	0.987	1.0	-0.013
39868	EIF6	EIF6	chr20	-	33868456	33868625	33867744	33867921	33871978	33872064	39868	257	73	2503	204	294	125	2.10942374679e-14	2.64782904597e-12	0.599	0.839	-0.24
34722	MCL1	MCL1	chr1	-	150550719	150550967	150547026	150549967	150551318	150551439	34722	9225	260	4621	42	373	125	2.2315482795e-14	2.79090133e-12	0.922	0.974	-0.052
2596	RNH1	RNH1	chr11	-	504823	504996	502061	502249	507112	507283	2596	74	103	25	223	298	125	2.33146835171e-14	2.90526390823e-12	0.232	0.045	0.187
34091	SCD	SCD	chr10	+	102112122	102112253	102107820	102108103	102114183	102114389	34091	367	20	4394	3	256	125	2.3758772727e-14	2.94987544858e-12	0.9	0.999	-0.099
1521	SNHG6	SNHG6	chr8	-	67834848	67834960	67834558	67834627	67837671	67837777	1521	1808	50	937	97	237	125	2.42028619368e-14	2.99416488394e-12	0.95	0.836	0.114
14650	VEGFA	VEGFA	chr6	+	43748468	43748591	43746625	43746655	43749692	43749824	14650	24	297	130	324	248	125	2.5202062659e-14	3.10656216978e-12	0.039	0.168	-0.129
5965	MTCH1	MTCH1	chr6	-	36949363	36949448	36946280	36946387	36953628	36954327	5965	1422	101	1525	22	210	125	2.60902410787e-14	3.20451749564e-12	0.893	0.976	-0.083
29389	ACTN4	ACTN4	chr19	+	39208566	39208714	39207725	39207956	39212177	39212328	29389	1118	7	9648	0	273	125	2.70894418009e-14	3.3153606844e-12	0.987	1.0	-0.013
8378	KIF1C	KIF1C	chr17	+	4903514	4903647	4903144	4903265	4904066	4904143	8378	180	17	1357	0	258	125	3.30846461338e-14	4.03467848296e-12	0.837	1.0	-0.163
18444	POSTN	POSTN	chr13	-	38144716	38144806	38143880	38143958	38151889	38151935	18444	6377	2	3	0	215	125	3.64153152077e-14	4.42510645935e-12	0.999	1.0	-0.001
4415	NSMF	NSMF	chr9	-	140347004	140347038	140346816	140346887	140347187	140347271	4415	592	93	333	3	159	125	3.71924713249e-14	4.48771692733e-12	0.833	0.989	-0.156
7571	TRAPPC4	TRAPPC4	chr11	+	118890859	118890963	118889852	118890027	118892469	118892596	7571	192	29	1055	13	229	125	3.70814490225e-14	4.48771692733e-12	0.783	0.978	-0.195
11977	MAP7D1	MAP7D1	chr1	+	36640498	36640609	36638964	36639079	36641799	36641922	11977	434	262	848	226	236	125	3.80806497446e-14	4.57876387876e-12	0.467	0.665	-0.198
37114	SORBS1	SORBS1	chr10	-	97096277	97097051	97081719	97081778	97098889	97099084	37114	48	38	2	69	899	125	3.95239396767e-14	4.73568659035e-12	0.149	0.004	0.145
8277	SSFA2	SSFA2	chr2	+	182785323	182785389	182784022	182784173	182786674	182787139	8277	111	87	558	114	191	125	5.10702591328e-14	6.09782452949e-12	0.455	0.762	-0.307
32201	FOSB	FOSB	chr19	+	45974451	45974559	45973886	45974207	45975808	45978437	32201	11021	374	2037	152	233	125	6.47260023356e-14	7.70149530568e-12	0.941	0.878	0.063
8985	NNAT	NNAT	chr20	+	36150759	36150840	36149606	36149805	36151068	36152090	8985	27	113	33	6	206	125	6.60582699652e-14	7.83281936044e-12	0.127	0.769	-0.642
6283	EXOC7	EXOC7	chr17	-	74086409	74086478	74085255	74085401	74090494	74090662	6283	7	160	91	197	194	125	7.11652958785e-14	8.40928399712e-12	0.027	0.229	-0.202
14022	EPCAM	EPCAM	chr2	+	47600946	47601187	47600601	47600709	47602372	47602438	14022	1	0	11320	3	366	125	7.94919685632e-14	9.36093051108e-12	1.0	0.999	0.001
4633	ATF2	ATF2	chr2	-	175939727	175939815	175936977	175939563	175945387	175945493	4633	31	54	2	144	213	125	9.25926002537e-14	1.08663124161e-11	0.252	0.008	0.244
5977	ERBB2IP	ERBB2IP	chr5	+	65370851	65371058	65349233	65350779	65372143	65372236	5977	182	87	605	76	332	125	9.34807786734e-14	1.09331034934e-11	0.441	0.75	-0.309
33076	BPTF	BPTF	chr17	+	65871671	65871860	65870932	65871136	65882243	65882432	33076	90	0	49	34	314	125	9.59232693276e-14	1.11806074603e-11	1.0	0.365	0.635
1307	MMP7	MMP7	chr11	-	102395666	102395795	102391238	102391535	102398254	102398403	1307	2	0	6808	1	254	125	9.94759830064e-14	1.15553999514e-11	1.0	1.0	0.0
3499	KIF13A	KIF13A	chr6	-	17771344	17771449	17763923	17765177	17772138	17772290	3499	2	35	76	28	230	125	1.01252339846e-13	1.17220107495e-11	0.03	0.596	-0.566
19148	KIF1A	KIF1A	chr2	-	241696735	241697011	241689845	241689964	241697776	241697914	19148	30	374	42	69	401	125	1.02029495963e-13	1.17722113389e-11	0.024	0.159	-0.135
13735	MAP2	MAP2	chr2	+	210588318	210588411	210574637	210574978	210590432	210590514	13735	21	52	67	10	218	125	1.10134124043e-13	1.25929355832e-11	0.188	0.793	-0.605
37253	RPN2	RPN2	chr20	+	35860698	35860794	35858375	35858462	35862422	35862498	37253	926	47	2223	15	221	125	1.10245146345e-13	1.25929355832e-11	0.918	0.988	-0.07
5723	MARK2	MARK2	chr11	+	63675731	63675776	63672257	63672515	63676348	63678492	5723	27	19	211	3	170	125	1.10134124043e-13	1.25929355832e-11	0.511	0.981	-0.47
1633	MORF4L2	MORF4L2	chrX	-	102939608	102939657	102933426	102933579	102940098	102940188	1633	106	296	354	372	174	125	1.1135536937e-13	1.26774943441e-11	0.205	0.406	-0.201
16735	GMPPB	GMPPB	chr3	-	49759663	49759791	49759397	49759580	49759864	49759943	16735	98	18	468	0	253	125	1.4022116801e-13	1.59109237926e-11	0.729	1.0	-0.271
18257	SPTAN1	SPTAN1	chr9	+	131371929	131371944	131371400	131371563	131373992	131374124	18257	75	279	51	790	140	125	1.5643042417e-13	1.769160982e-11	0.194	0.054	0.14
14656	VEGFA	VEGFA	chr6	+	43748468	43748522	43746625	43746655	43749692	43749824	14656	30	297	140	324	179	125	1.78190795452e-13	2.00863229558e-11	0.066	0.232	-0.166
26303	NCAPH2	NCAPH2	chr22	+	50957077	50957161	50956561	50956707	50957618	50957749	26303	434	49	383	0	209	125	1.9251267247e-13	2.16295877384e-11	0.841	1.0	-0.159
3891	PPP6R2	PPP6R2	chr22	+	50875416	50875497	50874795	50874881	50875934	50876032	3891	107	88	233	39	206	125	1.93955962402e-13	2.1720532417e-11	0.425	0.784	-0.359
9705	ANXA6	ANXA6	chr5	-	150490187	150490205	150489313	150489407	150496687	150496741	9705	709	79	120	60	143	125	2.14384066055e-13	2.39300103439e-11	0.887	0.636	0.251
11971	TINF2	TINF2	chr14	-	24711095	24711200	24710880	24710982	24711346	24711880	11971	50	17	314	1	230	125	2.35145236616e-13	2.61621979492e-11	0.615	0.994	-0.379
23618	STRAP	STRAP	chr12	+	16036474	16036610	16035287	16035753	16042861	16042943	23618	1020	84	2415	55	261	125	2.65676369793e-13	2.94634234306e-11	0.853	0.955	-0.102
29002	RBBP7	RBBP7	chrX	-	16870673	16870751	16870168	16870245	16870871	16870998	29002	322	28	1369	9	203	125	2.75224287805e-13	3.04238254661e-11	0.876	0.989	-0.113
13245	ATP5J2	ATP5J2	chr7	-	99056769	99056886	99055783	99055978	99057708	99057816	13245	935	91	4169	139	242	125	2.98205904414e-13	3.28582634484e-11	0.841	0.939	-0.098
14949	RALGPS2	RALGPS2	chr1	+	178861364	178861442	178858776	178858831	178863053	178863159	14949	1	15	100	7	203	125	3.36952687974e-13	3.70086368958e-11	0.039	0.898	-0.859
33404	GLMP	GLMP	chr1	-	156264549	156264807	156264155	156264356	156265316	156265480	33404	155	51	390	18	383	125	3.50830475782e-13	3.84097723454e-11	0.498	0.876	-0.378
11945	EIF3H	EIF3H	chr8	-	117738254	117738411	117671051	117671219	117767904	117768062	11945	2558	57	3073	5	282	125	3.57824880837e-13	3.9050773938e-11	0.952	0.996	-0.044
15588	HNRNPD	HNRNPD	chr4	-	83292680	83292737	83280623	83280792	83294598	83295149	15588	764	177	2429	255	182	125	3.68705066478e-13	4.01104292637e-11	0.748	0.867	-0.119
30799	CREBBP	CREBBP	chr16	-	3827613	3827658	3824569	3824694	3828011	3828183	30799	60	79	80	10	170	125	4.77173855984e-13	5.1746182585e-11	0.358	0.855	-0.497
25492	IMPDH2	IMPDH2	chr3	-	49065680	49065755	49065142	49065349	49065863	49065965	25492	1335	49	1997	6	200	125	4.85278484064e-13	5.24590633814e-11	0.945	0.995	-0.05
27019	EIF3I	EIF3I	chr1	+	32694735	32694809	32694327	32694417	32696527	32696620	27019	1043	34	3247	3	199	125	4.99378316476e-13	5.38135099025e-11	0.951	0.999	-0.048
30160	EIF4G1	EIF4G1	chr3	+	184033276	184033333	184032282	184032462	184038417	184038510	30160	22	17	203	3	182	125	5.34572386357e-13	5.74254750335e-11	0.471	0.979	-0.508
37787	FAM32A	FAM32A	chr19	+	16301330	16301384	16296434	16296576	16301697	16302857	37787	457	44	894	9	179	125	6.0096372323e-13	6.43557027114e-11	0.879	0.986	-0.107
12258	RPL17	RPL17	chr18	-	47018105	47018203	47017901	47017954	47018627	47018834	12258	110	55	173	327	223	125	6.09068351309e-13	6.50204182637e-11	0.529	0.229	0.3
13465	RXRB	RXRB	chr6	-	33163139	33163243	33162721	33162827	33163346	33163479	13465	70	51	138	9	229	125	6.3615779311e-13	6.77014138332e-11	0.428	0.893	-0.465
18446	POSTN	POSTN	chr13	-	38144716	38144806	38143880	38143958	38148708	38148789	18446	7082	5	2	0	215	125	7.1909145305e-13	7.62904827031e-11	0.999	1.0	-0.001
16225	EGLN1	EGLN1	chr1	-	231503314	231503382	231499496	231502221	231506307	231506444	16225	210	81	330	25	193	125	7.97473198588e-13	8.43450974358e-11	0.627	0.895	-0.268
1637	MORF4L2	MORF4L2	chrX	-	102933426	102933548	102930425	102931979	102940098	102940188	1637	917	100	1387	42	247	125	9.44022637839e-13	9.95377469337e-11	0.823	0.944	-0.121
9453	MINK1	MINK1	chr17	+	4795696	4795807	4795443	4795529	4795950	4796063	9453	54	17	253	0	236	125	1.01929575891e-12	1.07144868302e-10	0.627	1.0	-0.373
32442	HNRNPDL	HNRNPDL	chr4	-	83346715	83346820	83343716	83346036	83347189	83347282	32442	512	1524	277	1477	230	125	1.13375975275e-12	1.1881247464e-10	0.154	0.092	0.062
1064	DHPS	DHPS	chr19	-	12787921	12788025	12786830	12786956	12788104	12788210	1064	285	46	654	14	229	125	1.16351372981e-12	1.21558806381e-10	0.772	0.962	-0.19
6994	SNRPA1	SNRPA1	chr15	-	101826418	101826498	101825930	101826006	101827112	101827215	6994	318	39	1107	19	205	125	1.39022127144e-12	1.44802743251e-10	0.833	0.973	-0.14
1635	MORF4L2	MORF4L2	chrX	-	102933426	102933528	102930425	102931979	102940098	102940188	1635	1158	100	1721	42	227	125	1.44484424425e-12	1.50036128976e-10	0.864	0.958	-0.094
3863	NAB1	NAB1	chr2	+	191520702	191520879	191513847	191514086	191523883	191524721	3863	4	30	63	14	302	125	1.68931535427e-12	1.74365839037e-10	0.052	0.651	-0.599
9392	ADAM15	ADAM15	chr1	+	155025892	155025969	155025146	155025253	155026385	155026464	9392	262	22	975	2	202	125	1.68909330966e-12	1.74365839037e-10	0.881	0.997	-0.116
4132	PLD3	PLD3	chr19	+	40871624	40871837	40854331	40854675	40872325	40872417	4132	167	44	336	9	338	125	1.7267298702e-12	1.77692430006e-10	0.584	0.932	-0.348
1438	GPATCH4	GPATCH4	chr1	-	156567826	156567913	156566178	156566270	156568018	156568111	1438	40	15	525	6	212	125	1.848521336e-12	1.89656075276e-10	0.611	0.981	-0.37
25418	ZNHIT3	ZNHIT3	chr17	+	34842778	34842810	34842470	34842629	34848656	34848743	25418	129	36	429	13	157	125	1.89226412317e-12	1.93564498426e-10	0.74	0.963	-0.223
535	ARHGEF2	ARHGEF2	chr1	-	155935421	155935551	155935093	155935203	155936206	155936270	535	120	48	340	20	255	125	1.92246218944e-12	1.96068256868e-10	0.551	0.893	-0.342
24520	PPP4R1	PPP4R1	chr18	-	9562919	9563044	9561977	9562073	9563375	9563548	24520	106	107	102	356	250	125	1.95177207729e-12	1.98466841379e-10	0.331	0.125	0.206
441	RBM5	RBM5	chr3	+	50147811	50147896	50147035	50147121	50148111	50148203	441	369	89	256	7	210	125	2.00495176017e-12	2.0327126307e-10	0.712	0.956	-0.244
3113	CHPF2	CHPF2	chr7	+	150933493	150933676	150932133	150932698	150934459	150935913	3113	96	44	276	16	308	125	2.33246755243e-12	2.35778755418e-10	0.47	0.875	-0.405
14653	VEGFA	VEGFA	chr6	+	43748468	43748540	43746625	43746655	43752277	43754223	14653	24	225	131	270	197	125	2.37942998638e-12	2.39818549333e-10	0.063	0.235	-0.172
7601	PSME3	PSME3	chr17	+	40990109	40990222	40989665	40989714	40990747	40990816	7601	353	21	2120	7	238	125	2.4166224577e-12	2.42852839825e-10	0.898	0.994	-0.096
3975	KIRREL	KIRREL	chr1	+	158057795	158057944	158057544	158057650	158058116	158058244	3975	218	20	1781	11	274	125	2.79787304436e-12	2.80343606679e-10	0.833	0.987	-0.154
9659	WTIP	WTIP	chr19	+	34985490	34985542	34984396	34984527	34986607	34986676	9659	154	32	285	2	177	125	2.83795209555e-12	2.83530444345e-10	0.773	0.99	-0.217
38786	SLC39A1	SLC39A1	chr1	-	153934695	153934826	153931574	153933230	153935004	153935223	38786	610	25	2254	4	256	125	2.90156787486e-12	2.89043395162e-10	0.923	0.996	-0.073
20144	INSIG1	INSIG1	chr7	+	155095534	155095605	155094456	155094556	155099950	155101945	20144	114	259	1513	1548	196	125	3.01336733344e-12	2.99310352992e-10	0.219	0.384	-0.165
16744	PDCD2	PDCD2	chr6	-	170889089	170889193	170887944	170888058	170892144	170892276	16744	108	19	547	3	229	125	3.27982085935e-12	3.2483497459e-10	0.756	0.99	-0.234
28236	CCAR2	CCAR2	chr8	+	22470529	22470649	22465481	22465578	22471604	22471827	28236	355	25	870	1	245	125	3.50997009235e-12	3.46627248198e-10	0.879	0.998	-0.119
12739	YKT6	YKT6	chr7	+	44250621	44250723	44247731	44247797	44251845	44253893	12739	503	36	1366	11	227	125	3.60511620556e-12	3.55000350954e-10	0.885	0.986	-0.101
19644	ADAMTS9	ADAMTS9	chr3	-	64641467	64641551	64641251	64641367	64644177	64644467	19644	57	26	411	17	209	125	3.78641562548e-12	3.71784786974e-10	0.567	0.935	-0.368
13618	YWHAE	YWHAE	chr17	-	1265195	1265302	1264385	1264592	1268152	1268352	13618	3002	52	7197	6	232	125	4.54070114841e-12	4.44573562725e-10	0.969	0.998	-0.029
19012	PPIF	PPIF	chr10	+	81112072	81112148	81111242	81111339	81113462	81115089	19012	449	26	1413	4	201	125	4.81648054773e-12	4.70231211993e-10	0.915	0.995	-0.08
1629	MORF4L2	MORF4L2	chrX	-	102933426	102933579	102930425	102931979	102940098	102940188	1629	1265	100	1820	42	278	125	5.00599561803e-12	4.87345050678e-10	0.85	0.951	-0.101
34090	SCD	SCD	chr10	+	102116288	102116521	102114183	102114389	102120490	102124588	34090	769	28	8409	46	358	125	5.02864416774e-12	4.88163111445e-10	0.906	0.985	-0.079
2598	RNH1	RNH1	chr11	-	504823	504996	502061	502181	507112	507283	2598	81	144	46	337	298	125	5.17197396022e-12	5.00658767426e-10	0.191	0.054	0.137
26464	ACIN1	ACIN1	chr14	-	23559190	23559310	23550956	23551045	23559730	23559842	26464	237	73	145	148	245	125	5.2119419891e-12	5.03106557979e-10	0.624	0.333	0.291
16982	KIF23	KIF23	chr15	+	69733106	69733418	69732646	69732826	69737128	69737380	16982	136	11	556	272	437	125	5.49171819131e-12	5.28624154438e-10	0.78	0.369	0.411
1308	MMP7	MMP7	chr11	-	102393970	102394132	102391238	102391535	102398254	102398403	1308	2	0	6663	1	287	125	5.96311888756e-12	5.72392599549e-10	1.0	1.0	0.0
13612	YWHAE	YWHAE	chr17	-	1264385	1264592	1257504	1257641	1268152	1268352	13612	2662	46	5350	12	332	125	6.75082212354e-12	6.46193219356e-10	0.956	0.994	-0.038
8733	TK1	TK1	chr17	-	76178669	76178763	76171609	76171699	76181135	76181246	8733	96	12	1267	0	219	125	7.09443614966e-12	6.77192584893e-10	0.82	1.0	-0.18
22694	ATP6V1G2-DDX39B	ATP6V1G2-DDX39B	chr6	-	31506539	31506632	31504276	31504460	31508098	31508441	22694	758	68	1211	23	218	125	8.06044120338e-12	7.67264442104e-10	0.865	0.968	-0.103
35381	ACTN1	ACTN1	chr14	-	69387722	69387842	69378872	69378959	69392274	69392389	35381	1094	6	7250	1	245	125	8.08664246676e-12	7.67626216208e-10	0.989	1.0	-0.011
5210	MPV17	MPV17	chr2	-	27535860	27535976	27535546	27535639	27545314	27545389	5210	196	50	337	11	241	125	8.75466366068e-12	8.28742581006e-10	0.67	0.941	-0.271
17824	IDS	IDS	chrX	-	148573068	148573198	148571844	148571971	148577876	148578047	17824	24	302	141	430	255	125	1.02107211575e-11	9.63914580235e-10	0.037	0.138	-0.101
19086	NAB2	NAB2	chr12	+	57486230	57486364	57484907	57485781	57486699	57486751	19086	556	87	300	4	259	125	1.02661212864e-11	9.66481989677e-10	0.755	0.973	-0.218
16607	SUGT1	SUGT1	chr13	+	53235609	53235705	53233313	53233384	53236783	53236837	16607	18	99	286	313	221	125	1.06928910171e-11	1.00390134075e-09	0.093	0.341	-0.248
6623	SIRT2	SIRT2	chr19	-	39389018	39389065	39384458	39384507	39390145	39390463	6623	9	83	47	36	172	125	1.15875087303e-11	1.0849200797e-09	0.073	0.487	-0.414
13039	OSBPL3	OSBPL3	chr7	-	24902818	24902911	24901231	24901388	24903114	24903218	13039	57	4	138	138	218	125	1.40932820969e-11	1.31593621498e-09	0.891	0.364	0.527
13611	YWHAE	YWHAE	chr17	-	1264385	1264592	1247833	1248793	1268152	1268352	13611	968	37	1741	6	332	125	1.63208335735e-11	1.51978892635e-09	0.908	0.991	-0.083
10615	RPS6KA1	RPS6KA1	chr1	+	26898666	26898784	26898339	26898416	26899714	26899852	10615	120	18	527	2	243	125	1.73663305958e-11	1.61276264731e-09	0.774	0.993	-0.219
625	TRA2A	TRA2A	chr7	-	23570799	23570889	23561325	23561459	23571407	23571660	625	32	93	15	379	215	125	1.76603176527e-11	1.63563179817e-09	0.167	0.022	0.145
10658	YAP1	YAP1	chr11	+	102080247	102080295	102076623	102076817	102094352	102094483	10658	38	39	240	35	173	125	1.87129201024e-11	1.72844837215e-09	0.413	0.832	-0.419
36342	AIP	AIP	chr11	+	67254476	67254656	67250499	67250728	67257508	67257685	36342	419	38	400	0	305	125	1.8841261884e-11	1.73562462968e-09	0.819	1.0	-0.181
4496	ZFAND1	ZFAND1	chr8	-	82629483	82629523	82627221	82627349	82630416	82630459	4496	124	12	167	106	165	125	1.92482696448e-11	1.7683638182e-09	0.887	0.544	0.343
5295	SREBF1	SREBF1	chr17	-	17717928	17718061	17717558	17717724	17718148	17718258	5295	393	81	368	13	258	125	1.95784499724e-11	1.79388856592e-09	0.702	0.932	-0.23
21064	TMEM214	TMEM214	chr2	+	27262608	27262705	27261914	27262032	27262897	27263066	21064	108	23	381	4	222	125	2.25370833107e-11	2.05946872238e-09	0.726	0.982	-0.256
1205	U2AF1	U2AF1	chr21	-	44520562	44520629	44515803	44515853	44521475	44521542	1205	638	126	665	288	192	125	2.31739072376e-11	2.11203046069e-09	0.767	0.601	0.166
14271	DDAH2	DDAH2	chr6	-	31696641	31697002	31696422	31696522	31697827	31698042	14271	1510	56	860	0	486	125	2.44750886225e-11	2.22470115893e-09	0.874	1.0	-0.126
28453	ATP6V0D1	ATP6V0D1	chr16	-	67487446	67487618	67478430	67478609	67514859	67515089	28453	660	29	1029	0	297	125	2.56530352516e-11	2.32560373545e-09	0.905	1.0	-0.095
29028	SS18L1	SS18L1	chr20	+	60729336	60729521	60718775	60718945	60733727	60733998	29028	36	167	55	43	310	125	2.7007285297e-11	2.44191465055e-09	0.08	0.34	-0.26
8603	DCAF8	DCAF8	chr1	-	160194851	160194909	160194231	160194339	160195380	160195453	8603	112	31	286	6	183	125	2.72346589725e-11	2.45599287808e-09	0.712	0.97	-0.258
22008	SUCO	SUCO	chr1	+	172546678	172546699	172544657	172544763	172546903	172546959	22008	93	18	131	141	146	125	2.82555090436e-11	2.54136426222e-09	0.816	0.443	0.373
12106	GLTSCR2	GLTSCR2	chr19	+	48259784	48259861	48259012	48259079	48259944	48260001	12106	2613	84	1103	0	202	125	2.90241164436e-11	2.60366079133e-09	0.951	1.0	-0.049
37252	EPN1	EPN1	chr19	+	56200662	56200737	56200235	56200360	56201232	56201316	37252	151	33	364	7	200	125	2.91229262928e-11	2.605703494e-09	0.741	0.97	-0.229
30486	EPB41	EPB41	chr1	+	29386933	29386996	29379615	29379824	29391493	29391670	30486	8	19	88	6	188	125	3.06161762609e-11	2.73217481278e-09	0.219	0.907	-0.688
25985	SPAG9	SPAG9	chr17	-	49053223	49053262	49052131	49052308	49054468	49054582	25985	165	115	77	176	164	125	3.26484395075e-11	2.90596551959e-09	0.522	0.25	0.272
69	AP1B1	AP1B1	chr22	-	29725700	29725709	29723668	29724884	29726366	29726521	69	23	42	16	338	134	125	3.37055938715e-11	2.99228831811e-09	0.338	0.042	0.296
16581	ACOT9	ACOT9	chrX	-	23752457	23752484	23751288	23751334	23754035	23754133	16581	33	4	164	313	152	125	3.42419426147e-11	3.03204881013e-09	0.872	0.301	0.571
38213	MRPL55	MRPL55	chr1	-	228296655	228296722	228295935	228296019	228296849	228297013	38213	43	27	107	2	192	125	3.53888029991e-11	3.12552448756e-09	0.509	0.972	-0.463
25849	ARHGEF40	ARHGEF40	chr14	+	21555478	21555622	21555159	21555264	21556126	21556257	25849	148	45	115	0	269	125	3.93547416877e-11	3.46685935258e-09	0.604	1.0	-0.396
12575	HSP90AB1	HSP90AB1	chr6	+	44216366	44216513	44214694	44214932	44217113	44217320	12575	15144	134	14914	14	272	125	4.02640143449e-11	3.53786472711e-09	0.981	0.998	-0.017
33075	BPTF	BPTF	chr17	+	65871671	65871860	65870932	65871136	65887959	65888150	33075	89	6	47	43	314	125	4.13908907149e-11	3.62757811514e-09	0.855	0.303	0.552
7964	EMC10	EMC10	chr19	+	50985117	50985204	50984140	50984234	50985405	50986783	7964	46	213	26	638	212	125	4.27444746265e-11	3.73665218495e-09	0.113	0.023	0.09
4931	SMG5	SMG5	chr1	-	156236331	156236469	156235571	156236171	156237260	156237469	4931	207	28	658	8	263	125	4.32321956012e-11	3.76967144749e-09	0.778	0.975	-0.197
36356	PTBP1	PTBP1	chr19	+	799412	799443	797391	797505	803560	803636	36356	1480	48	2957	15	156	125	4.34194902255e-11	3.7763936321e-09	0.961	0.994	-0.033
35259	DNM1	DNM1	chr9	+	131010202	131010214	131009653	131009765	131010861	131011032	35259	53	0	21	24	137	125	4.38328262575e-11	3.79314676077e-09	1.0	0.444	0.556
5184	ELMO3	ELMO3	chr16	+	67236529	67236693	67236299	67236436	67237021	67237126	5184	7	10	117	0	289	125	4.38334923913e-11	3.79314676077e-09	0.232	1.0	-0.768
39893	ARHGEF12	ARHGEF12	chr11	+	120280102	120280159	120278446	120278532	120291461	120291560	39893	100	25	127	151	182	125	4.48194814595e-11	3.86870022835e-09	0.733	0.366	0.367
1045	PDLIM4	PDLIM4	chr5	+	131602156	131602238	131598301	131598453	131606607	131606786	1045	230	18	831	0	207	125	4.69865257813e-11	4.04556348109e-09	0.885	1.0	-0.115
27647	SCRIB	SCRIB	chr8	-	144889721	144889784	144889093	144889183	144890778	144891195	27647	53	13	76	142	188	125	4.73304728743e-11	4.06496402119e-09	0.731	0.262	0.469
37939	TBC1D13	TBC1D13	chr9	+	131553013	131553054	131550612	131550686	131553658	131553720	37939	48	0	41	39	166	125	4.83562079268e-11	4.14267633309e-09	1.0	0.442	0.558
20564	NR1D2	NR1D2	chr3	+	24009303	24009514	24006467	24006653	24018713	24022109	20564	467	4	236	31	336	125	5.348010923e-11	4.57021541919e-09	0.977	0.739	0.238
28285	TOMM34	TOMM34	chr20	-	43577370	43577518	43572093	43572220	43580473	43580643	28285	171	31	1471	46	273	125	5.41227063167e-11	4.6136241295e-09	0.716	0.936	-0.22
21496	AEBP1	AEBP1	chr7	+	44149613	44149723	44148886	44148940	44149805	44149945	21496	221	38	328	4	235	125	5.48987522109e-11	4.66816486542e-09	0.756	0.978	-0.222
25053	NEXN	NEXN	chr1	+	78383250	78383442	78381739	78381818	78383644	78383723	25053	15	2	19	144	317	125	5.84579051832e-11	4.94626048103e-09	0.747	0.049	0.698
5941	DAZAP1	DAZAP1	chr19	+	1425876	1425959	1422346	1422395	1428840	1428994	5941	472	31	2217	22	208	125	5.83838533075e-11	4.94626048103e-09	0.901	0.984	-0.083
34630	PFDN5	PFDN5	chr12	+	53689622	53689725	53689234	53689423	53691633	53691708	34630	2023	122	1432	189	228	125	5.96652727225e-11	5.03598415186e-09	0.901	0.806	0.095
18898	CAPZA2	CAPZA2	chr7	+	116546316	116546396	116544230	116544437	116550286	116550365	18898	307	18	1350	0	205	125	6.01821925628e-11	5.06713359887e-09	0.912	1.0	-0.088
37823	GUCD1	GUCD1	chr22	-	24944884	24944969	24943875	24944041	24951582	24951903	37823	67	34	176	8	210	125	6.35139718597e-11	5.33455095022e-09	0.54	0.929	-0.389
7221	RNPEP	RNPEP	chr1	+	201958510	201958659	201958031	201958172	201965274	201965391	7221	80	11	1161	3	274	125	6.45409281574e-11	5.40755140855e-09	0.768	0.994	-0.226
37769	PARP2	PARP2	chr14	+	20825554	20825679	20825209	20825308	20825796	20826063	37769	35	26	293	23	250	125	6.93245461036e-11	5.7909490104e-09	0.402	0.864	-0.462
8883	TUFM	TUFM	chr16	-	28856634	28856801	28856271	28856376	28857232	28857427	8883	879	29	2504	8	292	125	6.94548862867e-11	5.7909490104e-09	0.928	0.993	-0.065
35503	EXOSC9	EXOSC9	chr4	+	122737298	122737349	122735020	122735202	122737523	122737602	35503	5	58	190	203	176	125	7.12225833865e-11	5.92392108614e-09	0.058	0.399	-0.341
13953	SH3YL1	SH3YL1	chr2	-	224863	224920	218135	219001	229965	230044	13953	5	52	184	169	182	125	7.16884329677e-11	5.94823055917e-09	0.062	0.428	-0.366
2876	KTN1	KTN1	chr14	+	56130672	56130759	56128239	56128330	56137446	56137527	2876	93	16	340	0	212	125	8.55420179136e-11	7.08056490305e-09	0.774	1.0	-0.226
23773	CERS5	CERS5	chr12	-	50526744	50527851	50523088	50524477	50528328	50528485	23773	93	207	33	288	1232	125	9.28798149502e-11	7.66941084027e-09	0.044	0.011	0.033
25421	OSBPL9	OSBPL9	chr1	+	52135105	52135184	52117662	52117713	52179674	52179751	25421	110	40	223	9	204	125	9.3949736879e-11	7.73910957541e-09	0.628	0.938	-0.31
39363	PCSK7	PCSK7	chr11	-	117077782	117077876	117077396	117077514	117078685	117078780	39363	61	16	265	1	219	125	9.96340787651e-11	8.18767532643e-09	0.685	0.993	-0.308
34910	PLCB4	PLCB4	chr20	+	9353693	9353751	9352949	9353050	9360700	9360809	34910	6	18	363	57	183	125	1.16653131599e-10	9.5633241953e-09	0.185	0.813	-0.628
17153	ADD1	ADD1	chr4	+	2911065	2911158	2910241	2910331	2916610	2916767	17153	29	215	4	486	218	125	1.22033383398e-10	9.98052501738e-09	0.072	0.005	0.067
18801	DGCR8	DGCR8	chr22	+	20093699	20093800	20082235	20082318	20094114	20094221	18801	146	24	247	0	226	125	1.26247012844e-10	1.03005538956e-08	0.771	1.0	-0.229
28057	ASNS	ASNS	chr7	-	97501030	97501308	97499089	97499125	97501662	97501854	28057	49	68	12	131	403	125	1.31558097749e-10	1.07083916714e-08	0.183	0.028	0.155
17936	NFE2L1	NFE2L1	chr17	+	46134393	46134483	46133747	46133960	46134705	46134864	17936	46	137	443	433	215	125	1.51186285713e-10	1.2276899618e-08	0.163	0.373	-0.21
22773	HM13	HM13	chr20	+	30154012	30154098	30149436	30149539	30156922	30157370	22773	406	42	3747	101	211	125	1.7890144921e-10	1.44712071352e-08	0.851	0.956	-0.105
27380	ZNF140	ZNF140	chr12	+	133677572	133677639	133660051	133660147	133682095	133684258	27380	24	38	43	2	192	125	1.79053105676e-10	1.44712071352e-08	0.291	0.933	-0.642
40901	DNMT1	DNMT1	chr19	-	10244892	10244983	10244021	10244377	10246411	10246528	40901	160	30	562	13	216	125	1.8292145576e-10	1.47490645788e-08	0.755	0.962	-0.207
2510	TUBB6	TUBB6	chr18	+	12320534	12320743	12310941	12311052	12324807	12326615	2510	85	27	13	41	334	125	1.877578093e-10	1.51034849979e-08	0.541	0.106	0.435
23899	SGSM2	SGSM2	chr17	+	2270564	2270699	2268508	2268635	2274555	2274709	23899	41	170	52	39	260	125	2.01381689102e-10	1.61614700753e-08	0.104	0.391	-0.287
28568	KIAA0040	KIAA0040	chr1	-	175161775	175161852	175146746	175146820	175161995	175162229	28568	8	29	44	6	202	125	2.04497641043e-10	1.63385887581e-08	0.146	0.819	-0.673
38717	TMPO	TMPO	chr12	+	98938728	98938839	98931252	98931350	98940136	98940225	38717	108	22	494	8	236	125	2.04542272009e-10	1.63385887581e-08	0.722	0.97	-0.248
8649	TMX3	TMX3	chr18	-	66368981	66369027	66367641	66367722	66377257	66377381	8649	39	12	414	3	171	125	2.2341473116e-10	1.7804595366e-08	0.704	0.99	-0.286
3249	SENP3-EIF4A1	SENP3-EIF4A1	chr17	+	7478436	7478576	7477863	7477996	7479841	7480010	3249	7815	38	14972	12	265	125	2.26990981567e-10	1.80476263488e-08	0.99	0.998	-0.008
6284	EXOC7	EXOC7	chr17	-	74086409	74086478	74085255	74085401	74087223	74087316	6284	8	16	56	1	194	125	2.46700548878e-10	1.95692926133e-08	0.244	0.973	-0.729
21689	PTPRF	PTPRF	chr1	+	44069281	44069860	44069086	44069204	44070573	44070671	21689	548	13	4894	2	704	125	2.67873390136e-10	2.11997351806e-08	0.882	0.998	-0.116
30184	LSM14A	LSM14A	chr19	+	34710295	34710478	34706500	34706566	34710610	34710782	30184	355	0	797	61	308	125	2.81215939424e-10	2.22043958806e-08	1.0	0.841	0.159
39442	MRPL9	MRPL9	chr1	-	151733926	151734028	151733291	151733375	151734580	151734631	39442	137	36	674	33	227	125	2.86817236628e-10	2.25946047466e-08	0.677	0.918	-0.241
3270	ILK	ILK	chr11	+	6629923	6630020	6629623	6629719	6630114	6630198	3270	280	17	1262	2	222	125	3.22986637435e-10	2.53855644303e-08	0.903	0.997	-0.094
30241	KPNA1	KPNA1	chr3	-	122176572	122176695	122172716	122172848	122180070	122180165	30241	38	73	10	167	248	125	3.34770655641e-10	2.62515350744e-08	0.208	0.029	0.179
5930	HOXB-AS3	HOXB-AS3	chr17	+	46678789	46679025	46677808	46677907	46679436	46679703	5930	44	84	75	24	361	125	3.6605696252e-10	2.86393607115e-08	0.154	0.52	-0.366
6281	EXOC7	EXOC7	chr17	-	74086409	74086562	74085255	74085401	74087223	74087316	6281	9	16	58	1	278	125	3.71239927688e-10	2.89787012347e-08	0.202	0.963	-0.761
24600	TMEM8A	TMEM8A	chr16	-	422610	422727	420775	422283	424004	424151	24600	210	19	905	5	242	125	4.03867939092e-10	3.14539694018e-08	0.851	0.989	-0.138
36580	SARNP	SARNP	chr12	-	56194637	56194684	56194345	56194413	56197412	56197512	36580	611	27	1513	4	172	125	4.16631840139e-10	3.23744668886e-08	0.943	0.996	-0.053
6514	FRAS1	FRAS1	chr4	+	79387361	79387589	79385596	79385737	79391131	79391245	6514	23	31	90	10	353	125	4.54828397167e-10	3.52625780862e-08	0.208	0.761	-0.553
13616	YWHAE	YWHAE	chr17	-	1257504	1257641	1247833	1248793	1268152	1268352	13616	1883	37	3620	6	262	125	4.66478078387e-10	3.60841327092e-08	0.96	0.997	-0.037
32820	WAC	WAC	chr10	+	28884661	28884970	28879648	28879761	28897114	28897360	32820	1509	42	1369	113	434	125	4.68264205189e-10	3.61407157284e-08	0.912	0.777	0.135
39808	TP53BP1	TP53BP1	chr15	-	43713222	43713372	43712502	43712933	43714052	43714324	39808	123	21	230	0	275	125	4.89025819839e-10	3.76582849309e-08	0.727	1.0	-0.273
1474	ARID3B	ARID3B	chr15	+	74883491	74883775	74882160	74882344	74883900	74884155	1474	318	40	313	2	409	125	5.56069745805e-10	4.27251077337e-08	0.708	0.98	-0.272
30795	VCL	VCL	chr10	+	75871666	75871870	75868728	75868914	75873941	75874145	30795	58	438	57	1482	329	125	5.74478353776e-10	4.40407700832e-08	0.048	0.014	0.034
25301	SERPINH1	SERPINH1	chr11	+	75274771	75274815	75273100	75273364	75277360	75278016	25301	459	989	28	193	169	125	6.06389938262e-10	4.63834160812e-08	0.256	0.097	0.159
12149	EFCAB14	EFCAB14	chr1	-	47154024	47154216	47152455	47152542	47155258	47155363	12149	128	11	267	130	317	125	6.25118623532e-10	4.77094988668e-08	0.821	0.447	0.374
7569	TRAPPC4	TRAPPC4	chr11	+	118890859	118890963	118889240	118889680	118892469	118892596	7569	81	15	451	3	229	125	6.4207905659e-10	4.88950335805e-08	0.747	0.988	-0.241
5190	NUDT1	NUDT1	chr7	+	2282559	2282610	2281856	2281891	2284197	2284361	5190	0	44	40	47	176	125	6.45619446793e-10	4.90556257266e-08	0.0	0.377	-0.377
2597	RNH1	RNH1	chr11	-	504823	504996	502061	502181	506608	506821	2597	85	14	51	60	298	125	6.70559940907e-10	5.08379381748e-08	0.718	0.263	0.455
16922	ABCF1	ABCF1	chr6	+	30558082	30558155	30557925	30557990	30558311	30559309	16922	398	31	604	3	198	125	7.22776505313e-10	5.45552979825e-08	0.89	0.992	-0.102
26079	R3HDM1	R3HDM1	chr2	+	136399105	136399360	136396465	136396692	136402948	136403097	26079	31	11	23	92	380	125	7.21314896701e-10	5.45552979825e-08	0.481	0.076	0.405
37421	RNPS1	RNPS1	chr16	-	2314573	2314761	2314176	2314332	2318055	2318413	37421	1097	106	1286	258	313	125	7.48034634235e-10	5.6337694167e-08	0.805	0.666	0.139
10109	AHCYL1	AHCYL1	chr1	+	110563352	110563473	110562169	110562248	110564295	110566364	10109	158	20	924	11	246	125	7.50767004121e-10	5.64194817921e-08	0.801	0.977	-0.176
14307	SAR1A	SAR1A	chr10	-	71922445	71922515	71921613	71921687	71930168	71930285	14307	75	142	21	187	195	125	7.5406370037e-10	5.65432273179e-08	0.253	0.067	0.186
34963	NF2	NF2	chr22	+	30079008	30079068	30077427	30077590	30090740	30094589	34963	3	29	99	48	185	125	7.77617636949e-10	5.81820986528e-08	0.065	0.582	-0.517
19593	MRTO4	MRTO4	chr1	+	19583947	19584015	19583557	19583639	19584326	19584478	19593	171	15	958	3	193	125	8.1672857366e-10	6.09752827063e-08	0.881	0.995	-0.114
21035	C1orf52	C1orf52	chr1	-	85724617	85724744	85724206	85724405	85725040	85725355	21035	264	47	181	106	252	125	8.18819456683e-10	6.09984894383e-08	0.736	0.459	0.277
28658	DOCK9	DOCK9	chr13	-	99498177	99498245	99489747	99489863	99500845	99500893	28658	28	15	103	0	193	125	8.20793766287e-10	6.10129301152e-08	0.547	1.0	-0.453
18692	RBM39	RBM39	chr20	-	34322107	34322179	34319862	34320057	34326889	34326939	18692	102	1288	14	798	197	125	8.43447534038e-10	6.25611690399e-08	0.048	0.011	0.037
17826	IDS	IDS	chrX	-	148584841	148584975	148582479	148582568	148585686	148585823	17826	325	22	572	0	259	125	8.89609608201e-10	6.58426394251e-08	0.877	1.0	-0.123
8575	G3BP1	G3BP1	chr5	+	151173719	151173810	151170449	151170623	151175039	151175136	8575	214	14	1187	0	216	125	8.97144469825e-10	6.62572126982e-08	0.898	1.0	-0.102
36341	AIP	AIP	chr11	+	67256737	67256926	67250499	67250728	67257508	67257685	36341	498	38	374	0	314	125	9.01003827103e-10	6.63991379509e-08	0.839	1.0	-0.161
4558	UBA1	UBA1	chrX	+	47058607	47058776	47058446	47058505	47058878	47059013	4558	823	22	2899	4	294	125	9.12736664027e-10	6.71194420663e-08	0.941	0.997	-0.056
38812	ZFYVE21	ZFYVE21	chr14	+	104196129	104196183	104195427	104195519	104198956	104199099	38812	12	11	17	376	179	125	9.18966458485e-10	6.74328535318e-08	0.432	0.031	0.401
16737	GMPPB	GMPPB	chr3	-	49759663	49759791	49759397	49759580	49760028	49760187	16737	47	15	197	1	253	125	9.59285650914e-10	7.02410271058e-08	0.608	0.99	-0.382
23331	RALY	RALY	chr20	+	32661624	32661672	32661368	32661441	32663679	32663846	23331	652	242	826	152	173	125	9.73759406442e-10	7.11488002984e-08	0.661	0.797	-0.136
28179	LGMN	LGMN	chr14	-	93170984	93171052	93170151	93170706	93172827	93172998	28179	162	18	397	0	193	125	9.92469106897e-10	7.23615560748e-08	0.854	1.0	-0.146
7793	SPAG5	SPAG5	chr17	-	26913442	26913517	26913107	26913200	26918715	26918890	7793	30	11	294	2	200	125	1.18481091604e-09	8.62019118277e-08	0.63	0.989	-0.359
16874	IRF1	IRF1	chr5	-	131821358	131821408	131820053	131820189	131822248	131822378	16874	288	86	101	1	175	125	1.18976450914e-09	8.63789199136e-08	0.705	0.986	-0.281
14747	TOM1L2	TOM1L2	chr17	-	17761082	17761169	17754206	17754266	17764789	17764865	14747	17	35	0	103	212	125	1.20812571058e-09	8.75265366811e-08	0.223	0.0	0.223
37756	MTX2	MTX2	chr2	+	177188119	177188192	177162576	177162623	177191552	177191629	37756	73	13	722	6	198	125	1.22096155408e-09	8.82698534498e-08	0.78	0.987	-0.207
37344	DCAF6	DCAF6	chr1	+	168007608	168007726	167973770	167974031	168012262	168012378	37344	35	12	451	6	243	125	1.24137389257e-09	8.95566327381e-08	0.6	0.975	-0.375
9531	GSTM1	GSTM1	chr1	+	110233075	110233186	110232892	110232988	110235827	110236367	9531	179	22	291	0	236	125	1.27056098975e-09	9.14697142789e-08	0.812	1.0	-0.188
33521	RBM38	RBM38	chr20	+	55968334	55968389	55967709	55967833	55982598	55984386	33521	305	75	167	4	180	125	1.27680277462e-09	9.1726367884e-08	0.738	0.967	-0.229
28768	CAST	CAST	chr5	+	96064856	96064913	96063192	96063234	96065315	96065429	28768	215	53	1874	147	182	125	1.37618039187e-09	9.86588905201e-08	0.736	0.897	-0.161
8019	NUMB	NUMB	chr14	-	73783097	73783130	73763918	73763993	73789837	73789912	8019	21	46	195	76	158	125	1.39436751034e-09	9.97540414287e-08	0.265	0.67	-0.405
3619	USP25	USP25	chr21	+	17181127	17181204	17177439	17177577	17183455	17183529	3619	43	18	153	2	202	125	1.44580647454e-09	1.03218533895e-07	0.596	0.979	-0.383
34632	PFDN5	PFDN5	chr12	+	53690027	53690059	53689234	53689423	53691633	53691708	34632	617	122	434	189	157	125	1.49050782827e-09	1.06188611765e-07	0.801	0.646	0.155
17529	FBRS	FBRS	chr16	+	30672624	30672654	30671583	30671763	30673740	30673789	17529	23	46	37	4	155	125	1.67114044825e-09	1.18810458259e-07	0.287	0.882	-0.595
3342	CTNND1	CTNND1	chr11	+	57556508	57556627	57529233	57529518	57558856	57559145	3342	190	4	24	14	244	125	1.6813521686e-09	1.19288977461e-07	0.961	0.468	0.493
9646	UBE4B	UBE4B	chr1	+	10166254	10166641	10165573	10165802	10177516	10177658	9646	39	34	14	99	512	125	1.69743563649e-09	1.20181248742e-07	0.219	0.033	0.186
21088	FAM21A	FAM21A	chr10	+	51886919	51886982	51885816	51885939	51887342	51887555	21088	66	21	215	4	188	125	1.82763904011e-09	1.28867355199e-07	0.676	0.973	-0.297
30295	TOP2A	TOP2A	chr17	-	38548319	38548363	38547757	38547892	38548469	38548593	30295	105	12	754	1	169	125	1.82497705836e-09	1.28867355199e-07	0.866	0.998	-0.132
18914	SEPT2	SEPT2	chr2	+	242255836	242255970	242255275	242255397	242263630	242263656	18914	2	279	54	412	259	125	1.8719817918e-09	1.3162766542e-07	0.003	0.059	-0.056
23758	NBL1	NBL1	chr1	+	19981816	19981928	19981504	19981693	19983358	19984949	23758	1674	50	1126	1	237	125	1.87446891342e-09	1.3162766542e-07	0.946	0.998	-0.052
30440	UBN1	UBN1	chr16	+	4918833	4918904	4910664	4911103	4920212	4920342	30440	133	35	155	2	196	125	1.90497984054e-09	1.33496624081e-07	0.708	0.98	-0.272
27170	CMC2	CMC2	chr16	-	81030918	81031034	81009698	81010076	81040338	81040502	27170	338	34	381	2	241	125	1.92157534329e-09	1.34384783396e-07	0.838	0.99	-0.152
522	CRAMP1L	CRAMP1L	chr16	+	1717335	1717401	1716422	1716601	1717962	1718194	522	72	51	73	4	191	125	1.96160077071e-09	1.36904552364e-07	0.48	0.923	-0.443
1145	PTS	PTS	chr11	+	112100930	112100953	112099316	112099396	112101348	112101405	1145	103	19	452	6	148	125	1.98013960784e-09	1.37678924423e-07	0.821	0.985	-0.164
12256	RPL17	RPL17	chr18	-	47018105	47018203	47017901	47017954	47018827	47018935	12256	108	1381	175	1042	223	125	1.98073157875e-09	1.37678924423e-07	0.042	0.086	-0.044
40414	NAV3	NAV3	chr12	+	78388582	78388651	78362298	78362482	78392116	78392256	40414	123	6	27	21	194	125	2.10991168981e-09	1.46361242483e-07	0.93	0.453	0.477
25013	CBY1	CBY1	chr22	+	39067074	39067193	39066888	39066994	39069163	39069855	25013	115	17	330	1	244	125	2.17624795962e-09	1.50657909253e-07	0.776	0.994	-0.218
38713	DCDC2	DCDC2	chr6	-	24178557	24178860	24171982	24175062	24205229	24205330	38713	5	0	7721	1	428	125	2.22136975481e-09	1.53471570076e-07	1.0	1.0	0.0
29085	PAAF1	PAAF1	chr11	+	73598084	73598144	73589823	73589864	73598398	73598502	29085	34	23	3	45	185	125	2.23569163182e-09	1.54150263258e-07	0.5	0.043	0.457
19732	PCYT2	PCYT2	chr17	-	79865079	79865133	79864635	79864774	79865429	79865474	19732	1	88	87	260	179	125	2.27522367613e-09	1.56560973762e-07	0.008	0.189	-0.181
29532	RBM23	RBM23	chr14	-	23374814	23374868	23374544	23374662	23375403	23375577	29532	111	58	243	29	179	125	2.33157271268e-09	1.60116901239e-07	0.572	0.854	-0.282
21740	EPB41L1	EPB41L1	chr20	+	34797409	34797820	34785780	34785963	34800193	34800298	21740	138	4	116	41	536	125	2.36241048945e-09	1.6163515903e-07	0.889	0.398	0.491
8534	HMGA2	HMGA2	chr12	+	66345162	66345195	66232298	66232349	66357024	66360071	8534	60	2	4445	4	158	125	2.36311470392e-09	1.6163515903e-07	0.96	0.999	-0.039
23209	MAEA	MAEA	chr4	+	1321414	1321491	1309184	1309388	1326544	1326653	23209	25	15	167	4	202	125	2.37200115105e-09	1.61919791721e-07	0.508	0.963	-0.455
30493	FAM168A	FAM168A	chr11	-	73136066	73136093	73130918	73131044	73141734	73141815	30493	35	42	2	59	152	125	2.45225695306e-09	1.67065489597e-07	0.407	0.027	0.38
37117	SORBS1	SORBS1	chr10	-	97110965	97111133	97106162	97106209	97114638	97114724	37117	79	8	49	46	293	125	2.48280429549e-09	1.68810987297e-07	0.808	0.312	0.496
39698	VDAC2	VDAC2	chr10	+	76977645	76977749	76973778	76973828	76978820	76978973	39698	111	870	80	1552	229	125	2.49015730258e-09	1.68975664247e-07	0.065	0.027	0.038
30766	LMBR1L	LMBR1L	chr12	-	49496669	49496734	49496250	49496323	49496873	49496942	30766	254	91	103	3	190	125	2.55041088248e-09	1.72722292729e-07	0.647	0.958	-0.311
103	TRIM28	TRIM28	chr19	+	59056791	59056904	59055835	59056464	59058742	59058878	103	46	15	140	0	238	125	2.58919796714e-09	1.75003226702e-07	0.617	1.0	-0.383
30496	GGCX	GGCX	chr2	-	85787937	85788108	85786039	85786198	85788508	85788657	30496	72	40	231	23	296	125	2.69870736869e-09	1.82045874233e-07	0.432	0.809	-0.377
37302	GK5	GK5	chr3	-	141903552	141904635	141901764	141901891	141904770	141904831	37302	123	8	47	31	1208	125	2.77431100315e-09	1.86778171819e-07	0.614	0.136	0.478
27672	DNAJA1	DNAJA1	chr9	+	33026810	33026988	33026472	33026614	33029882	33029987	27672	9088	46	3147	54	303	125	2.82229606352e-09	1.89636159813e-07	0.988	0.96	0.028
14240	LRCH3	LRCH3	chr3	+	197585704	197585776	197581262	197581316	197592293	197592342	14240	55	0	76	42	197	125	2.85191947835e-09	1.91251617777e-07	1.0	0.534	0.466
27168	CMC2	CMC2	chr16	-	81015410	81015482	81009698	81010076	81040338	81040502	27168	100	34	122	2	197	125	2.9383552258e-09	1.96663197027e-07	0.651	0.975	-0.324
16319	ESYT1	ESYT1	chr12	+	56536068	56536209	56532710	56532797	56536361	56536516	16319	537	31	1542	14	266	125	2.95134960915e-09	1.97147852644e-07	0.891	0.981	-0.09
7346	OS9	OS9	chr12	+	58113881	58114046	58112775	58112965	58114188	58114301	7346	569	263	405	347	290	125	2.9738624896e-09	1.98265213606e-07	0.483	0.335	0.148
28930	GBF1	GBF1	chr10	+	104128495	104128589	104127974	104128211	104128967	104129144	28930	165	18	417	1	219	125	3.13606374203e-09	2.0867307245e-07	0.84	0.996	-0.156
2867	KTN1	KTN1	chr14	+	56133958	56134048	56128239	56128330	56137446	56137527	2867	260	16	837	0	215	125	3.19202320131e-09	2.11984982679e-07	0.904	1.0	-0.096
29177	PHF10	PHF10	chr6	-	170114828	170114938	170112481	170112635	170115803	170115953	29177	730	31	757	0	235	125	3.45225092957e-09	2.28823471672e-07	0.926	1.0	-0.074
39026	APP	APP	chr21	-	27369674	27369731	27354656	27354790	27394155	27394358	39026	541	119	1093	102	182	125	3.56483786934e-09	2.35829853488e-07	0.757	0.88	-0.123
1914	NDRG2	NDRG2	chr14	-	21491022	21491064	21490550	21490656	21491399	21491480	1914	16	94	17	4	167	125	3.64913088635e-09	2.40941073629e-07	0.113	0.761	-0.648
9494	TERF1	TERF1	chr8	+	73942570	73942630	73939174	73939287	73944276	73944368	9494	99	17	93	83	185	125	3.66805363861e-09	2.41724734784e-07	0.797	0.431	0.366
31005	SEC31A	SEC31A	chr4	-	83783686	83783725	83778841	83778917	83784470	83784545	31005	94	57	122	238	164	125	3.80661890897e-09	2.50374696301e-07	0.557	0.281	0.276
39281	RAB18	RAB18	chr10	+	27821435	27821508	27798803	27798859	27822663	27822782	39281	97	15	281	0	198	125	3.85816301129e-09	2.53278793239e-07	0.803	1.0	-0.197
19453	RELA	RELA	chr11	-	65425757	65425970	65423325	65423406	65427136	65427259	19453	686	57	617	8	338	125	3.92647225844e-09	2.57270270272e-07	0.817	0.966	-0.149
23040	CLCN2	CLCN2	chr3	-	184071449	184071583	184071037	184071210	184071888	184072102	23040	16	13	74	0	259	125	3.93872778837e-09	2.5758077071e-07	0.373	1.0	-0.627
30784	DGKA	DGKA	chr12	+	56345818	56345883	56345406	56345567	56346124	56346215	30784	23	8	376	1	190	125	3.97609301039e-09	2.59529057676e-07	0.654	0.996	-0.342
23934	NHP2L1	NHP2L1	chr22	-	42078359	42078591	42076247	42076368	42084797	42084913	23934	239	256	320	665	357	125	4.36381253355e-09	2.84294919961e-07	0.246	0.144	0.102
2449	ATP5B	ATP5B	chr12	-	57038954	57039137	57038564	57038739	57039620	57039852	2449	3549	49	6216	18	308	125	4.51858650496e-09	2.93819587006e-07	0.967	0.993	-0.026
9996	CUX1	CUX1	chr7	+	101842081	101842147	101839913	101840585	101843350	101843452	9996	42	23	66	0	191	125	4.67836669404e-09	3.03633086878e-07	0.544	1.0	-0.456
29942	BPGM	BPGM	chr7	+	134343099	134343420	134331530	134331689	134346198	134346860	29942	36	38	12	103	446	125	4.86457751858e-09	3.15121630258e-07	0.21	0.032	0.178
34039	KIF1B	KIF1B	chr1	+	10386168	10386417	10384815	10384953	10394577	10394696	34039	31	9	13	52	374	125	4.97638552588e-09	3.21756187171e-07	0.535	0.077	0.458
37615	WDR74	WDR74	chr11	-	62601089	62601146	62600376	62600603	62601263	62601409	37615	125	51	336	33	182	125	5.48910783493e-09	3.54238695456e-07	0.627	0.875	-0.248
16723	CGN	CGN	chr1	+	151508075	151508159	151507517	151507607	151508712	151508821	16723	60	13	270	1	209	125	5.50473433503e-09	3.5457939134e-07	0.734	0.994	-0.26
16205	MCAM	MCAM	chr11	-	119181058	119181176	119179233	119180625	119181465	119181613	16205	103	17	556	7	243	125	5.60419977091e-09	3.6030903893e-07	0.757	0.976	-0.219
25649	MRPL22	MRPL22	chr5	+	154330380	154330498	154320776	154320825	154335930	154335996	25649	145	28	566	17	243	125	5.7597929759e-09	3.69619074341e-07	0.727	0.945	-0.218
23891	RHOT2	RHOT2	chr16	+	719552	719606	718655	718699	720122	720175	23891	219	48	357	15	179	125	5.85659121199e-09	3.75128350752e-07	0.761	0.943	-0.182
19715	DCLRE1C	DCLRE1C	chr10	-	14984112	14984434	14981808	14981868	14987103	14987188	19715	14	2	6	52	447	125	5.8761424615e-09	3.75678451251e-07	0.662	0.031	0.631
13339	TFDP1	TFDP1	chr13	+	114277494	114277601	114265310	114265377	114285937	114286059	13339	153	13	1035	4	232	125	5.95164384443e-09	3.79796892478e-07	0.864	0.993	-0.129
34268	ATP5H	ATP5H	chr17	-	73036186	73036258	73035303	73035366	73038275	73038372	34268	837	27	2375	9	197	125	6.22700979669e-09	3.96630430693e-07	0.952	0.994	-0.042
39041	LRRC75A-AS1	LRRC75A-AS1	chr17	+	16344387	16344444	16343498	16343567	16344681	16345340	39041	5802	370	3813	379	182	125	6.24621987466e-09	3.97115886206e-07	0.915	0.874	0.041
25417	TBRG1	TBRG1	chr11	+	124496368	124496505	124495566	124495799	124496799	124496946	25417	14	52	86	48	262	125	6.48276521353e-09	4.11391478402e-07	0.114	0.461	-0.347
1630	MORF4L2	MORF4L2	chrX	-	102939608	102939657	102933426	102933528	102940098	102940188	1630	119	395	337	549	174	125	6.53513654303e-09	4.13948353154e-07	0.178	0.306	-0.128
12558	STX3	STX3	chr11	+	59564755	59564869	59562844	59562955	59568327	59573355	12558	30	9	669	6	239	125	6.56492105122e-09	4.15067739083e-07	0.635	0.983	-0.348
21435	DPYSL2	DPYSL2	chr8	+	26501465	26501607	26500954	26501111	26505145	26505316	21435	339	27	611	4	267	125	6.73174083143e-09	4.24831113833e-07	0.855	0.986	-0.131
29193	TCEB2	TCEB2	chr16	-	2825451	2825557	2821994	2822103	2826993	2827128	29193	1859	58	3355	29	231	125	6.94377388921e-09	4.37406697859e-07	0.945	0.984	-0.039
3500	KIF13A	KIF13A	chr6	-	17790102	17790141	17788006	17788106	17794479	17794626	3500	9	23	60	9	164	125	7.02890268212e-09	4.41956765341e-07	0.23	0.836	-0.606
7332	MAPKAPK5	MAPKAPK5	chr12	+	112306556	112306665	112305375	112305473	112308074	112308164	7332	72	17	298	4	234	125	7.2588656197e-09	4.55580232703e-07	0.693	0.975	-0.282
4309	TXNL1	TXNL1	chr18	-	54293392	54293497	54291518	54291692	54293591	54293688	4309	31	201	8	415	230	125	7.29161342417e-09	4.56798919231e-07	0.077	0.01	0.067
5321	ANXA5	ANXA5	chr4	-	122605831	122605926	122604518	122604632	122607442	122607527	5321	2128	38	4089	2	220	125	7.37649330507e-09	4.61273125143e-07	0.97	0.999	-0.029
17496	SLCO4A1	SLCO4A1	chr20	+	61299363	61299536	61299096	61299262	61299828	61299893	17496	59	22	397	19	298	125	7.44146932963e-09	4.63644129069e-07	0.529	0.898	-0.369
18900	SEPT2	SEPT2	chr2	+	242255836	242255955	242255275	242255397	242263630	242263656	18900	0	279	45	412	244	125	7.44114125872e-09	4.63644129069e-07	0.0	0.053	-0.053
16437	RTN3	RTN3	chr11	+	63486173	63488504	63448921	63449250	63517462	63517670	16437	197	46	188	133	2456	125	7.77226349946e-09	4.83375545553e-07	0.179	0.067	0.112
15105	KIF20A	KIF20A	chr5	+	137521200	137521399	137520783	137520886	137521649	137521741	15105	39	10	632	6	324	125	7.85286413674e-09	4.87503529416e-07	0.601	0.976	-0.375
10613	RPS6KA1	RPS6KA1	chr1	+	26882027	26882116	26881641	26881712	26883144	26883209	10613	90	13	317	0	214	125	8.24913948261e-09	5.11178140669e-07	0.802	1.0	-0.198
2774	FLNA	FLNA	chrX	-	153579948	153580064	153579276	153579409	153580251	153580389	2774	1143	10	6841	0	241	125	8.46920189534e-09	5.22923622612e-07	0.983	1.0	-0.017
9001	TPT1	TPT1	chr13	-	45914846	45914920	45914128	45914319	45915176	45915419	9001	70636	614	32313	157	199	125	8.45989556186e-09	5.22923622612e-07	0.986	0.992	-0.006
28423	WASF1	WASF1	chr6	-	110499800	110499945	110481837	110481935	110500641	110501207	28423	44	0	8	13	270	125	8.52599890688e-09	5.25483688023e-07	1.0	0.222	0.778
1002	SCARB1	SCARB1	chr12	-	125267228	125267357	125262173	125263132	125270902	125271049	1002	33	19	99	2	254	125	8.69400273995e-09	5.34876276288e-07	0.461	0.961	-0.5
6655	SSR4	SSR4	chrX	+	153062912	153062987	153061888	153062007	153063179	153063269	6655	1677	39	2475	6	200	125	8.81053374702e-09	5.41074140579e-07	0.964	0.996	-0.032
30383	OXR1	OXR1	chr8	+	107749747	107749828	107738334	107738537	107751685	107751811	30383	12	23	27	0	206	125	8.88854911896e-09	5.44888732037e-07	0.24	1.0	-0.76
11484	BAZ2B	BAZ2B	chr2	-	160287373	160287667	160285710	160285771	160289267	160289874	11484	91	0	70	24	419	125	9.14953512954e-09	5.57893718539e-07	1.0	0.465	0.535
17827	IDS	IDS	chrX	-	148584841	148585019	148582479	148582568	148585686	148585823	17827	693	22	1174	0	303	125	9.14547182429e-09	5.57893718539e-07	0.929	1.0	-0.071
9583	BCAR1	BCAR1	chr16	-	75270725	75270896	75268786	75269884	75271080	75271242	9583	30	11	279	3	296	125	9.12464437341e-09	5.57893718539e-07	0.535	0.975	-0.44
37390	PDLIM7	PDLIM7	chr5	-	176916771	176916833	176916393	176916628	176917870	176917907	37390	76	11	559	2	187	125	9.17256426369e-09	5.5830449767e-07	0.822	0.995	-0.173
35390	ACTN1	ACTN1	chr14	-	69376671	69376759	69376034	69376113	69378872	69378959	35390	712	6	4843	0	213	125	9.56187473644e-09	5.80968658632e-07	0.986	1.0	-0.014
23621	TSR1	TSR1	chr17	-	2239330	2239434	2238804	2239024	2239624	2240678	23621	77	13	449	3	229	125	9.62063351206e-09	5.83504193259e-07	0.764	0.988	-0.224
5964	MTCH1	MTCH1	chr6	-	36940478	36940572	36938422	36938470	36943433	36943493	5964	1053	29	1460	0	219	125	9.7733869886e-09	5.91721599515e-07	0.954	1.0	-0.046
40639	IMPDH1	IMPDH1	chr7	-	128040885	128040945	128040386	128040593	128041068	128041170	40639	38	21	156	7	185	125	9.80377823367e-09	5.92514766334e-07	0.55	0.938	-0.388
39386	PPP1CB	PPP1CB	chr2	+	29011523	29011675	29006772	29006844	29022064	29025806	39386	1112	0	1230	34	277	125	9.82943726413e-09	5.93019641139e-07	1.0	0.942	0.058
24506	FDPS	FDPS	chr1	+	155279579	155279756	155278538	155278756	155279833	155279996	24506	13	138	356	898	302	125	1.01612227521e-08	6.11959193794e-07	0.038	0.141	-0.103
17054	ZFYVE19	ZFYVE19	chr15	+	41104896	41105100	41102846	41102955	41105535	41105615	17054	70	38	247	26	329	125	1.07015255546e-08	6.433682065e-07	0.412	0.783	-0.371
23207	MAEA	MAEA	chr4	+	1316168	1316291	1309184	1309388	1326544	1326653	23207	78	15	386	4	248	125	1.14305410692e-08	6.85992611838e-07	0.724	0.98	-0.256
25270	AFTPH	AFTPH	chr2	+	64806619	64806680	64800079	64800202	64812555	64812679	25270	49	27	168	11	186	125	1.17226161001e-08	7.02291273633e-07	0.549	0.911	-0.362
6026	CD44	CD44	chr11	+	35219667	35219793	35211381	35211612	35226058	35226187	6026	6	30	569	317	251	125	1.20424556993e-08	7.20193493724e-07	0.091	0.472	-0.381
37370	PLSCR1	PLSCR1	chr3	-	146246400	146246618	146243391	146243434	146251256	146251337	37370	305	43	1538	62	343	125	1.23567727162e-08	7.37703636653e-07	0.721	0.9	-0.179
2223	NFKB1	NFKB1	chr4	+	103500037	103500196	103498032	103498196	103501691	103501796	2223	355	24	424	0	284	125	1.2473327482e-08	7.4336693244e-07	0.867	1.0	-0.133
11137	CDK5RAP2	CDK5RAP2	chr9	-	123169289	123169526	123166313	123166391	123170624	123170746	11137	212	5	272	54	362	125	1.27598021038e-08	7.59119615439e-07	0.936	0.635	0.301
15606	DPF2	DPF2	chr11	+	65111461	65111540	65111215	65111308	65113136	65113274	15606	109	18	201	0	204	125	1.29745979516e-08	7.70560697756e-07	0.788	1.0	-0.212
23991	LGALS8	LGALS8	chr1	+	236706214	236706340	236706060	236706087	236706859	236706948	23991	81	35	87	144	251	125	1.30106082574e-08	7.71362497863e-07	0.535	0.231	0.304
14608	B3GALNT2	B3GALNT2	chr1	-	235652472	235652573	235647637	235647831	235657990	235658138	14608	173	32	168	1	226	125	1.34596906953e-08	7.9660912046e-07	0.749	0.989	-0.24
7456	PIGS	PIGS	chr17	-	26883183	26883284	26881868	26882079	26883844	26883990	7456	72	11	494	2	226	125	1.35113943367e-08	7.98290450224e-07	0.784	0.993	-0.209
18584	RAN	RAN	chr12	+	131357128	131357174	131356538	131356671	131357380	131357465	18584	1162	40	3795	33	171	125	1.36177631394e-08	8.03190201826e-07	0.955	0.988	-0.033
15243	SLC25A39	SLC25A39	chr17	-	42399067	42399135	42398801	42398926	42399786	42399896	15243	315	20	1383	10	193	125	1.47906840109e-08	8.70871408394e-07	0.911	0.989	-0.078
8162	CASK	CASK	chrX	-	41416284	41416353	41414852	41414888	41419031	41419100	8162	27	80	248	201	194	125	1.51787323821e-08	8.92186623104e-07	0.179	0.443	-0.264
40349	KIF21A	KIF21A	chr12	-	39724043	39724064	39720065	39720126	39724547	39724713	40349	21	2	18	53	146	125	1.53363480804e-08	8.99907493183e-07	0.9	0.225	0.675
16870	IRF1	IRF1	chr5	-	131821942	131822065	131820053	131820189	131822248	131822378	16870	722	86	204	1	248	125	1.54385425555e-08	9.04355515029e-07	0.809	0.99	-0.181
27017	EIF3I	EIF3I	chr1	+	32692003	32692131	32691771	32691921	32694099	32694210	27017	1223	25	3983	2	253	125	1.55203231378e-08	9.07594596051e-07	0.96	0.999	-0.039
20606	C17orf49	C17orf49	chr17	+	6920228	6920333	6919813	6920004	6920575	6920843	20606	291	55	477	22	230	125	1.56040584898e-08	9.10936756948e-07	0.742	0.922	-0.18
16601	EXOC1	EXOC1	chr4	+	56755053	56755098	56749988	56750094	56756388	56756552	16601	11	36	76	29	170	125	1.60672248839e-08	9.36380378098e-07	0.183	0.658	-0.475
20307	R3HDM4	R3HDM4	chr19	-	901421	901546	900828	900952	901975	902130	20307	416	46	579	12	250	125	1.62137068216e-08	9.4331291233e-07	0.819	0.96	-0.141
15481	INO80C	INO80C	chr18	-	33060416	33060527	33058245	33058313	33077682	33077955	15481	26	12	105	0	236	125	1.64567346417e-08	9.55829462206e-07	0.534	1.0	-0.466
15210	SLC3A2	SLC3A2	chr11	+	62638216	62638309	62623483	62623853	62639048	62639141	15210	12	4	3	57	218	125	1.65819019626e-08	9.61469740194e-07	0.632	0.029	0.603
21913	BRMS1	BRMS1	chr11	-	66105713	66105753	66104803	66105360	66106191	66106256	21913	127	18	329	2	165	125	1.66222691167e-08	9.62182294073e-07	0.842	0.992	-0.15
4683	GRK6	GRK6	chr5	+	176858995	176859108	176857872	176857968	176859233	176859311	4683	155	25	307	4	238	125	1.67647177252e-08	9.68791478933e-07	0.765	0.976	-0.211
39869	EIF6	EIF6	chr20	-	33868456	33868632	33867744	33867921	33872183	33872520	39869	272	14	2640	12	301	125	1.68114547838e-08	9.69856788773e-07	0.89	0.989	-0.099
8081	TJP2	TJP2	chr9	+	71864290	71864401	71862927	71863140	71865950	71866280	8081	66	12	1128	15	236	125	1.69117864157e-08	9.74005204863e-07	0.744	0.976	-0.232
454	B4GALT1	B4GALT1	chr9	-	33115988	33116111	33113771	33113876	33120416	33120604	454	275	19	897	5	248	125	1.6945603365e-08	9.74315329047e-07	0.879	0.989	-0.11
1095	EGLN2	EGLN2	chr19	+	41313388	41313456	41306243	41307320	41313713	41314346	1095	106	31	206	7	193	125	1.7115608042e-08	9.82441635483e-07	0.689	0.95	-0.261
4202	ETHE1	ETHE1	chr19	-	44030352	44030501	44015588	44015718	44030666	44030811	4202	112	24	664	23	274	125	1.75725337614e-08	1.00698258685e-06	0.68	0.929	-0.249
2835	UBXN11	UBXN11	chr1	-	26627416	26627515	26624452	26624553	26628184	26628213	2835	15	42	59	20	224	125	1.78742953771e-08	1.02256486475e-06	0.166	0.622	-0.456
7688	COX20	COX20	chr1	+	245005245	245005360	244998638	244999058	245005496	245005560	7688	80	39	553	68	240	125	1.83827874034e-08	1.04990226457e-06	0.517	0.809	-0.292
9970	BEX4	BEX4	chrX	+	102470609	102470692	102470019	102470166	102471076	102472128	9970	10	12	362	25	208	125	1.84560253746e-08	1.05233124382e-06	0.334	0.897	-0.563
11352	RWDD1	RWDD1	chr6	+	116894020	116894148	116892529	116892818	116901457	116901523	11352	48	75	23	173	253	125	1.8646491684e-08	1.06142521101e-06	0.24	0.062	0.178
5884	E2F4	E2F4	chr16	+	67228300	67228362	67227374	67227418	67228588	67228883	5884	155	22	405	5	187	125	1.95633829136e-08	1.1117711537e-06	0.825	0.982	-0.157
35303	COPS7A	COPS7A	chr12	+	6837091	6837167	6833448	6833984	6837388	6837477	35303	135	28	435	14	201	125	2.00177389109e-08	1.13570840563e-06	0.75	0.951	-0.201
33649	SMIM7	SMIM7	chr19	-	16764845	16764936	16756958	16758072	16770205	16770258	33649	399	70	767	44	216	125	2.04924156533e-08	1.16071752001e-06	0.767	0.91	-0.143
1041	PDLIM4	PDLIM4	chr5	+	131607483	131607601	131606995	131607159	131607717	131609147	1041	35	38	96	15	243	125	2.13305586527e-08	1.20619733319e-06	0.321	0.767	-0.446
16564	HCFC1	HCFC1	chrX	-	153226992	153227099	153225685	153225865	153227672	153227757	16564	46	14	259	4	232	125	2.14494475514e-08	1.2109220242e-06	0.639	0.972	-0.333
30467	RAPGEF2	RAPGEF2	chr4	+	160265187	160265211	160264432	160264556	160266257	160266481	30467	176	5	48	19	149	125	2.2327036997e-08	1.2583929339e-06	0.967	0.679	0.288
23168	MAP2K1	MAP2K1	chr15	+	66735617	66735695	66729083	66729230	66736993	66737045	23168	734	34	1340	10	203	125	2.40186124323e-08	1.35151036261e-06	0.93	0.988	-0.058
16170	MICALL1	MICALL1	chr22	+	38328559	38328686	38327805	38327940	38329045	38329119	16170	33	7	480	0	252	125	2.41433392167e-08	1.35512212373e-06	0.7	1.0	-0.3
33785	GPR107	GPR107	chr9	+	132872648	132872705	132869774	132869818	132887193	132887243	33785	2	41	86	100	182	125	2.41618891561e-08	1.35512212373e-06	0.032	0.371	-0.339
35386	ACTN1	ACTN1	chr14	-	69360371	69360464	69358769	69359000	69369193	69369279	35386	951	6	5824	4	218	125	2.43577383818e-08	1.36387414848e-06	0.989	0.999	-0.01
35516	SCML1	SCML1	chrX	+	17762190	17762339	17755568	17755800	17764134	17764218	35516	44	6	7	21	274	125	2.45088652706e-08	1.37009754501e-06	0.77	0.132	0.638
15490	CNPPD1	CNPPD1	chr2	-	220038867	220038929	220038071	220038189	220039499	220039628	15490	155	14	465	0	187	125	2.47997365976e-08	1.38409995721e-06	0.881	1.0	-0.119
12461	CSDE1	CSDE1	chr1	-	115284147	115284294	115282312	115282511	115292441	115292828	12461	59	637	28	1068	272	125	2.5052428243e-08	1.39592944883e-06	0.041	0.012	0.029
24845	ATP11C	ATP11C	chrX	-	138813809	138813914	138808504	138811121	138820074	138820228	24845	61	24	74	0	230	125	2.53847061149e-08	1.41214790446e-06	0.58	1.0	-0.42
12116	PABPC4	PABPC4	chr1	-	40030357	40030445	40030094	40030214	40030777	40031050	12116	544	38	1265	19	213	125	2.6218760607e-08	1.45382603314e-06	0.894	0.975	-0.081
33989	KARS	KARS	chr16	-	75678180	75678360	75675461	75675621	75681475	75681585	33989	115	114	251	583	305	125	2.61809238733e-08	1.45382603314e-06	0.293	0.15	0.143
30163	EIF4G1	EIF4G1	chr3	+	184037476	184037589	184032282	184032462	184038417	184038510	30163	377	17	1247	3	238	125	2.67140849441e-08	1.4788986476e-06	0.921	0.995	-0.074
13473	ACAA1	ACAA1	chr3	-	38173086	38173129	38170780	38170879	38173416	38173496	13473	92	30	322	18	168	125	2.70599503915e-08	1.49562964519e-06	0.695	0.93	-0.235
8367	NUP62	NUP62	chr19	-	50430950	50431105	50410083	50413141	50432582	50432788	8367	46	65	290	121	280	125	2.72631337506e-08	1.50443328078e-06	0.24	0.517	-0.277
28344	TMEM63B	TMEM63B	chr6	+	44103064	44103103	44102753	44102833	44104085	44104176	28344	40	9	289	0	164	125	2.73209185275e-08	1.50519812878e-06	0.772	1.0	-0.228
27008	KIFC3	KIFC3	chr16	-	57793036	57793065	57792128	57792821	57793639	57793748	27008	14	13	298	19	154	125	2.75816269824e-08	1.51712230086e-06	0.466	0.927	-0.461
11143	CDK5RAP2	CDK5RAP2	chr9	-	123169289	123169524	123166313	123166391	123170624	123170746	11143	145	5	187	54	360	125	2.76805184329e-08	1.52012180394e-06	0.91	0.546	0.364
40640	IMPDH1	IMPDH1	chr7	-	128040870	128040945	128040386	128040593	128041068	128041170	40640	153	21	497	7	200	125	2.80027838695e-08	1.53535903622e-06	0.82	0.978	-0.158
21028	ENOSF1	ENOSF1	chr18	-	678695	678737	677742	677872	683245	683380	21028	21	15	143	6	167	125	2.95786151128e-08	1.61916930141e-06	0.512	0.947	-0.435
2843	PPP3CA	PPP3CA	chr4	-	101950322	101950352	101944586	101947218	101953423	101953521	2843	32	168	2	179	155	125	3.19456019415e-08	1.74317179511e-06	0.133	0.009	0.124
32490	SUPT20H	SUPT20H	chr13	-	37584688	37584792	37583450	37583946	37586328	37586434	32490	102	32	156	166	229	125	3.19245005986e-08	1.74317179511e-06	0.635	0.339	0.296
1919	HNRNPM	HNRNPM	chr19	+	8548041	8548095	8539050	8539128	8550486	8551289	1919	681	25	1105	125	179	125	3.21348895271e-08	1.74842452392e-06	0.95	0.861	0.089
7100	NVL	NVL	chr1	-	224514092	224514166	224505579	224505632	224517772	224517891	7100	24	16	116	4	199	125	3.21439083129e-08	1.74842452392e-06	0.485	0.948	-0.463
7574	TRAPPC4	TRAPPC4	chr11	+	118889852	118890027	118889240	118889680	118892469	118892596	7574	211	15	791	3	300	125	3.37898042879e-08	1.835038056e-06	0.854	0.991	-0.137
2872	KTN1	KTN1	chr14	+	56139889	56139973	56139646	56139730	56142552	56142636	2872	216	226	676	375	209	125	3.40292135581e-08	1.84220077442e-06	0.364	0.519	-0.155
3271	ILK	ILK	chr11	+	6629275	6629441	6625455	6625590	6629623	6629719	3271	400	28	1456	19	291	125	3.40289869616e-08	1.84220077442e-06	0.86	0.971	-0.111
18902	SEPT2	SEPT2	chr2	+	242256913	242257014	242254601	242255025	242263630	242263656	18902	20	15	17	132	226	125	3.4091687251e-08	1.84267182763e-06	0.424	0.066	0.358
26394	DNAJC19	DNAJC19	chr3	-	180704730	180704810	180703713	180703784	180705810	180705884	26394	129	43	346	27	205	125	3.52774895962e-08	1.90376222596e-06	0.647	0.887	-0.24
32203	FOSB	FOSB	chr19	+	45973886	45974207	45971252	45971970	45975808	45978437	32203	13921	6	2297	8	446	125	3.54123420587e-08	1.90503946259e-06	0.998	0.988	0.01
9580	BCAR1	BCAR1	chr16	-	75270779	75270896	75268786	75269884	75271080	75271242	9580	71	11	514	3	242	125	3.53568070377e-08	1.90503946259e-06	0.769	0.989	-0.22
19112	STRA13	STRA13	chr17	-	79977516	79977570	79977168	79977257	79977733	79977785	19112	41	76	216	119	179	125	3.62046986835e-08	1.94156903675e-06	0.274	0.559	-0.285
906	CDC6	CDC6	chr17	+	38452954	38453019	38451607	38451708	38457079	38457282	906	41	8	484	1	190	125	3.6161058703e-08	1.94156903675e-06	0.771	0.997	-0.226
28148	MAP3K3	MAP3K3	chr17	+	61712068	61712161	61710040	61710162	61723393	61723434	28148	91	47	24	61	218	125	3.66645693806e-08	1.96315853677e-06	0.526	0.184	0.342
15547	ANXA3	ANXA3	chr4	+	79525430	79525553	79522663	79522722	79531209	79531605	15547	4	0	5297	4	248	125	3.68634608394e-08	1.97072866778e-06	1.0	0.999	0.001
12735	MLLT1	MLLT1	chr19	-	6226987	6227113	6222131	6222695	6230580	6230724	12735	228	36	413	11	251	125	3.83805394133e-08	2.04863601965e-06	0.759	0.949	-0.19
320	TAF11	TAF11	chr6	-	34847743	34847840	34845554	34846497	34848065	34848153	320	248	59	274	14	222	125	3.91687464685e-08	2.08745661584e-06	0.703	0.917	-0.214
18000	MED23	MED23	chr6	-	131936463	131936481	131931185	131931386	131937046	131937142	18000	18	10	2	41	143	125	3.94634824818e-08	2.09989847467e-06	0.611	0.041	0.57
39284	RAB18	RAB18	chr10	+	27815756	27815818	27798803	27798859	27821435	27821508	39284	247	15	814	1	187	125	3.99275132956e-08	2.12129616374e-06	0.917	0.998	-0.081
33833	SAMD4B	SAMD4B	chr19	+	39842456	39843014	39838927	39839029	39844645	39844706	33833	191	10	39	20	683	125	4.06997154867e-08	2.15897500046e-06	0.778	0.263	0.515
32539	SLC25A1	SLC25A1	chr22	-	19165239	19165378	19164632	19164717	19165645	19165753	32539	61	11	306	1	264	125	4.12123034588e-08	2.18278704007e-06	0.724	0.993	-0.269
24694	NDUFA5	NDUFA5	chr7	-	123186711	123186871	123185664	123185730	123190523	123190640	24694	22	167	3	404	285	125	4.19880716862e-08	2.22044327244e-06	0.055	0.003	0.052
21264	ADAM9	ADAM9	chr8	+	38928816	38928922	38913095	38913291	38934746	38934930	21264	142	10	3360	15	231	125	4.38104688083e-08	2.31324675674e-06	0.885	0.992	-0.107
18303	TAGLN2	TAGLN2	chr1	-	159889063	159889166	159887896	159888731	159889450	159889625	18303	3878	56	11308	5	228	125	4.42538909962e-08	2.33306513332e-06	0.974	0.999	-0.025
35342	CTSL	CTSL	chr9	+	90345295	90345413	90344487	90344650	90345922	90346384	35342	56	11	403	3	243	125	4.54093599389e-08	2.39030406511e-06	0.724	0.986	-0.262
6167	DDX46	DDX46	chr5	+	134125795	134125912	134124202	134124281	134126159	134126242	6167	16	66	6	319	242	125	4.57871608406e-08	2.40649452099e-06	0.111	0.01	0.101
17899	LYPLA1	LYPLA1	chr8	-	54967619	54967693	54965214	54965316	54974813	54974884	17899	48	8	1416	9	199	125	4.74185689603e-08	2.48842193129e-06	0.79	0.99	-0.2
8812	SMARCD1	SMARCD1	chr12	+	50482303	50482420	50480538	50480661	50483666	50483768	8812	53	12	224	1	242	125	4.88056590697e-08	2.55729713303e-06	0.695	0.991	-0.296
32857	METTL22	METTL22	chr16	+	8728895	8728936	8722586	8722967	8729024	8729169	32857	3	18	35	6	166	125	5.05499244685e-08	2.64464856746e-06	0.112	0.815	-0.703
176	ATP5C1	ATP5C1	chr10	+	7838083	7838118	7830092	7830226	7839009	7839141	176	473	20	1676	6	160	125	5.19247724817e-08	2.71243613324e-06	0.949	0.995	-0.046
8629	PITHD1	PITHD1	chr1	+	24105927	24105971	24104875	24105203	24106353	24106431	8629	111	33	130	3	169	125	5.38571018893e-08	2.80909462335e-06	0.713	0.97	-0.257
5278	SHMT2	SHMT2	chr12	+	57626486	57626626	57626207	57626358	57626962	57627128	5278	446	15	1561	0	265	125	5.43850522394e-08	2.83232062331e-06	0.933	1.0	-0.067
38313	CLTA	CLTA	chr9	+	36210621	36210657	36204064	36204176	36211599	36212059	38313	10	709	0	2222	161	125	5.50886860573e-08	2.86461167498e-06	0.011	0.0	0.011
1534	PCNXL3	PCNXL3	chr11	+	65387809	65387900	65387224	65387403	65388301	65388437	1534	43	10	202	0	216	125	5.78323295919e-08	3.0027246522e-06	0.713	1.0	-0.287
22751	RTN4	RTN4	chr2	-	55201830	55201900	55200956	55201003	55209650	55209789	22751	1712	35	6167	28	195	125	6.05278717147e-08	3.13792603316e-06	0.969	0.993	-0.024
26689	PCNA	PCNA	chr20	-	5099255	5099323	5098115	5098310	5099414	5099512	26689	760	5	3565	0	193	125	6.11079390422e-08	3.16321277205e-06	0.99	1.0	-0.01
24508	FDPS	FDPS	chr1	+	155288455	155288544	155287959	155288082	155288646	155288719	24508	433	3	4738	3	214	125	6.17574172912e-08	3.19201082313e-06	0.988	0.999	-0.011
3073	BLOC1S6	BLOC1S6	chr15	+	45884332	45884474	45879416	45879723	45897625	45897712	3073	40	17	199	7	267	125	6.20549698294e-08	3.20255979836e-06	0.524	0.93	-0.406
14118	VLDLR	VLDLR	chr9	+	2648207	2648347	2647473	2647592	2648668	2648810	14118	109	36	226	13	265	125	6.21647089361e-08	3.2033988659e-06	0.588	0.891	-0.303
25943	MTMR14	MTMR14	chr3	+	9731647	9731827	9730627	9730766	9739394	9739550	25943	46	11	169	0	305	125	7.17560457719e-08	3.69209636113e-06	0.632	1.0	-0.368
13715	PRKAR1A	PRKAR1A	chr17	+	66511127	66511260	66508519	66508689	66511534	66511717	13715	56	33	31	89	258	125	7.24062406698e-08	3.71996560011e-06	0.451	0.144	0.307
14415	TBC1D10B	TBC1D10B	chr16	-	30376815	30376915	30376425	30376533	30380548	30381522	14415	106	12	341	0	225	125	7.42602063175e-08	3.8095041169e-06	0.831	1.0	-0.169
23392	C12orf49	C12orf49	chr12	-	117158100	117158252	117157567	117157681	117175594	117175875	23392	63	14	305	4	277	125	7.54534787983e-08	3.8649324536e-06	0.67	0.972	-0.302
33000	AAMP	AAMP	chr2	-	219130553	219130669	219130301	219130405	219131165	219131310	33000	201	14	511	0	241	125	7.93205102712e-08	4.05694812832e-06	0.882	1.0	-0.118
15434	SNHG16	SNHG16	chr17	+	74555026	74555125	74553845	74553939	74557369	74557484	15434	181	158	328	128	224	125	8.00575200577e-08	4.0848578015e-06	0.39	0.588	-0.198
38263	LRRFIP1	LRRFIP1	chr2	+	238667371	238667464	238664737	238664830	238668706	238668848	38263	20	192	10	795	218	125	8.01046002863e-08	4.0848578015e-06	0.056	0.007	0.049
38625	IFRD2	IFRD2	chr3	-	50327818	50327903	50327600	50327725	50327990	50328110	38625	74	12	637	7	210	125	8.16884261345e-08	4.15943385851e-06	0.786	0.982	-0.196
17661	EEF1D	EEF1D	chr8	-	144671160	144672251	144668898	144669022	144679517	144679845	17661	331	1771	192	1726	1216	125	8.20686196779e-08	4.17259266932e-06	0.019	0.011	0.008
16558	BCKDK	BCKDK	chr16	+	31122008	31122082	31121721	31121820	31122411	31122540	16558	94	11	369	0	199	125	8.36775081448e-08	4.24809014682e-06	0.843	1.0	-0.157
24602	TMEM8A	TMEM8A	chr16	-	425132	425256	424755	424892	425344	425435	24602	225	11	1454	0	249	125	8.65648932535e-08	4.38817420416e-06	0.911	1.0	-0.089
13954	SH3YL1	SH3YL1	chr2	-	224867	224920	218135	219001	229965	230044	13954	0	52	68	169	178	125	8.71218551746e-08	4.40988439161e-06	0.0	0.22	-0.22
19205	CDC45	CDC45	chr22	+	19502271	19502410	19496052	19496214	19504049	19504168	19205	23	7	244	0	264	125	8.76237011838e-08	4.4287448262e-06	0.609	1.0	-0.391
15061	ARVCF	ARVCF	chr22	-	19958738	19958858	19957401	19958266	19959408	19959494	15061	14	37	88	35	245	125	8.82031876426e-08	4.45146809151e-06	0.162	0.562	-0.4
17698	FUBP1	FUBP1	chr1	-	78434705	78434768	78433848	78433887	78435608	78435699	17698	53	286	25	499	188	125	8.87376370162e-08	4.47185491952e-06	0.11	0.032	0.078
34284	U2SURP	U2SURP	chr3	+	142742816	142742860	142741694	142741906	142745990	142746095	34284	96	13	381	2	169	125	9.02176126027e-08	4.53976086442e-06	0.845	0.993	-0.148
13265	TBL3	TBL3	chr16	+	2026056	2026115	2025808	2025950	2026814	2026962	13265	28	11	107	0	184	125	9.06228869724e-08	4.55346787503e-06	0.634	1.0	-0.366
27973	ABHD16A	ABHD16A	chr6	-	31669050	31669117	31668718	31668805	31670926	31671137	27973	27	20	55	1	192	125	9.41611389971e-08	4.72432490652e-06	0.468	0.973	-0.505
22268	TONSL	TONSL	chr8	-	145658970	145659142	145657667	145657843	145659360	145659662	22268	87	13	221	0	297	125	9.45937180807e-08	4.73908995788e-06	0.738	1.0	-0.262
18715	MSN	MSN	chrX	+	64953045	64953142	64951699	64951846	64955128	64955292	18715	496	3	3614	0	222	125	9.82880248301e-08	4.91698399252e-06	0.989	1.0	-0.011
8717	LEPROT	LEPROT	chr1	+	65895544	65895731	65890985	65891061	65897485	65901690	8717	212	15	2348	21	312	125	1.00164775141e-07	5.00356634771e-06	0.85	0.978	-0.128
39139	SMAD3	SMAD3	chr15	+	67457590	67457722	67457232	67457426	67459116	67459191	39139	295	18	1269	9	257	125	1.01400211006e-07	5.05790746835e-06	0.889	0.986	-0.097
10194	SLC44A4	SLC44A4	chr6	-	31838379	31838479	31837321	31837414	31838588	31838824	10194	3	4	432	0	225	125	1.016138933e-07	5.06119897617e-06	0.294	1.0	-0.706
29086	PAAF1	PAAF1	chr11	+	73598075	73598144	73589823	73589864	73598398	73598502	29086	27	23	3	45	194	125	1.03812207497e-07	5.1631882823e-06	0.431	0.041	0.39
27167	CMC2	CMC2	chr16	-	81015410	81015482	81009698	81010076	81030918	81031034	27167	337	43	494	13	197	125	1.07475778832e-07	5.33765215799e-06	0.833	0.96	-0.127
29466	ZNF655	ZNF655	chr7	+	99159990	99160117	99158155	99158318	99161485	99162328	29466	48	40	118	18	252	125	1.09168584395e-07	5.4138770623e-06	0.373	0.765	-0.392
23394	C12orf49	C12orf49	chr12	-	117160871	117161028	117157567	117157681	117175594	117175875	23394	50	14	239	4	282	125	1.13948097846e-07	5.64273615171e-06	0.613	0.964	-0.351
6005	CD44	CD44	chr11	+	35231511	35231601	35229651	35229753	35232792	35232996	6005	12	1	5029	4	215	125	1.15934648659e-07	5.7328261764e-06	0.875	0.999	-0.124
31228	TRAPPC10	TRAPPC10	chr21	+	45504002	45504144	45502668	45503183	45506682	45506841	31228	121	20	263	3	267	125	1.16208684675e-07	5.73809683925e-06	0.739	0.976	-0.237
39787	ING3	ING3	chr7	+	120604795	120604892	120595612	120595678	120606679	120606751	39787	28	18	87	3	222	125	1.16881256784e-07	5.76300274457e-06	0.467	0.942	-0.475
41063	MYH9	MYH9	chr22	-	36700040	36700201	36698613	36698722	36701078	36701148	41063	333	7	8275	0	286	125	1.19799025033e-07	5.89838073252e-06	0.954	1.0	-0.046
31577	FNTA	FNTA	chr8	+	42919243	42919358	42911441	42911689	42924697	42924802	31577	134	19	270	2	240	125	1.21858613755e-07	5.9911778711e-06	0.786	0.986	-0.2
27198	PDZD8	PDZD8	chr10	-	119100490	119100613	119078382	119078485	119133866	119134978	27198	519	53	410	7	248	125	1.2212724354e-07	5.9957827817e-06	0.832	0.967	-0.135
5403	ZNF384	ZNF384	chr12	-	6787828	6787876	6787292	6787626	6788111	6788349	5403	109	52	198	23	173	125	1.26036505455e-07	6.17885403281e-06	0.602	0.861	-0.259
14755	TOM1L2	TOM1L2	chr17	-	17796974	17797124	17787947	17788082	17801909	17801988	14755	66	18	177	3	275	125	1.26743457396e-07	6.20463542578e-06	0.625	0.964	-0.339
10561	IP6K2	IP6K2	chr3	-	48732126	48732257	48730883	48731673	48732522	48732854	10561	15	51	99	64	256	125	1.27401526773e-07	6.22461751273e-06	0.126	0.43	-0.304
28672	YWHAB	YWHAB	chr20	+	43516288	43516383	43514239	43514527	43530171	43530474	28672	57	278	476	1068	220	125	1.27514926285e-07	6.22461751273e-06	0.104	0.202	-0.098
11973	TINF2	TINF2	chr14	-	24710225	24710322	24708850	24710081	24711346	24711880	11973	64	13	160	0	222	125	1.34189104717e-07	6.54109849281e-06	0.735	1.0	-0.265
13993	USP4	USP4	chr3	-	49316246	49316335	49314576	49315884	49318176	49318280	13993	139	22	256	3	214	125	1.39729893878e-07	6.80151136848e-06	0.787	0.98	-0.193
24075	HSPH1	HSPH1	chr13	-	31726988	31727088	31725083	31725328	31728769	31728892	24075	2157	144	423	4	225	125	1.41731158587e-07	6.88913949285e-06	0.893	0.983	-0.09
17763	NOP16	NOP16	chr5	-	175813840	175813944	175812221	175812328	175815235	175815344	17763	58	21	169	6	229	125	1.46615147578e-07	7.11644175241e-06	0.601	0.939	-0.338
24182	APBB2	APBB2	chr4	-	40937093	40937156	40936630	40936716	40946881	40947090	24182	56	50	94	16	188	125	1.47803788875e-07	7.15614426998e-06	0.427	0.796	-0.369
37588	TNIK	TNIK	chr3	-	170857258	170857345	170855979	170856168	170858187	170858298	37588	13	16	3	91	212	125	1.47850768739e-07	7.15614426998e-06	0.324	0.019	0.305
21460	ZNF83	ZNF83	chr19	-	53119970	53120068	53115617	53118050	53122188	53122315	21460	91	10	24	24	223	125	1.51734959708e-07	7.33378504834e-06	0.836	0.359	0.477
15924	EXOSC2	EXOSC2	chr9	+	133573548	133573638	133572968	133573014	133574715	133574781	15924	79	13	351	3	215	125	1.52047068491e-07	7.3385196381e-06	0.779	0.986	-0.207
25177	NTAN1	NTAN1	chr16	-	15141711	15141777	15141298	15141407	15149747	15149936	25177	24	13	159	5	191	125	1.53886417498e-07	7.4168491629e-06	0.547	0.954	-0.407
15158	FABP5	FABP5	chr8	+	82195600	82195773	82192717	82192909	82196107	82196209	15158	153	2	5491	1	298	125	1.58477011847e-07	7.62737393536e-06	0.97	1.0	-0.03
26317	GADD45A	GADD45A	chr1	+	68151707	68151809	68150859	68151221	68152032	68152270	26317	896	42	642	3	227	125	1.68017684543e-07	8.07521741083e-06	0.922	0.992	-0.07
23958	SHC1	SHC1	chr1	-	154940679	154940733	154940455	154940507	154940970	154941090	23958	441	47	1311	44	179	125	1.7449973011e-07	8.37500945576e-06	0.868	0.954	-0.086
26658	ARPC2	ARPC2	chr2	+	219110142	219110269	219104113	219104207	219114086	219114187	26658	1350	11	7961	4	252	125	1.74775131478e-07	8.37649539229e-06	0.984	0.999	-0.015
26674	MYO10	MYO10	chr5	-	16754936	16755017	16711229	16711354	16758226	16758335	26674	94	15	359	4	206	125	1.76084892001e-07	8.42748195404e-06	0.792	0.982	-0.19
31997	TRIM26	TRIM26	chr6	-	30172432	30172542	30168811	30168915	30181081	30181271	31997	36	23	138	11	235	125	1.78128791606e-07	8.51341343201e-06	0.454	0.87	-0.416
6363	YPEL5	YPEL5	chr2	+	30371110	30371407	30369749	30369928	30379493	30379658	6363	422	411	193	339	422	125	1.78909277948e-07	8.53880659711e-06	0.233	0.144	0.089
37838	MUM1	MUM1	chr19	+	1358586	1358699	1358392	1358463	1360134	1361031	37838	15	70	68	62	238	125	1.79311017923e-07	8.54607783336e-06	0.101	0.365	-0.264
16919	ZNF146	ZNF146	chr19	+	36709023	36709097	36705503	36706098	36719649	36719721	16919	47	30	241	31	199	125	1.89177747023e-07	9.00380977081e-06	0.496	0.83	-0.334
40794	ITGB1BP1	ITGB1BP1	chr2	-	9547577	9547727	9545814	9547034	9548241	9548334	40794	265	4	1106	120	275	125	1.90150734158e-07	9.03433640871e-06	0.968	0.807	0.161
4348	EIF4B	EIF4B	chr12	+	53421565	53421703	53416276	53416411	53421798	53421972	4348	2866	6	2569	41	263	125	1.90346413187e-07	9.03433640871e-06	0.996	0.968	0.028
21394	SLC4A2	SLC4A2	chr7	+	150772692	150772862	150772341	150772595	150773099	150773273	21394	179	10	885	0	295	125	1.90859810512e-07	9.04617425536e-06	0.884	1.0	-0.116
18978	AKIP1	AKIP1	chr11	+	8933999	8934080	8932990	8933218	8936372	8936477	18978	3	15	158	43	206	125	1.91812845718e-07	9.07878811749e-06	0.108	0.69	-0.582
12195	FAM214A	FAM214A	chr15	-	52879347	52879416	52876941	52877141	52885774	52885933	12195	65	36	52	1	194	125	1.98876236923e-07	9.40012536121e-06	0.538	0.971	-0.433
22542	NAPRT	NAPRT	chr8	-	144657155	144657263	144656954	144657070	144657592	144657695	22542	2	7	136	6	233	125	1.99960718539e-07	9.43836625743e-06	0.133	0.924	-0.791
36376	KIAA0368	KIAA0368	chr9	-	114185478	114185528	114184413	114184480	114187697	114187776	36376	232	20	294	0	175	125	2.00733562106e-07	9.46181252579e-06	0.892	1.0	-0.108
1835	ERBB2	ERBB2	chr17	+	37882814	37882912	37881959	37882106	37883067	37883256	1835	99	9	587	0	223	125	2.09609106849e-07	9.86660010096e-06	0.86	1.0	-0.14
25258	SLC7A6	SLC7A6	chr16	+	68307720	68307807	68300495	68300624	68308593	68309152	25258	21	100	36	30	212	125	2.11079042356e-07	9.92216272079e-06	0.11	0.414	-0.304
4566	SLC6A6	SLC6A6	chr3	+	14509595	14509720	14509360	14509464	14513712	14513825	4566	54	13	206	2	250	125	2.1348368795e-07	1.00214507105e-05	0.675	0.981	-0.306
19782	HIAT1	HIAT1	chr1	+	100534028	100534142	100533532	100533751	100535169	100535241	19782	195	37	522	24	239	125	2.13814658312e-07	1.00232567866e-05	0.734	0.919	-0.185
6565	ZNF33A	ZNF33A	chr10	+	38304894	38304973	38301225	38301278	38305798	38305943	6565	13	5	14	102	204	125	2.17219426335e-07	1.01689553301e-05	0.614	0.078	0.536
12737	BBX	BBX	chr3	+	107508633	107508723	107497217	107497366	107510086	107510146	12737	26	48	123	51	215	125	2.20957357078e-07	1.0329831804e-05	0.239	0.584	-0.345
16441	RTN3	RTN3	chr11	+	63486452	63488504	63448921	63449250	63517462	63517670	16441	168	46	176	133	2177	125	2.24862521159e-07	1.04837943879e-05	0.173	0.071	0.102
17808	SLC5A6	SLC5A6	chr2	-	27424217	27424321	27423865	27423981	27424533	27424715	17808	28	10	386	8	229	125	2.2472610417e-07	1.04837943879e-05	0.604	0.963	-0.359
17085	P4HA2	P4HA2	chr5	-	131562778	131562914	131554237	131554337	131563482	131563556	17085	3	15	124	33	261	125	2.30303976778e-07	1.07229030927e-05	0.087	0.643	-0.556
12805	UPF3B	UPF3B	chrX	-	118974608	118974647	118972329	118972490	118975038	118975221	12805	8	58	41	38	164	125	2.30640594512e-07	1.07240052819e-05	0.095	0.451	-0.356
23076	FLAD1	FLAD1	chr1	+	154962035	154962183	154960580	154961325	154962634	154962733	23076	48	23	257	20	273	125	2.33694101737e-07	1.08512594557e-05	0.489	0.855	-0.366
32364	HNRNPC	HNRNPC	chr14	-	21731469	21731495	21702111	21702388	21737456	21737638	32364	1718	696	5188	1591	151	125	2.34455001191e-07	1.08718592433e-05	0.671	0.73	-0.059
31872	EMP3	EMP3	chr19	+	48830777	48830880	48830086	48830179	48832608	48832749	31872	1941	43	1707	5	228	125	2.46963844708e-07	1.14364284195e-05	0.961	0.995	-0.034
6875	MAGI1	MAGI1	chr3	-	65433696	65433732	65428466	65428524	65438932	65439015	6875	25	0	16	22	161	125	2.47376897078e-07	1.14400965035e-05	1.0	0.361	0.639
7619	ME2	ME2	chr18	+	48465939	48466010	48458627	48458730	48466657	48466756	7619	78	11	451	3	196	125	2.48914469148e-07	1.1495688718e-05	0.819	0.99	-0.171
4182	ARMCX2	ARMCX2	chrX	-	100914404	100914487	100914061	100914134	100914742	100914876	4182	64	22	70	0	208	125	2.51157258213e-07	1.15836566951e-05	0.636	1.0	-0.364
11868	TBC1D1	TBC1D1	chr4	+	38053519	38053681	38051238	38051519	38055819	38055959	11868	25	73	20	323	287	125	2.53897491143e-07	1.16943000356e-05	0.13	0.026	0.104
4909	HPCAL1	HPCAL1	chr2	+	10548687	10548860	10536960	10537046	10559859	10560261	4909	25	214	53	119	298	125	2.55583402775e-07	1.17561503977e-05	0.047	0.157	-0.11
975	CAMTA1	CAMTA1	chr1	+	6880240	6880310	6845383	6845635	6885151	6885270	975	226	55	456	34	195	125	2.58587828927e-07	1.18784017717e-05	0.725	0.896	-0.171
14209	FERMT2	FERMT2	chr14	-	53327731	53327752	53327058	53327183	53331118	53331340	14209	50	267	6	209	146	125	2.63562665803e-07	1.20907167761e-05	0.138	0.024	0.114
30943	DAPK3	DAPK3	chr19	-	3963640	3963667	3961006	3961159	3963868	3963917	30943	380	22	598	2	152	125	2.66880497812e-07	1.2226552004e-05	0.934	0.996	-0.062
1983	IDH3A	IDH3A	chr15	+	78457333	78457418	78456057	78456122	78458491	78458644	1983	126	11	440	0	210	125	2.67760116635e-07	1.22504721987e-05	0.872	1.0	-0.128
19681	PPP1R13B	PPP1R13B	chr14	-	104204030	104204197	104202339	104202539	104205015	104205149	19681	216	36	115	0	292	125	2.68170748385e-07	1.22529002742e-05	0.72	1.0	-0.28
27427	MYLIP	MYLIP	chr6	+	16143929	16144094	16143250	16143448	16145127	16145548	27427	425	30	61	23	290	125	2.85594456084e-07	1.3031625594e-05	0.859	0.533	0.326
33008	UBTF	UBTF	chr17	-	42289711	42289822	42289240	42289374	42290186	42290307	33008	150	181	239	131	236	125	2.92916356615e-07	1.33479490804e-05	0.305	0.491	-0.186
24068	HSPH1	HSPH1	chr13	-	31725745	31725879	31725083	31725328	31728769	31728892	24068	2998	144	562	4	259	125	2.95805282269e-07	1.34616937753e-05	0.909	0.985	-0.076
27444	ZNF598	ZNF598	chr16	-	2052991	2053121	2052521	2052733	2053616	2053729	27444	113	14	223	0	255	125	2.98718613179e-07	1.35762459369e-05	0.798	1.0	-0.202
22326	CRTC2	CRTC2	chr1	-	153923735	153924142	153921590	153921860	153924493	153924738	22326	771	25	642	0	532	125	3.02610557834e-07	1.37349120475e-05	0.879	1.0	-0.121
6460	PTPRG	PTPRG	chr3	+	62216898	62216985	62204524	62204657	62229480	62229572	6460	224	180	31	79	212	125	3.06319478449e-07	1.3884862285e-05	0.423	0.188	0.235
39689	GSN	GSN	chr9	+	124062342	124062404	124043747	124043840	124064240	124064445	39689	14	76	23	988	187	125	3.11659237751e-07	1.41082414257e-05	0.11	0.015	0.095
39866	EIF6	EIF6	chr20	-	33871978	33872064	33867744	33867921	33872183	33872295	39866	252	14	1894	12	211	125	3.13244140959e-07	1.41612799768e-05	0.914	0.989	-0.075
18593	PLEC	PLEC	chr8	-	144996671	145000052	144989314	144996563	145000951	145001050	18593	614	45	3161	82	3506	125	3.1552232127e-07	1.42454794536e-05	0.327	0.579	-0.252
35614	NCOR2	NCOR2	chr12	-	124811954	124812179	124810736	124810916	124815390	124815444	35614	371	42	794	24	350	125	3.18672712996e-07	1.43687849065e-05	0.759	0.922	-0.163
24265	ZFAND5	ZFAND5	chr9	-	74978385	74978522	74975543	74975703	74979611	74980163	24265	770	131	517	170	262	125	3.24098646587e-07	1.45942344563e-05	0.737	0.592	0.145
13734	MAP2	MAP2	chr2	+	210557348	210561074	210545473	210545551	210565000	210565062	13734	879	61	239	49	3851	125	3.26109349413e-07	1.4665505493e-05	0.319	0.137	0.182
9916	UQCRC1	UQCRC1	chr3	-	48637914	48638000	48637495	48637584	48638112	48638273	9916	402	15	1545	3	211	125	3.27260732513e-07	1.46979957821e-05	0.941	0.997	-0.056
37711	MARS	MARS	chr12	+	57906018	57906136	57905790	57905886	57906533	57906747	37711	198	10	1234	0	243	125	3.4725582343e-07	1.55756054415e-05	0.911	1.0	-0.089
14801	YIPF3	YIPF3	chr6	-	43483332	43483439	43481325	43481371	43483626	43483833	14801	669	20	1195	1	232	125	3.51842026292e-07	1.5760683081e-05	0.947	0.998	-0.051
32186	SFXN2	SFXN2	chr10	+	104489075	104489151	104488187	104488286	104489479	104489565	32186	0	5	112	3	201	125	3.5787366659e-07	1.60099410009e-05	0.0	0.959	-0.959
22545	NAPRT	NAPRT	chr8	-	144657791	144657872	144657592	144657695	144658247	144658332	22545	27	6	606	2	206	125	3.60078169392e-07	1.60875602461e-05	0.732	0.995	-0.263
22995	ARF3	ARF3	chr12	-	49333779	49333890	49333437	49333562	49334730	49334971	22995	908	26	2205	11	236	125	3.61183122521e-07	1.61159156804e-05	0.949	0.991	-0.042
32153	EPB41L3	EPB41L3	chr18	-	5398019	5398142	5397056	5397425	5406775	5406967	32153	58	278	5	166	248	125	3.66118622086e-07	1.63148932921e-05	0.095	0.015	0.08
2055	PALLD	PALLD	chr4	+	169846383	169846429	169846095	169846229	169847363	169849608	2055	22	289	1	441	171	125	3.76016486503e-07	1.67341986487e-05	0.053	0.002	0.051
28454	ATP6V0D1	ATP6V0D1	chr16	-	67478430	67478609	67477001	67477081	67487446	67487618	28454	779	21	1004	0	304	125	3.78947948465e-07	1.68427863787e-05	0.938	1.0	-0.062
20623	PPP2CA	PPP2CA	chr5	-	133536025	133536187	133534776	133534895	133536675	133536765	20623	1924	79	2173	32	287	125	3.80999150673e-07	1.69120192944e-05	0.914	0.967	-0.053
3510	NUPL1	NUPL1	chr13	+	25883384	25883420	25881943	25882086	25887020	25887170	3510	118	28	292	12	161	125	3.81521170101e-07	1.69132826093e-05	0.766	0.95	-0.184
29772	BAG6	BAG6	chr6	-	31616687	31616741	31616453	31616528	31616975	31617172	29772	228	33	688	24	179	125	3.82344180538e-07	1.69278687063e-05	0.828	0.952	-0.124
16430	ARMT1	ARMT1	chr6	+	151775682	151775788	151773392	151773721	151779462	151779707	16430	19	5	576	0	231	125	3.83427159911e-07	1.69320643245e-05	0.673	1.0	-0.327
34373	P4HB	P4HB	chr17	-	79813328	79813462	79813017	79813155	79817056	79817263	34373	2106	31	5612	2	259	125	3.83240904456e-07	1.69320643245e-05	0.97	0.999	-0.029
18470	GNB1	GNB1	chr1	-	1749275	1749314	1747194	1747301	1756835	1756938	18470	1432	36	3638	23	164	125	3.85382058377e-07	1.6996489545e-05	0.968	0.992	-0.024
13924	WDR1	WDR1	chr4	-	10105519	10105610	10100615	10100763	10117736	10117858	13924	776	9	5362	0	216	125	3.86921051088e-07	1.70397058975e-05	0.98	1.0	-0.02
19208	CDC45	CDC45	chr22	+	19502487	19502571	19496052	19496214	19504049	19504168	19208	21	7	174	0	209	125	3.87356451914e-07	1.70397058975e-05	0.642	1.0	-0.358
32661	RPS6KB2	RPS6KB2	chr11	+	67198838	67198986	67196997	67197066	67200070	67200128	32661	118	16	539	8	273	125	3.91702929314e-07	1.72088153612e-05	0.772	0.969	-0.197
23348	ZSCAN16-AS1	ZSCAN16-AS1	chr6	-	28093400	28093597	28089572	28090989	28104522	28105094	23348	7	111	26	50	322	125	3.94465506481e-07	1.73079948477e-05	0.024	0.168	-0.144
12141	MPPE1	MPPE1	chr18	-	11886711	11886780	11886497	11886620	11886915	11887024	12141	36	26	66	4	194	125	4.05847974339e-07	1.77846526658e-05	0.472	0.914	-0.442
37479	COL2A1	COL2A1	chr12	-	48376284	48376392	48375889	48375943	48376630	48376729	37479	4059	3	1	0	233	125	4.12158934426e-07	1.80381383971e-05	0.999	1.0	-0.001
13958	SH3YL1	SH3YL1	chr2	-	243502	243562	234159	234272	247537	247602	13958	10	21	6	232	185	125	4.21858791344e-07	1.84391033951e-05	0.243	0.017	0.226
21409	MLF1	MLF1	chr3	+	158300444	158300718	158288952	158289136	158310222	158310370	21409	8	1054	2	59	399	125	4.35191743531e-07	1.89976441622e-05	0.002	0.011	-0.009
30765	LMBR1L	LMBR1L	chr12	-	49491726	49491888	49490922	49491522	49494170	49494237	30765	599	123	139	4	287	125	4.35988169789e-07	1.90016536431e-05	0.68	0.938	-0.258
35517	SCML1	SCML1	chrX	+	17762190	17762339	17755568	17755800	17764137	17764218	35517	44	10	5	19	274	125	4.36392594172e-07	1.90016536431e-05	0.667	0.107	0.56
12464	CSDE1	CSDE1	chr1	-	115272878	115273043	115269603	115269711	115275224	115275437	12464	1272	31	2480	12	290	125	4.52970711384e-07	1.96984775859e-05	0.946	0.989	-0.043
30754	FIP1L1	FIP1L1	chr4	+	54245239	54245284	54243819	54244090	54245391	54245431	30754	94	25	96	93	170	125	4.64718516113e-07	2.01586398429e-05	0.734	0.431	0.303
39420	CEP63	CEP63	chr3	+	134277991	134278271	134270767	134270854	134280218	134283870	39420	22	19	10	79	405	125	4.64728769578e-07	2.01586398429e-05	0.263	0.038	0.225
7407	CTPS1	CTPS1	chr1	+	41473120	41473217	41471722	41471766	41474330	41474562	7407	105	12	1062	12	222	125	4.74067108569e-07	2.05377138767e-05	0.831	0.98	-0.149
8564	PTPN6	PTPN6	chr12	+	7067081	7067236	7066816	7066948	7069089	7069157	8564	9	5	205	0	280	125	4.79308725598e-07	2.07385750111e-05	0.446	1.0	-0.554
34130	REXO2	REXO2	chr11	+	114315262	114315374	114311377	114311461	114316700	114316809	34130	14	8	590	17	237	125	4.81109483252e-07	2.07902393091e-05	0.48	0.948	-0.468
15630	ZMYND11	ZMYND11	chr10	+	267134	267296	255828	255988	282777	282855	15630	162	44	569	48	287	125	4.98314169373e-07	2.15065868464e-05	0.616	0.838	-0.222
8366	NUP62	NUP62	chr19	-	50430950	50431072	50410083	50413141	50432582	50432988	8366	54	65	294	121	247	125	5.02031985983e-07	2.16397887996e-05	0.296	0.551	-0.255
8026	HYPK	HYPK	chr15	+	44093329	44093385	44092618	44092982	44093715	44093767	8026	522	28	1184	12	181	125	5.04491414421e-07	2.17184821475e-05	0.928	0.986	-0.058
23200	ACTR1A	ACTR1A	chr10	-	104241593	104241655	104240888	104240929	104242767	104242860	23200	99	18	284	5	187	125	5.080156249e-07	2.18427596412e-05	0.786	0.974	-0.188
3900	MYO6	MYO6	chr6	+	76608089	76608128	76602246	76602407	76617321	76617425	3900	0	43	57	130	164	125	5.11292433392e-07	2.19561016384e-05	0.0	0.25	-0.25
4669	ROGDI	ROGDI	chr16	-	4851267	4851322	4850498	4850579	4851503	4851586	4669	7	6	143	1	180	125	5.15098150466e-07	2.20918440803e-05	0.448	0.99	-0.542
19020	ARRB2	ARRB2	chr17	+	4621555	4621640	4621182	4621318	4621906	4621979	19020	101	19	266	5	210	125	5.18234743008e-07	2.21985852167e-05	0.76	0.969	-0.209
27295	PLCD3	PLCD3	chr17	-	43190230	43190380	43189007	43190072	43190489	43190625	27295	74	15	261	4	275	125	5.25833155129e-07	2.24678934663e-05	0.692	0.967	-0.275
37180	MOB4	MOB4	chr2	+	198388347	198388410	198380766	198380870	198400253	198400354	37180	90	35	455	48	188	125	5.25399398543e-07	2.24678934663e-05	0.631	0.863	-0.232
38994	TMEM98	TMEM98	chr17	+	31258344	31258420	31254927	31255255	31258492	31258677	38994	162	23	311	5	201	125	5.343837719e-07	2.28048108287e-05	0.814	0.975	-0.161
35693	STK40	STK40	chr1	-	36824337	36824423	36823839	36823983	36826821	36826941	35693	382	49	242	4	211	125	5.43224600302e-07	2.31532594567e-05	0.822	0.973	-0.151
31358	SUDS3	SUDS3	chr12	+	118839787	118839809	118839563	118839625	118841216	118841322	31358	33	12	186	4	147	125	5.50896482099e-07	2.3451081551e-05	0.7	0.975	-0.275
31421	EWSR1	EWSR1	chr22	+	29687550	29687588	29684594	29684775	29688125	29688158	31421	283	15	658	0	163	125	5.67102673155e-07	2.41110104264e-05	0.935	1.0	-0.065
11715	RBMX2	RBMX2	chrX	+	129543230	129543360	129537775	129537827	129545321	129545499	11715	105	12	250	0	255	125	5.8611926379e-07	2.48886430379e-05	0.811	1.0	-0.189
37928	RNF4	RNF4	chr4	+	2514164	2514324	2513682	2513692	2514809	2514858	37928	390	17	796	2	285	125	5.89838210274e-07	2.50155640961e-05	0.91	0.994	-0.084
13961	C21orf33	C21orf33	chr21	+	45560131	45560224	45557058	45557178	45563086	45563243	13961	301	38	359	8	218	125	6.04756334455e-07	2.56165513833e-05	0.82	0.963	-0.143
18349	LOC100506990	LOC100506990	chr8	+	12355091	12355358	12302264	12302403	12388451	12388540	18349	6	0	0	27	392	125	6.06610197851e-07	2.56633558765e-05	1.0	0.0	1.0
8302	UPP1	UPP1	chr7	+	48142893	48143008	48141420	48141579	48146469	48146679	8302	12	8	654	23	240	125	6.09678446173e-07	2.57613575752e-05	0.439	0.937	-0.498
22266	TONSL	TONSL	chr8	-	145666348	145666494	145666100	145666253	145667419	145667534	22266	77	12	237	1	271	125	6.18498626426e-07	2.61018607517e-05	0.747	0.991	-0.244
16738	GMPPB	GMPPB	chr3	-	49760404	49760547	49760028	49760187	49760686	49760735	16738	186	11	588	0	268	125	6.23235682284e-07	2.623715032e-05	0.887	1.0	-0.113
25345	CAPN2	CAPN2	chr1	+	223933007	223933141	223931801	223931920	223934698	223934867	25345	385	2	5294	4	259	125	6.2309530835e-07	2.623715032e-05	0.989	0.998	-0.009
7234	PDLIM1	PDLIM1	chr10	-	97031389	97031541	97028534	97028619	97050576	97050905	7234	106	9	1453	8	277	125	6.28017573279e-07	2.64060198787e-05	0.842	0.988	-0.146
28842	FAM104A	FAM104A	chr17	-	71223303	71223403	71203491	71205907	71228224	71228533	28842	62	14	151	1	225	125	6.30757321929e-07	2.64887155734e-05	0.711	0.988	-0.277
4460	UFC1	UFC1	chr1	+	161127910	161128001	161127406	161127483	161128201	161128646	4460	1024	84	1329	43	216	125	6.33949159612e-07	2.65901711158e-05	0.876	0.947	-0.071
4679	RAB11A	RAB11A	chr15	+	66172008	66172089	66170099	66170293	66180038	66184329	4679	649	5	3539	0	206	125	6.34832171942e-07	2.6594656318e-05	0.987	1.0	-0.013
39001	TMEM41A	TMEM41A	chr3	-	185212941	185213103	185212410	185212549	185214615	185214769	39001	117	22	265	6	287	125	6.37843898033e-07	2.66881986542e-05	0.698	0.951	-0.253
10849	STYXL1	STYXL1	chr7	-	75630207	75630320	75625654	75625917	75633075	75633173	10849	61	25	438	39	238	125	6.58281792743e-07	2.75097566753e-05	0.562	0.855	-0.293
31429	EWSR1	EWSR1	chr22	+	29687553	29687588	29684594	29684775	29688125	29688158	31429	282	15	647	0	160	125	6.5952745576e-07	2.75282422095e-05	0.936	1.0	-0.064
1098	EGLN2	EGLN2	chr19	+	41312459	41312579	41306243	41307320	41313713	41314346	1098	151	31	226	7	245	125	6.83024987347e-07	2.84743312243e-05	0.713	0.943	-0.23
26652	TIMM9	TIMM9	chr14	-	58878624	58878689	58877560	58877656	58890725	58890813	26652	149	14	346	1	190	125	6.98945561983e-07	2.91026324642e-05	0.875	0.996	-0.121
37754	MTX2	MTX2	chr2	+	177134943	177135147	177134122	177134397	177161587	177161635	37754	28	23	46	192	329	125	7.00705543366e-07	2.91405067477e-05	0.316	0.083	0.233
27967	ABHD16A	ABHD16A	chr6	-	31669850	31669907	31668718	31668805	31670926	31671137	27967	17	20	33	1	182	125	7.22894750615e-07	3.00268573504e-05	0.369	0.958	-0.589
17500	CMIP	CMIP	chr16	+	81739103	81739209	81737543	81737690	81740618	81740689	17500	67	7	617	0	231	125	7.37362858994e-07	3.0590739046e-05	0.838	1.0	-0.162
20530	PKP4	PKP4	chr2	+	159533250	159533379	159530394	159530512	159535092	159535166	20530	36	29	73	240	254	125	7.46428695964e-07	3.09294057476e-05	0.379	0.13	0.249
4061	DPY19L1	DPY19L1	chr7	-	34997595	34997682	34994919	34994979	35006505	35006583	4061	92	14	345	4	212	125	7.51219559891e-07	3.10903283555e-05	0.795	0.981	-0.186
33974	LDHA	LDHA	chr11	+	18420977	18421095	18418365	18418515	18422383	18422557	33974	4310	28	15183	27	243	125	7.52428355733e-07	3.11027923936e-05	0.988	0.997	-0.009
778	HDAC10	HDAC10	chr22	-	50688855	50688952	50688491	50688589	50689199	50689334	778	25	37	39	6	222	125	7.54681486748e-07	3.11583435999e-05	0.276	0.785	-0.509
21451	ZNF83	ZNF83	chr19	-	53119970	53120088	53115617	53118050	53122188	53122315	21451	91	10	28	24	243	125	7.58148675506e-07	3.12638252855e-05	0.824	0.375	0.449
31083	CAPN7	CAPN7	chr3	+	15282959	15283095	15282260	15282360	15283684	15283760	31083	83	32	126	7	261	125	7.6871335053e-07	3.1661381125e-05	0.554	0.896	-0.342
1439	GPATCH4	GPATCH4	chr1	-	156568212	156568286	156568018	156568111	156568759	156568822	1439	65	9	344	1	199	125	7.79896182967e-07	3.20834122424e-05	0.819	0.995	-0.176
21855	TAF15	TAF15	chr17	+	34160910	34160945	34151081	34151202	34161569	34161602	21855	312	15	1152	4	160	125	7.95204164405e-07	3.26739284243e-05	0.942	0.996	-0.054
31821	ABCD4	ABCD4	chr14	-	74759856	74759951	74759450	74759572	74761850	74761901	31821	68	14	228	3	220	125	7.98047665507e-07	3.27514938941e-05	0.734	0.977	-0.243
4209	AP2A2	AP2A2	chr11	+	1000431	1000598	994071	994245	1003721	1003804	4209	85	18	163	2	292	125	8.18133558567e-07	3.3535646872e-05	0.669	0.972	-0.303
32487	SUPT20H	SUPT20H	chr13	-	37599456	37599574	37598476	37598579	37600340	37600373	32487	160	14	575	4	243	125	8.48606984905e-07	3.47432068802e-05	0.855	0.987	-0.132
26679	MYO10	MYO10	chr5	-	16699558	16699682	16694479	16694723	16701071	16701947	26679	118	14	377	3	249	125	8.59271415354e-07	3.513784351e-05	0.809	0.984	-0.175
39917	GSTM3	GSTM3	chr1	-	110282454	110282530	110282050	110282115	110282861	110283133	39917	224	23	191	0	201	125	8.68973828339e-07	3.54922469005e-05	0.858	1.0	-0.142
3072	BLOC1S6	BLOC1S6	chr15	+	45884332	45884474	45879416	45879723	45895297	45895385	3072	75	24	361	23	267	125	8.78599905718e-07	3.58426923442e-05	0.594	0.88	-0.286
6891	ST7-OT3	ST7-OT3	chr7	+	116830186	116830322	116829374	116829447	116830887	116830990	6891	17	29	3	80	261	125	8.92581071943e-07	3.63697600159e-05	0.219	0.018	0.201
37938	BBC3	BBC3	chr19	-	47729820	47730011	47724078	47725175	47735771	47736023	37938	128	1	22	9	316	125	9.01345559856e-07	3.66832656118e-05	0.981	0.492	0.489
4151	SENP6	SENP6	chr6	+	76350399	76350420	76344422	76344527	76357446	76357517	4151	35	54	103	40	146	125	9.069426532e-07	3.68672726451e-05	0.357	0.688	-0.331
16734	GMPPB	GMPPB	chr3	-	49759864	49759943	49758908	49759580	49760028	49760187	16734	74	15	153	1	204	125	9.12227381189e-07	3.70381610173e-05	0.751	0.989	-0.238
8996	ATG2A	ATG2A	chr11	-	64671061	64671132	64670759	64670836	64673034	64673127	8996	27	9	109	0	196	125	9.25853076095e-07	3.7546903209e-05	0.657	1.0	-0.343
21090	CDIPT	CDIPT	chr16	-	29870762	29870844	29869676	29870655	29871901	29871983	21090	296	15	554	0	207	125	9.46158111081e-07	3.83249954498e-05	0.923	1.0	-0.077
14516	MACF1	MACF1	chr1	+	39950272	39950402	39945469	39945681	39951209	39952810	14516	498	15	1160	0	255	125	9.55552413306e-07	3.86598230215e-05	0.942	1.0	-0.058
15291	PRKDC	PRKDC	chr8	-	48694722	48694815	48691564	48691654	48694938	48695159	15291	85	10	504	3	218	125	9.57684641256e-07	3.87003977436e-05	0.83	0.99	-0.16
2671	SPP1	SPP1	chr4	+	88901197	88901278	88898210	88898249	88902626	88902950	2671	4	0	5913	11	206	125	9.64865866537e-07	3.89446684505e-05	1.0	0.997	0.003
18458	POSTN	POSTN	chr13	-	38143436	38143520	38136718	38137507	38143880	38143958	18458	4823	7	1	0	209	125	9.71235504466e-07	3.915564502e-05	0.998	1.0	-0.002
13414	CTBP1	CTBP1	chr4	-	1235112	1235307	1231970	1232125	1242703	1242908	13414	261	26	679	13	320	125	9.78243441807e-07	3.93918287472e-05	0.797	0.953	-0.156
15156	PSMB5	PSMB5	chr14	-	23496953	23497038	23495059	23495584	23502576	23502883	15156	14	598	124	1570	210	125	9.87778404293e-07	3.97290966647e-05	0.014	0.045	-0.031
28638	ADGRL1	ADGRL1	chr19	-	14271404	14271508	14270923	14271109	14272123	14272438	28638	104	37	52	0	229	125	1.00322462948e-06	4.0255856678e-05	0.605	1.0	-0.395
39538	PPP2R5D	PPP2R5D	chr6	+	42976430	42976484	42976104	42976213	42976794	42976965	39538	150	20	403	7	179	125	1.00279763116e-06	4.0255856678e-05	0.84	0.976	-0.136
35760	RTF1	RTF1	chr15	+	41771300	41771396	41770745	41770823	41772411	41772523	35760	294	18	367	0	221	125	1.02563317395e-06	4.11068977835e-05	0.902	1.0	-0.098
31454	LETMD1	LETMD1	chr12	+	51449926	51450028	51442816	51442968	51450132	51450285	31454	68	51	70	9	227	125	1.03183110767e-06	4.13069957916e-05	0.423	0.811	-0.388
10270	TMEM25	TMEM25	chr11	+	118404134	118404266	118403631	118403922	118404571	118404602	10270	4	14	101	23	257	125	1.04023670444e-06	4.15949024361e-05	0.122	0.681	-0.559
17605	FN1	FN1	chr2	-	216236831	216237023	216236631	216236738	216238044	216238134	17605	1011	55	6961	164	317	125	1.04433465242e-06	4.17100930876e-05	0.879	0.944	-0.065
14627	TUBGCP6	TUBGCP6	chr22	-	50658679	50660303	50658385	50658444	50660456	50660531	14627	903	31	840	3	1749	125	1.05630403358e-06	4.21390298285e-05	0.676	0.952	-0.276
32357	SCYL1	SCYL1	chr11	+	65305740	65305795	65305437	65305653	65305912	65306182	32357	246	26	370	5	180	125	1.05875686474e-06	4.2187767722e-05	0.868	0.981	-0.113
9939	TBC1D23	TBC1D23	chr3	+	100030676	100030721	100029246	100029386	100034942	100035031	9939	90	21	99	86	170	125	1.06067142547e-06	4.2214969115e-05	0.759	0.458	0.301
23832	EMC2	EMC2	chr8	+	109468101	109468159	109465290	109465376	109482054	109482140	23832	54	7	458	0	183	125	1.08339730132e-06	4.30694416724e-05	0.84	1.0	-0.16
23309	PRKAG1	PRKAG1	chr12	-	49397340	49397378	49396926	49397073	49397539	49397705	23309	122	11	369	0	163	125	1.10616186788e-06	4.39234703227e-05	0.895	1.0	-0.105
3443	SMTN	SMTN	chr22	+	31479164	31479295	31477281	31477442	31483950	31484099	3443	361	13	967	0	256	125	1.13443821415e-06	4.49941304658e-05	0.931	1.0	-0.069
1631	MORF4L2	MORF4L2	chrX	-	102939608	102939657	102933426	102933548	102940098	102940188	1631	69	44	239	44	174	125	1.1538456256e-06	4.57109617319e-05	0.53	0.796	-0.266
21930	SURF4	SURF4	chr9	-	136231715	136231902	136228324	136230635	136232860	136232904	21930	1729	30	2346	6	312	125	1.15520164889e-06	4.5711836148e-05	0.958	0.994	-0.036
21453	ZNF83	ZNF83	chr19	-	53119970	53120094	53115617	53118050	53122188	53122315	21453	93	10	30	24	249	125	1.15834747128e-06	4.57834499952e-05	0.824	0.386	0.438
8317	PHB	PHB	chr17	-	47491603	47491695	47490538	47490653	47492196	47492267	8317	0	91	52	277	217	125	1.16428916253e-06	4.59652776746e-05	0.0	0.098	-0.098
34489	CNOT8	CNOT8	chr5	+	154247251	154247352	154244751	154244945	154250220	154250382	34489	24	136	7	278	226	125	1.18029278073e-06	4.65434672153e-05	0.089	0.014	0.075
38691	MLXIP	MLXIP	chr12	+	122616838	122616930	122615390	122615480	122617894	122618534	38691	256	19	408	2	217	125	1.20094712974e-06	4.73035129218e-05	0.886	0.992	-0.106
18901	SEPT2	SEPT2	chr2	+	242255836	242255955	242255275	242255397	242274540	242274627	18901	0	6	35	1	244	125	1.20327411757e-06	4.73407548345e-05	0.0	0.947	-0.947
14498	RPRD1A	RPRD1A	chr18	-	33620769	33620828	33613670	33613800	33647216	33647557	14498	3	96	65	233	184	125	1.21496647421e-06	4.77459531402e-05	0.021	0.159	-0.138
8977	ELMSAN1	ELMSAN1	chr14	-	74187999	74188212	74181824	74186204	74189400	74189550	8977	1003	17	309	25	338	125	1.22143049408e-06	4.79449944687e-05	0.956	0.82	0.136
32540	SLC25A1	SLC25A1	chr22	-	19165239	19165378	19164632	19164717	19165454	19165554	32540	97	12	509	5	264	125	1.23320528556e-06	4.83518063222e-05	0.793	0.98	-0.187
40114	PPP6R1	PPP6R1	chr19	-	55743442	55743579	55743169	55743350	55748010	55748189	40114	199	11	580	0	262	125	1.23473680336e-06	4.83565266029e-05	0.896	1.0	-0.104
15017	DMWD	DMWD	chr19	-	46287898	46287973	46286263	46287548	46288851	46290129	15017	227	46	52	39	200	125	1.25132828122e-06	4.89503624896e-05	0.755	0.455	0.3
15451	RNF220	RNF220	chr1	+	45115554	45115629	45115332	45115441	45116375	45117396	15451	412	20	465	0	200	125	1.2665509832e-06	4.94893604245e-05	0.928	1.0	-0.072
5967	MTCH1	MTCH1	chr6	-	36945409	36945560	36944974	36945026	36945853	36945931	5967	571	23	498	0	276	125	1.29776530422e-06	5.06512772722e-05	0.918	1.0	-0.082
8174	PRC1	PRC1	chr15	-	91513633	91513744	91512676	91512853	91517365	91517476	8174	329	25	1194	20	236	125	1.30412282395e-06	5.08415027658e-05	0.875	0.969	-0.094
38409	STX2	STX2	chr12	-	131280539	131280665	131274144	131276522	131283069	131283180	38409	18	25	168	42	251	125	1.31687172045e-06	5.12801819504e-05	0.264	0.666	-0.402
858	MMS19	MMS19	chr10	-	99236591	99236720	99236439	99236501	99237103	99237173	858	50	11	501	10	254	125	1.33050218298e-06	5.17521552853e-05	0.691	0.961	-0.27
36476	GAPVD1	GAPVD1	chr9	+	128097450	128097531	128094788	128094908	128099296	128099374	36476	18	16	6	63	206	125	1.37138735534e-06	5.32819749351e-05	0.406	0.055	0.351
18533	ZMYM2	ZMYM2	chr13	+	20544164	20544211	20534097	20534166	20567202	20568059	18533	16	123	40	66	172	125	1.37650020693e-06	5.34200555958e-05	0.086	0.306	-0.22
8169	CASK	CASK	chrX	-	41414852	41414888	41412971	41413168	41416284	41416353	8169	35	2	180	132	161	125	1.37928039401e-06	5.34673988031e-05	0.931	0.514	0.417
28463	VDAC1	VDAC1	chr5	-	133327996	133328046	133326692	133326845	133328636	133328709	28463	445	16	2032	8	175	125	1.38472922917e-06	5.36179674861e-05	0.952	0.995	-0.043
27236	MAP4K4	MAP4K4	chr2	+	102487955	102488147	102486756	102486877	102490108	102490226	27236	540	162	885	441	317	125	1.40365088142e-06	5.42892871383e-05	0.568	0.442	0.126
8831	SH3BGRL3	SH3BGRL3	chr1	+	26607255	26607423	26606212	26606694	26607548	26608013	8831	972	5	6078	3	293	125	1.40617082356e-06	5.43254360561e-05	0.988	0.999	-0.011
12820	CANT1	CANT1	chr17	-	76994229	76994368	76993921	76994045	77005745	77005899	12820	0	24	49	58	264	125	1.44115820022e-06	5.55743153443e-05	0.0	0.286	-0.286
2759	FLNA	FLNA	chrX	-	153590785	153590946	153590609	153590700	153591028	153591152	2759	1283	7	6004	2	286	125	1.44174058425e-06	5.55743153443e-05	0.988	0.999	-0.011
34895	RNF44	RNF44	chr5	-	175956288	175956388	175953699	175956091	175956523	175956645	34895	139	13	263	0	225	125	1.45779764316e-06	5.61301231863e-05	0.856	1.0	-0.144
5144	GSE1	GSE1	chr16	+	85667519	85667738	85646841	85647004	85682157	85682357	5144	59	3	27	20	344	125	1.46332053674e-06	5.62795377699e-05	0.877	0.329	0.548
10120	PCBP4	PCBP4	chr3	-	51993910	51994039	51993592	51993667	51994204	51994336	10120	150	16	740	11	254	125	1.48537023925e-06	5.70635284289e-05	0.822	0.971	-0.149
13415	CTBP1	CTBP1	chr4	-	1235112	1235307	1221986	1222131	1242703	1242908	13415	129	11	313	0	320	125	1.50110933195e-06	5.76035997618e-05	0.821	1.0	-0.179
34442	TESK1	TESK1	chr9	+	35607323	35607406	35606833	35606980	35607578	35607669	34442	153	22	200	2	208	125	1.50454342174e-06	5.76707986311e-05	0.807	0.984	-0.177
13609	MEMO1	MEMO1	chr2	-	32108454	32108531	32094916	32095021	32142994	32143106	13609	28	13	173	7	202	125	1.52379457408e-06	5.82783398042e-05	0.571	0.939	-0.368
15499	DUS3L	DUS3L	chr19	-	5788367	5788409	5788034	5788187	5789217	5789730	15499	70	17	88	0	167	125	1.52335787507e-06	5.82783398042e-05	0.755	1.0	-0.245
22067	CNOT2	CNOT2	chr12	+	70723202	70723350	70713077	70713144	70729217	70729343	22067	107	37	213	17	273	125	1.53680897308e-06	5.87105572904e-05	0.57	0.852	-0.282
17036	CDC42BPB	CDC42BPB	chr14	-	103420534	103420612	103418834	103418940	103420938	103421025	17036	89	41	176	221	203	125	1.55926718126e-06	5.95021912777e-05	0.572	0.329	0.243
28152	CANX	CANX	chr5	+	179135978	179136060	179135239	179135381	179136873	179137066	28152	1285	25	3764	5	207	125	1.56187984734e-06	5.9535593558e-05	0.969	0.998	-0.029
11118	GNL3	GNL3	chr3	+	52720784	52720843	52719935	52720121	52721261	52721399	11118	222	16	735	6	184	125	1.57400876311e-06	5.99312581047e-05	0.904	0.988	-0.084
24826	TP53I13	TP53I13	chr17	+	27898608	27898737	27896335	27896377	27898874	27899075	24826	405	20	413	0	254	125	1.58054798716e-06	6.01134499711e-05	0.909	1.0	-0.091
19720	DCLRE1C	DCLRE1C	chr10	-	14984112	14984239	14981808	14981868	14987103	14987188	19720	7	2	2	52	252	125	1.61674271781e-06	6.14202820411e-05	0.635	0.019	0.616
24490	NMT1	NMT1	chr17	+	43174495	43174612	43173561	43173653	43175749	43175920	24490	77	11	677	9	242	125	1.61849289959e-06	6.14202820411e-05	0.783	0.975	-0.192
30347	ERCC1	ERCC1	chr19	-	45922355	45922455	45920078	45920155	45924435	45924651	30347	255	30	247	3	225	125	1.67861414424e-06	6.36313600606e-05	0.825	0.979	-0.154
6288	EXOC7	EXOC7	chr17	-	74087223	74087316	74086409	74086478	74090494	74090662	6288	17	1	23	46	218	125	1.70250053066e-06	6.44655118063e-05	0.907	0.223	0.684
39845	NME7	NME7	chr1	-	169256540	169256646	169206860	169206925	169267793	169268001	39845	48	7	305	0	231	125	1.72613875793e-06	6.52884359346e-05	0.788	1.0	-0.212
26138	COASY	COASY	chr17	+	40717000	40717065	40716463	40716595	40717244	40717329	26138	42	12	228	5	190	125	1.73501455969e-06	6.55517959553e-05	0.697	0.968	-0.271
16645	CLIP1	CLIP1	chr12	-	122831921	122832026	122825299	122826244	122837272	122837333	16645	16	49	6	178	230	125	1.74342060588e-06	6.57968472713e-05	0.151	0.018	0.133
12456	CSDE1	CSDE1	chr1	-	115273128	115273269	115269603	115269711	115275224	115275437	12456	1023	31	1840	12	266	125	1.74784275608e-06	6.58911722391e-05	0.939	0.986	-0.047
35855	XPNPEP1	XPNPEP1	chr10	-	111674768	111674857	111667448	111667573	111683159	111683311	35855	182	24	411	9	214	125	1.75655710644e-06	6.61469218939e-05	0.816	0.964	-0.148
14321	TXNL4A	TXNL4A	chr18	-	77736717	77736787	77732866	77733856	77737597	77737701	14321	8	296	102	859	195	125	1.76820465869e-06	6.65124448342e-05	0.017	0.071	-0.054
23807	PDE9A	PDE9A	chr21	+	44151879	44152059	44119077	44119121	44152179	44152234	23807	119	18	15	18	305	125	1.77115510824e-06	6.65503763697e-05	0.73	0.255	0.475
2395	MRPS2	MRPS2	chr9	+	138393914	138394112	138393689	138393819	138395387	138396519	2395	21	201	5	514	323	125	1.78439718257e-06	6.6974504548e-05	0.039	0.004	0.035
33656	ANAPC5	ANAPC5	chr12	-	121769149	121769231	121768385	121768475	121773335	121773526	33656	392	25	644	6	207	125	1.82720018937e-06	6.85060132268e-05	0.904	0.985	-0.081
15193	KCTD9	KCTD9	chr8	-	25303644	25303766	25298092	25298189	25315714	25315984	15193	8	13	119	16	247	125	1.83837429923e-06	6.88496289465e-05	0.237	0.79	-0.553
25256	SLC7A6	SLC7A6	chr16	+	68324298	68324443	68321648	68321774	68325111	68325235	25256	113	14	177	0	270	125	1.87080390601e-06	6.99876727633e-05	0.789	1.0	-0.211
805	C11orf58	C11orf58	chr11	+	16769643	16769704	16766147	16766231	16774331	16774441	805	913	24	2257	10	186	125	1.91619873235e-06	7.16077406327e-05	0.962	0.993	-0.031
20679	FHOD3	FHOD3	chr18	+	34267090	34267141	34261398	34261533	34273171	34273386	20679	126	14	123	57	176	125	1.95081340126e-06	7.28218667041e-05	0.865	0.605	0.26
36771	PLXNB2	PLXNB2	chr22	-	50721478	50721615	50721139	50721310	50721765	50721874	36771	526	24	1061	8	262	125	1.95810373471e-06	7.30144709261e-05	0.913	0.984	-0.071
9575	IPO4	IPO4	chr14	-	24651997	24652048	24651483	24651609	24652181	24652375	9575	107	15	322	4	176	125	1.97093074672e-06	7.34128856833e-05	0.835	0.983	-0.148
14035	NAGK	NAGK	chr2	+	71297631	71297716	71295407	71295842	71297870	71297969	14035	57	7	383	0	210	125	2.00063703648e-06	7.44384690186e-05	0.829	1.0	-0.171
30353	ERCC1	ERCC1	chr19	-	45923581	45923685	45920078	45920155	45924435	45924651	30353	205	30	198	3	229	125	2.05685706911e-06	7.64472646901e-05	0.789	0.973	-0.184
27446	CTDSP2	CTDSP2	chr12	-	58220778	58220880	58218009	58218102	58221334	58221373	27446	215	17	257	0	227	125	2.06418753657e-06	7.66365964281e-05	0.874	1.0	-0.126
34371	P4HB	P4HB	chr17	-	79803019	79803106	79801033	79801968	79803436	79803618	34371	2064	16	6058	3	212	125	2.07582329781e-06	7.69851869798e-05	0.987	0.999	-0.012
3323	UBE2G1	UBE2G1	chr17	-	4192524	4192703	4186092	4186216	4210315	4210418	3323	321	21	613	5	304	125	2.08463800921e-06	7.72285138374e-05	0.863	0.981	-0.118
12767	RHOC	RHOC	chr1	-	113247721	113247790	113246265	113246428	113249699	113250025	12767	260	43	1980	695	194	125	2.13218815137e-06	7.88972494151e-05	0.796	0.647	0.149
40493	EPHB4	EPHB4	chr7	-	100402787	100402943	100400186	100401212	100403122	100403316	40493	344	19	680	4	281	125	2.13428709606e-06	7.88972494151e-05	0.89	0.987	-0.097
10067	GOLGB1	GOLGB1	chr3	-	121438492	121438600	121437234	121437348	121441108	121441225	10067	29	11	73	0	233	125	2.14745410121e-06	7.92984451943e-05	0.586	1.0	-0.414
24817	ZYX	ZYX	chr7	+	143079685	143079778	143079340	143079540	143079893	143080415	24817	1065	24	1783	4	218	125	2.18895108628e-06	8.0743784526e-05	0.962	0.996	-0.034
17767	NOP16	NOP16	chr5	-	175813840	175813910	175812221	175812328	175815235	175815344	17767	236	21	498	6	195	125	2.20073154278e-06	8.10910414064e-05	0.878	0.982	-0.104
2207	AAAS	AAAS	chr12	-	53708534	53708633	53708081	53708225	53708877	53708924	2207	174	14	421	2	224	125	2.2211611107e-06	8.16681855595e-05	0.874	0.992	-0.118
39840	PPP1R37	PPP1R37	chr19	+	45646778	45646891	45645560	45645716	45648111	45648253	39840	105	12	336	2	238	125	2.21931124034e-06	8.16681855595e-05	0.821	0.989	-0.168
15195	KCTD9	KCTD9	chr8	-	25301807	25301851	25298092	25298189	25315714	25315984	15195	6	13	98	16	169	125	2.23555385004e-06	8.21092811717e-05	0.254	0.819	-0.565
5802	MSI2	MSI2	chr17	+	55754347	55754420	55752332	55752487	55756909	55757299	5802	101	3	189	50	198	125	2.27114156415e-06	8.33270654393e-05	0.955	0.705	0.25
4419	NSMF	NSMF	chr9	-	140349690	140349759	140348842	140348895	140350862	140350938	4419	116	64	131	20	194	125	2.28144943437e-06	8.36157317829e-05	0.539	0.808	-0.269
38563	WBSCR22	WBSCR22	chr7	+	73107658	73107744	73106925	73106976	73107953	73107999	38563	640	18	1099	0	211	125	2.33496876867e-06	8.54858010308e-05	0.955	1.0	-0.045
14669	DNM1L	DNM1L	chr12	+	32890798	32890876	32890038	32890095	32891197	32891230	14669	83	22	173	149	203	125	2.34813961886e-06	8.58762523576e-05	0.699	0.417	0.282
9411	COPS3	COPS3	chr17	-	17150793	17150874	17149937	17150465	17152239	17152353	9411	767	27	827	3	206	125	2.4137528879e-06	8.81817526253e-05	0.945	0.994	-0.049
36505	PSMA5	PSMA5	chr1	-	109964481	109964548	109957858	109957985	109968923	109969070	36505	257	16	1765	19	192	125	2.64053639443e-06	9.63641119961e-05	0.913	0.984	-0.071
34696	REPIN1	REPIN1	chr7	+	150067848	150067973	150066759	150066957	150068316	150071133	34696	2	18	82	44	250	125	2.69343925741e-06	9.81901877372e-05	0.053	0.482	-0.429
23314	YME1L1	YME1L1	chr10	-	27436426	27436597	27434356	27434519	27437834	27437969	23314	29	155	19	431	296	125	2.70764735621e-06	9.8598288416e-05	0.073	0.018	0.055
5429	HDAC3	HDAC3	chr5	-	141005251	141005331	141004774	141004932	141005760	141005850	5429	136	13	239	0	205	125	2.71038834154e-06	9.8598288416e-05	0.864	1.0	-0.136
29286	MEG3	MEG3	chr14	+	101298848	101298978	101297757	101297871	101302503	101302637	29286	127	700	8	1	255	125	2.71830760845e-06	9.87815112687e-05	0.082	0.797	-0.715
39152	ZFAND6	ZFAND6	chr15	+	80390757	80390920	80351909	80352151	80412669	80412840	39152	66	116	178	128	288	125	2.75982680675e-06	0.000100184051921	0.198	0.376	-0.178
20323	MARCH8	MARCH8	chr10	-	45958598	45959444	45956678	45956859	45959686	45959775	20323	42	16	13	35	971	125	2.78372221196e-06	0.000100944542603	0.253	0.046	0.207
12489	ZNRD1	ZNRD1	chr6	+	30029693	30029794	30029016	30029446	30030000	30030110	12489	236	49	166	6	226	125	2.79504830358e-06	0.00010124811339	0.727	0.939	-0.212
31885	LARP1	LARP1	chr5	+	154170204	154170270	154169884	154169946	154172181	154172356	31885	182	10	740	0	191	125	2.82849026512e-06	0.000102351324609	0.923	1.0	-0.077
18284	NAV1	NAV1	chr1	+	201759681	201759705	201758867	201758920	201759816	201759894	18284	18	16	6	59	149	125	2.89663379405e-06	0.000104706589509	0.486	0.079	0.407
3862	NAB1	NAB1	chr2	+	191520702	191520879	191514571	191514708	191523883	191524721	3862	7	11	71	6	302	125	2.92537029123e-06	0.000105633919009	0.208	0.83	-0.622
7665	ARL8A	ARL8A	chr1	-	202104586	202104654	202104277	202104348	202104834	202104928	7665	419	31	538	7	193	125	3.02911016825e-06	0.000109264786574	0.897	0.98	-0.083
11623	MORC4	MORC4	chrX	-	106199709	106199764	106198142	106198318	106200165	106200234	11623	152	22	120	0	180	125	3.12656029422e-06	0.000112661375565	0.828	1.0	-0.172
37488	SNX3	SNX3	chr6	-	108535701	108535826	108532420	108533458	108544153	108544249	37488	916	24	1043	2	250	125	3.22206569447e-06	0.00011598082691	0.95	0.996	-0.046
22422	RRBP1	RRBP1	chr20	-	17607992	17608027	17606156	17606247	17608148	17608327	22422	286	21	256	0	160	125	3.26188047917e-06	0.000117290787261	0.914	1.0	-0.086
2514	APEH	APEH	chr3	+	49712615	49712742	49711921	49712054	49713126	49713220	2514	68	8	913	7	252	125	3.27313787052e-06	0.000117512551164	0.808	0.985	-0.177
9038	KAT5	KAT5	chr11	+	65480818	65480974	65480392	65480529	65481063	65481138	9038	142	65	88	105	281	125	3.27490622043e-06	0.000117512551164	0.493	0.272	0.221
29959	FLOT1	FLOT1	chr6	-	30709568	30709644	30708455	30708575	30709923	30709980	29959	13	15	71	7	201	125	3.28556948714e-06	0.000117771856888	0.35	0.863	-0.513
27399	RABGEF1	RABGEF1	chr7	+	66233817	66234012	66205642	66205779	66236869	66237065	27399	66	167	55	44	320	125	3.35489830317e-06	0.000120131300996	0.134	0.328	-0.194
9932	ARHGAP23	ARHGAP23	chr17	+	36654655	36654752	36654026	36654068	36656838	36656870	9932	62	26	417	44	222	125	3.46888087299e-06	0.000124083099954	0.573	0.842	-0.269
13606	MEMO1	MEMO1	chr2	-	32117060	32117203	32094916	32095021	32142994	32143106	13606	62	13	318	7	268	125	3.51757998995e-06	0.000125693880183	0.69	0.955	-0.265
5883	E2F4	E2F4	chr16	+	67231769	67231814	67231501	67231549	67231910	67232821	5883	244	14	519	1	170	125	3.54928117841e-06	0.000126694549398	0.928	0.997	-0.069
30371	PSMB4	PSMB4	chr1	+	151373239	151373321	151372917	151373064	151373714	151373831	30371	1355	26	2790	7	207	125	3.55436364008e-06	0.000126743947157	0.969	0.996	-0.027
10154	MYO19	MYO19	chr17	-	34870955	34871025	34870288	34870391	34871700	34871833	10154	31	6	611	4	195	125	3.64551790255e-06	0.000129859259339	0.768	0.99	-0.222
33351	ACYP1	ACYP1	chr14	-	75530172	75530264	75519927	75520362	75530656	75530752	33351	53	8	356	2	217	125	3.65542586911e-06	0.000130076982017	0.792	0.99	-0.198
29408	ASAP2	ASAP2	chr2	+	9531190	9531325	9528422	9528675	9533610	9533776	29408	60	12	53	53	260	125	3.68560134456e-06	0.000131014716676	0.706	0.325	0.381
40619	TCF12	TCF12	chr15	+	57544618	57544690	57543547	57543621	57545459	57545666	40619	52	152	18	191	197	125	3.73624073102e-06	0.000132677199348	0.178	0.056	0.122
1734	MTIF3	MTIF3	chr13	-	28015153	28015214	28014125	28014586	28019224	28019293	1734	25	31	21	136	186	125	3.75628764582e-06	0.000133250999013	0.351	0.094	0.257
5770	ABHD3	ABHD3	chr18	-	19263880	19263926	19244078	19244191	19282276	19282459	5770	178	28	246	6	171	125	3.7610844823e-06	0.000133283188252	0.823	0.968	-0.145
37235	TPM3	TPM3	chr1	-	154148590	154148724	154145559	154145677	154155463	154155725	37235	1867	28	6512	25	259	125	3.78075233709e-06	0.000133841757322	0.97	0.992	-0.022
16998	SAFB	SAFB	chr19	+	5648999	5649510	5648026	5648054	5649936	5649986	16998	574	25	886	6	636	125	3.79754000779e-06	0.00013423101057	0.819	0.967	-0.148
36898	ARHGEF7	ARHGEF7	chr13	+	111857635	111857720	111806251	111806338	111870025	111870227	36898	49	21	59	1	210	125	3.79958212482e-06	0.00013423101057	0.581	0.972	-0.391
13293	PPP3CC	PPP3CC	chr8	+	22396981	22397011	22390433	22390531	22398127	22398657	13293	3	37	59	73	155	125	3.80489436991e-06	0.000134280247444	0.061	0.395	-0.334
41002	CCT4	CCT4	chr2	-	62096574	62096688	62095261	62095841	62099216	62099451	41002	1327	48	2915	38	239	125	3.81505046498e-06	0.000134500153636	0.935	0.976	-0.041
32202	FOSB	FOSB	chr19	+	45974451	45974559	45971252	45971970	45975808	45978437	32202	5944	6	1274	8	233	125	3.82647415365e-06	0.000134764251076	0.998	0.988	0.01
39279	VDAC3	VDAC3	chr8	+	42262384	42262442	42260828	42260979	42262888	42263455	39279	236	11	1354	4	183	125	3.89906760068e-06	0.000137179926633	0.936	0.996	-0.06
6273	GUSB	GUSB	chr7	-	65439905	65440058	65439512	65439691	65441001	65441189	6273	57	38	255	50	278	125	3.98849197913e-06	0.000140182198093	0.403	0.696	-0.293
25076	SCP2	SCP2	chr1	+	53504588	53504718	53493640	53493743	53513529	53513609	25076	406	22	1144	12	255	125	4.01351412005e-06	0.000140917112567	0.9	0.979	-0.079
5538	ZNF638	ZNF638	chr2	+	71575556	71577401	71558884	71558995	71582848	71582910	5538	823	12	1418	0	1970	125	4.10451200705e-06	0.000143964603334	0.813	1.0	-0.187
39123	ANGEL2	ANGEL2	chr1	-	213174127	213174254	213173667	213173725	213178374	213178796	39123	48	15	89	1	252	125	4.1251487356e-06	0.000144540487599	0.613	0.978	-0.365
21637	ARMC10	ARMC10	chr7	+	102732923	102733100	102727076	102727211	102737723	102737795	21637	176	2	484	57	302	125	4.16105192236e-06	0.000145649568208	0.973	0.778	0.195
22702	MYNN	MYNN	chr3	+	169491818	169491885	169490852	169491250	169492052	169492349	22702	5	30	28	15	192	125	4.24406234434e-06	0.000148403600424	0.098	0.549	-0.451
28914	PPAPDC1B	PPAPDC1B	chr8	-	38125888	38125979	38125414	38125478	38126399	38126508	28914	197	16	236	0	216	125	4.27521388557e-06	0.00014934049891	0.877	1.0	-0.123
36620	YARS	YARS	chr1	-	33276191	33276367	33272082	33272212	33282788	33283633	36620	163	10	900	4	301	125	4.36149929905e-06	0.000152199448045	0.871	0.989	-0.118
17805	PTTG1IP	PTTG1IP	chr21	-	46276107	46276279	46269499	46271542	46281077	46281186	17805	432	2	4079	1	297	125	4.40701645288e-06	0.000153631373151	0.989	0.999	-0.01
32877	ZNF410	ZNF410	chr14	+	74388768	74388909	74387682	74387808	74390097	74390225	32877	343	77	328	26	266	125	4.7782318473e-06	0.000166402895268	0.677	0.856	-0.179
19799	HELZ2	HELZ2	chr20	-	62197730	62197806	62193872	62197584	62198196	62198980	19799	77	20	68	0	201	125	4.81010596276e-06	0.000167342853941	0.705	1.0	-0.295
15096	TARS2	TARS2	chr1	+	150464073	150464138	150463869	150463987	150464886	150464965	15096	31	11	118	2	190	125	4.81608962477e-06	0.000167381094586	0.65	0.975	-0.325
105	TRIM28	TRIM28	chr19	+	59057130	59057263	59055835	59056464	59058742	59058878	105	664	15	1651	0	258	125	4.94051048705e-06	0.000171108893573	0.955	1.0	-0.045
16968	SEC16A	SEC16A	chr9	-	139340096	139340171	139338274	139338352	139341306	139341401	16968	159	80	122	18	200	125	4.94157571329e-06	0.000171108893573	0.554	0.809	-0.255
20933	MARK3	MARK3	chr14	+	103966492	103966537	103964838	103964865	103969218	103970166	20933	269	68	80	56	170	125	4.94332335232e-06	0.000171108893573	0.744	0.512	0.232
30578	PLCG1	PLCG1	chr20	+	39796491	39796569	39795318	39795499	39797406	39797510	30578	235	19	272	1	203	125	4.92962424603e-06	0.000171108893573	0.884	0.994	-0.11
5542	ZNF638	ZNF638	chr2	+	71575882	71577401	71558884	71558995	71582848	71582910	5542	858	12	1472	0	1644	125	4.95725891481e-06	0.000171245310981	0.845	1.0	-0.155
7062	TIMM8B	TIMM8B	chr11	-	111956701	111957034	111955538	111956186	111957363	111957522	7062	86	315	296	578	458	125	4.95490442964e-06	0.000171245310981	0.069	0.123	-0.054
31375	OTUD6B	OTUD6B	chr8	+	92088819	92088959	92086058	92086139	92090583	92090896	31375	14	10	17	114	265	125	4.99855420244e-06	0.000172497940996	0.398	0.066	0.332
22175	PRKCD	PRKCD	chr3	+	53215222	53215283	53213592	53213792	53215459	53215622	22175	222	17	246	0	186	125	5.00896448574e-06	0.000172554825622	0.898	1.0	-0.102
41033	PTK7	PTK7	chr6	+	43112937	43113170	43112188	43112344	43114355	43114436	41033	661	22	1190	6	358	125	5.01153452626e-06	0.000172554825622	0.913	0.986	-0.073
5968	MTCH1	MTCH1	chr6	-	36940427	36940572	36938422	36938470	36943433	36943493	5968	1706	29	1358	0	270	125	5.01530892727e-06	0.000172554825622	0.965	1.0	-0.035
37473	HPS4	HPS4	chr22	-	26875230	26875321	26872958	26873102	26877687	26878206	37473	47	17	116	4	216	125	5.0368959883e-06	0.000173123722896	0.615	0.944	-0.329
12144	MPPE1	MPPE1	chr18	-	11886711	11886777	11886497	11886620	11886915	11887024	12144	54	26	75	4	191	125	5.05283553198e-06	0.000173497563136	0.576	0.925	-0.349
27450	CTDSP2	CTDSP2	chr12	-	58220128	58220185	58218009	58218102	58221334	58221373	27450	182	17	197	0	182	125	5.08202696436e-06	0.000174307124268	0.88	1.0	-0.12
31571	ESYT2	ESYT2	chr7	-	158560344	158560465	158557367	158557544	158580694	158580784	31571	253	14	379	0	246	125	5.08658586051e-06	0.000174307124268	0.902	1.0	-0.098
26407	RSRC2	RSRC2	chr12	-	123005050	123005128	123003385	123003576	123005931	123005975	26407	202	200	100	202	203	125	5.12641324224e-06	0.000175496432553	0.383	0.234	0.149
8061	TRIM11	TRIM11	chr1	-	228588664	228588895	228584843	228584866	228589766	228589862	8061	90	11	179	0	356	125	5.16251711358e-06	0.000176556024399	0.742	1.0	-0.258
22544	NAPRT	NAPRT	chr8	-	144657360	144657515	144656954	144657070	144657592	144657695	22544	22	7	379	6	280	125	5.24270931923e-06	0.000179119803541	0.584	0.966	-0.382
31568	ESYT2	ESYT2	chr7	-	158566031	158566087	158557367	158557544	158580694	158580784	31568	127	14	181	0	181	125	5.26461223416e-06	0.000179688976136	0.862	1.0	-0.138
22267	TONSL	TONSL	chr8	-	145656460	145656534	145655786	145655920	145657667	145657843	22267	98	9	315	0	199	125	5.30892771156e-06	0.000181021228676	0.872	1.0	-0.128
40161	HDAC6	HDAC6	chrX	+	48675732	48675866	48674871	48675040	48676447	48676516	40161	126	21	184	3	259	125	5.37570194414e-06	0.000183115859067	0.743	0.967	-0.224
29747	FGFR2	FGFR2	chr10	-	123324951	123325218	123324015	123324093	123353222	123353481	29747	599	20	66	14	392	125	5.50931070542e-06	0.000187480694393	0.905	0.601	0.304
3028	CLCN6	CLCN6	chr1	+	11888514	11888681	11888162	11888276	11889252	11889379	3028	81	7	38	24	292	125	5.54419570997e-06	0.000188480653362	0.832	0.404	0.428
30481	EPB41	EPB41	chr1	+	29385100	29385157	29379615	29379824	29391493	29391733	30481	0	19	12	6	182	125	5.55213885245e-06	0.000188563621601	0.0	0.579	-0.579
22180	PRKCD	PRKCD	chr3	+	53219942	53220043	53219619	53219716	53220182	53220356	22180	359	33	472	9	226	125	5.6108945492e-06	0.000190370430111	0.857	0.967	-0.11
32698	XRCC5	XRCC5	chr2	+	216977738	216977852	216974019	216974180	216981381	216981565	32698	685	5	3702	0	239	125	5.63295867861e-06	0.00019092999802	0.986	1.0	-0.014
22943	GCN1	GCN1	chr12	-	120582442	120582639	120582109	120582252	120582726	120582865	22943	129	15	634	11	322	125	5.64447543183e-06	0.000191131308397	0.77	0.957	-0.187
30692	DGAT1	DGAT1	chr8	-	145542690	145542731	145542497	145542583	145544983	145545071	30692	74	11	154	0	166	125	5.65845692524e-06	0.000191415599125	0.835	1.0	-0.165
21990	COPB2	COPB2	chr3	-	139092507	139092650	139092054	139092254	139093330	139093430	21990	393	17	1513	11	268	125	5.78452768674e-06	0.000195487371567	0.915	0.985	-0.07
12857	HMGA1	HMGA1	chr6	+	34204980	34205094	34204576	34204740	34208513	34208659	12857	114	15	1310	529	239	125	5.84074823484e-06	0.000197192867499	0.799	0.564	0.235
13193	PIGT	PIGT	chr20	+	44050022	44050223	44049167	44049333	44052855	44053021	13193	591	19	1056	4	326	125	5.85394340802e-06	0.000197443831404	0.923	0.99	-0.067
18068	SAYSD1	SAYSD1	chr6	-	39077089	39081496	39071838	39073552	39082658	39082962	18068	156	4	345	58	4532	125	5.92805090072e-06	0.000199715301414	0.518	0.141	0.377
8168	CASK	CASK	chrX	-	41414852	41414888	41412971	41413168	41419031	41419100	8168	100	1	269	48	161	125	5.93294551299e-06	0.000199715301414	0.987	0.813	0.174
11265	RBMS2	RBMS2	chr12	+	56962758	56962817	56956200	56956367	56963682	56963774	11265	51	8	449	4	184	125	5.97467209118e-06	0.000200922535055	0.812	0.987	-0.175
12120	PABPC4	PABPC4	chr1	-	40029507	40029594	40029285	40029413	40030142	40030214	12120	252	42	544	29	212	125	6.03814105493e-06	0.000202460878347	0.78	0.917	-0.137
23518	RCE1	RCE1	chr11	+	66612970	66613033	66612636	66612708	66613330	66614003	23518	140	27	233	8	188	125	6.03607169658e-06	0.000202460878347	0.775	0.951	-0.176
29669	TBRG4	TBRG4	chr7	-	45144136	45144308	45142931	45143042	45145039	45145363	29669	47	16	362	21	297	125	6.02643975733e-06	0.000202460878347	0.553	0.879	-0.326
31525	MYO18A	MYO18A	chr17	-	27443461	27443473	27442681	27442858	27445062	27445207	31525	3	10	43	5	137	125	6.11348679358e-06	0.00020478686749	0.215	0.887	-0.672
8934	AP2M1	AP2M1	chr3	+	183899483	183899603	183898872	183899014	183899699	183899835	8934	1186	7	3966	0	245	125	6.16676511134e-06	0.000206369830894	0.989	1.0	-0.011
33098	BIN3	BIN3	chr8	-	22494037	22494099	22487954	22488091	22494434	22494475	33098	245	20	461	5	187	125	6.22385715932e-06	0.000208077206962	0.891	0.984	-0.093
11535	EMC8	EMC8	chr16	-	85813984	85814079	85812230	85813473	85814816	85814886	11535	190	29	589	24	220	125	6.3072083113e-06	0.000210658298647	0.788	0.933	-0.145
4937	POLR3D	POLR3D	chr8	+	22105666	22105791	22105369	22105521	22105993	22106162	4937	70	14	269	6	250	125	6.34136408217e-06	0.000211592857223	0.714	0.957	-0.243
22529	IWS1	IWS1	chr2	-	128255715	128255813	128253573	128253724	128260390	128260448	22529	99	12	432	5	223	125	6.42268252027e-06	0.00021409774767	0.822	0.98	-0.158
2228	NFKB1	NFKB1	chr4	+	103459014	103459113	103450992	103451071	103488143	103488292	2228	112	16	124	0	224	125	6.50735441099e-06	0.000216709446993	0.796	1.0	-0.204
23186	PHLDB1	PHLDB1	chr11	+	118521149	118521252	118520781	118520898	118526314	118526400	23186	279	46	229	8	228	125	6.51764566861e-06	0.000216841438614	0.769	0.94	-0.171
13886	TCF25	TCF25	chr16	+	89960135	89960266	89958600	89958683	89961445	89961545	13886	840	28	772	3	256	125	6.58674480603e-06	0.000218927808936	0.936	0.992	-0.056
9676	SREBF2	SREBF2	chr22	+	42273232	42273425	42271546	42271728	42276719	42276996	9676	256	20	1040	17	318	125	6.6108288671e-06	0.000219515391103	0.834	0.96	-0.126
19730	PCYT2	PCYT2	chr17	-	79866751	79866911	79866443	79866510	79867389	79867478	19730	47	6	435	1	285	125	6.63678182833e-06	0.000220163833198	0.775	0.995	-0.22
31479	FHL2	FHL2	chr2	-	105979741	105979928	105977282	105977891	105984026	105984196	31479	8	0	4079	2	312	125	6.7875030062e-06	0.000224945989378	1.0	0.999	0.001
35115	DDX60L	DDX60L	chr4	-	169300876	169300981	169300513	169300655	169305762	169305963	35115	14	0	9	20	230	125	6.93506433413e-06	0.00022961428464	1.0	0.197	0.803
3219	VPS26A	VPS26A	chr10	+	70915567	70915643	70892653	70892803	70916762	70916919	3219	241	11	900	2	201	125	6.99138580373e-06	0.000231255606875	0.932	0.996	-0.064
36604	PPP2R5A	PPP2R5A	chr1	+	212520688	212520748	212519144	212519275	212529967	212530018	36604	26	9	77	0	185	125	7.01458916941e-06	0.000231584958507	0.661	1.0	-0.339
6670	FASN	FASN	chr17	-	80040402	80040554	80040198	80040290	80040789	80040991	6670	754	22	1788	10	277	125	7.0148589626e-06	0.000231584958507	0.939	0.988	-0.049
20227	CLSTN3	CLSTN3	chr12	+	7295758	7295907	7295464	7295622	7301567	7301794	20227	170	10	424	0	274	125	7.05481789021e-06	0.000232314335793	0.886	1.0	-0.114
740	NRCAM	NRCAM	chr7	-	107866088	107866145	107864168	107864280	107866651	107866822	740	195	6	15	8	182	125	7.05102694187e-06	0.000232314335793	0.957	0.563	0.394
8803	AIF1L	AIF1L	chr9	+	133989963	133990005	133986983	133987050	133993142	133993305	8803	195	3	2358	0	167	125	7.05729028716e-06	0.000232314335793	0.98	1.0	-0.02
32633	DSTN	DSTN	chr20	+	17572576	17572708	17550598	17550856	17581382	17581690	32633	99	454	115	1036	257	125	7.09144533972e-06	0.000233214634262	0.096	0.051	0.045
16890	TPCN2	TPCN2	chr11	+	68834970	68835073	68831362	68831435	68837897	68837963	16890	13	6	93	0	228	125	7.15851183497e-06	0.000235194519234	0.543	1.0	-0.457
18203	USF2	USF2	chr19	+	35760705	35760906	35760483	35760602	35761349	35761500	18203	85	3	191	55	326	125	7.17862519306e-06	0.000235629433061	0.916	0.571	0.345
35465	TYW3	TYW3	chr1	+	75204373	75204472	75202225	75202306	75214434	75214506	35465	146	0	231	24	224	125	7.21770318746e-06	0.000236685409405	1.0	0.843	0.157
8818	IKZF5	IKZF5	chr10	-	124765755	124765863	124758008	124758187	124766541	124766692	8818	2	55	15	23	233	125	7.24674245578e-06	0.000237410488025	0.019	0.259	-0.24
32329	ARFGAP3	ARFGAP3	chr22	-	43206818	43206950	43204772	43204896	43213147	43213270	32329	383	31	674	13	257	125	7.35334217739e-06	0.000240587637802	0.857	0.962	-0.105
35603	NUP35	NUP35	chr2	+	184016235	184016377	183998293	183998351	184022171	184022241	35603	44	11	289	7	267	125	7.35776364003e-06	0.000240587637802	0.652	0.951	-0.299
5433	HDAC3	HDAC3	chr5	-	141005579	141005638	141004774	141004932	141005760	141005850	5433	76	13	114	0	184	125	7.51221668893e-06	0.000245403852713	0.799	1.0	-0.201
25917	HOTAIRM1	HOTAIRM1	chr7	+	27138716	27138985	27135712	27136007	27139397	27139877	25917	74	107	93	48	394	125	7.53250866603e-06	0.000245832387588	0.18	0.381	-0.201
33918	CASP6	CASP6	chr4	-	110617565	110617642	110615680	110615856	110618777	110618924	33918	14	5	298	2	202	125	7.59816606288e-06	0.000247739252752	0.634	0.989	-0.355
34319	ISOC2	ISOC2	chr19	-	55967002	55967212	55966626	55966697	55967715	55967856	34319	173	17	236	76	335	125	7.6427817981e-06	0.000248957078572	0.792	0.537	0.255
34759	PPP1CA	PPP1CA	chr11	-	67168538	67168703	67168159	67168390	67169198	67169376	34759	332	28	2038	54	290	125	7.66483910097e-06	0.000249438467533	0.836	0.942	-0.106
31382	TLN1	TLN1	chr9	-	35722857	35722918	35722115	35722220	35723948	35724076	31382	154	9	741	1	186	125	7.73934724696e-06	0.000251624242371	0.92	0.998	-0.078
30817	MFSD1	MFSD1	chr3	+	158523150	158523263	158522107	158522160	158524828	158524871	30817	60	9	341	3	238	125	7.75752861182e-06	0.000251976294284	0.778	0.984	-0.206
18461	SNX16	SNX16	chr8	-	82727559	82727629	82715326	82715463	82736026	82736175	18461	8	9	76	4	195	125	7.85679543946e-06	0.000254958964128	0.363	0.924	-0.561
11638	RACGAP1	RACGAP1	chr12	-	50410413	50410502	50400216	50400419	50419180	50419307	11638	63	10	429	6	214	125	7.87754036491e-06	0.000255390305794	0.786	0.977	-0.191
31859	KIAA0430	KIAA0430	chr16	-	15694497	15694558	15694284	15694410	15695847	15696060	31859	38	16	46	0	186	125	8.07327883823e-06	0.000261488770537	0.615	1.0	-0.385
15838	PIKFYVE	PIKFYVE	chr2	+	209169569	209169737	209168894	209169042	209176959	209177019	15838	15	16	87	11	293	125	8.10182651612e-06	0.000262165619504	0.286	0.771	-0.485
32763	MINOS1	MINOS1	chr1	+	19951885	19952126	19949967	19950077	19952880	19956315	32763	21	178	37	1247	366	125	8.16044987095e-06	0.00026381348696	0.039	0.01	0.029
1749	NTMT1	NTMT1	chr9	+	132394928	132395144	132388431	132388574	132396332	132396585	1749	217	23	1158	32	341	125	8.1887155633e-06	0.000264477761473	0.776	0.93	-0.154
23906	SNAPIN	SNAPIN	chr1	+	153631613	153631660	153631129	153631362	153631923	153632042	23906	68	15	206	5	172	125	8.25347408595e-06	0.00026631831448	0.767	0.968	-0.201
13139	NOP9	NOP9	chr14	+	24772279	24772420	24771437	24771630	24772937	24773063	13139	48	6	318	0	266	125	8.2936978989e-06	0.000267364477516	0.79	1.0	-0.21
22083	RWDD3	RWDD3	chr1	+	95712097	95712213	95699710	95699871	95712311	95712781	22083	15	9	119	4	241	125	8.40966911331e-06	0.000270848252984	0.464	0.939	-0.475
23664	XIAP	XIAP	chrX	+	123019480	123020389	122993661	122993755	123022468	123022568	23664	102	6	588	0	1034	125	8.49167439165e-06	0.000273232580332	0.673	1.0	-0.327
3343	CTNND1	CTNND1	chr11	+	57556508	57556627	57529233	57529591	57558856	57559145	3343	94	0	8	5	244	125	8.49982742213e-06	0.000273238354692	1.0	0.45	0.55
19922	SNW1	SNW1	chr14	-	78189523	78189620	78187053	78187171	78197330	78197472	19922	497	24	762	6	222	125	8.55978290182e-06	0.000274907816757	0.921	0.986	-0.065
9328	RAPGEF6	RAPGEF6	chr5	-	130785715	130785739	130782175	130782396	130788746	130788870	9328	10	12	1	48	149	125	8.60132901037e-06	0.000275983466786	0.411	0.017	0.394
30446	UBN1	UBN1	chr16	+	4921155	4921302	4920844	4920973	4922884	4922935	30446	362	67	361	23	272	125	8.6342481983e-06	0.000276780558708	0.713	0.878	-0.165
36653	REPS1	REPS1	chr6	-	139247537	139247618	139242173	139242261	139251113	139251235	36653	152	44	189	133	206	125	8.68989311931e-06	0.00027830397889	0.677	0.463	0.214
34127	REXO2	REXO2	chr11	+	114314577	114314655	114311377	114311461	114316700	114316809	34127	21	8	542	17	203	125	8.71776389111e-06	0.000278935885173	0.618	0.952	-0.334
6528	CHD4	CHD4	chr12	-	6691302	6691447	6690814	6690980	6691780	6691914	6528	482	13	1049	0	270	125	8.79904667817e-06	0.000281274003328	0.945	1.0	-0.055
36741	SLMAP	SLMAP	chr3	+	57893610	57893733	57882599	57882659	57894802	57894877	36741	62	6	459	0	248	125	8.88466805782e-06	0.000283746323397	0.839	1.0	-0.161
40482	MAN2A2	MAN2A2	chr15	+	91453319	91453522	91452556	91452734	91453730	91453913	40482	571	33	362	2	328	125	8.94500241122e-06	0.000285407209151	0.868	0.986	-0.118
36782	LCMT1	LCMT1	chr16	+	25182034	25182126	25180432	25180534	25186257	25186355	36782	130	8	586	0	217	125	9.05748003222e-06	0.000288727186739	0.903	1.0	-0.097
22384	ELP2	ELP2	chr18	+	33719381	33719576	33718232	33718389	33721099	33721164	22384	5	16	22	3	320	125	9.3257004814e-06	0.000297001026112	0.109	0.741	-0.632
10835	DERL1	DERL1	chr8	-	124042844	124042956	124037225	124037290	124054209	124054663	10835	205	13	473	2	237	125	9.39859957472e-06	0.000299044763442	0.893	0.992	-0.099
13730	CASC4	CASC4	chr15	+	44695084	44695252	44673003	44673174	44705533	44707959	13730	118	104	316	131	293	125	9.60175933373e-06	0.000305225499859	0.326	0.507	-0.181
14964	TMEM167A	TMEM167A	chr5	-	82357695	82357730	82348664	82352973	82373139	82373272	14964	57	8	203	0	160	125	9.64284412308e-06	0.000306016757873	0.848	1.0	-0.152
17172	DROSHA	DROSHA	chr5	-	31521229	31521322	31515094	31515326	31526185	31527019	17172	41	12	142	3	218	125	9.64451087027e-06	0.000306016757873	0.662	0.964	-0.302
25551	MCTP1	MCTP1	chr5	-	94267657	94267696	94248510	94248681	94275787	94275899	25551	2	8	25	1	164	125	9.67097925941e-06	0.000306572726421	0.16	0.95	-0.79
36894	HGS	HGS	chr17	+	79657211	79657264	79655733	79655857	79657703	79657772	36894	243	14	672	4	178	125	9.77333468866e-06	0.000309531084206	0.924	0.992	-0.068
32811	SERP1	SERP1	chr3	-	150263489	150263565	150259779	150262285	150263838	150264428	32811	894	39	1403	18	201	125	9.83592310744e-06	0.000311225681483	0.934	0.98	-0.046
4832	PREB	PREB	chr2	-	27355097	27355271	27354877	27354950	27355470	27355595	4832	114	10	574	4	299	125	1.00763355001e-05	0.000318538620773	0.827	0.984	-0.157
38630	POLB	POLB	chr8	+	42226788	42226853	42220129	42220216	42229080	42229331	38630	16	6	103	0	190	125	1.01646862488e-05	0.000321035454722	0.637	1.0	-0.363
35572	TM2D1	TM2D1	chr1	-	62160368	62160442	62149088	62149218	62166605	62166697	35572	179	12	317	0	199	125	1.01744648222e-05	0.000321048398275	0.904	1.0	-0.096
10066	GOLGB1	GOLGB1	chr3	-	121438492	121438615	121437234	121437348	121441108	121441225	10066	46	11	87	0	248	125	1.03160041617e-05	0.000324916204608	0.678	1.0	-0.322
38689	MLXIP	MLXIP	chr12	+	122622970	122623098	122622740	122622842	122623361	122623485	38689	142	19	340	7	253	125	1.03078826597e-05	0.000324916204608	0.787	0.96	-0.173
757	NUP50	NUP50	chr22	+	45571774	45571961	45567480	45567564	45574118	45574781	757	165	12	512	3	312	125	1.03465995809e-05	0.000325580600953	0.846	0.986	-0.14
28814	BCL2L12	BCL2L12	chr19	+	50170275	50170418	50169941	50170056	50172107	50172194	28814	567	69	660	31	268	125	1.03860600082e-05	0.000326223193731	0.793	0.909	-0.116
4711	SDAD1	SDAD1	chr4	-	76895228	76895286	76894469	76894544	76896896	76896997	4711	28	9	192	4	183	125	1.03806210351e-05	0.000326223193731	0.68	0.97	-0.29
30368	NONO	NONO	chrX	+	70504833	70504947	70504246	70504303	70510478	70510641	30368	41	670	170	1310	239	125	1.04803256009e-05	0.000328882598619	0.031	0.064	-0.033
29970	FLOT1	FLOT1	chr6	-	30709390	30709481	30708966	30709110	30709923	30709980	29970	47	18	275	20	216	125	1.05410975252e-05	0.000330487035676	0.602	0.888	-0.286
30783	DGKA	DGKA	chr12	+	56333865	56333954	56333198	56333313	56334097	56334217	30783	4	5	374	12	214	125	1.06110732594e-05	0.00033237683588	0.318	0.948	-0.63
14227	TOP2B	TOP2B	chr3	-	25646250	25646361	25642590	25642716	25647533	25647613	14227	445	21	656	4	236	125	1.07281021937e-05	0.000335735713218	0.918	0.989	-0.071
36855	USP28	USP28	chr11	-	113702641	113702715	113701588	113701665	113704141	113704279	36855	3	6	90	4	199	125	1.08788015794e-05	0.000340141215806	0.239	0.934	-0.695
14399	NUF2	NUF2	chr1	+	163307809	163307883	163306540	163306638	163309170	163309267	14399	23	7	347	6	199	125	1.09026616359e-05	0.000340576489461	0.674	0.973	-0.299
29001	RBBP7	RBBP7	chrX	-	16870673	16870751	16870168	16870245	16871804	16871965	29001	128	8	571	0	203	125	1.11836828273e-05	0.000349036833448	0.908	1.0	-0.092
13675	NADK2	NADK2	chr5	-	36208726	36208792	36207271	36207367	36211945	36212024	13675	12	73	40	51	191	125	1.12303613067e-05	0.00035017472362	0.097	0.339	-0.242
1923	HNRNPM	HNRNPM	chr19	+	8538547	8538592	8536209	8536311	8539050	8539128	1923	1047	43	2095	30	170	125	1.13491563225e-05	0.00035323604801	0.947	0.981	-0.034
27872	FAAP20	FAAP20	chr1	-	2124283	2124414	2121151	2121220	2125077	2125349	27872	4	56	38	69	256	125	1.13459795326e-05	0.00035323604801	0.034	0.212	-0.178
8440	RHOT1	RHOT1	chr17	+	30536368	30536464	30535125	30535328	30538134	30538257	8440	12	36	38	18	221	125	1.17271917278e-05	0.000364670967449	0.159	0.544	-0.385
35629	NCOR2	NCOR2	chr12	-	124941651	124941708	124934360	124934413	124950718	124950832	35629	197	52	219	17	182	125	1.17520756161e-05	0.000365113442622	0.722	0.898	-0.176
6328	YTHDC1	YTHDC1	chr4	-	69198511	69198565	69197820	69197915	69199025	69199115	6328	388	52	331	12	179	125	1.17811265432e-05	0.000365684460491	0.839	0.951	-0.112
3320	UBE2G1	UBE2G1	chr17	-	4200011	4200109	4186092	4186216	4210315	4210418	3320	132	21	226	5	223	125	1.19548722306e-05	0.000370741684704	0.779	0.962	-0.183
34446	COX18	COX18	chr4	-	73933745	73933846	73930966	73931130	73935033	73935476	34446	16	7	73	0	226	125	1.20390438563e-05	0.000373014425739	0.558	1.0	-0.442
18630	SEMA7A	SEMA7A	chr15	-	74710608	74710650	74710217	74710310	74711141	74711293	18630	27	9	929	35	167	125	1.20787123964e-05	0.00037356797509	0.692	0.952	-0.26
19727	PCYT2	PCYT2	chr17	-	79866751	79866913	79866443	79866510	79867389	79867478	19727	71	6	611	1	287	125	1.20786917419e-05	0.00037356797509	0.838	0.996	-0.158
18888	CDK4	CDK4	chr12	-	58144989	58145125	58144438	58144548	58145957	58146230	18888	50	10	106	0	261	125	1.2138747832e-05	0.000375086213442	0.705	1.0	-0.295
25330	DNMT3B	DNMT3B	chr20	+	31394014	31394133	31390190	31390276	31395567	31397162	25330	2	10	104	25	244	125	1.22122286792e-05	0.000377016803945	0.093	0.681	-0.588
14872	UTP18	UTP18	chr17	+	49354490	49354665	49353226	49353352	49357365	49357466	14872	550	17	828	2	300	125	1.23757040313e-05	0.000381376462001	0.931	0.994	-0.063
21815	FRS2	FRS2	chr12	+	69931695	69931763	69925793	69925836	69955959	69956054	21815	9	50	23	17	193	125	1.23720119616e-05	0.000381376462001	0.104	0.467	-0.363
21340	TMEM179B	TMEM179B	chr11	+	62557072	62557151	62556763	62556898	62557357	62557872	21340	174	17	519	8	204	125	1.24015474895e-05	0.000381486740907	0.862	0.975	-0.113
31281	TNIP1	TNIP1	chr5	-	150431725	150431820	150429384	150429508	150436326	150436518	31281	305	2	2440	0	220	125	1.23973744166e-05	0.000381486740907	0.989	1.0	-0.011
25249	MAST4	MAST4	chr5	+	66445216	66445417	66440971	66441207	66448464	66448694	25249	19	17	3	36	326	125	1.24981478328e-05	0.000384113479762	0.3	0.031	0.269
39263	PLAA	PLAA	chr9	-	26917094	26917163	26913876	26913945	26919307	26919527	39263	73	0	184	34	194	125	1.284325923e-05	0.000394366314779	1.0	0.777	0.223
10298	FOXK2	FOXK2	chr17	+	80540616	80540810	80529599	80529746	80541888	80542064	10298	463	18	417	0	319	125	1.29632579956e-05	0.000397694650844	0.91	1.0	-0.09
31705	PPFIA1	PPFIA1	chr11	+	70228193	70228264	70224135	70224301	70229108	70230607	31705	235	15	281	0	196	125	1.30020988617e-05	0.000398173300977	0.909	1.0	-0.091
36041	CD46	CD46	chr1	+	207943665	207943707	207941123	207941168	207956636	207956675	36041	131	9	1927	15	167	125	1.29944305755e-05	0.000398173300977	0.916	0.99	-0.074
22234	MBNL1	MBNL1	chr3	+	152173330	152173366	152165408	152165562	152177059	152177134	22234	33	0	27	16	161	125	1.30224051288e-05	0.000398439088352	1.0	0.567	0.433
22633	MAP3K6	MAP3K6	chr1	-	27685907	27686013	27685199	27685357	27686348	27686485	22633	224	20	167	0	231	125	1.313146034e-05	0.000401417379956	0.858	1.0	-0.142
17270	WBSCR16	WBSCR16	chr7	-	74482476	74482605	74474399	74474581	74486453	74486583	17270	79	8	250	0	254	125	1.31897006188e-05	0.000402838378614	0.829	1.0	-0.171
16562	HCFC1	HCFC1	chrX	-	153224019	153224217	153223475	153223700	153224781	153224942	16562	146	30	270	13	323	125	1.32658993935e-05	0.000404804844538	0.653	0.889	-0.236
3340	TPD52L2	TPD52L2	chr20	+	62507168	62507228	62505020	62505169	62520542	62520591	3340	52	7	300	1	185	125	1.32865559452e-05	0.000405074465418	0.834	0.995	-0.161
38149	CCDC25	CCDC25	chr8	-	27606011	27606115	27605593	27605796	27610028	27610104	38149	67	16	515	24	229	125	1.34515878437e-05	0.000409741344203	0.696	0.921	-0.225
816	CCM2	CCM2	chr7	+	45108041	45108178	45104061	45104245	45109424	45109560	816	67	11	646	14	262	125	1.347479921e-05	0.000410083853755	0.744	0.957	-0.213
22211	KMT2D	KMT2D	chr12	-	49440391	49440573	49440042	49440207	49441747	49441852	22211	32	9	83	0	307	125	1.37766304044e-05	0.000418897578259	0.591	1.0	-0.409
23822	COQ4	COQ4	chr9	+	131094431	131094561	131088057	131088160	131095128	131095222	23822	219	12	360	0	255	125	1.39123402495e-05	0.000422649003253	0.899	1.0	-0.101
25411	CDC42SE1	CDC42SE1	chr1	-	151029126	151029262	151028152	151028469	151031954	151032125	25411	25	301	100	461	261	125	1.41024659757e-05	0.000427288509333	0.038	0.094	-0.056
2848	HLA-E	HLA-E	chr6	+	30460180	30460213	30459313	30459430	30460317	30460360	2848	1616	41	755	0	158	125	1.40909272582e-05	0.000427288509333	0.969	1.0	-0.031
28958	DENND5A	DENND5A	chr11	-	9164949	9165032	9164268	9164392	9165643	9165825	28958	389	91	252	21	208	125	1.40971363214e-05	0.000427288509333	0.72	0.878	-0.158
36025	FNBP1	FNBP1	chr9	-	132678244	132678259	132671168	132671278	132686122	132686305	36025	7	136	19	54	140	125	1.43387800585e-05	0.000434064765941	0.044	0.239	-0.195
32047	LDLR	LDLR	chr19	+	11238683	11238761	11233849	11234020	11240188	11240346	32047	504	39	1942	57	203	125	1.43947768634e-05	0.000435375298813	0.888	0.955	-0.067
29653	ITGA6	ITGA6	chr2	+	173366499	173366629	173362702	173362828	173368818	173371181	29653	66	27	978	126	255	125	1.44125066566e-05	0.000435527141189	0.545	0.792	-0.247
3733	ETV1	ETV1	chr7	-	14017051	14017105	13978741	13978871	14026262	14026310	3733	36	10	77	0	179	125	1.44679202192e-05	0.000436816467023	0.715	1.0	-0.285
38959	TRMU	TRMU	chr22	+	46739158	46739265	46733675	46733841	46742318	46742441	38959	29	23	140	23	232	125	1.4539175841e-05	0.000438581406443	0.405	0.766	-0.361
23842	NT5C2	NT5C2	chr10	-	104899162	104899236	104866345	104866463	104934614	104934739	23842	196	31	407	17	199	125	1.463854859e-05	0.000440833863594	0.799	0.938	-0.139
9212	SCAF8	SCAF8	chr6	+	155063089	155063152	155054980	155055064	155095122	155095206	9212	0	34	19	37	188	125	1.46395744359e-05	0.000440833863594	0.0	0.255	-0.255
37122	SORBS1	SORBS1	chr10	-	97135729	97135813	97127406	97127456	97141441	97141556	37122	16	26	5	77	209	125	1.46785582105e-05	0.000441619695134	0.269	0.037	0.232
20504	VPS29	VPS29	chr12	-	110936624	110936664	110933816	110934008	110939853	110939945	20504	9	38	13	527	165	125	1.46936442057e-05	0.000441685789159	0.152	0.018	0.134
20326	HCFC1R1	HCFC1R1	chr16	-	3073474	3073531	3073233	3073362	3073847	3073969	20326	34	16	175	13	182	125	1.49260152235e-05	0.000448277554495	0.593	0.902	-0.309
28841	FAM104A	FAM104A	chr17	-	71223303	71223321	71203491	71205907	71228224	71228533	28841	2	14	12	1	143	125	1.4961629874e-05	0.000448560920842	0.111	0.913	-0.802
32662	RPS6KB2	RPS6KB2	chr11	+	67196452	67196493	67195934	67196094	67196590	67196711	32662	38	7	158	0	166	125	1.49555465662e-05	0.000448560920842	0.803	1.0	-0.197
333	GNL1	GNL1	chr6	-	30523331	30523497	30522831	30522968	30523907	30525371	333	960	33	576	2	291	125	1.50190438432e-05	0.000449888631485	0.926	0.992	-0.066
17769	SOD1	SOD1	chr21	+	33038761	33038831	33031934	33032154	33039570	33039688	17769	408	15	797	2	195	125	1.51220942262e-05	0.000452579847112	0.946	0.996	-0.05
29374	FAM208B	FAM208B	chr10	+	5759621	5759713	5754785	5754881	5762506	5762631	29374	8	11	22	0	217	125	1.52028962801e-05	0.000454601090512	0.295	1.0	-0.705
25060	HDAC7	HDAC7	chr12	-	48189688	48189799	48189369	48189550	48189989	48190081	25060	26	55	125	82	236	125	1.52276083168e-05	0.000454943053008	0.2	0.447	-0.247
37124	SORBS1	SORBS1	chr10	-	97082502	97082562	97081719	97081778	97098889	97099084	37124	22	38	5	69	185	125	1.53231556435e-05	0.000457398865498	0.281	0.047	0.234
26460	TBP	TBP	chr6	+	170865969	170866171	170863420	170863551	170870878	170871321	26460	83	10	164	0	327	125	1.55134871702e-05	0.000462677265751	0.76	1.0	-0.24
2752	FLNA	FLNA	chrX	-	153580920	153581043	153580548	153580815	153581139	153581292	2752	1061	26	5840	45	248	125	1.56402771646e-05	0.000466053059023	0.954	0.985	-0.031
32965	WDR73	WDR73	chr15	-	85189203	85189316	85188701	85189067	85189414	85189579	32965	4	40	35	42	238	125	1.56950932581e-05	0.000467280152709	0.05	0.304	-0.254
6576	PAICS	PAICS	chr4	+	57319768	57319927	57318037	57318218	57325537	57327534	6576	481	0	2835	75	284	125	1.61585262813e-05	0.000480660050875	1.0	0.943	0.057
8047	MALT1	MALT1	chr18	+	56378152	56378185	56377207	56377304	56381314	56381341	8047	44	6	466	2	158	125	1.64628325717e-05	0.000489287377768	0.853	0.995	-0.142
37376	PLSCR1	PLSCR1	chr3	-	146239619	146239840	146234792	146234954	146251256	146251337	37376	119	7	503	0	346	125	1.64863133844e-05	0.000489560647363	0.86	1.0	-0.14
31494	CADM1	CADM1	chr11	-	115069125	115069158	115049363	115049495	115080293	115080377	31494	75	86	26	93	158	125	1.65646190483e-05	0.000491460056751	0.408	0.181	0.227
3763	ARHGAP12	ARHGAP12	chr10	-	32142993	32143134	32141444	32141525	32150322	32150586	3763	97	12	114	56	266	125	1.68405116794e-05	0.000499213368711	0.792	0.489	0.303
15363	GLT8D1	GLT8D1	chr3	-	52730249	52730334	52729943	52730056	52730557	52730675	15363	132	17	326	6	210	125	1.68605981355e-05	0.000499376816687	0.822	0.97	-0.148
19303	NUP98	NUP98	chr11	-	3700783	3700938	3697738	3697850	3704429	3704671	19303	207	11	376	0	280	125	1.68952378792e-05	0.000499970649088	0.894	1.0	-0.106
38627	IFRD2	IFRD2	chr3	-	50326685	50326791	50326230	50326368	50326877	50327059	38627	125	11	754	8	231	125	1.69400639282e-05	0.000500864633901	0.86	0.981	-0.121
34758	PPP1CA	PPP1CA	chr11	-	67168538	67168670	67168159	67168390	67169198	67169376	34758	510	28	2953	54	257	125	1.71771486701e-05	0.000507436664334	0.899	0.964	-0.065
30521	GSK3A	GSK3A	chr19	-	42736647	42736834	42736208	42736301	42737261	42737357	30521	734	29	1106	10	312	125	1.75807229306e-05	0.000518911467171	0.91	0.978	-0.068
17165	DROSHA	DROSHA	chr5	-	31515560	31515671	31515094	31515326	31526185	31527019	17165	23	12	81	3	236	125	1.79449295055e-05	0.000529205545864	0.504	0.935	-0.431
36569	ZNF211	ZNF211	chr19	+	58145390	58145429	58144534	58144804	58145996	58146123	36569	0	14	6	0	164	125	1.80026601097e-05	0.00053045155343	0.0	1.0	-1.0
14831	GPBP1	GPBP1	chr5	+	56517202	56517223	56509900	56510020	56526672	56526796	14831	34	321	66	240	146	125	1.80795656424e-05	0.000532259927349	0.083	0.191	-0.108
26676	MYO10	MYO10	chr5	-	16762153	16762222	16761572	16761655	16762653	16762746	26676	91	17	335	11	194	125	1.81613646721e-05	0.000534209136982	0.775	0.952	-0.177
19735	PCYT2	PCYT2	chr17	-	79866751	79867197	79866443	79866510	79867389	79867478	19735	62	6	459	1	571	125	1.82900433279e-05	0.000537532765661	0.693	0.99	-0.297
9588	ABHD11	ABHD11	chr7	-	73151258	73151440	73150426	73151021	73151891	73152065	9588	71	11	731	16	307	125	1.83917281691e-05	0.000540058047043	0.724	0.949	-0.225
23101	CCT7	CCT7	chr2	+	73467564	73467671	73466770	73466924	73470131	73470257	23101	708	4	2876	0	232	125	1.85850765424e-05	0.000545268324448	0.99	1.0	-0.01
2932	MTMR3	MTMR3	chr22	+	30418017	30418128	30415468	30416873	30418597	30418686	2932	36	28	114	20	236	125	1.86020485887e-05	0.000545299402085	0.405	0.751	-0.346
28592	PCSK5	PCSK5	chr9	+	78749024	78749128	78722166	78722267	78771960	78772078	28592	83	25	392	32	229	125	1.88527047364e-05	0.000552174774279	0.644	0.87	-0.226
24761	TP53BP2	TP53BP2	chr1	-	224005907	224006039	224001941	224002055	224008921	224009069	24761	35	345	69	268	257	125	1.89166839779e-05	0.00055357551371	0.047	0.111	-0.064
13962	TOPORS	TOPORS	chr9	-	32550771	32550966	32540541	32544324	32552431	32552626	13962	54	1	16	10	320	125	1.93253235086e-05	0.000565051353236	0.955	0.385	0.57
26399	CCND3	CCND3	chr6	-	41908107	41908323	41904972	41905132	42016238	42016632	26399	439	20	401	1	341	125	1.94177671621e-05	0.000567270285687	0.889	0.993	-0.104
39685	BTBD1	BTBD1	chr15	-	83718824	83718930	83710479	83710677	83725140	83725297	39685	169	15	443	5	231	125	1.94736446151e-05	0.000568418103637	0.859	0.98	-0.121
35685	STK40	STK40	chr1	-	36824337	36824438	36823839	36823983	36826821	36826941	35685	158	49	84	4	226	125	1.96207261478e-05	0.000572223866922	0.641	0.921	-0.28
14267	DDAH2	DDAH2	chr6	-	31695949	31696069	31695319	31695469	31696227	31696301	14267	1284	47	714	5	245	125	1.96476638594e-05	0.000572522232257	0.933	0.986	-0.053
19783	HIAT1	HIAT1	chr1	+	100534028	100534142	100533532	100533751	100542720	100542833	19783	113	10	296	1	239	125	2.00462548284e-05	0.000583640663092	0.855	0.994	-0.139
32211	CPNE1	CPNE1	chr20	-	34220084	34220156	34219866	34219947	34220232	34220307	32211	213	17	1023	17	197	125	2.01401357892e-05	0.00058587620817	0.888	0.974	-0.086
31003	SEC31A	SEC31A	chr4	-	83763292	83763634	83750152	83750211	83765538	83765662	31003	962	63	1426	39	467	125	2.04284079766e-05	0.000593758002156	0.803	0.907	-0.104
28852	HJURP	HJURP	chr2	-	234758408	234758505	234754373	234754466	234761210	234761266	28852	5	6	123	5	222	125	2.05257457681e-05	0.000596081572865	0.319	0.933	-0.614
20276	ARFIP1	ARFIP1	chr4	+	153784757	153784866	153750776	153750878	153793603	153793716	20276	35	6	183	0	234	125	2.05835816526e-05	0.000597255017842	0.757	1.0	-0.243
8682	TRA2B	TRA2B	chr3	-	185644388	185644522	185643251	185643414	185655612	185655924	8682	1495	47	2106	23	259	125	2.07388310989e-05	0.000601250646444	0.939	0.978	-0.039
37604	PXMP2	PXMP2	chr12	+	133272469	133272632	133266848	133266962	133277835	133277955	37604	253	15	344	1	288	125	2.07615894485e-05	0.000601401646003	0.88	0.993	-0.113
16771	UBE2T	UBE2T	chr1	-	202304116	202304186	202302577	202302683	202304773	202304946	16771	41	5	734	2	195	125	2.1180396335e-05	0.000613015052034	0.84	0.996	-0.156
26929	SLC25A32	SLC25A32	chr8	-	104417003	104417089	104415391	104415552	104419861	104420012	26929	270	1	178	14	211	125	2.1350512692e-05	0.00061741718897	0.994	0.883	0.111
14915	ANKRD12	ANKRD12	chr18	+	9204473	9204542	9195548	9195696	9208654	9208801	14915	47	8	29	31	194	125	2.13816575444e-05	0.000617796493028	0.791	0.376	0.415
20718	GNAI2	GNAI2	chr3	+	50289828	50289970	50273588	50273885	50293623	50293752	20718	74	7	281	0	267	125	2.14712977468e-05	0.000619863884741	0.832	1.0	-0.168
13628	HEXA	HEXA	chr15	-	72640026	72640099	72638575	72638666	72640388	72640475	13628	88	10	171	0	198	125	2.24252752294e-05	0.000646315669942	0.847	1.0	-0.153
36829	ENTPD4	ENTPD4	chr8	-	23299519	23299579	23299105	23299236	23301362	23301466	36829	88	10	289	2	185	125	2.24226956166e-05	0.000646315669942	0.856	0.99	-0.134
39290	ARHGAP10	ARHGAP10	chr4	+	148984298	148984451	148968042	148968202	148985566	148985658	39290	163	5	126	25	278	125	2.25926191044e-05	0.00065059148863	0.936	0.694	0.242
37655	TMEM50A	TMEM50A	chr1	+	25669451	25669564	25666964	25667070	25678116	25678184	37655	450	23	1677	23	238	125	2.27192643258e-05	0.000653689126714	0.911	0.975	-0.064
14079	RALGAPA1	RALGAPA1	chr14	-	36169367	36169508	36159041	36159209	36190893	36191055	14079	15	28	0	34	266	125	2.33217393282e-05	0.000669898879546	0.201	0.0	0.201
28349	PPP4C	PPP4C	chr16	+	30092579	30092631	30087635	30087796	30093804	30093855	28349	305	33	807	28	177	125	2.33128917658e-05	0.000669898879546	0.867	0.953	-0.086
25127	SLC9A1	SLC9A1	chr1	-	27427693	27427766	27425299	27427135	27428215	27428317	25127	99	10	193	0	198	125	2.35541673382e-05	0.000675442850498	0.862	1.0	-0.138
4964	TCTN2	TCTN2	chr12	+	124179766	124179844	124179388	124179523	124180961	124181042	4964	15	9	41	0	203	125	2.35448826251e-05	0.000675442850498	0.506	1.0	-0.494
18129	PRKCI	PRKCI	chr3	+	170009641	170009729	170002248	170002384	170011170	170011296	18129	81	6	642	0	213	125	2.3663206703e-05	0.000678002313795	0.888	1.0	-0.112
3692	AKR1A1	AKR1A1	chr1	+	46018107	46018235	46016454	46016827	46027460	46027550	3692	146	225	386	345	253	125	2.37388656629e-05	0.000679601878476	0.243	0.356	-0.113
14789	BRD7	BRD7	chr16	-	50360194	50360302	50359658	50359794	50362579	50362655	14789	146	15	778	15	233	125	2.39591786005e-05	0.000685336504409	0.839	0.965	-0.126
4642	TFPI2	TFPI2	chr7	-	93516572	93516743	93514708	93516208	93518346	93518535	4642	2	0	3550	2	296	125	2.41322492419e-05	0.000689711356982	1.0	0.999	0.001
4702	EIF4G2	EIF4G2	chr11	-	10823207	10823321	10822508	10822634	10823595	10823756	4702	2518	213	5347	637	239	125	2.45045327231e-05	0.000699767772796	0.861	0.814	0.047
40470	CAPN1	CAPN1	chr11	+	64955425	64955511	64954685	64954769	64955884	64955959	40470	173	2	2399	0	211	125	2.45532418733e-05	0.000700574931319	0.981	1.0	-0.019
22790	COX7A2	COX7A2	chr6	-	75950016	75950101	75947390	75947704	75950891	75950981	22790	1287	46	3018	43	210	125	2.48407628735e-05	0.000708189070008	0.943	0.977	-0.034
2248	AP1G2	AP1G2	chr14	-	24035024	24035101	24034814	24034910	24035272	24035369	2248	17	7	365	11	202	125	2.5038092333e-05	0.000713221403215	0.6	0.954	-0.354
16486	ESPL1	ESPL1	chr12	+	53686061	53686177	53685767	53685872	53686357	53686441	16486	12	4	183	0	241	125	2.52896767254e-05	0.00071952512228	0.609	1.0	-0.391
24089	PNP	PNP	chr14	+	20940466	20940636	20937537	20937694	20942630	20942734	24089	1555	22	2478	4	295	125	2.53323296608e-05	0.00071952512228	0.968	0.996	-0.028
35053	SUPV3L1	SUPV3L1	chr10	+	70942275	70942410	70939959	70940318	70945742	70945820	35053	20	25	2	36	260	125	2.53433764034e-05	0.00071952512228	0.278	0.026	0.252
9559	WDR90	WDR90	chr16	+	716904	716989	716672	716792	717431	717829	9559	87	14	134	1	210	125	2.53317121175e-05	0.00071952512228	0.787	0.988	-0.201
10358	MBOAT7	MBOAT7	chr19	-	54691042	54691169	54687403	54687563	54692070	54692200	10358	360	19	963	10	252	125	2.54215331159e-05	0.000720550121436	0.904	0.979	-0.075
1750	NTMT1	NTMT1	chr9	+	132394928	132395080	132388431	132388574	132396332	132396500	1750	92	23	475	32	277	125	2.54030391615e-05	0.000720550121436	0.644	0.87	-0.226
11009	MRPS18A	MRPS18A	chr6	-	43642938	43643008	43638933	43639643	43643230	43643354	11009	122	14	389	6	195	125	2.5880260309e-05	0.000732946082867	0.848	0.977	-0.129
37061	TEP1	TEP1	chr14	-	20849711	20849845	20849471	20849560	20850071	20850222	37061	0	8	39	11	259	125	2.60381994955e-05	0.000736810091091	0.0	0.631	-0.631
17807	PTTG1IP	PTTG1IP	chr21	-	46285309	46285362	46281077	46281186	46293416	46293818	17807	138	1	1627	0	178	125	2.60992168319e-05	0.000737927361712	0.99	1.0	-0.01
35138	PTH1R	PTH1R	chr3	+	46942514	46942575	46940792	46940946	46942903	46942970	35138	386	21	395	2	186	125	2.62233683381e-05	0.000740826369505	0.925	0.993	-0.068
9585	ABHD11	ABHD11	chr7	-	73151550	73151721	73150426	73151021	73151891	73152065	9585	44	11	452	16	296	125	2.62647464121e-05	0.000741384126894	0.628	0.923	-0.295
5101	C18orf25	C18orf25	chr18	+	43819970	43820153	43795776	43796561	43833662	43833786	5101	44	78	57	30	308	125	2.63300635666e-05	0.000742616146749	0.186	0.435	-0.249
35694	STK40	STK40	chr1	-	36808964	36809049	36805219	36807574	36809460	36809580	35694	345	21	229	0	210	125	2.67814164825e-05	0.000754724983571	0.907	1.0	-0.093
8271	BLOC1S2	BLOC1S2	chr10	-	102042662	102042770	102040690	102040810	102045853	102045970	8271	1	194	25	255	233	125	2.69879470152e-05	0.000759920269776	0.003	0.05	-0.047
22088	RWDD3	RWDD3	chr1	+	95709766	95710207	95699710	95699871	95712311	95712781	22088	36	9	212	4	566	125	2.70524512986e-05	0.000761111166749	0.469	0.921	-0.452
27437	ZC3H14	ZC3H14	chr14	+	89029994	89030037	89029252	89029513	89034382	89034497	27437	94	10	183	0	168	125	2.7234391186e-05	0.000765601408664	0.875	1.0	-0.125
14160	TRPT1	TRPT1	chr11	-	63992266	63992442	63992014	63992189	63992970	63993052	14160	91	8	246	0	301	125	2.73948163214e-05	0.000769479971887	0.825	1.0	-0.175
14577	PNPLA2	PNPLA2	chr11	+	819573	819905	818900	818958	821627	821860	14577	99	0	62	11	457	125	2.77282645582e-05	0.00077820816534	1.0	0.607	0.393
11723	UPRT	UPRT	chrX	+	74514397	74514455	74513306	74513349	74516176	74516246	11723	16	11	9	54	183	125	2.7767597828e-05	0.000778674339092	0.498	0.102	0.396
17722	SMC1A	SMC1A	chrX	-	53448844	53448990	53441929	53442118	53449440	53449677	17722	15	40	26	358	271	125	2.78334150765e-05	0.00077988182162	0.147	0.032	0.115
10033	IFFO2	IFFO2	chr1	-	19244855	19244996	19243396	19243536	19246171	19246267	10033	194	13	393	2	266	125	2.78841542088e-05	0.000780665193159	0.875	0.989	-0.114
19999	ACSL3	ACSL3	chr2	+	223765391	223765498	223752547	223752606	223773450	223773868	19999	192	66	327	223	232	125	2.79246034485e-05	0.000781159437529	0.611	0.441	0.17
36901	ARHGEF7	ARHGEF7	chr13	+	111862218	111862349	111806251	111806338	111870025	111870227	36901	130	21	113	1	256	125	2.84000146661e-05	0.000793810524126	0.751	0.982	-0.231
34085	POLG	POLG	chr15	-	89871686	89871766	89870397	89870580	89871915	89872062	34085	86	9	259	1	205	125	2.85039333658e-05	0.000796065842363	0.854	0.994	-0.14
16682	KPNB1	KPNB1	chr17	+	45750855	45750927	45750383	45750531	45752003	45752148	16682	558	4	3282	3	197	125	2.86988838124e-05	0.000800857777267	0.989	0.999	-0.01
24337	SSBP4	SSBP4	chr19	+	18542162	18542228	18541650	18541740	18542456	18542516	24337	31	135	35	43	191	125	2.88327548745e-05	0.000803938847876	0.131	0.348	-0.217
28331	AGPAT5	AGPAT5	chr8	+	6582390	6582460	6565877	6566408	6588231	6588347	28331	38	7	134	0	195	125	2.89766277622e-05	0.000807293561102	0.777	1.0	-0.223
40028	COPS7B	COPS7B	chr2	+	232665864	232665917	232663568	232663674	232672196	232673963	40028	10	49	2	161	178	125	2.93438948129e-05	0.000816517156798	0.125	0.009	0.116
8025	HYPK	HYPK	chr15	+	44093715	44093767	44092618	44092982	44093908	44094769	8025	121	10	241	0	177	125	2.93553500985e-05	0.000816517156798	0.895	1.0	-0.105
14297	CALU	CALU	chr7	+	128394582	128394776	128388626	128388858	128398924	128399091	14297	194	14	777	9	319	125	2.94894206878e-05	0.000819581077153	0.844	0.971	-0.127
9766	USP14	USP14	chr18	+	178932	179037	166786	166819	180235	180339	9766	159	0	855	60	230	125	2.96571132019e-05	0.00082357370762	1.0	0.886	0.114
29145	MRPS28	MRPS28	chr8	-	80915233	80915415	80831094	80831383	80942270	80942506	29145	204	11	739	4	307	125	2.98734144131e-05	0.000828908635715	0.883	0.987	-0.104
12025	APTX	APTX	chr9	-	32997240	32997346	32989756	32989893	33001564	33001639	12025	3	28	36	34	231	125	3.06800612038e-05	0.00085060221467	0.055	0.364	-0.309
23177	PHLDB1	PHLDB1	chr11	+	118502875	118503013	118502629	118502770	118506110	118506266	23177	339	23	189	0	263	125	3.09337626845e-05	0.00085694274832	0.875	1.0	-0.125
3928	DAGLB	DAGLB	chr7	-	6474392	6474651	6472467	6472590	6475992	6476164	3928	56	11	217	4	384	125	3.11725316318e-05	0.000862859704328	0.624	0.946	-0.322
37470	HPS4	HPS4	chr22	-	26862016	26862070	26861420	26861517	26862191	26862228	37470	5	31	60	56	179	125	3.14436404124e-05	0.000869661557427	0.101	0.428	-0.327
5018	CYTH1	CYTH1	chr17	-	76698619	76698686	76698203	76698322	76704278	76704343	5018	286	29	121	0	192	125	3.15821867913e-05	0.000872789013681	0.865	1.0	-0.135
4505	MLH1	MLH1	chr3	+	37058996	37059090	37053501	37053590	37061800	37061954	4505	61	12	147	2	219	125	3.18673397008e-05	0.000879959707387	0.744	0.977	-0.233
3974	KIRREL	KIRREL	chr1	+	158047780	158047930	158045902	158046052	158054211	158054369	3974	127	9	1030	8	275	125	3.19579525854e-05	0.000881751303701	0.865	0.983	-0.118
29791	ATXN2L	ATXN2L	chr16	+	28843816	28843888	28843525	28843720	28844137	28844208	29791	547	35	963	19	197	125	3.20786932022e-05	0.000884370602295	0.908	0.97	-0.062
11854	LRWD1	LRWD1	chr7	+	102107785	102107926	102106600	102106717	102108165	102108270	11854	158	11	247	0	266	125	3.22431374706e-05	0.000888189577848	0.871	1.0	-0.129
30180	PAPOLA	PAPOLA	chr14	+	97029155	97029230	97022511	97022750	97031291	97033453	30180	126	78	260	71	200	125	3.23772279961e-05	0.000890188745526	0.502	0.696	-0.194
38025	TMBIM1	TMBIM1	chr2	-	219142657	219142697	219142355	219142393	219143237	219143288	38025	103	1	1508	0	165	125	3.23862323426e-05	0.000890188745526	0.987	1.0	-0.013
38455	RPS3	RPS3	chr11	+	75113347	75113490	75112683	75112777	75115063	75115251	38455	10641	113	7872	40	268	125	3.23936432144e-05	0.000890188745526	0.978	0.989	-0.011
18232	PAK1	PAK1	chr11	-	77036372	77036421	77033059	77034405	77043774	77043912	18232	0	45	42	153	174	125	3.25407523852e-05	0.000893272114401	0.0	0.165	-0.165
22087	RWDD3	RWDD3	chr1	+	95709766	95710271	95699710	95699871	95712311	95712781	22087	40	9	227	4	630	125	3.25579803574e-05	0.000893272114401	0.469	0.918	-0.449
923	FOXRED1	FOXRED1	chr11	+	126144821	126144916	126143230	126143349	126145221	126145323	923	21	7	144	2	220	125	3.345385068e-05	0.000917117244082	0.63	0.976	-0.346
14907	SVIL	SVIL	chr10	-	29821457	29822387	29820182	29820217	29839525	29840192	14907	36	85	484	494	1055	125	3.35656449415e-05	0.000919446459517	0.048	0.104	-0.056
35164	CDK2	CDK2	chr12	+	56361640	56361718	56360552	56360908	56361832	56361953	35164	355	15	582	2	203	125	3.38336322139e-05	0.000926047051682	0.936	0.994	-0.058
7224	MYO9A	MYO9A	chr15	-	72244117	72244237	72231192	72231268	72252241	72252437	7224	20	0	22	20	245	125	3.40636785823e-05	0.000931599471395	1.0	0.359	0.641
11495	UCKL1	UCKL1	chr20	-	62575005	62575022	62572462	62572561	62575749	62575811	11495	20	7	72	0	142	125	3.43855787533e-05	0.00093965312019	0.716	1.0	-0.284
12446	IFT27	IFT27	chr22	-	37158947	37159057	37154245	37154453	37159962	37160080	12446	111	30	123	6	235	125	3.4478970681e-05	0.000941454475933	0.663	0.916	-0.253
25381	ITGA3	ITGA3	chr17	+	48148674	48148882	48148207	48148294	48149349	48149546	25381	12	3	4917	15	333	125	3.46475464297e-05	0.000945304236507	0.6	0.992	-0.392
24234	RTFDC1	RTFDC1	chr20	+	55091990	55092045	55088370	55088484	55092161	55092257	24234	498	15	808	0	180	125	3.48421032782e-05	0.000949856161605	0.958	1.0	-0.042
17596	PRR16	PRR16	chr5	+	119816863	119816988	119799972	119800340	120021648	120023025	17596	6	90	6	3	250	125	3.50477162139e-05	0.000953943716615	0.032	0.5	-0.468
29768	BAG6	BAG6	chr6	-	31612301	31612379	31611858	31611971	31612722	31612975	29768	279	11	591	0	203	125	3.502511607e-05	0.000953943716615	0.94	1.0	-0.06
29360	ACP1	ACP1	chr2	+	272036	272065	271865	271939	272191	272305	29360	56	42	329	91	154	125	3.52925375794e-05	0.000959844982358	0.52	0.746	-0.226
4181	ARMCX2	ARMCX2	chrX	-	100914416	100914487	100914061	100914134	100914742	100914876	4181	40	22	28	0	196	125	3.53820946873e-05	0.000961517542224	0.537	1.0	-0.463
19153	GLYR1	GLYR1	chr16	-	4871380	4871454	4867598	4867698	4872875	4872932	19153	79	7	298	0	199	125	3.54817499193e-05	0.000963461653118	0.876	1.0	-0.124
6286	EXOC7	EXOC7	chr17	-	74084140	74084203	74083734	74083801	74084544	74084643	6286	318	15	435	1	188	125	3.57890388205e-05	0.000971036248853	0.934	0.997	-0.063
17613	FN1	FN1	chr2	-	216236831	216237098	216236631	216236738	216238044	216238134	17613	2483	55	14808	164	392	125	3.58389760566e-05	0.00097162186037	0.935	0.966	-0.031
8119	USP3	USP3	chr15	+	63826001	63826117	63824845	63824906	63829223	63829355	8119	22	54	8	111	241	125	3.71047879361e-05	0.00100514377312	0.174	0.036	0.138
20114	TRAM2	TRAM2	chr6	-	52400580	52400644	52381425	52381535	52441593	52441862	20114	20	7	135	2	189	125	3.75241877387e-05	0.00101570210539	0.654	0.978	-0.324
39902	NDEL1	NDEL1	chr17	+	8366637	8366672	8363326	8363478	8370247	8371495	39902	158	176	115	58	160	125	3.76287122856e-05	0.0010177274764	0.412	0.608	-0.196
35568	FBLIM1	FBLIM1	chr1	+	16095022	16095125	16091458	16091728	16096903	16097073	35568	14	4	381	2	228	125	3.81198992679e-05	0.00103019929662	0.657	0.991	-0.334
32072	C1orf43	C1orf43	chr1	-	154186368	154186422	154184933	154185100	154186932	154187050	32072	218	46	842	75	179	125	3.84601365704e-05	0.00103857522458	0.768	0.887	-0.119
36960	SPEN	SPEN	chr1	+	16265212	16265371	16264306	16264501	16265790	16266950	36960	342	58	190	8	284	125	3.92529634028e-05	0.00105915003928	0.722	0.913	-0.191
33423	LTBP1	LTBP1	chr2	+	33498722	33498848	33488360	33488459	33500031	33500157	33423	697	3	69	6	251	125	3.94659808081e-05	0.00106405997666	0.991	0.851	0.14
22298	CLASP1	CLASP1	chr2	-	122166599	122166623	122165046	122165291	122168441	122168545	22298	60	27	63	89	149	125	3.97064714788e-05	0.00106970233069	0.651	0.373	0.278
13923	WDR1	WDR1	chr4	-	10105519	10105610	10090287	10090365	10117736	10117858	13923	329	29	1932	61	216	125	4.00452630135e-05	0.00107798198975	0.868	0.948	-0.08
30313	PPAP2A	PPAP2A	chr5	-	54771126	54771278	54763696	54763977	54830399	54830906	30313	312	52	107	2	277	125	4.03246970103e-05	0.00108465205428	0.73	0.96	-0.23
2225	NFKB1	NFKB1	chr4	+	103455001	103455042	103450992	103451071	103459014	103459113	2225	79	17	130	3	166	125	4.03708672326e-05	0.00108504225751	0.778	0.97	-0.192
13023	MLX	MLX	chr17	+	40720487	40720577	40719636	40719673	40720854	40720961	13023	65	29	330	46	215	125	4.04293817747e-05	0.00108576336572	0.566	0.807	-0.241
6797	LRRC16A	LRRC16A	chr6	+	25605039	25605121	25600541	25600974	25606288	25606501	6797	17	4	235	0	207	125	4.09905582678e-05	0.00109997216188	0.72	1.0	-0.28
36506	PSMA5	PSMA5	chr1	-	109955689	109955757	109954698	109954806	109957858	109957985	36506	268	10	1971	1	193	125	4.10353597377e-05	0.00110031276017	0.946	0.999	-0.053
21618	HNRNPUL2	HNRNPUL2	chr11	-	62483335	62483409	62482971	62483079	62484460	62484661	21618	251	20	1114	23	199	125	4.11070772843e-05	0.00110137398309	0.887	0.968	-0.081
2556	TSPAN17	TSPAN17	chr5	+	176081895	176082021	176079743	176079914	176083078	176083126	2556	104	6	698	0	251	125	4.11820694464e-05	0.00110252121546	0.896	1.0	-0.104
27226	PBX2	PBX2	chr6	-	32156499	32156573	32156033	32156281	32157471	32157963	27226	183	9	505	0	199	125	4.12501063851e-05	0.00110348059766	0.927	1.0	-0.073
22092	ZFAS1	ZFAS1	chr20	+	47897021	47897107	47895640	47895745	47905581	47905795	22092	2326	378	1594	175	211	125	4.12875793022e-05	0.00110362150353	0.785	0.844	-0.059
9094	PDCD6	PDCD6	chr5	+	306716	306875	304291	304336	314531	315089	9094	224	18	671	11	284	125	4.17347048703e-05	0.00111470371512	0.846	0.964	-0.118
16596	HSD17B4	HSD17B4	chr5	+	118807330	118807395	118792009	118792063	118809602	118809710	16596	23	156	11	334	190	125	4.25464182129e-05	0.00113549895586	0.088	0.021	0.067
33027	KNTC1	KNTC1	chr12	+	123067251	123067532	123065149	123065217	123068824	123068997	33027	58	7	345	2	406	125	4.26246600366e-05	0.0011367018289	0.718	0.982	-0.264
38573	WBSCR22	WBSCR22	chr7	+	73101328	73101425	73101147	73101230	73105245	73105342	38573	703	17	1090	2	222	125	4.27720722476e-05	0.00113974601227	0.959	0.997	-0.038
12686	KMT2B	KMT2B	chr19	+	36210370	36210443	36208920	36209283	36210685	36212706	12686	24	8	64	0	198	125	4.29031564305e-05	0.00114235071061	0.654	1.0	-0.346
9700	ETV4	ETV4	chr17	-	41610554	41610716	41610041	41610307	41611226	41611353	9700	111	13	642	13	287	125	4.29468524006e-05	0.00114262634943	0.788	0.956	-0.168
23521	PIM1	PIM1	chr6	+	37138756	37138807	37138548	37138655	37138900	37139267	23521	566	37	477	7	176	125	4.31718613433e-05	0.0011477217568	0.916	0.98	-0.064
21602	AP2A1	AP2A1	chr19	+	50305790	50305856	50305237	50305398	50306205	50306262	21602	25	125	7	183	191	125	4.32826429794e-05	0.00114888428321	0.116	0.024	0.092
31089	NAGLU	NAGLU	chr17	+	40689415	40689563	40687950	40688673	40690356	40690503	31089	21	6	95	0	273	125	4.32670392598e-05	0.00114888428321	0.616	1.0	-0.384
18748	AATF	AATF	chr17	+	35388910	35388982	35378232	35378313	35413900	35414171	18748	258	13	502	2	197	125	4.34686523955e-05	0.00115151655726	0.926	0.994	-0.068
24091	STARD7	STARD7	chr2	-	96852954	96853039	96850602	96852652	96858106	96858206	24091	399	12	848	0	210	125	4.34826200856e-05	0.00115151655726	0.952	1.0	-0.048
7925	ATG9A	ATG9A	chr2	-	220086771	220086889	220085801	220086024	220086993	220087172	7925	148	12	257	1	243	125	4.34349257387e-05	0.00115151655726	0.864	0.992	-0.128
13926	WDR1	WDR1	chr4	-	10099334	10099515	10090287	10090365	10117736	10117858	13926	734	29	4226	61	306	125	4.35784398136e-05	0.00115316291547	0.912	0.966	-0.054
27103	RANBP2	RANBP2	chr2	+	109378556	109378651	109374868	109375004	109379692	109384844	27103	132	16	191	2	220	125	4.39358934553e-05	0.00115904172204	0.824	0.982	-0.158
31283	TNIP1	TNIP1	chr5	-	150413168	150413360	150411847	150411944	150414562	150414628	31283	204	16	1736	33	317	125	4.39018942074e-05	0.00115904172204	0.834	0.954	-0.12
37752	PHF5A	PHF5A	chr22	-	41864127	41864151	41863451	41863618	41864605	41864708	37752	162	11	352	1	149	125	4.39065673229e-05	0.00115904172204	0.925	0.997	-0.072
39936	SEPT6	SEPT6	chrX	-	118759297	118759342	118749687	118750705	118763280	118763471	39936	0	15	16	11	170	125	4.3897888343e-05	0.00115904172204	0.0	0.517	-0.517
2789	CLDND1	CLDND1	chr3	-	98240496	98240540	98239976	98240286	98241692	98241910	2789	2	63	51	173	169	125	4.44408812976e-05	0.00116977615777	0.023	0.179	-0.156
28591	TMEM201	TMEM201	chr1	+	9669897	9669969	9667614	9667847	9670563	9670863	28591	36	15	38	0	197	125	4.44452129515e-05	0.00116977615777	0.604	1.0	-0.396
40982	HHLA3	HHLA3	chr1	+	70832615	70832667	70832126	70832220	70833299	70833705	40982	3	26	29	24	177	125	4.43884098994e-05	0.00116977615777	0.075	0.46	-0.385
18876	USP24	USP24	chr1	-	55558493	55558589	55557695	55557799	55559609	55559760	18876	55	7	177	0	221	125	4.46147237678e-05	0.00117243662122	0.816	1.0	-0.184
5281	COL4A1	COL4A1	chr13	-	110827564	110827704	110826969	110827096	110828770	110828860	5281	603	3	2853	0	265	125	4.45956149988e-05	0.00117243662122	0.99	1.0	-0.01
19628	PRRC2A	PRRC2A	chr6	+	31594548	31594639	31593796	31593939	31594758	31594975	19628	336	13	774	3	216	125	4.55755075882e-05	0.00119676742838	0.937	0.993	-0.056
14619	USP33	USP33	chr1	-	78211105	78211284	78207301	78207433	78225327	78225564	14619	21	21	142	31	304	125	4.56476421793e-05	0.00119682739266	0.291	0.653	-0.362
40211	GZF1	GZF1	chr20	+	23350220	23350378	23349398	23349566	23350727	23353683	40211	52	16	48	0	283	125	4.56161787683e-05	0.00119682739266	0.589	1.0	-0.411
22447	NFRKB	NFRKB	chr11	-	129764253	129764333	129762609	129762765	129765390	129765490	22447	1	4	35	0	205	125	4.57264133813e-05	0.00119797609614	0.132	1.0	-0.868
5720	MARK2	MARK2	chr11	+	63673559	63673586	63672257	63672515	63676348	63678492	5720	0	19	7	3	152	125	4.58920423865e-05	0.00120139687433	0.0	0.657	-0.657
19284	TBC1D10A	TBC1D10A	chr22	-	30700519	30700640	30695432	30695540	30722661	30722955	19284	36	10	64	0	246	125	4.6231999231e-05	0.00120937263332	0.647	1.0	-0.353
2067	HSPA8	HSPA8	chr11	-	122931300	122931506	122930823	122930976	122931827	122932037	2067	15088	61	21261	33	331	125	4.70741929982e-05	0.00123046410806	0.989	0.996	-0.007
8331	TRIM35	TRIM35	chr8	-	27147672	27147695	27146678	27146797	27151596	27151827	8331	10	14	78	14	148	125	4.73096343371e-05	0.00123567572368	0.376	0.825	-0.449
5716	RFC2	RFC2	chr7	-	73654267	73654425	73653252	73653318	73657475	73657576	5716	271	11	918	4	283	125	4.77320024104e-05	0.0012457580035	0.916	0.99	-0.074
26397	CCND3	CCND3	chr6	-	41904296	41904433	41902670	41903845	41904972	41905132	26397	459	44	661	22	262	125	4.79461939016e-05	0.00125039586957	0.833	0.935	-0.102
756	NUP50	NUP50	chr22	+	45571774	45571961	45567480	45567564	45577166	45577248	756	116	10	339	2	312	125	4.80250221888e-05	0.0012514992094	0.823	0.985	-0.162
25697	ZSCAN12	ZSCAN12	chr6	-	28358372	28359519	28349967	28350386	28360678	28360823	25697	47	6	199	0	1272	125	4.82036787198e-05	0.00125520035135	0.435	1.0	-0.565
27684	SOCS7	SOCS7	chr17	+	36520634	36520739	36517593	36517658	36522169	36522300	27684	99	5	53	19	230	125	4.87661787909e-05	0.00126888338254	0.915	0.603	0.312
2939	DAP3	DAP3	chr1	+	155698832	155698913	155697398	155697529	155698998	155699157	2939	263	11	693	2	206	125	4.97186145366e-05	0.00129268397795	0.936	0.995	-0.059
12746	DNAJB12	DNAJB12	chr10	-	74097959	74098069	74096281	74096454	74100546	74100626	12746	188	10	348	0	235	125	4.99133811934e-05	0.0012967640233	0.909	1.0	-0.091
15095	TARS2	TARS2	chr1	+	150469285	150469384	150464886	150464965	150470005	150470223	15095	12	17	81	18	224	125	4.99589759184e-05	0.00129696529301	0.283	0.715	-0.432
25663	ANKRD10	ANKRD10	chr13	-	111552876	111553008	111545038	111545610	111558379	111558471	25663	138	77	66	88	257	125	5.02817621616e-05	0.00130435687037	0.466	0.267	0.199
4504	MLH1	MLH1	chr3	+	37050304	37050396	37048481	37048554	37053310	37053353	4504	197	13	370	2	217	125	5.04802495859e-05	0.00130851527444	0.897	0.991	-0.094
3905	MYO6	MYO6	chr6	+	76604947	76604977	76602246	76602407	76617321	76617425	3905	0	43	36	130	155	125	5.09464555442e-05	0.00131960176764	0.0	0.183	-0.183
15679	NT5C3A	NT5C3A	chr7	-	33075545	33075600	33066428	33066527	33102179	33102409	15679	84	83	31	86	180	125	5.11942713295e-05	0.00132501910115	0.413	0.2	0.213
26798	PDLIM5	PDLIM5	chr4	+	95506136	95506154	95497093	95497185	95506715	95506888	26798	5	11	9	420	143	125	5.12656144995e-05	0.00132586420956	0.284	0.018	0.266
11354	RWDD1	RWDD1	chr6	+	116895220	116895334	116892529	116892818	116901457	116901523	11354	119	75	129	173	239	125	5.13579514564e-05	0.00132725058862	0.454	0.281	0.173
16967	SEC16A	SEC16A	chr9	-	139340096	139340171	139339503	139339563	139341306	139341401	16967	132	25	158	5	200	125	5.14713388601e-05	0.00132917847781	0.767	0.952	-0.185
29217	RPS9	RPS9	chr19	+	54710143	54710330	54705354	54705477	54711265	54711515	29217	22005	101	15015	120	312	125	5.16343943738e-05	0.00133238511024	0.989	0.98	0.009
39841	UNC119	UNC119	chr17	-	26875016	26875119	26873724	26874867	26875609	26875723	39841	88	8	218	0	228	125	5.20062723861e-05	0.00134097136353	0.858	1.0	-0.142
14633	NOTCH1	NOTCH1	chr9	-	139410432	139410546	139409934	139410168	139411723	139411837	14633	132	15	119	0	239	125	5.22520119739e-05	0.00134629469648	0.822	1.0	-0.178
19283	TBC1D10A	TBC1D10A	chr22	-	30700519	30700619	30695432	30695540	30722661	30722955	19283	63	10	104	0	225	125	5.23283503128e-05	0.00134724861647	0.778	1.0	-0.222
9090	PDCD6	PDCD6	chr5	+	306716	306869	304291	304336	314531	315089	9090	217	18	637	11	278	125	5.2560062936e-05	0.00135219837589	0.844	0.963	-0.119
22674	DHRS11	DHRS11	chr17	+	34956400	34956466	34956099	34956192	34956590	34957233	22674	17	5	112	0	191	125	5.26073590641e-05	0.00135239983527	0.69	1.0	-0.31
36607	FAM114A1	FAM114A1	chr4	+	38879691	38880047	38870018	38870167	38893363	38893451	36607	19	4	590	3	481	125	5.26704198269e-05	0.00135300595699	0.552	0.981	-0.429
15842	AP4M1	AP4M1	chr7	+	99702667	99702721	99701714	99701777	99702862	99702969	15842	15	7	52	0	179	125	5.29240799532e-05	0.00135850364932	0.599	1.0	-0.401
23115	CREM	CREM	chr10	+	35468061	35468204	35437295	35437419	35495822	35495979	23115	32	15	68	3	268	125	5.30175383345e-05	0.00135959936157	0.499	0.914	-0.415
33651	AP1AR	AP1AR	chr4	+	113181921	113182018	113178927	113178953	113186164	113186223	33651	13	7	47	0	222	125	5.30461172646e-05	0.00135959936157	0.511	1.0	-0.489
5877	PIGF	PIGF	chr2	-	46815213	46815318	46808412	46808730	46819613	46819722	5877	0	29	60	147	230	125	5.31269288447e-05	0.00136065291304	0.0	0.182	-0.182
30133	EIF4G1	EIF4G1	chr3	+	184033550	184033644	184033276	184033333	184035108	184035285	30133	55	10	358	8	219	125	5.32280913333e-05	0.00136222571606	0.758	0.962	-0.204
14962	TMEM167A	TMEM167A	chr5	-	82360826	82360936	82348664	82352973	82373139	82373272	14962	90	8	221	0	235	125	5.3509132907e-05	0.00136635690496	0.857	1.0	-0.143
20100	NOP58	NOP58	chr2	+	203142672	203142725	203139835	203139912	203147073	203147195	20100	511	18	472	0	178	125	5.34398839503e-05	0.00136635690496	0.952	1.0	-0.048
24561	NDUFV1	NDUFV1	chr11	+	67379367	67379449	67378873	67379040	67379590	67379736	24561	571	18	1011	5	207	125	5.34694455591e-05	0.00136635690496	0.95	0.992	-0.042
41021	ATG4B	ATG4B	chr2	+	242607557	242607636	242606059	242606253	242607954	242608100	41021	236	12	334	0	204	125	5.37504309704e-05	0.00137149647691	0.923	1.0	-0.077
40644	CBWD5	CBWD5	chr9	-	70472571	70472659	70467483	70467530	70473436	70473474	40644	89	0	80	13	213	125	5.38063442432e-05	0.00137190164027	1.0	0.783	0.217
9586	ABHD11	ABHD11	chr7	-	73151550	73151721	73151258	73151440	73151891	73152065	9586	60	8	856	13	296	125	5.41115329007e-05	0.00137865725609	0.76	0.965	-0.205
38623	EIF2B5	EIF2B5	chr3	+	183861229	183861353	183860839	183860930	183861886	183862012	38623	134	8	354	0	249	125	5.47137848687e-05	0.00139296580972	0.894	1.0	-0.106
24296	ZNF185	ZNF185	chrX	+	152133990	152134071	152132382	152132493	152135710	152135782	24296	5	3	395	2	206	125	5.53385725105e-05	0.0014071455852	0.503	0.992	-0.489
5526	KHK	KHK	chr2	+	27317344	27317479	27315199	27315316	27319596	27319669	5526	13	6	149	3	260	125	5.53528729091e-05	0.0014071455852	0.51	0.96	-0.45
6844	POP5	POP5	chr12	-	121017576	121017726	121017316	121017400	121018917	121019060	6844	137	20	544	20	275	125	5.55305720842e-05	0.00141061648939	0.757	0.925	-0.168
21450	DDX41	DDX41	chr5	-	176940011	176940083	176939780	176939877	176940353	176940485	21450	287	12	448	0	197	125	5.56614704931e-05	0.00141184846103	0.938	1.0	-0.062
8118	USP3	USP3	chr15	+	63824845	63824906	63796709	63797029	63829223	63829355	8118	70	9	138	0	186	125	5.56260411378e-05	0.00141184846103	0.839	1.0	-0.161
25059	HDAC7	HDAC7	chr12	-	48189989	48190081	48189369	48189550	48190799	48190925	25059	111	9	224	0	217	125	5.62488470394e-05	0.00142569193073	0.877	1.0	-0.123
13417	CTBP1	CTBP1	chr4	-	1231970	1232125	1221986	1222131	1242703	1242908	13417	334	11	570	0	280	125	5.63314594517e-05	0.00142576314602	0.931	1.0	-0.069
9106	CKLF	CKLF	chr16	+	66597024	66597120	66592092	66592251	66599985	66600190	9106	15	4	177	0	221	125	5.63348692575e-05	0.00142576314602	0.68	1.0	-0.32
35943	TCP1	TCP1	chr6	-	160209089	160209175	160208774	160208903	160210436	160210735	35943	2141	30	2890	0	211	125	5.67244118126e-05	0.00143456246789	0.977	1.0	-0.023
30891	EFNA5	EFNA5	chr5	-	106722935	106723016	106712589	106717077	106723406	106723472	30891	99	16	287	8	206	125	5.7400533532e-05	0.00145059106421	0.79	0.956	-0.166
28332	AGPAT5	AGPAT5	chr8	+	6605190	6605349	6590081	6590171	6612571	6612695	28332	42	10	180	4	284	125	5.81175999846e-05	0.00146654927561	0.649	0.952	-0.303
6242	NSUN2	NSUN2	chr5	-	6622128	6622213	6620218	6620411	6623326	6623398	6242	128	7	557	0	210	125	5.81051834097e-05	0.00146654927561	0.916	1.0	-0.084
31324	MAPK12	MAPK12	chr22	-	50695510	50695622	50695027	50695075	50696671	50696730	31324	5	4	71	0	237	125	5.84906236277e-05	0.00147487615193	0.397	1.0	-0.603
20220	CLSTN3	CLSTN3	chr12	+	7294681	7294735	7293837	7294000	7295464	7295622	20220	153	10	358	1	179	125	5.92663778649e-05	0.00149333840932	0.914	0.996	-0.082
10616	RPS6KA1	RPS6KA1	chr1	+	26877887	26877968	26873679	26873761	26878134	26878214	10616	100	8	420	2	206	125	5.93403217812e-05	0.0014941029734	0.884	0.992	-0.108
4876	LLGL2	LLGL2	chr17	+	73567747	73567864	73567030	73567181	73567978	73568145	4876	25	4	573	2	242	125	5.94747294467e-05	0.00149638768626	0.763	0.993	-0.23
34652	ABLIM1	ABLIM1	chr10	-	116233637	116233715	116232735	116232891	116247716	116247775	34652	36	5	242	0	203	125	5.96003356513e-05	0.00149844776383	0.816	1.0	-0.184
17056	UBR4	UBR4	chr1	-	19467281	19467386	19465576	19465714	19467840	19468018	17056	127	17	250	5	230	125	5.96961290248e-05	0.0014986571058	0.802	0.965	-0.163
20989	XPO5	XPO5	chr6	-	43526237	43526328	43523572	43523701	43527914	43528040	20989	26	4	366	0	216	125	5.96810532706e-05	0.0014986571058	0.79	1.0	-0.21
9254	TCF7L2	TCF7L2	chr10	+	114920377	114920450	114918425	114918476	114925313	114927436	9254	0	9	19	6	198	125	6.00327291501e-05	0.00150600407212	0.0	0.667	-0.667
35587	TMEM87A	TMEM87A	chr15	-	42564260	42564321	42560144	42560230	42565452	42565782	35587	245	23	207	2	186	125	6.01090691696e-05	0.00150681608069	0.877	0.986	-0.109
10356	CTAGE5	CTAGE5	chr14	+	39790131	39790260	39788412	39788495	39796067	39796226	10356	50	0	183	41	254	125	6.09908960526e-05	0.00152780411252	1.0	0.687	0.313
20099	CCNL1	CCNL1	chr3	-	156867075	156867174	156865344	156866378	156867273	156867385	20099	2665	147	628	12	224	125	6.12508890218e-05	0.00153312593924	0.91	0.967	-0.057
28318	ASAH2B	ASAH2B	chr10	+	52504961	52505034	52502674	52502770	52509102	52509162	28318	7	11	28	2	198	125	6.13000247199e-05	0.00153312593924	0.287	0.898	-0.611
38809	MRPS5	MRPS5	chr2	-	95770384	95770475	95767421	95767468	95772167	95772202	38809	193	20	836	23	216	125	6.13375645705e-05	0.00153312593924	0.848	0.955	-0.107
28633	NAA16	NAA16	chr13	+	41929279	41929352	41910785	41910892	41932439	41932609	28633	32	18	27	0	198	125	6.15403708515e-05	0.00153629215033	0.529	1.0	-0.471
29265	PSME4	PSME4	chr2	-	54122143	54122213	54120810	54120936	54122719	54122873	29265	178	10	333	0	195	125	6.1553902253e-05	0.00153629215033	0.919	1.0	-0.081
13818	SPATC1L	SPATC1L	chr21	-	47602537	47603688	47588221	47588572	47604269	47604373	13818	20	42	0	45	1276	125	6.17417846711e-05	0.00153985988145	0.045	0.0	0.045
6521	TYRO3	TYRO3	chr15	+	41859557	41859735	41857223	41857339	41860414	41860560	6521	109	13	116	0	303	125	6.21231112953e-05	0.00154824347481	0.776	1.0	-0.224
32967	BANF1	BANF1	chr11	+	65770705	65770844	65769549	65770041	65771096	65771617	32967	1089	17	3625	8	264	125	6.22249284709e-05	0.00154965395991	0.968	0.995	-0.027
11743	ZMYND8	ZMYND8	chr20	-	45841286	45841370	45837858	45839542	45849964	45850125	11743	15	6	66	0	209	125	6.23225664276e-05	0.0015509583924	0.599	1.0	-0.401
2157	PKIG	PKIG	chr20	+	43211225	43211372	43160421	43160619	43218437	43218507	2157	103	42	26	37	272	125	6.26904813896e-05	0.00155898215984	0.53	0.244	0.286
40472	CAPN1	CAPN1	chr11	+	64950598	64950668	64950171	64950439	64950944	64951063	40472	169	2	2377	1	195	125	6.35371616599e-05	0.00157889155603	0.982	0.999	-0.017
2790	CLDND1	CLDND1	chr3	-	98240496	98240547	98239976	98240286	98241692	98241910	2790	4	63	64	173	176	125	6.37045506402e-05	0.00158190401546	0.043	0.208	-0.165
523	CRAMP1L	CRAMP1L	chr16	+	1716073	1716178	1715057	1715139	1716422	1716601	523	55	85	45	20	230	125	6.38322598417e-05	0.001583927502	0.26	0.55	-0.29
28260	ALKBH3	ALKBH3	chr11	+	43913590	43913679	43911274	43911378	43923065	43923275	28260	33	9	171	4	214	125	6.39960910663e-05	0.00158684373999	0.682	0.961	-0.279
10708	PEX1	PEX1	chr7	-	92138642	92138725	92136307	92136440	92140257	92140361	10708	12	9	64	3	208	125	6.46713077246e-05	0.0016024268786	0.445	0.928	-0.483
18400	PSMD4	PSMD4	chr1	+	151237641	151237710	151237307	151237394	151237869	151238085	18400	429	16	1451	11	194	125	6.49196498131e-05	0.00160741803453	0.945	0.988	-0.043
3552	THYN1	THYN1	chr11	-	134118702	134118853	134118172	134118378	134119060	134119156	3552	156	49	417	54	276	125	6.52101407154e-05	0.00161344483901	0.59	0.778	-0.188
16873	IRF1	IRF1	chr5	-	131821358	131821408	131820053	131820189	131821942	131822065	16873	888	40	258	0	175	125	6.53107771877e-05	0.00161476891246	0.941	1.0	-0.059
29295	MEG3	MEG3	chr14	+	101297757	101297871	101295370	101296086	101298848	101298978	29295	468	24	8	6	239	125	6.56039842392e-05	0.00162084883339	0.911	0.411	0.5
17533	FBRS	FBRS	chr16	+	30672500	30672536	30671583	30671763	30673740	30673789	17533	31	46	22	4	161	125	6.5846816051e-05	0.00162567629138	0.343	0.81	-0.467
21541	PDHA1	PDHA1	chrX	+	19371199	19371291	19369398	19369525	19372608	19372701	21541	253	9	801	0	217	125	6.64836286906e-05	0.001640216694	0.942	1.0	-0.058
15038	SDHAF2	SDHAF2	chr11	+	61205475	61205585	61205096	61205320	61213412	61214239	15038	337	17	412	2	235	125	6.67033435342e-05	0.00164445336419	0.913	0.991	-0.078
16320	ESYT1	ESYT1	chr12	+	56532187	56532283	56531966	56532056	56532551	56532623	16320	294	10	1098	3	221	125	6.69990021319e-05	0.00165055485626	0.943	0.995	-0.052
5269	IGHMBP2	IGHMBP2	chr11	+	68676001	68676099	68675612	68675805	68678907	68679071	5269	38	7	111	0	223	125	6.7673572528e-05	0.00166597556278	0.753	1.0	-0.247
14298	BCR	BCR	chr22	+	23632525	23632600	23631703	23631808	23634727	23634825	14298	184	9	442	0	200	125	6.86393907483e-05	0.00168853886731	0.927	1.0	-0.073
14804	ACTR8	ACTR8	chr3	-	53910646	53910740	53909974	53910107	53911240	53911414	14804	21	5	126	0	219	125	6.88219943205e-05	0.00169181642853	0.706	1.0	-0.294
6596	AMMECR1L	AMMECR1L	chr2	-	128628822	128628933	128624473	128624570	128631401	128631846	6596	85	31	72	4	236	125	6.90287861709e-05	0.00169568347276	0.592	0.905	-0.313
14908	SVIL	SVIL	chr10	-	29824917	29824998	29820182	29820217	29839525	29840192	14908	2	85	94	494	206	125	6.95917433006e-05	0.00170828786492	0.014	0.104	-0.09
31008	SEC31A	SEC31A	chr4	-	83763337	83763634	83750152	83750211	83765538	83765662	31008	859	63	1205	39	422	125	6.96997538386e-05	0.00170971450576	0.802	0.901	-0.099
23798	NUP188	NUP188	chr9	+	131752398	131752505	131750325	131750465	131755475	131755682	23798	134	8	445	1	232	125	6.9849207782e-05	0.00171215497301	0.9	0.996	-0.096
30680	VARS2	VARS2	chr6	+	30891129	30891282	30890880	30891008	30892130	30892337	30680	82	0	268	35	278	125	7.00490954181e-05	0.0017158273065	1.0	0.775	0.225
25332	DNMT3B	DNMT3B	chr20	+	31374307	31374433	31372563	31372665	31375035	31375257	25332	13	6	142	3	251	125	7.03276687757e-05	0.00172142039543	0.519	0.959	-0.44
35625	NCOR2	NCOR2	chr12	-	124825147	124825297	124824839	124824989	124826368	124826620	35625	345	34	390	10	275	125	7.06671725696e-05	0.00172849583841	0.822	0.947	-0.125
19694	HMGXB4	HMGXB4	chr22	+	35659974	35660089	35659788	35659867	35660640	35661596	19694	8	28	103	74	240	125	7.10019036468e-05	0.00173544453222	0.13	0.42	-0.29
16197	RND3	RND3	chr2	-	151343207	151343295	151331388	151331498	151343781	151344209	16197	658	27	1108	12	213	125	7.11555181168e-05	0.00173795958291	0.935	0.982	-0.047
22428	RRBP1	RRBP1	chr20	-	17660643	17660720	17640624	17641173	17662672	17662928	22428	162	79	119	122	202	125	7.14303879497e-05	0.00174343057996	0.559	0.376	0.183
17370	MOK	MOK	chr14	-	102729882	102729953	102718253	102718332	102749814	102749929	17370	11	33	8	0	196	125	7.16183904923e-05	0.0017467750928	0.175	1.0	-0.825
35357	HDAC5	HDAC5	chr17	-	42162389	42162523	42161922	42162043	42163939	42164105	35357	549	87	63	0	259	125	7.22048633701e-05	0.00175982664151	0.753	1.0	-0.247
25682	NPNT	NPNT	chr4	+	106879627	106879714	106863463	106863859	106880184	106880283	25682	449	1	297	13	212	125	7.2983767086e-05	0.00177754636141	0.996	0.931	0.065
232	CCNDBP1	CCNDBP1	chr15	+	43482252	43482349	43481396	43481478	43482522	43482596	232	98	18	308	12	222	125	7.31998874833e-05	0.00178154385247	0.754	0.935	-0.181
32978	RNGTT	RNGTT	chr6	-	89511282	89511351	89479492	89479593	89554075	89554240	32978	26	6	103	0	194	125	7.32873144617e-05	0.00178240574306	0.736	1.0	-0.264
14217	BRE	BRE	chr2	+	28467646	28467729	28464189	28464260	28521204	28521358	14217	73	6	336	0	208	125	7.34488114148e-05	0.00178506657416	0.88	1.0	-0.12
29962	FLOT1	FLOT1	chr6	-	30708966	30709110	30708455	30708575	30709923	30709980	29962	200	15	553	7	269	125	7.35161620629e-05	0.00178539253552	0.861	0.973	-0.112
37043	IKBIP	IKBIP	chr12	-	99028073	99028191	99018029	99020544	99038300	99038829	37043	37	7	106	0	243	125	7.35664252408e-05	0.00178539253552	0.731	1.0	-0.269
31292	TNIP1	TNIP1	chr5	-	150422456	150422522	150418657	150418786	150425421	150425511	31292	95	6	877	0	191	125	7.41451358103e-05	0.00179816384568	0.912	1.0	-0.088
22775	HM13	HM13	chr20	+	30155880	30156083	30154012	30154098	30156922	30157370	22775	31	219	131	2305	328	125	7.4356534514e-05	0.00180201536402	0.051	0.021	0.03
36893	HGS	HGS	chr17	+	79662193	79662253	79661953	79662097	79662815	79663029	36893	224	10	473	0	185	125	7.45885982719e-05	0.00180636189794	0.938	1.0	-0.062
31453	LETMD1	LETMD1	chr12	+	51445874	51445990	51442816	51442968	51450132	51450285	31453	40	51	35	9	241	125	7.48212707712e-05	0.00181071702457	0.289	0.669	-0.38
40791	C16orf93	C16orf93	chr16	-	30770332	30770422	30768743	30768975	30771604	30771774	40791	0	33	8	12	215	125	7.50146219586e-05	0.0018128357301	0.0	0.279	-0.279
9498	ARHGEF10	ARHGEF10	chr8	+	1828213	1828330	1824736	1824900	1830800	1830915	9498	47	5	89	53	242	125	7.49738334902e-05	0.0018128357301	0.829	0.464	0.365
34352	MBD1	MBD1	chr18	-	47799703	47799841	47799193	47799325	47799933	47800233	34352	166	45	238	22	263	125	7.52632373707e-05	0.00181755824973	0.637	0.837	-0.2
39321	GCLM	GCLM	chr1	-	94362173	94362376	94360169	94360284	94363394	94363454	39321	137	6	694	0	328	125	7.53161175039e-05	0.00181755824973	0.897	1.0	-0.103
31289	TNIP1	TNIP1	chr5	-	150444520	150444692	150443173	150443308	150466645	150466747	31289	145	0	1203	80	297	125	7.55498947229e-05	0.00182191681377	1.0	0.864	0.136
22745	GEN1	GEN1	chr2	+	17952462	17952554	17950004	17950078	17953900	17954051	22745	8	6	60	1	217	125	7.57743334052e-05	0.00182604420333	0.434	0.972	-0.538
39360	PCSK7	PCSK7	chr11	-	117079612	117079769	117078685	117078780	117089181	117089284	39360	76	7	305	1	282	125	7.63396485506e-05	0.00183837461457	0.828	0.993	-0.165
31699	KANSL1	KANSL1	chr17	-	44116392	44116581	44115903	44116052	44117067	44117250	31699	78	34	162	21	314	125	7.64021098397e-05	0.00183858672752	0.477	0.754	-0.277
23222	GLMN	GLMN	chr1	-	92732256	92732298	92731975	92732049	92733469	92733559	23222	23	13	69	4	167	125	7.71287759804e-05	0.00185477115459	0.57	0.928	-0.358
3075	BLOC1S6	BLOC1S6	chr15	+	45895297	45895385	45879416	45879723	45897625	45897712	3075	68	17	166	7	213	125	7.72433675212e-05	0.00185622420632	0.701	0.933	-0.232
34293	PGD	PGD	chr1	+	10463127	10463193	10460449	10460629	10464217	10464336	34293	493	17	1778	14	191	125	7.77752242671e-05	0.00186769543461	0.95	0.988	-0.038
4886	CSRP1	CSRP1	chr1	-	201459303	201459472	201457982	201458112	201465319	201465432	4886	340	3	3516	0	294	125	7.80445099786e-05	0.00187284962741	0.98	1.0	-0.02
3351	CTNND1	CTNND1	chr11	+	57561481	57561553	57529233	57529518	57563048	57563201	3351	90	0	727	79	197	125	7.83398069483e-05	0.00187862036704	1.0	0.854	0.146
15094	TARS2	TARS2	chr1	+	150477107	150477209	150476810	150476911	150477381	150477454	15094	39	11	157	5	227	125	7.85621590558e-05	0.00188263501156	0.661	0.945	-0.284
31244	NFKBIE	NFKBIE	chr6	-	44229362	44229585	44228187	44228276	44232718	44233525	31244	150	11	194	0	348	125	7.90252536845e-05	0.00189240907985	0.83	1.0	-0.17
12353	RFT1	RFT1	chr3	-	53159924	53160010	53157739	53157856	53164353	53164470	12353	16	4	169	0	211	125	8.01173640763e-05	0.00191722194984	0.703	1.0	-0.297
36547	CSTB	CSTB	chr21	-	45194538	45194640	45193545	45194211	45196084	45196256	36547	434	3	2418	0	227	125	8.05830237677e-05	0.00192701958023	0.988	1.0	-0.012
19867	BMP2K	BMP2K	chr4	+	79808327	79808438	79799887	79800045	79831763	79833341	19867	47	1	59	22	236	125	8.10474953575e-05	0.00193677515405	0.961	0.587	0.374
6582	LZTR1	LZTR1	chr22	+	21341792	21341872	21340129	21340186	21342298	21342407	6582	33	6	126	0	205	125	8.20860482814e-05	0.00196022627352	0.77	1.0	-0.23
38061	KITLG	KITLG	chr12	-	88909310	88909394	88900804	88900914	88910110	88910267	38061	58	25	399	54	209	125	8.22869544664e-05	0.00196365554015	0.581	0.815	-0.234
2018	DDX19B	DDX19B	chr16	+	70346511	70346560	70333061	70333257	70348804	70348858	2018	124	11	171	0	174	125	8.23946622412e-05	0.00196485754049	0.89	1.0	-0.11
40758	ARPP19	ARPP19	chr15	-	52856386	52856443	52849296	52849419	52861044	52861099	40758	45	155	76	611	182	125	8.27909481617e-05	0.00197293477858	0.166	0.079	0.087
27908	SYS1-DBNDD2	SYS1-DBNDD2	chr20	+	43992168	43992333	43991808	43991955	43994258	43994326	27908	146	10	222	0	290	125	8.30732605229e-05	0.00197691284139	0.863	1.0	-0.137
33403	GLMP	GLMP	chr1	-	156263110	156263220	156262477	156263000	156263808	156264027	33403	67	13	150	3	235	125	8.30251412696e-05	0.00197691284139	0.733	0.964	-0.231
8514	CARS	CARS	chr11	-	3068982	3069231	3063394	3063486	3078572	3078681	8514	15	51	96	96	374	125	8.31393004103e-05	0.00197711141323	0.09	0.251	-0.161
18763	SLC37A3	SLC37A3	chr7	-	140045015	140045063	140037083	140037149	140045668	140045770	18763	16	12	42	2	173	125	8.3355644382e-05	0.00198088156843	0.491	0.938	-0.447
285	G2E3	G2E3	chr14	+	31050281	31050322	31028328	31028478	31055923	31056021	285	43	10	124	2	166	125	8.3581093818e-05	0.00198486273247	0.764	0.979	-0.215
17435	MLLT4	MLLT4	chr6	+	168348532	168348624	168347386	168347581	168348972	168349158	17435	52	12	510	22	217	125	8.43447075852e-05	0.00200160972267	0.714	0.93	-0.216
12960	SPNS2	SPNS2	chr17	+	4436271	4436424	4435836	4435979	4436537	4436727	12960	114	1	2409	0	278	125	8.50601547928e-05	0.00201719126951	0.981	1.0	-0.019
14692	UBE2B	UBE2B	chr5	+	133716409	133716499	133710073	133710154	133724015	133724104	14692	260	14	257	0	215	125	8.56902661818e-05	0.00203072893604	0.915	1.0	-0.085
28933	GBF1	GBF1	chr10	+	104112214	104112275	104111599	104111708	104113356	104113411	28933	83	13	292	7	186	125	8.64927264254e-05	0.00204691488201	0.811	0.966	-0.155
40601	NEDD4L	NEDD4L	chr18	+	55895061	55895139	55833019	55833093	55912658	55912740	40601	0	40	21	67	203	125	8.64801125656e-05	0.00204691488201	0.0	0.162	-0.162
14946	RALGPS2	RALGPS2	chr1	+	178790746	178790839	178780449	178780539	178846632	178846770	14946	5	4	63	0	218	125	8.67240446248e-05	0.00205097278206	0.418	1.0	-0.582
30304	PTPRS	PTPRS	chr19	-	5218797	5218809	5218430	5218543	5219320	5219478	30304	44	170	6	0	137	125	8.71552482506e-05	0.00205974899797	0.191	1.0	-0.809
20051	ZDHHC5	ZDHHC5	chr11	+	57449893	57450015	57439492	57440666	57455979	57456137	20051	127	15	659	17	247	125	8.91409901465e-05	0.00210522636136	0.811	0.951	-0.14
23567	GGCT	GGCT	chr7	-	30540151	30540297	30538418	30538554	30544184	30544457	23567	175	9	722	124	271	125	8.96951168651e-05	0.00211685417681	0.9	0.729	0.171
31381	TLN1	TLN1	chr9	-	35704665	35704812	35704328	35704495	35705547	35705667	31381	203	7	1066	0	272	125	9.06011640212e-05	0.00213676578712	0.93	1.0	-0.07
27875	FAAP20	FAAP20	chr1	-	2124085	2124414	2120987	2121220	2125077	2125349	27875	9	56	48	69	454	125	9.08660477608e-05	0.00214153901284	0.042	0.161	-0.119
19022	ARRB2	ARRB2	chr17	+	4619441	4619486	4619267	4619328	4619706	4619966	19022	35	11	106	3	170	125	9.09803069475e-05	0.00214275818452	0.701	0.963	-0.262
18880	CDK4	CDK4	chr12	-	58145282	58145519	58144989	58145125	58145957	58146230	18880	1010	22	2317	13	362	125	9.19912380987e-05	0.0021637155055	0.941	0.984	-0.043
28819	BCL2L12	BCL2L12	chr19	+	50170278	50170418	50169941	50170056	50172107	50172194	28819	319	69	343	31	265	125	9.19964249888e-05	0.0021637155055	0.686	0.839	-0.153
4020	TIMP1	TIMP1	chrX	+	47442806	47442935	47441689	47441873	47444334	47444414	4020	1680	26	1882	5	254	125	9.28593268664e-05	0.00218251262898	0.97	0.995	-0.025
6203	RAD54L	RAD54L	chr1	+	46714015	46714080	46713366	46713418	46714183	46714270	6203	3	4	45	0	190	125	9.37920824713e-05	0.00220292466218	0.33	1.0	-0.67
20508	MFSD3	MFSD3	chr8	+	145735742	145735890	145734418	145735398	145735980	145736105	20508	34	9	259	8	273	125	9.43896773418e-05	0.00221415385833	0.634	0.937	-0.303
30876	HES4	HES4	chr1	-	935071	935167	934905	934993	935245	935552	30876	625	81	190	6	221	125	9.43994043138e-05	0.00221415385833	0.814	0.947	-0.133
16494	RBPMS	RBPMS	chr8	+	30423773	30423877	30416403	30416473	30428153	30429778	16494	11	3	662	2	229	125	9.4663658706e-05	0.00221883328081	0.667	0.994	-0.327
5763	ELP5	ELP5	chr17	+	7162144	7162245	7161906	7162002	7162889	7163259	5763	47	6	174	0	226	125	9.47476959321e-05	0.00221928506097	0.812	1.0	-0.188
32829	HPS1	HPS1	chr10	-	100189547	100189646	100188902	100189399	100190327	100190427	32829	101	15	206	92	224	125	9.49387269372e-05	0.00222224063845	0.79	0.555	0.235
11433	RBM18	RBM18	chr9	-	125006022	125006147	125001833	125004322	125007534	125007620	11433	17	57	9	162	250	125	9.52974440638e-05	0.00222911454824	0.13	0.027	0.103
29034	FAM60A	FAM60A	chr12	-	31457919	31458057	31451010	31451158	31478957	31479121	29034	164	97	242	262	263	125	9.55314134626e-05	0.00223306308086	0.446	0.305	0.141
25182	SEMA4C	SEMA4C	chr2	-	97532019	97532168	97531603	97531666	97533514	97533660	25182	284	18	184	0	274	125	9.64218251754e-05	0.00225234022162	0.878	1.0	-0.122
19478	SLC16A2	SLC16A2	chrX	+	73749047	73749276	73745584	73745728	73751167	73753764	19478	319	0	180	9	354	125	9.66105309174e-05	0.00225521094924	1.0	0.876	0.124
2701	PHYKPL	PHYKPL	chr5	-	177658669	177658867	177658405	177658524	177659492	177659823	2701	38	11	8	18	323	125	9.69883582803e-05	0.00226095038201	0.572	0.147	0.425
34447	COX18	COX18	chr4	-	73933745	73933850	73930966	73931130	73935033	73935476	34447	16	7	49	0	230	125	9.69263874503e-05	0.00226095038201	0.554	1.0	-0.446
8074	CAMK1	CAMK1	chr3	-	9802339	9802452	9801355	9801434	9803144	9803220	8074	115	0	153	16	238	125	9.71706467575e-05	0.00226365990692	1.0	0.834	0.166
7014	NADSYN1	NADSYN1	chr11	+	71192401	71192450	71191800	71191925	71192968	71193071	7014	55	13	197	7	174	125	9.74375700793e-05	0.0022667960974	0.752	0.953	-0.201
9980	BECN1	BECN1	chr17	-	40965965	40966026	40962149	40962946	40966541	40966691	9980	38	21	169	23	186	125	9.73924876478e-05	0.0022667960974	0.549	0.832	-0.283
10746	GRIP1	GRIP1	chr12	-	66770796	66770841	66765473	66765707	66770953	66771065	10746	25	27	0	16	170	125	9.76702417664e-05	0.00227066746598	0.405	0.0	0.405
28937	GBF1	GBF1	chr10	+	104120778	104120877	104119940	104120152	104121474	104121669	28937	116	7	371	0	224	125	9.77997730576e-05	0.00227213737162	0.902	1.0	-0.098
24223	CHCHD7	CHCHD7	chr8	+	57125320	57125468	57124314	57124396	57127156	57127226	24223	216	55	172	94	273	125	9.80510400467e-05	0.00227643159913	0.643	0.456	0.187
3417	SKA2	SKA2	chr17	-	57196679	57196856	57187307	57189706	57208641	57208728	3417	143	26	1228	495	302	125	9.84927659887e-05	0.00228513886588	0.695	0.507	0.188
4697	UFD1L	UFD1L	chr22	-	19462590	19462623	19459209	19459331	19466605	19466738	4697	46	2	131	51	158	125	9.86033438123e-05	0.00228615655329	0.948	0.67	0.278
27311	LTBP4	LTBP4	chr19	+	41129840	41129987	41129508	41129637	41131761	41131914	27311	394	1	192	10	272	125	9.89025950008e-05	0.00229154437153	0.995	0.898	0.097
1952	BMS1	BMS1	chr10	+	43312046	43312120	43297584	43297666	43312765	43312942	1952	165	11	367	2	199	125	9.93973503187e-05	0.00230145162211	0.904	0.991	-0.087
35378	KDM6A	KDM6A	chrX	+	44919853	44920009	44919266	44919401	44920568	44920664	35378	52	10	39	35	281	125	9.95832285321e-05	0.00230419856539	0.698	0.331	0.367
39772	G6PD	G6PD	chrX	-	153761156	153761343	153760781	153761017	153761790	153761884	39772	126	8	791	5	312	125	9.96641102652e-05	0.00230451398824	0.863	0.984	-0.121
5348	ODC1	ODC1	chr2	-	10584599	10584773	10583827	10583962	10585056	10585175	5348	2309	5	1428	20	299	125	0.000100033441704	0.0023114942551	0.995	0.968	0.027
5969	MTCH1	MTCH1	chr6	-	36945409	36945467	36944974	36945026	36945853	36945931	5969	1265	23	1594	0	183	125	0.000100505564515	0.00232083873639	0.974	1.0	-0.026
20906	FUNDC2	FUNDC2	chrX	+	154274783	154274859	154261677	154261828	154279944	154280076	20906	766	25	471	1	201	125	0.000100803068216	0.00232604580174	0.95	0.997	-0.047
26615	NRF1	NRF1	chr7	+	129350213	129350411	129348914	129349073	129351314	129351416	26615	128	10	184	0	323	125	0.000100866816312	0.00232604580174	0.832	1.0	-0.168
40178	GPI	GPI	chr19	+	34868407	34868491	34859487	34859607	34868639	34868786	40178	487	3	2081	0	209	125	0.000101736281344	0.00234451841903	0.99	1.0	-0.01
13307	SETD5	SETD5	chr3	+	9476507	9476566	9476017	9476169	9477411	9477590	13307	183	17	217	2	184	125	0.00010258720339	0.00236253917054	0.88	0.987	-0.107
24957	KLHL8	KLHL8	chr4	-	88106402	88106951	88104354	88104541	88116475	88116842	24957	48	9	258	5	674	125	0.000102838675756	0.0023651515039	0.497	0.905	-0.408
3484	RIF1	RIF1	chr2	+	152324987	152325065	152324513	152324660	152325154	152325270	3484	76	4	102	33	203	125	0.000102781760624	0.0023651515039	0.921	0.656	0.265
10106	AHCYL1	AHCYL1	chr1	+	110561672	110561741	110561173	110561272	110562169	110562248	10106	211	10	973	6	194	125	0.000103763244455	0.0023848147961	0.931	0.991	-0.06
27613	RAI2	RAI2	chrX	-	17855656	17855850	17818168	17820154	17878628	17878947	27613	14	0	2	7	319	125	0.00010392478242	0.00238692657102	1.0	0.101	0.899
35926	GALT	GALT	chr9	+	34647653	34647702	34647085	34647255	34647828	34647958	35926	23	9	44	0	174	125	0.000104828094374	0.00240606104354	0.647	1.0	-0.353
36679	ZDHHC17	ZDHHC17	chr12	+	77191213	77191317	77157853	77158109	77199096	77199219	36679	209	28	108	1	229	125	0.000105302514206	0.00241533236734	0.803	0.983	-0.18
14269	DDAH2	DDAH2	chr6	-	31696227	31696301	31695949	31696069	31696422	31696522	14269	1070	26	596	0	199	125	0.000105422083204	0.00241645748979	0.963	1.0	-0.037
2369	TMEM218	TMEM218	chr11	-	124972027	124972247	124971096	124971152	124972629	124972705	2369	3	8	14	0	345	125	0.000106233828151	0.00243181083706	0.12	1.0	-0.88
23977	RUFY3	RUFY3	chr4	+	71670064	71670133	71668672	71668700	71672232	71674339	23977	147	0	146	13	194	125	0.000106216352337	0.00243181083706	1.0	0.879	0.121
27949	ZMYND19	ZMYND19	chr9	-	140477434	140477615	140476530	140477138	140481418	140481559	27949	409	14	619	2	306	125	0.000106443205896	0.00243497715597	0.923	0.992	-0.069
31462	DAZAP2	DAZAP2	chr12	+	51634750	51634900	51634126	51634245	51636113	51637717	31462	619	33	1462	28	275	125	0.000106616621283	0.00243731713017	0.895	0.96	-0.065
31299	TNIP1	TNIP1	chr5	-	150422100	150422232	150418657	150418786	150422456	150422522	31299	335	2	2825	1	257	125	0.000108850637613	0.00248507238489	0.988	0.999	-0.011
861	MMS19	MMS19	chr10	-	99243859	99243908	99240698	99240799	99258029	99258366	861	29	9	200	7	174	125	0.000108827818746	0.00248507238489	0.698	0.954	-0.256
17205	PSMC5	PSMC5	chr17	+	61908168	61908295	61907630	61907861	61908395	61908586	17205	692	13	2046	1	252	125	0.000110054942382	0.00250940334389	0.964	0.999	-0.035
17430	CUL9	CUL9	chr6	+	43154697	43154833	43153692	43154193	43154983	43155177	17430	30	9	55	0	261	125	0.000110062834886	0.00250940334389	0.615	1.0	-0.385
11593	EPN2	EPN2	chr17	+	19188932	19189103	19186262	19187027	19213197	19213310	11593	8	21	2	90	296	125	0.000110299267012	0.00251312186301	0.139	0.009	0.13
839	WDTC1	WDTC1	chr1	+	27620512	27620607	27618705	27618888	27621004	27621120	839	63	7	238	1	220	125	0.00011037724574	0.00251322754619	0.836	0.993	-0.157
2222	NFKB1	NFKB1	chr4	+	103455004	103455042	103450992	103451071	103459014	103459113	2222	64	17	96	3	163	125	0.000110863536543	0.00252262395103	0.743	0.961	-0.218
28735	PPP2R5B	PPP2R5B	chr11	+	64695537	64695630	64695273	64695375	64695766	64695897	28735	101	9	175	0	218	125	0.000111284326325	0.0025305184436	0.865	1.0	-0.135
10713	RECQL4	RECQL4	chr8	-	145738954	145739096	145738768	145738864	145739311	145739491	10713	59	7	224	1	267	125	0.000111549564058	0.00253255270878	0.798	0.991	-0.193
12434	HAUS8	HAUS8	chr19	-	17173507	17173589	17170806	17170902	17179840	17179896	12434	54	6	199	0	207	125	0.000111595499891	0.00253255270878	0.845	1.0	-0.155
34937	PDS5A	PDS5A	chr4	-	39868480	39868617	39864955	39865079	39871013	39871082	34937	119	6	565	0	262	125	0.000111584511078	0.00253255270878	0.904	1.0	-0.096
553	ATP6V1H	ATP6V1H	chr8	-	54723723	54723777	54714358	54714456	54727221	54727326	553	74	9	375	5	179	125	0.000112967903487	0.00256200140086	0.852	0.981	-0.129
12440	CDK11B	CDK11B	chr1	-	1643702	1643839	1577746	1577869	1647784	1647917	12440	283	31	303	8	262	125	0.000113301322432	0.00256786356951	0.813	0.948	-0.135
36925	CNOT1	CNOT1	chr16	-	58581469	58581586	58581089	58581200	58583622	58583802	36925	231	8	754	0	242	125	0.000113814102827	0.00257778035405	0.937	1.0	-0.063
32233	BTG3	BTG3	chr21	-	18977177	18977315	18970934	18971142	18981289	18981470	32233	1438	28	932	2	263	125	0.000114117222959	0.00258293857091	0.961	0.996	-0.035
11967	PICALM	PICALM	chr11	-	85701292	85701442	85694908	85695016	85707868	85707972	11967	157	94	724	741	275	125	0.000114245389387	0.00258413267559	0.432	0.308	0.124
6654	SSR4	SSR4	chrX	+	153061117	153061311	153060128	153060209	153061888	153062007	6654	20	868	56	912	319	125	0.00011445041756	0.00258706260485	0.009	0.023	-0.014
18820	CAPRIN2	CAPRIN2	chr12	-	30886562	30886645	30884276	30884444	30887901	30888140	18820	14	67	13	8	208	125	0.000114991784317	0.00259758633156	0.112	0.494	-0.382
24785	FBXO7	FBXO7	chr22	+	32887072	32887168	32883731	32883815	32889091	32889268	24785	490	12	989	0	221	125	0.000116226565253	0.00262374962984	0.958	1.0	-0.042
28689	CCT6A	CCT6A	chr7	+	56120114	56120178	56119377	56119678	56122061	56122196	28689	592	5	2296	0	189	125	0.000116693932875	0.00263256595903	0.987	1.0	-0.013
1680	TMBIM4	TMBIM4	chr12	-	66532503	66532514	66530715	66531946	66539620	66539738	1680	9	8	25	0	136	125	0.000117176377155	0.00264171058707	0.508	1.0	-0.492
32792	PDLIM2	PDLIM2	chr8	+	22449063	22449181	22447108	22447254	22451245	22451345	32792	42	9	303	8	243	125	0.000117419551908	0.00264545246863	0.706	0.951	-0.245
23159	AKT2	AKT2	chr19	-	40745951	40746017	40744811	40744880	40747844	40747976	23159	445	19	744	6	191	125	0.000118297236146	0.0026617266502	0.939	0.988	-0.049
30114	MYOF	MYOF	chr10	-	95083026	95083115	95082834	95082930	95085582	95085722	30114	4	0	2265	2	214	125	0.000118255835614	0.0026617266502	1.0	0.998	0.002
23100	CCT7	CCT7	chr2	+	73478353	73478560	73477433	73477566	73479767	73480150	23100	1298	16	4240	8	332	125	0.00011854418344	0.00266553285966	0.968	0.995	-0.027
12197	FAM214A	FAM214A	chr15	-	52879252	52879416	52876941	52877141	52885774	52885933	12197	37	36	19	1	289	125	0.000120210871475	0.00270123681554	0.308	0.892	-0.584
36648	TCTN3	TCTN3	chr10	-	97440228	97440366	97423152	97424057	97442407	97442561	36648	205	0	323	18	263	125	0.000120622782077	0.00270871657681	1.0	0.895	0.105
12121	PABPC4	PABPC4	chr1	-	40029507	40029594	40029285	40029413	40030094	40030214	12121	275	53	724	64	212	125	0.000120864727557	0.00271059717534	0.754	0.87	-0.116
40279	LARS	LARS	chr5	-	145532736	145532790	145531424	145531565	145533296	145533373	40279	136	8	535	2	179	125	0.000120828921695	0.00271059717534	0.922	0.995	-0.073
34122	SECISBP2	SECISBP2	chr9	+	91954778	91954868	91953372	91953495	91956261	91956394	34122	82	11	257	4	215	125	0.00012102579346	0.00271243419901	0.813	0.974	-0.161
39361	PCSK7	PCSK7	chr11	-	117096646	117096737	117095416	117095471	117097872	117098038	39361	51	5	298	0	216	125	0.000121554068946	0.00272249335597	0.855	1.0	-0.145
32872	ANKRD13D	ANKRD13D	chr11	+	67057299	67057436	67056815	67057021	67057548	67057684	32872	1	15	33	24	262	125	0.000122445096205	0.00274065875686	0.031	0.396	-0.365
37634	MCAT	MCAT	chr22	-	43533086	43533304	43528211	43529492	43537167	43537255	37634	60	30	308	53	343	125	0.000123707084283	0.00276709814896	0.422	0.679	-0.257
14662	RELB	RELB	chr19	+	45535791	45536007	45532145	45532250	45537501	45537570	14662	580	25	322	1	341	125	0.000124443305888	0.00278175029757	0.895	0.992	-0.097
18382	RNF8	RNF8	chr6	+	37339287	37339350	37336153	37336994	37342395	37342485	18382	40	5	224	0	188	125	0.000125073234729	0.00279218866951	0.842	1.0	-0.158
25171	SMO	SMO	chr7	+	128849129	128849238	128848599	128848692	128850203	128850389	25171	213	17	143	0	234	125	0.000125034234908	0.00279218866951	0.87	1.0	-0.13
40247	CIT	CIT	chr12	-	120151272	120151453	120151007	120151099	120152001	120152139	40247	18	4	156	0	306	125	0.000125923529474	0.00280934082553	0.648	1.0	-0.352
9341	ERLEC1	ERLEC1	chr2	+	54035435	54035597	54028849	54028979	54036350	54036410	9341	152	4	445	60	287	125	0.000126194889664	0.0028135630963	0.943	0.764	0.179
32385	HMGCR	HMGCR	chr5	+	74652167	74652273	74651189	74651347	74654481	74654652	32385	358	2	2053	0	231	125	0.000126430956633	0.00281699351229	0.99	1.0	-0.01
25412	CDC42SE1	CDC42SE1	chr1	-	151027491	151027602	151026706	151026797	151028152	151028469	25412	396	11	1135	3	236	125	0.000127294749143	0.00283439666253	0.95	0.995	-0.045
23435	ODF2	ODF2	chr9	+	131231461	131231632	131223220	131223346	131233586	131233747	23435	199	23	336	9	296	125	0.000128774812846	0.00286549044585	0.785	0.94	-0.155
29808	DAG1	DAG1	chr3	+	49530255	49530406	49507564	49507866	49547851	49548252	29808	0	54	17	72	276	125	0.000133289396571	0.00296402403744	0.0	0.097	-0.097
33412	INPP5A	INPP5A	chr10	+	134594352	134594421	134591174	134591286	134595364	134595452	33412	116	14	177	2	194	125	0.000134231139373	0.00298303027499	0.842	0.983	-0.141
10617	RPS6KA1	RPS6KA1	chr1	+	26873357	26873474	26863415	26863460	26873679	26873761	10617	132	7	394	0	242	125	0.000134460629594	0.00298425962107	0.907	1.0	-0.093
24157	ZNF542P	ZNF542P	chr19	+	56886054	56886194	56884899	56884992	56888235	56891196	24157	7	34	33	28	265	125	0.000134387608706	0.00298425962107	0.089	0.357	-0.268
39031	APP	APP	chr21	-	27277335	27277389	27269884	27269985	27284052	27284274	39031	3722	54	5638	148	179	125	0.000135038304291	0.00299514084883	0.98	0.964	0.016
29761	SRRM1	SRRM1	chr1	+	24989673	24989715	24989150	24989295	24993305	24993416	29761	271	64	228	107	167	125	0.000136554574869	0.00302681253015	0.76	0.615	0.145
28594	PCSK5	PCSK5	chr9	+	78799588	78799673	78796313	78796507	78803493	78803591	28594	102	16	335	11	210	125	0.000137583021646	0.00304763735344	0.791	0.948	-0.157
37261	RPN2	RPN2	chr20	+	35854090	35854205	35852280	35852372	35856952	35857147	37261	1319	7	2931	0	240	125	0.000137706007565	0.00304839112871	0.99	1.0	-0.01
21776	POMGNT1	POMGNT1	chr1	-	46659235	46659311	46658976	46659060	46659526	46659597	21776	192	13	730	9	201	125	0.00013810765684	0.00305530870535	0.902	0.981	-0.079
40925	CEP170B	CEP170B	chr14	+	105334760	105334892	105331649	105331850	105342592	105342682	40925	144	13	190	1	257	125	0.000138490239801	0.00306179583065	0.843	0.989	-0.146
20055	ZDHHC5	ZDHHC5	chr11	+	57464232	57464345	57463391	57463515	57466030	57466890	20055	185	15	736	13	238	125	0.000138633577868	0.00306298868239	0.866	0.967	-0.101
29033	FAM60A	FAM60A	chr12	-	31457915	31458057	31451010	31451158	31478957	31479121	29033	173	97	261	262	267	125	0.000139299226925	0.00307571256976	0.455	0.318	0.137
15146	TTC33	TTC33	chr5	-	40728446	40728578	40711677	40716600	40730363	40730445	15146	61	8	119	0	257	125	0.000140131264434	0.00309209154515	0.788	1.0	-0.212
17298	ASCC2	ASCC2	chr22	-	30221610	30221769	30221075	30221246	30228233	30228331	17298	112	19	358	15	284	125	0.000140508127436	0.00309841216923	0.722	0.913	-0.191
27571	ILF2	ILF2	chr1	-	153642311	153642354	153640928	153641033	153642646	153642706	27571	931	22	1376	6	168	125	0.000140866375029	0.00310431443054	0.969	0.994	-0.025
13608	MEMO1	MEMO1	chr2	-	32108454	32108531	32094916	32095021	32117060	32117203	13608	54	15	413	27	202	125	0.000141283744655	0.00310951275648	0.69	0.904	-0.214
21606	EVI5	EVI5	chr1	-	93128976	93129009	93101758	93101893	93131495	93131549	21606	30	4	17	20	158	125	0.000141199880983	0.00310951275648	0.856	0.402	0.454
38078	ZNF142	ZNF142	chr2	-	219516423	219516545	219515081	219515249	219520872	219521186	38078	23	0	37	21	247	125	0.000142890613383	0.00314285978139	1.0	0.471	0.529
9398	ADAM15	ADAM15	chr1	+	155034379	155034593	155033238	155033308	155034720	155034845	9398	67	68	64	154	339	125	0.000143109709371	0.00314565973106	0.266	0.133	0.133
7779	ANKRD9	ANKRD9	chr14	-	102974977	102975183	102974811	102974886	102975865	102976128	7779	38	6	191	1	331	125	0.000143777067432	0.00315830291459	0.705	0.986	-0.281
12027	PPP1R9B	PPP1R9B	chr17	-	48217457	48217593	48216793	48216946	48218633	48218738	12027	326	15	431	2	261	125	0.00014443714183	0.00317077000399	0.912	0.99	-0.078
28815	BCL2L12	BCL2L12	chr19	+	50170275	50170418	50169941	50170056	50176954	50177173	28815	321	12	375	0	268	125	0.000145055436581	0.00318230454594	0.926	1.0	-0.074
22764	HM13	HM13	chr20	+	30155880	30156027	30154012	30154098	30156922	30157370	22764	24	219	93	2305	272	125	0.000145451444445	0.00318895079862	0.048	0.018	0.03
34372	P4HB	P4HB	chr17	-	79813017	79813155	79805118	79805223	79817056	79817263	34372	1352	19	4031	2	263	125	0.000146632154128	0.00321278175042	0.971	0.999	-0.028
15068	ADRBK1	ADRBK1	chr11	+	67051177	67051244	67050598	67050699	67051324	67051420	15068	125	13	479	9	192	125	0.00014697138118	0.003218156735	0.862	0.972	-0.11
36198	DIAPH1	DIAPH1	chr5	-	140909169	140909264	140908738	140908840	140913901	140914000	36198	63	5	1177	6	220	125	0.000147950557061	0.00323752853727	0.877	0.991	-0.114
1019	RAF1	RAF1	chr3	-	12647699	12647798	12645634	12645788	12650264	12650422	1019	489	18	527	53	224	125	0.00014810400526	0.00323881815715	0.938	0.847	0.091
16739	GMPPB	GMPPB	chr3	-	49760404	49760547	49758908	49759580	49760686	49760735	16739	138	8	284	0	268	125	0.000148605812581	0.00324771937852	0.889	1.0	-0.111
25318	NAV2	NAV2	chr11	+	20072834	20072879	20070273	20070741	20075625	20075786	25318	4	14	94	41	170	125	0.000149262110607	0.00325998343294	0.174	0.628	-0.454
22645	MAP3K6	MAP3K6	chr1	-	27691151	27691175	27690694	27690885	27691263	27691403	22645	30	26	53	9	149	125	0.000149491821624	0.00326227551724	0.492	0.832	-0.34
7155	BCAS2	BCAS2	chr1	-	115119308	115119379	115118210	115118372	115123919	115124012	7155	357	20	492	5	196	125	0.000149557454114	0.00326227551724	0.919	0.984	-0.065
38073	RAD23A	RAD23A	chr19	+	13059310	13059366	13058990	13059172	13059499	13059627	38073	293	14	1049	10	181	125	0.000149671583418	0.00326268818102	0.935	0.986	-0.051
9089	PDCD6	PDCD6	chr5	+	311407	311517	304291	304336	314531	315089	9089	197	18	525	11	235	125	0.000150097956126	0.00326990258139	0.853	0.962	-0.109
40497	SUV420H1	SUV420H1	chr11	-	67947598	67947667	67942484	67942650	67953247	67953395	40497	141	14	166	1	194	125	0.000150770687153	0.00328247135156	0.866	0.991	-0.125
34441	TESK1	TESK1	chr9	+	35607323	35607406	35606233	35606282	35607578	35607669	34441	67	12	71	0	208	125	0.00015114890418	0.00328861628472	0.77	1.0	-0.23
37799	HSPD1	HSPD1	chr2	-	198354920	198355020	198353725	198353971	198358047	198358216	37799	8421	54	7113	0	225	125	0.000151453829602	0.00329315979239	0.989	1.0	-0.011
7891	RSU1	RSU1	chr10	-	16858971	16859083	16824032	16824083	16859313	16859453	7891	85	4	677	155	237	125	0.00015281640606	0.003320680154	0.918	0.697	0.221
11196	LZTFL1	LZTFL1	chr3	-	45879418	45879543	45877081	45877276	45883480	45883650	11196	44	12	89	2	250	125	0.000153451843415	0.00333237501277	0.647	0.957	-0.31
20544	USP16	USP16	chr21	+	30398029	30398092	30396937	30397098	30400193	30400295	20544	15	174	0	168	188	125	0.000154501208798	0.00335303826668	0.054	0.0	0.054
40439	CCHCR1	CCHCR1	chr6	-	31112463	31112565	31111038	31111190	31112661	31112850	40439	94	0	145	17	227	125	0.000154800490647	0.00335740709715	1.0	0.824	0.176
14948	RALGPS2	RALGPS2	chr1	+	178802558	178802685	178780449	178780539	178846632	178846770	14948	10	4	88	0	252	125	0.000155776624756	0.00337430681235	0.554	1.0	-0.446
28053	LPCAT3	LPCAT3	chr12	-	7087502	7087669	7086759	7086907	7087764	7087851	28053	135	8	268	0	292	125	0.000155692410292	0.00337430681235	0.878	1.0	-0.122
14214	IRF7	IRF7	chr11	-	614173	614399	613950	614037	614475	614534	14214	155	14	127	0	351	125	0.000156114186587	0.00337948259379	0.798	1.0	-0.202
12082	GTPBP1	GTPBP1	chr22	+	39104849	39104961	39101806	39102152	39111911	39112092	12082	366	26	191	1	237	125	0.000157479367602	0.00340473373438	0.881	0.99	-0.109
33007	UBTF	UBTF	chr17	-	42288159	42288315	42287685	42287841	42288406	42288520	33007	290	23	297	4	281	125	0.000157444151733	0.00340473373438	0.849	0.971	-0.122
37717	MARS	MARS	chr12	+	57883678	57883754	57882801	57882892	57883989	57884162	37717	93	7	425	2	201	125	0.000157644290354	0.0034061504047	0.892	0.992	-0.1
36969	TPRA1	TPRA1	chr3	-	127295663	127295736	127295459	127295539	127295832	127295919	36969	110	12	286	4	198	125	0.00015776943263	0.00340670631214	0.853	0.978	-0.125
13364	ENO2	ENO2	chr12	+	7031218	7031327	7030743	7030945	7031506	7031565	13364	29	7	943	28	234	125	0.000158060860638	0.00341084985664	0.689	0.947	-0.258
37389	PDLIM7	PDLIM7	chr5	-	176916771	176917032	176916393	176916628	176917870	176917907	37389	118	11	250	2	386	125	0.000160064350538	0.00345191010965	0.776	0.976	-0.2
8416	LRP8	LRP8	chr1	-	53728117	53728236	53727739	53727879	53729840	53730068	8416	159	11	259	1	244	125	0.000160547068346	0.00346014272835	0.881	0.993	-0.112
11044	SIRT7	SIRT7	chr17	-	79872479	79872578	79872169	79872406	79873315	79873388	11044	142	12	147	0	224	125	0.000161202871606	0.00347075199105	0.868	1.0	-0.132
24354	AMFR	AMFR	chr16	-	56423096	56423287	56419830	56419934	56435644	56435755	24354	776	21	759	3	316	125	0.000161241892429	0.00347075199105	0.936	0.99	-0.054
16378	BAP1	BAP1	chr3	-	52439125	52439310	52438468	52438602	52439780	52439928	16378	328	10	519	0	310	125	0.000161358963385	0.00347109162415	0.93	1.0	-0.07
14161	TRPT1	TRPT1	chr11	-	63992272	63992442	63992014	63992189	63992970	63993052	14161	209	8	468	0	295	125	0.000162222508552	0.00348747862174	0.917	1.0	-0.083
17292	UHRF1BP1	UHRF1BP1	chr6	+	34803932	34804125	34803070	34803241	34823393	34823480	17292	22	5	104	0	318	125	0.000163539034568	0.00351357720162	0.634	1.0	-0.366
3272	ILK	ILK	chr11	+	6630301	6630387	6630114	6630198	6630529	6630639	3272	287	9	1283	3	211	125	0.00016415546794	0.00352461126276	0.95	0.996	-0.046
24803	MFSD12	MFSD12	chr19	-	3548120	3548265	3547845	3548028	3550981	3551192	24803	168	8	470	1	270	125	0.000165340769221	0.00354561794722	0.907	0.995	-0.088
24809	C5orf45	C5orf45	chr5	-	179271151	179271227	179268906	179269064	179280377	179280437	24809	11	10	37	2	201	125	0.000165291920783	0.00354561794722	0.406	0.92	-0.514
16774	TMEM230	TMEM230	chr20	-	5092145	5092251	5089977	5090091	5093388	5093733	16774	5	5	0	32	231	125	0.000166163070428	0.00356102320039	0.351	0.0	0.351
2034	MAK16	MAK16	chr8	+	33347802	33347857	33346505	33346657	33353059	33353134	2034	80	12	210	4	180	125	0.000168158990477	0.00360154517854	0.822	0.973	-0.151
39644	RAD51AP1	RAD51AP1	chr12	+	4654947	4654998	4652928	4653070	4655474	4655584	39644	10	7	28	153	176	125	0.000168500055835	0.0036052319819	0.504	0.115	0.389
9387	ADAM15	ADAM15	chr1	+	155034379	155034451	155033238	155033308	155034720	155034845	9387	7	68	65	154	197	125	0.000168541544152	0.0036052319819	0.061	0.211	-0.15
13626	HEXA	HEXA	chr15	-	72638867	72639051	72638575	72638666	72640388	72640475	13626	363	10	600	0	309	125	0.000168676331899	0.0036058643428	0.936	1.0	-0.064
2142	TMED5	TMED5	chr1	-	93624371	93624442	93621856	93622040	93625685	93625783	2142	44	228	37	470	196	125	0.000168800281634	0.00360626437097	0.11	0.048	0.062
5225	FAM53B	FAM53B	chr10	-	126384726	126384781	126370175	126370948	126395204	126395456	5225	61	20	49	1	180	125	0.000169926728135	0.00362806798737	0.679	0.971	-0.292
21651	SLC1A4	SLC1A4	chr2	+	65245678	65245813	65245204	65245399	65248045	65251000	21651	375	27	230	2	260	125	0.000170246559684	0.00363263331709	0.87	0.982	-0.112
13850	IKBKE	IKBKE	chr1	+	206646538	206646657	206644498	206644588	206647673	206647814	13850	10	4	141	1	244	125	0.000170832691182	0.00364060613273	0.562	0.986	-0.424
30960	USPL1	USPL1	chr13	+	31195209	31195376	31191829	31192193	31195900	31196029	30960	12	21	27	6	292	125	0.000170794010479	0.00364060613273	0.197	0.658	-0.461
15133	SRSF7	SRSF7	chr2	-	38973285	38973321	38970740	38972329	38973835	38973889	15133	1419	202	1276	115	161	125	0.000171978551759	0.00366274767662	0.845	0.896	-0.051
22011	SUCO	SUCO	chr1	+	172520651	172520766	172502257	172502637	172525008	172525163	22011	64	7	222	1	240	125	0.000172709329593	0.00367602689844	0.826	0.991	-0.165
33354	ACYP1	ACYP1	chr14	-	75528386	75528465	75519927	75520362	75530656	75530752	33354	2	8	19	2	204	125	0.000173571203361	0.00369207821029	0.133	0.853	-0.72
3259	SENP3-EIF4A1	SENP3-EIF4A1	chr17	+	7474690	7474797	7474200	7474251	7477577	7477626	3259	133	7	378	0	232	125	0.000174440695617	0.00370827156166	0.911	1.0	-0.089
14204	SMARCA2	SMARCA2	chr9	+	2170418	2170472	2161685	2161903	2181570	2181676	14204	24	217	31	91	179	125	0.000174694038705	0.00371135481608	0.072	0.192	-0.12
17102	ARFGAP2	ARFGAP2	chr11	-	47197401	47197474	47193831	47193884	47198066	47198185	17102	79	10	105	0	198	125	0.000175659321112	0.00372954994787	0.833	1.0	-0.167
15441	FRYL	FRYL	chr4	-	48551489	48551640	48550706	48550810	48552608	48552721	15441	26	10	129	6	276	125	0.000176214692213	0.00373902481285	0.541	0.907	-0.366
36645	TCTN3	TCTN3	chr10	-	97442407	97442561	97440228	97440366	97442857	97442952	36645	206	9	351	0	279	125	0.000176482524296	0.00374239055852	0.911	1.0	-0.089
10880	NRG1	NRG1	chr8	+	32607078	32607102	32600192	32600251	32611889	32611992	10880	7	3	6	50	149	125	0.000177651844231	0.00376485677063	0.662	0.091	0.571
18774	SLC37A3	SLC37A3	chr7	-	140043211	140043363	140037083	140037149	140045668	140045770	18774	76	12	143	2	277	125	0.000178056482747	0.00377109984597	0.741	0.97	-0.229
382	STK16	STK16	chr2	+	220111834	220111968	220111378	220111598	220112136	220112257	382	86	16	296	12	259	125	0.00017922052377	0.00379340883789	0.722	0.923	-0.201
8129	MARCH6	MARCH6	chr5	+	10381911	10382055	10378870	10378944	10387105	10387178	8129	554	27	560	6	269	125	0.000179385646413	0.00379456008104	0.905	0.977	-0.072
23506	NBR1	NBR1	chr17	+	41354671	41354729	41353702	41353797	41355697	41355803	23506	153	14	307	4	183	125	0.000179596891181	0.0037966849272	0.882	0.981	-0.099
33482	PQLC1	PQLC1	chr18	-	77693968	77694022	77662419	77664183	77703328	77703462	33482	146	84	28	45	179	125	0.00017971043957	0.00379674312157	0.548	0.303	0.245
37869	SMARCC2	SMARCC2	chr12	-	56558086	56558152	56555635	56557549	56558431	56558515	37869	17	14	61	7	191	125	0.000182359320617	0.0038503322236	0.443	0.851	-0.408
35616	NCOR2	NCOR2	chr12	-	124839382	124839485	124839023	124839128	124839977	124840117	35616	366	12	462	0	228	125	0.000183094267816	0.00386346943936	0.944	1.0	-0.056
36145	SLC35F5	SLC35F5	chr2	-	114475329	114475427	114472734	114472772	114476730	114476885	36145	70	9	738	15	223	125	0.000183444476407	0.00386847711847	0.813	0.965	-0.152
17044	MELK	MELK	chr9	+	36594624	36594768	36589532	36589649	36597218	36597287	17044	26	9	526	29	269	125	0.000184820886077	0.00389510585737	0.573	0.894	-0.321
22071	CNOT2	CNOT2	chr12	+	70726546	70726626	70713077	70713144	70729217	70729343	22071	66	37	102	17	205	125	0.000184959837627	0.00389563842397	0.521	0.785	-0.264
22016	ERLIN1	ERLIN1	chr10	-	101927104	101927163	101923760	101923852	101933964	101934038	22016	55	5	319	0	184	125	0.000185805221489	0.00391104012898	0.882	1.0	-0.118
12961	SPNS2	SPNS2	chr17	+	4433926	4434078	4428351	4428488	4434347	4434414	12961	159	6	3028	11	277	125	0.000185981546958	0.00391234846603	0.923	0.992	-0.069
14665	DNM1L	DNM1L	chr12	+	32891197	32891230	32890038	32890095	32892997	32893174	14665	30	29	165	50	158	125	0.000186641633355	0.0039238254551	0.45	0.723	-0.273
32165	FAM204A	FAM204A	chr10	-	120101238	120101439	120095693	120095935	120101781	120101839	32165	138	35	308	28	326	125	0.000187074052373	0.00393050498266	0.602	0.808	-0.206
26669	FAM53C	FAM53C	chr5	+	137676872	137677102	137673703	137673996	137677497	137677555	26669	494	21	238	0	355	125	0.000187589914435	0.00393892842393	0.892	1.0	-0.108
14036	NAGK	NAGK	chr2	+	71297631	71297716	71295407	71295842	71299770	71299881	14036	5	6	79	5	210	125	0.000188051477852	0.00394620210841	0.332	0.904	-0.572
38960	TRMU	TRMU	chr22	+	46751886	46751969	46751340	46751485	46752738	46753237	38960	28	8	107	2	208	125	0.000190932343502	0.00400420412921	0.678	0.97	-0.292
30974	PYCR1	PYCR1	chr17	-	79892201	79892365	79890261	79891252	79892801	79893023	30974	39	6	358	4	289	125	0.000191174156923	0.00400682324736	0.738	0.975	-0.237
28347	PPP4C	PPP4C	chr16	+	30092520	30092631	30087635	30087796	30093804	30093855	28347	152	33	362	28	236	125	0.000192509250639	0.0040323392426	0.709	0.873	-0.164
36439	MLLT10	MLLT10	chr10	+	21906040	21906136	21903759	21903853	21940601	21940697	36439	40	13	124	6	221	125	0.000192669224007	0.00403322478208	0.635	0.921	-0.286
11703	TMEM70	TMEM70	chr8	+	74891313	74891406	74890990	74891096	74893389	74895018	11703	43	73	25	124	218	125	0.000193087295856	0.00403950882442	0.252	0.104	0.148
34231	PLEKHG3	PLEKHG3	chr14	+	65196960	65197030	65194310	65194700	65197359	65197406	34231	22	5	156	1	195	125	0.000196585611864	0.00411018654506	0.738	0.99	-0.252
22709	ST6GALNAC6	ST6GALNAC6	chr9	-	130660234	130660289	130658520	130658611	130661781	130661927	22709	0	5	20	2	180	125	0.000197731432702	0.0041316223999	0.0	0.874	-0.874
3969	CDC42	CDC42	chr1	+	22400586	22400712	22379119	22379235	22404921	22405076	3969	109	286	135	616	251	125	0.00019903103659	0.00415624348682	0.16	0.098	0.062
28765	CAST	CAST	chr5	+	96086290	96086386	96084221	96084317	96089763	96089865	28765	312	2	1909	0	221	125	0.000199375715015	0.00416090560422	0.989	1.0	-0.011
27665	RAB15	RAB15	chr14	-	65418320	65418381	65417791	65417869	65419228	65419289	27665	28	4	251	0	186	125	0.000199727889549	0.00416422938162	0.825	1.0	-0.175
33597	LRRFIP2	LRRFIP2	chr3	-	37132957	37133029	37125126	37125297	37136282	37136399	33597	55	2	293	82	197	125	0.000199778017491	0.00416422938162	0.946	0.694	0.252
39754	RELL2	RELL2	chr5	+	141018521	141018588	141018361	141018427	141019030	141019216	39754	2	4	64	2	192	125	0.00020012548557	0.00416893625502	0.246	0.954	-0.708
36335	TNFRSF25	TNFRSF25	chr1	-	6523131	6523187	6522922	6523030	6524434	6524513	36335	8	15	21	3	181	125	0.000200745592805	0.00417931347159	0.269	0.829	-0.56
29625	DBN1	DBN1	chr5	-	176894481	176894628	176894255	176894333	176894743	176894818	29625	1493	19	2982	1	272	125	0.00020134087404	0.00418722162355	0.973	0.999	-0.026
5981	ERBB2IP	ERBB2IP	chr5	+	65367996	65368119	65349233	65350779	65370851	65371058	5981	46	32	86	160	248	125	0.000201369827116	0.00418722162355	0.42	0.213	0.207
14053	C11orf1	C11orf1	chr11	+	111753859	111753926	111753091	111753322	111754494	111754797	14053	147	2	143	18	192	125	0.000201893426937	0.00419556334401	0.98	0.838	0.142
27112	DCTN4	DCTN4	chr5	-	150121675	150121719	150112929	150113037	150133040	150133219	27112	98	12	139	1	169	125	0.00020270118657	0.00420979652205	0.858	0.99	-0.132
33006	UBTF	UBTF	chr17	-	42288657	42288699	42288406	42288520	42288973	42289115	33006	268	12	333	0	167	125	0.000203615115018	0.00422621608809	0.944	1.0	-0.056
39336	PDCD4	PDCD4	chr10	+	112635723	112635828	112631552	112631776	112640990	112641293	39336	125	15	91	0	230	125	0.000205079798775	0.00425404028113	0.819	1.0	-0.181
17810	SLC5A6	SLC5A6	chr2	-	27427658	27427799	27427328	27427458	27428217	27428372	17810	41	4	355	0	266	125	0.000205490969113	0.00425999064099	0.828	1.0	-0.172
20468	TSPAN9	TSPAN9	chr12	+	3192818	3192885	3186520	3186619	3310342	3310422	20468	53	12	140	4	192	125	0.000206226126493	0.00427264625312	0.742	0.958	-0.216
11053	ZDHHC16	ZDHHC16	chr10	+	99213555	99213603	99213286	99213420	99214470	99214556	11053	17	21	220	72	173	125	0.000207309895556	0.00429250483439	0.369	0.688	-0.319
29005	RBBP7	RBBP7	chrX	-	16870871	16870998	16870168	16870245	16871804	16871965	29005	285	8	1014	0	252	125	0.000208499313479	0.00431452564873	0.946	1.0	-0.054
15065	CMTM7	CMTM7	chr3	+	32490945	32491044	32483331	32483505	32493883	32493965	15065	42	13	971	73	224	125	0.000209042632892	0.00432315808325	0.643	0.881	-0.238
23777	CERS5	CERS5	chr12	-	50537734	50537840	50536856	50536987	50560883	50561316	23777	159	9	257	0	231	125	0.000209352753248	0.00432696028245	0.905	1.0	-0.095
3861	NAB1	NAB1	chr2	+	191548463	191548553	191537826	191537878	191550201	191550364	3861	160	22	194	5	215	125	0.000209658141709	0.00433066015677	0.809	0.958	-0.149
2333	PELP1	PELP1	chr17	-	4579330	4579457	4579091	4579179	4579651	4579802	2333	114	7	381	1	252	125	0.000209813089614	0.00433124997283	0.89	0.995	-0.105
23431	ODF2	ODF2	chr9	+	131219476	131219716	131218284	131218534	131221845	131221936	23431	36	122	88	127	365	125	0.000210878643061	0.00435062573174	0.092	0.192	-0.1
39202	PREPL	PREPL	chr2	-	44548965	44549039	44544747	44548584	44549869	44549993	39202	48	6	148	0	199	125	0.000211183890535	0.0043543017815	0.834	1.0	-0.166
26395	DNAJC19	DNAJC19	chr3	-	180704785	180704810	180703713	180703784	180705810	180705884	26395	14	43	37	27	150	125	0.00021164557966	0.00436119706782	0.213	0.533	-0.32
8370	EZR	EZR	chr6	-	159208139	159208235	159206340	159206615	159210319	159210403	8370	2665	48	8140	71	221	125	0.000212251023639	0.00437104451807	0.969	0.985	-0.016
1162	FAM120A	FAM120A	chr9	+	96320862	96321000	96320108	96320292	96323390	96323532	1162	91	11	652	15	263	125	0.000213414834631	0.00439237210399	0.797	0.954	-0.157
39163	HDLBP	HDLBP	chr2	-	242178063	242178202	242176029	242176184	242179016	242179235	39163	1646	27	2520	12	264	125	0.000213629346038	0.00439414791718	0.967	0.99	-0.023
13243	FBXO16	FBXO16	chr8	-	28331288	28331324	28321128	28321335	28340864	28340979	13243	5	6	23	0	161	125	0.000213787170595	0.00439475630591	0.393	1.0	-0.607
32536	SLC25A1	SLC25A1	chr22	-	19165454	19165554	19164632	19164717	19165645	19166018	32536	28	11	51	1	225	125	0.000215475561359	0.00442150690817	0.586	0.966	-0.38
38368	POMT1	POMT1	chr9	+	134381500	134381607	134378288	134378460	134381789	134381840	38368	18	9	47	1	232	125	0.000215416117753	0.00442150690817	0.519	0.962	-0.443
758	NUP50	NUP50	chr22	+	45574118	45574781	45567480	45567564	45577166	45577248	758	594	10	1340	2	788	125	0.000215375832575	0.00442150690817	0.904	0.991	-0.087
2919	RPE	RPE	chr2	+	210874380	210874460	210867288	210867507	210880696	210880836	2919	45	5	492	3	205	125	0.00021572351984	0.00442394588742	0.846	0.99	-0.144
6437	NAA25	NAA25	chr12	-	112518863	112518938	112516437	112516545	112528529	112528668	6437	17	5	77	0	200	125	0.000215921879853	0.00442536541794	0.68	1.0	-0.32
14873	UTP18	UTP18	chr17	+	49350722	49350811	49346197	49346265	49353226	49353352	14873	303	13	469	2	214	125	0.000216799491804	0.00444069634497	0.932	0.993	-0.061
25240	FLII	FLII	chr17	-	18155785	18155870	18155312	18155460	18156614	18156772	25240	116	1	1605	0	210	125	0.000218206215447	0.00446192885665	0.986	1.0	-0.014
37841	EDC4	EDC4	chr16	+	67916860	67917080	67916581	67916768	67917470	67917634	37841	354	10	514	0	345	125	0.000218226706074	0.00446192885665	0.928	1.0	-0.072
7882	PHLDB2	PHLDB2	chr3	+	111651115	111651244	111639128	111639266	111658321	111658477	7882	64	7	294	122	254	125	0.00021804368982	0.00446192885665	0.818	0.543	0.275
3697	BLOC1S1	BLOC1S1	chr12	+	56110716	56110789	56110075	56110501	56112874	56113007	3697	203	1	538	33	198	125	0.000218759369181	0.00447015269117	0.992	0.911	0.081
9576	IPO4	IPO4	chr14	-	24656872	24657002	24656605	24656785	24657421	24657463	9576	104	7	341	1	255	125	0.00021898608701	0.00447211873043	0.879	0.994	-0.115
1767	CPNE3	CPNE3	chr8	+	87527689	87527727	87526655	87526769	87540763	87540905	1767	68	6	243	0	163	125	0.000219207109969	0.00447396619679	0.897	1.0	-0.103
14666	DNM1L	DNM1L	chr12	+	32891197	32891230	32890798	32890876	32892997	32893174	14666	48	34	109	24	158	125	0.000220672127109	0.0045011859832	0.528	0.782	-0.254
27068	GATS	GATS	chr7	-	99820219	99820343	99798277	99800226	99821192	99821321	27068	43	8	78	0	249	125	0.000221910727215	0.00452375776336	0.73	1.0	-0.27
22492	GTF3C1	GTF3C1	chr16	-	27500922	27501064	27500363	27500499	27503658	27503836	22492	201	9	327	0	267	125	0.000222068635011	0.00452428536537	0.913	1.0	-0.087
9682	SREBF2	SREBF2	chr22	+	42273945	42274127	42271546	42271728	42276719	42276996	9682	307	20	925	17	307	125	0.000223520005667	0.00455114887356	0.862	0.957	-0.095
19364	SENP5	SENP5	chr3	+	196654666	196654750	196630403	196630481	196656503	196656554	19364	52	11	59	0	209	125	0.000224671515877	0.00457187856655	0.739	1.0	-0.261
23279	PHF1	PHF1	chr6	+	33381512	33381608	33381185	33381334	33381817	33381886	23279	139	16	196	3	221	125	0.000225200981944	0.00457993308561	0.831	0.974	-0.143
14139	CCDC90B	CCDC90B	chr11	-	82989768	82989872	82985681	82985783	82991183	82991303	14139	139	7	411	76	229	125	0.000225441517897	0.00458035115348	0.916	0.747	0.169
20102	NOP58	NOP58	chr2	+	203160396	203160560	203157499	203157626	203162101	203162236	20102	1159	54	1089	20	289	125	0.000225532090097	0.00458035115348	0.903	0.959	-0.056
22389	ELP2	ELP2	chr18	+	33718757	33718835	33718232	33718389	33721099	33721164	22389	196	16	272	3	203	125	0.000225622526762	0.00458035115348	0.883	0.982	-0.099
31098	GTF2I	GTF2I	chr7	+	74129179	74129236	74125362	74125440	74131213	74131270	31098	12	171	5	497	182	125	0.000227145653028	0.00460595121122	0.046	0.007	0.039
33610	FAM188A	FAM188A	chr10	-	15858833	15858914	15838098	15838171	15863654	15863725	33610	53	7	119	0	206	125	0.000227152373846	0.00460595121122	0.821	1.0	-0.179
14512	EFHD2	EFHD2	chr1	+	15753645	15753780	15752366	15752514	15755088	15756839	14512	1817	126	1176	43	260	125	0.000228731336583	0.00463248548583	0.874	0.929	-0.055
2205	AAAS	AAAS	chr12	-	53709118	53709210	53708877	53708924	53709510	53709566	2205	155	8	321	0	217	125	0.000228705007211	0.00463248548583	0.918	1.0	-0.082
39037	LRRC75A-AS1	LRRC75A-AS1	chr17	+	16342973	16343017	16342640	16342728	16343424	16343567	39037	95	19	74	1	169	125	0.000229254087946	0.00464033023375	0.787	0.982	-0.195
20309	FGD1	FGD1	chrX	-	54476703	54476734	54476091	54476193	54481880	54481960	20309	51	8	93	0	156	125	0.000229562480057	0.0046410897148	0.836	1.0	-0.164
4180	ARMCX2	ARMCX2	chrX	-	100913446	100913511	100913058	100913128	100914061	100914134	4180	70	18	75	2	190	125	0.000229434467956	0.0046410897148	0.719	0.961	-0.242
16122	RPUSD3	RPUSD3	chr3	-	9883882	9883927	9883666	9883766	9885573	9885702	16122	10	5	49	0	170	125	0.000230116989215	0.00464955718539	0.595	1.0	-0.405
38160	FARP1	FARP1	chr13	+	99090019	99090112	99087829	99087960	99091057	99091126	38160	14	236	2	581	218	125	0.000231514607929	0.00467503982588	0.033	0.002	0.031
12063	PAK4	PAK4	chr19	+	39663557	39664016	39660171	39660397	39664215	39664650	12063	108	11	350	5	584	125	0.000232479009034	0.00469174951801	0.678	0.937	-0.259
17450	ANK3	ANK3	chr10	-	61828394	61836206	61827692	61827767	61840294	61840376	17450	24	10	3	34	7937	125	0.000232709205504	0.0046936309913	0.036	0.001	0.035
40836	ANKRD11	ANKRD11	chr16	-	89358088	89358185	89357420	89357591	89371613	89371752	40836	34	138	80	138	222	125	0.000233213043656	0.00470102622353	0.122	0.246	-0.124
36093	CCDC109B	CCDC109B	chr4	+	110585445	110585550	110581350	110581521	110603737	110603898	36093	114	6	438	0	230	125	0.000234647914561	0.00472716915707	0.912	1.0	-0.088
29039	FBRSL1	FBRSL1	chr12	+	133158326	133158410	133158024	133158102	133158647	133158852	29039	175	19	252	5	209	125	0.000234869230603	0.00472884770523	0.846	0.968	-0.122
38632	POLB	POLB	chr8	+	42227366	42227506	42220129	42220216	42229080	42229331	38632	77	6	233	0	265	125	0.000235544963048	0.00473966811141	0.858	1.0	-0.142
32680	DNAAF2	DNAAF2	chr14	-	50094729	50094873	50091891	50092766	50100004	50101948	32680	52	43	127	38	269	125	0.000242168963741	0.00487009744688	0.36	0.608	-0.248
25377	ITGA3	ITGA3	chr17	+	48154337	48154485	48153947	48154045	48154742	48154811	25377	17	3	2911	15	273	125	0.000242438847009	0.0048726653427	0.722	0.989	-0.267
29957	FLOT1	FLOT1	chr6	-	30709568	30709644	30708966	30709110	30709923	30709980	29957	18	18	93	20	201	125	0.000245552832915	0.00493235901426	0.383	0.743	-0.36
34041	AMOTL2	AMOTL2	chr3	-	134077381	134077561	134074186	134076605	134078124	134078345	34041	1041	9	1192	36	305	125	0.000246035906052	0.00493916721066	0.979	0.931	0.048
36912	ARID1B	ARID1B	chr6	+	157454161	157454341	157431605	157431695	157469757	157470085	36912	205	0	240	13	305	125	0.000246950440257	0.00495462393836	1.0	0.883	0.117
10366	ABI1	ABI1	chr10	-	27044583	27044670	27040526	27040712	27047990	27048167	10366	229	42	446	161	212	125	0.000247126050942	0.00495524605833	0.763	0.62	0.143
14037	NAGK	NAGK	chr2	+	71302684	71302772	71300611	71300724	71303733	71303831	14037	112	9	368	3	213	125	0.000247751880151	0.00496488972457	0.88	0.986	-0.106
16921	ABCF1	ABCF1	chr6	+	30545185	30545232	30539169	30539337	30545594	30545690	16921	271	15	336	2	172	125	0.00024871256741	0.00498122867329	0.929	0.992	-0.063
11740	ZMYND8	ZMYND8	chr20	-	45848908	45848975	45837858	45839542	45849964	45850125	11740	18	6	56	0	192	125	0.000249324084157	0.00499055941349	0.661	1.0	-0.339
511	RALGDS	RALGDS	chr9	-	135985012	135985108	135984059	135984253	135985682	135985876	511	295	20	146	0	221	125	0.000251533897946	0.00503185266481	0.893	1.0	-0.107
7521	EIF3M	EIF3M	chr11	+	32610557	32610681	32610139	32610278	32611092	32611187	7521	1079	24	2128	14	249	125	0.000253396430361	0.00506615453653	0.958	0.987	-0.029
23889	RHOT2	RHOT2	chr16	+	718487	718569	718352	718411	718655	718699	23889	347	21	472	6	207	125	0.00025398361931	0.00507493333324	0.909	0.979	-0.07
100	TAZ	TAZ	chrX	+	153642437	153642527	153641818	153641904	153647881	153647962	100	26	31	128	48	215	125	0.000254510769457	0.00508032283155	0.328	0.608	-0.28
33405	GLMP	GLMP	chr1	-	156263110	156263367	156262477	156263000	156263808	156264027	33405	305	13	551	3	382	125	0.000254549851225	0.00508032283155	0.885	0.984	-0.099
27373	CCDC14	CCDC14	chr3	-	123675586	123675642	123667742	123667979	123679990	123680255	27373	18	8	54	1	181	125	0.000254859031454	0.00508353276476	0.608	0.974	-0.366
34819	UBE2Q2	UBE2Q2	chr15	+	76152218	76152323	76146726	76146828	76161291	76161351	34819	128	38	354	42	230	125	0.000256555684248	0.0051114245278	0.647	0.821	-0.174
37306	SESN2	SESN2	chr1	+	28599868	28600019	28599091	28599304	28600550	28600669	37306	632	66	260	8	276	125	0.000256537005124	0.0051114245278	0.813	0.936	-0.123
423	IRAK4	IRAK4	chr12	+	44154727	44154775	44152746	44152819	44161905	44162075	423	0	14	13	11	173	125	0.000256716578192	0.00511165816472	0.0	0.461	-0.461
25356	MAN2A1	MAN2A1	chr5	+	109065042	109065214	109051820	109051965	109091029	109091157	25356	145	8	361	1	297	125	0.000257189300918	0.00511809695927	0.884	0.993	-0.109
12294	IFT172	IFT172	chr2	-	27668611	27668710	27668162	27668316	27668795	27668855	12294	107	3	18	7	224	125	0.000258225335872	0.00513000645239	0.952	0.589	0.363
25706	VWA5A	VWA5A	chr11	+	124015943	124016070	124013148	124013279	124016572	124017618	25706	0	2	105	0	252	125	0.000258345607219	0.00513000645239	0.0	1.0	-1.0
31138	HGSNAT	HGSNAT	chr8	+	43028855	43028886	43027452	43027529	43033216	43033377	31138	138	16	160	2	156	125	0.000258536277089	0.00513000645239	0.874	0.985	-0.111
33997	SUZ12	SUZ12	chr17	+	30310017	30310123	30303539	30303633	30315338	30315516	33997	98	8	463	4	231	125	0.00025818886643	0.00513000645239	0.869	0.984	-0.115
39672	PLOD3	PLOD3	chr7	-	100858369	100858433	100856387	100856485	100859188	100859301	39672	62	6	679	6	189	125	0.000258417824756	0.00513000645239	0.872	0.987	-0.115
3023	TMEM64	TMEM64	chr8	-	91643779	91643935	91634222	91638090	91657338	91658133	3023	120	8	477	3	281	125	0.000260716487429	0.00516728316438	0.87	0.986	-0.116
37316	WDFY2	WDFY2	chr13	+	52249305	52249379	52234731	52234799	52277731	52277786	37316	75	14	59	0	199	125	0.000260710938617	0.00516728316438	0.771	1.0	-0.229
25179	NTAN1	NTAN1	chr16	-	15141853	15141956	15141711	15141777	15149747	15149936	25179	25	5	276	3	228	125	0.000262148047654	0.00518748694732	0.733	0.981	-0.248
33375	MKNK1	MKNK1	chr1	-	47025905	47025949	47023078	47024472	47027149	47027314	33375	36	48	95	45	169	125	0.000262190013796	0.00518748694732	0.357	0.61	-0.253
37058	TEP1	TEP1	chr14	-	20840891	20841016	20839647	20839791	20841169	20841306	37058	2	6	56	7	250	125	0.000261930746613	0.00518748694732	0.143	0.8	-0.657
12706	PPIP5K2	PPIP5K2	chr5	+	102522020	102522140	102520372	102520445	102526542	102526683	12706	13	32	65	41	245	125	0.000263962313459	0.00521652857994	0.172	0.447	-0.275
3708	MINPP1	MINPP1	chr10	+	89280792	89280926	89268092	89268290	89311838	89313218	3708	39	6	171	1	259	125	0.000263873634019	0.00521652857994	0.758	0.988	-0.23
37181	NECAP1	NECAP1	chr12	+	8244364	8244446	8242790	8242895	8245271	8245380	37181	118	14	197	3	207	125	0.000265244798812	0.00523885231452	0.836	0.975	-0.139
10912	PUM1	PUM1	chr1	-	31454158	31454252	31447497	31447649	31465236	31465507	10912	73	8	126	0	219	125	0.000265818445989	0.00524715812624	0.839	1.0	-0.161
24951	KLHL8	KLHL8	chr4	-	88106402	88106723	88104354	88104541	88116475	88116842	24951	23	9	116	5	446	125	0.000265992145051	0.00524756409131	0.417	0.867	-0.45
11173	RCC1	RCC1	chr1	+	28857034	28857085	28856369	28856451	28858314	28858502	11173	27	34	109	393	176	125	0.000266414434618	0.00525287102732	0.361	0.165	0.196
22631	MAP3K6	MAP3K6	chr1	-	27684671	27684810	27684201	27684367	27684909	27685102	22631	286	16	185	0	264	125	0.00026692800241	0.00525997055008	0.894	1.0	-0.106
18924	KIAA0556	KIAA0556	chr16	+	27710854	27710920	27709648	27709821	27712909	27713016	18924	25	0	30	15	191	125	0.00026734457449	0.00526515165438	1.0	0.567	0.433
15433	EPHA2	EPHA2	chr1	-	16477390	16477458	16474872	16475542	16482342	16482582	15433	123	8	398	2	193	125	0.00026937352665	0.00530206318854	0.909	0.992	-0.083
17739	GOLGA4	GOLGA4	chr3	+	37315026	37315092	37292885	37292975	37323448	37323763	17739	32	10	129	5	191	125	0.000269877022047	0.00530892410534	0.677	0.944	-0.267
10297	FOXK2	FOXK2	chr17	+	80541888	80542064	80529599	80529746	80543779	80544076	10297	414	17	251	0	301	125	0.000270636815594	0.00532081606241	0.91	1.0	-0.09
26265	NPHP3-ACAD11	NPHP3-ACAD11	chr3	-	132415574	132415657	132413670	132413809	132416103	132416206	26265	22	8	42	0	208	125	0.000271276976428	0.00533034370885	0.623	1.0	-0.377
37712	MARS	MARS	chr12	+	57883049	57883128	57882801	57882892	57883989	57884162	37712	86	7	353	2	204	125	0.000274451754174	0.005389634792	0.883	0.991	-0.108
25816	SLC2A8	SLC2A8	chr9	+	130166237	130166346	130165938	130166082	130167096	130167270	25816	89	9	126	0	234	125	0.000274947088559	0.00539626966251	0.841	1.0	-0.159
40947	PRPF6	PRPF6	chr20	+	62657291	62657411	62655907	62656046	62658334	62658511	40947	453	14	405	0	245	125	0.000276614948141	0.00542280469837	0.943	1.0	-0.057
5938	DAZAP1	DAZAP1	chr19	+	1429965	1429995	1428840	1428994	1430220	1430361	5938	125	7	417	0	155	125	0.000276615577587	0.00542280469837	0.935	1.0	-0.065
40578	XPO1	XPO1	chr2	-	61729383	61729445	61726847	61727029	61749745	61749818	40578	70	8	230	2	187	125	0.000277059041727	0.00542839293419	0.854	0.987	-0.133
29066	ATP11A	ATP11A	chr13	+	113505350	113505532	113496589	113496693	113508592	113508844	29066	62	4	979	2	307	125	0.000278350310473	0.00545057625102	0.863	0.995	-0.132
15900	MGRN1	MGRN1	chr16	+	4727463	4727573	4723498	4723658	4731550	4731777	15900	140	19	200	5	235	125	0.000280715407752	0.0054937496247	0.797	0.955	-0.158
17642	SH3GLB2	SH3GLB2	chr9	-	131772948	131772972	131772398	131772488	131774514	131774577	17642	42	6	407	5	149	125	0.000280998898506	0.00549615882078	0.854	0.986	-0.132
16499	EIF3K	EIF3K	chr19	+	39123069	39123136	39116667	39116742	39125632	39125758	16499	575	20	735	5	192	125	0.000283110273781	0.00553429712603	0.949	0.99	-0.041
16447	ANO6	ANO6	chr12	+	45664244	45664307	45609769	45610174	45695796	45695876	16447	6	75	59	177	188	125	0.000284400590965	0.00555635088437	0.051	0.181	-0.13
14928	PLEKHA1	PLEKHA1	chr10	+	124166091	124166189	124159858	124159904	124172435	124172561	14928	49	4	733	0	223	125	0.000285288762988	0.00556900464025	0.873	1.0	-0.127
32278	RABL2B	RABL2B	chr22	-	51208332	51208444	51207882	51207980	51214199	51214279	32278	37	9	106	2	237	125	0.000285373297195	0.00556900464025	0.684	0.965	-0.281
21006	PRMT7	PRMT7	chr16	+	68355328	68355365	68349799	68349977	68358585	68358735	21006	60	10	108	1	162	125	0.000286129683537	0.00558058736223	0.822	0.988	-0.166
31463	DAZAP2	DAZAP2	chr12	+	51634654	51634900	51634126	51634245	51636113	51637717	31463	1707	33	3736	28	371	125	0.000288155206591	0.00561689568798	0.946	0.978	-0.032
34540	MKL1	MKL1	chr22	-	40819539	40819689	40816850	40817104	40820209	40820385	34540	317	26	294	5	275	125	0.000288505575158	0.00562052816914	0.847	0.964	-0.117
22715	PLAU	PLAU	chr10	+	75671798	75671826	75671282	75671370	75671972	75672080	22715	4	3	7237	140	153	125	0.000289886464982	0.00564422123977	0.521	0.977	-0.456
30723	STK11IP	STK11IP	chr2	+	220478882	220478964	220478473	220478652	220479197	220479268	30723	56	8	95	0	207	125	0.000290187806802	0.00564688004741	0.809	1.0	-0.191
26327	ENTPD6	ENTPD6	chr20	+	25187711	25188033	25187157	25187226	25190484	25190561	26327	45	4	798	3	447	125	0.000290781245693	0.00565521664439	0.759	0.987	-0.228
31242	NFKBIE	NFKBIE	chr6	-	44230296	44230399	44228187	44228276	44232718	44233525	31242	61	11	65	0	228	125	0.000292321264165	0.0056819427569	0.752	1.0	-0.248
23244	SLC25A14	SLC25A14	chrX	+	129474080	129474318	129473861	129473950	129479155	129479249	23244	14	14	2	26	363	125	0.000294425321032	0.00571635518477	0.256	0.026	0.23
37349	DCAF6	DCAF6	chr1	+	167992225	167992285	167973770	167974031	168012262	168012378	37349	5	12	28	6	185	125	0.000294293401895	0.00571635518477	0.22	0.759	-0.539
16492	RBPMS	RBPMS	chr8	+	30419460	30419666	30416403	30416473	30423773	30423877	16492	4	9	7	431	331	125	0.000298625676645	0.00579462326573	0.144	0.006	0.138
26588	PNPLA8	PNPLA8	chr7	-	108158633	108158745	108154879	108156018	108161919	108161965	26588	0	101	7	38	237	125	0.000300395569132	0.00582566800397	0.0	0.089	-0.089
33911	PUF60	PUF60	chr8	-	144902835	144902886	144900542	144900704	144903766	144903856	33911	390	111	396	186	176	125	0.000300789983061	0.00583001761286	0.714	0.602	0.112
101	TAZ	TAZ	chrX	+	153642437	153642527	153641818	153641904	153648370	153648433	101	14	5	60	0	215	125	0.000302540266033	0.00585007262554	0.619	1.0	-0.381
22860	PAPD4	PAPD4	chr5	+	78952780	78952824	78944884	78945013	78964714	78964851	22860	70	10	193	3	169	125	0.000302419277886	0.00585007262554	0.838	0.979	-0.141
24155	ZNF542P	ZNF542P	chr19	+	56886054	56886126	56884899	56884992	56888235	56891196	24155	11	34	40	28	197	125	0.000302300233435	0.00585007262554	0.17	0.475	-0.305
36460	ST14	ST14	chr11	+	130067735	130067840	130066464	130066595	130068202	130068313	36460	2	2	1945	9	230	125	0.000302577214854	0.00585007262554	0.352	0.992	-0.64
4938	ZNF326	ZNF326	chr1	+	90472903	90473309	90470691	90470803	90475646	90475845	4938	339	13	598	3	531	125	0.000302678264418	0.00585007262554	0.86	0.979	-0.119
23062	ADGRE5	ADGRE5	chr19	+	14507153	14507285	14501735	14501891	14508469	14508616	23062	27	17	28	69	257	125	0.000303199048757	0.00585683483811	0.436	0.165	0.271
36687	PROM2	PROM2	chr2	+	95941974	95942095	95941677	95941880	95942719	95942809	36687	1	2	164	0	246	125	0.000303376181022	0.00585695491339	0.203	1.0	-0.797
34126	REXO2	REXO2	chr11	+	114318547	114318601	114311377	114311461	114320567	114321000	34126	14	3	299	0	179	125	0.000303972815299	0.00586516916366	0.765	1.0	-0.235
14294	CALU	CALU	chr7	+	128394315	128394509	128388626	128388858	128398924	128399091	14294	1069	14	3806	9	319	125	0.000306331749002	0.00590735868025	0.968	0.994	-0.026
28736	PPP2R5B	PPP2R5B	chr11	+	64700236	64700364	64699220	64699340	64700616	64700718	28736	121	9	169	0	253	125	0.000306745242063	0.005912005599	0.869	1.0	-0.131
27284	AMACR	AMACR	chr5	-	34004678	34004839	33998745	33998932	34005860	34006004	27284	5	5	160	9	286	125	0.000308981810506	0.00595176429591	0.304	0.886	-0.582
2376	TMEM218	TMEM218	chr11	-	124972027	124972213	124971096	124971152	124972629	124972705	2376	7	8	18	0	311	125	0.000309575590685	0.0059598518773	0.26	1.0	-0.74
26204	MICAL2	MICAL2	chr11	+	12265533	12265659	12260982	12261132	12270730	12270793	26204	4	11	0	109	251	125	0.000310856393035	0.00598112053195	0.153	0.0	0.153
36599	PPP2R5A	PPP2R5A	chr1	+	212521730	212521839	212519144	212519275	212529967	212530018	36599	0	9	5	0	234	125	0.000311029438191	0.00598112053195	0.0	1.0	-1.0
16964	SEC16A	SEC16A	chr9	-	139339503	139339563	139338274	139338352	139340096	139340171	16964	86	78	113	44	185	125	0.000311588457914	0.0059885099696	0.427	0.634	-0.207
14748	TOM1L2	TOM1L2	chr17	-	17754206	17754266	17752136	17752173	17764789	17764865	14748	47	6	132	0	185	125	0.000312080858942	0.00599461147658	0.841	1.0	-0.159
34282	SPCS1	SPCS1	chr3	+	52740808	52740895	52740659	52740719	52741702	52742197	34282	345	12	1650	12	212	125	0.00031453402662	0.00603834847295	0.944	0.988	-0.044
3295	PQLC3	PQLC3	chr2	+	11312050	11312171	11304329	11304387	11315093	11315135	3295	381	30	193	2	246	125	0.000315030760171	0.0060411158867	0.866	0.98	-0.114
7392	WHSC1	WHSC1	chr4	+	1941380	1941505	1936870	1936989	1952798	1952930	7392	10	7	332	27	250	125	0.000314857514335	0.0060411158867	0.417	0.86	-0.443
40486	IPO11	IPO11	chr5	+	61821968	61822084	61811214	61811328	61826535	61826612	40486	26	4	171	0	241	125	0.000315908235344	0.00605202763931	0.771	1.0	-0.229
8439	RHOT1	RHOT1	chr17	+	30536368	30536464	30535125	30535328	30551634	30552790	8439	5	31	39	43	221	125	0.000315953001247	0.00605202763931	0.084	0.339	-0.255
3782	NADK	NADK	chr1	-	1685489	1685647	1682670	1684499	1685722	1685822	3782	16	4	105	0	283	125	0.000317118749522	0.00607096385956	0.639	1.0	-0.361
30629	ZMIZ1	ZMIZ1	chr10	+	81070680	81070941	81067161	81067328	81072398	81076285	30629	384	76	203	15	386	125	0.000320828832615	0.00613856082415	0.621	0.814	-0.193
1543	PIK3IP1	PIK3IP1	chr22	-	31685300	31685379	31677578	31679274	31685484	31685685	1543	31	10	40	0	204	125	0.000322067249025	0.00615881723749	0.655	1.0	-0.345
35005	C2orf74	C2orf74	chr2	+	61389976	61390090	61372242	61372331	61390186	61390367	35005	90	9	123	0	239	125	0.000323505968887	0.00618287927597	0.839	1.0	-0.161
26683	AGAP1	AGAP1	chr2	+	236839408	236839567	236817381	236817550	236877105	236877267	26683	97	118	91	50	284	125	0.000325108641316	0.00621004622108	0.266	0.445	-0.179
4881	PSMB3	PSMB3	chr17	+	36916683	36916861	36912135	36912243	36918663	36918758	4881	1008	48	2834	66	303	125	0.000325338873288	0.00621098189963	0.897	0.947	-0.05
17238	GOSR2	GOSR2	chr17	+	45012394	45012535	45009432	45009565	45015964	45018733	17238	252	14	398	3	266	125	0.00032579542028	0.00621277543804	0.894	0.984	-0.09
37266	RPN2	RPN2	chr20	+	35826799	35826895	35812582	35812776	35832287	35832363	37266	443	11	1171	3	221	125	0.000325684862197	0.00621277543804	0.958	0.995	-0.037
26475	GDI2	GDI2	chr10	-	5815804	5815904	5810175	5810347	5827104	5827236	26475	627	4	2234	0	225	125	0.000327208202606	0.00623624621074	0.989	1.0	-0.011
33458	GAK	GAK	chr4	-	898424	898567	891820	891946	905460	905575	33458	185	8	341	0	268	125	0.000329021582954	0.00626383978037	0.915	1.0	-0.085
8684	TRA2B	TRA2B	chr3	-	185641583	185641772	185639798	185639914	185643251	185643414	8684	2267	23	2711	3	314	125	0.000328959759448	0.00626383978037	0.975	0.997	-0.022
41030	PTK7	PTK7	chr6	+	43106586	43106720	43100158	43100425	43109405	43109555	41030	217	12	428	3	259	125	0.000330313487588	0.00628494313863	0.897	0.986	-0.089
31154	SGPL1	SGPL1	chr10	+	72576566	72576636	72575703	72575882	72604229	72604395	31154	62	14	186	8	195	125	0.000332778715815	0.00632833575669	0.74	0.937	-0.197
6602	AMMECR1L	AMMECR1L	chr2	-	128627027	128627118	128624473	128624570	128631401	128631846	6602	65	31	49	4	216	125	0.000335235167209	0.00637151342758	0.548	0.876	-0.328
17352	PARP12	PARP12	chr7	-	139737514	139737656	139734034	139734131	139741443	139741639	17352	32	5	193	1	267	125	0.000335750633477	0.00637423972742	0.75	0.989	-0.239
19601	GAS2L3	GAS2L3	chr12	+	100988652	100988700	100967438	100967563	100994159	100994328	19601	6	4	47	0	173	125	0.00033561030909	0.00637423972742	0.52	1.0	-0.48
12251	INPP4A	INPP4A	chr2	+	99175925	99175958	99172015	99172271	99179927	99180100	12251	12	4	81	0	158	125	0.0003384410264	0.00641538006197	0.704	1.0	-0.296
18535	PLCB3	PLCB3	chr11	+	64031492	64031584	64031162	64031267	64032422	64032576	18535	30	4	203	0	217	125	0.000338479256217	0.00641538006197	0.812	1.0	-0.188
265	MICAL1	MICAL1	chr6	-	109768883	109768925	109768559	109768643	109769405	109769596	265	4	4	36	0	167	125	0.000338319628808	0.00641538006197	0.428	1.0	-0.572
15720	ERCC8	ERCC8	chr5	-	60186715	60186913	60183266	60183347	60194102	60194227	15720	18	6	83	1	323	125	0.000338989011616	0.0064179422376	0.537	0.97	-0.433
4930	SMG5	SMG5	chr1	-	156221193	156221268	156220648	156220787	156222204	156222295	4930	160	7	476	0	200	125	0.000338878040913	0.0064179422376	0.935	1.0	-0.065
14024	TP53I11	TP53I11	chr11	-	44959105	44959164	44958854	44958903	44959757	44959917	14024	241	18	131	0	184	125	0.000339329912186	0.00642084894025	0.901	1.0	-0.099
11956	PICALM	PICALM	chr11	-	85701292	85701421	85694908	85695016	85707868	85707972	11956	79	94	341	741	254	125	0.000340091073796	0.00643170028523	0.293	0.185	0.108
18881	CDK4	CDK4	chr12	-	58145282	58145519	58144438	58144548	58145957	58146230	18881	657	10	1413	0	362	125	0.000341512410366	0.00645501780387	0.958	1.0	-0.042
25222	PSAP	PSAP	chr10	-	73578787	73578868	73578373	73578481	73579221	73579379	25222	2093	28	3220	7	206	125	0.00034174307832	0.00645581687314	0.978	0.996	-0.018
11631	FAM134A	FAM134A	chr2	+	220045783	220045927	220045391	220045476	220046361	220046497	11631	167	9	235	0	269	125	0.000342563956493	0.00646775849097	0.896	1.0	-0.104
18381	RNF8	RNF8	chr6	+	37348925	37349130	37344701	37344809	37358517	37362514	18381	67	0	246	32	330	125	0.000344660584515	0.00650376041308	1.0	0.744	0.256
33586	LRRFIP2	LRRFIP2	chr3	-	37107714	37107816	37107300	37107433	37116514	37116607	33586	5	21	2	182	227	125	0.00034798415849	0.00656286248934	0.116	0.006	0.11
10763	VPRBP	VPRBP	chr3	-	51530749	51530796	51517734	51517852	51533888	51534018	10763	2	8	20	3	172	125	0.000348422409144	0.00656751326543	0.154	0.829	-0.675
32213	CPNE1	CPNE1	chr20	-	34218662	34218717	34218360	34218412	34218822	34218956	32213	148	13	746	15	180	125	0.000349196845533	0.00657849230496	0.888	0.972	-0.084
6818	EGFL7	EGFL7	chr9	+	139565401	139565466	139564620	139564782	139566377	139566540	6818	24	4	159	0	190	125	0.000350254593707	0.0065947936358	0.798	1.0	-0.202
37373	PLSCR1	PLSCR1	chr3	-	146239330	146239492	146234792	146234954	146243391	146243434	37373	183	14	1073	21	287	125	0.000350489754073	0.00659559741492	0.851	0.957	-0.106
29815	DAG1	DAG1	chr3	+	49530259	49530406	49507564	49507866	49547851	49548252	29815	0	54	15	72	272	125	0.000353069808868	0.00664050285965	0.0	0.087	-0.087
30	EEF2K	EEF2K	chr16	+	22284946	22285071	22278008	22278197	22291518	22291697	30	55	6	145	0	250	125	0.000353704069442	0.00664878280397	0.821	1.0	-0.179
34384	ATG12	ATG12	chr5	-	115176514	115176631	115173324	115173461	115177086	115177548	34384	13	61	10	236	242	125	0.000354032575315	0.00665130937001	0.099	0.021	0.078
15548	ANXA3	ANXA3	chr4	+	79503330	79503444	79500180	79500275	79507413	79507504	15548	2	0	4635	9	239	125	0.000354672100955	0.00665967318111	1.0	0.996	0.004
16811	PTPRA	PTPRA	chr20	+	3003334	3003470	3001954	3002074	3005117	3005267	16811	75	6	202	0	261	125	0.000357750512418	0.00671379767773	0.857	1.0	-0.143
16730	TIPIN	TIPIN	chr15	-	66643862	66643938	66641652	66641775	66644466	66644545	16730	25	6	276	6	201	125	0.000359054279257	0.00673421975322	0.722	0.966	-0.244
6914	OPA1	OPA1	chr3	+	193343880	193343991	193336657	193336725	193349400	193349454	6914	44	61	175	106	236	125	0.000359231752915	0.00673421975322	0.276	0.467	-0.191
18080	PKM	PKM	chr15	-	72495362	72495529	72492814	72492996	72499068	72499221	18080	214	8	655	2	292	125	0.000360859327453	0.00675364687775	0.92	0.993	-0.073
36844	HYI	HYI	chr1	-	43918573	43918675	43917875	43917990	43919083	43919168	36844	8	15	81	27	227	125	0.000360816420895	0.00675364687775	0.227	0.623	-0.396
37873	SNHG5	SNHG5	chr6	-	86387671	86387750	86387141	86387210	86387853	86387906	37873	783	122	284	19	204	125	0.000360665411927	0.00675364687775	0.797	0.902	-0.105
34724	DEDD	DEDD	chr1	-	161100604	161100637	161093927	161094316	161102340	161102478	34724	35	11	87	3	158	125	0.000361603676672	0.00676388362019	0.716	0.958	-0.242
3081	CSNK1A1	CSNK1A1	chr5	-	148891356	148891435	148889441	148889516	148892632	148892772	3081	1048	18	1324	0	204	125	0.00036320430151	0.00679011729631	0.973	1.0	-0.027
3704	CRBN	CRBN	chr3	-	3216846	3216953	3215742	3215945	3221304	3221401	3704	65	8	104	0	232	125	0.000366020081327	0.00683902734292	0.814	1.0	-0.186
29890	LSM6	LSM6	chr4	+	147108425	147108539	147104063	147104167	147110773	147111213	29890	86	5	561	1	239	125	0.000366336228924	0.00684120430124	0.9	0.997	-0.097
5352	ODC1	ODC1	chr2	-	10584220	10584393	10583827	10583962	10585056	10585175	5352	2972	5	1783	20	298	125	0.000366617094775	0.00684272037241	0.996	0.974	0.022
9372	SLC35B2	SLC35B2	chr6	-	44224074	44224233	44221837	44223381	44224421	44224615	9372	74	8	484	7	284	125	0.000367692816673	0.00685906229818	0.803	0.968	-0.165
35112	EIF5	EIF5	chr14	+	103802372	103802454	103801989	103802269	103803013	103803186	35112	1681	28	1178	46	207	125	0.000370326737266	0.00690443777619	0.973	0.939	0.034
1689	INPP5K	INPP5K	chr17	-	1419181	1419412	1417165	1417273	1419749	1420182	1689	39	30	12	38	356	125	0.000370845857793	0.00691035663668	0.313	0.1	0.213
14098	GRAMD1A	GRAMD1A	chr19	+	35512854	35512942	35512594	35512768	35514139	35514247	14098	282	10	412	0	213	125	0.00037197967958	0.00692771720644	0.943	1.0	-0.057
40775	MAPKAP1	MAPKAP1	chr9	-	128246721	128246862	128230250	128230388	128268588	128268696	40775	134	7	748	4	266	125	0.000375325586468	0.00698623421895	0.9	0.989	-0.089
5475	TELO2	TELO2	chr16	+	1552645	1552762	1552313	1552405	1552931	1553003	5475	124	9	239	1	242	125	0.000376058734198	0.00699600324165	0.877	0.992	-0.115
9394	ADAM15	ADAM15	chr1	+	155028555	155028725	155028407	155028476	155028861	155028946	9394	472	9	1685	0	295	125	0.000376258724593	0.00699600324165	0.957	1.0	-0.043
10017	GTF3A	GTF3A	chr13	+	28006867	28006941	28004669	28004758	28008275	28008356	10017	132	11	1097	20	199	125	0.000377251974628	0.00701066738967	0.883	0.972	-0.089
10245	C9orf41	C9orf41	chr9	-	77614645	77614786	77613513	77613692	77631183	77631347	10245	15	5	131	2	266	125	0.000377881678201	0.00701856333257	0.585	0.969	-0.384
39092	PFDN1	PFDN1	chr5	-	139680000	139680167	139661033	139661118	139682625	139682689	39092	380	0	1531	37	292	125	0.000379504355019	0.00704488366078	1.0	0.947	0.053
21720	ERGIC1	ERGIC1	chr5	+	172359438	172359539	172353511	172353572	172362190	172362313	21720	280	2	1871	0	226	125	0.000380972052234	0.00706830010068	0.987	1.0	-0.013
28486	CTBP2	CTBP2	chr10	-	126681263	126681381	126676417	126678267	126681770	126681898	28486	711	14	1252	3	243	125	0.000383153475205	0.00710492602182	0.963	0.995	-0.032
25323	DNMT3B	DNMT3B	chr20	+	31381341	31381401	31380431	31380576	31383214	31383340	25323	0	9	57	40	185	125	0.000385307356245	0.00714100188416	0.0	0.491	-0.491
18677	AXIN1	AXIN1	chr16	-	359972	360069	354303	354441	364542	364683	18677	114	13	234	4	222	125	0.000385896943626	0.00714806295361	0.832	0.971	-0.139
29051	USP7	USP7	chr16	-	8992977	8993045	8992387	8992496	8993460	8993614	29051	502	14	511	0	193	125	0.000387380023138	0.00717165782436	0.959	1.0	-0.041
18393	PDCD5	PDCD5	chr19	+	33077763	33077835	33076721	33076813	33078158	33078358	18393	399	3	2081	1	197	125	0.000387935002532	0.00717641772717	0.988	0.999	-0.011
28940	GBF1	GBF1	chr10	+	104123012	104123153	104122231	104122421	104123466	104123555	28940	120	15	333	9	266	125	0.000388318976024	0.00717641772717	0.79	0.946	-0.156
30110	MYOF	MYOF	chr10	-	95137079	95137186	95134519	95134712	95139619	95139744	30110	5	0	1790	1	232	125	0.000388455795606	0.00717641772717	1.0	0.999	0.001
37111	SORBS1	SORBS1	chr10	-	97096277	97096562	97081719	97081778	97098889	97099084	37111	9	38	0	69	410	125	0.000388474812767	0.00717641772717	0.067	0.0	0.067
13799	UNK	UNK	chr17	+	73788393	73788559	73787840	73788100	73789523	73790279	13799	59	13	144	5	291	125	0.000390437648155	0.00720879166324	0.661	0.925	-0.264
24497	PACSIN2	PACSIN2	chr22	-	43272893	43273016	43272142	43272339	43275053	43275175	24497	610	12	1110	1	248	125	0.00039197944895	0.00723336120443	0.962	0.998	-0.036
1968	POMT2	POMT2	chr14	-	77767432	77767592	77765797	77765904	77771034	77771143	1968	30	5	109	0	285	125	0.000394194179037	0.00727031546138	0.725	1.0	-0.275
31510	MTCH2	MTCH2	chr11	-	47652106	47652166	47650504	47650598	47652587	47652639	31510	90	1	1343	0	185	125	0.000395241122364	0.00728570348637	0.984	1.0	-0.016
2640	ECE1	ECE1	chr1	-	21560050	21560154	21554423	21554534	21562342	21562420	2640	289	8	1352	0	229	125	0.000395994676427	0.00729566966226	0.952	1.0	-0.048
19232	AHSA1	AHSA1	chr14	+	77934799	77934851	77931881	77932010	77935419	77935815	19232	393	14	357	0	177	125	0.000397989840105	0.00732600330383	0.952	1.0	-0.048
3703	CRBN	CRBN	chr3	-	3216846	3216950	3215742	3215945	3221304	3221401	3703	45	8	72	0	229	125	0.000398068698253	0.00732600330383	0.754	1.0	-0.246
34885	ITCH	ITCH	chr20	+	33012285	33012331	33001547	33001685	33026278	33026436	34885	68	5	369	0	171	125	0.00039936738124	0.00734595889443	0.909	1.0	-0.091
21591	GGT1	GGT1	chr22	+	25004956	25005198	25003920	25003990	25005931	25006000	21591	5	0	17	70	367	125	0.000399845598298	0.00734686807639	1.0	0.076	0.924
22376	CPEB4	CPEB4	chr5	+	173359452	173359503	173337525	173337607	173371969	173372143	22376	6	16	52	22	176	125	0.000399840616547	0.00734686807639	0.21	0.627	-0.417
4083	SLC35D2	SLC35D2	chr9	-	99107580	99107683	99106185	99106278	99113384	99113453	4083	31	4	400	2	228	125	0.000401251285244	0.00736874546771	0.809	0.991	-0.182
19781	HIAT1	HIAT1	chr1	+	100535169	100535241	100533532	100533751	100542720	100542833	19781	101	10	166	1	197	125	0.000402393672202	0.00738576666257	0.865	0.991	-0.126
23077	FLAD1	FLAD1	chr1	+	154956317	154956542	154955769	154955873	154960580	154961325	23077	99	8	301	2	350	125	0.000403560654202	0.00740322082344	0.815	0.982	-0.167
28028	INTS6	INTS6	chr13	-	51995247	51995470	51969435	51969619	52004429	52004519	28028	18	41	5	67	348	125	0.000404401777776	0.00741468171259	0.136	0.026	0.11
25650	RBMS3-AS3	RBMS3-AS3	chr3	-	29315813	29315920	29305684	29306248	29322221	29322430	25650	12	0	0	4	232	125	0.000405436767566	0.00742923830262	1.0	0.0	1.0
30798	TXN2	TXN2	chr22	-	36872779	36872903	36863092	36863964	36876621	36876884	30798	847	15	978	47	249	125	0.000405724417279	0.00742923830262	0.966	0.913	0.053
9478	KLHDC10	KLHDC10	chr7	+	129736760	129736847	129710348	129710649	129756284	129756506	9478	7	15	46	15	212	125	0.000405846098474	0.00742923830262	0.216	0.644	-0.428
34402	CHURC1	CHURC1	chr14	+	65392724	65392798	65390708	65390844	65398855	65402084	34402	63	28	231	36	199	125	0.000406434556077	0.00743603810339	0.586	0.801	-0.215
27193	IGF2BP2	IGF2BP2	chr3	-	185367190	185367322	185364812	185364926	185369881	185369956	27193	408	16	1067	10	257	125	0.000406743292573	0.00743771566163	0.925	0.981	-0.056
19595	SRPK1	SRPK1	chr6	-	35838057	35838271	35837258	35837678	35838710	35838736	19595	72	4	969	2	339	125	0.000407305841608	0.00744006214298	0.869	0.994	-0.125
26688	TMEM135	TMEM135	chr11	+	86868382	86868448	86802403	86802437	86947679	86947726	26688	39	8	96	1	191	125	0.000407249365729	0.00744006214298	0.761	0.984	-0.223
35917	GALT	GALT	chr9	+	34647488	34647564	34647085	34647255	34647828	34647958	35917	38	9	52	0	201	125	0.000412167726479	0.00752486076238	0.724	1.0	-0.276
2253	SF3B3	SF3B3	chr16	+	70594371	70594494	70590788	70590932	70597778	70597953	2253	111	6	443	1	248	125	0.00041268069285	0.00753021404823	0.903	0.996	-0.093
4616	FCGRT	FCGRT	chr19	+	50028713	50028830	50027763	50028033	50029266	50029685	4616	393	0	292	10	242	125	0.000413127567835	0.00753435630366	1.0	0.938	0.062
38414	ATRIP	ATRIP	chr3	+	48505980	48506061	48505439	48505531	48506229	48506482	38414	9	9	70	8	206	125	0.000413997610777	0.00754620751389	0.378	0.842	-0.464
7858	PSMD6	PSMD6	chr3	-	64008318	64008477	64007993	64008199	64008950	64009282	7858	10	116	77	289	284	125	0.000416833632241	0.00759386225924	0.037	0.105	-0.068
14597	APRT	APRT	chr16	-	88876830	88876964	88876477	88876556	88877957	88878064	14597	755	13	1813	4	259	125	0.000417970069841	0.00761051984767	0.966	0.995	-0.029
40800	DRAM2	DRAM2	chr1	-	111667363	111667503	111663137	111663315	111668848	111668916	40800	132	13	481	10	265	125	0.00041820931725	0.00761083212083	0.827	0.958	-0.131
3605	BUD13	BUD13	chr11	-	116628481	116628666	116627861	116627943	116628984	116629123	3605	142	8	223	0	310	125	0.000422975355536	0.00769348167914	0.877	1.0	-0.123
13459	RXRB	RXRB	chr6	-	33163683	33163813	33163346	33163479	33164210	33164383	13459	190	9	265	0	255	125	0.000423348998462	0.00769500077331	0.912	1.0	-0.088
9982	BECN1	BECN1	chr17	-	40963672	40963815	40962149	40962946	40965965	40966026	9982	199	4	610	56	268	125	0.000423507979995	0.00769500077331	0.959	0.836	0.123
27363	PHTF1	PHTF1	chr1	-	114255900	114256060	114254561	114254735	114267380	114267515	27363	96	6	253	0	285	125	0.000423933716281	0.00769865426048	0.875	1.0	-0.125
12352	RFT1	RFT1	chr3	-	53155714	53155816	53153899	53154037	53156389	53156579	12352	30	4	183	0	227	125	0.000425296066754	0.00771930382178	0.805	1.0	-0.195
39755	NACA	NACA	chr12	-	57113509	57115243	57113320	57113380	57118235	57118307	39755	61	14	47	0	1859	125	0.000427281386818	0.00775123269639	0.227	1.0	-0.773
31461	DAZAP2	DAZAP2	chr12	+	51634654	51634823	51634126	51634245	51636113	51637717	31461	910	33	1946	28	294	125	0.00042796861361	0.00775959177312	0.921	0.967	-0.046
5469	CDK16	CDK16	chrX	+	47086777	47086868	47086579	47086622	47087965	47088043	5469	427	10	1393	0	216	125	0.000428531434534	0.00776568757198	0.961	1.0	-0.039
27644	LAS1L	LAS1L	chrX	-	64748139	64748249	64744844	64744930	64749091	64749138	27644	170	7	419	0	235	125	0.000429475646369	0.00777868469861	0.928	1.0	-0.072
12392	LGR4	LGR4	chr11	-	27413993	27414065	27412640	27412712	27493664	27494334	12392	34	4	227	0	197	125	0.000430319556863	0.00778573947972	0.844	1.0	-0.156
28817	BCL2L12	BCL2L12	chr19	+	50173472	50173745	50172280	50172372	50176954	50177173	28817	491	37	374	8	398	125	0.00043009766393	0.00778573947972	0.806	0.936	-0.13
19977	ELMO2	ELMO2	chr20	-	45022167	45022240	45021731	45021782	45022687	45022728	19977	44	11	104	3	198	125	0.000430766244446	0.00778970853017	0.716	0.956	-0.24
27866	UBE2J2	UBE2J2	chr1	-	1203241	1203372	1198725	1198766	1209045	1209234	27866	91	6	345	1	256	125	0.000432106453677	0.00780159323214	0.881	0.994	-0.113
5519	TPP1	TPP1	chr11	-	6638531	6638659	6638205	6638384	6638856	6639007	5519	277	11	294	0	253	125	0.000431898821548	0.00780159323214	0.926	1.0	-0.074
9261	TCF7L2	TCF7L2	chr10	+	114918425	114918476	114917779	114917828	114920377	114920450	9261	12	0	25	26	176	125	0.000431827174598	0.00780159323214	1.0	0.406	0.594
35754	AMPD2	AMPD2	chr1	+	110171264	110171428	110170985	110171117	110171730	110171857	35754	80	9	288	4	289	125	0.000433607244142	0.00782456716285	0.794	0.969	-0.175
17534	FBRS	FBRS	chr16	+	30672500	30672536	30671583	30671763	30672624	30672654	17534	112	8	196	0	161	125	0.000434962987271	0.00784490086726	0.916	1.0	-0.084
34621	TRAPPC1	TRAPPC1	chr17	-	7834823	7834894	7834328	7834467	7835048	7835267	34621	111	6	1584	10	196	125	0.000436818976382	0.00787423076415	0.922	0.99	-0.068
11402	MATR3	MATR3	chr5	+	138642927	138644016	138629332	138629494	138650363	138650425	11402	4884	37	5538	15	1214	125	0.000437900179735	0.00788957064099	0.931	0.974	-0.043
36391	MYEF2	MYEF2	chr15	-	48443296	48443368	48441359	48441568	48443669	48443768	36391	198	114	256	247	197	125	0.000438238206652	0.00789151175279	0.524	0.397	0.127
18501	CIZ1	CIZ1	chr9	-	130940987	130941183	130939844	130940042	130941351	130941694	18501	120	6	320	0	321	125	0.000439586292663	0.00791162976732	0.886	1.0	-0.114
26082	TMEM2	TMEM2	chr9	-	74300658	74300762	74298281	74300309	74305007	74305162	26082	324	11	481	1	229	125	0.000442666805037	0.00796289032809	0.941	0.996	-0.055
12442	CDK11B	CDK11B	chr1	-	1654026	1654073	1653034	1653150	1654146	1654271	12442	68	187	38	228	172	125	0.000445196101921	0.00799722078093	0.209	0.108	0.101
22855	CD151	CD151	chr11	+	834529	834591	832951	833022	836062	836153	22855	127	18	1129	53	187	125	0.0004452706521	0.00799722078093	0.825	0.934	-0.109
34158	TUFT1	TUFT1	chr1	+	151534566	151534641	151512780	151512902	151535060	151535162	34158	1	11	215	151	200	125	0.000445508768262	0.00799722078093	0.054	0.471	-0.417
39820	BCL7B	BCL7B	chr7	-	72957877	72957974	72954211	72954382	72966496	72966572	39820	311	2	598	28	222	125	0.000445391553399	0.00799722078093	0.989	0.923	0.066
24226	MFN2	MFN2	chr1	+	12064881	12064984	12064565	12064670	12065767	12065988	24226	186	7	503	0	228	125	0.00044629114588	0.00800707067383	0.936	1.0	-0.064
1973	POMT2	POMT2	chr14	-	77769177	77769286	77765797	77765904	77771034	77771143	1973	30	5	106	0	234	125	0.000446981561557	0.00801526119908	0.762	1.0	-0.238
32040	LDLR	LDLR	chr19	+	11227534	11227674	11226769	11226888	11230767	11230909	32040	735	17	2827	19	265	125	0.000447336565488	0.00801743170823	0.953	0.986	-0.033
28051	LPCAT3	LPCAT3	chr12	-	7092592	7092700	7091836	7091943	7125577	7125842	28051	117	7	241	0	233	125	0.000449856805671	0.00805838631298	0.9	1.0	-0.1
1746	ABCF2	ABCF2	chr7	-	150911964	150912168	150911143	150911277	150912689	150912818	1746	291	7	860	0	329	125	0.000451445262648	0.00808261560106	0.94	1.0	-0.06
17355	CIC	CIC	chr19	+	42796451	42796618	42796237	42796359	42796717	42797011	17355	234	29	164	4	292	125	0.000452593790221	0.00809894726021	0.775	0.946	-0.171
7361	KIAA0100	KIAA0100	chr17	-	26947526	26947648	26946877	26947033	26948005	26948188	7361	272	8	917	2	247	125	0.000454152453008	0.00812259721278	0.945	0.996	-0.051
23116	CREM	CREM	chr10	+	35437295	35437419	35415768	35416121	35467816	35467914	23116	95	1	92	14	249	125	0.000456304738839	0.00815683400654	0.979	0.767	0.212
19797	HELZ2	HELZ2	chr20	-	62193424	62193556	62193175	62193337	62193640	62193735	19797	116	13	88	0	257	125	0.000457391255618	0.00817199350757	0.813	1.0	-0.187
6910	OPA1	OPA1	chr3	+	193335572	193335626	193334966	193335074	193336657	193336725	6910	45	62	46	157	179	125	0.000458487381299	0.00818730879747	0.336	0.17	0.166
12940	SEC24B	SEC24B	chr4	+	110402832	110402937	110394159	110394342	110412482	110412563	12940	22	64	80	86	230	125	0.00045910709896	0.00819410524331	0.157	0.336	-0.179
4764	TSFM	TSFM	chr12	+	58186768	58186856	58180822	58180945	58189959	58191370	4764	57	8	364	7	213	125	0.000460196506863	0.00820927324164	0.807	0.968	-0.161
39024	APP	APP	chr21	-	27372329	27372497	27354656	27354790	27394155	27394358	39024	4623	119	6397	102	293	125	0.000466883710667	0.00831990171458	0.943	0.964	-0.021
6002	CD44	CD44	chr11	+	35232792	35232996	35211381	35211612	35240862	35240934	6002	13	3	1181	9	329	125	0.000466789709704	0.00831990171458	0.622	0.98	-0.358
35023	NSA2	NSA2	chr5	+	74068137	74068246	74066455	74066635	74069692	74069885	35023	39	808	11	713	234	125	0.000468987477843	0.0083530472405	0.025	0.008	0.017
34628	PARL	PARL	chr3	-	183560085	183560235	183558357	183558428	183562018	183562114	34628	211	6	474	51	275	125	0.000470036481713	0.00836738189888	0.941	0.809	0.132
30402	NOP56	NOP56	chr20	+	2637046	2637195	2636579	2636860	2637419	2637541	30402	1103	26	1660	12	274	125	0.000471069279184	0.00838141332247	0.951	0.984	-0.033
24009	EDRF1	EDRF1	chr10	+	127417571	127417673	127414250	127414407	127417926	127418048	24009	11	11	69	10	227	125	0.000475071955708	0.00844824378734	0.355	0.792	-0.437
37400	HACD3	HACD3	chr15	+	65851017	65851069	65849076	65849241	65855111	65855222	37400	117	1	1213	0	177	125	0.000476504958658	0.00846933191042	0.988	1.0	-0.012
37259	RPN2	RPN2	chr20	+	35862422	35862498	35860698	35860794	35864982	35865112	37259	969	7	2332	0	201	125	0.000478071635201	0.00849277283311	0.989	1.0	-0.011
32682	RPN1	RPN1	chr3	-	128348793	128348986	128345575	128345675	128350790	128351000	32682	1725	18	3401	2	318	125	0.000480061186491	0.00852369779206	0.974	0.999	-0.025
23544	HMGCL	HMGCL	chr1	-	24137225	24137289	24134624	24134813	24143164	24143260	23544	8	8	55	5	189	125	0.000480937056685	0.00853341560455	0.398	0.879	-0.481
34234	PLEKHG3	PLEKHG3	chr14	+	65195713	65195811	65194310	65194700	65197359	65197406	34234	30	5	166	1	223	125	0.000481106541029	0.00853341560455	0.771	0.989	-0.218
6405	ITGAV	ITGAV	chr2	+	187541539	187541662	187540546	187540654	187541923	187545629	6405	115	5	1017	1	248	125	0.000483369866063	0.00856912497167	0.921	0.998	-0.077
1897	ARFGAP1	ARFGAP1	chr20	+	61908556	61908657	61907831	61908003	61909468	61909555	1897	242	19	354	6	226	125	0.000484039061643	0.00857655148107	0.876	0.97	-0.094
40399	LGALS1	LGALS1	chr22	+	38074489	38074661	38072992	38073072	38075609	38075809	40399	7480	32	3670	37	297	125	0.000484542476862	0.00858103441711	0.99	0.977	0.013
31224	TRAPPC10	TRAPPC10	chr21	+	45506682	45506841	45504002	45504144	45507579	45507809	31224	107	6	278	0	284	125	0.000489839262134	0.00867035735269	0.887	1.0	-0.113
39700	KIAA1958	KIAA1958	chr9	+	115380150	115380234	115336336	115337531	115407929	115408102	39700	18	10	2	15	209	125	0.000491298428158	0.00869169568204	0.518	0.074	0.444
31103	GTF2I	GTF2I	chr7	+	74129176	74129236	74125362	74125440	74131213	74131270	31103	26	171	27	497	185	125	0.000494276086612	0.00873986219609	0.093	0.035	0.058
30976	PYCR1	PYCR1	chr17	-	79892528	79892621	79890261	79891252	79892801	79893023	30976	22	6	176	4	218	125	0.000495020425311	0.00874850950725	0.678	0.962	-0.284
9981	BECN1	BECN1	chr17	-	40963672	40963815	40962149	40962946	40966541	40966691	9981	94	21	329	23	268	125	0.000496658222878	0.00877292988741	0.676	0.87	-0.194
3750	TCEB1	TCEB1	chr8	-	74876721	74876860	74871999	74872053	74884311	74884522	3750	118	111	152	256	264	125	0.000497566313643	0.00878444226477	0.335	0.219	0.116
23960	SHC1	SHC1	chr1	-	154938018	154938257	154934773	154936407	154938421	154938553	23960	719	11	1672	3	364	125	0.000501862891333	0.00885573509794	0.957	0.995	-0.038
18756	ATP6V0B	ATP6V0B	chr1	+	44441471	44441520	44440319	44440779	44441761	44441845	18756	366	33	671	23	174	125	0.000503424121978	0.00887871220378	0.888	0.954	-0.066
19404	TRMT1	TRMT1	chr19	-	13226810	13226866	13226092	13226280	13226959	13227245	19404	57	9	109	1	181	125	0.000505037649842	0.00889801037778	0.814	0.987	-0.173
28410	PPP3CB	PPP3CB	chr10	-	75199629	75199659	75196185	75198178	75204482	75204580	28410	32	37	143	61	155	125	0.000504864125114	0.00889801037778	0.411	0.654	-0.243
859	MMS19	MMS19	chr10	-	99221252	99221379	99220663	99220764	99221584	99221653	859	78	5	551	2	252	125	0.000506124211071	0.00891257166751	0.886	0.993	-0.107
13256	NUBP2	NUBP2	chr16	+	1833877	1834067	1832923	1833037	1836537	1836656	13256	7	30	0	72	315	125	0.000506557031374	0.00891561189066	0.085	0.0	0.085
5616	RBFOX2	RBFOX2	chr22	-	36152151	36152191	36142519	36142608	36155934	36156067	5616	161	22	204	68	165	125	0.000508573420024	0.00894650613829	0.847	0.694	0.153
6009	CD44	CD44	chr11	+	35243200	35243279	35236398	35236461	35250675	35253949	6009	411	3	2392	2	204	125	0.000508845528613	0.00894670014085	0.988	0.999	-0.011
30804	CREBBP	CREBBP	chr16	-	3841981	3842095	3832684	3832927	3843386	3843627	30804	255	21	149	1	239	125	0.000509248261989	0.00894918945735	0.864	0.987	-0.123
40771	MAPKAP1	MAPKAP1	chr9	-	128268588	128268696	128246721	128246862	128305337	128305447	40771	110	26	449	229	233	125	0.000511191205984	0.00897872898342	0.694	0.513	0.181
31267	COX15	COX15	chr10	-	101478102	101478257	101476104	101476218	101480743	101480825	31267	111	17	271	10	280	125	0.000512304916384	0.00899368077595	0.745	0.924	-0.179
6007	CD44	CD44	chr11	+	35231511	35231601	35211381	35211612	35232792	35232996	6007	3	2	2141	10	215	125	0.000512870664533	0.00899900252546	0.466	0.992	-0.526
20888	ITPK1	ITPK1	chr14	-	93542939	93542964	93483020	93483146	93581413	93581529	20888	166	16	174	2	150	125	0.000514715603923	0.00902213519961	0.896	0.986	-0.09
9061	SDHA	SDHA	chr5	+	225533	225677	224474	224636	225997	226162	9061	352	13	1040	8	269	125	0.000514454686126	0.00902213519961	0.926	0.984	-0.058
23840	NT5C2	NT5C2	chr10	-	104940987	104941085	104934614	104934739	104952992	104953063	23840	19	41	84	60	223	125	0.000515257897331	0.00902702332604	0.206	0.44	-0.234
8674	NPRL3	NPRL3	chr16	-	174935	175072	169124	169254	180520	180590	8674	20	24	13	68	262	125	0.000518828522023	0.00908493397684	0.284	0.084	0.2
34250	DZIP1L	DZIP1L	chr3	-	137790484	137790677	137786992	137787209	137796340	137796474	34250	10	5	41	0	318	125	0.000519313635351	0.00908878429837	0.44	1.0	-0.56
15658	YIF1A	YIF1A	chr11	-	66053171	66053229	66052851	66053007	66055068	66055147	15658	129	8	453	3	183	125	0.000520744338229	0.00910917150711	0.917	0.99	-0.073
32886	MRPS35	MRPS35	chr12	+	27888379	27888489	27863705	27863888	27890471	27890541	32886	58	4	482	0	235	125	0.000521477300795	0.0091173388488	0.885	1.0	-0.115
22865	PAPD4	PAPD4	chr5	+	78938666	78938733	78936927	78937019	78940945	78941015	22865	22	7	131	4	192	125	0.000524357201036	0.00916301507654	0.672	0.955	-0.283
9767	USP14	USP14	chr18	+	192841	192900	180235	180339	196636	196767	9767	133	6	718	0	184	125	0.000527023021298	0.00920490565435	0.938	1.0	-0.062
20293	FBXO38	FBXO38	chr5	+	147806775	147807285	147805084	147805264	147812986	147813087	20293	83	0	236	24	635	125	0.000528319908717	0.00922285615482	1.0	0.659	0.341
14389	SEMA4A	SEMA4A	chr1	+	156144612	156144731	156142616	156142797	156144876	156145034	14389	20	7	41	0	244	125	0.00052893573834	0.00922890523495	0.594	1.0	-0.406
18957	RFWD3	RFWD3	chr16	-	74670243	74670475	74666420	74666571	74678259	74678351	18957	49	5	348	2	357	125	0.000533319368259	0.00930065552748	0.774	0.984	-0.21
21459	ZNF83	ZNF83	chr19	-	53177434	53177506	53164014	53164096	53193695	53193834	21459	0	32	11	31	197	125	0.000533853921823	0.00930524221416	0.0	0.184	-0.184
40011	EFEMP1	EFEMP1	chr2	-	56104880	56105000	56102080	56102200	56108746	56108869	40011	154	2	171	18	245	125	0.000534499850302	0.00931176455015	0.975	0.829	0.146
3120	HNRNPA1	HNRNPA1	chr12	+	54676862	54677018	54676583	54676658	54677595	54677751	3120	2500	9288	1948	8144	281	125	0.000535288200715	0.00932076019416	0.107	0.096	0.011
13624	HEXA	HEXA	chr15	-	72646031	72646078	72645408	72645519	72647899	72647965	13624	273	18	508	8	172	125	0.000535677074159	0.00932279430029	0.917	0.979	-0.062
19535	NRD1	NRD1	chr1	-	52256204	52256321	52255239	52255329	52256571	52256662	19535	397	16	1365	15	242	125	0.000536464327565	0.00933175613046	0.928	0.979	-0.051
22579	PAFAH1B1	PAFAH1B1	chr17	+	2575948	2576051	2573456	2573625	2577353	2577582	22579	681	13	966	0	228	125	0.000537242945964	0.00933582214619	0.966	1.0	-0.034
26173	CTR9	CTR9	chr11	+	10793091	10793163	10792033	10792179	10794066	10794202	26173	348	18	180	0	197	125	0.00053722492586	0.00933582214619	0.925	1.0	-0.075
19733	PCYT2	PCYT2	chr17	-	79863257	79863323	79862941	79863030	79863545	79863611	19733	138	8	655	5	191	125	0.000538492269012	0.00935278919133	0.919	0.988	-0.069
9358	CES2	CES2	chr16	+	66975670	66975751	66975408	66975549	66976007	66976152	9358	44	6	105	0	206	125	0.000541425736307	0.00939897524406	0.817	1.0	-0.183
34046	AMOTL2	AMOTL2	chr3	-	134077381	134077558	134074186	134076605	134078124	134078345	34046	784	9	956	36	302	125	0.000542714467582	0.00941657689878	0.973	0.917	0.056
22994	TBCE	TBCE	chr1	+	235564817	235564902	235543333	235543464	235577747	235577933	22994	43	9	201	6	210	125	0.000545196903309	0.00945486208633	0.74	0.952	-0.212
3335	TPD52L2	TPD52L2	chr20	+	62514102	62514173	62505020	62505169	62520542	62520591	3335	140	7	417	1	196	125	0.00054581660575	0.00946082116633	0.927	0.996	-0.069
24706	UBE2Z	UBE2Z	chr17	+	46990195	46990383	46988169	46988242	46993437	46993549	24706	507	16	1188	9	313	125	0.00054629918635	0.009464398644	0.927	0.981	-0.054
9959	COPZ1	COPZ1	chr12	+	54737008	54737100	54735989	54736071	54739243	54739299	9959	524	20	1439	17	217	125	0.000553727799971	0.00958824873644	0.938	0.98	-0.042
26843	DLG1	DLG1	chr3	-	196846280	196846401	196842797	196842954	196857397	196857542	26843	115	5	679	0	246	125	0.000556728760118	0.00963534401602	0.921	1.0	-0.079
16833	IL4R	IL4R	chr16	+	27372086	27372136	27370236	27370315	27373572	27376099	16833	7	5	298	17	175	125	0.000559487530884	0.0096714996332	0.5	0.926	-0.426
32825	HPS1	HPS1	chr10	-	100195028	100195171	100193739	100193848	100195391	100195529	32825	138	19	382	15	268	125	0.000559455411008	0.0096714996332	0.772	0.922	-0.15
9952	LCOR	LCOR	chr10	+	98703869	98704002	98667424	98667504	98708764	98709052	9952	15	4	83	0	258	125	0.000559664520037	0.0096714996332	0.645	1.0	-0.355
2323	CDCA3	CDCA3	chr12	-	6958486	6958593	6957971	6958362	6958728	6958947	2323	26	9	516	34	232	125	0.000560195194066	0.00967479661081	0.609	0.891	-0.282
412	PPP2R4	PPP2R4	chr9	+	131885330	131885417	131882791	131882889	131891263	131891389	412	107	11	924	22	212	125	0.000560419962427	0.00967479661081	0.852	0.961	-0.109
11626	TMEM134	TMEM134	chr11	-	67232526	67232571	67232273	67232327	67234782	67234859	11626	20	6	182	5	170	125	0.000561820454095	0.00968921153544	0.71	0.964	-0.254
39239	DNPEP	DNPEP	chr2	-	220246700	220246861	220246266	220246306	220249087	220249165	39239	87	5	320	0	286	125	0.000561670627366	0.00968921153544	0.884	1.0	-0.116
26838	HIVEP3	HIVEP3	chr1	-	41990405	41990581	41984072	41984159	42041214	42041360	26838	19	11	57	4	301	125	0.000565686586809	0.00975097985753	0.418	0.855	-0.437
6384	SLC25A33	SLC25A33	chr1	+	9630315	9630416	9627341	9627419	9633403	9633470	6384	783	30	188	21	226	125	0.000567841862103	0.00978321012094	0.935	0.832	0.103
40467	IFI16	IFI16	chr1	+	159019221	159019389	159002313	159002481	159021468	159021888	40467	176	10	172	33	293	125	0.000568300857189	0.00978619787646	0.882	0.69	0.192
34720	CHTOP	CHTOP	chr1	+	153615702	153615840	153614718	153614905	153617539	153618782	34720	375	25	662	14	263	125	0.00056917448992	0.00979631914645	0.877	0.957	-0.08
7541	SBF1	SBF1	chr22	-	50895462	50895540	50894920	50895102	50897683	50897821	7541	117	49	109	16	203	125	0.000569885807106	0.00980363797084	0.595	0.808	-0.213
16316	ESYT1	ESYT1	chr12	+	56525532	56525588	56525260	56525350	56525992	56526116	16316	499	12	1579	0	181	125	0.00057092608848	0.00981660572004	0.966	1.0	-0.034
19961	DDX49	DDX49	chr19	+	19035041	19035117	19033412	19033553	19035431	19035508	19961	253	11	347	1	201	125	0.000576033991113	0.00989946479812	0.935	0.995	-0.06
23246	SLC25A14	SLC25A14	chrX	+	129474080	129474327	129473861	129473950	129479155	129479249	23246	19	14	5	26	372	125	0.000578671811384	0.00993981234712	0.313	0.061	0.252
38128	CCDC78	CCDC78	chr16	-	775412	775580	775236	775293	775793	775880	38128	37	9	48	0	293	125	0.000578966060235	0.00993988424456	0.637	1.0	-0.363
30489	ELK1	ELK1	chrX	-	47509319	47509425	47500630	47500874	47509821	47510003	30489	43	53	66	29	231	125	0.000579693203935	0.00994738443287	0.305	0.552	-0.247
36975	TPRA1	TPRA1	chr3	-	127294591	127294652	127294245	127294348	127294782	127294893	36975	81	24	237	23	186	125	0.000580508627481	0.00995639121447	0.694	0.874	-0.18
24741	LIMCH1	LIMCH1	chr4	+	41672734	41672809	41668577	41668683	41673570	41673611	24741	0	83	26	238	200	125	0.000580864546248	0.00995751189136	0.0	0.064	-0.064
[truncated: 32,269 more rows]
