# Supplementary material for: Characterization of alternative mRNA splicing in cultured cell populations representing progressive stages of human fetal kidney development
Source: Sci Rep. 2022 Nov 15;12:19548. doi: 10.1038/s41598-022-24147-z (PMC9666651; doi:10.1038/s41598-022-24147-z)
Supplement: Supplementary file 13 — Supplementary Information 13. [file 41598_2022_24147_MOESM13_ESM.zip › _Program/Data/Venn_Yang/MCB.00019-16_zmb999101235sd1 - Table S1 - EMT and ESRP.xlsx]

## Sheet: Exon_PSI&Clusters
Table S1. Summary of RNA-Seq analysis for EMT time course and ESRP knockdown experiments.
Tab 1: Network cluster analysis for SE events during EMT time course.
Cluster_ID	GeneID	geneSymbol	chr	strand	exonStart_0base	exonEnd	upstreamES	upstreamEE	downstreamES	downstreamEE	No Dox-1	No Dox-2	No Dox-3	DAY1-1	DAY1-2	DAY1-3	DAY2-1	DAY2-2	DAY2-3	DAY3-1	DAY3-2	DAY3-3	DAY4-1	DAY4-2	DAY4-3	DAY5-1	DAY5-2	DAY5-3	DAY6-1	DAY6-2	DAY6-3	DAY7-1	DAY7-2	DAY7-3
1	ENSG00000001167	NFYA	chr6	+	41048549	41048636	41046767	41046903	41051784	41051931	0.094	0.029	0.056	0.112	0.103	0.144	0.15	0.162	0.108	0.19	0.175	0.244	0.387	0.311	0.329	0.277	0.364	0.463	0.275	0.329	0.495	0.403	0.471	0.396
1	ENSG00000001497	LAS1L	chrX	-	64744443	64744494	64743935	64744142	64744844	64744930	0.07	0.057	0.055	0.092	0.058	0.025	0.06	0.093	0.054	0.061	0.11	0.006	0.1	0.077	0.069	0.105	0.098	0.128	0.178	0.17	0.243	0.17	0.214	0.193
1	ENSG00000001497	LAS1L	chrX	-	64753489	64753615	64752440	64752510	64754359	64754634	0.842	0.839	0.854	0.91	0.897	0.87	0.948	0.899	0.882	0.941	0.923	0.938	0.962	0.966	0.974	1	0.979	0.956	0.977	0.976	0.992	0.981	0.982	0.994
1	ENSG00000004866	ST7	chr7	+	116774177	116774246	116771938	116772014	116776134	116776289	0.47	0.427	0.357	0.569	0.527	0.47	0.467	0.439	0.397	0.55	0.445	0.594	0.558	0.653	0.546	0.768	0.635	0.726	0.478	0.617	0.693	0.701	0.802	0.766
1	ENSG00000006625	GGCT	chr7	-	30540151	30540297	30538418	30538554	30544184	30544460	0.518	0.493	0.537	0.512	0.482	0.478	0.456	0.441	0.494	0.5	0.519	0.563	0.549	0.545	0.53	0.482	0.499	0.512	0.613	0.613	0.649	0.6	0.592	0.648
1	ENSG00000008294	SPAG9	chr17	-	49053223	49053262	49052131	49052308	49054468	49054582	0.067	0.059	0.089	0.033	0.058	0.085	0.078	0.066	0.059	0.134	0.137	0.16	0.148	0.168	0.122	0.283	0.258	0.232	0.336	0.321	0.251	0.354	0.313	0.296
1	ENSG00000011243	AKAP8L	chr19	-	15509440	15509514	15508524	15508666	15510112	15510221	0.172	0.191	0.164	0.168	0.153	0.157	0.105	0.105	0.131	0.158	0.146	0.143	0.093	0.112	0.098	0.291	0.268	0.237	0.262	0.313	0.242	0.295	0.276	0.249
1	ENSG00000011243	AKAP8L	chr19	-	15509440	15509577	15508524	15508666	15510112	15510221	0.219	0.225	0.209	0.229	0.168	0.212	0.135	0.144	0.152	0.205	0.189	0.196	0.147	0.149	0.134	0.316	0.276	0.273	0.269	0.364	0.296	0.317	0.336	0.286
1	ENSG00000015475	BID	chr22	-	18226568	18226779	18222114	18222254	18257146	18257258	0.822	0.814	0.842	0.84	0.877	0.755	0.868	0.853	0.855	0.891	0.821	0.872	0.828	0.912	0.91	0.931	0.912	0.928	0.919	0.878	0.928	0.93	0.928	0.911
1	ENSG00000015475	BID	chr22	-	18232870	18232940	18222114	18222254	18257146	18257178	0.459	0.483	0.51	0.51	0.584	0.372	0.508	0.493	0.518	0.492	0.495	0.583	0.527	0.606	0.572	0.781	0.79	0.8	0.66	0.584	0.707	0.747	0.724	0.694
1	ENSG00000054267	ARID4B	chr1	-	235323825	235323962	235318195	235318427	235324207	235324382	0.811	0.824	0.868	0.876	0.869	0.883	0.868	0.835	0.867	0.874	0.886	0.885	0.908	0.842	0.911	0.945	0.911	0.94	0.934	0.905	0.872	0.904	0.918	0.947
1	ENSG00000057019	DCBLD2	chr3	-	98544158	98544210	98541512	98541585	98568304	98568442	0.841	0.842	0.832	0.85	0.837	0.859	0.798	0.87	0.798	0.893	0.858	0.853	0.918	0.903	0.873	0.917	0.907	0.907	0.952	0.91	0.898	0.904	0.928	0.87
1	ENSG00000064042	LIMCH1	chr4	+	41640948	41640984	41621204	41621457	41646516	41646643	0.325	0.294	0.396	0.253	0.311	0.196	0.301	0.28	0.38	0.442	0.51	0.48	0.572	0.429	0.553	0.554	0.533	0.511	0.647	0.67	0.624	0.576	0.588	0.694
1	ENSG00000066933	MYO9A	chr15	-	72244042	72244237	72231192	72231268	72252241	72252437	0.096	0.196	0.146	0.257	0.227	0.254	0.26	0.23	0.121	0.287	0.326	0.338	0.422	0.52	0.561	0.356	0.378	0.61	0.623	0.444	1	0.671	0.561	0.573
1	ENSG00000066933	MYO9A	chr15	-	72244117	72244237	72231192	72231268	72252241	72252296	0.17	0.214	0.15	0.343	0.294	0.269	0.307	0.253	0.188	0.404	0.378	0.372	0.488	0.541	0.631	0.258	0.493	0.619	0.699	0.467	1	0.739	0.66	0.619
1	ENSG00000070269	TMEM260	chr14	+	57083900	57084015	57082661	57082745	57085311	57085481	0.762	0.744	0.581	0.876	0.652	0.669	0.661	0.548	0.593	0.842	0.762	0.83	0.776	0.826	0.748	0.849	0.877	0.957	0.748	0.893	0.741	0.866	0.91	0.95
1	ENSG00000070882	OSBPL3	chr7	-	24902818	24902911	24901231	24901388	24903114	24903218	0.379	0.336	0.315	0.397	0.458	0.427	0.379	0.467	0.394	0.678	0.658	0.61	0.606	0.508	0.521	0.792	0.75	0.563	0.766	0.645	0.493	0.742	0.65	0.735
1	ENSG00000071054	MAP4K4	chr2	+	102487955	102488147	102486756	102486877	102490108	102490226	0.393	0.43	0.412	0.491	0.469	0.493	0.455	0.526	0.518	0.563	0.558	0.599	0.551	0.543	0.587	0.566	0.601	0.546	0.555	0.542	0.566	0.563	0.616	0.596
1	ENSG00000071564	TCF3	chr19	-	1612205	1612432	1609292	1611848	1615283	1615514	0.333	0.34	0.338	0.378	0.361	0.361	0.359	0.342	0.386	0.402	0.451	0.414	0.478	0.501	0.46	0.531	0.398	0.464	0.471	0.495	0.496	0.565	0.482	0.542
1	ENSG00000072849	DERL2	chr17	-	5383706	5383779	5383373	5383464	5384420	5384462	0.765	0.791	0.8	0.897	0.877	0.873	0.89	0.927	0.917	0.922	0.92	0.879	0.971	0.909	0.952	0.928	0.968	0.947	0.99	0.932	0.939	0.96	0.977	0.916
1	ENSG00000072849	DERL2	chr17	-	5383706	5383863	5383390	5383464	5384420	5384462	0.567	0.617	0.611	0.774	0.743	0.73	0.763	0.829	0.815	0.833	0.834	0.754	0.933	0.802	0.893	0.839	0.927	0.88	0.976	0.857	0.872	0.902	0.943	0.812
1	ENSG00000074054	CLASP1	chr2	-	122203024	122203072	122187648	122187753	122204912	122205083	0.286	0.303	0.202	0.194	0.204	0.213	0.214	0.201	0.257	0.198	0.175	0.333	0.279	0.222	0.295	0.341	0.222	0.298	0.42	0.485	0.43	0.319	0.405	0.373
1	ENSG00000075413	MARK3	chr14	+	103964838	103964865	103958113	103958371	103969218	103969589	0.021	0.011	0.006	0	0.025	0.006	0.034	0	0.01	0.016	0.048	0.06	0.06	0.043	0.075	0.085	0.1	0.086	0.086	0.084	0.11	0.13	0.176	0.123
1	ENSG00000075413	MARK3	chr14	+	103966492	103966537	103958113	103958371	103969218	103969619	0.116	0.126	0.104	0.134	0.109	0.111	0.126	0.119	0.102	0.186	0.146	0.142	0.159	0.148	0.146	0.193	0.211	0.163	0.207	0.243	0.228	0.254	0.212	0.225
1	ENSG00000076984	MAP2K7	chr19	+	7970692	7970740	7968769	7968953	7974639	7974781	0.116	0.184	0.088	0.21	0.092	0.152	0.141	0.152	0.141	0.243	0.189	0.201	0.228	0.287	0.323	0.22	0.23	0.363	0.393	0.393	0.52	0.412	0.488	0.459
1	ENSG00000079150	FKBP7	chr2	-	179341788	179341940	179334378	179334512	179343005	179343226	0.619	0.753	0.711	0.632	0.668	0.688	0.697	0.741	0.742	0.765	0.807	0.812	0.81	0.733	0.832	0.752	0.821	0.774	0.823	0.84	0.845	0.794	0.794	0.842
1	ENSG00000081377	CDC14B	chr9	-	99271954	99272071	99262394	99266071	99277930	99278074	0.357	0.379	0.28	0.429	0.406	0.462	0.351	0.366	0.315	0.515	0.345	0.462	0.586	0.599	0.412	0.329	0.446	0.67	0.667	0.637	0.668	0.63	0.554	0.67
1	ENSG00000081377	CDC14B	chr9	-	99271954	99272071	99262394	99266071	99284787	99284885	0.387	0.49	0.411	0.486	0.444	0.57	0.453	0.453	0.394	0.578	0.442	0.492	0.63	0.605	0.599	0.51	0.615	0.527	0.659	0.706	0.665	0.688	0.588	0.711
1	ENSG00000088448	ANKRD10	chr13	-	111546455	111546549	111545044	111545610	111558379	111558471	0.377	0.473	0.468	0.333	0.358	0.281	0.247	0.242	0.223	0.353	0.4	0.353	0.241	0.279	0.239	0.564	0.542	0.496	0.525	0.434	0.466	0.462	0.488	0.417
1	ENSG00000088448	ANKRD10	chr13	-	111552876	111553008	111545303	111545610	111558379	111558471	0.61	0.699	0.686	0.671	0.6	0.626	0.658	0.626	0.623	0.639	0.682	0.671	0.658	0.674	0.66	0.736	0.718	0.677	0.744	0.802	0.786	0.807	0.745	0.71
1	ENSG00000088448	ANKRD10	chr13	-	111552876	111553041	111545543	111545610	111558379	111558471	0.578	0.662	0.643	0.632	0.562	0.595	0.617	0.591	0.581	0.595	0.631	0.615	0.614	0.634	0.632	0.692	0.674	0.619	0.7	0.759	0.753	0.774	0.718	0.673
1	ENSG00000089006	SNX5	chr20	-	17949017	17949100	17937576	17937681	17949342	17949623	0.801	0.835	0.739	0.778	0.753	0.728	0.807	0.825	0.826	0.795	0.849	0.817	0.865	0.841	0.911	0.786	0.847	0.873	0.929	0.852	0.852	0.866	0.896	0.904
1	ENSG00000090006	LTBP4	chr19	+	41128854	41128926	41128305	41128572	41129508	41129637	0.836	0.8	0.783	0.791	0.795	0.694	0.793	0.809	0.806	0.818	0.853	0.83	0.852	0.859	0.855	0.868	0.872	0.87	0.922	0.89	0.91	0.877	0.855	0.88
1	ENSG00000091136	LAMB1	chr7	-	107642571	107642829	107642002	107642178	107643293	107643416	0.076	0.058	0.054	0.06	0.077	0.047	0.11	0.101	0.113	0.065	0.069	0.11	0.164	0.103	0.097	0.103	0.147	0.179	0.138	0.179	0.124	0.165	0.142	0.167
1	ENSG00000091409	ITGA6	chr2	+	173354212	173354386	173352853	173352956	173355751	173355850	0.908	0.921	0.925	0.948	0.955	0.922	0.936	0.935	0.965	0.978	0.967	0.958	0.96	0.97	0.959	0.963	0.985	0.977	0.96	0.957	0.965	0.98	0.98	0.972
1	ENSG00000100227	POLDIP3	chr22	-	42997975	42998062	42995703	42995799	42998775	42999166	0.86	0.9	0.899	0.889	0.886	0.914	0.813	0.882	0.887	0.894	0.856	0.914	0.911	0.906	0.878	0.914	0.924	0.964	0.969	0.934	0.967	0.943	0.942	0.948
1	ENSG00000100227	POLDIP3	chr22	-	42997975	42998113	42995703	42995799	42998775	42998972	0.658	0.753	0.732	0.722	0.709	0.766	0.576	0.721	0.705	0.753	0.688	0.796	0.78	0.766	0.719	0.784	0.797	0.905	0.916	0.824	0.911	0.83	0.845	0.858
1	ENSG00000100266	PACSIN2	chr22	-	43272893	43273016	43272142	43272339	43275053	43275175	0.941	0.912	0.936	0.954	0.951	0.936	0.872	0.9	0.875	0.935	0.928	0.937	0.94	0.945	0.936	0.969	0.961	0.964	0.963	0.944	0.975	0.996	0.985	0.981
1	ENSG00000100320	RBFOX2	chr22	-	36152151	36152191	36142519	36142608	36155934	36156067	0.697	0.703	0.648	0.759	0.744	0.733	0.739	0.769	0.756	0.75	0.759	0.795	0.759	0.83	0.792	0.747	0.755	0.859	0.813	0.837	0.847	0.771	0.808	0.816
1	ENSG00000101972	STAG2	chrX	+	123155216	123155281	123095588	123095706	123156380	123156521	0.273	0.302	0.272	0.186	0.292	0.23	0.217	0.15	0.174	0.385	0.338	0.345	0.254	0.301	0.303	0.366	0.401	0.457	0.403	0.327	0.442	0.426	0.362	0.32
1	ENSG00000102908	NFAT5	chr16	+	69680419	69680481	69660305	69660431	69680930	69681489	0.496	0.565	0.502	0.6	0.462	0.49	0.526	0.36	0.367	0.662	0.626	0.532	0.534	0.403	0.537	0.582	0.607	0.715	1	0.596	1	0.699	0.713	0.778
1	ENSG00000103168	TAF1C	chr16	-	84218456	84218505	84217302	84217384	84220506	84220663	0.872	0.915	0.897	0.94	0.929	0.941	0.944	0.946	0.948	0.96	0.923	0.949	0.941	0.961	0.971	0.948	0.972	0.985	0.981	0.964	0.972	0.971	0.99	0.982
1	ENSG00000103168	TAF1C	chr16	-	84218456	84218595	84217302	84217384	84220506	84220669	0.818	0.87	0.845	0.916	0.909	0.915	0.924	0.918	0.934	0.94	0.901	0.927	0.916	0.951	0.958	0.924	0.955	0.978	0.972	0.945	0.964	0.954	0.985	0.972
1	ENSG00000103168	TAF1C	chr16	-	84218456	84218666	84217302	84217384	84220506	84220626	0.847	0.892	0.875	0.93	0.931	0.935	0.929	0.932	0.935	0.952	0.915	0.94	0.926	0.958	0.968	0.94	0.96	0.982	0.978	0.954	0.967	0.959	0.987	0.975
1	ENSG00000104231	ZFAND1	chr8	-	82629483	82629523	82627221	82627349	82630416	82630459	0.631	0.689	0.637	0.631	0.604	0.638	0.53	0.601	0.563	0.709	0.69	0.674	0.627	0.64	0.608	0.779	0.772	0.702	0.817	0.802	0.819	0.776	0.774	0.817
1	ENSG00000104312	RIPK2	chr8	+	90775056	90775210	90769974	90770461	90777568	90777724	0.496	0.476	0.461	0.473	0.534	0.6	0.493	0.492	0.458	0.594	0.524	0.549	0.541	0.641	0.555	0.546	0.598	0.653	0.605	0.637	0.63	0.614	0.561	0.644
1	ENSG00000104408	EIF3E	chr8	-	109254340	109254485	109252186	109252304	109260841	109260946	0.307	0.288	0.394	0.464	0.205	0.341	0.258	0.357	0.227	0.455	0.516	0.591	0.423	0.454	0.526	0.535	0.588	0.768	0.634	0.518	0.532	0.657	0.541	0.425
1	ENSG00000104783	KCNN4	chr19	-	44280692	44280788	44278343	44278771	44284854	44285409	0.914	0.889	0.912	0.923	0.946	0.929	0.945	0.936	0.953	0.97	0.959	0.959	0.975	0.964	0.955	0.955	0.969	0.962	0.993	0.951	0.98	0.959	0.971	0.952
1	ENSG00000104852	SNRNP70	chr19	+	49605370	49605430	49604646	49604728	49607890	49607992	0.145	0.157	0.146	0.13	0.137	0.135	0.113	0.136	0.145	0.202	0.198	0.192	0.263	0.256	0.273	0.215	0.241	0.222	0.25	0.235	0.24	0.327	0.301	0.308
1	ENSG00000104852	SNRNP70	chr19	+	49605370	49605442	49604646	49604728	49607890	49607992	0.12	0.127	0.119	0.104	0.109	0.11	0.092	0.11	0.119	0.168	0.163	0.16	0.221	0.213	0.232	0.18	0.2	0.186	0.205	0.198	0.201	0.279	0.258	0.263
1	ENSG00000104852	SNRNP70	chr19	+	49605370	49606844	49604646	49604728	49607890	49607992	0.198	0.202	0.183	0.184	0.162	0.179	0.163	0.177	0.182	0.244	0.247	0.245	0.318	0.321	0.315	0.289	0.326	0.299	0.33	0.309	0.333	0.392	0.378	0.369
1	ENSG00000105699	LSR	chr19	+	35753448	35753595	35749847	35749967	35757261	35757435	0.311	0.325	0.339	0.3	0.358	0.303	0.312	0.297	0.327	0.361	0.399	0.362	0.448	0.41	0.466	0.477	0.526	0.481	0.416	0.532	0.493	0.545	0.465	0.452
1	ENSG00000106976	DNM1	chr9	+	131010202	131010214	131009653	131009765	131010861	131011032	0.904	0.773	0.864	0.914	0.872	0.962	0.944	0.895	0.944	0.962	0.966	0.988	0.971	0.991	0.978	1	1	0.97	0.989	0.993	0.977	0.971	0.991	0.973
1	ENSG00000107021	TBC1D13	chr9	+	131553013	131553054	131550612	131550686	131553658	131553720	0.056	0.222	0.307	0.289	0.316	0.299	0.425	0.393	0.4	0.571	0.663	0.649	0.732	0.597	0.693	0.874	0.719	0.768	0.891	0.763	0.816	0.817	0.787	0.787
1	ENSG00000107679	PLEKHA1	chr10	+	124187791	124187832	124186457	124186547	124189139	124191861	0.103	0	0.119	0.045	0.054	0	0.054	0	0	0	0	0.215	0.295	0.239	0.247	0.065	0.295	0.295	0.386	0.386	0.152	0.264	0.386	0.557
1	ENSG00000107679	PLEKHA1	chr10	+	124187791	124187936	124186457	124186547	124189139	124189638	0.034	0	0.027	0	0.017	0	0.017	0	0.024	0.134	0.046	0.033	0.127	0.104	0.106	0.114	0.171	0.162	0.253	0.195	0.052	0.114	0.143	0.335
1	ENSG00000108395	TRIM37	chr17	-	57078958	57079102	57076741	57076820	57089688	57089807	0.501	0.566	0.543	0.669	0.553	0.531	0.679	0.613	0.573	0.666	0.761	0.729	0.805	0.672	0.795	0.761	0.86	0.814	0.787	0.873	0.804	0.833	0.863	0.716
1	ENSG00000108590	MED31	chr17	-	6553301	6553398	6546634	6547979	6553675	6553753	0.358	0.333	0.367	0.432	0.398	0.403	0.418	0.422	0.372	0.452	0.489	0.477	0.41	0.415	0.433	0.47	0.607	0.401	0.587	0.619	0.606	0.562	0.584	0.561
1	ENSG00000109184	DCUN1D4	chr4	+	52777235	52777340	52765435	52765544	52779455	52779558	0.637	0.623	0.617	0.62	0.585	0.609	0.591	0.617	0.658	0.713	0.755	0.658	0.651	0.674	0.703	0.74	0.734	0.722	0.697	0.794	0.739	0.634	0.728	0.772
1	ENSG00000109332	UBE2D3	chr4	-	103748748	103748898	103747641	103747793	103749100	103749186	0.432	0.424	0.428	0.449	0.52	0.481	0.453	0.471	0.503	0.514	0.555	0.569	0.567	0.552	0.647	0.591	0.646	0.543	0.67	0.61	0.637	0.583	0.602	0.554
1	ENSG00000109685	WHSC1	chr4	+	1940177	1940259	1936870	1936989	1952798	1952930	0.721	0.747	0.745	0.79	0.802	0.809	0.651	0.677	0.661	0.805	0.825	0.827	0.815	0.838	0.838	0.868	0.805	0.807	0.784	0.825	0.873	0.827	0.779	0.824
1	ENSG00000110066	SUV420H1	chr11	-	67947598	67947667	67942484	67942650	67953247	67953395	0.821	0.77	0.747	0.784	0.798	0.822	0.835	0.757	0.766	0.817	0.865	0.814	0.861	0.816	0.882	0.83	0.949	0.86	0.939	0.917	0.876	0.898	0.878	0.866
1	ENSG00000110719	TCIRG1	chr11	+	67817953	67818131	67817603	67817721	67818207	67818362	0.685	0.643	0.718	0.749	0.806	0.695	0.91	0.836	0.914	0.921	0.914	0.901	0.974	0.953	0.921	0.974	0.986	0.99	0.985	0.981	0.981	0.989	0.985	0.972
1	ENSG00000110721	CHKA	chr11	-	67848870	67848924	67842183	67842297	67864485	67864597	0.868	0.838	0.849	0.844	0.889	0.888	0.879	0.901	0.862	0.893	0.886	0.919	0.903	0.932	0.893	0.918	0.891	0.942	0.95	0.927	0.951	0.93	0.907	0.94
1	ENSG00000111206	FOXM1	chr12	-	2974520	2974565	2973848	2973918	2975558	2975687	0.722	0.736	0.791	0.733	0.709	0.744	0.694	0.787	0.691	0.827	0.862	0.886	0.851	0.778	0.84	0.849	0.855	0.812	0.932	0.892	0.805	0.83	0.946	0.865
1	ENSG00000111237	VPS29	chr12	-	110937261	110937351	110933816	110934008	110939853	110939916	0.081	0.071	0.077	0.164	0.136	0.161	0.145	0.121	0.104	0.195	0.126	0.162	0.202	0.227	0.175	0.19	0.216	0.184	0.254	0.259	0.153	0.317	0.271	0.252
1	ENSG00000111237	VPS29	chr12	-	110937339	110937351	110933816	110934008	110939853	110939912	0.707	0.715	0.677	0.851	0.787	0.828	0.799	0.76	0.766	0.866	0.796	0.819	0.857	0.88	0.846	0.83	0.869	0.872	0.896	0.89	0.851	0.92	0.904	0.905
1	ENSG00000111731	C2CD5	chr12	-	22612425	22612476	22609904	22610095	22622642	22622729	0.227	0.231	0.211	0.297	0.23	0.11	0.171	0.261	0.276	0.306	0.337	0.353	0.234	0.262	0.287	0.294	0.33	0.335	0.395	0.444	0.44	0.425	0.569	0.463
1	ENSG00000111790	FGFR1OP2	chr12	+	27113447	27113561	27110533	27110676	27116274	27116388	0.445	0.51	0.428	0.374	0.497	0.487	0.405	0.422	0.378	0.506	0.56	0.52	0.514	0.564	0.437	0.657	0.683	0.535	0.611	0.675	0.727	0.589	0.669	0.471
1	ENSG00000113649	TCERG1	chr5	+	145889629	145889723	145888707	145888808	145890003	145890328	0.256	0.158	0.201	0.212	0.224	0.226	0.283	0.228	0.18	0.321	0.263	0.352	0.292	0.322	0.31	0.339	0.298	0.299	0.375	0.341	0.429	0.289	0.306	0.319
1	ENSG00000113971	NPHP3	chr3	-	132415574	132415657	132413670	132413809	132416103	132416206	0.683	0.583	0.751	0.797	0.691	0.848	0.658	0.887	0.627	0.805	0.893	0.697	0.832	0.737	0.681	1	0.922	0.77	0.876	0.937	1	0.926	0.94	0.79
1	ENSG00000114956	DGUOK	chr2	+	74177753	74177859	74173845	74174033	74185272	74185372	0.078	0.089	0.093	0.11	0.093	0.117	0.062	0.083	0.051	0.097	0.124	0.112	0.086	0.113	0.098	0.142	0.131	0.126	0.122	0.15	0.143	0.138	0.12	0.114
1	ENSG00000115648	MLPH	chr2	+	238443206	238443290	238436019	238436159	238448990	238449089	0.115	0.161	0.118	0.179	0.169	0.183	0.187	0.254	0.24	0.372	0.334	0.38	0.501	0.468	0.438	0.49	0.501	0.498	0.546	0.59	0.553	0.559	0.681	0.606
1	ENSG00000116641	DOCK7	chr1	-	63010617	63010710	63009326	63009416	63018402	63018572	0.23	0.282	0.366	0.242	0.392	0.325	0.397	0.326	0.371	0.386	0.452	0.448	0.504	0.676	0.445	0.511	0.412	0.646	0.627	0.426	0.535	0.734	0.523	0.493
1	ENSG00000116679	IVNS1ABP	chr1	-	185275616	185275757	185274667	185274775	185276145	185276271	0.135	0.13	0.135	0.136	0.15	0.145	0.111	0.131	0.134	0.19	0.136	0.223	0.143	0.239	0.243	0.182	0.193	0.248	0.27	0.253	0.259	0.244	0.279	0.279
1	ENSG00000116754	SRSF11	chr1	+	70697541	70697658	70694104	70694238	70697950	70698060	0.203	0.192	0.199	0.17	0.169	0.175	0.257	0.274	0.233	0.236	0.213	0.205	0.27	0.242	0.23	0.218	0.243	0.241	0.309	0.307	0.333	0.269	0.31	0.277
1	ENSG00000117335	CD46	chr1	+	207963597	207963690	207959000	207959027	207966863	207967218	0.155	0.164	0.167	0.194	0.185	0.176	0.191	0.188	0.216	0.223	0.231	0.222	0.275	0.278	0.29	0.31	0.291	0.328	0.339	0.302	0.316	0.34	0.364	0.419
1	ENSG00000121931	LRIF1	chr1	-	111493909	111495437	111492472	111492745	111506242	111506701	0.34	0.344	0.362	0.392	0.38	0.392	0.332	0.344	0.361	0.424	0.462	0.443	0.452	0.48	0.436	0.389	0.463	0.462	0.439	0.49	0.453	0.558	0.511	0.581
1	ENSG00000122482	ZNF644	chr1	-	91403041	91403647	91383608	91383711	91447866	91447927	0.682	0.634	0.682	0.777	0.791	0.759	0.727	0.605	0.648	0.688	0.726	0.688	0.754	0.794	0.803	0.818	0.84	0.835	0.882	0.804	0.778	0.862	0.894	0.804
1	ENSG00000122566	HNRNPA2B1	chr7	-	26230612	26230748	26229744	26230080	26232114	26232197	0.832	0.808	0.826	0.829	0.757	0.81	0.847	0.852	0.853	0.855	0.9	0.905	0.87	0.893	0.908	0.918	0.932	0.922	0.925	0.878	0.908	0.92	0.894	0.93
1	ENSG00000122958	VPS26A	chr10	+	70915567	70915643	70892653	70892803	70916762	70916919	0.856	0.882	0.906	0.909	0.938	0.887	0.809	0.88	0.813	0.9	0.938	0.907	0.915	0.928	0.922	0.937	0.966	0.938	0.963	0.943	0.942	0.912	0.94	0.936
1	ENSG00000123130	ACOT9	chrX	-	23752457	23752484	23751288	23751334	23754035	23754133	0.232	0.245	0.24	0.25	0.209	0.251	0.203	0.22	0.269	0.328	0.309	0.405	0.394	0.306	0.266	0.551	0.537	0.641	0.661	0.539	0.704	0.796	0.609	0.517
1	ENSG00000124313	IQSEC2	chrX	-	53308745	53308841	53284981	53285243	53310677	53310776	0.788	0.694	0.797	0.773	0.753	0.786	0.63	0.606	0.616	0.734	0.781	0.781	0.814	0.871	0.661	0.892	0.83	0.874	0.906	0.893	0.923	0.776	0.854	0.849
1	ENSG00000124588	NQO2	chr6	+	3015763	3015877	3012777	3012908	3017117	3017219	0.687	0.713	0.749	0.741	0.738	0.767	0.769	0.723	0.822	0.728	0.781	0.74	0.792	0.788	0.827	0.835	0.827	0.834	0.85	0.8	0.875	0.83	0.861	0.778
1	ENSG00000125733	TRIP10	chr19	+	6746039	6746207	6744810	6745005	6746462	6746572	0.208	0.225	0.194	0.212	0.19	0.209	0.211	0.223	0.237	0.267	0.274	0.253	0.312	0.312	0.287	0.329	0.398	0.386	0.368	0.351	0.379	0.307	0.312	0.327
1	ENSG00000128641	MYO1B	chr2	+	192265474	192265561	192265107	192265194	192272840	192272915	0.3	0.301	0.265	0.413	0.39	0.355	0.257	0.211	0.293	0.539	0.359	0.437	0.458	0.443	0.331	0.684	0.737	0.722	0.683	0.563	0.525	0.596	0.562	0.605
1	ENSG00000128641	MYO1B	chr2	+	192267357	192267444	192265107	192265194	192272840	192272915	0.282	0.288	0.3	0.372	0.365	0.335	0.325	0.203	0.329	0.487	0.419	0.473	0.588	0.443	0.406	0.692	0.708	0.73	0.72	0.597	0.62	0.626	0.585	0.648
1	ENSG00000128833	MYO5C	chr15	-	52563959	52564041	52561949	52562057	52564776	52564920	0.913	0.849	0.84	0.862	0.873	0.897	0.715	0.763	0.678	0.824	0.893	0.871	0.898	0.867	0.909	0.876	0.961	0.962	0.927	1	0.919	0.968	0.949	0.923
1	ENSG00000129103	SUMF2	chr7	+	56141806	56141911	56140689	56140804	56142278	56142429	0.346	0.349	0.327	0.336	0.341	0.33	0.344	0.308	0.358	0.336	0.326	0.315	0.329	0.36	0.389	0.376	0.416	0.383	0.397	0.382	0.391	0.468	0.483	0.389
1	ENSG00000129103	SUMF2	chr7	+	56141866	56141911	56140689	56140804	56142278	56142429	0.705	0.71	0.686	0.688	0.71	0.679	0.694	0.671	0.715	0.706	0.696	0.703	0.714	0.719	0.749	0.723	0.763	0.762	0.756	0.746	0.747	0.798	0.798	0.733
1	ENSG00000129116	PALLD	chr4	+	169798873	169799545	169753191	169753322	169812072	169812208	0.58	0.545	0.467	0.385	0.692	0.436	0.684	0.672	0.579	0.774	0.529	0.702	0.752	0.735	0.709	0.8	0.876	0.648	0.787	1	1	0.828	0.651	0.894
1	ENSG00000129195	FAM64A	chr17	+	6353347	6353392	6352631	6352727	6353681	6354789	0.752	0.767	0.731	0.683	0.665	0.641	0.765	0.774	0.814	0.769	0.783	0.757	0.806	0.781	0.819	0.837	0.825	0.813	0.9	0.847	0.873	0.798	0.831	0.844
1	ENSG00000130731	C16orf13	chr16	-	685611	685774	685280	685340	686093	686302	0.865	0.827	0.819	0.829	0.879	0.87	0.848	0.881	0.851	0.911	0.874	0.882	0.898	0.88	0.9	0.916	0.906	0.886	0.885	0.908	0.877	0.892	0.901	0.912
1	ENSG00000131018	SYNE1	chr6	-	152466621	152466690	152464757	152464900	152469179	152469513	0.137	0.197	0.064	0.307	0.06	0.054	0.244	0.234	0.219	0.324	0.262	0.433	0.386	0.389	0.354	0.289	0.471	0.323	0.482	0.265	0.451	0.498	0.349	0.552
1	ENSG00000131149	GSE1	chr16	+	85667519	85667738	85646821	85647004	85682157	85682357	0.476	0.464	0.415	0.565	0.524	0.441	0.486	0.56	0.444	0.432	0.476	0.605	0.624	0.602	0.52	0.77	0.773	0.724	0.697	0.698	0.628	0.7	0.77	0.727
1	ENSG00000131748	STARD3	chr17	+	37818503	37818620	37817233	37817338	37819056	37819737	0.861	0.943	0.853	0.8	0.857	0.879	0.874	0.929	0.95	0.904	0.96	0.976	0.942	0.935	0.956	0.966	0.919	0.976	0.966	0.958	0.979	0.942	0.965	0.981
1	ENSG00000131844	MCCC2	chr5	+	70922466	70922580	70900182	70900295	70927947	70928012	0.619	0.641	0.685	0.7	0.746	0.673	0.685	0.708	0.688	0.72	0.663	0.701	0.711	0.77	0.753	0.725	0.744	0.752	0.837	0.75	0.773	0.753	0.78	0.736
1	ENSG00000132613	MTSS1L	chr16	-	70708208	70708431	70699368	70699443	70710783	70710881	0.922	0.926	0.904	0.92	0.962	0.942	0.933	0.952	0.963	0.942	0.969	0.946	0.957	0.972	0.977	0.981	0.988	0.993	0.987	0.942	1	0.995	0.957	0.973
1	ENSG00000132694	ARHGEF11	chr1	-	156908209	156908305	156907040	156907288	156909339	156909702	0.042	0.023	0.143	0.088	0.2	0.03	0.038	0.149	0.118	0.511	0.353	0.455	0.587	0.727	0.579	0.792	0.552	0.793	0.68	0.833	0.871	0.796	0.652	0.781
1	ENSG00000133030	MPRIP	chr17	+	17078606	17078726	17077229	17077389	17079739	17079826	0.904	0.892	0.915	0.908	0.934	0.937	0.917	0.906	0.922	0.949	0.957	0.933	0.964	0.971	0.947	0.953	0.977	0.948	0.965	0.976	0.968	0.976	0.96	0.972
1	ENSG00000133030	MPRIP	chr17	+	17083920	17083983	17083316	17083402	17088136	17088874	0.335	0.314	0.321	0.352	0.339	0.351	0.233	0.256	0.259	0.384	0.416	0.428	0.376	0.376	0.347	0.386	0.375	0.414	0.444	0.458	0.425	0.463	0.446	0.479
1	ENSG00000133641	C12orf29	chr12	+	88433924	88434042	88429386	88429515	88436601	88436697	0.569	0.519	0.588	0.494	0.534	0.496	0.585	0.616	0.538	0.61	0.577	0.637	0.599	0.588	0.545	0.582	0.535	0.559	0.651	0.708	0.78	0.721	0.667	0.704
1	ENSG00000133657	ATP13A3	chr3	-	194132927	194133017	194123405	194126845	194134487	194134568	0.75	0.775	0.756	0.722	0.744	0.7	0.805	0.82	0.755	0.748	0.752	0.788	0.839	0.844	0.824	0.853	0.783	0.823	0.816	0.808	0.791	0.884	0.862	0.861
1	ENSG00000134283	PPHLN1	chr12	+	42778741	42778798	42768664	42768876	42781257	42781337	0.736	0.784	0.8	0.762	0.805	0.831	0.783	0.82	0.786	0.798	0.755	0.785	0.806	0.819	0.762	0.812	0.812	0.842	0.842	0.865	0.894	0.831	0.874	0.886
1	ENSG00000134444	KIAA1468	chr18	+	59947006	59947089	59942606	59942706	59947592	59947675	0.143	0.163	0.216	0.269	0.234	0.298	0.328	0.195	0.275	0.406	0.584	0.507	0.636	0.9	0.657	0.773	0.655	0.708	0.708	0.675	0.702	0.783	0.838	0.695
1	ENSG00000135048	TMEM2	chr9	-	74349721	74349910	74347266	74347436	74354978	74355148	0.928	0.87	0.888	0.906	0.88	0.883	0.924	0.91	0.916	0.914	0.942	0.906	0.949	0.951	0.909	1	0.918	0.892	0.912	0.958	0.939	1	0.944	1
1	ENSG00000135441	BLOC1S1	chr12	+	56110716	56110789	56110075	56110501	56112874	56113007	0.872	0.882	0.838	0.864	0.873	0.874	0.881	0.884	0.914	0.914	0.894	0.914	0.957	0.923	0.943	0.928	0.962	0.934	0.982	0.964	0.963	0.956	0.932	0.949
1	ENSG00000136068	FLNB	chr3	+	58117653	58117746	58116467	58116635	58118534	58118658	0.269	0.27	0.298	0.29	0.302	0.255	0.23	0.193	0.177	0.29	0.315	0.316	0.249	0.244	0.253	0.326	0.367	0.353	0.282	0.303	0.343	0.293	0.363	0.282
1	ENSG00000136699	SMPD4	chr2	-	130918758	130918845	130914823	130914969	130921946	130922018	0.46	0.531	0.373	0.446	0.503	0.53	0.456	0.528	0.385	0.642	0.495	0.601	0.62	0.525	0.605	0.567	0.769	0.668	0.579	0.697	0.706	0.782	0.743	0.766
1	ENSG00000136717	BIN1	chr2	-	127815048	127815177	127808729	127808819	127816586	127816731	0.36	0.38	0.238	0.403	0.326	0.441	0.421	0.368	0.332	0.486	0.422	0.443	0.376	0.462	0.374	0.557	0.57	0.492	0.459	0.595	0.527	0.639	0.572	0.647
1	ENSG00000136754	ABI1	chr10	-	27044583	27044670	27040526	27040712	27047990	27048167	0.625	0.538	0.68	0.58	0.611	0.605	0.607	0.575	0.58	0.662	0.681	0.666	0.728	0.661	0.673	0.669	0.702	0.768	0.812	0.801	0.743	0.741	0.746	0.745
1	ENSG00000137177	KIF13A	chr6	-	17790102	17790141	17788006	17788106	17794479	17794626	0.726	0.721	0.678	0.774	0.682	0.713	0.745	0.789	0.759	0.914	0.855	0.897	0.883	0.887	0.879	0.869	0.88	0.95	0.961	0.908	0.942	0.834	0.896	0.962
1	ENSG00000137965	IFI44	chr1	+	79126238	79126339	79124996	79125168	79129449	79129763	0.722	0.682	0.73	0.757	0.832	0.691	0.67	0.594	0.659	0.74	0.839	0.855	0.779	0.858	0.758	0.859	0.863	0.796	0.716	0.751	0.848	0.873	0.816	0.822
1	ENSG00000137965	IFI44	chr1	+	79126238	79126376	79125003	79125168	79129449	79129582	0.716	0.67	0.731	0.747	0.838	0.697	0.679	0.611	0.662	0.748	0.837	0.86	0.786	0.862	0.766	0.844	0.85	0.787	0.718	0.737	0.843	0.874	0.817	0.817
1	ENSG00000137965	IFI44	chr1	+	79128388	79128563	79124996	79125168	79129449	79129763	0.751	0.749	0.798	0.814	0.879	0.763	0.767	0.691	0.74	0.827	0.884	0.9	0.857	0.905	0.849	0.908	0.9	0.858	0.831	0.832	0.908	0.92	0.876	0.88
1	ENSG00000138119	MYOF	chr10	-	95152673	95152712	95148786	95148911	95155898	95155981	0.497	0.532	0.535	0.589	0.607	0.534	0.732	0.743	0.695	0.72	0.789	0.769	0.856	0.871	0.746	0.776	0.745	0.832	0.854	0.807	0.757	0.862	0.9	0.837
1	ENSG00000138326	RPS24	chr10	+	79799961	79799983	79796951	79797062	79800372	79800428	0.328	0.34	0.334	0.289	0.288	0.295	0.403	0.424	0.41	0.418	0.377	0.358	0.411	0.449	0.46	0.469	0.46	0.428	0.464	0.494	0.489	0.571	0.592	0.587
1	ENSG00000140750	ARHGAP17	chr16	-	24950684	24950918	24946790	24946960	24953307	24953464	0.351	0.339	0.458	0.506	0.523	0.584	0.515	0.448	0.48	0.694	0.636	0.575	0.593	0.682	0.559	0.798	0.763	0.803	0.703	0.606	0.653	0.712	0.657	0.697
1	ENSG00000141759	TXNL4A	chr18	-	77737597	77737701	77733512	77733856	77748239	77748536	0.879	0.848	0.862	0.846	0.828	0.824	0.886	0.88	0.896	0.886	0.888	0.885	0.933	0.945	0.943	0.946	0.948	0.96	0.875	0.905	0.884	0.921	0.93	0.926
1	ENSG00000143537	ADAM15	chr1	+	155034051	155034122	155033893	155033965	155034720	155034845	0.191	0.327	0.238	0.27	0.306	0.241	0.329	0.34	0.354	0.404	0.342	0.509	0.451	0.601	0.536	0.474	0.654	0.878	0.783	0.501	0.57	0.474	0.48	0.566
1	ENSG00000143537	ADAM15	chr1	+	155034379	155034451	155033890	155033965	155034720	155034845	0.652	0.675	0.656	0.724	0.724	0.676	0.625	0.625	0.648	0.716	0.646	0.788	0.728	0.73	0.765	0.789	0.817	0.924	0.902	0.746	0.85	0.727	0.717	0.831
1	ENSG00000143537	ADAM15	chr1	+	155034379	155034593	155033890	155033965	155034720	155034845	0.293	0.359	0.299	0.458	0.443	0.373	0.394	0.461	0.368	0.588	0.532	0.616	0.629	0.659	0.679	0.771	0.797	0.924	0.885	0.625	0.828	0.689	0.626	0.819
1	ENSG00000145147	SLIT2	chr4	+	20526771	20526795	20525636	20525800	20530571	20530722	0.263	0.283	0.429	0.263	0.489	0.259	0.333	0.385	0.196	0.455	0.333	0.54	0.458	0.447	0.541	0.405	0.521	0.347	0.566	0.338	0.625	0.56	0.65	0.526
1	ENSG00000145730	PAM	chr5	+	102237059	102237117	102202976	102203097	102249637	102249725	0.922	0.939	0.94	0.985	0.93	0.934	0.93	0.903	0.938	0.961	0.957	0.963	0.947	0.973	0.977	0.976	0.95	0.965	0.98	0.984	0.995	0.965	0.986	0.973
1	ENSG00000145730	PAM	chr5	+	102309819	102310140	102296861	102296933	102325975	102326105	0.663	0.7	0.626	0.688	0.768	0.745	0.682	0.71	0.67	0.769	0.763	0.768	0.806	0.795	0.834	0.811	0.727	0.799	0.816	0.815	0.825	0.812	0.86	0.828
1	ENSG00000148053	NTRK2	chr9	+	87356806	87356842	87342568	87342874	87359887	87359988	0.735	0.717	0.69	0.704	0.729	0.781	0.796	0.868	0.846	0.804	0.782	0.8	0.858	0.868	0.804	0.86	0.867	0.867	0.871	0.9	0.838	0.824	0.781	0.824
1	ENSG00000148120	C9orf3	chr9	+	97848211	97848401	97844856	97845001	97848963	97849123	0.063	0.085	0.063	0.064	0.081	0.066	0.049	0.108	0.098	0.112	0.116	0.086	0.115	0.14	0.155	0.107	0.148	0.101	0.141	0.138	0.153	0.246	0.212	0.168
1	ENSG00000148180	GSN	chr9	+	124062333	124062404	124043747	124043840	124064240	124064445	0.197	0.216	0.187	0.17	0.153	0.259	0.106	0.133	0.106	0.187	0.259	0.207	0.266	0.183	0.254	0.35	0.324	0.317	0.308	0.35	0.362	0.319	0.377	0.345
1	ENSG00000148180	GSN	chr9	+	124062342	124062404	124043747	124043840	124064240	124064445	0.144	0.18	0.173	0.142	0.099	0.222	0.105	0.105	0.081	0.165	0.208	0.188	0.205	0.173	0.168	0.34	0.258	0.284	0.256	0.32	0.328	0.276	0.287	0.309
1	ENSG00000148337	CIZ1	chr9	-	130950141	130950213	130942999	130943078	130952607	130952723	0.884	0.899	0.925	0.883	0.9	0.96	0.941	0.876	0.926	0.928	0.947	0.97	0.979	0.939	0.97	1	0.989	0.99	0.981	0.982	0.96	1	0.973	0.982
1	ENSG00000148337	CIZ1	chr9	-	130950141	130950213	130947825	130948055	130952607	130952723	0.768	0.724	0.705	0.737	0.791	0.731	0.774	0.75	0.766	0.73	0.818	0.749	0.74	0.743	0.745	0.809	0.808	0.808	0.867	0.887	0.864	0.79	0.809	0.813
1	ENSG00000149657	LSM14B	chr20	+	60705274	60705352	60704840	60705008	60705585	60705722	0.898	0.864	0.865	0.902	0.883	0.904	0.881	0.886	0.881	0.916	0.904	0.871	0.944	0.939	0.902	0.925	0.955	0.968	0.931	0.921	0.954	0.922	0.943	0.94
1	ENSG00000150403	TMCO3	chr13	+	114188359	114188555	114174930	114175048	114201614	114201694	0.918	0.895	0.889	0.92	0.957	0.953	0.974	0.936	0.958	1	0.947	0.983	0.986	0.98	1	0.981	0.991	1	0.989	0.983	0.979	1	1	0.984
1	ENSG00000151292	CSNK1G3	chr5	+	122941032	122941056	122940417	122940524	122950035	122950547	0.283	0.307	0.216	0.332	0.281	0.367	0.401	0.346	0.427	0.487	0.535	0.388	0.422	0.54	0.464	0.363	0.5	0.409	0.561	0.57	0.587	0.495	0.534	0.522
1	ENSG00000152061	RABGAP1L	chr1	+	174927027	174927310	174926593	174926686	174938413	174938524	0.346	0.328	0.351	0.422	0.486	0.383	0.388	0.426	0.392	0.382	0.455	0.519	0.542	0.399	0.448	0.938	0.701	0.868	0.715	0.66	0.872	0.59	0.548	0.475
1	ENSG00000152601	MBNL1	chr3	+	152173330	152173366	152165408	152165562	152174055	152174150	0.3	0.309	0.318	0.472	0.516	0.407	0.446	0.448	0.372	0.594	0.623	0.579	0.492	0.512	0.574	0.667	0.74	0.657	0.678	0.66	0.727	0.645	0.604	0.622
1	ENSG00000152601	MBNL1	chr3	+	152173330	152173366	152165408	152165562	152177059	152177134	0.569	0.608	0.615	0.759	0.761	0.753	0.823	0.789	0.644	0.865	0.866	0.908	0.869	0.925	0.902	0.952	0.971	0.928	0.837	0.895	0.937	0.882	0.94	0.913
1	ENSG00000152601	MBNL1	chr3	+	152174055	152174150	152165408	152165562	152177059	152177134	0.828	0.829	0.852	0.84	0.832	0.881	0.912	0.875	0.865	0.897	0.895	0.924	0.928	0.95	0.937	0.967	0.973	0.945	0.869	0.926	0.942	0.897	0.958	0.938
1	ENSG00000152952	PLOD2	chr3	-	145795648	145795711	145794568	145794682	145796902	145797044	0.576	0.51	0.505	0.571	0.561	0.527	0.584	0.64	0.558	0.579	0.685	0.619	0.702	0.652	0.661	0.701	0.653	0.689	0.768	0.78	0.762	0.741	0.778	0.802
1	ENSG00000153786	ZDHHC7	chr16	-	85022368	85022479	85015475	85015600	85023909	85024241	0.097	0.124	0.098	0.125	0.116	0.102	0.109	0.119	0.109	0.163	0.178	0.191	0.217	0.175	0.204	0.242	0.177	0.191	0.26	0.237	0.228	0.234	0.261	0.246
1	ENSG00000153914	SREK1	chr5	+	65454636	65454760	65449290	65449424	65455046	65455162	0.236	0.249	0.274	0.22	0.213	0.248	0.2	0.295	0.192	0.381	0.354	0.308	0.24	0.277	0.309	0.481	0.306	0.433	0.487	0.499	0.424	0.395	0.434	0.407
1	ENSG00000153944	MSI2	chr17	+	55754347	55754420	55752332	55752487	55756909	55757658	0.814	0.885	0.897	0.92	0.931	0.897	0.871	0.848	0.855	0.908	0.955	0.923	0.919	0.898	0.901	0.916	0.937	0.924	0.933	0.976	0.981	0.961	0.928	0.941
1	ENSG00000156976	EIF4A2	chr3	+	186502750	186502890	186502352	186502485	186503671	186503840	0.74	0.742	0.73	0.728	0.731	0.669	0.762	0.759	0.757	0.783	0.789	0.765	0.803	0.813	0.806	0.834	0.805	0.816	0.79	0.781	0.77	0.807	0.801	0.81
1	ENSG00000159720	ATP6V0D1	chr16	-	67478430	67478609	67477001	67477081	67514859	67515051	0.938	0.923	0.956	0.965	0.983	0.982	0.984	0.975	0.991	0.992	0.982	0.964	1	0.992	0.993	0.97	0.983	0.989	0.986	0.988	0.986	0.993	1	0.978
1	ENSG00000160194	NDUFV3	chr21	+	44323291	44324386	44317036	44317157	44328973	44329215	0.165	0.172	0.175	0.18	0.189	0.186	0.184	0.188	0.184	0.316	0.236	0.252	0.314	0.337	0.303	0.289	0.326	0.307	0.31	0.293	0.313	0.392	0.39	0.405
1	ENSG00000160310	PRMT2	chr21	+	48078656	48078832	48069486	48069651	48084206	48084857	0.87	0.934	0.918	0.912	0.898	0.911	0.923	0.947	0.983	0.921	0.947	0.931	0.97	0.95	0.967	0.957	0.944	0.96	0.984	0.981	0.986	0.982	0.954	0.983
1	ENSG00000160310	PRMT2	chr21	+	48083294	48083466	48069486	48069651	48084206	48084863	0.769	0.876	0.837	0.831	0.807	0.835	0.849	0.905	0.97	0.887	0.919	0.892	0.949	0.927	0.951	0.944	0.92	0.944	0.977	0.971	0.983	0.968	0.923	0.975
1	ENSG00000162039	MEIOB	chr16	-	1915778	1915836	1911985	1912117	1918107	1918185	0.799	0.783	0.752	0.797	0.855	0.832	0.735	0.75	0.75	0.829	0.864	0.864	0.869	0.852	0.825	0.831	0.902	0.887	0.894	0.885	0.879	0.933	0.957	0.85
1	ENSG00000162604	TM2D1	chr1	-	62152463	62152567	62149168	62149218	62160368	62160442	0.062	0.059	0.072	0.065	0.08	0.121	0.059	0.073	0.073	0.065	0.068	0.077	0.098	0.101	0.086	0.122	0.134	0.114	0.135	0.097	0.128	0.113	0.092	0.135
1	ENSG00000162604	TM2D1	chr1	-	62152463	62152593	62149123	62149218	62160368	62160442	0.16	0.162	0.177	0.16	0.181	0.218	0.134	0.161	0.169	0.168	0.198	0.191	0.252	0.238	0.23	0.286	0.299	0.254	0.264	0.227	0.291	0.268	0.185	0.325
1	ENSG00000163681	SLMAP	chr3	+	57911571	57911661	57908615	57908750	57913022	57913674	0.535	0.474	0.476	0.559	0.49	0.612	0.595	0.48	0.575	0.713	0.661	0.67	0.593	0.648	0.627	0.739	0.749	0.748	0.706	0.761	0.771	0.715	0.757	0.779
1	ENSG00000164751	PEX2	chr8	-	77900542	77900574	77898422	77898532	77912225	77912368	0.784	0.845	0.776	0.795	0.758	0.787	0.826	0.812	0.823	0.864	0.787	0.806	0.813	0.872	0.837	0.799	0.917	0.832	0.921	0.887	0.917	0.919	0.891	0.867
1	ENSG00000165501	LRR1	chr14	+	50074117	50074839	50069087	50069186	50080973	50081389	0.426	0.375	0.453	0.479	0.454	0.392	0.415	0.412	0.421	0.446	0.443	0.444	0.489	0.485	0.514	0.492	0.486	0.492	0.494	0.467	0.48	0.589	0.594	0.517
1	ENSG00000166266	CUL5	chr11	+	107974916	107975629	107969132	107969256	107976933	107977579	0.73	0.697	0.826	0.857	0.875	0.808	0.658	0.58	0.623	0.822	0.833	0.731	0.821	0.794	0.751	0.784	0.875	0.839	0.912	0.803	0.869	0.853	0.887	0.912
1	ENSG00000167107	ACSF2	chr17	+	48538602	48538648	48538037	48538233	48538993	48539047	0.852	0.857	0.896	0.947	0.846	0.894	0.926	0.966	0.95	0.974	0.946	0.974	0.971	0.965	0.966	0.989	0.992	1	0.992	0.987	0.99	0.984	0.992	1
1	ENSG00000167107	ACSF2	chr17	+	48538602	48538731	48538037	48538233	48538993	48539047	0.725	0.76	0.808	0.883	0.735	0.798	0.852	0.93	0.89	0.939	0.892	0.942	0.932	0.93	0.927	0.978	0.981	1	0.982	0.972	0.978	0.963	0.984	1
1	ENSG00000168056	LTBP3	chr11	-	65307483	65307624	65307190	65307352	65307715	65307853	0.37	0.408	0.421	0.27	0.317	0.306	0.402	0.389	0.444	0.425	0.454	0.443	0.527	0.52	0.454	0.547	0.531	0.552	0.577	0.532	0.624	0.576	0.61	0.59
1	ENSG00000168958	MFF	chr2	+	228207460	228207535	228205007	228205096	228220392	228220477	0.218	0.247	0.213	0.263	0.284	0.294	0.254	0.186	0.154	0.24	0.192	0.241	0.379	0.261	0.319	0.241	0.199	0.325	0.397	0.369	0.417	0.368	0.437	0.429
1	ENSG00000169398	PTK2	chr8	-	141679825	141679834	141678367	141678523	141684396	141684503	0.248	0.205	0.122	0.125	0.234	0.192	0.263	0.18	0.235	0.285	0.259	0.443	0.286	0.288	0.345	0.638	0.532	0.293	0.438	0.545	0.643	0.347	0.332	0.54
1	ENSG00000169592	INO80E	chr16	+	30012532	30015978	30012249	30012361	30016541	30017095	0.592	0.697	0.501	0.586	0.643	0.67	0.467	0.574	0.499	0.715	0.659	0.623	0.681	0.822	0.798	0.712	0.74	0.859	0.867	0.76	0.819	0.727	0.819	0.848
1	ENSG00000170004	CHD3	chr17	+	7813756	7813909	7812460	7812656	7814164	7814213	0.884	0.916	0.897	0.946	0.9	0.955	0.943	0.957	0.955	0.972	0.936	0.957	0.936	0.965	0.991	0.962	0.976	0.953	0.956	0.964	0.964	0.954	0.992	0.966
1	ENSG00000171603	CLSTN1	chr1	-	9797555	9797612	9795942	9796100	9801151	9801314	0.191	0.154	0.235	0.193	0.238	0.214	0.189	0.213	0.248	0.393	0.344	0.405	0.478	0.484	0.513	0.549	0.535	0.496	0.582	0.62	0.643	0.671	0.604	0.612
1	ENSG00000171603	CLSTN1	chr1	-	9816538	9816568	9815171	9815367	9833329	9833452	0.014	0	0.033	0.013	0.015	0.024	0.022	0.019	0.028	0.029	0.024	0.022	0.034	0.036	0.023	0.055	0.049	0.023	0.05	0.018	0.05	0.054	0.073	0.082
1	ENSG00000171703	TCEA2	chr20	+	62699399	62699487	62698267	62698373	62700713	62700844	0.946	0.953	0.95	0.974	1	0.958	0.968	0.963	0.993	1	1	0.979	1	1	0.981	1	1	1	1	0.994	0.993	1	1	1
1	ENSG00000176890	TYMS	chr18	+	669071	669173	662145	662320	670691	670867	0.928	0.911	0.927	0.918	0.935	0.934	0.878	0.909	0.883	0.967	0.944	0.956	0.96	0.965	0.94	0.987	0.99	0.986	0.987	0.982	0.988	0.988	0.991	0.986
1	ENSG00000176945	MUC20	chr3	+	195449371	195449689	195447821	195447954	195451550	195451688	0.077	0.081	0.096	0.159	0.098	0.191	0.129	0.11	0.098	0.231	0.247	0.215	0.359	0.176	0.255	0.382	1	0.712	0.439	0.402	0.466	0.404	0.532	0.473
1	ENSG00000176986	SEC24C	chr10	+	75521855	75521924	75520470	75520607	75523247	75523359	0.057	0.047	0.036	0.074	0.04	0.056	0.019	0.039	0.039	0.078	0.082	0.063	0.038	0.032	0.069	0.092	0.051	0.107	0.087	0.1	0.148	0.047	0.092	0.123
1	ENSG00000178921	PFAS	chr17	+	8168605	8168786	8168212	8168443	8168873	8168957	0.638	0.661	0.684	0.716	0.774	0.753	0.853	0.728	0.82	0.92	0.895	0.875	0.849	0.9	0.909	0.986	0.954	0.897	0.901	0.944	0.911	0.966	0.91	0.914
1	ENSG00000179950	PUF60	chr8	-	144906482	144906566	144903987	144904083	144911449	144911469	0.541	0.52	0.516	0.558	0.567	0.55	0.586	0.537	0.601	0.535	0.578	0.537	0.561	0.572	0.66	0.571	0.617	0.662	0.658	0.669	0.654	0.703	0.732	0.692
1	ENSG00000179950	PUF60	chr8	-	144906482	144906569	144903987	144904083	144911449	144911485	0.712	0.699	0.688	0.723	0.727	0.722	0.751	0.708	0.763	0.708	0.734	0.708	0.723	0.722	0.798	0.732	0.766	0.794	0.804	0.811	0.801	0.83	0.853	0.826
1	ENSG00000180900	SCRIB	chr8	-	144889721	144889784	144889093	144889183	144890778	144891195	0.097	0.089	0.12	0.134	0.151	0.137	0.148	0.113	0.153	0.258	0.303	0.261	0.399	0.353	0.414	0.672	0.697	0.735	0.775	0.658	0.711	0.695	0.585	0.717
1	ENSG00000182473	EXOC7	chr17	-	74087223	74087316	74086409	74086478	74090494	74090662	0.597	0.663	0.679	0.77	0.737	0.681	0.795	0.771	0.7	0.899	0.884	0.841	0.881	0.812	0.835	0.945	0.888	0.968	0.901	0.91	0.948	0.917	0.951	0.911
1	ENSG00000182534	MXRA7	chr17	-	74679928	74680009	74675650	74676961	74681153	74681247	0.025	0.042	0.043	0.047	0.063	0.042	0.044	0.047	0.04	0.064	0.07	0.056	0.084	0.086	0.08	0.095	0.105	0.1	0.124	0.121	0.133	0.128	0.133	0.138
1	ENSG00000182718	ANXA2	chr15	-	60689456	60689537	60656627	60656722	60690141	60690172	0.929	0.872	0.893	0.91	0.94	0.882	0.931	0.894	0.937	0.943	0.893	0.93	0.931	0.939	0.919	0.918	0.98	0.929	0.945	0.97	0.946	0.964	0.971	0.979
1	ENSG00000182979	MTA1	chr14	+	105915695	105915746	105911754	105911848	105916394	105916521	0.565	0.539	0.51	0.567	0.487	0.489	0.574	0.566	0.537	0.675	0.669	0.729	0.75	0.677	0.753	0.712	0.764	0.73	0.724	0.755	0.783	0.784	0.829	0.78
1	ENSG00000184674	GSTT1	chr22	-	24381699	24381787	24379360	24379511	24384119	24384284	0.713	0.693	0.787	0.746	0.718	0.716	0.704	0.685	0.67	0.815	0.839	0.829	0.803	0.805	0.855	0.819	0.818	0.854	0.857	0.828	0.825	0.836	0.841	0.838
1	ENSG00000184916	JAG2	chr14	-	105617327	105617441	105617201	105617248	105617619	105617733	0.554	0.426	0.488	0.54	0.609	0.603	0.688	0.617	0.703	0.643	0.712	0.724	0.694	0.693	0.762	0.65	0.776	0.726	0.76	0.73	0.724	0.648	0.729	0.678
1	ENSG00000185730	ZNF696	chr8	+	144374312	144374454	144373079	144373937	144375141	144375235	0.062	0.061	0.081	0.117	0	0.048	0.128	0.117	0.086	0.122	0.105	0.154	0.149	0.143	0.107	0.029	0.162	0.069	0.149	0.204	0.24	0.152	0.273	0.146
1	ENSG00000188732	FAM221A	chr7	+	23737810	23737918	23731008	23731215	23740404	23740487	0.221	0.158	0.205	0.198	0.207	0.209	0.273	0.11	0.166	0.289	0.251	0.341	0.297	0.266	0.153	0.457	0.357	0.417	0.388	0.419	0.538	0.365	0.335	0.362
1	ENSG00000196141	SPATS2L	chr2	+	201248589	201248740	201242863	201243094	201253945	201254006	0.084	0.085	0.09	0.101	0.12	0.132	0.095	0.08	0.09	0.089	0.161	0.116	0.11	0.114	0.117	0.202	0.196	0.169	0.131	0.227	0.225	0.162	0.267	0.194
1	ENSG00000196154	S100A4	chr1	-	153517945	153517994	153517129	153517285	153518228	153518278	0.048	0.05	0.054	0.057	0.05	0.057	0.058	0.057	0.057	0.066	0.082	0.092	0.101	0.091	0.086	0.121	0.118	0.12	0.133	0.127	0.133	0.124	0.123	0.127
1	ENSG00000196498	NCOR2	chr12	-	124825147	124825240	124824839	124824989	124826368	124826601	0.919	0.805	0.858	0.864	0.872	0.828	0.936	0.933	0.906	0.916	0.92	0.919	0.909	0.939	0.908	0.966	0.947	0.932	0.945	0.986	0.923	0.945	0.922	0.962
1	ENSG00000196498	NCOR2	chr12	-	124825147	124825297	124824839	124824989	124826368	124826620	0.948	0.872	0.907	0.915	0.923	0.899	0.961	0.962	0.945	0.947	0.951	0.954	0.948	0.966	0.944	0.98	0.97	0.96	0.967	0.992	0.954	0.966	0.954	0.976
1	ENSG00000196557	CACNA1H	chr16	+	1262510	1262528	1261945	1262138	1263779	1263931	0.813	0.825	0.804	0.848	0.747	0.882	0.78	0.783	0.798	0.915	0.836	0.859	0.905	0.863	0.895	0.906	0.928	0.888	0.946	0.954	0.873	0.952	0.946	0.924
1	ENSG00000196586	MYO6	chr6	+	76608089	76608128	76602246	76602407	76617321	76617425	0.323	0.297	0.202	0.281	0.203	0.191	0.298	0.374	0.307	0.394	0.307	0.348	0.432	0.371	0.442	0.475	0.402	0.352	0.344	0.499	0.519	0.394	0.341	0.403
1	ENSG00000196586	MYO6	chr6	+	76608089	76608128	76604947	76604977	76617321	76617425	0.758	0.807	0.629	0.748	0.764	0.695	0.752	0.862	0.808	0.918	0.903	0.903	0.887	0.856	0.933	0.878	0.936	0.792	0.839	0.909	0.956	1	0.912	0.942
1	ENSG00000196712	NF1	chr17	+	29579955	29580018	29576001	29576137	29585361	29585520	0.297	0.316	0.382	0.347	0.388	0.379	0.413	0.392	0.364	0.384	0.494	0.424	0.496	0.509	0.546	0.623	0.527	0.579	0.66	0.573	0.541	0.614	0.574	0.553
1	ENSG00000196776	CD47	chr3	-	107770785	107770817	107762145	107766139	107776323	107776416	0.658	0.729	0.669	0.626	0.711	0.697	0.665	0.637	0.589	0.63	0.703	0.714	0.682	0.705	0.69	0.773	0.775	0.804	0.76	0.786	0.782	0.819	0.782	0.777
1	ENSG00000196924	FLNA	chrX	-	153585618	153585642	153583192	153583440	153585801	153585991	0.658	0.661	0.659	0.702	0.694	0.728	0.716	0.69	0.686	0.776	0.76	0.768	0.779	0.777	0.812	0.748	0.764	0.751	0.811	0.815	0.84	0.813	0.813	0.788
1	ENSG00000197694	SPTAN1	chr9	+	131390203	131390221	131389664	131389777	131392599	131392654	0.901	0.902	0.889	0.939	0.904	0.901	0.866	0.885	0.856	0.941	0.932	0.95	0.924	0.928	0.918	0.94	0.973	0.965	0.941	0.964	0.9	0.962	0.942	0.954
1	ENSG00000198561	CTNND1	chr11	+	57556508	57556627	57529268	57529591	57558856	57559145	0.458	0.552	0.701	0.735	0.642	0.801	0.831	0.665	0.596	0.843	0.887	0.904	0.926	0.928	0.939	1	1	0.951	0.943	0.969	1	0.962	0.961	0.962
1	ENSG00000198561	CTNND1	chr11	+	57556508	57556627	57529268	57529591	57561481	57561553	0.022	0.033	0.056	0.047	0.05	0.065	0.057	0.043	0.033	0.065	0.099	0.056	0.178	0.153	0.187	0.15	0.283	0.322	0.42	0.363	0.223	0.422	0.468	0.302
1	ENSG00000198561	CTNND1	chr11	+	57556508	57556627	57529268	57529591	57563048	57563201	0.309	0.247	0.502	0.309	0.528	0.434	0.515	0.434	0.502	0.492	0.691	0.434	0.855	0.828	0.843	0.573	1	0.698	0.891	1	1	0.975	0.911	0.817
1	ENSG00000198561	CTNND1	chr11	+	57556508	57556627	57529272	57529518	57558856	57559145	0.253	0.324	0.578	0.569	0.567	0.363	0.361	0.407	0.352	0.586	0.662	0.533	0.648	0.642	0.798	0.753	0.761	0.773	0.793	0.831	0.771	0.794	0.806	0.782
1	ENSG00000198561	CTNND1	chr11	+	57556508	57556627	57529272	57529518	57558963	57559145	0.463	0.38	0.61	0.552	0.592	0.676	0.568	0.528	0.444	0.82	0.905	0.77	0.945	0.896	0.958	0.956	0.917	0.955	0.989	0.947	0.951	0.96	0.988	0.963
1	ENSG00000198561	CTNND1	chr11	+	57556508	57556627	57529272	57529518	57561481	57561553	0.015	0.014	0.034	0.033	0.022	0.027	0.031	0.034	0.02	0.053	0.085	0.06	0.177	0.147	0.184	0.205	0.315	0.275	0.398	0.359	0.376	0.368	0.36	0.322
1	ENSG00000198561	CTNND1	chr11	+	57556508	57556627	57529272	57529518	57563048	57563201	0.058	0.054	0.15	0.14	0.096	0.131	0.135	0.15	0.079	0.171	0.341	0.253	0.489	0.479	0.474	0.507	0.573	0.589	0.79	0.676	0.665	0.765	0.704	0.706
1	ENSG00000198561	CTNND1	chr11	+	57558856	57559145	57529268	57529591	57561481	57561553	0.231	0.257	0.239	0.282	0.278	0.287	0.311	0.353	0.313	0.426	0.501	0.47	0.592	0.522	0.611	0.704	0.748	0.755	0.789	0.764	0.67	0.76	0.803	0.762
1	ENSG00000198561	CTNND1	chr11	+	57558856	57559145	57529289	57529518	57561481	57561553	0.084	0.086	0.076	0.076	0.069	0.08	0.115	0.123	0.117	0.149	0.188	0.186	0.296	0.241	0.284	0.327	0.417	0.389	0.517	0.471	0.449	0.413	0.425	0.456
1	ENSG00000198561	CTNND1	chr11	+	57558963	57559145	57529272	57529518	57561481	57561553	0.077	0.084	0.075	0.078	0.071	0.064	0.107	0.119	0.103	0.133	0.17	0.167	0.259	0.209	0.264	0.307	0.39	0.343	0.483	0.437	0.407	0.364	0.393	0.414
1	ENSG00000198561	CTNND1	chr11	+	57558965	57559145	57529268	57529518	57561481	57561553	0.072	0.075	0.068	0.07	0.066	0.06	0.101	0.11	0.095	0.13	0.167	0.164	0.257	0.206	0.263	0.305	0.386	0.34	0.483	0.435	0.404	0.361	0.392	0.411
1	ENSG00000198794	SCAMP5	chr15	+	75308933	75309090	75305017	75305146	75310210	75310312	0.028	0.23	0.079	0.172	0.249	0.272	0.157	0	0.094	0.272	0.374	0.253	0.375	0.453	0.427	0.475	0.544	0.189	0.447	0.332	0.788	0.509	0.411	0.554
1	ENSG00000198901	PRC1	chr15	-	91512308	91512350	91509269	91510432	91512676	91512853	0.277	0.232	0.308	0.298	0.254	0.299	0.35	0.36	0.348	0.398	0.419	0.47	0.519	0.43	0.405	0.501	0.476	0.453	0.483	0.592	0.524	0.505	0.464	0.532
1	ENSG00000198901	PRC1	chr15	-	91512308	91512350	91509269	91510432	91512753	91512853	0.323	0.195	0.25	0.225	0.18	0.298	0.286	0.31	0.355	0.313	0.407	0.385	0.378	0.396	0.314	0.431	0.36	0.32	0.334	0.503	0.495	0.414	0.416	0.429
1	ENSG00000204371	EHMT2	chr6	-	31856745	31856847	31856375	31856524	31857004	31857119	0.819	0.719	0.804	0.7	0.74	0.725	0.779	0.79	0.729	0.805	0.747	0.797	0.822	0.789	0.795	0.847	0.839	0.82	0.88	0.863	0.877	0.864	0.898	0.855
1	ENSG00000204580	DDR1	chr6	+	30852314	30852487	30850704	30850760	30856464	30856591	0.131	0.126	0.172	0.25	0.142	0.167	0.093	0.147	0.156	0.172	0.254	0.184	0.331	0.216	0.436	0.359	0.5	0.56	0.52	0.456	0.564	0.337	0.515	0.717
1	ENSG00000204580	DDR1	chr6	+	30853401	30853457	30850731	30850760	30856464	30856591	0.27	0.167	0.297	0.317	0.247	0.259	0.157	0.225	0.233	0.223	0.354	0.244	0.331	0.354	0.435	0.282	0.402	0.604	0.447	0.607	0.593	0.396	0.402	0.712
1	ENSG00000205336	GPR56	chr16	+	57675498	57675620	57653957	57654048	57684164	57684263	0.553	0.562	0.54	0.59	0.564	0.626	0.537	0.625	0.566	0.591	0.613	0.554	0.587	0.589	0.538	0.804	0.664	0.749	0.632	0.669	0.668	0.619	0.65	0.713
1	ENSG00000213024	NUP62	chr19	-	50414361	50414623	50412955	50413141	50432582	50432761	0.076	0.065	0.063	0.091	0.091	0.111	0.043	0.06	0.083	0.076	0.107	0.109	0.061	0.115	0.087	0.065	0.095	0.069	0.156	0.144	0.189	0.154	0.11	0.148
1	ENSG00000213024	NUP62	chr19	-	50414361	50414627	50412993	50413141	50432582	50432732	0.076	0.072	0.063	0.092	0.088	0.114	0.044	0.061	0.085	0.072	0.108	0.111	0.062	0.114	0.09	0.072	0.094	0.073	0.154	0.143	0.187	0.155	0.113	0.148
1	ENSG00000213024	NUP62	chr19	-	50430950	50431072	50410799	50413141	50432582	50432788	0.606	0.513	0.544	0.614	0.58	0.594	0.495	0.557	0.55	0.669	0.602	0.639	0.557	0.662	0.674	0.603	0.6	0.63	0.742	0.675	0.783	0.658	0.662	0.685
1	ENSG00000213024	NUP62	chr19	-	50430950	50431105	50411361	50413141	50432582	50432692	0.545	0.453	0.496	0.542	0.518	0.511	0.425	0.465	0.489	0.605	0.547	0.58	0.485	0.602	0.617	0.553	0.516	0.567	0.673	0.591	0.712	0.582	0.605	0.633
1	ENSG00000214063	TSPAN4	chr11	+	862549	862741	850287	850367	864436	864511	0.893	0.804	0.858	0.903	0.889	0.887	0.892	0.949	0.906	0.937	0.921	0.908	0.958	0.973	0.953	0.983	0.938	0.986	0.952	0.977	0.995	0.989	0.978	0.983
1	ENSG00000243156	MICAL3	chr22	-	18295272	18295323	18293468	18293579	18299455	18299550	0.012	0.039	0.013	0.025	0.051	0.097	0.045	0	0	0.113	0.124	0.06	0.058	0.019	0.139	0.205	0.126	0.134	0.146	0.226	0.076	0.162	0.237	0.16
1	ENSG00000243156	MICAL3	chr22	-	18309219	18309282	18305712	18305826	18314619	18314693	0	0.033	0.129	0.028	0.028	0.025	0	0.073	0.027	0.052	0.04	0.106	0.151	0.106	0.056	0.263	0.085	0.173	0.333	0.137	0.517	0.246	0.329	0.487
1	ENSG00000245958	RP11-33B1.1	chr4	+	120379125	120379325	120375945	120376288	120381337	120381399	0.064	0.048	0.071	0.079	0.186	0.17	0.091	0.037	0.041	0.091	0.132	0.16	0.079	0.102	0.063	0.204	0.125	0.157	0.222	0.264	0.152	0.125	0.158	0.134
1	ENSG00000268364	RP11-373A9.3	chr9	-	72833230	72833401	72831201	72831337	72872830	72873782	0.593	0.441	0.513	0.698	0.753	0.743	0.718	0.671	1	0.919	1	1	0.88	0.855	0.966	1	0.938	0.894	1	0.87	0.937	0.912	0.785	0.826
2	ENSG00000008838	MED24	chr17	-	38191168	38191225	38189597	38189709	38191369	38191602	0.369	0.388	0.348	0.474	0.405	0.376	0.247	0.298	0.278	0.424	0.256	0.296	0.242	0.236	0.258	0.227	0.262	0.273	0.279	0.237	0.203	0.189	0.205	0.257
2	ENSG00000013441	CLK1	chr2	-	201724847	201724938	201724402	201724469	201725960	201726189	0.67	0.709	0.67	0.73	0.687	0.714	0.692	0.687	0.597	0.795	0.74	0.729	0.739	0.751	0.77	0.486	0.421	0.561	0.489	0.522	0.581	0.498	0.38	0.643
2	ENSG00000019144	PHLDB1	chr11	+	118505639	118505769	118502875	118503013	118506110	118506266	0.087	0.074	0.109	0.077	0.081	0.033	0.013	0.051	0.043	0.036	0.023	0.034	0.026	0.023	0.032	0.016	0.02	0.008	0.015	0.03	0.034	0.051	0.014	0.022
2	ENSG00000026508	CD44	chr11	+	35219667	35219793	35211381	35211612	35236398	35236461	0.742	0.752	0.615	0.508	0.7	0.571	0.233	0.25	0.245	0.15	0.15	0.164	0.068	0.057	0.075	0.039	0.048	0.06	0.024	0.029	0.021	0.039	0.033	0.041
2	ENSG00000026508	CD44	chr11	+	35223217	35223334	35211381	35211612	35226058	35226187	0.598	0.567	0.528	0.477	0.562	0.599	0.455	0.441	0.519	0.337	0.392	0.359	0.49	0.33	0.41	0.268	0.42	0.382	0.376	0.311	0.341	0.366	0.341	0.371
2	ENSG00000026508	CD44	chr11	+	35229651	35229753	35211381	35211612	35232792	35232889	0.982	0.978	0.938	0.938	0.976	0.952	0.959	0.951	0.94	0.774	0.839	0.906	0.74	0.71	0.714	0.671	0.686	0.709	0.569	0.516	0.462	0.44	0.362	0.446
2	ENSG00000026508	CD44	chr11	+	35229651	35229753	35211381	35211612	35236398	35236461	0.904	0.895	0.848	0.75	0.915	0.801	0.769	0.695	0.755	0.484	0.468	0.488	0.34	0.305	0.301	0.207	0.201	0.227	0.143	0.113	0.122	0.104	0.099	0.101
2	ENSG00000026508	CD44	chr11	+	35229651	35229756	35211381	35211612	35232792	35232996	0.982	0.977	0.936	0.937	0.976	0.951	0.958	0.95	0.939	0.772	0.838	0.905	0.738	0.707	0.712	0.667	0.682	0.714	0.561	0.516	0.461	0.441	0.36	0.441
2	ENSG00000026508	CD44	chr11	+	35229651	35229756	35211381	35211612	35236398	35236461	0.902	0.893	0.845	0.745	0.914	0.8	0.766	0.691	0.752	0.478	0.464	0.482	0.335	0.3	0.297	0.203	0.197	0.223	0.141	0.113	0.12	0.104	0.098	0.099
2	ENSG00000026508	CD44	chr11	+	35231511	35231601	35211381	35211612	35232792	35232996	0.982	0.978	0.935	0.952	0.98	0.962	0.961	0.951	0.947	0.755	0.862	0.887	0.753	0.726	0.737	0.687	0.702	0.716	0.464	0.553	0.509	0.467	0.397	0.447
2	ENSG00000026508	CD44	chr11	+	35231511	35231601	35211381	35211612	35236398	35236461	0.149	0.235	0.097	0.049	0.154	0.097	0.108	0.033	0.022	0.023	0.031	0.028	0.006	0.005	0.005	0.005	0.002	0.017	0.003	0.007	0.002	0.001	0.001	0.002
2	ENSG00000026508	CD44	chr11	+	35232792	35232996	35211381	35211612	35236398	35236461	0.918	0.913	0.852	0.806	0.92	0.833	0.768	0.7	0.786	0.54	0.531	0.479	0.421	0.392	0.394	0.296	0.269	0.302	0.18	0.207	0.236	0.213	0.244	0.209
2	ENSG00000026652	AGPAT4	chr6	-	161586608	161586745	161574377	161575342	161587279	161587449	0.425	0.45	0.5	0.426	0.555	0.476	0.374	0.322	0.36	0.548	0.311	0.401	0.292	0.31	0.308	0.206	0.316	0.278	0.23	0.26	0.224	0.324	0.373	0.325
2	ENSG00000028116	VRK2	chr2	+	58381888	58381937	58373450	58373609	58386483	58387006	0.141	0.17	0.118	0.139	0.163	0.099	0.137	0.091	0.079	0.158	0.105	0.119	0.055	0.012	0.058	0.114	0.03	0.067	0.089	0.065	0.088	0.065	0.043	0.032
2	ENSG00000028310	BRD9	chr5	-	868721	869234	865528	865696	869359	869519	0.526	0.53	0.488	0.378	0.454	0.408	0.586	0.53	0.503	0.403	0.429	0.328	0.402	0.482	0.465	0.258	0.286	0.31	0.31	0.376	0.238	0.29	0.229	0.248
2	ENSG00000028310	BRD9	chr5	-	869359	869509	865528	865696	870587	870690	0.371	0.338	0.331	0.356	0.395	0.352	0.256	0.247	0.294	0.298	0.278	0.244	0.273	0.251	0.295	0.218	0.25	0.248	0.244	0.238	0.227	0.316	0.268	0.262
2	ENSG00000028310	BRD9	chr5	-	869359	869519	865528	865696	870587	870690	0.535	0.495	0.508	0.517	0.553	0.528	0.446	0.418	0.467	0.429	0.431	0.387	0.403	0.425	0.437	0.338	0.375	0.392	0.37	0.346	0.349	0.444	0.376	0.369
2	ENSG00000028310	BRD9	chr5	-	883465	883565	881221	881297	884052	884185	0.211	0.278	0.241	0.16	0.201	0.207	0.09	0.124	0.169	0.164	0.113	0.097	0.088	0.091	0.068	0.085	0.085	0.078	0.087	0.13	0.063	0.084	0.106	0.121
2	ENSG00000033867	SLC4A7	chr3	-	27450846	27451021	27446320	27446454	27453132	27453239	0.883	0.918	0.925	0.909	0.788	0.894	0.962	0.927	0.908	0.845	0.923	0.846	0.851	0.831	0.874	0.652	0.789	0.821	0.699	0.722	0.664	0.7	0.702	0.823
2	ENSG00000040933	INPP4A	chr2	+	99165417	99165432	99163048	99163157	99169248	99169432	0.344	0.23	0.365	0.338	0.262	0.361	0.086	0.146	0.094	0.102	0	0.216	0.098	0.052	0.085	0	0	0.084	0	0.062	0.11	0.045	0.05	0
2	ENSG00000044090	CUL7	chr6	-	43015684	43015727	43014617	43014845	43015885	43015898	0.071	0.071	0.079	0.044	0.064	0.062	0.023	0.051	0.034	0.056	0.057	0.068	0.053	0.063	0.045	0.026	0.03	0.038	0.037	0.032	0.03	0.029	0.026	0.014
2	ENSG00000054148	PHPT1	chr9	+	139744954	139745012	139744464	139744589	139745206	139745476	0.17	0.153	0.16	0.142	0.133	0.133	0.131	0.138	0.138	0.133	0.101	0.106	0.097	0.077	0.081	0.094	0.087	0.096	0.08	0.081	0.076	0.089	0.094	0.081
2	ENSG00000054148	PHPT1	chr9	+	139744957	139745012	139744464	139744589	139745206	139745488	0.197	0.168	0.185	0.159	0.159	0.155	0.144	0.159	0.154	0.153	0.118	0.115	0.109	0.084	0.091	0.104	0.098	0.107	0.091	0.089	0.084	0.1	0.107	0.094
2	ENSG00000064042	LIMCH1	chr4	+	41672734	41672809	41668577	41668683	41673570	41673611	0.209	0.221	0.198	0.148	0.186	0.2	0.157	0.164	0.224	0.137	0.187	0.088	0.048	0.059	0.066	0.037	0.024	0.013	0.029	0.02	0.022	0.02	0.023	0.018
2	ENSG00000065613	SLK	chr10	+	105770573	105770666	105767934	105768114	105777917	105778047	0.932	0.91	0.903	0.795	0.882	0.812	0.758	0.654	0.785	0.506	0.551	0.635	0.348	0.444	0.331	0.3	0.278	0.26	0.241	0.248	0.275	0.271	0.242	0.237
2	ENSG00000065882	TBC1D1	chr4	+	38053519	38053681	38051377	38051519	38055819	38055959	0.136	0.155	0.118	0.137	0.155	0.092	0.09	0.068	0.098	0.093	0.071	0.095	0.069	0.064	0.04	0.061	0.063	0.085	0.086	0.062	0.069	0.035	0.064	0.06
2	ENSG00000072518	MARK2	chr11	+	63673559	63673586	63672257	63672515	63676348	63677051	0.68	0.734	0.603	0.68	0.702	0.65	0.537	0.739	0.56	0.625	0.415	0.385	0.255	0.309	0.378	0.329	0.262	0.329	0.262	0.336	0.486	0.436	0.362	0
2	ENSG00000072682	P4HA2	chr5	-	131562389	131562914	131554237	131554337	131563482	131563508	0.109	0.11	0.136	0.068	0.14	0.092	0.127	0.138	0.1	0.108	0.094	0.12	0.083	0.083	0.08	0.043	0.065	0.049	0.041	0.048	0.042	0.044	0.042	0.038
2	ENSG00000072682	P4HA2	chr5	-	131562624	131562914	131554237	131554337	131563482	131563532	0.212	0.22	0.232	0.133	0.291	0.198	0.221	0.263	0.191	0.206	0.206	0.234	0.167	0.15	0.139	0.089	0.152	0.104	0.088	0.106	0.094	0.105	0.094	0.091
2	ENSG00000072682	P4HA2	chr5	-	131562778	131562914	131554237	131554337	131563482	131563550	0.351	0.337	0.439	0.276	0.463	0.373	0.406	0.436	0.412	0.386	0.335	0.379	0.307	0.331	0.265	0.172	0.268	0.189	0.215	0.262	0.189	0.229	0.211	0.195
2	ENSG00000072682	P4HA2	chr5	-	131562778	131562951	131554237	131554337	131563482	131563512	0.185	0.186	0.231	0.124	0.258	0.165	0.206	0.236	0.221	0.181	0.173	0.193	0.146	0.158	0.136	0.079	0.116	0.076	0.082	0.119	0.076	0.104	0.09	0.09
2	ENSG00000074416	MGLL	chr3	-	127434695	127434773	127429418	127429508	127439895	127440014	0.094	0.074	0.09	0.063	0.057	0.101	0.053	0.039	0.072	0.042	0.032	0.061	0.028	0.063	0.074	0.044	0	0.034	0.012	0.005	0.034	0.009	0.013	0.013
2	ENSG00000074964	ARHGEF10L	chr1	+	17961042	17961057	17958815	17958961	17961329	17961511	0.956	1	0.992	0.944	0.989	0.958	0.953	0.964	0.975	0.973	0.95	0.901	0.842	0.924	0.922	0.81	0.799	0.919	0.823	0.842	0.851	0.695	0.726	0.813
2	ENSG00000079150	FKBP7	chr2	-	179337755	179337869	179334378	179334512	179341788	179341940	0.144	0.131	0.12	0.141	0.135	0.207	0.137	0.098	0.127	0.138	0.11	0.059	0.118	0.087	0.067	0.04	0.061	0.051	0.052	0.059	0.063	0.05	0.044	0.066
2	ENSG00000079805	DNM2	chr19	+	10919244	10919256	10916591	10916643	10922939	10923053	0.847	0.877	0.856	0.792	0.729	0.762	0.774	0.73	0.747	0.572	0.609	0.57	0.64	0.593	0.595	0.513	0.563	0.584	0.692	0.5	0.643	0.547	0.523	0.624
2	ENSG00000082438	COBLL1	chr2	-	165559613	165559730	165557062	165557266	165560953	165561028	0.104	0.115	0.109	0.14	0.107	0.087	0.104	0.099	0.041	0.155	0.038	0.095	0.029	0.018	0	0	0	0.124	0	0.026	0	0	0.022	0.036
2	ENSG00000082458	DLG3	chrX	+	69675636	69675952	69674956	69675113	69698999	69699114	0.145	0.155	0.158	0.192	0.158	0.159	0.154	0.11	0.131	0.119	0.118	0.14	0.108	0.07	0.09	0.097	0.121	0.113	0.084	0.102	0.04	0.087	0.09	0.071
2	ENSG00000084234	APLP2	chr11	+	129993506	129993674	129992199	129992408	129996594	129996725	0.666	0.656	0.666	0.617	0.638	0.614	0.612	0.616	0.614	0.5	0.493	0.478	0.44	0.442	0.453	0.384	0.378	0.378	0.35	0.351	0.346	0.324	0.326	0.329
2	ENSG00000088305	DNMT3B	chr20	+	31393143	31393213	31390190	31390276	31395567	31397161	0.902	0.784	0.767	0.774	0.784	0.703	0.473	0.561	0.627	0.568	0.141	0.429	0.313	0.535	0.273	0.365	0.283	0.099	0.248	0.248	0.305	0.32	0.099	0.273
2	ENSG00000088305	DNMT3B	chr20	+	31394014	31394133	31390190	31390276	31395567	31397162	0.959	0.93	0.846	0.823	0.857	0.775	0.674	0.609	0.692	0.883	0.609	0.71	0.506	0.693	0.574	0.491	0.654	0.482	0.541	0.403	0.417	0.585	0.534	0.632
2	ENSG00000089159	PXN	chr12	-	120664641	120664920	120661956	120662180	120703419	120703495	0.179	0.171	0.178	0.184	0.185	0.187	0.145	0.142	0.113	0.204	0.135	0.159	0.088	0.108	0.089	0.084	0.12	0.135	0.092	0.09	0.141	0.108	0.143	0.112
2	ENSG00000089685	BIRC5	chr17	+	76212046	76212115	76210760	76210870	76212744	76212862	0.101	0.116	0.136	0.113	0.086	0.09	0.092	0.106	0.105	0.092	0.09	0.074	0.096	0.101	0.084	0.054	0.07	0.047	0.07	0.077	0.068	0.067	0.074	0.067
2	ENSG00000091409	ITGA6	chr2	+	173366499	173366629	173362702	173362828	173368818	173371181	0.678	0.576	0.69	0.654	0.695	0.656	0.6	0.541	0.592	0.44	0.548	0.555	0.409	0.402	0.395	0.269	0.277	0.287	0.35	0.294	0.229	0.263	0.354	0.319
2	ENSG00000100281	HMGXB4	chr22	+	35659974	35660089	35659788	35659867	35660640	35661596	0.402	0.488	0.484	0.41	0.367	0.415	0.556	0.471	0.467	0.369	0.41	0.494	0.456	0.403	0.362	0.45	0.335	0.382	0.325	0.305	0.324	0.31	0.308	0.344
2	ENSG00000100401	RANGAP1	chr22	-	41680904	41681157	41676936	41677086	41681547	41681969	0.423	0.413	0.399	0.354	0.398	0.385	0.481	0.407	0.415	0.272	0.44	0.444	0.36	0.467	0.391	0.258	0.329	0.231	0.317	0.354	0.276	0.302	0.353	0.245
2	ENSG00000100938	GMPR2	chr14	+	24703312	24703447	24702684	24702804	24704942	24705026	0.104	0.077	0.128	0.117	0.094	0.135	0.098	0.086	0.079	0.1	0.104	0.066	0.071	0.076	0.078	0.072	0.079	0.071	0.078	0.047	0.032	0.086	0.052	0.053
2	ENSG00000101104	PABPC1L	chr20	+	43565534	43565617	43565277	43565371	43566701	43566832	0.554	0.577	0.66	0.546	0.482	0.583	0.616	0.467	0.463	0.472	0.291	0.505	0.251	0.26	0.231	0.316	0.444	0.415	0.338	0.237	0.382	0.314	0.431	0.285
2	ENSG00000101152	DNAJC5	chr20	+	62562461	62562535	62562203	62562375	62562817	62567384	0.373	0.362	0.414	0.333	0.353	0.323	0.411	0.336	0.388	0.403	0.372	0.333	0.296	0.236	0.321	0.337	0.201	0.26	0.282	0.295	0.27	0.258	0.269	0.273
2	ENSG00000102181	CD99L2	chrX	-	149996778	149998077	149984479	149984551	149999703	149999766	0.462	0.466	0.404	0.179	0.734	0.286	0.159	0.194	0.134	0.101	0.076	0.074	0.048	0.066	0.063	0.013	0.024	0.025	0.027	0.025	0.027	0.045	0.026	0.057
2	ENSG00000103197	TSC2	chr16	+	2127598	2127727	2126491	2126586	2129032	2129197	0.823	0.766	0.743	0.705	0.684	0.714	0.586	0.612	0.538	0.524	0.593	0.479	0.453	0.41	0.412	0.469	0.416	0.385	0.423	0.383	0.382	0.372	0.386	0.312
2	ENSG00000104325	DECR1	chr8	+	91029351	91029554	91013632	91013789	91031136	91031194	0.639	0.623	0.692	0.676	0.602	0.595	0.647	0.589	0.567	0.536	0.566	0.623	0.567	0.454	0.537	0.495	0.55	0.637	0.53	0.519	0.548	0.523	0.566	0.566
2	ENSG00000104325	DECR1	chr8	+	91029430	91029554	91013673	91013789	91031136	91031194	0.516	0.506	0.573	0.542	0.497	0.491	0.534	0.459	0.436	0.399	0.466	0.509	0.459	0.329	0.425	0.384	0.448	0.497	0.38	0.411	0.421	0.427	0.417	0.446
2	ENSG00000104325	DECR1	chr8	+	91029529	91029554	91013690	91013789	91031136	91031194	0.867	0.86	0.898	0.874	0.861	0.863	0.882	0.843	0.821	0.813	0.837	0.865	0.839	0.762	0.822	0.79	0.837	0.86	0.803	0.805	0.82	0.825	0.825	0.818
2	ENSG00000105223	PLD3	chr19	+	40871459	40871492	40854610	40854675	40871624	40871837	0.954	0.946	0.959	0.959	0.933	0.955	0.97	0.958	0.962	0.952	0.943	0.957	0.936	0.938	0.947	0.854	0.916	0.932	0.901	0.897	0.939	0.918	0.915	0.877
2	ENSG00000105223	PLD3	chr19	+	40871459	40871492	40854610	40854675	40872325	40872417	0.903	0.805	0.848	0.831	0.889	0.831	0.839	0.822	0.805	0.804	0.852	0.864	0.804	0.783	0.755	0.723	0.766	0.76	0.761	0.702	0.738	0.692	0.731	0.709
2	ENSG00000105483	CARD8	chr19	-	48752779	48752890	48744218	48744320	48753007	48753104	0.862	0.899	0.893	0.92	0.92	0.951	0.914	0.919	0.929	0.892	0.931	0.84	0.86	0.856	0.847	0.701	0.826	0.74	0.692	0.751	0.785	0.8	0.76	0.748
2	ENSG00000106080	FKBP14	chr7	-	30059828	30059920	30058611	30058739	30062280	30062432	0.565	0.422	0.659	0.636	0.677	0.643	0.441	0.607	0.413	0.66	0.217	0.509	0.333	0.319	0.229	0.304	0.259	0.389	0.297	0.333	0.385	0.169	0.191	0.214
2	ENSG00000107263	RAPGEF1	chr9	-	134479347	134479440	134477447	134477536	134497182	134497225	0.114	0.087	0.104	0.103	0.087	0.088	0.072	0.051	0.071	0.045	0.045	0.067	0.053	0.039	0.042	0.029	0.03	0.033	0.015	0.022	0.044	0.03	0.037	0.044
2	ENSG00000107282	APBA1	chr9	-	72073071	72073104	72071968	72072055	72082738	72082884	0.425	0.382	0.549	0.561	0.46	0.405	0.167	0.292	0.288	0.137	0.221	0.245	0.111	0.162	0.317	0	0.182	0	0.152	0.203	0.175	0.045	0.153	0.231
2	ENSG00000110675	ELMOD1	chr11	+	107496122	107496258	107488830	107488932	107501142	107501288	0.699	1	0.649	0.578	1	0.365	0.519	0.4	0.421	0.519	0.804	0.519	0.282	0.285	0.291	0.324	0.33	0.464	0.21	0.212	0.18	0.25	0.221	0.334
2	ENSG00000110931	CAMKK2	chr12	-	121686408	121686537	121682942	121683043	121687589	121687677	0.818	0.76	0.771	0.76	0.731	0.805	0.778	0.734	0.772	0.726	0.777	0.867	0.682	0.705	0.729	0.607	0.678	0.627	0.639	0.64	0.641	0.628	0.723	0.688
2	ENSG00000111237	VPS29	chr12	-	110936624	110936664	110933816	110934008	110937261	110937351	0.682	0.627	0.565	0.518	0.537	0.444	0.481	0.544	0.485	0.476	0.444	0.387	0.446	0.287	0.403	0.215	0.355	0.325	0.168	0.302	0.393	0.263	0.385	0.414
2	ENSG00000111237	VPS29	chr12	-	110936624	110936664	110933816	110934008	110937339	110937351	0.171	0.089	0.132	0.083	0.137	0.088	0.111	0.149	0.082	0.09	0.07	0.083	0.111	0.046	0.07	0.041	0.068	0.041	0.024	0.057	0.05	0.043	0.068	0.058
2	ENSG00000112715	VEGFA	chr6	+	43748468	43748522	43746625	43746655	43749692	43749824	0.059	0.111	0.115	0.038	0.087	0.066	0.042	0.038	0.029	0.033	0.021	0.009	0.015	0.006	0.018	0	0	0.047	0.023	0	0	0.036	0.046	0.008
2	ENSG00000112715	VEGFA	chr6	+	43748468	43748540	43746625	43746655	43749692	43749824	0.415	0.387	0.448	0.362	0.338	0.311	0.276	0.29	0.313	0.157	0.261	0.228	0.17	0.145	0.131	0.159	0.122	0.13	0.148	0.151	0.132	0.16	0.154	0.176
2	ENSG00000112715	VEGFA	chr6	+	43749692	43749824	43746625	43746655	43752277	43752639	0.698	0.683	0.699	0.628	0.611	0.67	0.604	0.605	0.552	0.554	0.539	0.519	0.49	0.574	0.501	0.447	0.465	0.518	0.574	0.476	0.553	0.51	0.455	0.53
2	ENSG00000112739	PRPF4B	chr6	+	4062790	4062867	4062446	4062533	4063307	4063790	0.803	0.865	0.806	0.809	0.821	0.884	0.791	0.802	0.777	0.717	0.843	0.845	0.824	0.774	0.771	0.73	0.744	0.726	0.695	0.698	0.73	0.672	0.679	0.648
2	ENSG00000112739	PRPF4B	chr6	+	4062790	4062994	4062337	4062533	4063307	4063353	0.695	0.813	0.728	0.697	0.708	0.793	0.667	0.713	0.681	0.605	0.75	0.755	0.775	0.702	0.69	0.533	0.633	0.63	0.566	0.563	0.583	0.57	0.597	0.579
2	ENSG00000115107	STEAP3	chr2	+	120015032	120015264	120012259	120012424	120020632	120021274	0.085	0.088	0.091	0.089	0.078	0.079	0.064	0.078	0.061	0.084	0.064	0.075	0.058	0.061	0.058	0.04	0.055	0.067	0.064	0.044	0.058	0.058	0.026	0.029
2	ENSG00000115282	TTC31	chr2	+	74717151	74717254	74710448	74710537	74717370	74717600	0.888	0.872	0.906	0.838	0.87	0.784	0.886	0.863	0.793	0.756	0.738	0.869	0.769	0.704	0.825	0.862	0.787	0.816	0.646	0.756	0.742	0.785	0.674	0.787
2	ENSG00000115556	PLCD4	chr2	+	219498108	219498204	219496858	219497035	219498327	219498484	0.2	0.5	0.6	0.143	1	0.333	0.2	0.053	0.273	0.097	0.091	0.125	0.027	0	0.073	0.086	0.022	0.097	0	0.036	0.04	0.077	0.036	0.032
2	ENSG00000115966	ATF2	chr2	-	175957270	175957344	175945387	175945493	175957788	175957995	0.15	0.089	0.169	0.126	0.086	0.136	0.125	0.108	0.098	0.152	0.072	0.102	0.045	0.071	0.081	0.064	0.073	0.053	0.088	0.075	0.086	0.09	0.069	0.122
2	ENSG00000116191	RALGPS2	chr1	+	178861364	178861442	178858776	178858831	178863053	178863460	0.945	0.929	0.937	0.924	0.937	0.912	0.849	0.946	0.953	0.755	0.627	0.712	0.671	0.677	0.708	0.523	0.523	0.486	0.582	0.504	0.679	0.621	0.57	0.633
2	ENSG00000117114	LPHN2	chr1	+	82452584	82452713	82450942	82451039	82456074	82457052	0.272	0.298	0.205	0.168	0.159	0.213	0.119	0.111	0.088	0.1	0.194	0.059	0.092	0.076	0.104	0.116	0.084	0.027	0.109	0.085	0.067	0.145	0.101	0.119
2	ENSG00000117143	UAP1	chr1	+	162562521	162562572	162560112	162560301	162567581	162567648	0.94	0.954	0.949	0.931	0.954	0.886	0.955	0.898	0.898	0.897	0.92	0.867	0.831	0.825	0.879	0.831	0.859	0.844	0.865	0.782	0.823	0.836	0.831	0.87
2	ENSG00000117335	CD46	chr1	+	207958963	207959027	207958415	207958451	207966863	207968858	0.956	0.959	0.978	0.947	0.963	0.945	0.953	0.953	0.939	0.91	0.931	0.945	0.883	0.891	0.893	0.846	0.874	0.885	0.865	0.864	0.899	0.938	0.926	0.858
2	ENSG00000117868	ESYT2	chr7	-	158545471	158545534	158542339	158542414	158552176	158552272	0.827	0.816	0.879	0.821	0.868	0.809	0.849	0.762	0.779	0.828	0.774	0.74	0.702	0.68	0.709	0.711	0.758	0.721	0.641	0.612	0.737	0.658	0.609	0.551
2	ENSG00000119523	ALG2	chr9	-	101983260	101983419	101978707	101981118	101983828	101984224	0.355	0.361	0.346	0.323	0.286	0.325	0.323	0.355	0.315	0.315	0.303	0.319	0.312	0.313	0.334	0.224	0.268	0.244	0.29	0.252	0.215	0.244	0.247	0.294
2	ENSG00000120802	TMPO	chr12	+	98938728	98938839	98931252	98931350	98940136	98940225	0.931	0.95	0.943	0.909	0.922	0.896	0.883	0.91	0.867	0.887	0.864	0.86	0.794	0.786	0.836	0.785	0.814	0.768	0.872	0.853	0.897	0.776	0.746	0.706
2	ENSG00000124370	MCEE	chr2	-	71356846	71356947	71351335	71351673	71357309	71357369	0.47	0.532	0.484	0.6	0.532	0.466	0.348	0.351	0.308	0.436	0.425	0.414	0.353	0.382	0.425	0.224	0.293	0.215	0.282	0.294	0.171	0.351	0.42	0.343
2	ENSG00000124496	TRERF1	chr6	-	42230997	42231306	42227076	42227461	42232441	42232592	0.844	0.828	0.837	0.86	0.753	0.818	0.862	0.836	0.909	0.846	0.576	0.772	0.743	0.728	0.779	0.729	0.79	0.839	0.586	0.551	0.597	0.642	0.72	0.664
2	ENSG00000124496	TRERF1	chr6	-	42231057	42231306	42227076	42227461	42232441	42232592	0.848	0.831	0.838	0.853	0.748	0.814	0.856	0.833	0.909	0.855	0.644	0.784	0.758	0.74	0.777	0.742	0.785	0.833	0.618	0.603	0.628	0.686	0.725	0.674
2	ENSG00000125351	UPF3B	chrX	-	118974608	118974647	118972329	118972490	118975038	118975221	0.332	0.269	0.313	0.213	0.179	0.175	0.089	0.127	0.149	0.134	0.151	0.111	0.145	0.16	0.141	0.08	0.072	0.076	0.095	0.095	0.129	0.141	0.057	0.09
2	ENSG00000126581	BECN1	chr17	-	40967688	40967790	40966541	40966691	40967925	40968013	0.145	0.153	0.193	0.139	0.168	0.122	0.136	0.167	0.143	0.109	0.108	0.152	0.129	0.105	0.103	0.065	0.101	0.096	0.106	0.096	0.078	0.087	0.087	0.113
2	ENSG00000127603	MACF1	chr1	+	39946591	39946702	39945469	39945681	39950272	39951889	0.702	0.675	0.684	0.588	0.603	0.616	0.424	0.426	0.451	0.579	0.508	0.565	0.498	0.492	0.452	0.446	0.502	0.428	0.513	0.506	0.464	0.46	0.45	0.476
2	ENSG00000130723	PRRC2B	chr9	+	134349840	134351922	134348894	134349111	134353130	134353336	0.645	0.67	0.64	0.741	0.747	0.732	0.723	0.726	0.741	0.707	0.701	0.677	0.669	0.698	0.681	0.493	0.531	0.558	0.527	0.608	0.566	0.563	0.607	0.565
2	ENSG00000131116	ZNF428	chr19	-	44112656	44112755	44111779	44112259	44118380	44118586	0.134	0.218	0.151	0.124	0.153	0.143	0.122	0.122	0.14	0.129	0.118	0.082	0.087	0.081	0.126	0.087	0.081	0.095	0.093	0.099	0.097	0.067	0.08	0.092
2	ENSG00000131148	EMC8	chr16	-	85813984	85814079	85813246	85813473	85814816	85814886	0.944	0.916	0.916	0.935	0.922	0.928	0.952	0.915	0.948	0.88	0.901	0.884	0.889	0.882	0.881	0.86	0.811	0.859	0.847	0.827	0.83	0.804	0.852	0.82
2	ENSG00000131473	ACLY	chr17	-	40052872	40052902	40049285	40049427	40054001	40054092	0.939	0.937	0.946	0.929	0.91	0.908	0.907	0.914	0.924	0.895	0.886	0.878	0.831	0.861	0.854	0.869	0.878	0.881	0.861	0.811	0.83	0.868	0.902	0.858
2	ENSG00000132581	SDF2	chr17	-	26978503	26978560	26975859	26976294	26982304	26982501	0.135	0.093	0.141	0.114	0.11	0.118	0.109	0.095	0.091	0.108	0.1	0.086	0.069	0.06	0.072	0.07	0.086	0.082	0.068	0.079	0.093	0.096	0.068	0.076
2	ENSG00000132581	SDF2	chr17	-	26978503	26978595	26976144	26976294	26982304	26982501	0.113	0.097	0.12	0.104	0.085	0.09	0.095	0.081	0.091	0.091	0.063	0.068	0.055	0.043	0.063	0.057	0.073	0.062	0.055	0.059	0.064	0.066	0.054	0.071
2	ENSG00000132613	MTSS1L	chr16	-	70699368	70699443	70698822	70698999	70708208	70708431	0.981	0.983	0.967	0.977	0.982	0.964	0.973	0.966	0.975	0.937	0.935	0.932	0.948	0.919	0.93	0.902	0.928	0.944	0.926	0.889	0.873	0.897	0.918	0.887
2	ENSG00000133703	KRAS	chr12	-	25368370	25368494	25362364	25362845	25378547	25378707	0.099	0.107	0.112	0.079	0.087	0.065	0.086	0.066	0.07	0.035	0.056	0.045	0.05	0.051	0.048	0.047	0.021	0.051	0.037	0.041	0.022	0.037	0.038	0.029
2	ENSG00000133812	SBF2	chr11	-	9849672	9849768	9838386	9838571	9850902	9851043	0.184	0.175	0.183	0.195	0.139	0.148	0.108	0.057	0.097	0.217	0.125	0.178	0.061	0.068	0.043	0	0.133	0.08	0.081	0.026	0.1	0.071	0.206	0.03
2	ENSG00000134278	SPIRE1	chr18	-	12459753	12459927	12454344	12454482	12463349	12463492	0.529	0.525	0.524	0.493	0.495	0.493	0.532	0.505	0.502	0.411	0.401	0.352	0.412	0.391	0.427	0.288	0.232	0.276	0.282	0.337	0.315	0.38	0.279	0.289
2	ENSG00000134444	KIAA1468	chr18	+	59947592	59947675	59947006	59947089	59947878	59947942	0.498	0.523	0.69	0.594	0.323	0.258	0.493	0.587	0.572	0.294	0.182	0.294	0.115	0.147	0.181	0.074	0.053	0.071	0.094	0.122	0.052	0.1	0.047	0.212
2	ENSG00000135365	PHF21A	chr11	-	45956671	45956797	45954897	45955776	45957186	45957290	0.156	0.277	0.345	0.223	0.233	0.192	0.212	0.126	0.177	0.078	0.128	0.097	0.082	0.171	0.122	0.095	0.131	0.082	0.123	0.091	0.031	0.071	0.111	0.111
2	ENSG00000136068	FLNB	chr3	+	58127584	58127623	58124008	58124256	58128376	58128479	0.977	0.989	0.987	0.966	0.974	0.967	0.938	0.913	0.912	0.865	0.889	0.876	0.725	0.737	0.785	0.802	0.841	0.784	0.638	0.681	0.67	0.777	0.719	0.728
2	ENSG00000136068	FLNB	chr3	+	58127584	58127656	58124008	58124256	58128376	58128479	0.973	0.984	0.985	0.96	0.967	0.96	0.926	0.898	0.893	0.834	0.866	0.854	0.689	0.7	0.744	0.777	0.798	0.738	0.614	0.633	0.615	0.737	0.686	0.671
2	ENSG00000137177	KIF13A	chr6	-	17771344	17771449	17763923	17765177	17772138	17772290	0.871	0.838	0.842	0.793	0.897	0.787	0.654	0.628	0.675	0.5	0.522	0.695	0.464	0.425	0.418	0.373	0.395	0.379	0.33	0.417	0.392	0.284	0.356	0.38
2	ENSG00000137693	YAP1	chr11	+	102080247	102080295	102076623	102076805	102094352	102094483	0.581	0.596	0.524	0.491	0.587	0.53	0.525	0.481	0.521	0.467	0.499	0.495	0.439	0.432	0.445	0.409	0.453	0.407	0.416	0.368	0.478	0.39	0.39	0.417
2	ENSG00000138326	RPS24	chr10	+	79797722	79797740	79796951	79797062	79799961	79799983	0.092	0.077	0.087	0.041	0.045	0.049	0.064	0.047	0.038	0.031	0.045	0.056	0.034	0.026	0.03	0.018	0.018	0.031	0.021	0.01	0.018	0.013	0.01	0.01
2	ENSG00000138326	RPS24	chr10	+	79799958	79799983	79796951	79797062	79800372	79800471	0.443	0.444	0.433	0.334	0.321	0.301	0.378	0.393	0.383	0.365	0.315	0.33	0.267	0.311	0.302	0.283	0.263	0.237	0.234	0.231	0.234	0.28	0.308	0.295
2	ENSG00000138674	SEC31A	chr4	-	83763292	83763634	83750152	83750211	83765538	83765662	0.858	0.907	0.923	0.902	0.922	0.934	0.848	0.87	0.836	0.86	0.851	0.853	0.787	0.746	0.802	0.851	0.794	0.794	0.73	0.766	0.755	0.781	0.745	0.768
2	ENSG00000138674	SEC31A	chr4	-	83763337	83763634	83750152	83750211	83765538	83765662	0.86	0.906	0.925	0.9	0.921	0.936	0.848	0.872	0.834	0.857	0.854	0.852	0.789	0.745	0.802	0.85	0.788	0.787	0.723	0.765	0.758	0.784	0.749	0.767
2	ENSG00000138768	USO1	chr4	+	76716488	76716509	76714842	76715054	76720774	76720885	0.684	0.601	0.567	0.546	0.56	0.48	0.361	0.164	0.301	0.209	0.222	0.206	0.131	0.149	0.136	0.097	0.084	0.051	0.176	0.13	0.184	0.109	0.197	0.044
2	ENSG00000139624	CERS5	chr12	-	50538551	50538752	50537734	50537840	50560883	50561091	0.385	0.489	0.361	0.366	0.393	0.308	0.313	0.284	0.324	0.287	0.272	0.257	0.157	0.191	0.21	0.299	0.243	0.164	0.287	0.247	0.174	0.198	0.188	0.196
2	ENSG00000139737	SLAIN1	chr13	+	78317150	78317300	78293666	78293806	78318417	78318567	0.275	0.261	0.304	0.249	0.292	0.278	0.207	0.204	0.248	0.198	0.173	0.174	0.13	0.213	0.166	0.11	0.145	0.143	0.122	0.143	0.269	0.095	0.129	0.146
2	ENSG00000139793	MBNL2	chr13	+	98009049	98009103	97999294	97999321	98009735	98009889	0.275	0.305	0.277	0.352	0.352	0.286	0.239	0.296	0.228	0.177	0.166	0.197	0.159	0.173	0.151	0.23	0.131	0.161	0.105	0.141	0.098	0.141	0.11	0.138
2	ENSG00000139793	MBNL2	chr13	+	98018712	98018807	98009735	98009889	98043575	98044262	0.724	0.772	0.754	0.732	0.817	0.781	0.778	0.814	0.772	0.742	0.63	0.663	0.58	0.629	0.591	0.725	0.619	0.583	0.634	0.641	0.665	0.664	0.617	0.656
2	ENSG00000140104	C14orf79	chr14	+	105455968	105456044	105455279	105455425	105457827	105457957	0.588	0.704	0.699	0.545	0.532	0.593	0.47	0.56	0.352	0.812	0.552	0.519	0.281	0.251	0.409	0.391	0.53	0.544	0.316	0.422	0.418	0.344	0.39	0.381
2	ENSG00000140262	TCF12	chr15	+	57544618	57544690	57543547	57543621	57545459	57545666	0.495	0.378	0.551	0.493	0.489	0.444	0.527	0.324	0.374	0.349	0.429	0.378	0.2	0.234	0.251	0.123	0.091	0.23	0.215	0.223	0.269	0.253	0.186	0.194
2	ENSG00000141002	TCF25	chr16	+	89975373	89975491	89973650	89973730	89976998	89977071	0.16	0.17	0.15	0.14	0.171	0.181	0.192	0.205	0.196	0.118	0.116	0.1	0.088	0.084	0.109	0.107	0.093	0.091	0.108	0.089	0.101	0.114	0.102	0.108
2	ENSG00000141504	SAT2	chr17	-	7530260	7530362	7530099	7530111	7530460	7530732	0.258	0.266	0.262	0.16	0.211	0.153	0.252	0.292	0.339	0.143	0.158	0.164	0.173	0.115	0.171	0.101	0.125	0.116	0.119	0.126	0.121	0.118	0.137	0.111
2	ENSG00000141756	FKBP10	chr17	+	39976092	39976275	39975781	39975927	39976520	39976713	0.198	0.17	0.153	0.145	0.148	0.145	0.158	0.148	0.147	0.108	0.125	0.096	0.096	0.094	0.086	0.062	0.071	0.067	0.081	0.079	0.075	0.064	0.072	0.077
2	ENSG00000142208	AKT1	chr14	-	105259463	105259547	105258934	105259059	105261820	105262088	0.848	0.868	0.842	0.922	0.911	0.908	0.853	0.82	0.824	0.927	0.745	0.824	0.715	0.737	0.723	0.723	0.806	0.729	0.804	0.758	0.666	0.75	0.748	0.718
2	ENSG00000142208	AKT1	chr14	-	105259463	105259641	105258934	105259059	105261820	105261841	0.569	0.593	0.574	0.728	0.705	0.687	0.593	0.525	0.52	0.765	0.442	0.516	0.382	0.431	0.398	0.382	0.493	0.405	0.472	0.432	0.347	0.403	0.409	0.376
2	ENSG00000142949	PTPRF	chr1	+	44067741	44067768	44064390	44064584	44069086	44069204	0.292	0.285	0.185	0.367	0.352	0.326	0.137	0.148	0.154	0.181	0.224	0.16	0.102	0.106	0.071	0.074	0.095	0.069	0.073	0.066	0.15	0.061	0.134	0.059
2	ENSG00000143537	ADAM15	chr1	+	155033890	155033965	155033238	155033308	155034720	155034845	0.173	0.185	0.163	0.152	0.162	0.151	0.1	0.079	0.116	0.071	0.083	0.071	0.053	0.063	0.058	0.041	0.041	0.038	0.017	0.073	0.03	0.052	0.061	0.025
2	ENSG00000143537	ADAM15	chr1	+	155033893	155033965	155033238	155033308	155034720	155034845	0.167	0.175	0.174	0.133	0.174	0.164	0.112	0.099	0.102	0.073	0.104	0.084	0.042	0.044	0.052	0.037	0.032	0.031	0.034	0.061	0.022	0.047	0.071	0.047
2	ENSG00000143537	ADAM15	chr1	+	155034379	155034451	155033238	155033308	155034720	155034845	0.326	0.299	0.323	0.284	0.332	0.275	0.157	0.143	0.186	0.15	0.148	0.193	0.12	0.105	0.114	0.104	0.086	0.111	0.112	0.129	0.087	0.105	0.094	0.101
2	ENSG00000146918	NCAPG2	chr7	-	158496340	158496393	158494512	158494629	158497414	158497457	0.614	0.55	0.635	0.479	0.553	0.468	0.556	0.477	0.355	0.497	0.511	0.253	0.422	0.32	0.332	0.207	0.258	0.311	0.238	0.359	0.258	0.309	0.385	0.298
2	ENSG00000148700	ADD3	chr10	+	111892062	111892158	111890120	111890244	111893083	111893969	0.926	0.89	0.891	0.875	0.824	0.855	0.875	0.869	0.713	0.724	0.642	0.632	0.588	0.54	0.584	0.589	0.644	0.588	0.519	0.524	0.535	0.61	0.475	0.553
2	ENSG00000149257	SERPINH1	chr11	+	75274771	75274815	75273100	75273364	75277360	75278004	0.103	0.112	0.11	0.125	0.105	0.113	0.076	0.073	0.073	0.103	0.075	0.099	0.064	0.075	0.076	0.055	0.094	0.063	0.086	0.082	0.068	0.06	0.062	0.052
2	ENSG00000151665	PIGF	chr2	-	46818941	46819064	46808423	46808730	46819613	46819722	0.191	0.192	0.202	0.163	0.205	0.226	0.24	0.202	0.168	0.198	0.122	0.115	0.148	0.131	0.19	0.076	0.113	0.133	0.117	0.081	0.047	0.075	0.101	0.122
2	ENSG00000151881	C5orf28	chr5	-	43453759	43454145	43446443	43446659	43476215	43476360	0.892	0.964	0.877	0.871	0.915	0.871	0.961	0.827	0.903	0.833	0.792	0.923	0.853	0.863	0.885	0.832	0.768	0.837	0.765	0.855	0.704	0.77	0.846	0.852
2	ENSG00000152061	RABGAP1L	chr1	+	174846529	174846743	174780969	174781098	174926593	174926686	0.606	0.536	0.495	0.487	0.466	0.351	0.399	0.355	0.338	0.203	0.168	0.312	0.119	0.239	0.225	0.064	0.043	0.09	0.075	0.133	0.107	0.161	0.096	0.144
2	ENSG00000152492	CCDC50	chr3	+	191092850	191093378	191087707	191087825	191097947	191098063	0.674	0.676	0.669	0.542	0.502	0.524	0.547	0.521	0.518	0.403	0.299	0.338	0.258	0.33	0.357	0.157	0.184	0.14	0.137	0.225	0.184	0.18	0.189	0.209
2	ENSG00000152601	MBNL1	chr3	+	152164492	152164546	152163070	152163328	152165408	152165562	0.738	0.78	0.702	0.7	0.742	0.716	0.661	0.683	0.76	0.586	0.566	0.572	0.557	0.538	0.555	0.555	0.475	0.478	0.375	0.491	0.504	0.415	0.422	0.476
2	ENSG00000154328	NEIL2	chr8	+	11627682	11627844	11627218	11627300	11628954	11629099	0.425	0.47	0.45	0.322	0.502	0.252	0.494	0.402	0.482	0.417	0.32	0.377	0.305	0.296	0.448	0.35	0.307	0.272	0.194	0.305	0.123	0.221	0.265	0.212
2	ENSG00000154380	ENAH	chr1	-	225692692	225692755	225688693	225688772	225695652	225695719	0.853	0.866	0.871	0.845	0.92	0.872	0.794	0.779	0.767	0.681	0.733	0.689	0.546	0.56	0.561	0.43	0.494	0.505	0.368	0.386	0.328	0.386	0.356	0.301
2	ENSG00000156795	WDYHV1	chr8	+	124447681	124447782	124442222	124442273	124448692	124448841	0.12	0.166	0.128	0.106	0.072	0.073	0.07	0.083	0.073	0.073	0.056	0.026	0.044	0.067	0.036	0.029	0.045	0.046	0.035	0.031	0.009	0.077	0.008	0.038
2	ENSG00000160752	FDPS	chr1	+	155279543	155279756	155278704	155278756	155279833	155279996	0.191	0.178	0.18	0.158	0.16	0.162	0.192	0.192	0.208	0.12	0.124	0.135	0.123	0.142	0.153	0.129	0.117	0.121	0.098	0.1	0.104	0.126	0.12	0.132
2	ENSG00000160752	FDPS	chr1	+	155279579	155279756	155278642	155278756	155279833	155279996	0.318	0.289	0.299	0.261	0.271	0.277	0.32	0.317	0.344	0.215	0.206	0.235	0.206	0.237	0.258	0.232	0.211	0.219	0.172	0.175	0.175	0.218	0.202	0.226
2	ENSG00000160796	NBEAL2	chr3	+	47033964	47034045	47033329	47033436	47035426	47035510	0.458	0.651	0.608	0.308	0.355	0.42	0.388	0.48	0.431	0.391	0.438	0.432	0.381	0.208	0.426	0.121	0.216	0.256	0.32	0.216	0.073	0.191	0.282	0.239
2	ENSG00000160959	LRRC14	chr8	+	145744132	145744199	145743388	145743425	145744998	145745438	0.188	0.366	0.48	0.618	0.316	0.093	0.133	0.062	0.117	0.133	0	0.133	0.049	0	0.071	0	0	0	0.049	0.148	0.071	0	0	0
2	ENSG00000163069	SGCB	chr4	-	52898017	52898127	52895843	52896029	52899596	52899806	0.087	0.09	0.088	0.063	0.066	0.067	0.078	0.096	0.083	0.043	0.06	0.055	0.044	0.03	0.042	0.03	0.031	0.023	0.032	0.029	0.028	0.021	0.028	0.018
2	ENSG00000163069	SGCB	chr4	-	52898030	52898127	52895843	52896029	52899596	52899806	0.084	0.08	0.078	0.06	0.045	0.064	0.061	0.079	0.069	0.032	0.055	0.042	0.035	0.025	0.033	0.024	0.02	0.026	0.027	0.029	0.02	0.016	0.022	0.016
2	ENSG00000164830	OXR1	chr8	+	107749747	107749828	107738334	107738537	107751685	107751811	0.813	0.759	0.733	0.679	0.571	0.614	0.502	0.477	0.444	0.397	0.436	0.462	0.403	0.368	0.331	0.442	0.344	0.41	0.365	0.386	0.332	0.465	0.405	0.434
2	ENSG00000165233	C9orf89	chr9	+	95874160	95874220	95872849	95873003	95874499	95874571	0.906	0.94	0.923	0.871	0.878	0.902	0.753	0.722	0.784	0.809	0.789	0.758	0.601	0.628	0.62	0.766	0.712	0.735	0.747	0.674	0.705	0.584	0.568	0.588
2	ENSG00000165689	SDCCAG3	chr9	-	139304541	139304691	139302277	139302390	139304779	139305061	0.427	0.498	0.504	0.529	0.519	0.554	0.49	0.502	0.428	0.558	0.44	0.471	0.389	0.4	0.428	0.382	0.334	0.469	0.333	0.333	0.351	0.353	0.347	0.412
2	ENSG00000166206	GABRB3	chr15	-	26870578	26870681	26866460	26866681	26874123	26874325	0.296	0.289	0.263	0.392	0.226	0.429	0.14	0.176	0.121	0.214	0.227	0.2	0.133	0.101	0.126	0.171	0.157	0.05	0.079	0.059	0.167	0.148	0.071	0.142
2	ENSG00000167508	MVD	chr16	-	88723553	88723655	88722512	88722712	88723843	88723990	0.195	0.205	0.248	0.102	0.071	0.113	0.196	0.109	0.124	0.136	0.081	0.115	0.12	0.093	0.079	0.056	0.114	0.08	0.076	0.057	0.014	0.074	0.079	0.035
2	ENSG00000168487	BMP1	chr8	+	22056776	22056900	22054752	22054933	22058630	22058713	0.136	0.099	0.136	0.102	0.106	0.123	0.054	0.082	0.109	0.098	0.061	0.073	0.053	0.057	0.043	0.047	0.054	0.06	0.05	0.05	0.044	0.068	0.043	0.039
2	ENSG00000168884	TNIP2	chr4	-	2746423	2746672	2746113	2746233	2747172	2747262	0.919	0.94	0.908	0.902	0.884	0.962	0.923	0.912	0.962	0.855	0.899	0.916	0.927	0.95	0.962	0.843	0.865	0.811	0.862	0.873	0.867	0.871	0.85	0.847
2	ENSG00000169241	SLC50A1	chr1	+	155109303	155109427	155108774	155108852	155110454	155110574	0.83	0.8	0.855	0.713	0.767	0.871	0.816	0.799	0.853	0.746	0.747	0.792	0.743	0.774	0.724	0.698	0.696	0.716	0.634	0.614	0.646	0.704	0.67	0.641
2	ENSG00000169241	SLC50A1	chr1	+	155110036	155110198	155108774	155108852	155110454	155110574	0.921	0.885	0.934	0.841	0.896	0.933	0.917	0.91	0.923	0.884	0.871	0.887	0.871	0.878	0.87	0.873	0.854	0.867	0.819	0.832	0.829	0.864	0.851	0.817
2	ENSG00000169241	SLC50A1	chr1	+	155110054	155110198	155108774	155108852	155110454	155110574	0.91	0.872	0.924	0.818	0.874	0.922	0.907	0.898	0.912	0.866	0.851	0.868	0.851	0.857	0.854	0.856	0.829	0.84	0.788	0.807	0.804	0.841	0.828	0.79
2	ENSG00000169398	PTK2	chr8	-	141958764	141958822	141935759	141935848	142011223	142011384	0.176	0.151	0.153	0.181	0.191	0.172	0.181	0.124	0.187	0.106	0.127	0.239	0.072	0.178	0.052	0.101	0.128	0.053	0.017	0.078	0.029	0.011	0.074	0.062
2	ENSG00000169689	STRA13	chr17	-	79977385	79977570	79977168	79977257	79977733	79977785	0.214	0.249	0.226	0.214	0.204	0.167	0.236	0.288	0.259	0.191	0.167	0.121	0.176	0.169	0.136	0.145	0.159	0.151	0.121	0.128	0.115	0.117	0.135	0.128
2	ENSG00000169689	STRA13	chr17	-	79977516	79977570	79977168	79977257	79977733	79977785	0.589	0.662	0.644	0.601	0.545	0.543	0.624	0.639	0.639	0.568	0.544	0.47	0.507	0.515	0.465	0.487	0.479	0.467	0.442	0.447	0.415	0.448	0.444	0.45
2	ENSG00000171307	ZDHHC16	chr10	+	99213555	99213603	99213286	99213420	99214470	99214556	0.91	0.893	0.933	0.864	0.795	0.806	0.919	0.843	0.926	0.8	0.679	0.719	0.775	0.897	0.77	0.713	0.658	0.725	0.777	0.797	0.719	0.62	0.56	0.565
2	ENSG00000172590	MRPL52	chr14	+	23302626	23302698	23299395	23299463	23303380	23303555	0.899	0.859	0.865	0.866	0.902	0.911	0.865	0.901	0.89	0.816	0.788	0.769	0.795	0.822	0.77	0.78	0.785	0.738	0.827	0.815	0.803	0.77	0.861	0.804
2	ENSG00000172819	RARG	chr12	-	53625174	53625334	53624951	53625019	53625757	53625976	0.134	0.142	0.108	0.081	0.085	0.163	0.093	0.087	0.071	0.111	0.067	0.089	0.035	0.032	0.021	0.052	0.064	0.024	0	0.021	0.036	0.042	0.009	0.037
2	ENSG00000173442	EHBP1L1	chr11	+	65351062	65351236	65349369	65349436	65351711	65351869	0.94	0.919	0.929	0.865	0.934	0.824	0.864	0.898	0.856	0.831	0.824	0.842	0.779	0.785	0.786	0.762	0.772	0.788	0.725	0.797	0.816	0.75	0.781	0.754
2	ENSG00000173915	USMG5	chr10	-	105155502	105155789	105152127	105152223	105156165	105156198	0.119	0.129	0.166	0.101	0.109	0.121	0.084	0.087	0.094	0.092	0.085	0.096	0.086	0.11	0.081	0.063	0.073	0.06	0.057	0.056	0.066	0.073	0.085	0.084
2	ENSG00000174483	BBS1	chr11	+	66290642	66290836	66288740	66288847	66290926	66290961	0.095	0.074	0.077	0.066	0.04	0.099	0.123	0.101	0.097	0.056	0.099	0.087	0.079	0.047	0.059	0.067	0.063	0.039	0.038	0.026	0.037	0.018	0.029	0.048
2	ENSG00000175061	C17orf76-AS1	chr17	+	16342841	16343017	16342640	16342728	16343498	16343567	0.3	0.306	0.301	0.312	0.297	0.303	0.309	0.339	0.305	0.303	0.282	0.288	0.265	0.287	0.281	0.279	0.267	0.26	0.247	0.255	0.255	0.214	0.21	0.208
2	ENSG00000175061	C17orf76-AS1	chr17	+	16342894	16343017	16342640	16342728	16343498	16343567	0.28	0.291	0.286	0.298	0.276	0.283	0.303	0.333	0.304	0.288	0.267	0.263	0.245	0.276	0.258	0.244	0.23	0.23	0.221	0.229	0.232	0.199	0.183	0.188
2	ENSG00000175061	C17orf76-AS1	chr17	+	16342973	16343017	16342640	16342728	16343498	16343567	0.371	0.391	0.383	0.404	0.371	0.371	0.396	0.423	0.39	0.388	0.357	0.368	0.344	0.389	0.336	0.358	0.335	0.329	0.321	0.338	0.35	0.286	0.267	0.273
2	ENSG00000175866	BAIAP2	chr17	+	79084713	79084759	79082274	79082309	79089569	79090024	0.554	0.344	0.432	0.386	0.561	0.443	0.43	0.334	0.387	0.272	0.268	0.365	0.253	0.216	0.202	0.189	0.254	0.228	0.111	0.202	0.174	0.184	0.211	0.356
2	ENSG00000175970	UNC119B	chr12	+	121149392	121149548	121148319	121148521	121151076	121151190	0.096	0.094	0.089	0.086	0.122	0.099	0.079	0.101	0.134	0.106	0.043	0.051	0.086	0.075	0.086	0.06	0.087	0.045	0.035	0.023	0.051	0.053	0.028	0.048
2	ENSG00000176155	CCDC57	chr17	-	80136902	80137065	80136349	80136481	80141649	80141808	0.991	0.948	0.966	0.937	0.956	0.943	0.979	0.98	0.97	0.908	0.936	0.948	0.932	0.916	0.975	0.879	0.869	0.851	0.827	0.87	0.929	0.833	0.864	0.91
2	ENSG00000177830	CHID1	chr11	-	908541	908645	904705	904859	910774	910816	0.212	0.192	0.235	0.208	0.17	0.18	0.194	0.211	0.228	0.174	0.208	0.14	0.151	0.132	0.176	0.134	0.117	0.103	0.132	0.128	0.143	0.154	0.155	0.156
2	ENSG00000178209	PLEC	chr8	-	144996671	145000052	144989320	144996563	145000951	145001050	0.834	0.871	0.862	0.815	0.832	0.802	0.751	0.795	0.778	0.683	0.715	0.71	0.66	0.611	0.63	0.657	0.679	0.619	0.52	0.56	0.572	0.622	0.638	0.61
2	ENSG00000181929	PRKAG1	chr12	-	49397340	49397378	49396926	49397073	49397539	49397705	0.992	0.995	0.987	0.978	0.98	0.994	0.989	0.981	0.988	0.966	0.969	0.986	0.967	0.989	0.94	0.947	0.947	0.968	0.961	0.968	0.961	0.943	0.941	0.928
2	ENSG00000183569	SERHL2	chr22	+	42969639	42969751	42968441	42968535	42969941	42970387	0.436	0.65	0.317	0.317	0.134	0.367	0.11	0.1	0.097	0.134	0.153	0.104	0.052	0.101	0.12	0.06	0.104	0.119	0.028	0.062	0.068	0.029	0.114	0.16
2	ENSG00000184500	PROS1	chr3	-	93647545	93647641	93646093	93646251	93692517	93692706	0.5	0.481	0.487	0.491	0.381	0.429	0.313	0.439	0.4	0.27	0.328	0.453	0.288	0.317	0.335	0.396	0.368	0.274	0.29	0.365	0.319	0.313	0.293	0.407
2	ENSG00000185808	PIGP	chr21	-	38444444	38444610	38441851	38441924	38444733	38445297	0.188	0.182	0.247	0.198	0.189	0.176	0.172	0.145	0.254	0.16	0.14	0.166	0.135	0.112	0.193	0.155	0.137	0.117	0.089	0.105	0.124	0.116	0.121	0.121
2	ENSG00000185813	PCYT2	chr17	-	79865079	79865133	79864635	79864774	79865429	79865474	0.677	0.628	0.627	0.532	0.522	0.537	0.469	0.478	0.469	0.303	0.434	0.305	0.154	0.299	0.279	0.128	0.319	0.317	0.19	0.249	0.217	0.21	0.214	0.1
2	ENSG00000186575	NF2	chr22	+	30079008	30079053	30077427	30077590	30090740	30090800	0.933	0.981	0.92	0.88	0.921	0.964	0.948	0.889	0.914	0.95	0.908	0.882	0.719	0.741	0.789	0.674	0.697	0.658	0.758	0.599	0.792	0.702	0.683	0.722
2	ENSG00000186575	NF2	chr22	+	30079008	30079068	30077427	30077590	30090740	30090800	0.816	0.944	0.769	0.739	0.804	0.89	0.838	0.701	0.755	0.862	0.753	0.682	0.46	0.481	0.569	0.314	0.401	0.394	0.501	0.372	0.568	0.437	0.399	0.433
2	ENSG00000187239	FNBP1	chr9	-	132678244	132678259	132671168	132671278	132686122	132686218	0.603	0.552	0.541	0.536	0.501	0.509	0.563	0.544	0.433	0.303	0.387	0.404	0.463	0.356	0.441	0.326	0.269	0.409	0.284	0.382	0.456	0.353	0.258	0.39
2	ENSG00000188186	LAMTOR4	chr7	+	99750338	99750380	99746979	99747202	99751022	99751140	0.24	0.231	0.263	0.22	0.225	0.222	0.224	0.176	0.186	0.131	0.163	0.147	0.17	0.176	0.154	0.135	0.121	0.115	0.163	0.109	0.144	0.131	0.132	0.113
2	ENSG00000188690	UROS	chr10	-	127481147	127481313	127477293	127477574	127483448	127483547	0.138	0.137	0.125	0.155	0.173	0.177	0.146	0.068	0.065	0.086	0.105	0.067	0.053	0.061	0.086	0.058	0.059	0.087	0.054	0.071	0.077	0.054	0.108	0.069
2	ENSG00000188690	UROS	chr10	-	127482590	127482957	127477293	127477574	127483448	127483547	0.299	0.266	0.263	0.383	0.275	0.25	0.194	0.173	0.223	0.204	0.239	0.249	0.202	0.185	0.153	0.148	0.115	0.15	0.172	0.163	0.14	0.156	0.196	0.171
2	ENSG00000196141	SPATS2L	chr2	+	201242863	201243094	201194153	201194203	201248589	201248740	0.884	0.878	0.746	0.672	0.691	0.773	0.806	0.762	0.766	0.51	0.591	0.621	0.706	0.619	0.584	0.36	0.416	0.353	0.421	0.466	0.367	0.431	0.293	0.537
2	ENSG00000196141	SPATS2L	chr2	+	201242863	201243094	201194153	201194203	201253945	201254006	0.358	0.387	0.377	0.275	0.237	0.256	0.306	0.305	0.347	0.253	0.162	0.169	0.121	0.155	0.173	0.077	0.081	0.082	0.108	0.114	0.081	0.077	0.058	0.086
2	ENSG00000196141	SPATS2L	chr2	+	201242863	201243094	201194153	201194203	201277033	201277142	0.603	0.568	0.557	0.469	0.566	0.59	0.579	0.613	0.601	0.496	0.348	0.353	0.317	0.343	0.394	0.367	0.265	0.237	0.254	0.289	0.273	0.301	0.288	0.373
2	ENSG00000196141	SPATS2L	chr2	+	201248589	201248740	201194153	201194203	201253945	201254006	0.102	0.111	0.143	0.107	0.106	0.125	0.112	0.091	0.117	0.108	0.097	0.08	0.05	0.062	0.075	0.07	0.069	0.07	0.059	0.1	0.08	0.058	0.073	0.065
2	ENSG00000196498	NCOR2	chr12	-	124811954	124812179	124810736	124810916	124815390	124815444	0.795	0.764	0.791	0.838	0.803	0.774	0.802	0.745	0.817	0.678	0.702	0.767	0.735	0.734	0.701	0.673	0.698	0.766	0.716	0.617	0.671	0.628	0.622	0.629
2	ENSG00000196498	NCOR2	chr12	-	124812092	124812179	124810725	124810916	124815390	124815444	0.646	0.595	0.604	0.695	0.666	0.605	0.67	0.592	0.679	0.504	0.528	0.639	0.573	0.573	0.539	0.499	0.536	0.599	0.569	0.495	0.522	0.465	0.461	0.463
2	ENSG00000196526	AFAP1	chr4	-	7783102	7783354	7780488	7780603	7787920	7788038	0.147	0.163	0.163	0.147	0.158	0.121	0.118	0.092	0.116	0.104	0.094	0.13	0.089	0.08	0.092	0.098	0.085	0.044	0.085	0.071	0.087	0.063	0.102	0.079
2	ENSG00000196776	CD47	chr3	-	107769424	107769449	107765925	107766139	107770785	107770817	0.384	0.362	0.352	0.294	0.227	0.224	0.161	0.11	0.141	0.174	0.111	0.22	0.148	0.091	0.122	0.071	0.131	0.11	0.084	0.13	0.129	0.101	0.114	0.101
2	ENSG00000197323	TRIM33	chr1	-	114940561	114940612	114940229	114940482	114942078	114942231	0.767	0.736	0.764	0.699	0.635	0.819	0.731	0.685	0.791	0.614	0.688	0.662	0.607	0.647	0.62	0.704	0.652	0.577	0.645	0.65	0.574	0.63	0.575	0.568
2	ENSG00000197694	SPTAN1	chr9	+	131355261	131355321	131353755	131353904	131356453	131356652	0.987	0.968	0.981	0.985	0.976	0.974	0.927	0.95	0.898	0.918	0.87	0.929	0.783	0.805	0.736	0.886	0.839	0.884	0.77	0.795	0.798	0.826	0.819	0.804
2	ENSG00000198561	CTNND1	chr11	+	57583386	57583473	57582865	57582972	57583768	57586650	0.192	0.202	0.197	0.159	0.149	0.156	0.104	0.101	0.107	0.112	0.111	0.106	0.07	0.061	0.08	0.081	0.087	0.081	0.051	0.064	0.073	0.047	0.042	0.041
2	ENSG00000203485	INF2	chr14	+	105181620	105181677	105180539	105181193	105185131	105185940	0.972	0.965	0.978	0.981	0.984	0.983	0.929	0.952	0.93	0.94	0.936	0.918	0.821	0.805	0.81	0.702	0.732	0.686	0.603	0.621	0.601	0.536	0.567	0.593
2	ENSG00000203485	INF2	chr14	+	105183899	105183983	105180539	105181193	105185131	105185942	0.734	0.519	0.654	0.64	0.716	0.648	0.326	0.438	0.356	0.31	0.362	0.274	0.109	0.071	0.105	0.082	0.074	0.065	0.061	0.081	0.052	0.086	0.048	0.048
2	ENSG00000204576	PRR3	chr6	+	30529104	30529285	30525090	30525227	30529610	30529901	0.663	0.66	0.574	0.602	0.513	0.69	0.52	0.603	0.642	0.566	0.54	0.603	0.507	0.435	0.479	0.472	0.472	0.478	0.48	0.482	0.51	0.375	0.409	0.378
2	ENSG00000204580	DDR1	chr6	+	30853401	30853457	30852314	30852487	30856464	30856591	0.813	0.786	0.779	0.618	0.66	0.659	0.711	0.673	0.654	0.515	0.628	0.578	0.464	0.634	0.457	0.53	0.438	0.585	0.603	0.634	0.507	0.57	0.51	0.464
2	ENSG00000205336	GPR56	chr16	+	57675498	57675620	57662418	57662714	57684164	57684263	0.99	0.981	0.968	0.905	0.829	0.887	0.803	0.847	0.848	0.59	0.686	0.648	0.538	0.506	0.496	0.493	0.473	0.482	0.539	0.514	0.555	0.604	0.586	0.573
2	ENSG00000205336	GPR56	chr16	+	57675502	57675620	57662520	57662714	57684164	57684263	0.99	0.981	0.968	0.909	0.837	0.894	0.82	0.857	0.86	0.624	0.717	0.686	0.598	0.56	0.546	0.593	0.527	0.557	0.591	0.572	0.6	0.658	0.648	0.627
2	ENSG00000213923	CSNK1E	chr22	-	38691392	38691453	38690347	38690540	38694790	38694939	0.481	0.506	0.524	0.392	0.394	0.405	0.259	0.275	0.275	0.219	0.284	0.264	0.158	0.204	0.217	0.231	0.237	0.202	0.24	0.232	0.246	0.194	0.238	0.247
2	ENSG00000214022	REPIN1	chr7	+	150066830	150066957	150065897	150066030	150068316	150069331	0.81	0.872	0.83	0.822	0.897	0.787	0.864	0.809	0.877	0.852	0.929	0.741	0.811	0.794	0.812	0.717	0.677	0.842	0.766	0.745	0.756	0.702	0.709	0.748
2	ENSG00000214022	REPIN1	chr7	+	150067848	150067973	150065900	150066030	150068316	150071128	0.784	0.853	0.814	0.811	0.887	0.767	0.828	0.775	0.875	0.816	0.91	0.658	0.715	0.713	0.734	0.687	0.606	0.759	0.667	0.699	0.729	0.662	0.63	0.717
2	ENSG00000217128	FNIP1	chr5	-	131046270	131046354	131044893	131044965	131052257	131052349	0.901	0.938	0.954	0.924	0.902	0.96	0.816	0.799	0.836	0.783	0.765	0.8	0.628	0.822	0.553	0.437	0.879	0.548	0.387	0.541	0.368	0.737	0.637	0.767
2	ENSG00000237765	FAM200B	chr4	+	15686508	15686582	15683445	15683524	15687858	15688229	0.132	0.161	0.127	0.158	0.121	0.155	0.088	0.106	0.119	0.118	0.127	0.082	0.066	0.079	0.092	0.113	0.076	0.07	0.091	0.069	0.092	0.101	0.084	0.113
2	ENSG00000260896	RP11-314O13.1	chr16	-	80871828	80871942	80864427	80864654	80874015	80874119	0.465	0.557	0.546	0.432	0.36	0.46	0.456	0.435	0.424	0.435	0.394	0.322	0.347	0.356	0.313	0.3	0.331	0.29	0.309	0.355	0.338	0.319	0.317	0.32
2	ENSG00000269293	RP1-265C24.9	chr6	-	28093400	28093597	28089572	28090989	28104522	28105071	0.124	0.094	0.164	0.088	0.091	0.088	0.036	0.048	0.038	0.033	0.03	0.04	0.028	0.021	0.025	0.026	0.036	0.027	0.021	0.015	0.017	0.042	0.036	0.03
3	ENSG00000006468	ETV1	chr7	-	14028892	14029089	14028632	14028764	14029187	14029571	0.687	0.716	0.654	0.67	0.622	0.654	0.835	0.841	0.873	0.842	0.763	0.68	0.872	0.768	0.827	0.715	0.637	0.699	0.652	0.678	0.646	0.719	0.666	0.75
3	ENSG00000007392	LUC7L	chr16	-	258599	258663	258076	258187	270647	270746	0.126	0.099	0.173	0.086	0.064	0.063	0.243	0.246	0.27	0.118	0.16	0.09	0.126	0.187	0.188	0.072	0.099	0.075	0.112	0.139	0.127	0.092	0.121	0.08
3	ENSG00000010244	ZNF207	chr17	+	30693683	30693776	30692348	30692506	30694790	30695033	0.593	0.541	0.56	0.505	0.496	0.495	0.678	0.693	0.736	0.608	0.605	0.613	0.68	0.684	0.654	0.519	0.505	0.49	0.645	0.676	0.668	0.643	0.618	0.606
3	ENSG00000011198	ABHD5	chr3	+	43759162	43759349	43756438	43756550	43759934	43760541	0.944	0.949	0.942	0.945	0.921	0.973	0.966	0.981	0.969	0.974	0.987	0.988	1	1	1	0.96	0.972	0.957	1	0.965	0.974	0.936	0.989	0.958
3	ENSG00000029363	BCLAF1	chr6	-	136588166	136588313	136582402	136582615	136589299	136589477	0.605	0.598	0.573	0.515	0.546	0.53	0.673	0.681	0.697	0.633	0.62	0.599	0.641	0.647	0.659	0.554	0.554	0.562	0.64	0.636	0.639	0.657	0.603	0.668
3	ENSG00000041982	TNC	chr9	-	117825195	117825468	117822008	117822281	117826074	117826347	0.881	0.88	0.904	0.92	0.899	0.906	0.929	0.941	0.941	0.927	0.929	0.943	0.929	0.951	0.936	0.888	0.908	0.875	0.913	0.93	0.914	0.884	0.917	0.923
3	ENSG00000085733	CTTN	chr11	+	70268614	70268737	70266491	70266616	70269045	70269101	0.078	0.089	0.089	0.06	0.072	0.059	0.159	0.158	0.186	0.114	0.102	0.11	0.125	0.153	0.153	0.084	0.097	0.074	0.14	0.129	0.14	0.091	0.105	0.151
3	ENSG00000089685	BIRC5	chr17	+	76218908	76219073	76210760	76210870	76219545	76219635	0.333	0.273	0.246	0.296	0.335	0.23	0.46	0.457	0.452	0.333	0.378	0.448	0.333	0.377	0.337	0.233	0.252	0.239	0.303	0.283	0.268	0.326	0.219	0.3
3	ENSG00000102317	RBM3	chrX	+	48434202	48434471	48433948	48434055	48434701	48434807	0.104	0.103	0.085	0.083	0.076	0.085	0.147	0.142	0.156	0.094	0.104	0.099	0.148	0.155	0.176	0.099	0.1	0.091	0.123	0.114	0.109	0.121	0.124	0.118
3	ENSG00000102317	RBM3	chrX	+	48434309	48434471	48433948	48434055	48434701	48434807	0.093	0.096	0.074	0.071	0.067	0.074	0.12	0.121	0.136	0.07	0.096	0.084	0.131	0.133	0.153	0.089	0.084	0.088	0.105	0.102	0.103	0.109	0.103	0.108
3	ENSG00000111196	MAGOHB	chr12	-	10761696	10761982	10760452	10760535	10762429	10762540	0.114	0.09	0.11	0.092	0.133	0.084	0.246	0.244	0.272	0.199	0.161	0.156	0.231	0.238	0.248	0.081	0.121	0.075	0.158	0.098	0.089	0.206	0.153	0.155
3	ENSG00000111196	MAGOHB	chr12	-	10765238	10765577	10763220	10763279	10766037	10766208	0.091	0.095	0.119	0.067	0.093	0.092	0.145	0.152	0.102	0.121	0.151	0.143	0.184	0.178	0.205	0.042	0.054	0.074	0.085	0.096	0.083	0.176	0.133	0.147
3	ENSG00000111196	MAGOHB	chr12	-	10765413	10765577	10763220	10763279	10766037	10766172	0.049	0.085	0.097	0.051	0.08	0.072	0.119	0.094	0.079	0.114	0.141	0.145	0.19	0.155	0.127	0.042	0.052	0.055	0.043	0.082	0.07	0.151	0.141	0.126
3	ENSG00000112739	PRPF4B	chr6	+	4056760	4056922	4056554	4056669	4057269	4057421	0.045	0.052	0.055	0.03	0.037	0.05	0.1	0.139	0.143	0.061	0.053	0.044	0.075	0.075	0.091	0.02	0.021	0.025	0.035	0.038	0.027	0.049	0.037	0.026
3	ENSG00000114062	UBE3A	chr15	-	25652213	25652409	25650607	25650649	25654234	25654354	0.229	0.211	0.217	0.176	0.227	0.197	0.328	0.338	0.38	0.326	0.18	0.181	0.305	0.271	0.341	0.223	0.196	0.273	0.214	0.244	0.304	0.223	0.25	0.205
3	ENSG00000115648	MLPH	chr2	+	238454099	238454288	238451209	238451302	238455248	238455326	0.047	0.046	0.057	0.053	0.045	0.054	0.147	0.135	0.134	0.094	0.081	0.127	0.174	0.162	0.121	0.044	0.038	0.049	0.101	0.062	0.09	0.067	0.071	0.094
3	ENSG00000115677	HDLBP	chr2	-	242208368	242208520	242207891	242207956	242254984	242255117	0.031	0.033	0.065	0.049	0.054	0.032	0.099	0.083	0.096	0.044	0.068	0.089	0.099	0.097	0.101	0.022	0.029	0.028	0.069	0.032	0.052	0.043	0.029	0.051
3	ENSG00000117523	PRRC2C	chr1	+	171558507	171558744	171557517	171557644	171560725	171560986	0.206	0.224	0.187	0.15	0.142	0.135	0.267	0.234	0.235	0.153	0.173	0.244	0.243	0.22	0.196	0.12	0.132	0.128	0.162	0.154	0.121	0.149	0.134	0.142
3	ENSG00000119185	ITGB1BP1	chr2	-	9547577	9547727	9546788	9547034	9548241	9548334	0.786	0.759	0.736	0.732	0.708	0.725	0.856	0.867	0.887	0.804	0.798	0.815	0.87	0.868	0.883	0.787	0.75	0.715	0.833	0.822	0.821	0.8	0.866	0.843
3	ENSG00000124193	SRSF6	chr20	+	42087792	42088060	42087000	42087149	42088410	42088535	0.391	0.36	0.368	0.427	0.45	0.474	0.641	0.597	0.623	0.608	0.607	0.55	0.683	0.645	0.624	0.415	0.526	0.504	0.493	0.484	0.499	0.429	0.476	0.453
3	ENSG00000132950	ZMYM5	chr13	-	20412839	20413125	20411795	20411961	20425494	20425936	0.732	0.752	0.659	0.736	0.718	0.71	0.87	0.86	0.828	0.771	0.811	0.794	0.901	0.835	0.905	0.643	0.771	0.655	0.808	0.787	0.76	0.804	0.84	0.728
3	ENSG00000133226	SRRM1	chr1	+	24973569	24973699	24973157	24973280	24975349	24975520	0.254	0.134	0.163	0.167	0.132	0.149	0.263	0.254	0.258	0.25	0.207	0.23	0.281	0.338	0.273	0.153	0.164	0.18	0.213	0.29	0.239	0.182	0.257	0.246
3	ENSG00000135164	DMTF1	chr7	+	86823999	86824144	86823040	86823418	86824346	86824482	0.728	0.691	0.611	0.614	0.659	0.605	0.711	0.774	0.827	0.729	0.758	0.758	0.784	0.794	0.846	0.702	0.648	0.623	0.753	0.707	0.704	0.735	0.674	0.708
3	ENSG00000135506	OS9	chr12	+	58113881	58114046	58112775	58112965	58114188	58114301	0.581	0.583	0.567	0.567	0.566	0.552	0.703	0.679	0.72	0.656	0.625	0.64	0.666	0.668	0.699	0.665	0.645	0.61	0.651	0.637	0.653	0.691	0.656	0.681
3	ENSG00000137807	KIF23	chr15	+	69733106	69733418	69732646	69732826	69737128	69737380	0.467	0.452	0.416	0.389	0.388	0.397	0.563	0.493	0.567	0.425	0.383	0.417	0.538	0.465	0.509	0.348	0.309	0.32	0.409	0.359	0.351	0.384	0.395	0.399
3	ENSG00000150779	TIMM8B	chr11	-	111956690	111957034	111955872	111956186	111957363	111957446	0.139	0.133	0.134	0.122	0.11	0.118	0.208	0.212	0.224	0.149	0.123	0.138	0.182	0.199	0.186	0.084	0.098	0.087	0.109	0.118	0.114	0.129	0.14	0.127
3	ENSG00000150779	TIMM8B	chr11	-	111956701	111957034	111955523	111956186	111957363	111957522	0.176	0.173	0.178	0.162	0.148	0.154	0.265	0.274	0.283	0.194	0.164	0.177	0.233	0.255	0.246	0.113	0.133	0.115	0.144	0.16	0.154	0.168	0.181	0.169
3	ENSG00000151500	THYN1	chr11	-	134118702	134118853	134118172	134118378	134119060	134119156	0.872	0.798	0.883	0.861	0.847	0.844	0.928	0.922	0.932	0.905	0.928	0.905	0.887	0.922	0.937	0.846	0.879	0.869	0.861	0.887	0.934	0.915	0.9	0.893
3	ENSG00000152795	HNRPDL	chr4	-	83346715	83346820	83345781	83346036	83347189	83347282	0.219	0.212	0.192	0.215	0.215	0.225	0.42	0.419	0.431	0.282	0.283	0.266	0.392	0.428	0.424	0.186	0.199	0.182	0.237	0.247	0.247	0.25	0.245	0.251
3	ENSG00000154845	PPP4R1	chr18	-	9562919	9563044	9561977	9562073	9563375	9563548	0.235	0.254	0.24	0.229	0.252	0.215	0.393	0.337	0.317	0.273	0.236	0.24	0.32	0.287	0.284	0.234	0.203	0.196	0.247	0.285	0.225	0.265	0.304	0.25
3	ENSG00000155100	OTUD6B	chr8	+	92088819	92088959	92086058	92086139	92090583	92090896	0.134	0.165	0.152	0.121	0.106	0.141	0.184	0.23	0.207	0.166	0.276	0.234	0.224	0.342	0.256	0.124	0.156	0.112	0.214	0.189	0.17	0.182	0.193	0.194
3	ENSG00000159445	THEM4	chr1	-	151862458	151862690	151861689	151861849	151867483	151867670	0.484	0.51	0.475	0.372	0.391	0.539	0.628	0.684	0.621	0.602	0.612	0.543	0.629	0.757	0.69	0.473	0.481	0.513	0.432	0.505	0.49	0.566	0.49	0.497
3	ENSG00000160828	AC004166.7	chr7	-	74301136	74301260	74300539	74300638	74303803	74303920	0.266	0.292	0.276	0.259	0.222	0.327	0.445	0.408	0.513	0.334	0.289	0.354	0.382	0.516	0.466	0.384	0.373	0.298	0.329	0.42	0.49	0.409	0.406	0.414
3	ENSG00000160953	MUM1	chr19	+	1371232	1371389	1370640	1371077	1373070	1373159	0.142	0.14	0.135	0.061	0.063	0.084	0.288	0.262	0.228	0.132	0.103	0.162	0.153	0.214	0.192	0.06	0.074	0.101	0.109	0.073	0.073	0.084	0.068	0.094
3	ENSG00000162642	C1orf52	chr1	-	85724617	85724744	85724206	85724405	85725040	85725355	0.465	0.54	0.505	0.46	0.476	0.407	0.665	0.682	0.756	0.573	0.527	0.531	0.715	0.609	0.663	0.486	0.57	0.523	0.52	0.479	0.576	0.505	0.495	0.579
3	ENSG00000164548	TRA2A	chr7	-	23561739	23562051	23561325	23561459	23571407	23571599	0.256	0.243	0.235	0.26	0.23	0.249	0.463	0.422	0.41	0.39	0.394	0.301	0.455	0.422	0.411	0.254	0.274	0.292	0.393	0.343	0.382	0.326	0.361	0.349
3	ENSG00000164548	TRA2A	chr7	-	23561750	23562051	23561325	23561459	23571407	23571595	0.25	0.222	0.216	0.24	0.22	0.23	0.442	0.412	0.384	0.371	0.374	0.278	0.433	0.407	0.404	0.238	0.255	0.279	0.383	0.327	0.372	0.314	0.339	0.329
3	ENSG00000164548	TRA2A	chr7	-	23561972	23562051	23561325	23561459	23571407	23571642	0.134	0.097	0.108	0.126	0.096	0.137	0.206	0.21	0.148	0.209	0.156	0.102	0.175	0.178	0.22	0.083	0.099	0.112	0.104	0.123	0.101	0.094	0.125	0.097
3	ENSG00000165322	ARHGAP12	chr10	-	32142993	32143134	32141444	32141525	32150322	32150586	0.342	0.394	0.358	0.457	0.515	0.397	0.515	0.579	0.606	0.555	0.466	0.415	0.567	0.509	0.572	0.388	0.35	0.415	0.476	0.525	0.416	0.508	0.539	0.453
3	ENSG00000166579	NDEL1	chr17	+	8347244	8347494	8339239	8339363	8347577	8347675	0.089	0.063	0.126	0.093	0.12	0.098	0.143	0.151	0.181	0.128	0.209	0.175	0.242	0.168	0.253	0.096	0.121	0.095	0.119	0.089	0.222	0.075	0.13	0.123
3	ENSG00000171634	BPTF	chr17	+	65871671	65871860	65870932	65871136	65882243	65882432	0.543	0.565	0.516	0.474	0.508	0.48	0.768	0.801	0.852	0.713	0.702	0.68	0.76	0.783	0.88	0.553	0.601	0.647	0.684	0.657	0.723	0.683	0.72	0.662
3	ENSG00000171634	BPTF	chr17	+	65871671	65871860	65870932	65871136	65887959	65888150	0.484	0.532	0.521	0.438	0.55	0.503	0.844	0.78	0.792	0.702	0.781	0.64	0.81	0.816	0.826	0.64	0.603	0.601	0.666	0.612	0.768	0.603	0.684	0.596
3	ENSG00000171634	BPTF	chr17	+	65882243	65882432	65871035	65871136	65887959	65888150	0.465	0.492	0.51	0.46	0.527	0.52	0.742	0.652	0.586	0.561	0.68	0.541	0.7	0.673	0.724	0.548	0.479	0.517	0.593	0.531	0.651	0.498	0.547	0.513
3	ENSG00000171634	BPTF	chr17	+	65959448	65959622	65955656	65955991	65960327	65960520	0.546	0.52	0.497	0.509	0.481	0.415	0.749	0.723	0.606	0.654	0.602	0.595	0.706	0.621	0.725	0.478	0.43	0.482	0.534	0.517	0.586	0.531	0.551	0.533
3	ENSG00000172775	FAM192A	chr16	-	57212413	57212764	57207639	57207781	57219732	57219951	0.364	0.421	0.426	0.318	0.329	0.381	0.528	0.537	0.491	0.5	0.416	0.474	0.542	0.618	0.504	0.283	0.375	0.365	0.41	0.409	0.47	0.469	0.412	0.487
3	ENSG00000175606	TMEM70	chr8	+	74891313	74891406	74890990	74891096	74893389	74893821	0.18	0.198	0.208	0.194	0.216	0.171	0.327	0.262	0.324	0.267	0.144	0.186	0.234	0.286	0.284	0.161	0.159	0.209	0.207	0.23	0.199	0.218	0.241	0.189
3	ENSG00000178222	RNF212	chr4	-	1102130	1102192	1090552	1090627	1107143	1107329	0.386	0.345	0.392	0.417	0.357	0.388	0.406	0.431	0.455	0.385	0.441	0.396	0.455	0.513	0.472	0.308	0.385	0.359	0.375	0.387	0.393	0.402	0.417	0.419
3	ENSG00000180098	TRNAU1AP	chr1	+	28901100	28901230	28898378	28898412	28904011	28904287	0.102	0.152	0.144	0.105	0.172	0.121	0.298	0.293	0.298	0.137	0.159	0.136	0.281	0.131	0.191	0.091	0.115	0.086	0.093	0.054	0.081	0.083	0.081	0.112
3	ENSG00000181690	PLAG1	chr8	-	57080586	57080945	57078801	57080062	57083649	57083748	0.283	0.343	0.339	0.238	0.15	0.22	0.471	0.602	0.351	0.446	0.447	0.369	0.629	0.559	0.522	0.248	0.53	0.318	0.461	0.463	0.252	0.501	0.43	0.525
3	ENSG00000184154	LRTOMT	chr11	+	71800462	71800642	71800074	71800211	71804541	71804747	0.11	0.149	0.119	0.108	0.091	0.116	0.199	0.189	0.223	0.153	0.124	0.132	0.367	0.308	0.264	0.043	0.115	0.166	0.218	0.203	0.095	0.337	0.192	0.166
3	ENSG00000184787	UBE2G2	chr21	-	46194481	46194656	46193462	46193602	46197213	46197332	0.263	0.253	0.261	0.231	0.24	0.276	0.44	0.421	0.448	0.319	0.294	0.278	0.388	0.346	0.413	0.257	0.206	0.245	0.26	0.235	0.213	0.362	0.275	0.297
3	ENSG00000255857	PXN-AS1	chr12	+	120648732	120648909	120647641	120647737	120650177	120650941	0.738	0.702	0.714	0.751	0.742	0.693	0.839	0.803	0.816	0.749	0.678	0.745	0.811	0.798	0.869	0.65	0.663	0.56	0.663	0.677	0.688	0.744	0.704	0.671
3	ENSG00000265681	RPL17	chr18	-	47018105	47018203	47017901	47017954	47018644	47018769	0.229	0.222	0.253	0.182	0.158	0.171	0.411	0.373	0.389	0.315	0.311	0.206	0.29	0.393	0.419	0.188	0.177	0.164	0.292	0.249	0.239	0.191	0.228	0.232
3	ENSG00000265681	RPL17	chr18	-	47018105	47018203	47017901	47017954	47018827	47018878	0.22	0.139	0.208	0.101	0.15	0.108	0.283	0.36	0.351	0.212	0.194	0.189	0.311	0.237	0.332	0.125	0.108	0.143	0.225	0.175	0.312	0.178	0.172	0.096
4	ENSG00000049246	PER3	chr1	+	7868952	7869058	7863751	7863908	7869952	7870081	0.767	0.776	0.796	0.805	0.812	0.761	0.793	0.77	0.742	0.883	0.86	0.875	0.888	0.881	0.873	0.86	0.851	0.803	0.869	0.899	0.843	0.91	0.836	0.865
4	ENSG00000060237	WNK1	chr12	+	977031	978270	971248	971436	980430	980514	0.038	0.027	0.022	0.023	0.034	0.033	0.049	0.067	0.045	0.04	0.049	0.069	0.08	0.094	0.086	0.042	0.047	0.033	0.05	0.057	0.053	0.075	0.106	0.094
4	ENSG00000068724	TTC7A	chr2	+	47185633	47185691	47183977	47184146	47202111	47202242	0.036	0.035	0.026	0.053	0.023	0.046	0.046	0.04	0.047	0.084	0.059	0.083	0.167	0.176	0.12	0.079	0.1	0.141	0.281	0.113	0.15	0.133	0.297	0.159
4	ENSG00000079150	FKBP7	chr2	-	179334378	179334509	179330496	179330658	179343005	179343226	0.828	0.788	0.856	0.79	0.782	0.899	0.848	0.891	0.903	0.917	0.808	0.913	0.887	0.988	0.957	0.842	0.891	0.845	0.909	0.908	0.93	0.917	0.928	0.939
4	ENSG00000079150	FKBP7	chr2	-	179334378	179334512	179330325	179330658	179343005	179343322	0.859	0.81	0.869	0.817	0.818	0.913	0.868	0.905	0.918	0.924	0.825	0.92	0.895	0.99	0.96	0.86	0.899	0.862	0.916	0.915	0.934	0.924	0.936	0.943
4	ENSG00000079150	FKBP7	chr2	-	179341788	179341940	179329982	179330658	179343005	179343226	0.803	0.792	0.814	0.751	0.774	0.887	0.84	0.889	0.902	0.904	0.819	0.908	0.875	0.986	0.966	0.819	0.899	0.871	0.906	0.905	0.926	0.9	0.933	0.947
4	ENSG00000089159	PXN	chr12	-	120654075	120654919	120653362	120653464	120659425	120659561	0.179	0.205	0.155	0.204	0.196	0.187	0.349	0.317	0.244	0.308	0.254	0.222	0.326	0.423	0.321	0.303	0.271	0.307	0.374	0.32	0.345	0.318	0.425	0.291
4	ENSG00000092841	MYL6	chr12	+	56553281	56553406	56552467	56552495	56553758	56553932	0.148	0.093	0.092	0.121	0.081	0.103	0.173	0.119	0.161	0.14	0.134	0.134	0.143	0.177	0.206	0.116	0.071	0.116	0.233	0.203	0.217	0.225	0.168	0.171
4	ENSG00000093167	LRRFIP2	chr3	-	37132957	37133029	37125135	37125297	37136282	37136399	0.629	0.649	0.712	0.673	0.66	0.662	0.798	0.858	0.815	0.842	0.762	0.808	0.853	0.865	0.9	0.761	0.771	0.759	0.856	0.875	0.872	0.858	0.866	0.801
4	ENSG00000100503	NIN	chr14	-	51223209	51225348	51221459	51221585	51226574	51227077	0.342	0.378	0.363	0.304	0.25	0.39	0.499	0.42	0.401	0.429	0.511	0.512	0.528	0.56	0.6	0.504	0.465	0.461	0.438	0.58	0.477	0.579	0.572	0.535
4	ENSG00000100813	ACIN1	chr14	-	23559190	23559310	23550956	23551045	23559730	23559842	0.294	0.338	0.257	0.233	0.215	0.264	0.327	0.326	0.295	0.355	0.331	0.346	0.389	0.4	0.422	0.31	0.368	0.333	0.372	0.368	0.346	0.386	0.425	0.424
4	ENSG00000106462	EZH2	chr7	-	148533913	148534092	148529725	148529842	148543561	148543690	0.101	0.072	0.089	0.1	0.083	0.101	0.125	0.107	0.144	0.122	0.097	0.134	0.182	0.13	0.167	0.128	0.141	0.12	0.129	0.183	0.072	0.115	0.144	0.143
4	ENSG00000112877	CEP72	chr5	+	666055	666214	665294	665440	666978	667283	0.526	0.454	0.48	0.377	0.81	0.787	0.73	0.649	1	0.677	0.48	0.775	0.838	1	1	0.649	0.526	0.833	1	0.855	0.689	0.822	0.838	1
4	ENSG00000115875	SRSF7	chr2	-	38976039	38976315	38975720	38975795	38976670	38976847	0.113	0.106	0.1	0.117	0.118	0.11	0.119	0.166	0.152	0.17	0.146	0.17	0.251	0.23	0.238	0.159	0.17	0.166	0.22	0.225	0.201	0.201	0.206	0.193
4	ENSG00000115875	SRSF7	chr2	-	38976039	38976488	38975720	38975795	38976670	38976847	0.162	0.151	0.151	0.177	0.163	0.162	0.186	0.214	0.21	0.213	0.196	0.218	0.306	0.3	0.312	0.204	0.224	0.21	0.283	0.279	0.244	0.259	0.278	0.26
4	ENSG00000117360	PRPF3	chr1	+	150300015	150300111	150298208	150298339	150300778	150300925	0.218	0.249	0.178	0.184	0.204	0.192	0.275	0.303	0.262	0.337	0.281	0.314	0.343	0.366	0.367	0.156	0.253	0.223	0.258	0.301	0.388	0.315	0.364	0.305
4	ENSG00000126790	L3HYPDH	chr14	-	59941156	59941244	59939688	59939808	59942586	59942724	0.259	0.329	0.226	0.184	0.208	0.213	0.42	0.303	0.44	0.415	0.412	0.506	0.472	0.405	0.481	0.482	0.296	0.306	0.432	0.369	0.383	0.711	0.469	0.58
4	ENSG00000127914	AKAP9	chr7	+	91671359	91671500	91669987	91670212	91671981	91672085	0.182	0.098	0.161	0.225	0.088	0.127	0.297	0.355	0.258	0.35	0.249	0.345	0.483	0.335	0.34	0.243	0.358	0.278	0.328	0.427	0.218	0.422	0.342	0.472
4	ENSG00000127990	SGCE	chr7	-	94259030	94259153	94257513	94257671	94285301	94285410	0.899	0.89	0.865	0.892	0.912	0.927	0.928	0.857	0.936	0.928	0.872	0.924	0.938	0.942	0.935	0.926	0.941	0.924	0.941	0.951	0.929	0.939	0.928	0.932
4	ENSG00000132485	ZRANB2	chr1	-	71531360	71531435	71529019	71530820	71532458	71532617	0.499	0.551	0.527	0.524	0.491	0.506	0.636	0.673	0.611	0.621	0.641	0.578	0.69	0.674	0.691	0.63	0.608	0.581	0.673	0.725	0.765	0.698	0.7	0.683
4	ENSG00000134717	BTF3L4	chr1	+	52549011	52549213	52530496	52530610	52551783	52552282	0.724	0.732	0.724	0.722	0.696	0.734	0.757	0.77	0.755	0.77	0.767	0.809	0.8	0.842	0.816	0.758	0.777	0.813	0.839	0.858	0.809	0.831	0.867	0.839
4	ENSG00000135318	NT5E	chr6	+	86200225	86200375	86199211	86199317	86201694	86201895	0.842	0.84	0.848	0.831	0.838	0.836	0.864	0.862	0.894	0.892	0.898	0.883	0.902	0.906	0.919	0.845	0.857	0.858	0.9	0.885	0.924	0.897	0.914	0.922
4	ENSG00000147162	OGT	chrX	+	70775039	70775235	70774362	70774442	70775803	70775944	0.625	0.651	0.659	0.59	0.631	0.675	0.656	0.686	0.651	0.703	0.71	0.776	0.772	0.75	0.747	0.684	0.73	0.669	0.738	0.733	0.67	0.736	0.74	0.746
4	ENSG00000163444	TMEM183A	chr1	+	202986883	202987047	202985087	202985268	202987608	202987689	0.152	0.152	0.156	0.165	0.179	0.168	0.202	0.142	0.197	0.222	0.335	0.215	0.297	0.262	0.248	0.229	0.266	0.267	0.242	0.328	0.252	0.255	0.231	0.239
4	ENSG00000168958	MFF	chr2	+	228211941	228212100	228205007	228205096	228220392	228220477	0.549	0.511	0.5	0.564	0.538	0.566	0.583	0.611	0.539	0.544	0.587	0.563	0.764	0.681	0.678	0.639	0.597	0.655	0.729	0.716	0.759	0.67	0.691	0.69
4	ENSG00000168958	MFF	chr2	+	228217229	228217289	228205007	228205096	228220392	228220477	0.512	0.509	0.502	0.507	0.516	0.55	0.513	0.637	0.614	0.509	0.579	0.529	0.719	0.659	0.674	0.661	0.584	0.644	0.743	0.743	0.724	0.638	0.698	0.667
4	ENSG00000172775	FAM192A	chr16	-	57209450	57209612	57207684	57207781	57219732	57219951	0.17	0.166	0.23	0.166	0.164	0.169	0.26	0.28	0.163	0.256	0.221	0.203	0.307	0.372	0.28	0.23	0.204	0.196	0.267	0.261	0.245	0.26	0.259	0.236
4	ENSG00000176623	RMDN1	chr8	-	87497100	87497190	87492505	87492561	87498712	87498799	0.71	0.644	0.636	0.619	0.643	0.572	0.765	0.719	0.669	0.629	0.668	0.659	0.75	0.802	0.755	0.611	0.665	0.705	0.76	0.787	0.854	0.765	0.802	0.762
4	ENSG00000176731	C8orf59	chr8	-	86127149	86127266	86126790	86126860	86129614	86129731	0.873	0.889	0.861	0.859	0.862	0.85	0.931	0.931	0.921	0.914	0.919	0.929	0.925	0.929	0.937	0.894	0.891	0.903	0.956	0.929	0.938	0.944	0.925	0.94
4	ENSG00000182979	MTA1	chr14	+	105911754	105911848	105905008	105905076	105916394	105916661	0.912	0.894	0.917	0.911	0.896	0.925	0.951	0.9	0.955	0.955	0.949	0.946	0.981	0.95	0.968	0.942	0.951	0.947	0.96	0.967	0.928	0.969	0.949	0.98
4	ENSG00000182979	MTA1	chr14	+	105915695	105915746	105905008	105905076	105916394	105916521	0.876	0.838	0.871	0.876	0.845	0.873	0.935	0.873	0.925	0.939	0.944	0.937	0.98	0.936	0.965	0.949	0.956	0.943	0.954	0.965	0.932	0.971	0.955	0.981
4	ENSG00000196123	KIAA0895L	chr16	-	67215460	67215600	67213943	67214569	67217164	67217855	0.545	0.496	0.483	0.574	0.483	0.462	0.578	0.542	0.511	0.617	0.617	0.529	0.686	0.713	0.629	0.556	0.533	0.567	0.721	0.67	0.764	0.638	0.711	0.646
4	ENSG00000196123	KIAA0895L	chr16	-	67215508	67215600	67213943	67214569	67217164	67217943	0.488	0.437	0.472	0.532	0.483	0.439	0.557	0.459	0.483	0.515	0.477	0.469	0.611	0.665	0.582	0.474	0.486	0.503	0.692	0.626	0.681	0.613	0.663	0.6
4	ENSG00000196476	C20orf96	chr20	-	270199	270317	264603	264722	270899	270948	0.626	0.515	0.557	0.553	0.513	0.532	0.629	0.637	0.653	0.746	0.685	0.625	0.731	0.766	0.698	0.588	0.627	0.587	0.781	0.713	0.692	0.711	0.707	0.726
4	ENSG00000196535	MYO18A	chr17	-	27412621	27412666	27409333	27409456	27413455	27413595	0.219	0.189	0.169	0.148	0.231	0.129	0.241	0.266	0.231	0.203	0.262	0.209	0.32	0.298	0.273	0.203	0.298	0.149	0.312	0.345	0.324	0.323	0.324	0.394
4	ENSG00000198887	SMC5	chr9	+	72961520	72961565	72959059	72959185	72961981	72962077	0.427	0.419	0.363	0.415	0.463	0.453	0.506	0.56	0.481	0.519	0.54	0.497	0.623	0.629	0.606	0.513	0.533	0.561	0.668	0.684	0.715	0.629	0.628	0.651
4	ENSG00000204580	DDR1	chr6	+	30863180	30863291	30862282	30862448	30864397	30864642	0.429	0.433	0.441	0.504	0.44	0.433	0.526	0.505	0.521	0.527	0.479	0.465	0.54	0.542	0.526	0.437	0.44	0.49	0.595	0.506	0.582	0.5	0.545	0.562
4	ENSG00000221978	CCNL2	chr1	-	1328058	1328183	1326145	1326245	1328775	1328840	0.892	0.866	0.862	0.823	0.834	0.849	0.908	0.885	0.883	0.882	0.931	0.881	0.926	0.959	0.938	0.858	0.868	0.842	0.876	0.903	0.906	0.897	0.931	0.936
4	ENSG00000229415	SFTA3	chr14	-	36946175	36946303	36942492	36943086	36960405	36960496	0.58	0.566	0.602	0.627	0.561	0.57	0.569	0.668	0.568	0.649	0.605	0.567	0.692	0.695	0.704	0.596	0.614	0.584	0.714	0.689	0.637	0.663	0.654	0.665
4	ENSG00000229415	SFTA3	chr14	-	36946920	36947083	36946149	36946303	36960405	36960496	0.431	0.382	0.453	0.339	0.45	0.358	0.511	0.394	0.414	0.456	0.506	0.575	0.557	0.548	0.548	0.427	0.514	0.513	0.553	0.557	0.519	0.547	0.545	0.501
4	ENSG00000229415	SFTA3	chr14	-	36946920	36947083	36946175	36946308	36960405	36960496	0.64	0.703	0.656	0.571	0.631	0.591	0.703	0.652	0.722	0.733	0.711	0.754	0.785	0.765	0.804	0.634	0.669	0.709	0.774	0.711	0.726	0.786	0.73	0.764
4	ENSG00000257520	RP11-896J10.3	chr14	-	36946175	36946308	36942411	36943086	36960405	36960496	0.529	0.487	0.555	0.573	0.525	0.507	0.526	0.616	0.487	0.59	0.556	0.528	0.648	0.659	0.651	0.552	0.587	0.548	0.679	0.662	0.595	0.626	0.627	0.616
5	ENSG00000004534	RBM6	chr3	+	50036872	50036946	50012755	50012825	50085677	50085752	0.75	0.592	0.544	0.582	0.6	0.682	0.318	0.403	0.381	0.48	0.485	0.587	0.25	0.293	0.307	0.592	0.504	0.614	0.551	0.464	0.559	0.388	0.421	0.456
5	ENSG00000005801	ZNF195	chr11	-	3383775	3383832	3382972	3383119	3392204	3392300	0.56	0.51	0.55	0.51	0.41	0.429	0.27	0.175	0	0.213	0.459	0.298	0.246	0.338	0.181	0.267	0.254	0.221	0.137	0.282	0.164	0.091	0.369	0.382
5	ENSG00000005801	ZNF195	chr11	-	3394806	3394886	3392806	3392933	3400267	3400368	0.373	0.448	0.411	0.458	0.402	0.409	0.29	0.269	0.25	0.31	0.388	0.321	0.176	0.241	0.269	0.345	0.397	0.387	0.231	0.314	0.225	0.281	0.312	0.354
5	ENSG00000005801	ZNF195	chr11	-	3394806	3394905	3392806	3392933	3400267	3400369	0.206	0.324	0.286	0.347	0.263	0.314	0.174	0.109	0.097	0.18	0.205	0.229	0.108	0.166	0.168	0.256	0.269	0.258	0.139	0.164	0.158	0.167	0.187	0.221
5	ENSG00000026508	CD44	chr11	+	35227658	35227790	35219667	35219793	35229651	35229753	0.733	0.739	0.769	0.779	0.752	0.714	0.501	0.571	0.57	0.655	0.589	0.569	0.685	0.551	0.451	0.656	0.572	0.469	0.738	0.532	0.607	0.467	0.673	0.609
5	ENSG00000060237	WNK1	chr12	+	989886	990165	987377	987527	990857	990955	0.258	0.334	0.319	0.359	0.298	0.352	0.238	0.236	0.219	0.282	0.233	0.283	0.227	0.197	0.21	0.303	0.336	0.24	0.217	0.239	0.217	0.281	0.251	0.189
5	ENSG00000087274	ADD1	chr4	+	2928365	2928402	2927740	2927839	2929897	2931054	0.13	0.118	0.118	0.11	0.123	0.121	0.048	0.051	0.071	0.098	0.092	0.097	0.052	0.054	0.072	0.098	0.079	0.101	0.087	0.112	0.069	0.069	0.078	0.07
5	ENSG00000087274	ADD1	chr4	+	2928368	2928402	2927740	2927839	2929897	2931789	0.202	0.211	0.192	0.198	0.197	0.224	0.099	0.097	0.117	0.166	0.167	0.177	0.089	0.12	0.119	0.189	0.154	0.17	0.13	0.181	0.118	0.146	0.14	0.124
5	ENSG00000090989	EXOC1	chr4	+	56755053	56755098	56749988	56750094	56756388	56756552	0.805	0.751	0.803	0.785	0.755	0.801	0.614	0.578	0.569	0.821	0.668	0.729	0.581	0.643	0.513	0.731	0.691	0.758	0.682	0.654	0.616	0.523	0.556	0.539
5	ENSG00000100379	KCTD17	chr22	+	37456862	37456962	37455352	37455478	37458564	37459430	1	1	0.95	0.916	1	1	0.799	0.772	0.813	1	0.806	0.926	0.76	0.704	0.519	0.893	0.845	0.812	0.762	0.806	0.7	0.777	0.777	0.935
5	ENSG00000100379	KCTD17	chr22	+	37457578	37457669	37455352	37455478	37458564	37459414	1	1	0.945	0.943	1	1	0.791	0.669	0.695	1	0.723	0.872	0.613	0.529	0.371	0.874	0.84	0.79	0.698	0.78	0.675	0.603	0.684	0.848
5	ENSG00000113558	SKP1	chr5	-	133510152	133510205	133509657	133509713	133512545	133512649	0.105	0.111	0.115	0.116	0.127	0.147	0.084	0.07	0.07	0.089	0.097	0.081	0.067	0.051	0.054	0.091	0.104	0.09	0.075	0.072	0.076	0.074	0.067	0.075
5	ENSG00000119640	ACYP1	chr14	-	75530172	75530264	75519923	75520362	75535912	75536186	0.918	0.911	0.939	0.94	0.969	0.944	0.878	0.858	0.815	0.987	0.865	0.893	0.782	0.807	0.775	0.949	0.891	0.941	0.874	0.92	0.847	0.895	0.863	0.894
5	ENSG00000121892	PDS5A	chr4	-	39928394	39928481	39927455	39927553	39929580	39929784	0.759	0.791	0.797	0.797	0.782	0.772	0.676	0.62	0.689	0.695	0.788	0.772	0.657	0.658	0.659	0.739	0.756	0.763	0.739	0.733	0.72	0.713	0.672	0.726
5	ENSG00000129187	DCTD	chr4	-	183837571	183837692	183836613	183836728	183838440	183838630	0.187	0.222	0.092	0.188	0.162	0.173	0.105	0.12	0.123	0.131	0.13	0.125	0.109	0.084	0.091	0.129	0.135	0.129	0.132	0.119	0.111	0.1	0.125	0.119
5	ENSG00000136231	IGF2BP3	chr7	-	23383336	23383472	23381714	23381808	23385558	23385780	0.803	0.745	0.864	0.764	0.845	0.8	0.679	0.701	0.61	0.746	0.765	0.755	0.631	0.676	0.637	0.754	0.779	0.734	0.675	0.648	0.74	0.781	0.663	0.615
5	ENSG00000136758	YME1L1	chr10	-	27431315	27431414	27425204	27425314	27434356	27434519	0.944	0.931	0.942	0.935	0.933	0.939	0.891	0.909	0.882	0.912	0.939	0.908	0.875	0.83	0.881	0.928	0.925	0.896	0.896	0.883	0.874	0.906	0.902	0.926
5	ENSG00000137692	DCUN1D5	chr11	-	102953476	102953568	102937187	102937296	102953984	102954055	0.845	0.892	0.854	0.89	0.81	0.875	0.771	0.766	0.696	0.853	0.847	0.788	0.729	0.706	0.685	0.79	0.805	0.836	0.766	0.868	0.787	0.803	0.849	0.811
5	ENSG00000137965	IFI44	chr1	+	79126238	79126339	79124996	79125168	79128388	79128441	0.717	0.724	0.713	0.724	0.713	0.694	0.615	0.637	0.579	0.647	0.639	0.634	0.562	0.605	0.561	0.652	0.686	0.685	0.523	0.545	0.532	0.616	0.589	0.633
5	ENSG00000137965	IFI44	chr1	+	79126238	79126376	79125003	79125168	79128388	79128563	0.713	0.704	0.696	0.722	0.726	0.681	0.593	0.66	0.566	0.637	0.634	0.639	0.567	0.594	0.559	0.617	0.643	0.651	0.529	0.543	0.5	0.608	0.595	0.618
5	ENSG00000144674	GOLGA4	chr3	+	37402733	37402796	37396591	37396678	37407570	37408242	0.816	0.872	0.823	0.857	0.862	0.855	0.667	0.644	0.695	0.729	0.794	0.786	0.706	0.73	0.617	0.843	0.751	0.789	0.784	0.811	0.755	0.754	0.714	0.748
5	ENSG00000147383	NSDHL	chrX	+	152000177	152000244	151999540	151999661	152014825	152014976	0.188	0.231	0.171	0.216	0.204	0.19	0.096	0.096	0.1	0.204	0.142	0.122	0.12	0.076	0.102	0.14	0.169	0.098	0.134	0.163	0.13	0.121	0.176	0.152
5	ENSG00000154640	BTG3	chr21	-	18983974	18984092	18981324	18981470	18985016	18985263	0.081	0.096	0.053	0.059	0.038	0.101	0.047	0.068	0.021	0.098	0.04	0.051	0.025	0	0	0.049	0.081	0.041	0.049	0.057	0.014	0.03	0.068	0.055
5	ENSG00000156976	EIF4A2	chr3	+	186506098	186506205	186505591	186505671	186506913	186507670	0.226	0.249	0.234	0.279	0.275	0.3	0.129	0.134	0.121	0.195	0.217	0.209	0.136	0.118	0.12	0.226	0.212	0.22	0.22	0.214	0.196	0.22	0.207	0.218
5	ENSG00000156976	EIF4A2	chr3	+	186506098	186506209	186505591	186505671	186506913	186507080	0.29	0.309	0.286	0.356	0.346	0.38	0.173	0.184	0.156	0.245	0.265	0.261	0.185	0.161	0.155	0.268	0.27	0.281	0.289	0.279	0.265	0.276	0.253	0.277
5	ENSG00000157216	SSBP3	chr1	-	54723741	54723822	54722799	54722859	54747110	54747200	0.226	0.219	0.275	0.261	0.219	0.309	0.109	0.089	0.111	0.164	0.23	0.177	0.097	0.05	0.136	0.201	0.11	0.116	0.183	0.139	0.147	0.105	0.176	0.179
5	ENSG00000163170	BOLA3	chr2	-	74369398	74369487	74362524	74362785	74372315	74372430	0.81	0.848	0.86	0.876	0.855	0.843	0.84	0.809	0.787	0.835	0.808	0.842	0.768	0.709	0.789	0.829	0.797	0.812	0.813	0.78	0.77	0.793	0.8	0.808
5	ENSG00000163625	WDFY3	chr4	-	85729486	85729570	85724442	85724620	85731039	85731497	0.395	0.559	0.591	0.5	0.566	0.588	0.331	0.356	0.369	0.434	0.312	0.379	0.288	0.262	0.295	0.356	0.525	0.383	0.428	0.481	0.387	0.344	0.418	0.395
5	ENSG00000163875	MEAF6	chr1	-	37962147	37962205	37961485	37961519	37967404	37967597	0.169	0.144	0.143	0.15	0.125	0.099	0.087	0.057	0.093	0.104	0.127	0.12	0.066	0.05	0.09	0.096	0.09	0.072	0.129	0.099	0.098	0.05	0.106	0.12
5	ENSG00000168300	PCMTD1	chr8	-	52752006	52752198	52746077	52746249	52758220	52758323	0.513	0.531	0.554	0.594	0.522	0.612	0.36	0.452	0.407	0.429	0.463	0.476	0.425	0.373	0.367	0.449	0.475	0.47	0.448	0.454	0.399	0.461	0.457	0.453
5	ENSG00000173209	AHSA2	chr2	+	61410681	61410797	61408454	61408540	61411846	61411935	0.176	0.154	0.22	0.163	0.151	0.149	0.1	0.053	0.068	0.129	0.119	0.1	0.061	0.084	0.07	0.128	0.132	0.084	0.106	0.077	0.101	0.08	0.137	0.098
5	ENSG00000181904	C5orf24	chr5	+	134182352	134182553	134181843	134181902	134190587	134191178	0.241	0.265	0.21	0.228	0.261	0.3	0.169	0.163	0.143	0.255	0.261	0.191	0.168	0.133	0.183	0.238	0.21	0.221	0.169	0.129	0.179	0.208	0.152	0.162
5	ENSG00000182473	EXOC7	chr17	-	74086409	74086478	74085255	74085401	74090494	74090662	0.705	0.714	0.684	0.794	0.771	0.711	0.391	0.434	0.45	0.63	0.585	0.655	0.417	0.47	0.467	0.585	0.606	0.618	0.52	0.502	0.506	0.484	0.491	0.446
5	ENSG00000182473	EXOC7	chr17	-	74087223	74087316	74085255	74085401	74090494	74090662	0.588	0.609	0.635	0.777	0.758	0.686	0.421	0.417	0.426	0.655	0.598	0.629	0.483	0.466	0.495	0.586	0.612	0.659	0.583	0.52	0.554	0.498	0.542	0.478
5	ENSG00000196074	SYCP2	chr20	-	58441347	58441447	58440861	58440920	58441549	58441644	0.845	0.815	0.824	0.782	0.891	0.873	0.637	0.598	0.629	0.83	0.807	0.653	0.714	0.69	0.571	0.872	0.809	0.856	0.68	0.715	0.677	0.924	0.782	0.717
5	ENSG00000198315	ZKSCAN8	chr6	+	28112108	28112202	28109715	28109807	28116093	28116616	0.094	0.213	0.146	0.174	0.183	0.257	0.095	0.126	0.15	0.109	0.1	0.139	0.078	0.045	0.084	0.1	0.2	0.149	0.12	0.159	0.111	0.098	0.123	0.171
5	ENSG00000213931	HBE1	chr11	-	5303138	5303181	5291028	5291386	5526798	5526834	0.899	0.563	0.829	0.547	0.89	0.801	0.371	0.287	0.305	0.547	0.816	0.653	0.268	0.139	0.152	0.801	0.617	0.763	0	0.423	0.227	0.668	0	0.547
5	ENSG00000245937	CTC-228N24.3	chr5	-	127412638	127412785	127396835	127396936	127417664	127417886	0.151	0.148	0.083	0.135	0.184	0.221	0	0.098	0.1	0.155	0.057	0.126	0.053	0.018	0.043	0.133	0.175	0.053	0.055	0.025	0.01	0.115	0.038	0.031
5	ENSG00000264920	RP11-6N17.4	chr17	-	45971265	45971324	45968620	45968947	45973068	45973178	0.971	0.978	0.931	0.977	0.922	0.957	0.76	0.838	0.9	0.936	0.955	0.898	0.88	0.76	0.876	0.957	0.952	0.904	0.874	0.883	0.916	0.835	0.906	0.851
6	ENSG00000010404	IDS	chrX	-	148583604	148583707	148582479	148582568	148584841	148585019	0.406	0.393	0.399	0.409	0.4	0.434	0.362	0.347	0.364	0.334	0.392	0.34	0.33	0.291	0.325	0.328	0.373	0.354	0.312	0.366	0.381	0.338	0.365	0.373
6	ENSG00000011426	ANLN	chr7	+	36467915	36467969	36466524	36466637	36478812	36478899	0.23	0.201	0.239	0.23	0.201	0.226	0.126	0.101	0.105	0.172	0.111	0.131	0.073	0.096	0.162	0.232	0.132	0.118	0.08	0.126	0.187	0.135	0.168	0.117
6	ENSG00000062194	GPBP1	chr5	+	56532939	56532999	56531792	56531859	56542126	56542311	0.373	0.388	0.365	0.442	0.343	0.47	0.3	0.297	0.204	0.309	0.304	0.32	0.227	0.272	0.261	0.305	0.324	0.269	0.346	0.334	0.316	0.363	0.355	0.289
6	ENSG00000089159	PXN	chr12	-	120653362	120653464	120652905	120653076	120659425	120659561	0.177	0.166	0.196	0.147	0.152	0.124	0.065	0.061	0.109	0.086	0.096	0.105	0.086	0.075	0.073	0.08	0.127	0.114	0.079	0.123	0.09	0.127	0.093	0.148
6	ENSG00000100461	RBM23	chr14	-	23377541	23377589	23375403	23375577	23378691	23378804	0.477	0.475	0.501	0.511	0.5	0.489	0.412	0.408	0.441	0.387	0.373	0.403	0.365	0.382	0.361	0.461	0.386	0.385	0.417	0.445	0.445	0.531	0.412	0.506
6	ENSG00000106682	EIF4H	chr7	+	73604576	73604636	73604151	73604248	73609070	73609208	0.707	0.729	0.719	0.751	0.726	0.708	0.628	0.559	0.614	0.546	0.596	0.61	0.456	0.448	0.484	0.454	0.53	0.552	0.439	0.6	0.549	0.622	0.569	0.583
6	ENSG00000109572	CLCN3	chr4	+	170638942	170639018	170634229	170634446	170641057	170641696	0.18	0.219	0.149	0.173	0.2	0.179	0.14	0.109	0.139	0.148	0.142	0.143	0.129	0.106	0.089	0.11	0.147	0.155	0.119	0.169	0.174	0.162	0.188	0.176
6	ENSG00000118260	CREB1	chr2	+	208425842	208425884	208425037	208425096	208432186	208432287	0.39	0.333	0.343	0.367	0.304	0.327	0.245	0.16	0.321	0.149	0.123	0.179	0.157	0.127	0.114	0.3	0.236	0.243	0.116	0.292	0.256	0.351	0.324	0.309
6	ENSG00000123562	MORF4L2	chrX	-	102939608	102939657	102933426	102933528	102940098	102940188	0.339	0.355	0.339	0.324	0.32	0.33	0.273	0.26	0.287	0.3	0.307	0.318	0.235	0.219	0.223	0.275	0.285	0.278	0.248	0.287	0.324	0.293	0.303	0.298
6	ENSG00000123983	ACSL3	chr2	+	223765391	223765498	223752547	223752606	223773450	223773868	0.442	0.421	0.416	0.425	0.413	0.486	0.376	0.344	0.321	0.35	0.329	0.355	0.297	0.357	0.338	0.469	0.347	0.354	0.282	0.398	0.327	0.399	0.384	0.504
6	ENSG00000139644	TMBIM6	chr12	+	50135739	50135898	50135356	50135394	50146246	50146332	0.201	0.211	0.163	0.155	0.18	0.146	0.121	0.125	0.103	0.115	0.114	0.093	0.085	0.081	0.118	0.148	0.111	0.154	0.093	0.085	0.139	0.194	0.154	0.149
6	ENSG00000143367	TUFT1	chr1	+	151534566	151534641	151512809	151512902	151535060	151535162	0.627	0.591	0.676	0.532	0.608	0.538	0.481	0.371	0.491	0.349	0.412	0.441	0.479	0.385	0.447	0.27	0.335	0.51	0.419	0.506	0.446	0.459	0.345	0.437
6	ENSG00000144810	COL8A1	chr3	+	99394503	99394565	99357318	99357508	99463740	99463865	0.451	0.504	0.532	0.498	0.498	0.582	0.469	0.462	0.365	0.459	0.427	0.368	0.273	0.313	0.402	0.542	0.324	0.4	0.315	0.296	0.436	0.504	0.397	0.47
6	ENSG00000145431	PDGFC	chr4	-	157782580	157782641	157771372	157771568	157891937	157892467	0.294	0.287	0.257	0.292	0.25	0.304	0.206	0.19	0.194	0.187	0.146	0.202	0.157	0.143	0.143	0.271	0.232	0.164	0.189	0.191	0.238	0.225	0.159	0.18
6	ENSG00000147044	CASK	chrX	-	41416284	41416353	41414852	41414888	41419031	41419100	0.783	0.557	0.647	0.824	1	0.731	0.779	0.659	0.622	0.42	0.49	0.724	0.286	0.318	0.328	0.694	0.595	0.676	0.274	0.175	0.545	0.667	0.413	0.605
6	ENSG00000151806	GUF1	chr4	+	44690023	44690163	44688526	44688730	44691302	44691426	0.741	0.752	0.718	0.726	0.696	0.735	0.58	0.627	0.67	0.653	0.621	0.627	0.555	0.551	0.533	0.635	0.662	0.654	0.638	0.623	0.659	0.702	0.695	0.613
6	ENSG00000168137	SETD5	chr3	+	9510202	9510259	9506108	9506356	9512142	9512613	0.201	0.262	0.239	0.303	0.204	0.338	0.129	0.171	0.14	0.248	0.169	0.149	0.134	0.118	0.147	0.215	0.173	0.192	0.217	0.157	0.183	0.228	0.198	0.25
6	ENSG00000169727	GPS1	chr17	+	80010131	80010335	80009772	80009840	80011149	80011242	0.193	0.185	0.197	0.193	0.187	0.197	0.114	0.103	0.103	0.151	0.117	0.12	0.13	0.13	0.113	0.113	0.136	0.127	0.153	0.135	0.158	0.192	0.159	0.168
6	ENSG00000169727	GPS1	chr17	+	80010134	80010335	80009772	80009840	80011149	80011242	0.178	0.176	0.189	0.187	0.17	0.191	0.108	0.098	0.098	0.137	0.11	0.107	0.124	0.129	0.106	0.111	0.121	0.118	0.138	0.126	0.148	0.181	0.151	0.161
6	ENSG00000169727	GPS1	chr17	+	80010250	80010335	80009750	80009840	80011149	80011242	0.196	0.188	0.208	0.21	0.186	0.212	0.129	0.11	0.113	0.112	0.097	0.098	0.124	0.122	0.116	0.119	0.122	0.117	0.156	0.127	0.155	0.186	0.159	0.155
6	ENSG00000169727	GPS1	chr17	+	80010253	80010335	80009776	80009840	80011149	80011242	0.155	0.146	0.157	0.16	0.15	0.165	0.103	0.085	0.085	0.089	0.068	0.081	0.096	0.09	0.083	0.088	0.1	0.085	0.107	0.084	0.118	0.135	0.122	0.116
6	ENSG00000177697	CD151	chr11	+	833987	834067	832886	833026	834529	834591	0.566	0.354	0.363	0.416	0.487	0.46	0.322	0.234	0.213	0.275	0.136	0.24	0.079	0.087	0.127	0.262	0.087	0.159	0.136	0.087	0.322	0.159	0.099	0.063
6	ENSG00000181458	TMEM45A	chr3	+	100289452	100293503	100287767	100287811	100295768	100296288	0.286	0.306	0.245	0.178	0.205	0.15	0.214	0.14	0.174	0.111	0.14	0.179	0.125	0.123	0.117	0.065	0.176	0.124	0.099	0.151	0.096	0.189	0.153	0.186
6	ENSG00000185122	HSF1	chr8	+	145516164	145516301	145515286	145515556	145532591	145532700	0.095	0.108	0.091	0.093	0.118	0.09	0.056	0.058	0.043	0.061	0.057	0.055	0.036	0.057	0.018	0.082	0.057	0.042	0.038	0.036	0.06	0.055	0.042	0.032
6	ENSG00000185619	PCGF3	chr4	+	726188	726287	724758	724899	727460	727578	0.734	0.731	0.784	0.726	0.701	0.747	0.589	0.562	0.638	0.599	0.571	0.596	0.498	0.542	0.543	0.59	0.546	0.529	0.571	0.611	0.591	0.673	0.645	0.608
6	ENSG00000185619	PCGF3	chr4	+	726232	726287	724758	724899	727460	727578	0.775	0.78	0.824	0.781	0.749	0.788	0.655	0.622	0.703	0.662	0.625	0.64	0.556	0.594	0.575	0.632	0.601	0.588	0.624	0.674	0.634	0.725	0.69	0.655
6	ENSG00000196776	CD47	chr3	-	107769424	107769449	107765925	107766139	107776323	107776416	0.364	0.38	0.309	0.257	0.26	0.25	0.179	0.115	0.115	0.128	0.139	0.235	0.177	0.107	0.121	0.114	0.215	0.219	0.106	0.231	0.215	0.2	0.179	0.164
6	ENSG00000196914	ARHGEF12	chr11	+	120280102	120280159	120278446	120278532	120291461	120291560	0.496	0.44	0.481	0.495	0.513	0.406	0.412	0.298	0.313	0.25	0.323	0.35	0.292	0.374	0.32	0.44	0.286	0.369	0.313	0.241	0.322	0.318	0.308	0.297
6	ENSG00000205571	SMN2	chr5	+	69372347	69372401	69366467	69366578	69372845	69373419	0.375	0.417	0.479	0.423	0.34	0.445	0.307	0.236	0.288	0.306	0.319	0.424	0.266	0.227	0.326	0.319	0.292	0.324	0.369	0.32	0.396	0.434	0.311	0.353
6	ENSG00000214022	REPIN1	chr7	+	150067802	150067973	150066732	150066957	150068316	150068744	0.609	0.548	0.595	0.624	0.589	0.641	0.556	0.551	0.559	0.501	0.542	0.478	0.463	0.484	0.453	0.606	0.549	0.608	0.458	0.508	0.54	0.629	0.519	0.563
6	ENSG00000214022	REPIN1	chr7	+	150067848	150067973	150066759	150066957	150068316	150071128	0.598	0.535	0.58	0.592	0.58	0.595	0.495	0.529	0.529	0.489	0.521	0.455	0.436	0.464	0.456	0.582	0.536	0.547	0.445	0.496	0.496	0.57	0.463	0.527
6	ENSG00000249859	PVT1	chr8	+	129021835	129021964	129001506	129001537	129108763	129108902	0.297	0.32	0.437	0.482	0.564	0.784	0.131	0.182	0.178	0.238	0.341	0.264	0.187	0.201	0.152	0.295	0.404	0.245	0.304	0.161	0.377	0.547	0.312	0.249
7	ENSG00000080345	RIF1	chr2	+	152324987	152325065	152324513	152324660	152325154	152325270	0.484	0.48	0.421	0.411	0.534	0.376	0.288	0.262	0.246	0.321	0.378	0.359	0.316	0.239	0.244	0.435	0.418	0.392	0.438	0.453	0.407	0.436	0.448	0.398
7	ENSG00000092199	HNRNPC	chr14	-	21731469	21731495	21702111	21702388	21737456	21737580	0.266	0.256	0.273	0.265	0.254	0.259	0.191	0.197	0.2	0.2	0.202	0.214	0.193	0.189	0.175	0.276	0.25	0.273	0.273	0.27	0.268	0.234	0.236	0.214
7	ENSG00000101745	ANKRD12	chr18	+	9204473	9204542	9195548	9195696	9208654	9208801	0.731	0.742	0.697	0.697	0.75	0.712	0.533	0.562	0.611	0.655	0.617	0.651	0.596	0.575	0.5	0.607	0.623	0.697	0.656	0.757	0.643	0.703	0.658	0.655
7	ENSG00000102081	FMR1	chrX	+	147019617	147019680	147018984	147019119	147022094	147022181	0.219	0.267	0.194	0.222	0.149	0.225	0.126	0.146	0.128	0.17	0.209	0.138	0.136	0.121	0.101	0.228	0.174	0.245	0.164	0.13	0.187	0.2	0.228	0.227
7	ENSG00000104413	ESRP1	chr8	+	95709079	95709189	95690430	95690599	95718152	95719694	0.701	0.711	0.708	0.637	0.661	0.72	0.55	0.565	0.578	0.631	0.593	0.609	0.532	0.581	0.565	0.646	0.642	0.834	0.605	0.603	0.626	0.565	0.676	0.653
7	ENSG00000109113	RAB34	chr17	-	27043920	27044012	27043010	27043076	27044230	27044443	0.947	0.943	0.93	0.936	0.949	0.949	0.879	0.9	0.924	0.946	0.935	0.955	0.885	0.872	0.912	0.92	0.935	0.954	0.945	0.944	0.912	0.934	0.954	0.936
7	ENSG00000122026	RPL21	chr13	+	27828356	27828418	27827901	27827980	27829378	27829491	0.564	0.537	0.58	0.556	0.636	0.54	0.358	0.455	0.447	0.592	0.411	0.547	0.282	0.343	0.366	0.49	0.419	0.587	0.421	0.561	0.642	0.555	0.619	0.486
7	ENSG00000123562	MORF4L2	chrX	-	102939608	102939657	102931481	102931979	102940098	102940188	0.715	0.724	0.643	0.692	0.698	0.711	0.501	0.541	0.627	0.685	0.706	0.713	0.593	0.524	0.51	0.627	0.705	0.744	0.61	0.712	0.703	0.758	0.732	0.76
7	ENSG00000123562	MORF4L2	chrX	-	102939608	102939657	102933426	102933579	102940098	102940188	0.391	0.419	0.378	0.358	0.396	0.364	0.239	0.271	0.288	0.346	0.345	0.362	0.306	0.286	0.277	0.346	0.394	0.37	0.354	0.419	0.408	0.341	0.397	0.356
7	ENSG00000134900	TPP2	chr13	+	103320107	103320233	103317144	103317286	103326632	103326761	0.368	0.388	0.421	0.381	0.321	0.531	0.282	0.19	0.184	0.336	0.316	0.307	0.22	0.215	0.312	0.378	0.405	0.403	0.314	0.257	0.343	0.343	0.374	0.401
7	ENSG00000138592	USP8	chr15	+	50776471	50776558	50773677	50774262	50781997	50782078	0.411	0.444	0.388	0.457	0.449	0.406	0.227	0.291	0.305	0.335	0.335	0.386	0.263	0.312	0.23	0.376	0.378	0.422	0.41	0.415	0.498	0.447	0.407	0.405
7	ENSG00000138593	SECISBP2L	chr15	-	49311614	49311749	49309744	49309825	49319561	49319677	0.798	0.751	0.727	0.642	0.772	0.748	0.51	0.457	0.659	0.731	0.705	0.733	0.639	0.536	0.67	0.846	0.599	0.817	0.793	0.727	0.655	0.819	0.765	0.794
7	ENSG00000138668	HNRNPD	chr4	-	83292680	83292737	83280623	83280792	83294598	83295109	0.835	0.837	0.861	0.834	0.836	0.845	0.761	0.752	0.75	0.79	0.778	0.768	0.725	0.745	0.753	0.812	0.811	0.819	0.792	0.784	0.762	0.807	0.815	0.819
7	ENSG00000139146	FAM60A	chr12	-	31457915	31458057	31451010	31451158	31478957	31479070	0.194	0.204	0.189	0.222	0.215	0.222	0.121	0.115	0.135	0.202	0.11	0.179	0.105	0.142	0.13	0.162	0.177	0.192	0.219	0.192	0.152	0.193	0.183	0.169
7	ENSG00000140859	KIFC3	chr16	-	57794193	57794328	57793664	57793748	57794637	57794867	0.964	0.98	0.985	0.958	0.948	0.97	0.932	0.938	0.938	0.953	0.905	0.957	0.928	0.925	0.926	0.952	0.957	0.965	0.953	0.945	0.946	0.935	0.972	0.961
7	ENSG00000167548	MLL2	chr12	-	49417835	49417883	49416372	49416658	49418360	49418407	0.218	0.127	0.142	0.157	0.147	0.196	0.045	0.094	0.059	0.109	0.055	0.127	0.098	0.068	0.088	0.125	0.162	0.146	0.155	0.138	0.127	0.173	0.133	0.076
7	ENSG00000169045	HNRNPH1	chr5	-	179046269	179046361	179045145	179045324	179047892	179047960	0.899	0.891	0.882	0.908	0.906	0.879	0.814	0.845	0.819	0.843	0.849	0.873	0.798	0.796	0.832	0.846	0.855	0.88	0.823	0.833	0.834	0.887	0.87	0.868
7	ENSG00000170633	RNF34	chr12	+	121840544	121840610	121837944	121838021	121853961	121854180	0.195	0.226	0.236	0.135	0.13	0.279	0.063	0.118	0.09	0.2	0.132	0.103	0.079	0.041	0.021	0.106	0.095	0.195	0.118	0.072	0.143	0.107	0.135	0.12
7	ENSG00000181135	ZNF707	chr8	+	144771373	144771471	144766650	144766712	144772226	144772293	0.888	0.758	0.854	0.673	0.848	0.883	0.463	0.465	0.491	0.516	0.701	0.605	0.38	0.368	0.537	0.672	0.552	1	0.559	0.504	0.758	0.734	0.72	0.696
7	ENSG00000185324	CDK10	chr16	+	89753996	89754223	89753091	89753205	89756960	89757032	0.614	0.767	0.772	0.611	0.665	0.621	0.375	0.5	0.428	0.509	0.435	0.64	0.449	0.387	0.473	0.532	0.717	0.676	0.528	0.576	0.52	0.7	0.627	0.608
7	ENSG00000185324	CDK10	chr16	+	89755659	89755732	89753097	89753205	89756960	89757032	0.917	0.932	0.944	0.848	0.902	0.86	0.713	0.814	0.71	0.812	0.756	0.872	0.747	0.674	0.737	0.867	0.92	0.896	0.817	0.849	0.813	0.891	0.844	0.841
7	ENSG00000198836	OPA1	chr3	+	193343880	193343991	193336657	193336725	193349400	193349454	0.317	0.346	0.447	0.402	0.304	0.395	0.264	0.234	0.23	0.302	0.273	0.284	0.197	0.139	0.245	0.272	0.341	0.341	0.205	0.22	0.284	0.339	0.335	0.328
7	ENSG00000204463	BAG6	chr6	-	31612083	31612191	31611858	31611971	31612301	31612379	0.691	0.735	0.698	0.668	0.603	0.656	0.59	0.621	0.601	0.613	0.574	0.601	0.561	0.554	0.55	0.735	0.703	0.751	0.648	0.612	0.654	0.656	0.654	0.656
8	ENSG00000011021	CLCN6	chr1	+	11888514	11888681	11888162	11888276	11889252	11889379	0.428	0.458	0.44	0.485	0.612	0.49	0.75	0.725	0.776	0.584	0.717	0.735	0.739	0.773	0.742	0.763	0.682	0.581	0.787	0.755	0.746	0.575	0.635	0.774
8	ENSG00000068745	IP6K2	chr3	-	48752747	48752960	48732601	48732851	48754589	48754649	0.047	0.062	0.068	0.058	0.089	0.066	0.097	0.077	0.083	0.164	0.092	0.095	0.088	0.131	0.095	0.062	0.11	0.091	0.099	0.108	0.088	0.104	0.101	0.108
8	ENSG00000095787	WAC	chr10	+	28884661	28884970	28879648	28879761	28897114	28897360	0.739	0.727	0.689	0.747	0.768	0.768	0.865	0.906	0.824	0.864	0.81	0.895	0.883	0.904	0.884	0.803	0.818	0.83	0.869	0.856	0.806	0.831	0.88	0.876
8	ENSG00000100138	NHP2L1	chr22	-	42078359	42078591	42076247	42076368	42084797	42084885	0.23	0.242	0.238	0.22	0.229	0.246	0.305	0.296	0.268	0.33	0.318	0.309	0.337	0.365	0.384	0.264	0.296	0.241	0.361	0.339	0.346	0.264	0.286	0.294
8	ENSG00000103202	NME4	chr16	+	448207	448394	447198	447313	448989	449123	0.211	0.169	0.13	0.188	0.248	0.148	0.244	0.299	0.248	0.44	0.363	0.303	0.263	0.337	0.337	0.273	0.176	0.168	0.371	0.407	0.21	0.202	0.179	0.225
8	ENSG00000112081	SRSF3	chr6	+	36567597	36568053	36566625	36566760	36568928	36568967	0.085	0.079	0.076	0.086	0.079	0.074	0.108	0.12	0.126	0.123	0.11	0.125	0.185	0.209	0.198	0.112	0.126	0.115	0.137	0.153	0.106	0.101	0.102	0.098
8	ENSG00000112763	BTN2A1	chr6	+	26458834	26458946	26458149	26458370	26459708	26460056	0.756	0.765	0.868	0.815	0.886	0.801	0.924	0.876	0.883	0.856	0.915	0.911	0.936	0.954	0.894	0.884	0.835	0.84	0.914	0.894	0.895	0.861	0.865	0.882
8	ENSG00000115318	LOXL3	chr2	-	74763835	74764055	74763417	74763598	74776495	74776710	0.154	0.113	0.216	0.38	0.391	0.226	0.613	0.729	0.526	0.787	0.687	0.482	0.808	0.666	0.858	0.804	0.651	0.587	0.748	0.683	0.696	0.516	0.651	0.654
8	ENSG00000119185	ITGB1BP1	chr2	-	9560118	9560229	9558754	9558861	9563501	9563609	0.071	0.069	0.082	0.088	0.086	0.077	0.124	0.068	0.107	0.122	0.071	0.121	0.157	0.119	0.114	0.068	0.105	0.066	0.117	0.121	0.128	0.106	0.09	0.104
8	ENSG00000119711	ALDH6A1	chr14	-	74531883	74532063	74531524	74531623	74533407	74533589	0.939	0.932	0.942	0.903	0.951	0.921	1	0.947	0.986	0.971	0.951	0.971	1	0.991	1	0.959	0.949	0.931	0.948	0.972	1	0.976	0.983	0.965
8	ENSG00000123739	PLA2G12A	chr4	-	110639838	110639915	110638703	110638869	110650757	110651233	0.769	0.782	0.844	0.774	0.792	0.728	0.897	0.864	0.897	0.893	0.91	0.89	0.883	0.895	0.909	0.829	0.809	0.798	0.952	0.919	0.883	0.826	0.853	0.875
8	ENSG00000123739	PLA2G12A	chr4	-	110639844	110639915	110638703	110638869	110650757	110651130	0.535	0.558	0.662	0.537	0.618	0.512	0.776	0.718	0.775	0.72	0.755	0.717	0.73	0.717	0.764	0.632	0.592	0.587	0.875	0.787	0.666	0.603	0.659	0.71
8	ENSG00000134759	ELP2	chr18	+	33719381	33719576	33718757	33718835	33721099	33721164	0.081	0.059	0.087	0.052	0.087	0.096	0.132	0.138	0.164	0.185	0.145	0.175	0.101	0.133	0.183	0.065	0.126	0.125	0.196	0.152	0.157	0.127	0.114	0.133
8	ENSG00000140105	WARS	chr14	-	100841619	100841687	100835423	100835595	100842596	100842644	0.232	0.223	0.192	0.215	0.268	0.248	0.375	0.343	0.361	0.419	0.315	0.296	0.35	0.359	0.417	0.243	0.302	0.285	0.334	0.321	0.235	0.334	0.311	0.339
8	ENSG00000140105	WARS	chr14	-	100841619	100841740	100835423	100835595	100842596	100842648	0.17	0.154	0.15	0.157	0.21	0.184	0.278	0.251	0.273	0.313	0.239	0.23	0.262	0.264	0.32	0.175	0.227	0.218	0.259	0.253	0.195	0.255	0.247	0.271
8	ENSG00000140105	WARS	chr14	-	100841619	100841743	100835423	100835595	100842596	100842622	0.102	0.091	0.09	0.096	0.128	0.113	0.166	0.149	0.164	0.197	0.149	0.143	0.155	0.158	0.197	0.106	0.143	0.136	0.158	0.156	0.12	0.165	0.157	0.173
8	ENSG00000147044	CASK	chrX	-	41414852	41414888	41412971	41413168	41416284	41416353	0.499	0.52	0.481	0.425	0.344	0.432	0.709	0.639	0.549	0.612	0.657	0.632	0.701	0.784	0.795	0.686	0.61	0.562	0.682	0.681	0.693	0.639	0.651	0.621
8	ENSG00000148187	MRRF	chr9	+	125048317	125048445	125047447	125047566	125054027	125054119	0.15	0.138	0.146	0.152	0.146	0.144	0.21	0.15	0.214	0.204	0.146	0.156	0.24	0.181	0.224	0.143	0.155	0.147	0.18	0.19	0.243	0.164	0.18	0.197
8	ENSG00000151287	TEX30	chr13	-	103419622	103419828	103418459	103418930	103420609	103420661	0.864	0.786	0.797	0.865	0.828	0.793	0.868	0.886	0.939	0.918	0.897	0.912	0.912	1	1	0.828	0.84	0.877	1	0.888	0.774	0.806	0.835	0.787
8	ENSG00000176095	IP6K1	chr3	-	49785250	49785601	49775704	49775855	49823786	49823973	0.906	0.873	0.904	0.894	0.924	0.907	1	0.9	0.908	0.965	0.911	0.932	0.967	0.945	0.981	0.932	0.941	0.933	0.919	0.949	0.918	0.915	0.931	0.923
8	ENSG00000239779	WBP1	chr2	+	74685958	74686244	74685598	74685798	74686769	74686872	0.353	0.332	0.261	0.324	0.356	0.366	0.506	0.457	0.455	0.522	0.473	0.455	0.53	0.556	0.515	0.487	0.481	0.447	0.493	0.449	0.44	0.397	0.408	0.452
9	ENSG00000006282	SPATA20	chr17	+	48625403	48625522	48624544	48624646	48625643	48625814	0.309	0.385	0.402	0.439	0.492	0.309	0.446	0.242	0.275	0.472	0.309	0.219	0.235	0.381	0.216	0.359	0.166	0.374	0.264	0.199	0.144	0.171	0.109	0.067
9	ENSG00000071564	TCF3	chr19	-	1615283	1615484	1612205	1612432	1615684	1615797	0.31	0.292	0.306	0.293	0.327	0.313	0.317	0.344	0.333	0.24	0.298	0.281	0.299	0.229	0.279	0.261	0.268	0.341	0.282	0.29	0.272	0.223	0.205	0.202
9	ENSG00000071564	TCF3	chr19	-	1615283	1615514	1612205	1612432	1615684	1615820	0.333	0.312	0.327	0.31	0.346	0.33	0.347	0.371	0.352	0.252	0.301	0.305	0.307	0.24	0.274	0.27	0.285	0.34	0.281	0.298	0.285	0.25	0.22	0.223
9	ENSG00000104490	NCALD	chr8	-	102899368	102899455	102731814	102731876	102928036	102928086	0.123	0.12	0.122	0.147	0.181	0.181	0.114	0.151	0.228	0.09	0.165	0.069	0.079	0.03	0.103	0.1	0.069	0.09	0.032	0.069	0.024	0.022	0	0.03
9	ENSG00000125945	ZNF436	chr1	-	23694465	23694558	23693534	23693661	23695858	23695935	0.902	0.953	0.876	0.899	0.96	0.917	0.804	0.937	0.915	0.91	0.853	0.863	0.827	0.83	0.752	0.9	0.899	0.909	0.825	0.783	0.789	0.749	0.723	0.78
9	ENSG00000141524	TMC6	chr17	-	76116733	76116913	76115377	76115473	76117093	76117245	0.897	0.901	0.878	0.844	0.849	0.853	0.873	0.883	0.928	0.878	0.881	0.874	0.775	0.866	0.789	0.85	0.842	0.877	0.776	0.789	0.819	0.763	0.773	0.783
9	ENSG00000141569	TRIM65	chr17	-	73887893	73887959	73887357	73887428	73888091	73888266	0.868	0.834	0.838	0.848	0.841	0.741	0.767	0.791	0.762	0.808	0.703	0.734	0.632	0.617	0.661	0.799	0.775	0.753	0.781	0.725	0.674	0.655	0.672	0.737
9	ENSG00000152601	MBNL1	chr3	+	152017193	152018156	151985828	151986881	152132729	152132900	0.947	0.907	0.925	0.931	0.91	0.909	0.886	0.886	0.889	0.89	0.88	0.879	0.858	0.86	0.906	0.889	0.899	0.903	0.862	0.884	0.854	0.838	0.802	0.866
9	ENSG00000157045	NTAN1	chr16	-	15141711	15141777	15141298	15141407	15149747	15149774	0.949	1	0.909	0.894	0.844	0.938	0.953	0.731	0.896	0.838	0.803	0.8	0.629	0.789	0.756	0.818	0.829	0.877	1	0.975	0.681	0.64	0.785	0.606
9	ENSG00000160953	MUM1	chr19	+	1358586	1358692	1358392	1358463	1360134	1360597	0.336	0.419	0.432	0.515	0.389	0.439	0.344	0.356	0.339	0.355	0.322	0.335	0.278	0.325	0.291	0.411	0.388	0.375	0.277	0.28	0.251	0.239	0.248	0.195
9	ENSG00000160953	MUM1	chr19	+	1358586	1358699	1358392	1358463	1360134	1361031	0.4	0.472	0.509	0.562	0.461	0.5	0.455	0.466	0.412	0.42	0.401	0.388	0.378	0.389	0.4	0.462	0.422	0.44	0.381	0.374	0.306	0.28	0.322	0.278
9	ENSG00000164924	YWHAZ	chr8	-	101964156	101964353	101960890	101961128	101965077	101965211	0.898	0.907	0.904	0.909	0.906	0.902	0.914	0.911	0.903	0.854	0.888	0.879	0.898	0.895	0.863	0.919	0.898	0.902	0.854	0.86	0.87	0.824	0.846	0.837
9	ENSG00000164924	YWHAZ	chr8	-	101964156	101964536	101960841	101961128	101965077	101965111	0.659	0.682	0.673	0.688	0.681	0.672	0.699	0.694	0.671	0.563	0.636	0.616	0.657	0.651	0.581	0.718	0.662	0.674	0.562	0.575	0.599	0.505	0.545	0.529
9	ENSG00000168397	ATG4B	chr2	+	242592721	242592784	242590678	242590750	242592926	242593025	0.536	0.515	0.604	0.417	0.455	0.407	0.424	0.46	0.445	0.427	0.398	0.323	0.318	0.345	0.373	0.424	0.395	0.432	0.405	0.37	0.348	0.307	0.319	0.297
9	ENSG00000188690	UROS	chr10	-	127477851	127477932	127477155	127477574	127483448	127483547	0.086	0.161	0.141	0.144	0.169	0.139	0.1	0.066	0.099	0.11	0.103	0.05	0.053	0.1	0.074	0.114	0.073	0.098	0.084	0.089	0.021	0.034	0.045	0.056
9	ENSG00000196586	MYO6	chr6	+	76604947	76604977	76602246	76602407	76617321	76617425	0.142	0.135	0.13	0.129	0.106	0.094	0.134	0.11	0.142	0.071	0.078	0.083	0.086	0.128	0.066	0.105	0.105	0.128	0.107	0.117	0.09	0	0.045	0.039
9	ENSG00000213983	AP1G2	chr14	-	24035770	24035895	24035547	24035628	24036319	24036524	0.869	0.874	0.864	0.83	0.853	0.828	0.794	0.834	0.843	0.792	0.843	0.829	0.748	0.811	0.79	0.767	0.829	0.851	0.762	0.817	0.728	0.704	0.766	0.738
9	ENSG00000253729	PRKDC	chr8	-	48694722	48694815	48691564	48691654	48694938	48695159	0.975	0.982	0.983	0.979	0.968	0.968	0.947	0.959	0.948	0.955	0.927	0.951	0.925	0.899	0.889	0.958	0.959	0.964	0.92	0.909	0.905	0.906	0.932	0.919
10	ENSG00000048342	CC2D2A	chr4	+	15480846	15480952	15480346	15480430	15482327	15482451	0.739	0.61	0.651	0.673	0.67	0.668	0.573	0.593	0.581	0.572	0.506	0.491	0.538	0.501	0.514	0.636	0.511	0.625	0.542	0.545	0.455	0.59	0.598	0.598
10	ENSG00000078668	VDAC3	chr8	+	42252601	42252654	42251727	42251796	42256229	42256382	0.807	0.79	0.794	0.825	0.805	0.811	0.808	0.826	0.79	0.701	0.689	0.704	0.715	0.768	0.71	0.672	0.698	0.691	0.672	0.71	0.693	0.802	0.804	0.841
10	ENSG00000121067	SPOP	chr17	-	47753256	47753378	47700094	47700238	47755294	47755472	0.126	0.129	0.169	0.101	0.177	0.127	0.069	0.083	0.12	0.098	0.088	0.095	0.086	0.049	0.104	0.074	0.107	0.08	0.038	0.077	0.091	0.127	0.147	0.128
10	ENSG00000137700	SLC37A4	chr11	-	118900941	118901445	118899931	118900274	118901558	118901616	0.156	0.156	0.131	0.137	0.122	0.13	0.106	0.115	0.113	0.046	0.1	0.095	0.079	0.064	0.053	0.068	0.091	0.049	0.042	0.051	0.076	0.102	0.104	0.089
10	ENSG00000139644	TMBIM6	chr12	+	50138195	50138325	50135329	50135394	50146246	50146332	0.144	0.077	0.086	0.08	0.094	0.061	0.055	0.064	0.028	0.027	0.004	0.041	0.023	0.007	0.021	0.058	0.03	0.024	0.013	0.023	0.018	0.032	0.056	0.035
10	ENSG00000168255	POLR2J3	chr7	-	102183971	102184108	102181947	102182109	102185152	102185223	0.922	0.937	0.921	0.915	0.81	0.835	0.903	0.88	0.901	0.751	0.837	0.833	0.796	0.739	0.818	0.641	0.761	0.769	0.749	0.68	0.776	0.902	0.852	0.907
10	ENSG00000168255	POLR2J3	chr7	-	102183971	102184144	102181947	102182109	102185152	102185223	0.907	0.925	0.906	0.9	0.781	0.809	0.885	0.86	0.879	0.721	0.808	0.797	0.758	0.708	0.783	0.599	0.721	0.734	0.704	0.635	0.747	0.886	0.828	0.897
10	ENSG00000168255	POLR2J3	chr7	-	102183971	102184149	102181947	102182109	102185152	102185223	0.906	0.924	0.904	0.901	0.781	0.82	0.887	0.86	0.877	0.729	0.805	0.8	0.767	0.71	0.79	0.604	0.729	0.735	0.71	0.638	0.762	0.9	0.835	0.901
10	ENSG00000170791	CHCHD7	chr8	+	57129238	57129313	57128947	57129065	57129889	57130000	0.417	0.625	0.604	0.417	0.439	0.652	0.802	0.61	0.5	0.172	0.16	0.226	0.226	0.25	0.385	0.25	0.256	0.325	0.273	0.385	0.111	0.714	0.619	0.484
10	ENSG00000172965	AC068491.1	chr2	-	112005724	112005818	111965352	111966238	112101637	112101814	0.969	0.932	0.953	0.947	0.913	1	0.853	0.893	0.881	0.702	0.804	0.842	0.733	0.778	0.909	0.556	0.667	0.657	0.579	0.75	0.5	0.797	0.778	0.793
10	ENSG00000172965	AC068491.1	chr2	-	112005724	112005818	111991204	111991316	112101637	112101814	1	0.913	0.871	0.833	0.863	0.887	0.674	0.727	0.855	0.667	0.8	0.784	0.68	0.433	0.75	0.471	0.75	0.688	0.267	0.625	0.448	0.825	0.786	0.667
10	ENSG00000173681	CXorf23	chrX	-	19941275	19941525	19934372	19935452	19947902	19948058	0.084	0.201	0.092	0.143	0.092	0.098	0.141	0.096	0.163	0.112	0.05	0.089	0.081	0.06	0.079	0	0.033	0.016	0.015	0.008	0.038	0.11	0.103	0.079
10	ENSG00000177697	CD151	chr11	+	834457	834591	832985	833026	836062	836153	0.618	0.617	0.622	0.589	0.628	0.557	0.55	0.642	0.548	0.564	0.529	0.525	0.474	0.406	0.541	0.528	0.465	0.536	0.46	0.506	0.503	0.562	0.626	0.581
10	ENSG00000177697	CD151	chr11	+	834529	834591	832985	833026	836062	836153	0.81	0.811	0.816	0.794	0.819	0.77	0.765	0.828	0.762	0.774	0.752	0.744	0.703	0.646	0.761	0.751	0.703	0.756	0.69	0.734	0.726	0.772	0.817	0.79
10	ENSG00000214087	ARL16	chr17	-	79650042	79650156	79649063	79649179	79650565	79650764	0.966	0.965	0.912	0.914	0.898	0.956	0.889	0.926	0.908	0.848	0.865	0.89	0.861	0.861	0.877	0.838	0.855	0.86	0.812	0.86	0.839	0.84	0.898	0.845
10	ENSG00000224078	SNHG14	chr15	+	25226921	25227584	25225093	25225231	25244116	25244225	0.915	0.763	0.743	0.781	0.747	0.805	0.749	0.812	0.713	0.544	0.608	0.761	0.759	0.598	0.644	0.42	0.557	0.55	0.541	0.451	0.542	0.613	0.786	0.707
11	ENSG00000101150	TPD52L2	chr20	+	62507168	62507228	62505020	62505169	62514071	62514173	0.594	0.622	0.601	0.614	0.588	0.573	0.46	0.477	0.486	0.592	0.614	0.653	0.527	0.564	0.521	0.591	0.59	0.568	0.619	0.579	0.59	0.631	0.636	0.618
11	ENSG00000114956	DGUOK	chr2	+	74184251	74184367	74173845	74174033	74185272	74185372	0.34	0.365	0.391	0.406	0.422	0.408	0.282	0.307	0.229	0.431	0.393	0.401	0.345	0.359	0.375	0.434	0.445	0.453	0.412	0.436	0.371	0.419	0.396	0.452
11	ENSG00000126012	KDM5C	chrX	-	53250869	53250912	53250020	53250098	53253921	53254390	0.364	0.391	0.411	0.365	0.383	0.358	0.281	0.252	0.198	0.407	0.413	0.297	0.319	0.21	0.267	0.394	0.398	0.41	0.361	0.346	0.383	0.314	0.354	0.356
11	ENSG00000136861	CDK5RAP2	chr9	-	123222849	123222945	123220727	123220900	123230137	123230275	0.951	0.945	0.96	0.945	0.974	0.966	0.852	0.884	0.888	0.965	0.937	0.977	0.961	0.919	0.925	0.938	0.958	0.986	0.967	0.957	0.941	0.982	0.981	0.962
11	ENSG00000136861	CDK5RAP2	chr9	-	123222849	123223025	123220727	123220900	123230137	123230275	0.859	0.846	0.88	0.846	0.929	0.905	0.644	0.714	0.713	0.901	0.831	0.938	0.895	0.78	0.813	0.817	0.887	0.96	0.903	0.89	0.852	0.946	0.945	0.893
11	ENSG00000137210	TMEM14B	chr6	+	10751365	10751467	10749854	10749931	10770309	10770437	0.971	0.953	0.982	0.989	0.921	0.963	0.882	0.931	0.879	0.952	0.951	0.974	0.943	0.956	0.914	0.945	0.969	0.977	0.972	0.944	0.953	0.973	0.945	0.983
11	ENSG00000160949	TONSL	chr8	-	145666348	145666494	145666100	145666253	145667419	145667534	0.937	0.894	0.94	0.941	0.893	0.86	0.814	0.865	0.792	0.877	0.943	0.888	0.836	0.882	0.888	0.926	0.94	0.968	0.965	0.903	0.901	0.964	0.943	0.942
11	ENSG00000165102	HGSNAT	chr8	+	43028855	43028886	43027452	43027529	43033216	43033377	0.95	0.888	0.981	0.954	0.895	0.955	0.869	0.68	0.765	0.898	0.923	0.889	0.899	0.889	0.955	0.92	0.962	0.97	0.979	0.96	0.964	0.955	0.957	0.95
11	ENSG00000168228	ZCCHC4	chr4	+	25351113	25351264	25347169	25347242	25363480	25363602	1	0.925	0.91	0.824	0.955	0.874	0.669	0.695	0.79	0.95	1	0.914	0.926	0.947	0.87	1	1	1	0.942	1	0.935	1	0.91	0.867
11	ENSG00000176124	DLEU1	chr13	+	50657277	50657330	50656306	50656693	50678839	50679433	0.535	0.525	0.483	0.552	0.492	0.579	0.321	0.339	0.405	0.572	0.612	0.629	0.458	0.5	0.409	0.563	0.613	0.572	0.566	0.624	0.572	0.635	0.56	0.59
11	ENSG00000179950	PUF60	chr8	-	144902835	144902886	144900542	144900704	144903766	144903856	0.595	0.62	0.643	0.611	0.598	0.609	0.528	0.48	0.491	0.61	0.61	0.616	0.532	0.576	0.546	0.61	0.638	0.651	0.643	0.605	0.623	0.645	0.575	0.661
11	ENSG00000183527	PSMG1	chr21	-	40551849	40551912	40550374	40550573	40552210	40552362	0.945	0.924	0.926	0.919	0.912	0.914	0.881	0.876	0.851	0.912	0.938	0.915	0.932	0.889	0.912	0.952	0.917	0.936	0.942	0.952	0.93	0.89	0.938	0.928
11	ENSG00000183696	UPP1	chr7	+	48139266	48139384	48134359	48134424	48141420	48141579	0.936	0.94	0.908	0.957	0.924	0.928	0.793	0.855	0.858	0.895	0.951	0.899	0.872	0.863	0.876	0.951	0.962	0.915	0.938	0.876	0.932	0.898	0.909	0.952
11	ENSG00000240225	ZNF542	chr19	+	56886054	56886126	56884899	56884992	56888235	56889341	0.323	0.317	0.302	0.371	0.246	0.269	0.164	0.181	0.165	0.386	0.302	0.282	0.263	0.241	0.187	0.423	0.37	0.243	0.319	0.345	0.301	0.452	0.371	0.353
12	ENSG00000075151	EIF4G3	chr1	-	21327691	21327805	21307540	21307720	21329205	21329301	0.175	0.163	0.215	0.127	0.193	0.165	0.194	0.165	0.158	0.166	0.119	0.077	0.126	0.117	0.124	0.069	0.082	0.079	0.083	0.094	0.127	0.148	0.083	0.122
12	ENSG00000110536	PTPMT1	chr11	+	47591251	47591443	47587009	47587538	47593022	47593912	0.763	0.803	0.751	0.803	0.742	0.749	0.872	0.853	0.853	0.815	0.821	0.752	0.749	0.775	0.792	0.69	0.669	0.712	0.765	0.729	0.781	0.699	0.676	0.77
12	ENSG00000114416	FXR1	chr3	+	180693100	180693192	180687945	180688146	180693909	180694070	0.223	0.257	0.261	0.223	0.238	0.2	0.223	0.207	0.234	0.22	0.236	0.233	0.201	0.192	0.208	0.179	0.196	0.165	0.208	0.2	0.219	0.161	0.187	0.208
12	ENSG00000116698	SMG7	chr1	+	183516237	183516387	183515100	183515472	183518342	183518423	0.215	0.207	0.2	0.136	0.152	0.175	0.244	0.229	0.249	0.174	0.159	0.166	0.198	0.206	0.175	0.129	0.13	0.166	0.143	0.092	0.16	0.103	0.161	0.092
12	ENSG00000117523	PRRC2C	chr1	+	171560290	171560339	171557517	171557644	171560725	171561362	0.692	0.778	0.713	0.581	0.639	0.647	0.77	0.731	0.764	0.67	0.623	0.707	0.686	0.682	0.652	0.55	0.593	0.546	0.632	0.556	0.574	0.553	0.568	0.609
12	ENSG00000125630	POLR1B	chr2	+	113303407	113303499	113299765	113300248	113304588	113304756	0.038	0.053	0.063	0.026	0.05	0.014	0.051	0.06	0.037	0.021	0.038	0.023	0.018	0.021	0.02	0	0	0	0.047	0	0.054	0.04	0.019	0.015
12	ENSG00000126787	DLGAP5	chr14	-	55615311	55615402	55614829	55615191	55617516	55617566	0.248	0.257	0.236	0.178	0.192	0.217	0.268	0.252	0.302	0.176	0.181	0.173	0.206	0.227	0.105	0.138	0.157	0.122	0.194	0.119	0.127	0.148	0.124	0.127
12	ENSG00000127990	SGCE	chr7	-	94229008	94229035	94228086	94228275	94229957	94230169	0.967	0.954	0.955	0.953	0.945	0.941	0.973	0.965	0.977	0.959	0.939	0.929	0.97	0.964	0.941	0.9	0.9	0.913	0.953	0.94	0.952	0.912	0.93	0.926
12	ENSG00000147813	NAPRT1	chr8	-	144657155	144657263	144656955	144657070	144657592	144657695	0.971	0.99	0.984	0.944	0.95	0.919	0.975	0.975	0.965	0.953	0.944	0.966	0.953	0.938	0.965	0.927	0.937	0.9	0.942	0.934	0.935	0.978	0.899	0.914
12	ENSG00000149428	HYOU1	chr11	-	118926990	118927129	118926781	118926879	118927730	118927845	0.067	0.092	0.079	0.075	0.073	0.059	0.082	0.103	0.091	0.092	0.08	0.066	0.05	0.048	0.041	0.007	0.054	0.018	0.081	0.046	0.044	0.04	0.031	0.059
12	ENSG00000149743	TRPT1	chr11	-	63991571	63991634	63991304	63991439	63991756	63991963	0.927	0.908	0.974	0.847	0.852	0.879	0.95	0.932	0.942	0.939	0.887	0.897	0.881	0.911	0.892	0.816	0.894	0.814	0.888	0.849	0.922	0.842	0.853	0.875
12	ENSG00000149743	TRPT1	chr11	-	63991571	63991682	63991301	63991439	63991756	63992189	0.926	0.909	0.974	0.853	0.864	0.877	0.954	0.931	0.942	0.945	0.889	0.903	0.886	0.918	0.902	0.813	0.893	0.833	0.865	0.812	0.894	0.853	0.859	0.883
12	ENSG00000161533	ACOX1	chr17	-	73969705	73969866	73956295	73956456	73974614	73974774	0.288	0.249	0.256	0.192	0.268	0.146	0.318	0.247	0.308	0.21	0.244	0.201	0.239	0.246	0.114	0.128	0.186	0.163	0.195	0.134	0.201	0.158	0.125	0.164
12	ENSG00000178950	GAK	chr4	-	853149	853281	845537	845762	853393	853510	0.152	0.132	0.165	0.142	0.148	0.129	0.203	0.146	0.159	0.119	0.127	0.142	0.119	0.117	0.114	0.09	0.087	0.104	0.123	0.123	0.136	0.128	0.096	0.083
13	ENSG00000102606	ARHGEF7	chr13	+	111861612	111861693	111857635	111857720	111862218	111862349	0.207	0.17	0.116	0.056	0.097	0.056	0.073	0.068	0.016	0.088	0.05	0.025	0.03	0.014	0.016	0	0	0	0.103	0.014	0	0.015	0	0.054
13	ENSG00000105223	PLD3	chr19	+	40871459	40871837	40854596	40854675	40872325	40872417	0.784	0.679	0.701	0.627	0.756	0.69	0.68	0.654	0.632	0.61	0.69	0.685	0.624	0.609	0.564	0.592	0.623	0.575	0.601	0.56	0.567	0.537	0.551	0.578
13	ENSG00000105223	PLD3	chr19	+	40871568	40871837	40854606	40854675	40872325	40872417	0.706	0.589	0.612	0.502	0.662	0.589	0.566	0.537	0.516	0.498	0.581	0.576	0.535	0.517	0.472	0.537	0.559	0.489	0.54	0.5	0.498	0.475	0.489	0.514
13	ENSG00000106853	PTGR1	chr9	-	114326436	114326542	114324856	114325511	114332370	114332489	0.241	0.252	0.232	0.214	0.228	0.205	0.167	0.2	0.152	0.195	0.237	0.169	0.212	0.147	0.143	0.155	0.207	0.182	0.23	0.164	0.176	0.173	0.145	0.194
13	ENSG00000131791	PRKAB2	chr1	-	146632375	146632412	146630797	146631221	146633290	146633359	0.437	0.506	0.614	0.381	0.489	0.407	0.308	0.307	0.338	0.265	0.441	0.276	0.22	0.223	0.304	0.34	0.327	0.337	0.342	0.255	0.501	0.232	0.262	0.304
13	ENSG00000135124	P2RX4	chr12	+	121654757	121654805	121647867	121648101	121654936	121655084	0.267	0.25	0.244	0.202	0.285	0.276	0.165	0.238	0.126	0.022	0.244	0.175	0.17	0.061	0.184	0.147	0.135	0.222	0.266	0.096	0.209	0.055	0.112	0.077
13	ENSG00000137693	YAP1	chr11	+	102080247	102080295	102076623	102076817	102094352	102094483	0.807	0.792	0.816	0.815	0.836	0.766	0.775	0.766	0.761	0.708	0.79	0.78	0.731	0.64	0.714	0.698	0.761	0.715	0.789	0.643	0.785	0.671	0.678	0.689
13	ENSG00000172366	FAM195A	chr16	+	696471	696608	692119	692249	697416	697544	0.304	0.3	0.383	0.313	0.322	0.293	0.237	0.305	0.203	0.265	0.329	0.325	0.3	0.267	0.301	0.276	0.288	0.25	0.323	0.241	0.259	0.244	0.254	0.214
13	ENSG00000196547	MAN2A2	chr15	+	91459815	91459890	91459352	91459486	91461423	91461618	0.137	0.098	0.163	0.094	0.194	0.108	0.017	0.049	0.071	0.078	0.071	0.077	0.03	0.026	0.035	0.109	0.029	0.047	0.089	0.051	0.044	0.045	0.044	0.032
13	ENSG00000214087	ARL16	chr17	-	79649472	79649705	79649063	79649179	79650042	79650156	0.208	0.205	0.273	0.184	0.227	0.198	0.12	0.149	0.178	0.191	0.212	0.179	0.159	0.15	0.119	0.187	0.168	0.154	0.16	0.132	0.17	0.109	0.137	0.13
13	ENSG00000214087	ARL16	chr17	-	79649520	79649705	79649063	79649179	79650042	79650156	0.229	0.231	0.295	0.192	0.26	0.226	0.139	0.156	0.202	0.208	0.247	0.198	0.16	0.153	0.138	0.202	0.185	0.18	0.181	0.143	0.166	0.119	0.149	0.131
13	ENSG00000233137	RP11-220I1.1	chr9	+	37084195	37084289	37080009	37080533	37086664	37087004	0.39	0.394	0.4	0.424	0.401	0.409	0.287	0.373	0.339	0.42	0.405	0.367	0.405	0.323	0.353	0.353	0.349	0.331	0.39	0.302	0.333	0.308	0.302	0.27
14	ENSG00000004455	AK2	chr1	-	33477048	33477311	33476231	33476434	33477674	33477723	0.171	0.203	0.166	0.205	0.25	0.159	0.255	0.331	0.361	0.149	0.161	0.185	0.352	0.217	0.345	0.128	0.233	0.208	0.213	0.169	0.235	0.276	0.218	0.242
14	ENSG00000100577	GSTZ1	chr14	+	77788889	77789075	77787338	77787526	77791212	77791264	0.01	0.025	0.019	0.069	0.018	0.028	0.047	0.097	0.077	0.039	0.082	0.063	0.077	0.046	0.063	0.029	0.033	0.06	0.024	0.03	0	0.047	0.062	0.083
14	ENSG00000115414	FN1	chr2	-	216236831	216237023	216236631	216236738	216238044	216238134	0.865	0.907	0.838	0.886	0.91	0.891	0.929	0.945	0.934	0.903	0.918	0.889	0.938	0.94	0.928	0.909	0.933	0.929	0.896	0.903	0.898	0.916	0.925	0.903
14	ENSG00000115414	FN1	chr2	-	216236831	216237098	216236631	216236738	216238044	216238134	0.9	0.934	0.872	0.915	0.93	0.918	0.946	0.959	0.95	0.928	0.939	0.919	0.955	0.955	0.947	0.932	0.949	0.946	0.922	0.926	0.923	0.937	0.945	0.926
14	ENSG00000132698	RAB25	chr1	+	156035701	156035897	156030950	156031234	156038060	156038254	0.704	0.672	0.691	0.723	0.678	0.701	0.809	0.799	0.815	0.757	0.765	0.745	0.876	0.806	0.75	0.763	0.681	0.762	0.676	0.764	0.762	0.789	0.78	0.758
14	ENSG00000133961	NUMB	chr14	-	73750788	73751082	73749066	73749213	73753817	73754022	0.851	0.837	0.81	0.891	0.906	0.847	0.917	0.921	0.96	0.871	0.937	0.932	0.958	0.957	0.929	0.905	0.898	0.877	0.852	0.898	0.847	0.903	0.902	0.922
14	ENSG00000145332	KLHL8	chr4	-	88106402	88106723	88104354	88104541	88116475	88116842	0.583	0.576	0.615	0.612	0.65	0.64	0.796	0.867	0.775	0.695	0.657	0.751	0.83	0.799	0.821	0.595	0.759	0.766	0.628	0.678	0.541	0.7	0.732	0.623
14	ENSG00000145332	KLHL8	chr4	-	88106402	88106951	88104354	88104541	88116475	88116842	0.603	0.602	0.652	0.683	0.677	0.666	0.822	0.883	0.78	0.723	0.707	0.762	0.845	0.808	0.844	0.626	0.769	0.77	0.637	0.71	0.59	0.711	0.754	0.623
14	ENSG00000172775	FAM192A	chr16	-	57212717	57212764	57207639	57207781	57219732	57219943	0.042	0.099	0.119	0.098	0.085	0.067	0.236	0.221	0.21	0.093	0.178	0.096	0.186	0.268	0.104	0.13	0.036	0.173	0.115	0.13	0.079	0.158	0.147	0.142
14	ENSG00000187240	DYNC2H1	chr11	+	103270390	103270600	103228970	103229087	103306670	103306760	0.868	0.917	0.936	0.959	0.934	0.887	0.989	1	0.977	0.943	0.93	0.951	0.978	0.955	0.966	0.9	0.889	0.916	0.927	0.929	0.881	0.943	0.928	0.974
15	ENSG00000090060	PAPOLA	chr14	+	97026985	97027048	97022511	97022750	97031291	97031385	0.822	0.794	0.823	0.785	0.733	0.703	0.699	0.716	0.683	0.779	0.72	0.632	0.685	0.639	0.659	0.82	0.739	0.757	0.773	0.746	0.822	0.753	0.731	0.719
15	ENSG00000090060	PAPOLA	chr14	+	97029155	97029230	97022511	97022750	97031291	97033448	0.827	0.793	0.837	0.84	0.789	0.734	0.733	0.764	0.753	0.812	0.792	0.727	0.744	0.718	0.726	0.873	0.808	0.811	0.834	0.78	0.877	0.773	0.752	0.739
15	ENSG00000105483	CARD8	chr19	-	48735709	48735750	48734916	48735067	48737659	48737800	0.966	0.959	0.973	0.948	0.909	0.914	0.946	0.946	0.877	1	0.854	0.879	0.789	0.882	0.778	0.868	0.912	0.914	0.882	0.889	1	0.895	0.905	0.862
15	ENSG00000108278	ZNHIT3	chr17	+	34842778	34842810	34842543	34842629	34848656	34848743	0.968	0.964	0.944	0.972	0.938	0.947	0.929	0.934	0.917	0.929	0.927	0.911	0.924	0.872	0.883	0.917	0.916	0.94	0.922	0.938	0.938	0.936	0.937	0.897
15	ENSG00000133961	NUMB	chr14	-	73783097	73783130	73763918	73763993	73789837	73789912	0.649	0.719	0.634	0.656	0.565	0.654	0.497	0.522	0.582	0.637	0.538	0.477	0.465	0.398	0.445	0.415	0.436	0.63	0.569	0.581	0.586	0.531	0.547	0.493
15	ENSG00000141551	CSNK1D	chr17	-	80203851	80203915	80202176	80202707	80206750	80206890	0.909	0.91	0.929	0.926	0.894	0.9	0.911	0.896	0.9	0.892	0.885	0.889	0.875	0.858	0.866	0.889	0.902	0.908	0.902	0.9	0.917	0.9	0.9	0.88
15	ENSG00000167113	COQ4	chr9	+	131087421	131087518	131085294	131085426	131088057	131088160	0.932	0.91	0.942	0.939	0.893	0.915	0.893	0.908	0.905	0.916	0.862	0.893	0.8	0.871	0.803	0.943	0.924	0.897	0.894	0.902	0.916	0.88	0.846	0.863
15	ENSG00000168255	POLR2J3	chr7	-	102208456	102208631	102207443	102207530	102210281	102210371	0.81	0.848	0.819	0.832	0.814	0.792	0.754	0.753	0.713	0.77	0.764	0.792	0.694	0.708	0.718	0.868	0.808	0.85	0.786	0.777	0.89	0.746	0.715	0.671
15	ENSG00000196535	MYO18A	chr17	-	27443461	27443473	27442681	27442858	27445062	27445207	0.988	0.994	1	0.979	0.977	1	0.983	0.971	0.954	0.97	0.936	0.912	0.935	0.857	0.932	0.975	0.992	0.958	0.962	0.95	0.977	0.955	0.934	0.927
15	ENSG00000197111	PCBP2	chr12	+	53861588	53861627	53861004	53861077	53862560	53862616	0.717	0.707	0.744	0.644	0.658	0.622	0.639	0.575	0.61	0.647	0.569	0.603	0.581	0.52	0.545	0.659	0.633	0.581	0.642	0.642	0.677	0.678	0.61	0.613
16	ENSG00000011426	ANLN	chr7	+	36478812	36478899	36466524	36466637	36489273	36489446	0.979	0.996	1	0.995	0.983	0.993	0.992	1	1	0.994	0.992	1	0.924	0.945	0.921	1	0.99	1	1	1	1	0.987	1	1
16	ENSG00000103064	SLC7A6	chr16	+	68324298	68324443	68321648	68321774	68325111	68325235	0.804	0.896	0.901	0.873	0.886	0.897	0.806	0.819	0.812	0.787	0.905	0.903	0.582	0.757	0.749	0.903	0.845	0.867	0.907	0.881	0.789	0.877	0.919	0.873
16	ENSG00000119048	UBE2B	chr5	+	133712359	133712385	133710073	133710154	133724015	133724104	0.969	0.951	0.966	0.973	0.975	0.974	0.933	0.894	0.939	0.941	0.965	0.946	0.895	0.893	0.838	0.979	0.963	0.985	0.937	0.975	0.99	0.979	0.951	0.922
16	ENSG00000119048	UBE2B	chr5	+	133716409	133716499	133710073	133710154	133724015	133724104	0.965	0.934	0.956	0.969	0.967	0.974	0.922	0.88	0.927	0.945	0.948	0.927	0.859	0.831	0.805	0.971	0.949	0.974	0.927	0.961	0.988	0.976	0.928	0.917
16	ENSG00000120694	HSPH1	chr13	-	31717928	31718060	31715258	31715396	31719699	31719905	0.977	0.979	0.977	0.98	0.981	0.982	0.947	0.94	0.953	0.938	0.95	0.957	0.884	0.862	0.891	0.972	0.981	0.976	0.98	0.977	0.965	0.984	0.988	0.981
16	ENSG00000138018	EPT1	chr2	+	26597907	26598016	26596234	26596497	26606166	26606215	0.97	1	1	1	1	1	0.928	0.969	0.951	0.98	1	0.971	0.91	0.969	0.887	1	0.974	1	0.952	1	1	1	1	0.958
16	ENSG00000143194	MAEL	chr1	+	166960614	166960714	166958497	166958721	166973416	166973541	0.965	0.967	1	1	0.966	1	0.906	0.937	0.979	1	0.934	0.962	0.837	0.947	0.839	1	1	1	0.96	0.978	1	1	1	1
16	ENSG00000158201	ABHD3	chr18	-	19263880	19263926	19244078	19244191	19282276	19282459	0.981	0.87	0.96	0.979	0.979	0.907	0.875	0.942	0.907	0.932	0.891	0.904	0.775	0.766	0.718	0.954	0.955	0.981	0.956	0.916	0.929	0.946	0.879	0.879
16	ENSG00000163291	PAQR3	chr4	-	79856274	79856437	79851323	79851479	79860193	79860557	0.898	0.921	0.963	0.956	0.963	0.92	0.917	0.888	0.93	0.872	0.982	0.957	0.87	0.762	0.858	0.976	0.879	0.983	0.976	0.921	0.974	0.944	0.885	0.936
16	ENSG00000165480	SKA3	chr13	-	21735928	21736014	21734040	21734126	21742126	21742538	0.976	0.992	0.991	0.988	0.992	0.979	0.966	0.965	0.965	1	0.985	0.99	0.916	0.897	0.93	1	1	0.975	1	1	1	1	1	1
17	ENSG00000091073	DTX2	chr7	+	76126653	76126794	76121469	76121570	76129757	76129837	0.28	0.223	0.281	0.373	0.388	0.264	0.267	0.294	0.385	0.396	0.332	0.413	0.41	0.465	0.512	0.377	0.394	0.466	0.392	0.559	0.325	0.308	0.473	0.448
17	ENSG00000102699	PARP4	chr13	-	25077782	25077915	25075770	25075972	25086843	25086948	0.938	0.957	0.949	0.965	0.992	0.943	0.967	0.971	1	0.992	0.956	1	1	1	0.994	1	0.973	1	0.963	1	1	0.951	0.992	0.986
17	ENSG00000117151	CTBS	chr1	-	85035613	85035822	85031523	85031695	85036264	85036403	0.463	0.462	0.43	0.531	0.547	0.554	0.569	0.6	0.666	0.455	0.565	0.64	0.59	0.617	0.576	0.651	0.633	0.607	0.609	0.633	0.559	0.553	0.616	0.659
17	ENSG00000141349	G6PC3	chr17	+	42152336	42152455	42152047	42152138	42152677	42152819	0.765	0.777	0.784	0.851	0.859	0.746	0.827	0.811	0.854	0.806	0.829	0.832	0.824	0.872	0.868	0.881	0.902	0.936	0.853	0.904	0.851	0.815	0.806	0.884
17	ENSG00000150403	TMCO3	chr13	+	114188359	114188555	114174930	114175048	114193671	114193822	0.862	0.823	0.89	0.88	0.929	0.861	0.905	0.883	0.9	0.919	0.885	0.915	0.932	0.924	0.891	0.955	0.941	0.935	0.939	0.935	0.954	0.868	0.923	0.948
17	ENSG00000158796	DEDD	chr1	-	161100604	161100637	161094203	161094316	161102340	161102458	0.956	0.92	0.954	0.965	0.973	0.97	0.985	0.986	1	0.968	0.982	0.987	0.994	1	0.992	0.983	0.987	0.991	0.992	0.971	0.986	1	0.994	0.994
17	ENSG00000167889	MGAT5B	chr17	+	74878232	74878380	74868728	74869045	74898636	74898752	0.873	0.931	0.921	0.939	0.948	0.943	0.98	0.926	1	0.961	0.967	0.99	0.955	0.972	0.953	1	0.985	1	0.984	1	1	0.975	0.966	0.975
17	ENSG00000170852	KBTBD2	chr7	-	32919046	32919554	32914603	32914769	32931147	32931509	0.86	0.908	0.906	0.935	0.918	0.877	0.916	0.919	0.95	0.933	0.912	0.96	0.971	0.986	0.975	0.945	0.956	0.943	0.941	0.938	0.956	0.921	0.966	0.953
17	ENSG00000177674	AGTRAP	chr1	+	11808471	11808667	11807568	11807602	11810133	11810242	0.894	0.939	0.967	0.96	0.962	0.962	0.956	1	1	0.945	0.921	0.984	0.987	1	0.959	1	1	1	1	1	1	0.98	0.982	1
18	ENSG00000026508	CD44	chr11	+	35219667	35219793	35211381	35211612	35229651	35229753	0.166	0.181	0.155	0.179	0.123	0.179	0.077	0.099	0.084	0.114	0.134	0.122	0.079	0.091	0.139	0.101	0.133	0.148	0.085	0.172	0.133	0.216	0.165	0.191
18	ENSG00000026508	CD44	chr11	+	35226058	35226187	35211381	35211612	35229651	35229753	0.088	0.112	0.104	0.157	0.077	0.106	0.043	0.064	0.043	0.118	0.093	0.065	0.071	0.088	0.059	0.088	0.107	0.093	0.077	0.156	0.095	0.133	0.131	0.147
18	ENSG00000028203	VEZT	chr12	+	95692637	95692719	95689826	95690034	95693940	95694338	0.139	0.187	0.156	0.135	0.069	0.149	0.069	0.07	0.075	0.113	0.099	0.099	0.067	0.061	0.056	0.112	0.136	0.11	0.148	0.137	0.107	0.159	0.188	0.138
18	ENSG00000089159	PXN	chr12	-	120653362	120653464	120652905	120653220	120659425	120659561	0.399	0.378	0.372	0.382	0.358	0.326	0.199	0.193	0.257	0.214	0.314	0.275	0.309	0.225	0.264	0.322	0.378	0.266	0.403	0.437	0.38	0.469	0.417	0.414
18	ENSG00000092841	MYL6	chr12	+	56554409	56554454	56554026	56554104	56555170	56555334	0.25	0.247	0.247	0.205	0.191	0.194	0.163	0.183	0.161	0.166	0.163	0.169	0.18	0.175	0.177	0.197	0.177	0.188	0.217	0.22	0.219	0.249	0.268	0.227
18	ENSG00000105483	CARD8	chr19	-	48726975	48727125	48724986	48725112	48733694	48733755	0.201	0.247	0.177	0.147	0.118	0.124	0.075	0.075	0.061	0.15	0.171	0.146	0.075	0.121	0.152	0.221	0.203	0.165	0.172	0.266	0.19	0.162	0.201	0.368
18	ENSG00000177034	MTX3	chr5	-	79281393	79281482	79275583	79279617	79282772	79282930	0.212	0.243	0.251	0.21	0.155	0.186	0.154	0.143	0.134	0.183	0.147	0.132	0.174	0.151	0.132	0.179	0.253	0.183	0.167	0.301	0.3	0.274	0.204	0.228
18	ENSG00000204954	C12orf73	chr12	-	104347191	104347312	104344517	104345408	104350408	104350526	0.373	0.344	0.375	0.399	0.295	0.349	0.271	0.297	0.269	0.369	0.392	0.364	0.278	0.259	0.181	0.37	0.338	0.402	0.476	0.368	0.398	0.496	0.44	0.374
18	ENSG00000251022	THAP9-AS1	chr4	-	83816844	83816927	83814638	83816000	83821229	83821376	0.81	0.813	0.782	0.758	0.708	0.764	0.694	0.726	0.721	0.732	0.766	0.798	0.684	0.635	0.62	0.784	0.758	0.735	0.785	0.769	0.839	0.836	0.82	0.857
19	ENSG00000110075	PPP6R3	chr11	+	68350510	68350597	68343425	68343511	68355394	68355492	0.65	0.681	0.696	0.671	0.691	0.685	0.559	0.602	0.598	0.736	0.676	0.637	0.628	0.631	0.632	0.691	0.706	0.757	0.683	0.719	0.698	0.771	0.803	0.752
19	ENSG00000116350	SRSF4	chr1	-	29486375	29486570	29485895	29485998	29486886	29486981	0.03	0.036	0.046	0.051	0.05	0.072	0.04	0.037	0.032	0.043	0.021	0.034	0.045	0.022	0.035	0.049	0.065	0.058	0.076	0.076	0.074	0.116	0.067	0.084
19	ENSG00000116350	SRSF4	chr1	-	29486375	29486603	29485885	29485998	29486886	29487029	0.032	0.034	0.04	0.046	0.053	0.056	0.035	0.034	0.028	0.037	0.019	0.042	0.044	0.018	0.039	0.047	0.059	0.052	0.077	0.079	0.068	0.113	0.056	0.091
19	ENSG00000126777	KTN1	chr14	+	56139889	56139973	56139646	56139730	56142552	56142636	0.29	0.289	0.3	0.315	0.316	0.288	0.259	0.282	0.273	0.302	0.29	0.284	0.279	0.286	0.284	0.374	0.341	0.425	0.339	0.362	0.308	0.399	0.383	0.349
19	ENSG00000135636	DYSF	chr2	+	71740369	71740462	71738936	71739051	71740845	71741051	0.057	0.079	0.2	0.08	0.195	0.193	0.069	0.118	0.033	0.068	0.086	0.123	0.064	0.032	0.015	0.2	0.217	0.158	0.217	0.256	0.071	0.333	0.25	0.268
19	ENSG00000160200	CBS	chr21	-	44487887	44488070	44486352	44486487	44488618	44488725	0.149	0.177	0.148	0.15	0.161	0.167	0.127	0.149	0.127	0.175	0.173	0.177	0.183	0.122	0.146	0.194	0.181	0.166	0.167	0.175	0.179	0.208	0.224	0.209
19	ENSG00000163138	PACRGL	chr4	+	20726430	20726511	20715054	20715162	20728907	20729020	0.209	0.251	0.211	0.23	0.278	0.276	0.121	0.143	0.136	0.266	0.205	0.218	0.153	0.134	0.181	0.271	0.232	0.296	0.317	0.278	0.273	0.274	0.366	0.307
19	ENSG00000166881	TMEM194A	chr12	-	57463016	57463089	57458428	57458522	57464602	57464676	0.528	0.626	0.628	0.673	0.719	0.654	0.164	0.389	0.388	0.669	0.627	0.461	0.638	0.48	0.54	0.793	0.576	0.649	0.414	0.758	0.662	0.65	0.884	0.82
19	ENSG00000168958	MFF	chr2	+	228207460	228207535	228205007	228205096	228211941	228212100	0.213	0.288	0.207	0.213	0.267	0.261	0.169	0.106	0.147	0.271	0.169	0.236	0.235	0.201	0.247	0.208	0.22	0.247	0.23	0.224	0.235	0.29	0.316	0.311
20	ENSG00000012822	CALCOCO1	chr12	-	54106558	54106630	54104902	54105905	54106883	54106990	0.279	0.395	0.31	0.14	0.24	0.337	0.224	0.098	0.14	0.082	0.195	0.211	0.167	0.104	0.095	0.15	0.107	0.112	0.153	0.139	0.139	0.142	0.167	0.176
20	ENSG00000076864	RAP1GAP	chr1	-	21930327	21930405	21929296	21929406	21932558	21932690	0.111	0.062	0.15	0.074	0.187	0.07	0.023	0.064	0	0	0	0.046	0.031	0.042	0	0.034	0.009	0.019	0.04	0.062	0.022	0.082	0	0.029
20	ENSG00000121749	TBC1D15	chr12	+	72234880	72235011	72233486	72233591	72265849	72265948	0.152	0.146	0.225	0.065	0.137	0.154	0.123	0.115	0.086	0.035	0.043	0.062	0.06	0.114	0.049	0.12	0.042	0.126	0.082	0.052	0.051	0.133	0.083	0.091
20	ENSG00000167645	YIF1B	chr19	-	38797553	38797630	38796001	38796147	38798067	38798275	0.156	0.159	0.137	0.124	0.196	0.162	0.079	0.133	0.116	0.074	0.132	0.112	0.068	0.077	0.105	0.086	0.071	0.095	0.106	0.107	0.103	0.122	0.078	0.091
20	ENSG00000168385	2015-09-02	chr2	+	242255836	242255955	242255296	242255397	242263630	242263656	0.931	0.813	1	0.504	0.769	0.888	0.615	0.707	0.502	0.518	0.499	0.358	0.416	0.508	0.521	0.605	0.459	0.471	0.79	0.476	0.518	0.825	0.556	0.761
20	ENSG00000168385	2015-09-02	chr2	+	242255836	242255970	242255319	242255397	242263630	242263656	0.802	0.545	1	0.222	0.479	0.691	0.308	0.425	0.242	0.232	0.235	0.144	0.184	0.234	0.245	0.312	0.189	0.209	0.528	0.204	0.219	0.559	0.265	0.474
20	ENSG00000168385	2015-09-02	chr2	+	242255844	242255955	242255308	242255397	242263630	242263656	0.748	0.445	1	0.221	0.459	0.648	0.378	0.298	0.208	0.201	0.142	0.107	0.137	0.21	0.165	0.248	0.171	0.124	0.389	0.124	0.168	0.521	0.213	0.479
20	ENSG00000173821	RNF213	chr17	+	78252562	78252709	78247039	78247203	78261613	78262162	0.365	0.319	0.498	0.281	0.382	0.371	0.276	0.217	0.281	0.211	0.275	0.314	0.267	0.236	0.257	0.369	0.204	0.188	0.202	0.195	0.218	0.299	0.333	0.318
20	ENSG00000256223	ZNF10	chr12	+	133720105	133720208	133707422	133707600	133721019	133721111	0.825	0.765	0.872	0.594	0.907	0.594	0.465	0.544	0.456	0.388	0.543	0.583	0.342	0.375	0.37	0.394	0.434	0.411	0.746	0.402	0.328	0.604	0.443	0.478
21	ENSG00000101363	MANBAL	chr20	+	35925698	35925937	35918065	35918089	35929610	35929816	0.233	0.261	0.203	0.27	0.204	0.207	0.324	0.243	0.213	0.293	0.218	0.212	0.132	0.21	0.199	0.104	0.191	0.206	0.153	0.144	0.125	0.151	0.184	0.187
21	ENSG00000125954	CHURC1-FNTB	chr14	+	65499076	65499239	65494415	65494499	65499327	65499414	0.065	0.063	0.089	0.095	0.081	0.11	0.226	0.168	0.188	0.111	0.126	0.064	0.06	0.087	0.134	0.063	0.056	0.048	0.07	0.063	0.016	0.062	0.085	0.047
21	ENSG00000148399	WDR85	chr9	-	140470760	140470854	140470531	140470619	140471921	140472055	0.789	0.774	0.788	0.727	0.732	0.728	0.978	0.906	0.841	0.794	0.853	0.669	0.814	0.699	0.813	0.573	0.632	0.599	0.742	0.644	0.638	0.641	0.692	0.584
21	ENSG00000160957	RECQL4	chr8	-	145737284	145737450	145737063	145737172	145737526	145737707	0.974	0.977	0.989	0.962	0.972	0.984	1	1	1	0.974	0.982	0.971	1	0.974	1	0.948	0.972	0.961	0.927	0.948	0.87	0.958	0.953	0.93
21	ENSG00000163703	CRELD1	chr3	+	9985585	9985779	9985064	9985199	9986048	9986716	0.123	0.109	0.115	0.083	0.138	0.166	0.161	0.163	0.147	0.11	0.073	0.099	0.089	0.155	0.112	0.045	0.102	0.068	0.052	0.039	0.086	0.067	0.083	0.067
21	ENSG00000181938	GINS3	chr16	+	58437001	58437235	58426297	58426691	58438402	58439385	0.703	0.677	0.747	0.62	0.647	0.668	0.743	0.78	0.801	0.712	0.771	0.726	0.707	0.682	0.616	0.581	0.498	0.6	0.64	0.582	0.469	0.639	0.671	0.565
21	ENSG00000198000	NOL8	chr9	-	95082224	95082419	95081502	95081638	95083949	95084028	0.324	0.371	0.354	0.442	0.338	0.438	0.508	0.5	0.5	0.423	0.406	0.365	0.414	0.449	0.358	0.368	0.413	0.372	0.24	0.195	0.211	0.229	0.349	0.359
21	ENSG00000198000	NOL8	chr9	-	95082224	95082661	95081502	95081638	95083949	95084028	0.353	0.375	0.343	0.467	0.35	0.409	0.527	0.521	0.496	0.437	0.383	0.389	0.416	0.46	0.349	0.341	0.399	0.316	0.222	0.203	0.233	0.251	0.373	0.35
21	ENSG00000203667	COX20	chr1	+	245005245	245005360	244998623	244999058	245005496	245005560	0.62	0.531	0.565	0.539	0.548	0.575	0.667	0.724	0.678	0.568	0.535	0.539	0.434	0.554	0.592	0.468	0.516	0.512	0.369	0.424	0.509	0.48	0.525	0.566
22	ENSG00000024526	DEPDC1	chr1	-	68947728	68948580	68947122	68947295	68949632	68949773	0.901	0.876	0.839	0.813	0.846	0.805	0.762	0.743	0.735	0.771	0.751	0.83	0.699	0.678	0.657	0.742	0.566	0.831	0.787	0.601	0.589	0.755	0.645	0.671
22	ENSG00000088305	DNMT3B	chr20	+	31393143	31393213	31390190	31390276	31394014	31394133	0.982	0.963	1	1	1	1	0.97	0.932	0.968	0.748	1	0.848	0.725	0.868	0.697	0.822	0.888	1	0.664	0.767	1	0.879	0.84	0.664
22	ENSG00000104413	ESRP1	chr8	+	95704904	95705055	95690430	95690599	95718152	95719694	0.672	0.704	0.692	0.648	0.616	0.694	0.625	0.62	0.627	0.561	0.608	0.561	0.55	0.62	0.561	0.539	0.48	0.754	0.508	0.528	0.501	0.485	0.627	0.598
22	ENSG00000135341	MAP3K7	chr6	-	91254270	91254351	91246055	91246120	91256976	91257106	0.608	0.653	0.712	0.572	0.668	0.605	0.518	0.604	0.523	0.657	0.577	0.469	0.394	0.444	0.248	0.482	0.34	0.514	0.364	0.362	0.324	0.364	0.484	0.431
22	ENSG00000148737	TCF7L2	chr10	+	114724314	114724383	114711241	114711366	114799783	114799885	0.522	0.604	0.528	0.484	0.578	0.657	0.38	0.497	0.414	0.34	0.407	0.39	0.421	0.276	0.274	0.451	0.206	0.512	0.294	0.25	0.297	0.301	0.343	0.234
22	ENSG00000151445	VIPAS39	chr14	-	77923437	77923708	77920352	77920445	77923837	77923904	0.142	0.164	0.21	0.13	0.208	0.185	0.14	0.152	0.163	0.132	0.213	0.113	0.083	0.134	0.097	0.106	0.112	0.229	0.063	0.097	0.081	0.108	0.06	0.11
22	ENSG00000151445	VIPAS39	chr14	-	77923437	77923756	77920352	77920445	77923837	77923915	0.114	0.143	0.21	0.116	0.187	0.178	0.131	0.136	0.124	0.107	0.209	0.101	0.076	0.12	0.09	0.097	0.099	0.223	0.067	0.085	0.069	0.098	0.049	0.089
22	ENSG00000182095	TNRC18	chr7	-	5401224	5401353	5399028	5399200	5401527	5401664	0.832	0.802	0.789	0.756	0.86	0.766	0.759	0.822	0.703	0.73	0.782	0.754	0.747	0.716	0.672	0.785	0.657	0.812	0.732	0.739	0.771	0.73	0.76	0.712
22	ENSG00000214176	PLEKHM1P	chr17	-	62810980	62811363	62800947	62801218	62817884	62818511	0.328	0.295	0.401	0.272	0.248	0.302	0.196	0.244	0.286	0.234	0.332	0.223	0.231	0.251	0.197	0.213	0.192	0.278	0.177	0.238	0.25	0.192	0.228	0.261
23	ENSG00000101290	CDS2	chr20	+	5157293	5157391	5107431	5107795	5159462	5159602	0.823	0.807	0.844	0.768	0.816	0.788	0.782	0.824	0.837	0.938	0.912	0.959	0.979	0.971	0.939	0.952	0.938	0.982	0.935	0.948	0.951	0.803	0.797	0.828
23	ENSG00000116171	SCP2	chr1	+	53493649	53493743	53480599	53480715	53504588	53504718	0.883	0.906	0.909	0.865	0.88	0.901	0.885	0.892	0.875	0.94	0.976	0.945	0.942	0.933	0.963	0.948	0.942	0.964	0.924	0.969	0.963	0.885	0.889	0.865
23	ENSG00000141140	MYO19	chr17	-	34857691	34857741	34856908	34857075	34858936	34859040	0.064	0.029	0.074	0.054	0.087	0.061	0.074	0.116	0.071	0.095	0.15	0.114	0.172	0.2	0.123	0.169	0.157	0.105	0.236	0.156	0.121	0.077	0.111	0.111
23	ENSG00000141140	MYO19	chr17	-	34857691	34857801	34856908	34857075	34858936	34859040	0.06	0.019	0.048	0.041	0.06	0.043	0.057	0.068	0.064	0.064	0.091	0.089	0.107	0.188	0.082	0.113	0.109	0.09	0.173	0.106	0.098	0.052	0.076	0.091
23	ENSG00000143416	SELENBP1	chr1	-	151341475	151341665	151340674	151340795	151341917	151342030	0.852	0.804	0.893	0.828	0.863	0.849	0.899	0.853	0.897	0.956	0.931	0.953	0.949	0.926	0.931	0.94	0.876	0.912	0.933	0.911	0.946	0.861	0.898	0.865
23	ENSG00000143416	SELENBP1	chr1	-	151341479	151341665	151340674	151340795	151341917	151342030	0.907	0.881	0.935	0.887	0.915	0.904	0.937	0.911	0.938	0.975	0.958	0.972	0.969	0.954	0.959	0.965	0.92	0.948	0.96	0.945	0.968	0.912	0.936	0.915
23	ENSG00000152620	NADKD1	chr5	-	36208726	36208792	36207271	36207367	36211945	36212024	0.15	0.096	0.158	0.149	0.171	0.155	0.206	0.141	0.175	0.227	0.143	0.291	0.298	0.28	0.302	0.266	0.241	0.252	0.205	0.306	0.303	0.162	0.175	0.211
23	ENSG00000170667	RASA4B	chr7	-	102131432	102131570	102128909	102129045	102133562	102133732	0.619	0.74	0.759	0.718	0.734	0.684	0.709	0.832	0.727	0.82	0.8	0.855	0.894	0.917	0.751	0.967	1	0.902	0.888	0.973	0.754	0.544	0.852	0.882
24	ENSG00000074582	BCS1L	chr2	+	219524759	219524889	219524436	219524466	219525661	219526030	0.522	0.449	0.479	0.276	0.254	0.32	0.346	0.301	0.214	0.504	0.172	0.105	0.129	0.171	0.156	0.216	0.186	0.208	0.187	0.335	0.133	0.584	0.632	0.661
24	ENSG00000074582	BCS1L	chr2	+	219524759	219524941	219524431	219524466	219525661	219526030	0.514	0.475	0.523	0.307	0.261	0.321	0.36	0.344	0.252	0.505	0.185	0.146	0.224	0.209	0.178	0.219	0.229	0.23	0.241	0.372	0.191	0.628	0.685	0.693
24	ENSG00000074582	BCS1L	chr2	+	219524759	219524968	219524457	219524466	219525661	219526030	0.098	0.082	0.096	0.044	0.036	0.055	0.053	0.045	0.036	0.081	0.021	0.017	0.025	0.027	0.02	0.023	0.027	0.027	0.027	0.046	0.022	0.132	0.188	0.174
24	ENSG00000074582	BCS1L	chr2	+	219525029	219525205	219524439	219524466	219525661	219526030	0.377	0.387	0.402	0.191	0.214	0.202	0.24	0.295	0.201	0.29	0.082	0.11	0.133	0.222	0.121	0.161	0.18	0.134	0.199	0.254	0.119	0.452	0.552	0.442
24	ENSG00000106400	ZNHIT1	chr7	+	100861599	100861766	100861446	100861498	100865884	100866055	0.271	0.296	0.362	0.057	0.079	0.086	0.062	0.115	0.075	0.085	0.107	0.074	0.073	0.1	0.086	0.042	0.083	0.061	0.11	0.078	0.061	0.217	0.36	0.342
24	ENSG00000106400	ZNHIT1	chr7	+	100861599	100865077	100861461	100861498	100865884	100866055	0.164	0.174	0.237	0.055	0.036	0.048	0.035	0.045	0.039	0.047	0.049	0.05	0.039	0.056	0.056	0.029	0.043	0.043	0.052	0.054	0.035	0.232	0.328	0.247
24	ENSG00000109171	SLAIN2	chr4	+	48396592	48396670	48385663	48385801	48422141	48422460	0.256	0.289	0.261	0.231	0.235	0.271	0.212	0.248	0.228	0.197	0.223	0.193	0.238	0.215	0.202	0.216	0.19	0.17	0.26	0.255	0.247	0.268	0.272	0.267
24	ENSG00000123933	MXD4	chr4	-	2256881	2257078	2254134	2254249	2259708	2259738	0.317	0.491	0.443	0.238	0.251	0.362	0.151	0.21	0.312	0.269	0.22	0.209	0.227	0.264	0.253	0.183	0.234	0.246	0.299	0.233	0.215	0.353	0.402	0.322
25	ENSG00000125746	EML2	chr19	-	46122079	46122201	46120887	46120955	46122317	46122449	0.032	0.07	0.011	0.073	0.115	0.019	0.057	0.082	0.06	0.101	0.062	0.107	0.134	0.084	0.057	0.073	0.088	0.093	0.087	0.096	0.082	0.164	0.107	0.087
25	ENSG00000130669	PAK4	chr19	+	39658869	39658942	39616473	39616559	39660171	39660397	0.683	0.762	0.684	0.804	0.779	0.689	0.765	0.753	0.739	0.883	0.76	0.802	0.735	0.748	0.754	0.74	0.766	0.832	0.74	0.798	0.805	0.841	0.793	0.838
25	ENSG00000145919	BOD1	chr5	-	173036240	173036437	173034801	173035295	173043202	173043361	0.914	0.97	0.926	0.99	0.968	0.976	0.965	0.995	0.968	0.992	0.986	0.994	0.99	0.965	0.976	0.969	0.977	0.987	0.987	0.98	0.949	0.982	1	0.988
25	ENSG00000145919	BOD1	chr5	-	173040133	173040258	173034523	173035295	173043202	173043663	0.859	0.947	0.867	0.978	0.946	0.954	0.932	0.989	0.936	0.988	0.968	0.987	0.981	0.936	0.961	0.941	0.955	0.971	0.973	0.964	0.921	0.965	1	0.979
25	ENSG00000164961	KIAA0196	chr8	-	126095954	126096018	126095354	126095500	126103856	126104061	0.775	0.862	0.804	0.886	0.842	0.78	0.865	0.888	0.861	0.949	0.982	0.89	0.881	0.923	0.878	0.854	0.868	0.872	0.908	0.866	0.883	0.935	0.923	0.915
25	ENSG00000164961	KIAA0196	chr8	-	126095954	126096264	126095354	126095500	126103856	126104082	0.772	0.858	0.779	0.895	0.855	0.79	0.872	0.901	0.865	0.949	0.98	0.89	0.895	0.929	0.881	0.819	0.858	0.859	0.909	0.873	0.871	0.928	0.916	0.916
25	ENSG00000164961	KIAA0196	chr8	-	126096076	126096264	126095354	126095500	126103856	126104032	0.643	0.794	0.661	0.85	0.791	0.687	0.795	0.855	0.794	0.908	0.966	0.818	0.847	0.887	0.823	0.668	0.754	0.765	0.856	0.788	0.772	0.88	0.859	0.871
26	ENSG00000101052	IFT52	chr20	+	42233641	42233713	42232822	42232898	42242489	42242616	0.91	0.89	0.927	0.934	0.936	0.927	0.951	0.95	0.931	0.935	0.961	0.956	0.971	0.97	0.969	0.905	0.958	0.968	0.985	0.964	0.941	0.977	0.98	0.991
26	ENSG00000124782	RREB1	chr6	+	7240670	7240835	7229229	7232140	7246656	7247454	0.37	0.23	0.248	0.309	0.337	0.206	0.363	0.247	0.278	0.17	0.411	0.275	0.429	0.458	0.393	0.38	0.224	0.371	0.59	0.382	0.335	0.507	0.441	0.556
26	ENSG00000129197	RPAIN	chr17	+	5329290	5329619	5326088	5326149	5335861	5336196	0.447	0.421	0.493	0.535	0.482	0.445	0.389	0.474	0.42	0.446	0.447	0.501	0.504	0.541	0.535	0.34	0.38	0.462	0.503	0.624	0.433	0.593	0.633	0.58
26	ENSG00000129197	RPAIN	chr17	+	5329290	5331531	5326088	5326149	5335861	5336024	0.342	0.333	0.417	0.44	0.418	0.332	0.314	0.418	0.377	0.373	0.331	0.406	0.437	0.473	0.438	0.252	0.302	0.353	0.423	0.528	0.34	0.511	0.546	0.494
26	ENSG00000138674	SEC31A	chr4	-	83782783	83782861	83778841	83778917	83784470	83784545	0.472	0.546	0.411	0.573	0.5	0.493	0.577	0.643	0.556	0.444	0.579	0.509	0.612	0.636	0.624	0.464	0.462	0.605	0.764	0.664	0.583	0.654	0.655	0.731
26	ENSG00000138674	SEC31A	chr4	-	83783686	83783725	83778841	83778917	83784470	83784545	0.456	0.404	0.273	0.44	0.33	0.394	0.489	0.563	0.421	0.334	0.502	0.425	0.533	0.571	0.464	0.346	0.468	0.348	0.727	0.611	0.45	0.644	0.578	0.632
26	ENSG00000173889	PHC3	chr3	-	169866873	169867032	169863210	169863309	169889160	169889238	0.837	0.819	0.833	0.851	0.936	0.935	0.916	0.875	0.847	0.804	0.892	0.921	0.936	0.94	0.936	0.81	0.901	0.887	0.961	0.901	0.831	0.934	0.947	0.934
27	ENSG00000090487	SPG21	chr15	-	65275844	65275931	65273201	65273363	65282002	65282153	0.875	0.883	0.855	0.897	0.848	0.945	0.92	0.876	0.867	0.889	0.963	0.906	0.895	0.918	0.956	0.911	0.912	0.932	0.914	0.922	0.96	0.932	0.985	0.955
27	ENSG00000115648	MLPH	chr2	+	238443206	238443290	238434243	238434448	238448990	238449089	0.728	0.926	0.794	0.94	0.888	1	0.914	0.919	0.947	0.951	0.98	1	1	0.983	1	1	1	0.946	0.972	1	0.94	0.965	0.978	0.985
27	ENSG00000137055	PLAA	chr9	-	26917094	26917163	26913876	26913945	26919307	26919527	0.911	0.883	0.932	0.957	0.896	1	1	0.954	0.943	1	1	1	1	0.949	0.971	1	1	1	0.971	1	0.974	1	1	0.98
27	ENSG00000139182	CLSTN3	chr12	+	7310084	7310287	7303523	7303659	7310536	7311541	0.882	0.864	0.937	0.935	0.921	1	0.967	0.972	0.94	1	0.964	1	0.991	1	0.964	1	1	1	1	0.983	0.952	0.965	1	1
27	ENSG00000164828	SUN1	chr7	+	891020	891119	889559	889670	891586	891680	0.918	0.947	0.901	0.964	0.96	1	0.965	0.965	0.938	0.96	0.983	0.97	0.992	0.987	0.981	0.971	0.991	0.991	0.99	0.988	1	0.972	0.993	0.993
27	ENSG00000175348	TMEM9B	chr11	-	8983638	8983730	8977736	8977845	8985755	8986320	0.721	0.741	0.714	0.798	0.75	0.963	0.878	0.754	0.867	0.825	0.896	0.854	0.923	0.872	0.904	0.882	0.856	0.877	0.867	0.871	0.843	0.835	0.946	0.963
27	ENSG00000214063	TSPAN4	chr11	+	850287	850367	847196	847300	864436	865825	0.938	0.974	0.918	0.964	0.986	1	0.988	0.96	0.98	1	0.988	0.989	0.986	0.978	0.967	0.968	1	1	1	0.993	0.99	0.974	1	0.991
28	ENSG00000100319	ZMAT5	chr22	-	30150737	30150852	30144406	30144560	30162860	30162969	0.109	0.116	0.14	0.192	0.163	0.151	0.214	0.259	0.161	0.33	0.286	0.136	0.18	0.21	0.22	0.186	0.228	0.314	0.19	0.231	0.201	0.273	0.226	0.258
28	ENSG00000115355	CCDC88A	chr2	-	55530204	55530288	55529007	55529208	55535944	55536159	0.314	0.279	0.264	0.461	0.298	0.35	0.405	0.347	0.335	0.468	0.481	0.409	0.388	0.458	0.371	0.502	0.51	0.479	0.623	0.442	0.41	0.498	0.463	0.468
28	ENSG00000119408	NEK6	chr9	+	127055127	127055292	127020241	127020364	127064214	127064333	0.105	0.108	0.113	0.153	0.207	0.165	0.137	0.084	0.078	0.333	0.301	0.141	0.15	0.164	0.182	0.151	0.162	0.2	0.234	0.175	0.163	0.247	0.187	0.207
28	ENSG00000140105	WARS	chr14	-	100840472	100840581	100835423	100835595	100842596	100842671	0.141	0.13	0.157	0.258	0.24	0.256	0.235	0.194	0.177	0.296	0.255	0.228	0.222	0.242	0.268	0.219	0.271	0.302	0.272	0.242	0.269	0.293	0.251	0.294
28	ENSG00000140105	WARS	chr14	-	100840472	100840602	100835423	100835595	100842596	100842622	0.053	0.052	0.059	0.113	0.104	0.109	0.095	0.077	0.072	0.124	0.106	0.098	0.093	0.107	0.118	0.091	0.116	0.136	0.122	0.103	0.109	0.129	0.106	0.125
28	ENSG00000152601	MBNL1	chr3	+	152150505	152150709	152132729	152132900	152163070	152163328	0.897	0.906	0.891	0.926	0.91	0.916	0.95	0.893	0.9	0.961	0.945	0.925	0.96	0.942	0.915	0.969	0.947	0.926	0.97	0.95	0.958	0.948	0.947	0.932
28	ENSG00000184674	GSTT1	chr22	-	24381699	24381787	24376914	24376998	24384119	24384284	0.837	0.843	0.86	0.921	0.824	0.873	0.901	0.864	0.859	0.897	0.891	0.897	0.889	0.902	0.844	0.923	0.869	0.97	0.904	0.898	0.888	0.964	0.926	0.902
29	ENSG00000007392	LUC7L	chr16	-	278331	278401	277240	277335	279277	279373	0.584	0.54	0.594	0.423	0.574	0.472	0.681	0.611	0.714	0.606	0.482	0.567	0.441	0.563	0.578	0.352	0.351	0.348	0.501	0.503	0.451	0.552	0.577	0.371
29	ENSG00000072518	MARK2	chr11	+	63671457	63671619	63670532	63670630	63672257	63672515	0.537	0.567	0.54	0.542	0.554	0.459	0.593	0.553	0.581	0.512	0.512	0.483	0.491	0.561	0.575	0.37	0.452	0.458	0.35	0.471	0.512	0.477	0.527	0.457
29	ENSG00000106591	MRPL32	chr7	+	42976762	42976840	42974619	42974735	42976920	42977456	0.094	0.096	0.078	0.082	0.074	0.05	0.086	0.093	0.094	0.069	0.067	0.068	0.079	0.077	0.065	0.037	0.029	0.047	0.04	0.057	0.061	0.071	0.076	0.048
29	ENSG00000178222	RNF212	chr4	-	1050625	1050792	1050037	1050291	1052108	1052215	0.424	0.449	0.41	0.371	0.342	0.383	0.455	0.471	0.418	0.377	0.354	0.41	0.398	0.39	0.391	0.299	0.272	0.32	0.351	0.403	0.372	0.365	0.372	0.35
29	ENSG00000198700	IPO9	chr1	+	201804081	201804192	201798276	201798500	201816406	201816468	0.134	0.13	0.14	0.116	0.066	0.116	0.158	0.128	0.207	0.165	0.119	0.114	0.113	0.143	0.175	0.084	0.061	0.048	0.11	0.127	0.133	0.14	0.124	0.096
29	ENSG00000215845	TSTD1	chr1	-	161008340	161008463	161007702	161007865	161008669	161008780	0.842	0.858	0.792	0.766	0.69	0.733	0.809	0.749	0.784	0.767	0.632	0.718	0.711	0.774	0.76	0.705	0.726	0.673	0.689	0.722	0.79	0.739	0.751	0.693
29	ENSG00000215845	TSTD1	chr1	-	161008340	161008484	161007702	161007865	161008669	161008740	0.712	0.741	0.647	0.614	0.527	0.576	0.679	0.617	0.64	0.631	0.45	0.547	0.522	0.624	0.603	0.539	0.576	0.51	0.534	0.558	0.657	0.579	0.597	0.527
30	ENSG00000117523	PRRC2C	chr1	+	171556786	171556890	171556141	171556360	171557517	171557644	0.865	0.888	0.914	0.869	0.874	0.915	0.898	0.893	0.893	0.883	0.887	0.887	0.891	0.85	0.891	0.82	0.802	0.854	0.86	0.877	0.866	0.858	0.863	0.855
30	ENSG00000133983	COX16	chr14	-	70809374	70809446	70795890	70795953	70826235	70826448	0.895	0.922	0.909	0.896	0.876	0.88	0.912	0.899	0.916	0.896	0.904	0.902	0.873	0.897	0.9	0.863	0.871	0.888	0.897	0.89	0.865	0.82	0.852	0.877
30	ENSG00000154889	MPPE1	chr18	-	11905736	11905952	11896982	11897355	11906201	11906308	0.242	0.234	0.249	0.157	0.161	0.197	0.289	0.272	0.211	0.165	0.185	0.188	0.176	0.104	0.186	0.1	0.123	0.18	0.189	0.149	0.147	0.079	0.159	0.158
30	ENSG00000240742	RP11-465L10.7	chr20	+	44651568	44651710	44650488	44650525	44652007	44652228	0.149	0.247	0.17	0.083	0.095	0.1	0.16	0.16	0.16	0.202	0.16	0.215	0.198	0.154	0.164	0.098	0.098	0.139	0.082	0.097	0.04	0.074	0.092	0.16
30	ENSG00000259431	THTPA	chr14	+	24025951	24026243	24025479	24025552	24027903	24028107	0.908	0.985	0.981	0.874	0.815	0.869	0.987	0.904	0.931	0.943	0.908	0.922	0.945	0.89	0.945	0.808	0.817	0.911	0.863	0.956	0.846	0.849	0.838	0.917
30	ENSG00000259431	THTPA	chr14	+	24025951	24026248	24025479	24025552	24027903	24028068	0.912	0.985	0.982	0.876	0.815	0.871	0.987	0.905	0.932	0.945	0.909	0.923	0.946	0.891	0.945	0.811	0.82	0.913	0.864	0.957	0.846	0.85	0.839	0.919
30	ENSG00000259431	THTPA	chr14	+	24025951	24026513	24025215	24025552	24027903	24028783	0.939	0.991	0.988	0.914	0.875	0.911	0.992	0.937	0.955	0.968	0.94	0.949	0.964	0.926	0.962	0.865	0.874	0.941	0.91	0.97	0.89	0.903	0.893	0.945
31	ENSG00000076685	NT5C2	chr10	-	104860419	104860700	104859682	104859776	104860801	104860859	0.042	0.03	0.049	0.029	0.036	0.041	0.083	0.103	0.101	0.051	0.065	0.065	0.065	0.094	0.086	0.067	0.061	0.066	0.068	0.048	0.036	0.033	0.074	0.083
31	ENSG00000076685	NT5C2	chr10	-	104860508	104860700	104859682	104859776	104860801	104860859	0.093	0.071	0.095	0.074	0.078	0.108	0.152	0.162	0.185	0.075	0.119	0.119	0.147	0.168	0.153	0.122	0.102	0.132	0.118	0.098	0.077	0.053	0.126	0.13
31	ENSG00000117153	KLHL12	chr1	-	202862366	202862553	202860227	202861787	202863311	202863410	0.824	0.775	0.753	0.766	0.773	0.84	0.88	0.878	0.903	0.813	0.891	0.856	0.889	0.936	0.847	0.856	0.804	0.816	0.827	0.861	0.791	0.775	0.862	0.83
31	ENSG00000118600	TMEM5	chr12	+	64176320	64176484	64174798	64174954	64178749	64178852	0.059	0.064	0.065	0.062	0.06	0.063	0.075	0.107	0.104	0.081	0.092	0.103	0.098	0.129	0.145	0.131	0.082	0.064	0.098	0.085	0.027	0.064	0.064	0.055
31	ENSG00000121848	RNF115	chr1	+	145646278	145646469	145646114	145646173	145650482	145650540	0.08	0.077	0.108	0.073	0.05	0.089	0.156	0.11	0.177	0.077	0.138	0.152	0.147	0.249	0.206	0.188	0.092	0.069	0.119	0.122	0.113	0.078	0.138	0.085
31	ENSG00000164830	OXR1	chr8	+	107715133	107715318	107704955	107705105	107718609	107719373	0.859	0.898	0.886	0.797	0.824	0.791	0.899	0.934	0.947	0.909	0.932	0.91	0.952	0.958	0.954	0.951	0.901	0.926	0.937	0.876	0.853	0.857	0.913	0.908
32	ENSG00000114745	GORASP1	chr3	-	39144963	39145044	39142513	39142593	39148969	39149118	0.612	0.63	0.783	0.705	0.729	0.704	0.759	0.763	0.689	0.782	0.82	0.71	0.587	0.847	0.707	0.938	0.959	0.885	0.931	0.717	0.811	0.822	0.875	0.877
32	ENSG00000130066	SAT1	chrX	+	23802410	23802520	23801916	23802000	23803444	23803546	0.258	0.247	0.294	0.28	0.27	0.272	0.27	0.247	0.227	0.311	0.284	0.357	0.242	0.255	0.23	0.416	0.385	0.436	0.368	0.28	0.316	0.307	0.297	0.322
32	ENSG00000153832	FBXO36	chr2	+	230797486	230797602	230787017	230787325	230840956	230841065	0.08	0.079	0.029	0.095	0.018	0.093	0.055	0.097	0.036	0.094	0.107	0.057	0.069	0.083	0.089	0.288	0.219	0.163	0.206	0.046	0.036	0.057	0.202	0.126
32	ENSG00000205336	GPR56	chr16	+	57675498	57675620	57653604	57653793	57684164	57684263	0.675	0.684	0.666	0.657	0.702	0.695	0.704	0.733	0.768	0.721	0.739	0.69	0.738	0.651	0.721	0.858	0.887	0.866	0.788	0.743	0.729	0.677	0.768	0.771
32	ENSG00000205336	GPR56	chr16	+	57675502	57675620	57653605	57653793	57684164	57684263	0.718	0.736	0.715	0.701	0.738	0.734	0.743	0.764	0.808	0.733	0.767	0.705	0.754	0.684	0.749	0.87	0.896	0.874	0.809	0.759	0.75	0.71	0.799	0.795
32	ENSG00000257218	GATC	chr12	+	120892735	120892833	120884459	120884632	120894878	120894982	0.078	0.069	0.077	0.079	0.105	0.096	0.102	0.09	0.027	0.101	0.073	0.099	0.095	0.04	0.086	0.179	0.148	0.128	0.141	0.146	0.08	0.097	0.138	0.07
33	ENSG00000067113	PPAP2A	chr5	-	54771126	54771278	54763696	54763977	54830399	54830878	0.774	0.857	0.743	0.816	0.825	0.707	0.891	0.866	0.851	0.89	0.893	0.94	0.909	1	0.952	0.85	0.83	0.929	0.974	0.85	0.869	0.906	0.958	0.817
33	ENSG00000104067	TJP1	chr15	-	30011980	30012220	30010469	30011342	30012561	30012912	0.622	0.684	0.554	0.613	0.633	0.618	0.733	0.689	0.746	0.69	0.701	0.78	0.813	0.778	0.756	0.72	0.753	0.834	0.766	0.747	0.652	0.716	0.756	0.745
33	ENSG00000138750	NUP54	chr4	-	77057338	77057565	77055327	77055515	77065301	77065445	0.93	0.922	0.884	0.898	0.957	0.918	0.957	0.965	0.952	0.973	0.951	0.949	0.98	0.974	0.968	0.964	0.941	0.983	0.954	0.933	0.946	0.963	0.969	0.985
33	ENSG00000143702	CEP170	chr1	-	243289679	243289796	243289219	243289436	243289914	243290000	0.303	0.289	0.303	0.29	0.508	0.246	0.352	0.465	0.465	0.325	0.387	0.497	0.685	0.759	0.478	0.381	0.448	0.685	0.465	0.552	0.332	0.42	0.537	0.429
33	ENSG00000154114	TBCEL	chr11	+	120924338	120924441	120918236	120918376	120957486	120957558	0.54	0.458	0.376	0.692	0.785	0.523	0.808	0.803	0.74	1	0.678	0.919	0.841	1	0.73	0.678	0.747	1	0.798	0.779	0.916	0.851	0.884	0.747
33	ENSG00000161010	C5orf45	chr5	-	179274977	179275066	179271151	179271227	179280196	179280437	0.855	0.9	0.947	0.926	1	0.855	0.985	0.928	0.974	1	0.947	0.977	1	1	1	0.88	0.957	1	1	0.975	1	1	0.977	1
34	ENSG00000066279	ASPM	chr1	-	197069560	197074315	197065127	197065294	197086918	197087113	0.737	0.785	0.761	0.784	0.798	0.753	0.82	0.761	0.835	0.811	0.735	0.848	0.811	0.819	0.836	0.781	0.804	0.793	0.896	0.852	0.724	0.836	0.879	0.905
34	ENSG00000105339	DENND3	chr8	+	142154246	142154358	142148120	142148236	142160932	142161052	0.75	0.716	0.638	0.803	0.699	0.615	0.716	0.682	0.777	0.94	0.682	0.783	0.721	0.801	0.808	0.795	0.931	0.777	0.921	0.867	0.768	0.837	0.904	0.927
34	ENSG00000153914	SREK1	chr5	+	65451892	65454760	65449290	65449424	65455046	65455162	0.245	0.279	0.235	0.261	0.266	0.256	0.248	0.296	0.27	0.362	0.278	0.312	0.298	0.286	0.256	0.284	0.274	0.339	0.443	0.428	0.252	0.39	0.451	0.415
34	ENSG00000170776	AKAP13	chr15	+	86201767	86201821	86198647	86199018	86207793	86207986	0.551	0.578	0.492	0.59	0.586	0.588	0.572	0.564	0.56	0.581	0.569	0.567	0.568	0.506	0.563	0.568	0.63	0.619	0.835	0.682	0.633	0.693	0.824	0.713
34	ENSG00000184674	GSTT1	chr22	-	24381699	24381787	24379360	24379450	24384119	24384284	0.769	0.782	0.791	0.833	0.791	0.722	0.782	0.854	0.815	0.907	0.758	0.831	0.836	0.851	0.809	0.846	0.847	0.871	0.907	0.836	0.826	0.871	0.883	0.893
34	ENSG00000188511	C22orf34	chr22	-	49810250	49810384	49808175	49809684	49810463	49810577	0.23	0.221	0.165	0.363	0.554	0.044	0.322	0.281	0.395	0.266	0.217	0.585	0.614	0.635	0.492	0.42	0.313	0.483	0.713	0.453	0.367	0.533	0.659	0.624
35	ENSG00000114867	EIF4G1	chr3	+	184033919	184034006	184032440	184032462	184035108	184035285	0.704	0.75	0.76	0.732	0.865	0.756	0.749	0.652	0.658	0.625	0.568	0.611	0.577	0.514	0.601	0.679	0.738	0.694	0.679	0.713	0.571	0.631	0.553	0.732
35	ENSG00000126214	KLC1	chr14	+	104151322	104151373	104145720	104145882	104153417	104153548	0.692	0.705	0.674	0.719	0.742	0.699	0.703	0.622	0.572	0.576	0.657	0.603	0.58	0.491	0.559	0.679	0.678	0.671	0.609	0.668	0.56	0.646	0.636	0.664
35	ENSG00000143374	TARS2	chr1	+	150468957	150469104	150464886	150464965	150470005	150470063	0.539	0.562	0.562	0.499	0.556	0.601	0.459	0.518	0.429	0.454	0.449	0.487	0.414	0.402	0.4	0.566	0.492	0.512	0.476	0.512	0.416	0.524	0.486	0.415
35	ENSG00000169057	MECP2	chrX	-	153357641	153357765	153297884	153298008	153363060	153363148	0.82	0.868	0.865	0.822	0.899	0.916	0.862	0.794	0.79	0.757	0.76	0.821	0.755	0.731	0.75	0.91	0.935	0.866	0.821	0.867	0.867	0.876	0.77	0.877
35	ENSG00000171574	ZNF584	chr19	+	58927185	58927307	58926890	58927013	58928177	58928458	0.236	0.259	0.199	0.185	0.357	0.32	0.193	0.113	0.193	0.154	0.133	0.133	0.146	0.09	0.099	0.287	0.277	0.115	0.135	0.206	0.118	0.175	0.202	0.119
35	ENSG00000172965	AC068491.1	chr2	-	112005724	112005818	111997400	111997573	112101637	112101814	0.912	0.947	0.944	0.843	0.949	0.93	0.786	0.833	0.814	0.875	0.71	0.707	0.679	0.707	0.714	0.889	0.838	0.706	0.667	0.892	0.619	0.774	0.656	0.862
36	ENSG00000104218	CSPP1	chr8	+	67987040	67987158	67986477	67986586	67988716	67988816	0.255	0.36	0.377	0.304	0.196	0.239	0.341	0.322	0.384	0.275	0.428	0.316	0.26	0.225	0.184	0.123	0.092	0.122	0.31	0.268	0.096	0.279	0.217	0.29
36	ENSG00000116761	CTH	chr1	+	70895476	70895534	70889967	70890099	70895999	70896077	0.956	0.992	0.97	0.984	0.954	0.963	0.985	0.961	0.989	0.952	1	0.98	1	0.973	0.937	0.894	0.832	0.906	0.947	0.951	0.922	0.968	0.975	1
36	ENSG00000148090	AUH	chr9	-	94122560	94122722	94118369	94118437	94123909	94124169	0.093	0.119	0.112	0.078	0.127	0.12	0.103	0.091	0.093	0.094	0.06	0.104	0.096	0.118	0.1	0.018	0.041	0.039	0.071	0.034	0.016	0.081	0.105	0.131
36	ENSG00000168802	CHTF8	chr16	-	69154955	69155073	69152036	69152428	69155338	69155396	0.966	0.987	0.976	1	1	0.969	1	1	1	0.964	0.981	0.929	0.958	1	1	0.885	0.894	0.885	1	0.881	0.857	0.983	0.969	0.985
36	ENSG00000170653	ATF7	chr12	-	53910798	53911138	53901639	53901811	53917059	53917168	0.979	1	1	1	1	1	0.977	1	1	1	1	1	1	1	1	0.797	0.895	0.815	1	1	0.879	1	1	0.98
36	ENSG00000177410	ZFAS1	chr20	+	47897439	47897501	47897021	47897107	47905581	47905797	0.62	0.612	0.617	0.616	0.6	0.591	0.559	0.586	0.592	0.585	0.595	0.594	0.596	0.596	0.594	0.543	0.526	0.526	0.594	0.591	0.572	0.599	0.572	0.611
37	ENSG00000104164	BLOC1S6	chr15	+	45884332	45884474	45879576	45879723	45890077	45891760	0.913	0.903	0.868	0.884	0.871	0.826	0.949	0.929	0.855	0.89	0.933	0.824	0.879	0.878	0.791	0.946	0.811	0.801	0.851	0.849	0.8	0.753	0.836	0.765
37	ENSG00000114779	ABHD14B	chr3	-	52005475	52005908	52003958	52004200	52007980	52008047	0.915	0.97	0.89	0.923	0.867	0.912	0.889	0.922	0.888	0.856	0.913	0.926	0.936	0.91	0.875	0.955	0.812	0.808	0.829	0.839	0.832	0.821	0.798	0.862
37	ENSG00000131002	TXLNG2P	chrY	+	21760437	21760525	21759242	21759551	21761624	21761717	0.35	0.519	0.368	0.355	0.35	0.344	0.352	0.537	0.305	0.335	0.336	0.266	0.339	0.305	0.155	0.292	0.316	0.269	0.226	0.214	0.189	0.233	0.272	0.231
37	ENSG00000164062	APEH	chr3	+	49712615	49712742	49711918	49712054	49713126	49713220	0.939	0.907	0.924	0.924	0.902	0.92	0.891	0.938	0.913	0.884	0.928	0.889	0.92	0.908	0.891	0.901	0.896	0.876	0.885	0.901	0.864	0.857	0.838	0.898
37	ENSG00000169764	UGP2	chr2	+	64069672	64069733	64069035	64069338	64083439	64083567	0.304	0.319	0.299	0.312	0.282	0.248	0.242	0.255	0.217	0.282	0.29	0.273	0.273	0.229	0.127	0.252	0.111	0.048	0.056	0.117	0.136	0.119	0.229	0.093
37	ENSG00000170322	NFRKB	chr11	-	129763191	129763280	129762609	129762765	129764253	129764336	0.233	0.263	0.256	0.248	0.158	0.175	0.21	0.246	0.243	0.189	0.184	0.235	0.214	0.102	0.092	0.329	0.21	0.144	0.151	0.221	0.112	0.019	0.113	0.094
38	ENSG00000005801	ZNF195	chr11	-	3383205	3383262	3382972	3383119	3392204	3392300	0.572	0.498	0.55	0.602	0.568	0.412	0.413	0.373	0.476	0.334	0.373	0.104	0.207	0.284	0.129	0.195	0.459	0.267	0.443	0.343	0.418	0.2	0.389	0.52
38	ENSG00000005801	ZNF195	chr11	-	3383205	3383303	3382972	3383119	3392204	3392301	0.429	0.368	0.418	0.5	0.436	0.292	0.292	0.273	0.375	0.17	0.259	0.064	0.161	0.189	0.098	0.152	0.31	0.176	0.319	0.268	0.316	0.128	0.273	0.389
38	ENSG00000175866	BAIAP2	chr17	+	79084713	79084755	79082274	79082309	79089569	79090025	0.145	0.08	0.206	0.123	0.172	0.079	0.04	0.06	0.088	0.063	0.016	0.034	0.027	0.032	0.129	0.053	0.013	0.03	0.023	0.051	0.012	0.015	0.053	0.022
38	ENSG00000178104	PDE4DIP	chr1	-	145017880	145017999	145015872	145016011	145021111	145021167	0.323	0	0.389	0.527	0.56	0.241	0.117	0.096	0.298	0.028	0.05	0.048	0.064	0.036	0.048	0.06	0.028	0.078	0.025	0.045	0.077	0.006	0.044	0.039
38	ENSG00000178104	PDE4DIP	chr1	-	145017880	145018002	145015859	145016011	145021111	145021167	0.319	0.135	0.319	0.522	0.484	0.135	0.094	0.135	0.294	0.041	0.049	0.047	0.063	0.035	0.054	0.059	0.054	0.077	0.016	0.026	0.075	0.018	0.049	0.038
38	ENSG00000214022	REPIN1	chr7	+	150067848	150067973	150066759	150066957	150068319	150068721	0.835	0.768	0.82	0.825	0.861	0.733	0.733	0.74	0.752	0.698	0.674	0.666	0.698	0.694	0.65	0.729	0.694	0.742	0.734	0.744	0.813	0.696	0.712	0.794
39	ENSG00000005100	DHX33	chr17	-	5366848	5367009	5365638	5365866	5371890	5372380	0.853	0.86	0.818	0.904	0.866	0.886	0.919	0.909	0.912	0.883	0.809	0.925	0.914	0.945	0.938	0.84	0.812	0.876	0.86	0.922	0.875	0.811	0.866	0.89
39	ENSG00000083937	CHMP2B	chr3	+	87289472	87289603	87276458	87276706	87289848	87289940	0.048	0.062	0.072	0.051	0.076	0.058	0.113	0.097	0.141	0.104	0.081	0.113	0.093	0.105	0.096	0.075	0.028	0.071	0.071	0.089	0.072	0.044	0.032	0.071
39	ENSG00000090006	LTBP4	chr19	+	41123005	41123130	41122794	41122926	41125251	41125398	0.681	0.737	0.692	0.681	0.707	0.752	0.801	0.841	0.832	0.719	0.763	0.735	0.743	0.742	0.801	0.743	0.689	0.757	0.774	0.777	0.683	0.752	0.698	0.702
39	ENSG00000120963	ZNF706	chr8	-	102214560	102214675	102213834	102213971	102217662	102217960	0.105	0.124	0.133	0.171	0.161	0.175	0.192	0.2	0.221	0.217	0.179	0.2	0.204	0.239	0.205	0.129	0.12	0.187	0.209	0.26	0.185	0.11	0.112	0.09
39	ENSG00000138750	NUP54	chr4	-	77065301	77065445	77057338	77057565	77065542	77065626	0.827	0.868	0.824	0.892	0.888	0.862	0.932	0.949	0.943	0.876	0.899	0.929	0.906	0.871	0.93	0.867	0.814	0.898	0.861	0.881	0.822	0.846	0.842	0.866
40	ENSG00000135637	CCDC142	chr2	-	74699484	74699597	74699112	74699379	74699695	74699923	0.852	0.855	0.852	0.947	0.925	0.942	0.917	0.942	0.93	0.907	0.916	0.931	0.917	0.931	0.932	0.924	0.935	0.93	0.933	0.919	0.91	0.833	0.832	0.847
40	ENSG00000140525	FANCI	chr15	+	89788986	89789070	89787247	89787298	89790859	89790962	0.356	0.394	0.304	0.609	0.445	0.402	0.686	0.784	0.621	0.609	0.561	0.628	0.757	0.503	0.226	0.539	0.448	0.499	0.438	0.405	0.327	0.28	0.271	0.331
40	ENSG00000164733	CTSB	chr8	-	11721884	11721972	11710837	11710988	11725509	11725549	0.051	0.041	0.053	0.102	0.113	0.109	0.117	0.11	0.108	0.12	0.126	0.097	0.121	0.107	0.11	0.118	0.104	0.111	0.117	0.133	0.144	0.06	0.061	0.053
40	ENSG00000166619	BLCAP	chr20	-	36149720	36149811	36147341	36147752	36156194	36156280	0.035	0.03	0.036	0.125	0.128	0.128	0.054	0.098	0.114	0.126	0.089	0.112	0.159	0.071	0.044	0.112	0.059	0.098	0.077	0.054	0.145	0.037	0.055	0.033
40	ENSG00000166619	BLCAP	chr20	-	36149720	36149853	36145819	36147752	36156194	36156333	0.034	0.045	0.04	0.184	0.143	0.111	0.068	0.122	0.137	0.122	0.116	0.156	0.175	0.09	0.056	0.139	0.066	0.11	0.125	0.068	0.153	0.037	0.057	0.056
41	ENSG00000038219	BOD1L1	chr4	-	13625013	13627936	13621566	13621691	13628968	13629325	0.044	0.048	0.049	0.049	0.07	0.051	0.046	0.049	0.058	0.045	0.079	0.051	0.063	0.062	0.058	0.503	0.079	0.071	0.173	0.11	0.28	0.05	0.053	0.067
41	ENSG00000056972	TRAF3IP2	chr6	-	111922398	111922521	111912460	111913297	111926978	111927073	0.062	0.055	0.034	0.107	0.189	0.068	0.084	0.125	0.132	0.213	0.119	0.102	0.014	0.103	0.091	0.26	0.127	0.168	0.141	0.044	0.218	0.076	0.18	0
41	ENSG00000119688	ABCD4	chr14	-	74764632	74764772	74763035	74763152	74766250	74766378	0.731	0.844	0.775	0.804	0.821	0.759	0.76	0.771	0.822	0.834	0.871	0.763	0.754	0.824	0.803	0.937	0.892	0.907	0.869	0.846	0.878	0.807	0.866	0.771
41	ENSG00000148396	SEC16A	chr9	-	139339503	139339563	139338274	139338352	139341306	139341401	0.573	0.595	0.629	0.698	0.693	0.667	0.623	0.607	0.647	0.763	0.773	0.67	0.633	0.811	0.781	0.9	0.732	0.855	0.79	0.723	0.891	0.702	0.748	0.703
41	ENSG00000148396	SEC16A	chr9	-	139340096	139340171	139338274	139338352	139341306	139341401	0.811	0.785	0.799	0.833	0.874	0.838	0.831	0.858	0.849	0.861	0.878	0.815	0.813	0.913	0.861	0.949	0.888	0.945	0.918	0.857	0.941	0.837	0.846	0.876
42	ENSG00000004866	ST7	chr7	+	116738666	116738869	116593556	116593745	116739815	116739898	0.04	0.027	0.016	0.042	0.037	0.061	0.087	0.024	0.07	0.046	0.09	0.077	0.073	0.053	0.071	0.09	0.125	0.081	0.07	0.057	0.053	0.113	0.074	0.072
42	ENSG00000111300	NAA25	chr12	-	112535044	112535245	112530854	112530940	112546519	112546583	0.03	0.019	0.032	0.039	0.015	0.057	0.032	0.024	0.037	0.048	0.064	0.029	0.044	0.041	0.045	0.114	0.065	0.097	0.091	0.032	0.016	0.059	0.023	0.034
42	ENSG00000122912	SLC25A16	chr10	-	70276840	70276942	70276507	70276600	70287002	70287195	0.547	0.525	0.596	0.434	0.621	0.7	0.711	0.613	0.73	0.621	0.884	0.496	0.811	0.716	0.816	0.807	0.952	0.887	0.816	0.704	0.663	0.742	0.629	0.588
42	ENSG00000122912	SLC25A16	chr10	-	70276840	70277022	70276507	70276600	70287002	70287173	0.573	0.512	0.639	0.444	0.642	0.723	0.737	0.66	0.749	0.702	0.924	0.569	0.838	0.754	0.834	0.819	0.952	0.892	0.855	0.72	0.686	0.76	0.688	0.692
42	ENSG00000183117	CSMD1	chr8	-	2824091	2824268	2823296	2823476	2830638	2830821	0.886	0.855	0.933	0.844	0.909	0.953	0.957	0.954	1	1	1	1	1	1	1	1	1	1	1	0.97	0.932	1	0.969	0.952
43	ENSG00000104728	ARHGEF10	chr8	+	1828213	1828330	1824736	1824900	1830800	1830915	0.32	0.291	0.236	0.38	0.427	0.292	0.376	0.446	0.305	0.43	0.424	0.274	0.416	0.557	0.591	0.339	0.361	0.44	0.502	0.47	0.343	0.573	0.455	0.396
43	ENSG00000112893	MAN2A1	chr5	+	109155920	109156043	109155369	109155588	109159423	109159538	0.973	0.911	0.938	0.933	0.956	0.911	0.988	0.978	1	0.97	0.962	0.938	0.991	1	0.994	0.962	0.979	0.963	0.964	1	1	0.974	0.994	0.954
43	ENSG00000113360	DROSHA	chr5	-	31531556	31531632	31530904	31531031	31532096	31532181	0.724	0.697	0.667	0.715	0.698	0.713	0.755	0.784	0.729	0.718	0.747	0.673	0.774	0.801	0.876	0.672	0.781	0.693	0.824	0.772	0.811	0.81	0.775	0.704
43	ENSG00000157796	WDR19	chr4	+	39226503	39226653	39219602	39219725	39229829	39229977	0.964	0.906	0.947	0.962	0.972	0.932	0.973	1	0.973	0.95	0.979	0.919	0.988	1	1	0.975	0.928	0.973	0.971	0.971	1	0.983	1	0.962
43	ENSG00000221978	CCNL2	chr1	-	1326676	1326955	1326145	1326245	1328058	1328096	0.913	0.813	0.866	0.823	0.894	0.865	0.924	0.971	0.931	0.84	0.893	0.891	0.93	0.962	0.95	0.911	0.936	0.916	0.917	0.964	0.919	0.921	0.977	0.949
44	ENSG00000105053	VRK3	chr19	-	50512492	50512546	50510825	50511083	50519280	50519420	0.871	0.879	0.892	0.92	0.902	0.858	0.919	0.895	0.896	0.906	0.918	0.898	0.871	0.975	0.979	0.949	0.949	0.901	0.927	0.934	0.834	0.964	0.97	0.948
44	ENSG00000105053	VRK3	chr19	-	50512492	50512642	50510825	50511083	50519280	50519420	0.86	0.862	0.875	0.917	0.888	0.86	0.907	0.874	0.889	0.903	0.922	0.905	0.88	0.973	0.976	0.939	0.946	0.897	0.941	0.937	0.853	0.969	0.963	0.948
44	ENSG00000173575	CHD2	chr15	+	93541378	93541491	93540482	93540633	93541728	93541836	0.049	0.083	0.122	0.133	0.151	0.088	0.118	0.098	0.093	0.14	0.13	0.112	0.123	0.11	0.141	0.165	0.161	0.127	0.132	0.129	0.119	0.151	0.133	0.134
44	ENSG00000175662	TOM1L2	chr17	-	17786018	17786177	17782940	17783057	17796974	17797124	0.865	0.941	0.887	0.913	0.914	0.83	0.945	0.918	0.891	0.914	0.948	0.951	0.92	0.929	0.981	0.976	0.969	0.965	0.934	0.948	0.896	0.957	0.964	0.976
44	ENSG00000175662	TOM1L2	chr17	-	17787947	17788082	17782940	17783057	17796974	17797124	0.892	0.948	0.9	0.933	0.927	0.824	0.958	0.93	0.909	0.917	0.955	0.964	0.939	0.934	0.983	0.966	0.97	0.975	0.949	0.952	0.92	0.967	0.969	0.983
45	ENSG00000109685	WHSC1	chr4	+	1944065	1944159	1941380	1941505	1952798	1952930	0.166	0.147	0.113	0.147	0.146	0.14	0.226	0.173	0.226	0.207	0.208	0.201	0.217	0.162	0.199	0.294	0.168	0.24	0.297	0.262	0.276	0.18	0.158	0.19
45	ENSG00000109685	WHSC1	chr4	+	1944065	1944292	1941380	1941505	1952798	1952930	0.19	0.18	0.135	0.17	0.171	0.158	0.259	0.213	0.267	0.248	0.248	0.25	0.29	0.217	0.266	0.314	0.204	0.276	0.325	0.277	0.32	0.228	0.193	0.232
45	ENSG00000124222	STX16	chr20	+	57234678	57234690	57227152	57227194	57242545	57242653	0.684	0.563	0.652	0.516	0.677	0.689	0.593	0.575	0.636	0.724	0.59	0.57	0.775	0.752	0.797	0.778	0.667	0.832	0.811	0.836	0.829	0.748	0.789	0.703
45	ENSG00000140332	TLE3	chr15	-	70358956	70359278	70358482	70358554	70366871	70366934	0.067	0.045	0.073	0.058	0.05	0.128	0.068	0.095	0.095	0.077	0.143	0	0.214	0.077	0.173	0.239	0.055	0.207	0.295	0.159	0.295	0.173	0.218	0.084
45	ENSG00000184939	ZFP90	chr16	+	68573660	68573728	68567600	68567758	68591900	68592027	0.342	0.287	0.298	0.335	0.336	0.272	0.327	0.31	0.411	0.321	0.39	0.316	0.336	0.374	0.439	0.702	0.411	0.499	0.553	0.567	0.411	0.402	0.464	0.32
46	ENSG00000088387	DOCK9	chr13	-	99498773	99498810	99498201	99498314	99500845	99500893	0	0	0.022	0.023	0	0.032	0	0.023	0.054	0.106	0	0	0.038	0.064	0	0.132	0.074	0.215	0.111	0.243	0.132	0.132	0	0
46	ENSG00000141644	MBD1	chr18	-	47800555	47800720	47799933	47800233	47801346	47801415	0.536	0.593	0.547	0.554	0.682	0.605	0.542	0.599	0.64	0.659	0.502	0.747	0.666	0.711	0.62	0.667	0.671	0.735	0.836	0.806	0.762	0.651	0.597	0.584
46	ENSG00000141644	MBD1	chr18	-	47800555	47800723	47799933	47800233	47801346	47801415	0.584	0.634	0.598	0.622	0.719	0.648	0.589	0.649	0.677	0.7	0.557	0.795	0.72	0.753	0.68	0.724	0.739	0.78	0.871	0.837	0.806	0.714	0.639	0.645
46	ENSG00000167842	MIS12	chr17	+	5390876	5391014	5389704	5390004	5391515	5391909	0.239	0.16	0.109	0.048	0.189	0.238	0.162	0.236	0.221	0.226	0.194	0.231	0.22	0.169	0.289	0.162	0.242	0.248	0.563	0.326	0.398	0.363	0.2	0.184
46	ENSG00000184640	2015-09-09	chr17	+	75290855	75290985	75277518	75277636	75303222	75303279	0.031	0.021	0.021	0.03	0.019	0.026	0.023	0.044	0.063	0.039	0.027	0.04	0.049	0.019	0.017	0.016	0.025	0.084	0.088	0.067	0.112	0.039	0.03	0.013
47	ENSG00000041982	TNC	chr9	-	117826074	117826347	117804497	117804620	117835881	117836145	0.93	0.94	0.939	0.979	0.979	0.989	0.916	0.923	0.942	0.983	0.984	0.966	0.983	0.965	0.978	0.966	0.987	0.982	0.953	0.97	0.982	0.99	0.986	0.982
47	ENSG00000066827	ZFAT	chr8	-	135577229	135577395	135545076	135545215	135577575	135577664	0	0.027	0.037	0.074	0.046	0.071	0.05	0.033	0.031	0.064	0.116	0.031	0.022	0.049	0.027	0.051	0.071	0.031	0.018	0.039	0.053	0.1	0.076	0.089
47	ENSG00000074416	MGLL	chr3	-	127429418	127429508	127413817	127414033	127439895	127440006	0.782	0.816	0.797	0.893	0.888	0.859	0.817	0.783	0.772	0.854	0.886	0.815	0.846	0.869	0.842	0.859	0.894	0.887	0.805	0.791	0.853	0.842	0.907	0.922
47	ENSG00000159658	EFCAB14	chr1	-	47154024	47154216	47152455	47152542	47155258	47155363	0.747	0.71	0.736	0.774	0.883	0.864	0.606	0.743	0.778	0.813	0.841	0.83	0.782	0.729	0.78	0.723	0.843	0.879	0.648	0.786	0.739	0.916	0.844	0.876
47	ENSG00000196141	SPATS2L	chr2	+	201303844	201304051	201283972	201284219	201305371	201305507	0.375	0.354	0.362	0.45	0.481	0.437	0.338	0.363	0.356	0.434	0.429	0.414	0.394	0.398	0.422	0.353	0.384	0.389	0.401	0.394	0.393	0.453	0.456	0.429
48	ENSG00000110075	PPP6R3	chr11	+	68272612	68272739	68228205	68228295	68286968	68287119	0.52	0.518	0.688	0.527	0.467	0.497	0.331	0.394	0.373	0.499	0.395	0.487	0.354	0.347	0.399	0.297	0.634	0.385	0.408	0.437	0.374	0.614	0.676	0.63
48	ENSG00000124191	TOX2	chr20	+	42693416	42693497	42682938	42683166	42694351	42694747	0.789	0.81	0.884	0.948	0.76	0.765	0.782	0.701	0.495	0.668	0.702	0.76	0.535	0.633	0.576	0.589	0.833	0.789	0.658	0.751	0.791	0.754	0.863	0.865
48	ENSG00000138758	2015-09-11	chr4	+	77916933	77917091	77871014	77871083	77917577	77917692	0.244	0.244	0.307	0.318	0.271	0.25	0.204	0.207	0.183	0.266	0.181	0.35	0.15	0.165	0.154	0.209	0.274	0.223	0.176	0.214	0.248	0.285	0.231	0.273
48	ENSG00000139496	NUPL1	chr13	+	25883384	25883420	25881943	25882086	25887020	25887170	0.977	0.944	0.98	0.947	0.937	0.952	0.927	0.931	0.916	0.966	0.942	0.911	0.873	0.893	0.865	0.876	0.96	0.961	0.965	0.891	0.985	0.932	0.953	0.98
48	ENSG00000196792	STRN3	chr14	-	31388171	31388312	31382729	31382863	31404368	31404510	0.339	0.3	0.36	0.308	0.348	0.328	0.28	0.254	0.252	0.322	0.292	0.278	0.206	0.25	0.268	0.204	0.289	0.311	0.267	0.325	0.294	0.351	0.334	0.36
49	ENSG00000041982	TNC	chr9	-	117815018	117815294	117810538	117810811	117819431	117819704	0.136	0.082	0.116	0.154	0.147	0.106	0.19	0.155	0.215	0.115	0.13	0.109	0.156	0.152	0.139	0.079	0.092	0.127	0.121	0.096	0.1	0.118	0.095	0.121
49	ENSG00000092871	RFFL	chr17	-	33348389	33348800	33344541	33344625	33353392	33353580	0.725	0.704	0.727	0.826	0.804	0.844	0.861	0.905	0.884	0.812	0.744	0.85	0.818	0.88	0.899	0.74	0.764	0.602	0.746	0.744	0.575	0.716	0.81	0.761
49	ENSG00000149591	TAGLN	chr11	+	117070348	117070545	117070097	117070148	117073717	117073909	0.404	0.341	0.279	1	1	0.225	1	1	1	0.162	0.055	0.205	1	0.404	0.404	0.032	0.088	0.088	0.093	0.123	0.111	0.054	0.133	0.055
49	ENSG00000214078	CPNE1	chr20	-	34243123	34243266	34220716	34220845	34252681	34252823	0.132	0.125	0.166	0.226	0.215	0.219	0.255	0.25	0.248	0.262	0.19	0.22	0.163	0.19	0.239	0.119	0.156	0.137	0.191	0.144	0.169	0.142	0.185	0.158
49	ENSG00000214078	CPNE1	chr20	-	34243123	34243266	34220716	34220845	34252723	34252804	0.196	0.173	0.306	0.314	0.367	0.32	0.396	0.414	0.412	0.424	0.267	0.274	0.298	0.328	0.373	0.255	0.258	0.242	0.289	0.22	0.242	0.315	0.269	0.232
50	ENSG00000115504	EHBP1	chr2	+	63215065	63215173	63206322	63206470	63217850	63217975	0.792	0.797	0.757	0.679	0.666	0.758	0.7	0.778	0.783	0.709	0.714	0.75	0.666	0.653	0.706	0.612	0.661	0.684	0.69	0.624	0.68	0.737	0.682	0.654
50	ENSG00000138073	PREB	chr2	-	27354539	27354699	27353623	27354376	27354877	27354950	0.959	0.974	0.983	0.936	0.968	0.972	0.955	0.958	0.991	0.949	0.886	0.981	0.929	0.961	0.936	0.935	0.948	0.957	0.954	0.905	0.924	0.939	0.896	0.891
50	ENSG00000138073	PREB	chr2	-	27354541	27354699	27353658	27354376	27354877	27354950	0.927	0.955	0.967	0.892	0.945	0.947	0.915	0.931	0.982	0.898	0.79	0.966	0.873	0.931	0.884	0.881	0.915	0.924	0.922	0.83	0.876	0.889	0.823	0.807
50	ENSG00000153250	RBMS1	chr2	-	161138767	161138815	161137824	161137875	161141285	161141379	0.518	0.584	0.476	0.42	0.395	0.512	0.409	0.518	0.497	0.496	0.433	0.396	0.399	0.364	0.469	0.421	0.376	0.442	0.501	0.322	0.326	0.421	0.342	0.363
50	ENSG00000166734	CASC4	chr15	+	44695084	44695252	44673003	44673174	44705533	44707956	0.468	0.478	0.452	0.384	0.359	0.428	0.467	0.423	0.461	0.384	0.376	0.393	0.387	0.409	0.4	0.395	0.414	0.412	0.448	0.361	0.355	0.392	0.353	0.354
51	ENSG00000056097	ZFR	chr5	-	32380180	32380278	32379220	32379316	32385613	32385755	0.957	0.939	0.969	0.938	0.931	0.945	0.963	0.94	0.937	0.931	0.95	0.914	0.9	0.885	0.895	0.93	0.908	0.877	0.914	0.909	0.915	0.942	0.923	0.937
51	ENSG00000072518	MARK2	chr11	+	63675731	63675776	63672257	63672515	63676348	63676956	0.96	0.964	0.972	0.963	0.953	0.952	0.956	0.973	0.942	0.916	0.922	0.897	0.855	0.871	0.86	0.922	0.925	0.916	0.914	0.88	0.915	0.931	0.888	0.946
51	ENSG00000162066	AMDHD2	chr16	+	2578994	2579096	2578452	2578719	2579475	2581423	0.989	0.978	1	0.95	0.958	1	1	0.981	1	0.984	0.948	0.972	0.903	0.868	0.963	0.966	0.96	0.944	0.971	0.96	0.961	0.976	0.933	0.969
51	ENSG00000166971	AKTIP	chr16	-	53536611	53536956	53534129	53534241	53537058	53537142	0.089	0.109	0.079	0.072	0.055	0.038	0.054	0.074	0.029	0.068	0.029	0.042	0.015	0.015	0.014	0.067	0.066	0.019	0.039	0.021	0.047	0.045	0.033	0.073
51	ENSG00000169398	PTK2	chr8	-	141935759	141935848	141900641	141900868	142010978	142011036	1	0.946	0.953	0.915	0.954	1	1	0.91	0.962	0.944	0.918	0.943	0.835	0.845	0.836	0.939	0.974	0.81	0.899	0.838	0.919	0.948	0.934	0.927
52	ENSG00000100294	MCAT	chr22	-	43533086	43533304	43528888	43529492	43537167	43537255	0.741	0.798	0.763	0.752	0.672	0.743	0.686	0.682	0.668	0.629	0.756	0.634	0.716	0.613	0.75	0.641	0.695	0.763	0.658	0.696	0.618	0.651	0.629	0.644
52	ENSG00000126767	ELK1	chrX	-	47509319	47509425	47500630	47500874	47509821	47509990	0.421	0.399	0.411	0.383	0.452	0.438	0.41	0.298	0.403	0.332	0.399	0.321	0.371	0.259	0.407	0.369	0.336	0.388	0.315	0.386	0.205	0.294	0.295	0.321
52	ENSG00000140950	TLDC1	chr16	-	84531024	84531253	84529288	84529519	84531539	84531717	0.093	0.093	0.098	0.103	0.073	0.089	0.07	0.08	0.096	0.035	0.077	0.057	0.064	0.058	0.116	0.057	0.066	0.072	0.021	0.035	0.041	0.072	0.075	0.041
52	ENSG00000155761	SPAG17	chr1	-	118497710	118497853	118496486	118496672	118506421	118506561	0.443	0.346	0.332	0.398	0.09	0.398	0.145	0.137	0.166	0.199	0.23	0.166	0.141	0.13	0.346	0.083	0.241	0.166	0.045	0.036	0.062	0.166	0.181	0.166
52	ENSG00000182912	C21orf90	chr21	+	45938141	45938215	45937098	45937718	45938510	45938639	0.412	0.401	0.375	0.235	0.346	0.315	0.202	0.207	0.352	0.226	0.406	0.202	0.175	0.117	0.305	0.276	0.248	0.291	0.096	0.281	0.133	0.153	0.14	0.235
53	ENSG00000073849	ST6GAL1	chr3	+	186666471	186666726	186648314	186648623	186681572	186681600	0.03	0.017	0.026	0.069	0.041	0.057	0.107	0.099	0.088	0.074	0.107	0.031	0.045	0.094	0.113	nan	0.046	0.039	0.074	0.053	0.048	0.07	0.118	0.05
53	ENSG00000106723	SPIN1	chr9	+	91077410	91077664	91063855	91063904	91083286	91083520	0.881	0.821	0.871	0.877	0.881	0.87	0.918	0.929	0.882	0.882	0.937	0.896	0.937	0.939	0.92	0.871	0.902	0.913	0.879	0.878	0.904	0.874	0.934	0.936
53	ENSG00000133612	AGAP3	chr7	+	150817606	150817654	150817073	150817232	150819811	150819880	0.189	0.114	0.158	0.198	0.214	0.366	0.271	0.354	0.16	0.288	0.403	0.208	0.431	0.396	0.344	0.055	0.269	0.213	0.286	0.234	0.075	0.215	0.512	0.244
53	ENSG00000133612	AGAP3	chr7	+	150817606	150817832	150817073	150817232	150819811	150819965	0.232	0.123	0.141	0.32	0.168	0.307	0.279	0.297	0.238	0.26	0.356	0.193	0.303	0.334	0.395	0.1	0.248	0.223	0.231	0.194	0.15	0.157	0.462	0.381
54	ENSG00000115677	HDLBP	chr2	-	242208243	242208710	242207913	242207956	242212175	242212246	0.107	0.096	0.157	0.333	0.189	0.256	0.286	0.196	0.191	0.232	0.231	0.317	0.205	0.354	0.149	0.134	0.138	0.12	0.185	0.125	0.211	0.081	0.082	0.118
54	ENSG00000115677	HDLBP	chr2	-	242208368	242208710	242207891	242207956	242212175	242212235	0.16	0.149	0.234	0.453	0.294	0.316	0.398	0.299	0.29	0.343	0.355	0.417	0.316	0.498	0.247	0.155	0.227	0.164	0.283	0.197	0.269	0.12	0.122	0.184
54	ENSG00000175334	BANF1	chr11	+	65770314	65770541	65769726	65769984	65770705	65770806	0.199	0.169	0.132	0.262	0.205	0.297	0.262	0.288	0.175	0.282	0.237	0.19	0.268	0.276	0.261	0.164	0.186	0.172	0.236	0.195	0.159	0.124	0.174	0.175
54	ENSG00000197223	C1D	chr2	-	68280192	68280418	68274304	68274451	68290076	68290114	0.105	0.152	0.161	0.427	0.277	0.427	0.264	0.383	0.291	0.143	0.277	0.193	0.208	0.381	0.397	0.194	0.203	0.186	0.277	0.177	0.331	0.185	0.119	0.061
55	ENSG00000072501	SMC1A	chrX	-	53441706	53441819	53440181	53440385	53449440	53449677	0.828	0.789	0.814	0.857	0.797	0.833	0.869	0.864	0.814	0.849	0.826	0.815	0.84	0.872	0.907	1	0.947	0.946	0.72	0.754	0.757	0.912	0.939	0.917
55	ENSG00000092199	HNRNPC	chr14	-	21731825	21731988	21731469	21731495	21737456	21737565	0.162	0.165	0.159	0.165	0.166	0.152	0.157	0.167	0.146	0.19	0.186	0.19	0.163	0.187	0.193	0.164	0.232	0.218	0.142	0.135	0.102	0.227	0.244	0.233
55	ENSG00000163806	SPDYA	chr2	+	29011523	29011675	29006772	29006844	29022064	29022165	0.968	0.873	0.874	0.891	0.899	0.898	0.935	0.934	0.929	0.938	0.902	0.934	0.974	0.926	0.983	0.996	0.977	0.971	0.86	0.891	0.904	0.967	0.968	0.955
55	ENSG00000163806	SPDYA	chr2	+	29016728	29016863	29006772	29006844	29022064	29022165	0.974	0.891	0.895	0.913	0.92	0.909	0.949	0.944	0.94	0.951	0.928	0.954	0.981	0.946	0.987	0.997	0.983	0.979	0.901	0.916	0.936	0.972	0.976	0.961
56	ENSG00000101004	NINL	chr20	-	25456678	25457725	25450626	25450731	25460796	25460903	0.858	0.84	0.888	0.935	1	0.92	0.945	0.974	0.969	0.979	0.939	1	0.97	0.892	0.976	0.857	0.961	0.909	0.938	0.956	1	0.972	0.948	1
56	ENSG00000101004	NINL	chr20	-	25459558	25459842	25450626	25450731	25460796	25460903	0.854	0.816	0.887	0.935	1	0.921	0.948	0.968	0.966	0.979	0.94	1	0.963	0.883	0.973	0.801	0.967	0.883	0.933	0.943	1	0.969	0.942	1
56	ENSG00000113369	ARRDC3	chr5	-	90672437	90672585	90671327	90671430	90674510	90674592	0.842	0.897	0.855	0.909	0.929	0.898	0.968	0.929	0.922	0.954	0.93	0.936	0.943	0.906	0.955	0.868	0.866	0.919	0.946	0.982	0.983	0.941	0.931	0.95
56	ENSG00000170004	CHD3	chr17	+	7798656	7798860	7798234	7798468	7800400	7800612	0.897	0.919	0.88	0.905	0.933	0.917	0.964	0.968	0.92	0.925	0.938	0.935	0.932	0.951	0.927	0.886	0.9	0.921	0.921	0.929	0.973	0.915	0.9	0.928
57	ENSG00000131149	GSE1	chr16	+	85667519	85667738	85646821	85647004	85687883	85688056	0.691	0.758	0.798	0.83	0.746	0.847	0.874	0.768	0.884	0.736	0.652	0.831	0.88	0.878	0.807	1	1	0.977	0.867	0.822	0.873	0.913	0.898	0.944
57	ENSG00000131149	GSE1	chr16	+	85682157	85682357	85646957	85647004	85687883	85688056	0.836	0.875	0.909	0.885	0.882	0.919	0.932	0.852	0.934	0.895	0.82	0.868	0.906	0.933	0.887	1	1	0.979	0.906	0.867	0.904	0.942	0.909	0.957
57	ENSG00000180198	RCC1	chr1	+	28857034	28857127	28856369	28856451	28858314	28858502	0.137	0.143	0.12	0.134	0.123	0.107	0.137	0.097	0.163	0.128	0.129	0.148	0.14	0.139	0.149	0.218	0.188	0.184	0.193	0.141	0.165	0.141	0.13	0.194
57	ENSG00000197971	MBP	chr18	-	74809206	74809430	74778253	74778341	74817166	74817242	0	0.012	0.017	0.022	0.034	0.009	0.016	0.016	0.039	0.012	0	0.01	0	0.018	0.026	0.191	0.114	0.056	0	0	0	0.038	0	0.019
58	ENSG00000013573	DDX11	chr12	+	31238958	31239146	31237902	31238060	31240871	31240917	0.046	0.033	0.037	0.046	0.035	0.062	0.044	0.089	0.074	0.137	0.055	0.047	0.059	0.04	0.139	0.041	0.107	0.118	0.061	0.109	0.155	0.027	0.052	0.04
58	ENSG00000106785	TRIM14	chr9	-	100872350	100872516	100872170	100872266	100881263	100881418	0.25	0.248	0.26	0.255	0.298	0.311	0.322	0.393	0.45	0.386	0.356	0.238	0.346	0.392	0.367	0.35	0.368	0.35	0.525	0.407	0.448	0.246	0.333	0.351
58	ENSG00000184640	2015-09-09	chr17	+	75303222	75303279	75277491	75277636	75398140	75398785	0.863	0.885	0.896	0.872	0.853	0.903	0.884	0.917	0.892	0.918	0.915	0.877	0.903	0.929	0.928	0.907	0.945	0.966	0.926	0.923	0.957	0.922	0.914	0.916
58	ENSG00000198690	FAN1	chr15	+	31202816	31203018	31200320	31200461	31206060	31206294	0.704	0.69	0.703	0.792	0.669	0.773	0.794	0.751	0.885	0.809	0.782	0.707	0.707	0.886	0.945	0.685	0.876	0.794	0.85	0.841	1	0.788	0.814	0.742
59	ENSG00000005810	MYCBP2	chr13	-	77692474	77692654	77672202	77673148	77695507	77695630	0.223	0.25	0.279	0.336	0.271	0.311	0.277	0.241	0.241	0.33	0.359	0.42	0.335	0.321	0.236	0.253	0.387	0.364	0.404	0.346	0.262	0.483	0.379	0.494
59	ENSG00000130779	CLIP1	chr12	-	122831921	122832026	122825299	122826244	122837272	122837333	0.016	0.016	0.023	0.02	0.009	0.031	0.011	0	0.008	0.015	0.056	0.058	0.035	0.049	0.023	0.047	0.029	0.056	0.107	0.045	0	0.082	0.053	0.082
59	ENSG00000158019	BRE	chr2	+	28550140	28550314	28521204	28521358	28561316	28561768	0.042	0.059	0.049	0.085	0.054	0.063	0.057	0.032	0.042	0.062	0.097	0.081	0.087	0.074	0.032	0.051	0.075	0.08	0.114	0.062	0.101	0.138	0.095	0.097
59	ENSG00000198561	CTNND1	chr11	+	57561481	57561553	57529268	57529518	57563048	57563201	0.853	0.855	0.879	0.86	0.855	0.876	0.86	0.865	0.839	0.827	0.879	0.878	0.865	0.88	0.847	0.866	0.847	0.863	0.924	0.88	0.878	0.918	0.903	0.918
60	ENSG00000133943	C14orf159	chr14	+	91636346	91636530	91633568	91633722	91639632	91639783	0.671	0.793	0.738	0.75	0.866	0.773	0.736	0.786	0.794	0.685	0.85	0.763	0.86	0.77	0.873	0.959	0.776	0.813	0.912	0.778	0.904	0.885	0.9	0.882
60	ENSG00000133943	C14orf159	chr14	+	91636346	91636545	91633568	91633722	91639632	91639783	0.744	0.836	0.805	0.837	0.92	0.821	0.826	0.847	0.872	0.766	0.898	0.83	0.908	0.827	0.916	0.97	0.869	0.867	0.944	0.849	0.932	0.918	0.923	0.92
60	ENSG00000173915	USMG5	chr10	-	105153955	105154151	105152127	105152223	105155502	105155780	0.055	0.049	0.051	0.052	0.082	0.038	0.054	0.088	0.09	0.05	0.071	0.058	0.108	0.052	0.124	0.099	0.067	0.084	0.172	0.104	0.08	0.098	0.112	0.206
60	ENSG00000175066	GK5	chr3	-	141903552	141904635	141901764	141901891	141904770	141904831	0.13	0.095	0.076	0.114	0.119	0.069	0.134	0.143	0.124	0.161	0.131	0.161	0.098	0.093	0.296	0.261	0.133	0.075	0.359	0.141	0.385	0.217	0.164	0.246
61	ENSG00000061987	MON2	chr12	+	62959793	62959811	62959016	62959160	62960101	62960230	0.522	0.497	0.607	0.785	0.604	0.794	0.47	0.669	0.701	0.575	0.803	0.747	0.794	0.688	0.692	0.741	0.794	0.724	0.9	0.72	0.844	0.859	0.857	0.834
61	ENSG00000101346	POFUT1	chr20	+	30797873	30797995	30795682	30795868	30803071	30803254	0.759	0.856	0.785	0.82	0.783	0.924	0.784	0.808	0.803	0.781	0.865	0.919	0.818	0.836	0.859	0.89	0.922	0.91	0.908	0.872	0.952	0.83	0.87	0.89
61	ENSG00000114491	UMPS	chr3	+	124453939	124454093	124449298	124449474	124456414	124457086	0.868	0.875	0.864	0.912	0.893	0.932	0.878	0.917	0.909	0.848	0.937	0.954	0.954	0.93	0.899	0.92	0.932	0.892	0.942	0.937	0.964	0.917	0.949	0.89
61	ENSG00000166833	NAV2	chr11	+	20071381	20071447	20070273	20070741	20075625	20075786	0.175	0.164	0.222	0.262	0.265	0.359	0.286	0.24	0.178	0.201	0.335	0.324	0.301	0.224	0.383	0.382	0.391	0.23	0.303	0.239	0.347	0.295	0.316	0.353
62	ENSG00000134864	GGACT	chr13	-	101185816	101186028	101183809	101184855	101236078	101236251	0.086	0.064	0.036	0.128	0.138	0.077	0.074	0.078	0.044	0.194	0.114	0.198	0.098	0.04	0.151	0.177	0.154	0.137	0.085	0.155	0.177	0.213	0.189	0.136
62	ENSG00000144504	ANKMY1	chr2	-	241448764	241448872	241446976	241447108	241452218	241452359	0.164	0.079	0.192	0.125	0.322	0.24	0.24	0.253	0.18	0.559	0.655	0.533	0.165	0.213	0.559	0.454	0.526	0.095	0.192	0.52	0.655	0.416	0.781	0.397
62	ENSG00000153113	CAST	chr5	+	96062497	96062563	96058342	96058402	96063192	96063234	0.021	0.015	0.015	0.03	0.032	0.017	0.014	0.004	0.06	0.061	0.106	0.072	0.022	0.037	0.031	0.077	0.116	0.066	0.077	0.053	0.13	0.104	0.091	0.06
62	ENSG00000160439	RDH13	chr19	-	55562067	55562370	55560024	55560131	55568020	55568176	0.178	0.155	0.135	0.178	0.217	0.251	0.169	0.134	0.241	0.245	0.254	0.202	0.156	0.183	0.198	0.185	0.285	0.24	0.219	0.235	0.315	0.241	0.213	0.228
63	ENSG00000104870	FCGRT	chr19	+	50028713	50028830	50027763	50028033	50029266	50029590	0.919	0.916	0.962	0.93	0.94	0.91	0.971	0.989	0.978	0.977	0.973	0.973	0.986	0.973	0.976	0.989	0.972	0.993	0.973	0.977	0.986	0.975	0.982	0.975
63	ENSG00000140859	KIFC3	chr16	-	57793639	57793748	57792649	57792821	57794637	57794867	0.531	0.565	0.667	0.634	0.654	0.486	0.768	0.864	0.597	1	0.897	0.791	0.876	0.94	0.863	0.776	0.83	0.754	0.731	0.81	0.876	0.88	0.919	0.81
63	ENSG00000206530	WDR52	chr3	-	113063362	113063559	113060590	113060765	113077591	113077722	0.492	0.355	0.565	0.434	0.613	0.466	0.689	0.76	0.504	0.832	0.625	0.601	0.673	0.753	0.588	0.844	0.741	0.651	0.766	0.689	0.67	0.805	0.751	0.656
63	ENSG00000265681	RPL17	chr18	-	47017721	47017815	47017162	47017297	47017901	47017956	0.773	0.755	0.835	0.743	0.743	0.793	0.877	0.865	0.86	0.85	0.81	0.861	0.842	0.877	0.829	0.917	0.868	0.917	0.91	0.815	0.927	0.946	0.858	0.833
64	ENSG00000035928	RFC1	chr4	-	39308211	39308321	39306433	39306548	39313064	39313169	0.832	0.827	0.789	0.837	0.806	0.83	0.84	0.816	0.823	0.862	0.864	0.897	0.916	0.896	0.897	0.915	0.899	0.822	0.858	0.905	0.824	0.844	0.917	0.854
64	ENSG00000035928	RFC1	chr4	-	39310255	39310652	39306433	39306548	39313064	39313169	0.858	0.874	0.844	0.883	0.87	0.871	0.885	0.853	0.858	0.897	0.903	0.934	0.933	0.926	0.922	0.931	0.924	0.867	0.889	0.926	0.845	0.872	0.944	0.894
64	ENSG00000124275	MTRR	chr5	+	7873485	7873625	7870882	7871036	7875370	7875488	0.369	0.452	0.385	0.424	0.419	0.488	0.461	0.546	0.581	0.536	0.549	0.617	0.604	0.699	0.52	0.705	0.558	0.532	0.486	0.602	0.516	0.57	0.594	0.52
64	ENSG00000124275	MTRR	chr5	+	7873485	7873639	7870882	7871036	7875370	7875488	0.532	0.624	0.546	0.573	0.575	0.637	0.58	0.683	0.726	0.647	0.65	0.715	0.7	0.784	0.652	0.787	0.707	0.672	0.614	0.708	0.647	0.707	0.715	0.641
65	ENSG00000015133	CCDC88C	chr14	-	91751738	91752180	91749672	91749861	91755448	91755675	0.405	0.309	0.423	0.444	0.449	0.5	0.379	0.491	0.416	0.551	0.396	0.547	0.571	0.704	0.624	0.567	0.463	0.481	0.517	0.568	0.499	0.557	0.472	0.413
65	ENSG00000155508	CNOT8	chr5	+	154242766	154242955	154238105	154238328	154244751	154244800	0.888	0.867	0.891	0.948	0.893	0.968	0.942	0.92	0.873	0.991	0.98	0.938	0.954	0.984	0.992	0.917	0.991	0.91	0.968	0.939	0.965	0.899	0.898	0.92
65	ENSG00000184428	TOP1MT	chr8	-	144416277	144416455	144413393	144413509	144416909	144416965	0.031	0.039	0.028	0.058	0.039	0.055	0.076	0.075	0.051	0.089	0.053	0.081	0.055	0.082	0.125	0.064	0.093	0.048	0.053	0.065	0.094	0.034	0.04	0.051
65	ENSG00000233098	RP11-344E13.3	chr17	+	20790904	20791162	20771745	20771998	20795542	20795745	0.624	0.602	0.647	0.742	0.696	0.803	0.742	0.776	0.771	0.864	0.774	0.783	0.762	0.867	0.846	0.851	0.793	0.802	0.794	0.764	0.81	0.754	0.755	0.698
66	ENSG00000087470	DNM1L	chr12	+	32891197	32891230	32890038	32890095	32892997	32893174	0.787	0.882	0.878	0.743	0.754	0.802	0.794	0.882	0.814	0.704	0.646	0.562	0.635	0.703	0.703	0.815	0.604	0.737	0.706	0.794	0.815	0.698	0.762	0.779
66	ENSG00000104936	DMPK	chr19	-	46274228	46274314	46273104	46273898	46274825	46274923	0.7	0.822	0.917	0.83	0.784	0.79	0.809	0.888	0.808	0.526	0.627	0.637	0.78	0.67	0.694	0.731	0.626	0.698	0.75	0.766	0.779	0.698	0.735	0.731
66	ENSG00000104936	DMPK	chr19	-	46274228	46274318	46272993	46273898	46274825	46274923	0.69	0.817	0.912	0.827	0.776	0.777	0.808	0.884	0.8	0.51	0.613	0.624	0.772	0.661	0.688	0.718	0.625	0.685	0.74	0.757	0.768	0.687	0.721	0.723
66	ENSG00000137807	KIF23	chr15	+	69717620	69717662	69715497	69715668	69718408	69718521	0.591	0.529	0.604	0.462	0.545	0.454	0.456	0.518	0.513	0.436	0.378	0.375	0.586	0.424	0.385	0.397	0.212	0.415	0.428	0.585	0.563	0.384	0.535	0.487
67	ENSG00000090060	PAPOLA	chr14	+	97026985	97027048	97022511	97022750	97029155	97029230	0.923	0.935	0.922	0.856	0.888	0.884	0.875	0.828	0.857	0.868	0.884	0.89	0.865	0.901	0.87	0.856	0.892	0.911	0.934	0.928	0.922	0.921	0.88	0.934
67	ENSG00000100523	DDHD1	chr14	-	53518561	53518645	53510685	53513667	53521155	53521347	0.692	0.694	0.719	0.587	0.589	0.663	0.399	0.457	0.528	0.474	0.545	0.516	0.369	0.576	0.567	0.55	0.799	0.637	0.636	0.636	0.623	0.652	0.543	0.575
67	ENSG00000136877	FPGS	chr9	+	130570836	130570984	130570512	130570590	130571078	130571168	0.959	0.975	0.953	0.915	0.935	0.933	0.881	0.895	0.877	0.929	0.911	0.932	0.9	0.885	0.911	0.919	0.964	0.95	0.938	0.961	0.975	0.946	0.887	0.943
67	ENSG00000156876	SASS6	chr1	-	100553694	100553792	100551091	100551186	100568510	100568639	1	0.973	0.988	1	0.897	0.984	0.911	0.868	0.941	0.848	0.914	0.931	0.91	1	0.836	0.879	1	0.906	1	1	1	1	0.96	0.98
68	ENSG00000113649	TCERG1	chr5	+	145860712	145860763	145859590	145859657	145862154	145862290	0.323	0.283	0.214	0.179	0.241	0.128	0.117	0.057	0.218	0.192	0.188	0.212	0.07	0.064	0.153	0.116	0.163	0.131	0.197	0.184	0.109	0.171	0.167	0.167
68	ENSG00000119772	DNMT3A	chr2	-	25472525	25472593	25470905	25471121	25475062	25475180	0.429	0.511	0.321	0.332	0.445	0.196	0.173	0.32	0.355	0.458	0.455	0.503	0.218	0.193	0.247	0.482	0.336	0.188	0.177	0.401	0.104	0.279	0.174	0.341
68	ENSG00000125970	RALY	chr20	+	32652849	32652966	32581485	32581937	32659871	32660136	0.395	0.323	0.236	0.275	0.361	0.221	0.198	0.259	0.311	0.365	0.23	0.333	0.173	0.108	0.15	0.248	0.24	0.204	0.181	0.202	0.143	0.179	0.265	0.237
68	ENSG00000176884	GRIN1	chr9	+	140059637	140059748	140058210	140058356	140062225	140063207	0.685	0.678	0.555	0.671	0.536	0.483	0.433	0.461	0.507	0.558	0.47	0.489	0.358	0.405	0.483	0.443	0.494	0.45	0.515	0.507	0.318	0.455	0.542	0.565
69	ENSG00000132199	ENOSF1	chr18	-	677344	677444	675320	675402	683245	683380	0.651	0.727	0.62	0.562	0.706	0.548	0.426	0.428	0.482	0.631	0.546	0.537	0.456	0.466	0.396	0.639	0.496	0.564	0.58	0.492	0.575	0.576	0.549	0.596
69	ENSG00000132199	ENOSF1	chr18	-	677742	677872	675320	675402	683245	683380	0.456	0.596	0.53	0.382	0.624	0.341	0.382	0.311	0.32	0.451	0.46	0.335	0.278	0.367	0.352	0.419	0.364	0.377	0.365	0.353	0.335	0.495	0.366	0.49
69	ENSG00000132199	ENOSF1	chr18	-	678695	678737	675320	675402	683245	683380	0.767	0.783	0.738	0.676	0.822	0.706	0.561	0.62	0.467	0.669	0.754	0.695	0.618	0.652	0.585	0.714	0.655	0.731	0.691	0.651	0.67	0.708	0.657	0.733
69	ENSG00000167670	CHAF1A	chr19	+	4418016	4418073	4408899	4409756	4422562	4422792	0.952	0.966	0.958	0.927	0.983	0.901	0.875	0.897	0.795	1	0.979	0.939	0.878	0.947	0.933	0.947	0.92	0.928	0.927	0.939	0.955	0.968	0.919	0.948
70	ENSG00000064607	SUGP2	chr19	-	19104446	19104549	19101696	19101958	19105174	19105295	0.909	0.843	0.774	0.808	0.786	0.784	0.704	0.725	0.689	0.783	0.743	0.762	0.648	0.659	0.601	0.653	0.776	0.718	0.721	0.675	0.579	0.853	0.794	0.679
70	ENSG00000064607	SUGP2	chr19	-	19104456	19104549	19101698	19101958	19105174	19106089	0.894	0.835	0.762	0.792	0.767	0.77	0.68	0.726	0.678	0.752	0.725	0.747	0.624	0.639	0.568	0.644	0.767	0.673	0.731	0.668	0.563	0.838	0.775	0.659
70	ENSG00000100888	CHD8	chr14	-	21905059	21905124	21899969	21900017	21905352	21905424	0.552	0.536	0.419	0.639	0.528	0.536	0.329	0.377	0.458	0.341	0.377	0.356	0.238	0.334	0.372	0.35	0.409	0.359	0.303	0.215	0.168	0.511	0.485	0.464
70	ENSG00000137959	IFI44L	chr1	+	79093590	79094078	79086087	79086256	79094635	79094684	0.223	0.253	0.253	0.317	0.169	0.237	0.172	0.236	0.177	0.187	0.202	0.249	0.162	0.156	0.148	0.162	0.213	0.178	0.213	0.208	0.141	0.226	0.225	0.188
71	ENSG00000114346	ECT2	chr3	+	172473272	172473365	172473084	172473164	172474772	172474920	0.488	0.544	0.543	0.49	0.382	0.502	0.363	0.34	0.365	0.467	0.466	0.491	0.365	0.418	0.464	0.35	0.536	0.453	0.485	0.468	0.372	0.597	0.524	0.382
71	ENSG00000123562	MORF4L2	chrX	-	102939608	102939657	102933426	102933548	102940098	102940188	0.803	0.808	0.796	0.75	0.733	0.803	0.651	0.676	0.676	0.743	0.819	0.749	0.742	0.692	0.715	0.718	0.795	0.779	0.758	0.771	0.729	0.765	0.754	0.743
71	ENSG00000182670	TTC3	chr21	+	38529462	38529516	38528956	38529208	38532000	38532047	0.226	0.287	0.298	0.223	0.271	0.248	0.113	0.159	0.129	0.249	0.248	0.204	0.152	0.15	0.098	0.138	0.267	0.2	0.329	0.224	0.158	0.226	0.196	0.169
71	ENSG00000197586	ENTPD6	chr20	+	25187157	25187226	25176336	25176503	25187711	25188033	0.711	0.683	0.691	0.685	0.688	0.716	0.61	0.51	0.666	0.724	0.685	0.618	0.55	0.601	0.587	0.613	0.638	0.641	0.76	0.705	0.648	0.762	0.626	0.651
72	ENSG00000100241	SBF1	chr22	-	50895462	50895540	50894920	50895102	50897683	50897821	0.591	0.489	0.526	0.478	0.538	0.451	0.464	0.446	0.398	0.429	0.459	0.491	0.409	0.382	0.367	0.427	0.497	0.503	0.536	0.519	0.439	0.479	0.534	0.445
72	ENSG00000105879	CBLL1	chr7	+	107392989	107393062	107389324	107389492	107393855	107393956	0.182	0.101	0.171	0.142	0.134	0.119	0.133	0.084	0.067	0.121	0.1	0.124	0.102	0.023	0.1	0.07	0.123	0.081	0.136	0.126	0.13	0.111	0.097	0.091
72	ENSG00000148339	SLC25A25	chr9	+	130861553	130861664	130860815	130861004	130863374	130863501	0.131	0.084	0.085	0.021	0.061	0.013	0.06	0	0.03	0.027	0.064	0.077	0.01	0	0.037	0	0.043	0.091	0.072	0.067	0.085	0.035	0.057	0.022
72	ENSG00000158019	BRE	chr2	+	28115249	28115315	28113658	28113709	28117399	28117551	0.186	0.15	0.197	0.175	0.137	0.178	0.15	0.098	0.049	0.119	0.115	0.17	0.112	0.088	0.084	0.129	0.137	0.15	0.145	0.133	0.152	0.112	0.132	0.133
73	ENSG00000105699	LSR	chr19	+	35752827	35752884	35749847	35749967	35753448	35753595	0.196	0.205	0.173	0.158	0.17	0.151	0.14	0.138	0.12	0.128	0.127	0.139	0.118	0.1	0.076	0.162	0.125	0.112	0.12	0.146	0.249	0.158	0.175	0.181
73	ENSG00000156253	RWDD2B	chr21	-	30381915	30382013	30380715	30380942	30391531	30391671	0.166	0.135	0.192	0.185	0.141	0.103	0.092	0.074	0.105	0.091	0.101	0.126	0.109	0.081	0.07	0.134	0.087	0.082	0.089	0.11	0.198	0.13	0.134	0.203
73	ENSG00000156253	RWDD2B	chr21	-	30381947	30382013	30380715	30380942	30391531	30391681	0.117	0.116	0.175	0.13	0.13	0.077	0.096	0.052	0.061	0.096	0.098	0.132	0.103	0.064	0.037	0.128	0.069	0.051	0.097	0.081	0.164	0.131	0.149	0.16
73	ENSG00000206573	SETD5-AS1	chr3	-	9437189	9437263	9432995	9433510	9439107	9439188	0.253	0.3	0.244	0.35	0.316	0.186	0.236	0.158	0.134	0.286	0.309	0.164	0.149	0.085	0.072	0.305	0.24	0.167	0.226	0.269	0.334	0.242	0.328	0.245
74	ENSG00000011426	ANLN	chr7	+	36456688	36456799	36455366	36455493	36458852	36459088	0.725	0.757	0.729	0.705	0.69	0.711	0.728	0.712	0.682	0.691	0.73	0.717	0.562	0.634	0.646	0.777	0.711	0.684	0.719	0.687	0.738	0.748	0.721	0.736
74	ENSG00000103194	USP10	chr16	+	84766658	84766711	84733609	84733717	84767040	84767109	0.19	0.252	0.2	0.185	0.177	0.139	0.115	0.16	0.099	0.098	0.181	0.127	0.059	0.092	0.078	0.16	0.137	0.072	0.197	0.127	0.151	0.174	0.192	0.149
74	ENSG00000136840	ST6GALNAC4	chr9	-	130678686	130678773	130676934	130677120	130679104	130679297	0.829	0.86	0.892	0.84	0.816	0.766	0.804	0.773	0.784	0.876	0.821	0.819	0.741	0.749	0.744	0.84	0.843	0.814	0.764	0.729	0.809	0.81	0.771	0.804
74	ENSG00000197381	ADARB1	chr21	+	46554629	46554747	46548316	46548488	46591524	46591599	0.457	0.727	0.622	0.359	0.426	0.382	0.358	0.509	0.229	0.543	0.691	0.556	0.256	0.338	0.196	0.573	0.442	0.442	0.4	0.303	0.503	0.487	0.597	0.48
75	ENSG00000070718	AP3M2	chr8	+	42011995	42012054	42010463	42010623	42012133	42012195	0.215	0.22	0.195	0.179	0.222	0.119	0.271	0.284	0.133	0.108	0.074	0.142	0.114	0.054	0.087	0.052	0.175	0.175	0.049	0.171	0.258	0.065	0.092	0.027
75	ENSG00000091039	OSBPL8	chr12	-	76853638	76853675	76844630	76844768	76881289	76881398	0.385	0.277	0.395	0.281	0.324	0.317	0.434	0.341	0.228	0.285	0.095	0.272	0.339	0.312	0.335	0.136	0.266	0.252	0.039	0.154	0.531	0.173	0.182	0.13
75	ENSG00000171469	ZNF561	chr19	-	9728296	9728434	9727720	9727847	9728766	9728855	0.347	0.358	0.472	0.386	0.402	0.257	0.456	0.415	0.329	0.417	0.304	0.304	0.331	0.353	0.222	0.21	0.315	0.457	0.285	0.305	0.417	0.19	0.187	0.194
75	ENSG00000171469	ZNF561	chr19	-	9728296	9728444	9727727	9727847	9728766	9728855	0.302	0.336	0.421	0.35	0.424	0.219	0.394	0.409	0.295	0.44	0.294	0.294	0.247	0.324	0.214	0.336	0.219	0.388	0.299	0.247	0.432	0.183	0.152	0.195
76	ENSG00000058799	YIPF1	chr1	-	54354916	54355136	54354579	54354659	54355385	54355462	0.491	0.445	0.447	0.439	0.468	0.516	0.545	0.5	0.589	0.397	0.388	0.394	0.455	0.301	0.447	0.248	0.473	0.516	0.224	0.318	0.206	0.473	0.34	0.508
76	ENSG00000089682	RBM41	chrX	-	106359380	106359474	106359091	106359284	106359879	106359998	0.342	0.268	0.337	0.27	0.376	0.274	0.312	0.28	0.343	0.29	0.253	0.218	0.253	0.275	0.385	0.227	0.287	0.293	0.219	0.143	0.157	0.238	0.2	0.276
76	ENSG00000183305	MAGEA2B	chrX	+	151883335	151883646	151883135	151883171	151884445	151884565	0.142	0.107	0.087	0.104	0.134	0.066	0.099	0.087	0.169	0.08	0.073	0.085	0.09	0.057	0.131	0.068	0.076	0.086	0.073	0.067	0.03	0.085	0.083	0.104
76	ENSG00000221994	ZNF630	chrX	-	47920197	47920324	47919828	47919924	47926259	47926449	0.86	0.941	0.918	0.73	1	0.803	0.734	0.851	0.942	0.932	0.597	0.763	0.912	0.811	0.904	0.593	0.848	1	0.646	0.544	0.702	0.811	0.706	0.866
77	ENSG00000125814	NAPB	chr20	-	23375775	23375822	23375558	23375636	23377708	23377825	0.952	0.834	0.913	0.732	0.954	0.973	0.712	0.799	0.79	0.674	0.683	0.756	0.653	0.758	0.63	0.48	0.811	0.718	0.715	0.915	0.7	0.778	0.839	0.912
77	ENSG00000160200	CBS	chr21	-	44476167	44476209	44473302	44474093	44476912	44476997	0.144	0.158	0.17	0.094	0.099	0.126	0.099	0.102	0.072	0.11	0.095	0.16	0.066	0.087	0.064	0.092	0.083	0.074	0.116	0.127	0.106	0.084	0.099	0.104
77	ENSG00000176731	C8orf59	chr8	-	86131551	86131592	86129614	86129731	86132534	86132604	0.2	0.169	0.218	0.122	0.144	0.173	0.137	0.146	0.142	0.145	0.15	0.154	0.107	0.102	0.114	0.145	0.13	0.144	0.14	0.132	0.131	0.133	0.18	0.176
77	ENSG00000219545	AC006465.3	chr7	+	7715732	7715839	7712939	7713084	7841300	7841374	0.306	0.192	0.557	0.143	0.206	0.309	0.11	0.167	0.149	0.059	0.161	0.161	0.065	0.074	0.13	0.053	0.131	0.105	0.173	0.262	0.218	0.157	0.115	0.162
78	ENSG00000102181	CD99L2	chrX	-	149984751	149984928	149984479	149984551	149999703	149999766	0.194	0.224	0.266	0.037	0.666	0.072	0.024	0.197	0.043	0.087	0.09	0.144	0.075	0.088	0.059	0.094	0.106	0.038	0.099	0.066	0.067	0.096	0.05	0.134
78	ENSG00000102287	GABRE	chrX	-	151129754	151129837	151128310	151128448	151130894	151131115	1	0.627	1	0	nan	0	0.123	nan	0	nan	0.272	0	0.144	0.219	0	0	0.085	0	0.032	0	0	0.134	0.077	0.058
78	ENSG00000153208	MERTK	chr2	+	112778180	112778231	112776989	112777099	112778998	112779158	0.082	0.088	0.103	0.023	0.149	0.045	0.024	0	0.027	0.031	0.019	0	0.037	0.025	0.026	0.025	0.036	0	0.022	0.029	0.027	0.011	0	0.011
78	ENSG00000160570	DEDD2	chr19	-	42706202	42706224	42703616	42703981	42713851	42713992	0.228	0.208	0.315	0.215	0.292	0	0.108	0.078	0.033	0.12	0.152	0.091	0.086	0.098	0.091	0.143	0.183	0.043	0.185	0.149	0.185	0.211	0.04	0.121
79	ENSG00000105223	PLD3	chr19	+	40871459	40871492	40854490	40854631	40872325	40872417	0.981	1	0.961	0.907	0.914	0.813	0.961	0.977	0.891	0.831	0.792	1	0.851	0.8	0.683	0.752	0.808	0.685	0.813	0.714	0.803	0.766	0.859	0.891
79	ENSG00000105223	PLD3	chr19	+	40871459	40871837	40854578	40854631	40872325	40872417	0.99	1	0.988	0.96	0.965	0.945	0.984	0.992	0.971	0.945	0.907	1	0.961	0.916	0.865	0.932	0.935	0.916	0.931	0.89	0.929	0.951	0.948	0.957
79	ENSG00000105223	PLD3	chr19	+	40871624	40871837	40854413	40854631	40872325	40872417	0.993	1	0.991	0.969	0.973	0.955	0.986	0.993	0.977	0.96	0.927	1	0.973	0.939	0.904	0.958	0.958	0.942	0.957	0.93	0.955	0.97	0.966	0.973
79	ENSG00000122515	ZMIZ2	chr7	+	44799749	44799827	44798879	44799059	44800023	44800192	0.411	0.349	0.445	0.324	0.372	0.329	0.326	0.395	0.339	0.332	0.294	0.294	0.288	0.332	0.182	0.279	0.314	0.275	0.25	0.28	0.367	0.322	0.31	0.317
80	ENSG00000108946	PRKAR1A	chr17	+	66511127	66511260	66508590	66508689	66511534	66511717	0.199	0.209	0.206	0.263	0.285	0.282	0.182	0.179	0.16	0.213	0.26	0.201	0.142	0.142	0.165	0.193	0.179	0.217	0.133	0.157	0.152	0.172	0.133	0.149
80	ENSG00000114779	ABHD14B	chr3	-	52005827	52005908	52005475	52005714	52007980	52008065	0.247	0.256	0.262	0.246	0.365	0.374	0.193	0.234	0.176	0.202	0.212	0.159	0.141	0.226	0.185	0.171	0.229	0.194	0.139	0.151	0.171	0.161	0.154	0.134
80	ENSG00000143373	ZNF687	chr1	+	151257681	151258550	151254787	151254871	151258750	151260882	0.221	0.198	0.179	0.436	0.321	0.384	0.317	0.291	0.227	0.23	0.201	0.243	0.2	0.198	0.186	0.183	0.241	0.185	0.163	0.179	0.206	0.213	0.205	0.183
80	ENSG00000231107	RP11-389K14.3	chr9	-	93147297	93147865	93145891	93146003	93195712	93195787	0.118	0.143	0.124	0.221	0.192	0.207	0.111	0.128	0.108	0.138	0.158	0.151	0.102	0.089	0.147	0.113	0.096	0.149	0.091	0.1	0.083	0.084	0.112	0.129
81	ENSG00000111665	CDCA3	chr12	-	6959996	6960173	6959630	6959760	6960385	6960416	1	0.989	0.989	0.966	0.97	1	1	0.964	0.978	0.986	0.987	1	1	0.809	1	0.955	0.982	0.945	0.965	0.893	0.864	1	0.941	0.962
81	ENSG00000112851	ERBB2IP	chr5	+	65370851	65371058	65349233	65350779	65372143	65372236	0.978	0.995	0.983	0.949	0.971	0.978	0.972	0.96	0.966	0.967	0.943	0.981	0.953	0.917	0.963	0.931	0.972	0.871	0.944	0.942	0.912	0.937	0.945	0.941
81	ENSG00000112851	ERBB2IP	chr5	+	65370929	65371058	65349233	65350779	65372143	65372236	0.962	0.99	0.971	0.915	0.947	0.958	0.95	0.932	0.938	0.945	0.896	0.968	0.924	0.854	0.939	0.881	0.949	0.808	0.908	0.905	0.863	0.894	0.913	0.911
81	ENSG00000140374	ETFA	chr15	-	76584959	76585041	76584771	76584854	76587931	76588078	0.929	0.975	0.966	0.904	0.926	0.936	0.904	0.916	0.928	0.919	0.925	0.944	0.949	0.872	0.921	0.901	0.933	0.899	0.914	0.897	0.866	0.888	0.97	0.886
82	ENSG00000061273	HDAC7	chr12	-	48186320	48186452	48185653	48185787	48187151	48187325	0.093	0.111	0.105	0.185	0.128	0.199	0.214	0.218	0.157	0.141	0.185	0.14	0.199	0.195	0.146	0.108	0.239	0.141	0.146	0.152	0.149	0.169	0.18	0.233
82	ENSG00000140416	TPM1	chr15	+	63353911	63353987	63353396	63353472	63354413	63354476	0.047	0.067	0.088	0.118	0.07	0.125	0.147	0.125	0.117	0.114	0.088	0.064	0.15	0.147	0.125	0.056	0.109	0.097	0.068	0.086	0.075	0.152	0.104	0.127
82	ENSG00000258653	RP5-1021I20.4	chr14	+	74389195	74389400	74387682	74387808	74390097	74390225	0.023	0.041	0.024	0.045	0.024	0.054	0.177	0.101	0.085	0.044	0.043	0.047	0.087	0.073	0.084	0.048	0.071	0.08	0.012	0.063	0.09	0.083	0.05	0.074
83	ENSG00000042088	TDP1	chr14	+	90422921	90423144	90422380	90422622	90429451	90430017	0.85	0.886	0.667	0.873	0.847	0.932	0.934	0.905	0.891	0.97	1	1	0.936	1	1	0.878	0.892	0.967	0.802	0.905	0.818	1	1	1
83	ENSG00000065427	KARS	chr16	-	75678180	75678360	75675461	75675621	75681361	75681553	0.933	0.945	0.924	0.948	0.945	0.96	0.979	0.961	0.976	0.96	0.959	0.978	0.971	1	0.974	0.943	0.948	0.96	0.934	0.951	0.937	0.972	1	0.993
83	ENSG00000182165	TP53TG1	chr7	-	86974358	86974549	86970838	86971000	86974620	86974831	0.546	0.551	0.507	0.58	0.552	0.607	0.692	0.639	0.684	0.636	0.645	0.703	0.655	0.709	0.667	0.599	0.565	0.608	0.525	0.658	0.658	0.643	0.661	0.728
84	ENSG00000115685	PPP1R7	chr2	+	242092890	242093019	242088990	242089123	242097221	242097277	0.869	0.969	0.934	0.942	0.913	0.964	0.985	0.969	0.964	0.986	0.988	0.964	0.99	0.985	1	0.976	0.933	0.928	0.981	0.942	0.961	0.886	0.893	1
84	ENSG00000160570	DEDD2	chr19	-	42720831	42721197	42719284	42719404	42721783	42721868	0.448	0.558	0.528	0.521	0.506	0.663	0.753	0.745	0.658	0.648	0.677	0.677	0.809	0.742	0.71	0.686	0.656	0.609	0.625	0.565	0.564	0.625	0.533	0.623
84	ENSG00000239779	WBP1	chr2	+	74686604	74686689	74685576	74685798	74686769	74686872	0.173	0.184	0.131	0.183	0.142	0.3	0.327	0.238	0.248	0.235	0.256	0.18	0.243	0.313	0.233	0.233	0.276	0.136	0.258	0.228	0.236	0.189	0.192	0.24
85	ENSG00000127334	DYRK2	chr12	+	68043576	68043725	68042500	68042962	68050885	68059186	0.727	0.684	0.69	0.774	0.791	0.656	0.837	0.811	0.921	0.594	0.537	0.744	0.746	0.802	0.785	0.678	0.751	0.622	0.796	0.823	0.702	0.742	0.891	0.731
85	ENSG00000143624	INTS3	chr1	+	153733495	153733585	153733302	153733394	153734045	153734152	0.045	0.056	0.016	0.057	0.04	0.03	0.08	0.116	0.129	0.015	0.06	0.034	0.135	0.149	0.089	0.037	0.068	0.058	0.085	0.07	0.109	0.055	0.13	0.049
85	ENSG00000175193	PARL	chr3	-	183551511	183551613	183551279	183551377	183558357	183558428	0.779	0.816	0.803	0.872	0.833	0.794	0.907	0.892	0.926	0.802	0.82	0.87	0.868	0.891	0.858	0.811	0.83	0.84	0.897	0.859	0.864	0.849	0.879	0.835
86	ENSG00000104756	KCTD9	chr8	-	25303595	25303766	25298092	25298189	25315714	25315992	0.565	0.612	0.644	0.59	0.372	0.575	0.705	0.703	0.842	0.626	0.789	0.621	0.773	0.885	0.921	0.499	0.413	0.751	0.558	0.473	0.905	0.662	0.551	0.5
86	ENSG00000104756	KCTD9	chr8	-	25303644	25303766	25298092	25298189	25315714	25315983	0.649	0.667	0.708	0.651	0.442	0.649	0.794	0.769	0.874	0.706	0.831	0.682	0.815	0.91	0.94	0.647	0.493	0.809	0.62	0.535	0.922	0.7	0.638	0.528
86	ENSG00000154814	OXNAD1	chr3	+	16313651	16313828	16313165	16313229	16327848	16327955	0.017	0.01	0.015	0.046	0.025	0.023	0.069	0.047	0.069	0.049	0.097	0.047	0.064	0.094	0.041	0	0	0.061	0	0.036	0.065	0.03	0.029	0.054
87	ENSG00000107521	HPS1	chr10	-	100190887	100191048	100190327	100190427	100193696	100193848	0.64	0.715	0.799	0.731	0.715	0.576	0.942	0.947	0.937	0.668	0.833	0.797	0.917	0.849	0.834	0.848	0.86	0.874	0.859	0.891	0.762	0.884	0.774	0.815
87	ENSG00000113810	SMC4	chr3	+	160130317	160130637	160130113	160130241	160131260	160131371	0.089	0.098	0.122	0.087	0.067	0.073	0.107	0.125	0.139	0.075	0.119	0.075	0.161	0.129	0.184	0.118	0.137	0.14	0.088	0.106	0.085	0.102	0.09	0.096
87	ENSG00000145293	ENOPH1	chr4	+	83372195	83372398	83369072	83369174	83375874	83376007	0.895	0.918	0.9	0.901	0.878	0.88	0.929	0.932	0.951	0.889	0.904	0.922	0.966	0.958	0.941	0.932	0.9	0.942	0.917	0.951	0.936	0.893	0.89	0.927
88	ENSG00000017260	ATP2C1	chr3	+	130613433	130613619	130612811	130613181	130649259	130649370	0.57	0.695	0.608	0.801	0.734	0.717	0.737	0.803	0.826	0.747	0.7	0.684	0.809	0.684	0.691	0.789	0.523	0.582	0.633	0.821	0.609	0.627	0.744	0.727
88	ENSG00000017260	ATP2C1	chr3	+	130613574	130613619	130613025	130613181	130649259	130649370	0.734	0.821	0.777	0.898	0.865	0.85	0.857	0.898	0.908	0.886	0.845	0.83	0.906	0.837	0.833	0.887	0.706	0.77	0.809	0.924	0.77	0.811	0.879	0.852
88	ENSG00000151012	SLC7A11	chr4	-	139144352	139144478	139140419	139140519	139153420	139153536	0.889	0.917	0.922	0.944	0.889	0.925	1	0.959	0.975	0.942	0.935	0.921	1	0.906	0.928	1	0.903	0.901	0.926	0.922	0.88	0.941	0.908	0.984
89	ENSG00000106144	CASP2	chr7	+	142997472	142997533	142997296	142997387	143000876	143001026	0.069	0.11	0.074	0.167	0.221	0.177	0.235	0.195	0.244	0.181	0.152	0.186	0.324	0.164	0.212	0.275	0.1	0.138	0.105	0.118	0.212	0.033	0.117	0.189
89	ENSG00000112983	BRD8	chr5	-	137502206	137502299	137501516	137501797	137503622	137503767	0.356	0.404	0.333	0.446	0.436	0.538	0.621	0.481	0.519	0.462	0.417	0.445	0.5	0.507	0.557	0.458	0.429	0.478	0.398	0.439	0.469	0.327	0.408	0.326
89	ENSG00000112983	BRD8	chr5	-	137502206	137502416	137501516	137501797	137503622	137503767	0.418	0.476	0.436	0.53	0.521	0.562	0.683	0.577	0.586	0.513	0.522	0.513	0.599	0.557	0.626	0.502	0.51	0.544	0.484	0.485	0.558	0.41	0.485	0.402
90	ENSG00000149243	KLHL35	chr11	-	75139486	75139671	75137564	75137683	75140793	75141236	0.903	0.877	0.922	0.964	0.973	0.937	0.989	0.968	1	1	1	0.947	0.991	0.922	0.979	0.945	0.951	0.941	0.974	0.968	0.954	0.915	0.932	0.955
90	ENSG00000149243	KLHL35	chr11	-	75139486	75139695	75136437	75137683	75140793	75141107	0.885	0.852	0.905	0.956	0.966	0.924	0.987	0.959	1	1	1	0.936	0.988	0.908	0.973	0.934	0.936	0.927	0.969	0.959	0.942	0.899	0.918	0.945
90	ENSG00000153310	FAM49B	chr8	-	130916744	130916831	130915557	130915596	130951853	130952118	0.414	0.356	0.421	0.504	0.545	0.494	0.497	0.384	0.515	0.633	0.58	0.481	0.521	0.516	0.533	0.413	0.412	0.408	0.557	0.433	0.462	0.494	0.427	0.396
91	ENSG00000164615	CAMLG	chr5	+	134076752	134077213	134074190	134074482	134086448	134087847	0.833	0.847	0.776	0.84	0.811	0.843	0.807	0.832	0.857	0.913	0.881	0.894	0.902	0.907	0.882	0.821	0.863	0.842	0.85	0.834	0.834	0.791	0.832	0.813
91	ENSG00000164615	CAMLG	chr5	+	134079676	134079742	134074272	134074482	134086448	134087067	0.748	0.737	0.663	0.785	0.707	0.738	0.735	0.76	0.763	0.865	0.821	0.839	0.844	0.86	0.798	0.764	0.771	0.804	0.769	0.762	0.773	0.713	0.725	0.68
91	ENSG00000165028	NIPSNAP3B	chr9	+	107528605	107528816	107526437	107526581	107531143	107531302	0.905	0.731	0.779	0.912	0.884	0.734	0.83	0.774	0.865	0.966	1	0.971	0.966	0.954	0.931	0.819	0.952	0.876	0.931	0.878	0.883	0.863	0.86	0.856
92	ENSG00000090054	SPTLC1	chr9	-	94841715	94841848	94830247	94830380	94842297	94842370	0.112	0.094	0.121	0.124	0.17	0.165	0.094	0.114	0.13	0.148	0.151	0.107	0.126	0.105	0.108	0.248	0.166	0.163	0.139	0.164	0.14	0.117	0.148	0.135
92	ENSG00000124788	ATXN1	chr6	-	16753463	16753578	16658006	16658132	16761528	16761707	0.745	0.662	0.649	0.655	0.785	0.718	0.558	0.702	0.693	0.751	0.967	0.725	0.751	0.527	0.578	1	0.718	0.756	0.675	0.854	0.793	0.836	0.817	0.914
92	ENSG00000196967	ZNF585A	chr19	-	37656496	37656598	37647130	37647257	37660740	37660956	0.755	0.686	0.778	0.73	0.873	0.871	0.803	0.703	0.79	0.822	0.924	0.809	0.754	0.619	0.82	1	0.849	0.906	0.782	0.905	0.954	0.717	0.795	0.804
93	ENSG00000116001	TIA1	chr2	-	70455475	70455594	70454866	70454954	70456395	70456450	0.475	0.531	0.391	0.348	0.297	0.4	0.568	0.52	0.542	0.484	0.564	0.513	0.621	0.465	0.519	0.314	0.283	0.401	0.506	0.665	0.639	0.682	0.706	0.687
93	ENSG00000163660	CCNL1	chr3	-	156869517	156869719	156868070	156868170	156869965	156870030	0.573	0.475	0.47	0.564	0.569	0.518	0.68	0.621	0.632	0.599	0.507	0.525	0.649	0.624	0.597	0.424	0.462	0.552	0.58	0.623	0.651	0.595	0.716	0.703
93	ENSG00000257826	RP11-116N8.4	chr14	-	36532532	36533077	36530231	36530369	36536193	36536396	0.088	0.101	0.099	0.126	0.14	0.121	0.136	0.098	0.126	0.121	0.122	0.12	0.164	0.137	0.123	0.085	0.113	0.1	0.115	0.111	0.145	0.137	0.175	0.156
94	ENSG00000050426	LETMD1	chr12	+	51442816	51442968	51442126	51442261	51450132	51450285	0.939	0.945	0.861	0.978	0.947	0.96	0.984	0.94	0.968	0.991	0.971	0.942	0.97	0.992	0.961	0.986	0.986	1	0.972	0.993	1	0.949	0.99	0.991
94	ENSG00000059145	UNKL	chr16	-	1463846	1464010	1453168	1453345	1464615	1464698	0.591	0.574	0.417	0.739	0.514	0.669	0.748	0.818	0.787	0.851	0.562	0.609	0.814	0.737	0.673	1	0.795	0.865	0.822	0.929	0.747	0.585	0.71	0.688
94	ENSG00000134452	FBXO18	chr10	+	5944982	5945138	5932193	5932309	5947999	5948584	0.63	0.83	0.672	0.936	0.937	0.907	0.893	0.856	0.877	0.948	0.771	0.741	0.855	0.896	0.821	1	0.841	0.831	0.887	0.936	0.912	0.708	0.875	0.964
95	ENSG00000143393	PI4KB	chr1	-	151298647	151298849	151297220	151297393	151299746	151300133	0.846	0.879	0.75	0.815	0.863	0.814	0.769	0.909	0.89	0.943	0.848	0.879	0.961	0.932	0.885	0.825	0.878	0.863	0.94	0.912	0.944	0.857	0.848	0.847
95	ENSG00000175066	GK5	chr3	-	141891917	141892039	141891194	141891298	141896323	141896351	0.021	0.01	0.024	0.021	0	0	0.012	0.01	0.017	0.033	0	0.009	0.008	0.071	0.021	0	0.017	0	0.098	0.061	0.075	0.011	0.015	0
95	ENSG00000256053	APOPT1	chr14	+	104045707	104045828	104038090	104038157	104053610	104053701	0.054	0.102	0.129	0.076	0.043	0.047	0.099	0.156	0.094	0.215	0.087	0.119	0.213	0.162	0.056	0.151	0.165	0.06	0.279	0.202	0.278	0.142	0.132	0.115
96	ENSG00000119522	DENND1A	chr9	-	126150008	126150137	126145933	126146192	126165680	126165769	0.018	0.03	0.035	0.047	0.054	0.056	0.084	0.104	0.069	0.119	0.051	0.122	0.06	0.077	0.053	0.056	0.075	0.077	0.125	0.109	0.151	0.083	0.125	0.029
96	ENSG00000133195	SLC39A11	chr17	-	71087962	71088255	71084826	71084914	71088749	71088851	0.049	0.046	0.084	0.113	0.058	0.117	0.146	0.125	0.098	0.108	0.063	0.107	0.099	0.153	0.099	0.147	0.11	0.093	0.184	0.082	0.153	0.123	0.147	0.067
96	ENSG00000182718	ANXA2	chr15	-	60689456	60689537	60685295	60685639	60690141	60690172	0.903	0.918	0.878	0.917	0.917	0.941	0.943	0.936	0.894	0.967	0.925	0.964	0.938	0.929	0.968	0.971	0.918	0.95	0.983	0.976	0.976	0.975	0.962	0.902
97	ENSG00000099204	ABLIM1	chr10	-	116233637	116233715	116232735	116232891	116247716	116247775	0.925	0.821	0.934	0.914	0.855	0.953	0.97	0.965	0.972	0.958	0.895	0.936	0.974	0.933	0.972	1	0.963	0.968	0.925	1	1	0.977	0.971	0.971
97	ENSG00000163539	CLASP2	chr3	-	33600616	33600667	33592743	33592887	33600798	33600877	0.026	0	0.031	0.033	0.035	0.059	0.084	0.066	0.052	0.046	0.032	0.118	0.033	0.1	0.04	0.22	0	0.066	0.116	0.179	0.181	0.124	0.146	0.164
97	ENSG00000178163	ZNF518B	chr4	-	10456428	10456612	10441497	10448163	10458940	10458984	0.465	0.39	0.415	0.558	0.569	0.454	0.542	0.516	0.593	0.635	0.503	0.583	0.44	0.521	0.493	0.699	0.563	0.484	0.517	0.737	0.737	0.633	0.735	0.577
98	ENSG00000150938	CRIM1	chr2	+	36764494	36764689	36749234	36749456	36771518	36771641	0.863	0.919	0.882	0.837	0.908	0.907	0.903	0.945	0.911	0.89	0.898	0.917	0.959	0.962	0.95	0.822	0.942	0.918	0.966	0.935	0.98	0.959	0.941	0.919
98	ENSG00000163281	GNPDA2	chr4	-	44724100	44724259	44712969	44713154	44728490	44728562	0.917	0.965	0.937	0.93	0.964	1	0.991	0.972	0.99	0.944	0.948	0.943	0.985	1	0.971	0.946	1	0.988	1	1	0.984	1	1	0.98
98	ENSG00000187079	TEAD1	chr11	+	12900435	12900447	12886384	12886447	12901254	12901389	0.633	0.639	0.473	0.348	0.691	0.808	0.757	0.725	0.615	0.805	0.713	0.863	0.918	0.933	0.789	0	0.949	0.862	0.957	0.91	0.918	0.912	0.946	0.907
99	ENSG00000099864	PALM	chr19	+	740351	740483	736018	736078	746284	746771	0.608	0.69	0.788	0.668	0.756	1	0.724	0.728	0.71	0.839	0.798	0.72	0.879	0.845	0.919	0.784	0.771	0.768	0.946	0.905	0.811	0.897	0.899	0.915
99	ENSG00000143797	MBOAT2	chr2	-	9098625	9098771	9083315	9083393	9143668	9143942	0.843	0.836	0.883	0.869	0.867	0.939	0.912	0.874	0.897	0.868	0.889	0.91	0.933	0.917	0.954	0.917	0.89	0.876	0.969	0.95	0.93	0.95	0.932	0.915
99	ENSG00000149716	ORAOV1	chr11	-	69489318	69489534	69487983	69488089	69489957	69490073	0.054	0.044	0.036	0.032	0.029	0.143	0.071	0.047	0.03	0.069	0.11	0.058	0.109	0.046	0.08	0.064	0.062	0.057	0.087	0.07	0.101	0.134	0.091	0.118
100	ENSG00000005175	RPAP3	chr12	-	48073275	48073377	48063889	48064128	48073486	48073557	0.833	0.805	0.811	0.934	0.841	0.895	0.85	0.831	0.874	0.888	0.887	0.859	0.882	0.947	0.855	0.899	0.89	0.888	0.918	0.932	0.946	0.949	0.89	0.905
100	ENSG00000167766	ZNF83	chr19	-	53119970	53120094	53117942	53118050	53122188	53122315	0.612	0.489	0.589	0.654	0.58	0.601	0.541	0.591	0.632	0.645	0.709	0.652	0.759	0.759	0.653	0.666	0.693	0.598	0.604	0.703	0.779	0.736	0.602	0.713
100	ENSG00000214655	ZSWIM8	chr10	+	75551081	75551257	75550732	75550934	75551616	75552610	0.893	0.828	0.878	1	0.842	0.951	0.862	0.906	0.902	1	1	0.959	0.978	1	0.956	1	0.912	0.958	0.975	0.951	1	0.975	0.966	0.98
101	ENSG00000133612	AGAP3	chr7	+	150835229	150835400	150831486	150831655	150837065	150837203	0.888	0.906	0.902	0.905	0.85	0.912	0.928	0.954	0.917	0.942	0.959	0.946	0.919	0.931	0.953	0.927	0.947	0.938	0.967	0.906	0.931	0.989	0.978	0.957
101	ENSG00000140403	DNAJA4	chr15	+	78562838	78563019	78557098	78557237	78565436	78565541	0.929	0.967	0.878	0.975	0.966	0.958	0.973	0.967	0.956	0.987	1	0.981	0.969	0.984	0.99	1	0.983	1	0.977	0.952	1	1	1	0.978
101	ENSG00000150403	TMCO3	chr13	+	114188359	114188555	114174930	114175048	114202617	114202767	0.95	0.983	0.911	0.967	0.938	0.972	1	0.977	0.962	1	1	1	0.981	0.991	1	0.991	1	0.982	0.98	0.985	0.99	1	1	1
102	ENSG00000106462	EZH2	chr7	-	148529725	148529842	148526819	148526940	148543588	148543690	0.879	0.874	0.842	0.897	0.939	0.87	0.908	0.964	0.881	0.914	0.953	0.881	0.916	0.969	1	0.924	0.981	0.947	0.949	0.96	1	0.899	0.912	0.935
102	ENSG00000143344	RGL1	chr1	+	183775508	183775619	183711292	183711424	183816699	183816908	0.57	0.689	0.766	0.879	0.849	0.642	0.822	0.901	0.789	0.916	0.888	0.826	0.912	0.947	0.875	0.918	0.867	0.869	0.947	0.982	0.869	0.911	0.837	0.91
102	ENSG00000159023	EPB41	chr1	+	29424318	29424447	29391493	29391670	29435847	29435949	0.842	0.88	0.88	0.927	0.946	0.847	0.889	0.963	0.789	0.941	0.952	0.962	0.938	0.964	0.92	0.921	0.957	0.955	0.975	1	1	0.916	0.928	0.958
103	ENSG00000123609	NMI	chr2	-	152145404	152145591	152139381	152139468	152146106	152146408	0.108	0.111	0.094	0.103	0.081	0.103	0.24	0.26	0.098	0.17	0.297	0.303	0.159	0.256	0.205	0.179	0.156	0.14	0.279	0.257	0.314	0.15	0.069	0.09
103	ENSG00000125447	GGA3	chr17	-	73240699	73240798	73239527	73239651	73242589	73242665	0.724	0.753	0.759	0.767	0.773	0.785	0.906	0.807	0.843	0.85	0.865	0.863	0.814	0.847	0.84	0.884	0.834	0.764	0.854	0.843	0.813	0.73	0.813	0.797
103	ENSG00000183943	PRKX	chrX	-	3529262	3529375	3526665	3526986	3530217	3530322	0.139	0.133	0.181	0.166	0.195	0.26	0.292	0.263	0.266	0.242	0.24	0.26	0.179	0.259	0.333	0.447	0.276	0.22	0.261	0.371	0.278	0.172	0.212	0.106
104	ENSG00000063176	SPHK2	chr19	+	49131937	49132983	49131418	49131534	49133690	49133974	0.818	0.793	0.773	0.877	0.891	0.896	0.868	0.931	0.893	0.952	0.898	1	0.918	0.88	0.966	0.94	0.967	1	0.853	0.975	0.969	0.92	0.96	0.961
104	ENSG00000078018	MAP2	chr2	+	210569173	210569344	210565000	210565062	210570303	210570414	0.726	0.722	0.803	1	0.862	0.757	0.879	0.942	0.897	0.811	0.849	1	0.879	0.948	0.905	1	1	1	0.722	1	1	1	0.981	0.978
104	ENSG00000127603	MACF1	chr1	+	39844132	39844195	39838150	39838268	39844874	39845116	0.824	0.823	0.899	0.876	0.855	0.874	0.77	0.865	0.884	0.877	0.886	0.902	0.87	0.834	0.881	0.866	0.936	0.959	0.764	0.884	1	0.958	0.939	0.939
105	ENSG00000005339	CREBBP	chr16	-	3827613	3827658	3824569	3824694	3828011	3828183	0.809	0.791	0.831	0.749	0.787	0.738	0.653	0.819	0.776	0.677	0.749	0.614	0.656	0.665	0.587	0.651	0.678	0.819	0.817	0.785	0.656	0.797	0.78	0.71
105	ENSG00000073350	LLGL2	chr17	+	73570533	73570576	73570293	73570341	73570690	73570749	0.918	0.889	0.898	0.78	0.8	0.832	0.727	0.901	0.727	0.69	0.828	0.727	0.548	0.455	0.816	0.762	0.8	0.889	0.78	0.842	0.93	0.87	0.93	0.64
105	ENSG00000100105	PATZ1	chr22	-	31724772	31724845	31721794	31723295	31731677	31731849	0.505	0.541	0.578	0.444	0.404	0.419	0.417	0.494	0.401	0.438	0.471	0.411	0.384	0.41	0.424	0.461	0.343	0.53	0.484	0.427	0.47	0.515	0.49	0.392
106	ENSG00000137309	HMGA1	chr6	+	34204980	34205094	34204649	34204740	34208513	34208692	0.793	0.817	0.797	0.726	0.718	0.732	0.756	0.771	0.753	0.698	0.699	0.795	0.785	0.794	0.741	0.819	0.87	0.803	0.833	0.83	0.862	0.859	0.862	0.851
106	ENSG00000140988	RPS2	chr16	-	2013653	2014366	2013149	2013257	2014449	2014632	0.853	0.851	0.88	0.812	0.758	0.884	0.88	0.866	0.889	0.716	0.785	0.832	0.854	0.833	0.838	0.867	0.901	0.905	0.883	0.887	0.931	0.939	0.925	0.922
106	ENSG00000244242	IFITM10	chr11	-	1770244	1770356	1768896	1769349	1771588	1771810	0.264	0.197	0.226	0.146	0.124	0.132	0.1	0.154	0.133	0.139	0.069	0.203	0.133	0.154	0.117	0.266	0.197	0.18	0.191	0.148	0.237	0.233	0.218	0.2
107	ENSG00000132341	RAN	chr12	+	131357128	131357162	131356620	131356671	131357380	131357465	0.9	0.899	0.906	0.887	0.924	0.893	0.847	0.905	0.922	0.828	0.902	0.847	0.712	0.832	0.787	0.928	0.961	0.965	0.817	0.915	0.888	0.897	0.892	0.908
107	ENSG00000172932	ANKRD13D	chr11	+	67066528	67066595	67059461	67059651	67067000	67067082	0.927	0.887	0.923	0.861	0.897	0.86	0.878	0.835	0.88	0.85	0.907	0.82	0.788	0.767	0.833	0.89	0.961	0.914	0.858	0.855	0.847	0.827	0.899	0.938
107	ENSG00000181852	RNF41	chr12	-	56606779	56606861	56604080	56604352	56607741	56607854	0.223	0.176	0.279	0.219	0.119	0.206	0.185	0.197	0.201	0.124	0.193	0.142	0.1	0.16	0.156	0.213	0.243	0.289	0.131	0.212	0.141	0.132	0.212	0.195
108	ENSG00000121766	ZCCHC17	chr1	+	31791013	31791083	31782890	31783011	31791955	31792013	0.138	0.092	0.128	0.092	0.061	0.04	0.035	0.04	0.017	0.055	0.108	0.017	0.053	0.038	0.027	0.059	0.033	0.076	0.049	0.083	0.034	0.066	0.043	0.062
108	ENSG00000182473	EXOC7	chr17	-	74086409	74086478	74085255	74085401	74087223	74087316	0.795	0.848	0.774	0.776	0.717	0.688	0.662	0.679	0.699	0.762	0.754	0.772	0.672	0.733	0.672	0.767	0.727	0.758	0.707	0.762	0.696	0.762	0.703	0.755
108	ENSG00000182473	EXOC7	chr17	-	74086409	74086562	74085255	74085401	74087223	74087316	0.639	0.715	0.599	0.588	0.519	0.493	0.474	0.516	0.551	0.557	0.568	0.607	0.487	0.566	0.484	0.594	0.527	0.562	0.529	0.58	0.512	0.615	0.531	0.575
109	ENSG00000116791	CRYZ	chr1	-	75196065	75196104	75190394	75190518	75198639	75198745	0.123	0.116	0.139	0.14	0.139	0.173	0.059	0.022	0.048	0.089	0.116	0.139	0.071	0.089	0.148	0.084	0.124	0.129	0.107	0.102	0.109	0.057	0.109	0.038
109	ENSG00000124839	RAB17	chr2	-	238486646	238486798	238485899	238486025	238494640	238494800	0.816	0.835	0.86	0.885	0.921	0.904	0.662	0.696	0.718	0.802	0.906	0.862	0.761	0.751	0.845	0.881	0.92	0.761	0.813	0.895	0.828	0.926	0.735	0.792
109	ENSG00000182670	TTC3	chr21	+	38530432	38530505	38528956	38529208	38532000	38532047	0.08	0.084	0.127	0.11	0.077	0.177	0.035	0.033	0.038	0.095	0.088	0.069	0.057	0.051	0.074	0.065	0.16	0.074	0.092	0.096	0.118	0.066	0.087	0.074
110	ENSG00000072210	ALDH3A2	chr17	+	19576463	19576588	19575033	19575269	19578870	19579193	0.104	0.138	0.141	0.101	0.104	0.093	0.084	0.085	0.076	0.128	0.11	0.092	0.099	0.066	0.067	0.115	0.111	0.079	0.146	0.112	0.16	0.086	0.094	0.093
110	ENSG00000119929	CUTC	chr10	+	101510125	101510153	101507013	101507147	101514285	101514307	0.246	0.213	0.291	0.173	0.258	0.218	0.149	0.168	0.18	0.25	0.222	0.125	0.129	0.139	0.069	0.192	0.2	0.142	0.292	0.253	0.246	0.147	0.152	0.2
110	ENSG00000185122	HSF1	chr8	+	145536313	145536397	145535648	145535930	145537196	145537302	0.2	0.214	0.176	0.163	0.168	0.204	0.171	0.153	0.165	0.186	0.178	0.143	0.123	0.136	0.137	0.148	0.175	0.182	0.179	0.227	0.223	0.127	0.157	0.154
111	ENSG00000117640	MTFR1L	chr1	+	26149728	26149814	26149509	26149619	26150134	26150239	0.109	0.092	0.082	0.089	0.029	0.016	0.027	0.062	0.073	0.064	0.043	0.073	0.054	0.034	0.049	0.022	0.042	0.035	0.043	0.017	0.029	0.051	0.048	0.047
111	ENSG00000119801	YPEL5	chr2	+	30371110	30371407	30369806	30369928	30379493	30379658	0.108	0.127	0.105	0.071	0.078	0.062	0.067	0.085	0.089	0.066	0.085	0.087	0.076	0.103	0.09	0.051	0.087	0.039	0.076	0.059	0.08	0.07	0.092	0.073
111	ENSG00000256546	AC156455.1	chr12	+	122502044	122502339	122501254	122501437	122502455	122502564	0.65	0.562	0.57	0.408	0.378	0.261	0.478	0.478	0.429	0.477	0.335	0.498	0.501	0.494	0.436	0.371	0.38	0.457	0.354	0.344	0.264	0.426	0.502	0.399
112	ENSG00000141219	C17orf80	chr17	+	71238382	71238490	71231614	71233134	71239034	71239142	0.87	0.903	0.873	0.83	0.848	0.849	0.864	0.872	0.851	0.879	0.861	0.862	0.862	0.87	0.786	0.82	0.822	0.806	0.878	0.858	0.803	0.743	0.819	0.802
112	ENSG00000183077	AFMID	chr17	+	76201683	76201819	76198801	76198832	76202026	76202131	0.141	0.133	0.09	0.062	0.085	0.056	0.064	0.108	0.081	0.093	0.084	0.082	0.08	0.071	0.065	0.073	0.071	0.072	0.128	0.082	0.072	0.042	0.079	0.027
112	ENSG00000183077	AFMID	chr17	+	76201683	76201834	76198783	76198832	76202026	76202131	0.179	0.114	0.144	0.086	0.096	0.065	0.102	0.099	0.093	0.118	0.116	0.061	0.083	0.088	0.068	0.096	0.091	0.107	0.129	0.131	0.094	0.069	0.106	0.055
113	ENSG00000155099	TMEM55A	chr8	-	92036516	92036594	92033483	92033632	92052871	92053100	0.101	0.037	0.097	0.075	0.048	0.049	0.043	0.024	0.06	0.078	0.072	0.022	0.034	0.011	0.051	0.032	0.038	0.054	0.045	0.031	0.077	0.012	0.018	0.046
113	ENSG00000213918	DNASE1	chr16	+	3705849	3705938	3705373	3705521	3706102	3706186	0.55	0.291	0.454	0.316	0.313	0.273	0.32	0.235	0.322	0.343	0.283	0.066	0.272	0.279	0.3	0.352	0.481	0.217	0.198	0.261	0.54	0.131	0.124	0.228
113	ENSG00000213918	DNASE1	chr16	+	3705849	3705967	3705373	3705521	3706102	3706186	0.46	0.291	0.375	0.257	0.314	0.278	0.317	0.23	0.291	0.342	0.203	0.092	0.227	0.194	0.228	0.373	0.444	0.175	0.175	0.215	0.475	0.156	0.099	0.254
114	ENSG00000129667	RHBDF2	chr17	-	74475814	74475936	74474887	74475359	74477456	74477627	0.988	1	1	1	1	0.939	1	0.979	0.972	0.902	1	0.964	0.967	1	0.876	1	1	0.965	0.952	0.869	0.885	1	1	0.956
114	ENSG00000129667	RHBDF2	chr17	-	74475814	74476023	74475163	74475359	74477456	74477627	0.977	1	1	1	1	0.901	1	0.963	0.953	0.838	1	0.939	0.947	1	0.758	1	1	0.924	0.891	0.781	0.82	1	1	0.914
114	ENSG00000162599	NFIA	chr1	+	61892136	61892228	61872233	61872399	61920974	61921198	0.857	0.838	0.743	0.73	0.698	0.719	0.587	0.684	0.72	0.64	0.857	0.644	0.633	0.765	0.6	0.75	0.722	0.619	0.526	0.519	0.333	0.739	0.855	0.815
115	ENSG00000005893	LAMP2	chrX	-	119572930	119573148	119565102	119565317	119575584	119575749	0.359	0.359	0.344	0.38	0.364	0.357	0.314	0.325	0.336	0.378	0.277	0.345	0.317	0.32	0.314	0.205	0.356	0.322	0.27	0.256	0.211	0.35	0.338	0.347
115	ENSG00000049167	ERCC8	chr5	-	60187863	60189470	60186715	60186913	60194102	60194227	0.239	0.184	0.176	0.259	0.219	0.292	0.206	0.238	0.203	0.257	0.193	0.19	0.203	0.234	0.234	0.096	0.166	0.156	0.113	0.144	0.104	0.209	0.226	0.224
115	ENSG00000171428	NAT1	chr8	+	18069899	18070283	18067638	18067689	18076919	18076998	0.188	0.164	0.146	0.22	0.178	0.389	0.121	0.169	0.045	0.225	0.205	0.262	0.072	0.159	0.183	0.077	0.201	0.129	0.072	0.039	0.015	0.177	0.15	0.236
116	ENSG00000123415	SMUG1	chr12	-	54581602	54581689	54577439	54577743	54582734	54582758	0.281	0.198	0.211	0.177	0.168	0.254	0.183	0.143	0.087	0.147	0.149	0.191	0.13	0.166	0.156	0.097	0.118	0.098	0.089	0.22	0.181	0.162	0.099	0.095
116	ENSG00000146063	TRIM41	chr5	+	180660412	180660435	180659658	180659889	180660635	180660763	0.889	0.914	0.964	0.896	0.892	0.889	0.824	0.706	0.746	0.885	0.854	0.852	0.806	0.797	0.858	0.823	0.811	0.752	0.758	0.935	0.769	0.828	0.791	0.872
116	ENSG00000233396	RP11-458D21.1	chr1	-	145377016	145377311	145376543	145376692	145382055	145382362	0.433	0.339	0.388	0.419	0.381	0.358	0.382	0.239	0.317	0.287	0.367	0.344	0.279	0.348	0.347	0.286	0.129	0.205	0.207	0.441	0.269	0.248	0.317	0.155
117	ENSG00000104413	ESRP1	chr8	+	95704904	95705055	95690430	95690599	95709079	95709189	0.682	0.705	0.684	0.696	0.656	0.642	0.719	0.713	0.733	0.686	0.687	0.685	0.698	0.75	0.674	0.602	0.541	0.538	0.489	0.582	0.548	0.602	0.634	0.642
117	ENSG00000143486	EIF2D	chr1	-	206772816	206772966	206772356	206772446	206773086	206773190	0.962	0.965	0.974	0.955	0.917	0.939	0.952	0.942	0.971	0.919	0.936	0.969	0.928	0.94	0.973	0.952	0.917	0.877	0.883	0.876	0.895	0.918	0.951	0.954
117	ENSG00000164941	INTS8	chr8	+	95862143	95862319	95861689	95861760	95863780	95863914	0.975	0.986	0.973	0.966	0.982	0.967	0.979	0.991	0.983	0.953	0.957	0.985	0.978	0.989	0.988	0.968	0.927	0.948	0.926	0.898	0.95	0.955	0.978	0.965
118	ENSG00000109686	SH3D19	chr4	-	152086740	152086848	152080391	152080504	152095821	152096847	0.955	0.972	0.954	0.911	0.934	0.901	0.981	0.95	0.959	0.919	0.951	0.94	0.97	0.956	0.929	0.897	0.877	0.894	0.918	0.938	0.984	0.908	0.914	0.931
118	ENSG00000136717	BIN1	chr2	-	127808729	127808819	127808377	127808488	127815048	127815177	0.989	0.937	0.983	0.869	0.849	0.918	0.872	0.878	0.939	0.83	0.949	0.883	0.899	0.938	0.885	0.832	0.832	0.803	0.875	0.862	0.979	0.857	0.842	0.863
118	ENSG00000167842	MIS12	chr17	+	5391515	5391909	5389704	5390004	5392142	5394134	0.57	0.675	0.637	0.546	0.451	0.54	0.653	0.652	0.632	0.621	0.666	0.551	0.671	0.72	0.555	0.402	0.495	0.473	0.567	0.615	0.629	0.623	0.646	0.531
119	ENSG00000071462	WBSCR22	chr7	+	73111795	73111846	73108321	73108380	73111934	73112024	0.302	0.374	0.327	0.251	0.255	0.257	0.339	0.327	0.388	0.287	0.254	0.266	0.248	0.336	0.219	0.225	0.175	0.223	0.197	0.245	0.148	0.28	0.093	0.251
119	ENSG00000173914	RBM4B	chr11	-	66433742	66433964	66433018	66433049	66436085	66436156	0.128	0.128	0.094	0.103	0.071	0.066	0.112	0.089	0.109	0.095	0.091	0.057	0.117	0.111	0.112	0.049	0.075	0.065	0.069	0.101	0.075	0.074	0.076	0.121
119	ENSG00000176915	ANKLE2	chr12	-	133318394	133318477	133318004	133318071	133319739	133319862	0.255	0.233	0.197	0.152	0.155	0.171	0.181	0.196	0.223	0.217	0.202	0.212	0.158	0.212	0.172	0.088	0.157	0.135	0.138	0.188	0.148	0.179	0.121	0.202
120	ENSG00000145916	RMND5B	chr5	+	177558237	177558377	177557996	177558055	177565108	177565259	0.959	0.946	1	0.891	0.854	0.84	0.931	0.943	0.877	0.682	0.898	0.824	0.629	0.86	0.564	0.787	0.838	0.828	0.646	0.898	0.814	0.678	0.933	0.809
120	ENSG00000185238	PRMT3	chr11	+	20413756	20413806	20411289	20411372	20414442	20414545	0.929	0.966	0.908	0.858	0.937	0.942	0.941	0.844	0.818	0.852	0.769	0.916	0.778	0.869	0.675	0.712	0.899	0.905	0.712	0.826	0.912	0.767	0.897	0.848
120	ENSG00000232803	RP11-93B14.5	chr20	-	61296275	61296849	61294382	61294839	61297736	61297974	0.816	0.816	0.759	0.642	0.668	0.698	0.661	0.609	0.669	0.517	0.635	0.525	0.604	0.567	0.607	0.532	0.673	0.737	0.518	0.617	0.686	0.578	0.805	0.556
121	ENSG00000162585	C1orf86	chr1	-	2125436	2125572	2125077	2125349	2129445	2129581	1	0.991	0.989	0.925	0.959	1	0.98	0.99	0.949	0.962	0.948	0.971	0.927	0.959	0.887	0.91	0.937	0.969	0.935	0.949	0.934	0.99	0.961	0.973
121	ENSG00000185187	SIGIRR	chr11	-	406842	406993	405871	406538	407061	407164	0.978	0.898	0.988	0.843	0.923	0.922	0.922	0.958	0.936	0.808	0.784	0.904	0.928	0.893	0.791	0.803	0.766	0.919	0.823	0.86	0.753	0.866	0.812	0.861
121	ENSG00000258555	SPECC1L	chr22	+	24672667	24672771	24666865	24666951	24698162	24698352	0.415	0.37	0.478	0.196	0.295	0.319	0.319	0.387	0.263	0.271	0.284	0.326	0.264	0.323	0.252	0.172	0.308	0.374	0.242	0.323	0.253	0.386	0.299	0.286
122	ENSG00000142556	ZNF614	chr19	-	52520828	52520950	52520253	52520612	52521260	52521356	0.317	0.387	0.319	0.306	0.351	0.462	0.324	0.254	0.289	0.152	0.203	0.254	0.195	0.261	0.171	0.115	0.099	0.142	0.227	0.165	0.321	0.213	0.362	0.21
122	ENSG00000143452	HORMAD1	chr1	-	150687090	150687154	150686560	150686597	150689613	150689758	0.593	0.881	0.678	0.514	0.504	0.691	0.504	0.407	0.548	0.286	0.289	0.392	0.208	0.362	0.269	0.337	0.337	0.411	0.684	0.411	0.543	0.426	0.337	0.362
122	ENSG00000225241	RP11-640M9.2	chr1	+	144617149	144617252	144615095	144615303	144618081	144618296	0.771	0.737	0.771	0.686	0.696	0.727	0.739	0.715	0.762	0.661	0.71	0.666	0.66	0.676	0.665	0.586	0.627	0.62	0.708	0.703	0.7	0.698	0.731	0.707
123	ENSG00000106077	ABHD11	chr7	-	73151258	73151440	73150423	73151021	73151891	73152065	0.893	0.887	0.907	0.852	0.834	0.846	0.876	0.86	0.929	0.924	0.87	0.897	0.889	0.82	0.848	0.816	0.918	0.878	0.871	0.744	0.791	0.779	0.845	0.803
123	ENSG00000106077	ABHD11	chr7	-	73151550	73151721	73150423	73151021	73151891	73152065	0.799	0.79	0.839	0.764	0.75	0.72	0.785	0.79	0.893	0.846	0.752	0.832	0.765	0.76	0.724	0.703	0.856	0.801	0.682	0.622	0.682	0.645	0.731	0.64
123	ENSG00000197256	KANK2	chr19	-	11306725	11306903	11306231	11306496	11308160	11308206	0.231	0.22	0.145	0.157	0.067	0.191	0.158	0.099	0.19	0.165	0.13	0.166	0.135	0.115	0.1	0.082	0.185	0.127	0.115	0.09	0.077	0.112	0.102	0.15
124	ENSG00000080503	SMARCA2	chr9	+	2170418	2170472	2161685	2161903	2181570	2181676	0.188	0.142	0.147	0.155	0.17	0.149	0.176	0.152	0.138	0.152	0.074	0.126	0.107	0.067	0.1	0.095	0.066	0.066	0.07	0.161	0.051	0.102	0.069	0.057
124	ENSG00000130158	DOCK6	chr19	-	11339973	11340066	11339676	11339711	11342860	11342965	0.271	0.218	0.212	0.227	0.094	0.236	0.165	0.284	0.189	0.236	0.085	0.094	0.05	0.045	0.119	0.027	0.076	0.022	0.058	0.234	0.11	0.142	0.037	0.157
124	ENSG00000145216	FIP1L1	chr4	+	54257596	54257665	54257175	54257306	54265896	54266006	0.463	0.397	0.443	0.345	0.392	0.397	0.448	0.466	0.441	0.394	0.358	0.33	0.319	0.277	0.381	0.331	0.297	0.312	0.379	0.454	0.367	0.439	0.396	0.323
125	ENSG00000023330	ALAS1	chr3	+	52232687	52232864	52232159	52232271	52233225	52233456	0.128	0.126	0.084	0.104	0.079	0.092	0.129	0.096	0.088	0.081	0.101	0.111	0.06	0.08	0.081	0.08	0.078	0.084	0.069	0.111	0.04	0.073	0.043	0.063
125	ENSG00000138031	ADCY3	chr2	-	25043252	25043320	25042237	25042983	25043592	25043665	0.225	0.143	0.266	0.162	0.145	0.147	0.128	0.163	0.167	0.138	0.209	0.153	0.054	0	0.084	0.144	0.101	0.142	0.119	0.176	0.04	0.129	0.084	0.066
125	ENSG00000156504	FAM122B	chrX	-	133906172	133906313	133905125	133905384	133915850	133915947	0.881	0.844	0.87	0.9	0.888	0.882	0.888	0.821	0.854	0.774	0.947	0.84	0.672	0.661	0.757	0.792	0.717	0.801	0.669	0.8	0.741	0.806	0.693	0.74
126	ENSG00000114062	UBE3A	chr15	-	25653718	25653831	25652213	25652409	25654234	25654354	0.792	0.791	0.615	0.48	0.632	0.469	0.698	0.521	0.396	0.649	0.581	0.665	0.43	0.452	0.306	0.316	0.649	0.462	0.454	0.519	0.274	0.301	0.523	0.529
126	ENSG00000166833	NAV2	chr11	+	20078075	20078174	20077314	20077503	20083852	20083905	0.26	0.206	0.169	0.156	0.181	0.12	0.118	0.111	0.112	0.18	0.158	0.241	0.128	0.093	0.094	0.048	0.179	0.145	0.134	0.147	0.066	0.117	0.124	0.131
126	ENSG00000181523	SGSH	chr17	-	78185667	78185722	78184195	78184810	78185869	78186017	0.274	0.17	0.159	0.135	0.177	0.11	0.204	0.153	0.057	0.14	0.185	0.159	0.134	0.147	0.109	0.089	0.103	0.146	0.097	0.143	0.061	0.102	0.128	0.11
127	ENSG00000101224	CDC25B	chr20	+	3781389	3781512	3781108	3781145	3781617	3781740	0.949	0.939	0.909	0.813	0.796	0.81	0.946	0.937	0.96	0.919	0.915	0.915	0.957	0.948	0.88	0.882	0.908	0.909	0.91	0.893	0.88	0.888	0.859	0.888
127	ENSG00000160072	ATAD3B	chr1	+	1425071	1425191	1424583	1424654	1425636	1425804	0.26	0.24	0.304	0.138	0.115	0.154	0.309	0.264	0.173	0.209	0.219	0.266	0.302	0.37	0.214	0.174	0.221	0.255	0.217	0.222	0.248	0.219	0.233	0.277
128	ENSG00000140995	DEF8	chr16	+	90015824	90016046	90015182	90015222	90020650	90020784	0.057	0.09	0.091	0.08	0.059	0.118	0.097	0.107	0.141	0.099	0.062	0.075	0.069	0.13	0.107	0.051	0.053	0.061	0.094	0.089	0.044	0.123	0.192	0.12
128	ENSG00000144535	DIS3L2	chr2	+	233063236	233063486	233028168	233028342	233075035	233075115	0.041	0.044	0.076	0.082	0.073	0.053	0.061	0.144	0.069	0.06	0.078	0.061	0.101	0.158	0.085	0.034	0.05	0.023	0.073	0.038	0.048	0.096	0.112	0.13
129	ENSG00000028116	VRK2	chr2	+	58285486	58285623	58275961	58276102	58311223	58311273	0.044	0.031	0.056	0.076	0.067	0.033	0.113	0.065	0.117	0.06	0.062	0.069	0.07	0.135	0.073	0.091	0.095	0.045	0.079	0.024	0.092	0.062	0.087	0.074
129	ENSG00000173575	CHD2	chr15	+	93499688	93499879	93498652	93498742	93510554	93510743	0.897	0.925	0.941	0.935	0.914	0.935	0.982	0.987	0.977	0.942	0.981	0.933	0.95	0.984	0.963	0.96	0.977	0.927	0.951	0.893	1	0.945	0.959	0.956
130	ENSG00000101966	XIAP	chrX	+	123019480	123020389	122993876	122994143	123022468	123022568	0.838	0.821	0.812	0.797	0.834	0.901	0.873	0.909	0.867	0.91	0.874	0.885	0.953	0.89	0.877	0.89	0.875	0.859	0.938	0.851	0.888	0.885	0.89	0.897
130	ENSG00000176715	ACSF3	chr16	+	89167069	89167755	89160290	89160404	89169011	89169167	0.68	0.66	0.617	0.731	0.903	0.958	0.863	0.919	0.939	0.856	0.729	0.75	0.904	0.884	0.778	0.778	0.795	0.774	0.918	0.849	0.865	0.834	0.833	0.861
131	ENSG00000173085	COQ2	chr4	-	84188242	84188361	84184976	84185516	84188738	84188927	0.036	0.023	0.049	0.059	0.042	0.038	0.135	0.114	0.047	0.031	0.031	0.081	0.085	0.036	0.073	0.04	0.015	0.024	0.073	0.046	0.046	0.064	0.067	0.037
131	ENSG00000173226	IQCB1	chr3	-	121547316	121547479	121544897	121545027	121547707	121547819	0.893	0.829	0.837	0.88	0.816	0.837	0.952	0.953	0.924	0.936	0.823	0.983	0.936	0.887	0.914	0.87	0.897	0.843	0.918	0.918	0.909	0.867	0.853	0.871
132	ENSG00000115756	HPCAL1	chr2	+	10548687	10548860	10536960	10537046	10559859	10560261	0.078	0.054	0.082	0.113	0.117	0.124	0.128	0.138	0.145	0.118	0.113	0.087	0.102	0.107	0.084	0.079	0.094	0.093	0.092	0.098	0.09	0.073	0.109	0.138
132	ENSG00000134815	DHX34	chr19	+	47880171	47880246	47879699	47879817	47880356	47880463	0.317	0.462	0.516	0.484	0.556	0.494	0.782	0.789	0.692	0.704	0.538	0.484	0.423	0.531	0.498	0.495	0.635	0.397	0.548	0.597	0.543	0.524	0.505	0.724
133	ENSG00000144559	TAMM41	chr3	-	11874476	11874625	11871187	11871338	11880695	11880788	0.155	0.098	0.135	0.19	0.202	0.095	0.205	0.178	0.09	0.193	0.147	0.293	0.238	0.317	0.319	0.222	0.202	0.267	0.238	0.143	0.178	0.126	0.17	0.205
133	ENSG00000163291	PAQR3	chr4	-	79843294	79843575	79839093	79841835	79845010	79845101	0.063	0.103	0.12	0.085	0.104	0.087	0.146	0.089	0.086	0.098	0.098	0.166	0.145	0.214	0.151	0.061	0.089	0.13	0.075	0.07	0.076	0.077	0.063	0.089
134	ENSG00000125462	C1orf61	chr1	-	156384445	156384545	156374155	156374393	156389962	156390128	0.257	0.272	0.326	0.378	0.323	0.394	0.212	0.291	0.232	0.399	0.34	0.34	0.281	0.208	0.207	0.24	0.216	0.264	0.46	0.628	0.614	0.352	0.393	0.296
134	ENSG00000159140	SON	chr21	+	34944856	34944936	34941276	34941393	34945613	34945761	0.156	0.132	0.166	0.214	0.152	0.2	0.144	0.126	0.127	0.16	0.17	0.165	0.164	0.123	0.157	0.091	0.117	0.123	0.205	0.228	0.224	0.145	0.129	0.158
135	ENSG00000143036	SLC44A3	chr1	+	95286504	95286612	95285956	95286034	95290048	95290191	1	1	0.811	0.651	1	1	1	0.751	1	1	1	1	1	1	1	0.463	1	1	1	1	1	1	nan	1
135	ENSG00000147996	CBWD5	chr9	-	70463030	70463075	70457086	70457143	70465707	70465794	1	1	0.909	0.61	0.833	1	0.769	0.918	1	1	1	0.789	1	1	0.909	0.556	1	1	0.833	0.942	1	0.938	0.556	1
136	ENSG00000060339	CCAR1	chr10	+	70482211	70482334	70480970	70481039	70496632	70496805	0.971	0.923	0.929	0.928	0.975	0.974	0.939	0.978	0.954	1	1	0.981	0.971	0.952	1	0.923	0.964	0.98	1	0.979	0.974	0.965	0.957	0.975
136	ENSG00000197321	SVIL	chr10	-	29821457	29822387	29820182	29820217	29839525	29840192	0.046	0.033	0.036	0.048	0.056	0.05	0.038	0.028	0.041	0.068	0.103	0.035	0.061	0.06	0.155	0.022	0.045	0.072	0.075	0.046	0.039	0.043	0.086	0.07
137	ENSG00000090097	PCBP4	chr3	-	51995764	51996104	51995175	51995320	52001341	52001464	0.193	0.15	0.231	0.341	0.369	0.788	0.442	0.42	0.468	0.437	0.63	0.144	0.352	0.261	0.348	0.408	0.307	0.35	0.263	0.273	0.254	0.351	0.388	0.396
137	ENSG00000114354	TFG	chr3	+	100429814	100429912	100428315	100428565	100432486	100432713	0.049	0.03	0.031	0.071	0.041	0.085	0.13	0.06	0.089	0.077	0.097	0.053	0.081	0.045	0.08	0.049	0.084	0.087	0.059	0.061	0.042	0.063	0.074	0.056
138	ENSG00000102225	CDK16	chrX	+	47081659	47081779	47077811	47078063	47082950	47083158	0.527	0.426	0.463	0.665	0.574	0.707	0.508	0.504	0.65	0.682	0.7	0.685	0.518	0.547	0.465	0.576	0.603	0.575	0.536	0.554	0.454	0.609	0.58	0.567
138	ENSG00000102225	CDK16	chrX	+	47081659	47081779	47078089	47078504	47082950	47083158	0.184	0.194	0.181	0.358	0.354	0.31	0.197	0.256	0.23	0.439	0.4	0.377	0.202	0.278	0.2	0.234	0.324	0.276	0.286	0.295	0.28	0.267	0.227	0.204
139	ENSG00000125462	C1orf61	chr1	-	156376871	156376989	156374044	156374393	156389962	156390128	0.033	0.083	0.062	0.122	0.112	0.187	0.037	0.058	0.081	0.162	0.088	0.077	0.088	0.074	0.086	0.155	0.155	0.091	0.204	0.265	0.083	0.109	0	0.094
139	ENSG00000171302	CANT1	chr17	-	76996181	76996352	76993921	76994045	77001453	77001563	0.616	0.703	0.768	0.871	0.911	1	0.678	0.86	0.794	1	0.816	0.789	0.97	0.913	0.763	1	0.855	0.741	1	0.962	0.912	0.897	0.874	0.885
140	ENSG00000005810	MYCBP2	chr13	-	77807290	77807398	77799569	77799689	77817193	77817295	0.722	0.62	0.772	0.742	0.793	0.792	0.629	0.739	0.725	0.775	0.805	0.806	0.697	0.78	0.74	1	0.81	0.746	0.762	0.786	0.635	0.938	0.928	0.875
140	ENSG00000135837	CEP350	chr1	+	179975588	179975702	179972308	179972422	179981063	179981210	0.94	0.889	0.915	0.926	0.981	0.977	0.924	0.928	0.982	0.892	0.95	0.964	1	0.941	0.982	1	0.941	1	1	0.957	0.648	1	1	1
141	ENSG00000119487	MAPKAP1	chr9	-	128432096	128432186	128419929	128420078	128469249	128469491	0.906	0.868	0.862	0.935	0.935	0.922	0.905	0.887	0.929	0.905	0.914	0.925	0.952	0.958	0.915	0.925	0.896	0.909	0.884	0.951	0.876	0.922	0.958	0.907
141	ENSG00000119487	MAPKAP1	chr9	-	128434594	128434922	128419929	128420078	128469249	128469482	0.92	0.88	0.885	0.94	0.939	0.928	0.921	0.908	0.947	0.922	0.914	0.948	0.961	0.965	0.932	0.929	0.912	0.92	0.904	0.957	0.889	0.933	0.966	0.927
142	ENSG00000174915	PTDSS2	chr11	+	451384	451493	450295	450637	460186	460288	0.033	0.014	0.023	0.02	0.086	0.114	0.038	0.086	0.063	0.159	0.159	0.021	0.057	0.099	0.071	0.122	0.031	0.017	0.067	0.014	0.071	0.218	0.17	0.036
142	ENSG00000185480	PARPBP	chr12	+	102572369	102572548	102559506	102559661	102576326	102576405	0.387	0.461	0.359	0.239	0.596	0.456	0.367	0.51	0.417	0.735	0.575	0.448	0.359	0.752	0.692	0.435	0.482	0.425	0.511	0.378	0.529	0.823	0.655	0.559
143	ENSG00000125812	GZF1	chr20	+	23350220	23350378	23349398	23349566	23350727	23353700	0.926	0.942	0.916	0.983	0.97	0.886	0.981	0.944	0.989	0.932	1	0.968	0.991	0.961	1	0.923	0.98	0.941	0.961	0.963	0.968	1	0.99	0.982
143	ENSG00000173818	ENDOV	chr17	+	78393385	78393520	78389449	78389621	78395627	78395762	0.121	0.047	0.099	0.211	0.194	0.084	0.176	0.144	0.117	0.127	0.272	0.145	0.185	0.086	0.267	0.154	0.094	0.125	0.196	0.121	0.201	0.216	0.216	0.306
144	ENSG00000133816	MICAL2	chr11	+	12277189	12277297	12260982	12261132	12278331	12278515	0.02	0	0.006	0.023	0.013	0.026	0	0	0.034	0.119	0.022	0.023	0.184	0	0.035	0	0.073	0	0.019	0.019	0.115	0.087	0.048	0.125
144	ENSG00000133816	MICAL2	chr11	+	12277189	12277297	12270730	12270793	12278331	12278515	0.051	0	0.024	0.02	0.036	0.059	0	0	0.111	0.23	0.111	0.045	0.324	0	0.157	0	0.111	0	0.272	0.085	0.157	0.272	0.157	0.457
145	ENSG00000104325	DECR1	chr8	+	91017675	91018073	91013704	91013789	91029351	91029554	0.106	0.099	0.085	0.108	0.079	0.082	0.104	0.101	0.101	0.125	0.101	0.134	0.171	0.12	0.137	0.092	0.119	0.071	0.093	0.099	0.107	0.164	0.167	0.148
145	ENSG00000233184	RP11-421L21.3	chr1	+	101545944	101546169	101542918	101543064	101549016	101549039	0.077	0.079	0.089	0.091	0.095	0.092	0.124	0.098	0.107	0.061	0.061	0.091	0.19	0.155	0.13	0.059	0.142	0.115	0.107	0.115	0.089	0.183	0.234	0.106
146	ENSG00000048991	R3HDM1	chr2	+	136399105	136399360	136396465	136396692	136402948	136403097	0.355	0.449	0.364	0.378	0.497	0.489	0.415	0.425	0.426	0.375	0.459	0.449	0.569	0.576	0.532	0.451	0.422	0.431	0.473	0.512	0.631	0.535	0.476	0.466
146	ENSG00000089022	MAPKAPK5	chr12	+	112308074	112308164	112306556	112306665	112308888	112308984	0.755	0.793	0.78	0.778	0.811	0.793	0.746	0.863	0.885	0.689	0.792	0.815	0.866	0.892	0.872	0.877	0.832	0.775	0.794	0.842	0.875	0.864	0.854	0.808
147	ENSG00000076928	ARHGEF1	chr19	+	42410608	42410772	42410090	42410177	42410854	42410955	0.851	0.863	0.846	0.847	0.847	0.889	0.875	0.912	0.898	0.879	0.922	0.922	0.934	0.904	0.948	0.89	0.914	0.894	0.868	0.895	0.923	0.933	0.843	0.916
147	ENSG00000113161	HMGCR	chr5	+	74650880	74651039	74650327	74650522	74651189	74651347	0.689	0.69	0.686	0.685	0.688	0.772	0.72	0.768	0.767	0.698	0.825	0.772	0.784	0.821	0.761	0.703	0.807	0.784	0.705	0.73	0.81	0.797	0.727	0.698
148	ENSG00000052802	MSMO1	chr4	+	166254491	166254777	166248774	166248916	166258940	166259089	0.797	0.845	0.848	0.838	0.808	0.863	0.828	0.827	0.844	0.924	0.897	0.87	0.913	0.858	0.888	0.878	0.859	0.85	0.861	0.85	0.842	0.889	0.864	0.863
148	ENSG00000173890	GPR160	chr3	+	169794910	169795711	169756702	169756831	169797561	169797685	0.034	0.064	0.049	0.063	0.102	0.033	0.074	0.082	0.045	0.185	0.196	0.135	0.269	0.128	0.226	0.316	0.054	0.173	0.131	0.078	0.12	0.155	0.072	0.117
149	ENSG00000086666	ZFAND6	chr15	+	80390757	80390920	80351909	80352151	80412669	80412840	0.315	0.268	0.314	0.315	0.304	0.295	0.361	0.372	0.361	0.362	0.346	0.386	0.329	0.413	0.387	0.264	0.387	0.301	0.456	0.43	0.441	0.445	0.263	0.351
149	ENSG00000187210	GCNT1	chr9	+	79074975	79075093	79074145	79074221	79115831	79115977	0.187	0.184	0.206	0.216	0.164	0.145	0.215	0.234	0.245	0.2	0.205	0.203	0.233	0.274	0.235	0.175	0.232	0.271	0.227	0.313	0.298	0.299	0.213	0.249
150	ENSG00000099622	CIRBP	chr19	+	1273492	1273714	1271979	1272050	1274305	1274443	0.827	0.74	0.939	0.867	0.775	0.888	0.811	0.856	0.941	0.782	0.803	0.666	0.893	0.813	0.912	0.927	0.877	0.909	1	0.969	0.978	0.975	0.828	0.979
150	ENSG00000099622	CIRBP	chr19	+	1273599	1273714	1271979	1272050	1274305	1274439	0.731	0.613	0.918	0.818	0.721	0.871	0.704	0.756	0.901	0.66	0.709	0.594	0.849	0.728	0.826	0.907	0.81	0.864	1	0.95	0.969	0.963	0.716	0.965
151	ENSG00000136717	BIN1	chr2	-	127809830	127809938	127808729	127808819	127816586	127816731	0.024	0.05	0.012	0.025	0.035	0.059	0.042	0.025	0	0.067	0.084	0.086	0.048	0.129	0.053	0.042	0.127	0.064	0.093	0.053	0.146	0.108	0.089	0.034
151	ENSG00000153094	BCL2L11	chr2	+	111909398	111909470	111907620	111907724	111911356	111911481	0	0	0	0.03	0	0	0.032	0	0	0	0.052	0	0.037	0.037	0	0	0.179	0.042	0.179	0.068	0.197	0.028	0.076	0
152	ENSG00000129255	MPDU1	chr17	+	7490216	7490335	7489263	7489396	7490478	7490589	0.822	0.904	0.877	0.838	0.882	0.866	1	0.924	0.853	0.96	0.92	0.894	0.93	0.895	0.955	0.943	0.949	0.958	1	0.98	0.92	0.961	1	0.978
152	ENSG00000184371	CSF1	chr1	+	110465787	110466333	110464468	110464616	110466681	110466812	0.536	0.491	0.739	0.442	0.664	0.631	0.825	0.696	0.656	0.456	0.7	0.582	0.743	0.774	0.797	0.748	0.762	0.818	0.882	0.843	0.688	0.833	0.86	0.872
153	ENSG00000112983	BRD8	chr5	-	137504158	137504377	137503622	137503767	137504910	137505038	0.76	0.818	0.774	0.806	0.808	0.739	0.831	0.856	0.845	0.787	0.867	0.86	0.833	0.801	0.783	0.918	0.868	0.853	0.818	0.815	0.868	0.793	0.805	0.775
153	ENSG00000129255	MPDU1	chr17	+	7490216	7490335	7490009	7490095	7490478	7490589	0.859	0.938	0.902	0.866	0.872	0.901	0.901	0.935	0.973	0.861	0.967	0.949	0.934	0.928	0.936	0.971	0.939	0.981	0.948	0.949	0.939	0.964	0.944	0.923
154	ENSG00000151320	AKAP6	chr14	+	32871203	32871347	32798554	32798614	32902665	32903023	0.225	0.108	0.104	0.175	0.035	0.073	0.214	0.156	0.192	0.167	0.279	0.249	0.242	0.333	0.136	0.367	0.603	0.582	0.271	0.427	0.465	0.142	0.225	0.19
154	ENSG00000163053	SLC16A14	chr2	-	230910460	230911438	230899697	230902247	230923809	230924082	0.909	0.889	0.847	0.928	0.882	0.897	0.955	0.934	0.926	0.916	0.944	0.91	0.961	1	0.98	1	0.98	1	0.912	0.964	0.973	0.917	0.873	0.914
155	ENSG00000111837	MAK	chr6	-	10797848	10798106	10796230	10796542	10802124	10802292	0.114	0.041	0.045	0.134	0.205	0.079	0.437	0.114	0.392	1	0.508	0.538	0.564	1	0.644	1	0.205	0.177	0.608	0.437	0.341	0.408	0.266	1
155	ENSG00000122741	DCAF10	chr9	+	37857237	37857348	37854776	37854979	37860044	37860438	0.535	0.489	0.441	0.586	0.565	0.624	0.584	0.534	0.611	0.676	0.662	0.721	0.588	0.676	0.643	0.692	0.654	0.593	0.589	0.736	0.689	0.551	0.608	0.716
156	ENSG00000099219	ERMP1	chr9	-	5805610	5805785	5801175	5801328	5810010	5810231	0.215	0.298	0.352	0.395	0.299	0.175	0.363	0.284	0.318	0.257	0.417	0.329	0.588	0.501	0.509	0.365	0.463	0.287	0.518	0.514	0.59	0.353	0.439	0.336
156	ENSG00000111325	OGFOD2	chr12	+	123460799	123460948	123460357	123460414	123461200	123461314	0.014	0.049	0.066	0.041	0.029	0.045	0.025	0.048	0.049	0.016	0.126	0.101	0.085	0.13	0.119	0.059	0.096	0.051	0.089	0.055	0.101	0.036	0.034	0.075
157	ENSG00000140105	WARS	chr14	-	100841619	100841687	100828044	100828258	100842596	100842644	0.171	0.174	0.085	0.38	0.231	0.075	0.116	0.568	0.165	0.125	0.259	0.467	0.369	0.461	0.162	0.208	0.512	0.375	0.193	0.345	0.095	0.375	0.412	0.558
157	ENSG00000140105	WARS	chr14	-	100841619	100841743	100828044	100828258	100842596	100842622	0.274	0.219	0.306	0.416	0.349	0.29	0.311	0.615	0.34	0.313	0.673	0.607	0.5	0.464	0.283	0.294	0.661	0.513	0.306	0.579	0.493	0.585	0.654	0.722
158	ENSG00000075151	EIF4G3	chr1	-	21219111	21219222	21212693	21212864	21220009	21220129	0.24	0.159	0.175	0.237	0.204	0.242	0.262	0.168	0.195	0.191	0.256	0.239	0.268	0.276	0.173	0.184	0.227	0.299	0.25	0.312	0.298	0.299	0.266	0.251
158	ENSG00000133026	MYH10	chr17	-	8479960	8479990	8473037	8473130	8480553	8480656	0.552	0.512	0.277	0.42	0.503	0.44	0.52	0.63	0.529	0.391	0.769	0.492	0.715	0.683	0.693	0.425	0.526	0.917	0.48	0.767	0.526	0.772	0.84	0.707
159	ENSG00000091073	DTX2	chr7	+	76106259	76106495	76091013	76091153	76109737	76109764	0.061	0.034	0.033	0.07	0.076	0.036	0.05	0.066	0.084	0.171	0.224	0.126	0.084	0.132	0.076	0.047	0.099	0.199	0.076	0.099	0.076	0.064	0.076	0.331
159	ENSG00000163507	KIAA1524	chr3	-	108304512	108304596	108303911	108304059	108308120	108308303	0.051	0.061	0.065	0.094	0.079	0.081	0.039	0.042	0.078	0.124	0.108	0.102	0.071	0.146	0.056	0.124	0.119	0.118	0.107	0.078	0.063	0.075	0.117	0.128
160	ENSG00000054282	SDCCAG8	chr1	+	243456700	243456796	243456392	243456521	243468014	243468079	0.079	0.026	0.06	0.213	0.207	0.132	0.036	0.053	0.124	0.092	0.088	0.052	0.092	0.1	0.16	0.034	0.146	0.225	0.205	0.072	0.199	0.248	0.188	0.181
160	ENSG00000073921	PICALM	chr11	-	85701292	85701442	85692914	85693046	85707868	85707972	0.698	0.841	0.733	0.803	0.792	0.852	0.613	0.748	0.779	0.686	0.723	0.795	0.809	0.698	0.858	0.671	0.846	0.789	0.797	0.75	0.819	0.867	0.894	0.931
161	ENSG00000127483	HP1BP3	chr1	-	21106837	21107033	21106304	21106404	21113687	21113765	0.782	0.805	0.819	0.866	0.874	0.834	0.79	0.803	0.802	0.864	0.861	0.909	0.828	0.836	0.882	0.818	0.829	0.83	0.84	0.819	0.877	0.827	0.826	0.841
161	ENSG00000127483	HP1BP3	chr1	-	21106842	21107033	21106304	21106404	21113687	21113816	0.737	0.758	0.771	0.832	0.843	0.793	0.743	0.756	0.758	0.824	0.83	0.884	0.784	0.794	0.846	0.769	0.774	0.786	0.782	0.765	0.845	0.786	0.786	0.8
162	ENSG00000136856	SLC2A8	chr9	+	130159654	130159817	130159420	130159565	130162185	130162285	0.296	0.518	0.451	0.35	0.26	0.372	0.29	0.188	0.288	0.025	0.197	0.277	0.226	0.36	0.476	0.266	0.467	0.33	0.356	0.293	0.289	0.273	0.34	0.366
162	ENSG00000178927	C17orf62	chr17	-	80405455	80405497	80404498	80404572	80407045	80407168	0.957	0.954	0.966	0.958	0.919	0.927	0.917	0.847	0.881	0.884	0.893	0.894	0.927	0.944	0.914	0.93	0.961	0.922	0.966	0.952	0.874	0.895	0.924	0.938
163	ENSG00000136243	NUPL2	chr7	+	23236791	23236866	23236298	23236385	23239076	23239161	0.098	0.093	0.055	0.083	0.035	0.071	0.068	0.07	0.033	0.044	0.057	0.044	0.039	0	0.044	0.023	0.027	0.06	0.054	0.051	0.046	0.102	0.049	0.039
163	ENSG00000203485	INF2	chr14	+	105183899	105183983	105181620	105181677	105185131	105185942	0.157	0.075	0.08	0.069	0.085	0.064	0.078	0.073	0.08	0.057	0.065	0.06	0.045	0.039	0.046	0.064	0.051	0.049	0.083	0.083	0.084	0.153	0.068	0.057
164	ENSG00000110075	PPP6R3	chr11	+	68282495	68282634	68228215	68228295	68286968	68287119	0.134	0.111	0.228	0.07	0.033	0.092	0.063	0.058	0.067	0.072	0.029	0.047	0.06	0.035	0.018	0.055	0.075	0.027	0.081	0.026	0.131	0.05	0.109	0.071
164	ENSG00000164074	C4orf29	chr4	+	128887108	128887211	128886628	128886761	128904093	128904202	0.182	0.078	0.191	0.062	0.025	0.049	0.051	0.037	0.038	0.036	0.079	0.097	0.078	0.025	0.037	0.044	0.056	0.105	0.095	0.053	0.14	0.072	0.205	0.103
165	ENSG00000076928	ARHGEF1	chr19	+	42402094	42402262	42400449	42400555	42402590	42402736	0.173	0.218	0.202	0.124	0.168	0.165	0.125	0.117	0.146	0.127	0.107	0.133	0.162	0.11	0.113	0.178	0.192	0.15	0.165	0.161	0.152	0.199	0.174	0.256
165	ENSG00000258677	RP11-463D19.2	chr8	-	74737381	74737484	74722708	74722864	74742615	74742707	0.866	0.917	0.893	0.786	0.823	0.876	0.884	0.826	0.87	0.849	0.804	0.791	0.818	0.836	0.746	0.872	0.865	0.888	0.87	0.871	0.863	0.81	0.865	0.891
166	ENSG00000155066	PROM2	chr2	+	95942341	95942405	95941974	95942095	95942719	95942809	0.993	0.966	0.984	0.957	0.994	0.968	0.945	0.939	0.945	0.945	0.929	0.936	0.913	0.945	0.962	0.941	1	1	0.903	0.906	0.945	0.972	0.901	1
166	ENSG00000160803	UBQLN4	chr1	-	156013788	156014014	156012564	156012704	156018291	156018450	0.968	0.977	0.96	0.963	0.978	0.972	0.93	0.933	0.926	0.93	0.971	0.953	0.943	0.942	0.959	0.954	0.987	0.966	0.925	0.895	0.929	0.965	0.947	0.959
167	ENSG00000005801	ZNF195	chr11	-	3394806	3394886	3392806	3392933	3398846	3399032	0.865	0.748	0.821	0.762	0.832	0.895	0.526	0.411	0.636	0.765	0.567	0.87	0.585	0.578	0.583	0.931	0.777	0.84	0.393	0.883	0.671	0.502	0.616	0.865
167	ENSG00000104413	ESRP1	chr8	+	95709079	95709189	95704904	95705055	95718152	95719694	0.817	0.821	0.821	0.799	0.855	0.812	0.664	0.702	0.705	0.782	0.842	0.826	0.73	0.744	0.794	0.815	0.791	0.812	0.687	0.747	0.767	0.746	0.836	0.911
168	ENSG00000175322	ZNF519	chr18	-	14080187	14080265	14078198	14078297	14084875	14085075	0.779	0.681	0.761	0.557	0.655	0.611	0.482	0.391	0.479	0.487	0.652	0.583	0.687	0.204	0.642	0.444	0.519	0.915	0.75	0.599	0.642	0.531	0.705	0.84
168	ENSG00000181135	ZNF707	chr8	+	144766925	144767237	144766656	144766712	144772226	144772293	0.419	0.197	0.343	0.144	0.258	0.271	0.135	0.083	0.101	0.064	0.207	0.137	0.061	0.017	0.117	0.087	0.065	1	0.069	0.045	0.13	0.287	0.244	0.136
169	ENSG00000006432	MAP3K9	chr14	-	71202677	71202746	71201102	71201215	71204961	71205115	0.251	0.136	0.249	0.322	0.287	0.223	0.079	0.072	0.071	0.156	0.158	0.294	0.144	0.197	0.035	0	0.329	0.348	0.272	0.231	0.111	0.204	0.179	0.276
169	ENSG00000177565	TBL1XR1	chr3	-	176849150	176849237	176816253	176816329	176914908	176915039	0.143	0.141	0.136	0.089	0.105	0.129	0.093	0.03	0.011	0.055	0.11	0.138	0.08	0.093	0.089	0.042	0.114	0.193	0.036	0.161	0.064	0.086	0.092	0.175
170	ENSG00000137210	TMEM14B	chr6	+	10749434	10749501	10747991	10748114	10755374	10755465	0.983	1	1	1	1	0.841	0.85	0.923	1	1	0.876	1	0.94	0.832	0.886	0.8	0.908	0.809	0.779	1	1	0.985	0.989	0.991
170	ENSG00000196387	ZNF140	chr12	+	133677572	133677639	133660051	133660147	133682095	133684014	0.399	0.333	0.289	0.395	0.386	0.307	0.258	0.262	0.276	0.451	0.198	0.28	0.219	0.121	0.239	0.22	0.278	0.196	0.298	0.313	0.331	0.291	0.365	0.269
171	ENSG00000128989	ARPP19	chr15	-	52856386	52856443	52849296	52849419	52861312	52861364	0.713	0.825	0.805	0.768	0.892	0.765	0.75	0.613	0.892	0.731	0.459	0.585	0.545	0.6	0.465	0.759	0.74	0.614	0.75	0.559	0.789	0.755	0.789	0.735
171	ENSG00000166471	TMEM41B	chr11	-	9308001	9308140	9304685	9305140	9309248	9309620	0.988	1	0.978	1	0.985	0.943	0.943	0.965	0.985	0.976	0.944	0.97	0.942	0.893	0.968	0.977	0.952	0.954	0.974	0.932	0.98	0.972	0.973	0.967
172	ENSG00000166579	NDEL1	chr17	+	8366637	8366672	8363326	8363478	8370247	8370976	0.349	0.542	0.491	0.523	0.482	0.395	0.366	0.269	0.408	0.344	0.467	0.355	0.268	0.254	0.294	0.383	0.474	0.392	0.34	0.441	0.34	0.339	0.304	0.531
172	ENSG00000225210	AL589743.1	chr14	+	19652243	19652354	19650031	19650126	19653624	19653772	0.411	0.379	0.475	0.464	0.58	0.374	0.39	0.23	0.386	0.397	0.467	0.352	0.305	0.339	0.261	0.407	0.434	0.423	0.342	0.363	0.425	0.307	0.331	0.46
173	ENSG00000076067	RBMS2	chr12	+	56982715	56982802	56982077	56982158	56982923	56983379	0.947	0.904	0.92	0.839	0.891	0.848	0.883	0.791	0.93	0.946	0.843	0.842	0.751	0.811	0.731	0.86	0.882	0.891	0.708	0.934	0.799	0.856	0.958	0.904
173	ENSG00000163249	CCNYL1	chr2	+	208605378	208605430	208602134	208602170	208606946	208607066	0.891	0.714	0.866	0.807	0.832	0.838	0.843	0.671	0.736	0.829	0.795	0.392	0.367	0.436	0.429	1	0.744	0.736	0.592	0.885	0.563	0.803	0.912	0.787
174	ENSG00000168591	TMUB2	chr17	+	42265274	42265377	42264639	42265111	42266302	42266667	0.733	0.686	0.732	0.764	0.598	0.613	0.544	0.547	0.547	0.631	0.546	0.579	0.563	0.642	0.553	0.613	0.625	0.578	0.71	0.518	0.515	0.571	0.563	0.552
174	ENSG00000215114	UBXN2B	chr8	+	59325857	59325930	59323917	59324028	59329408	59329512	0.218	0.244	0.264	0.298	0.167	0.205	0.122	0.167	0.177	0.249	0.144	0.171	0.1	0.127	0.128	0.139	0.172	0.136	0.379	0.093	0.101	0.174	0.181	0.209
175	ENSG00000099875	MKNK2	chr19	-	2039629	2039855	2037630	2037828	2040132	2040176	0.546	0.53	0.509	0.53	0.398	0.408	0.403	0.405	0.369	0.42	0.448	0.489	0.468	0.405	0.456	0.375	0.491	0.543	0.47	0.453	0.359	0.53	0.55	0.517
175	ENSG00000126214	KLC1	chr14	+	104158695	104158762	104153417	104153548	104166991	104167064	0.649	0.707	0.567	0.696	0.604	0.435	0.416	0.358	0.329	0.487	0.365	0.526	0.511	0.324	0.388	0.453	0.62	0.589	0.535	0.389	0.466	0.521	0.6	0.511
176	ENSG00000166348	USP54	chr10	-	75335555	75336119	75335269	75335433	75351035	75351298	0.869	0.946	0.955	0.883	0.853	0.935	0.695	0.796	0.843	0.734	0.821	0.85	0.655	0.726	0.625	1	0.558	0.624	0.733	0.763	0.644	0.772	0.684	0.67
176	ENSG00000180801	ARSJ	chr4	-	114827820	114827901	114823507	114824831	114899592	114900248	0.204	0.264	0.273	0.228	0.209	0.255	0.12	0.181	0.171	0.188	0.176	0.185	0.186	0.157	0.113	0.156	0.065	0.093	0.18	0.223	0.193	0.21	0.114	0.155
177	ENSG00000113163	COL4A3BP	chr5	-	74695134	74695212	74685416	74685512	74696029	74696122	0.143	0.161	0.134	0.142	0.193	0.149	0.071	0.069	0.059	0.086	0.131	0.065	0.12	0.065	0.081	0.067	0.133	0.135	0.107	0.088	0.156	0.099	0.144	0.097
177	ENSG00000141867	BRD4	chr19	-	15378964	15379092	15378226	15378362	15379715	15379853	0.094	0.084	0.041	0.068	0.075	0.063	0.021	0.018	0.03	0.02	0.062	0.045	0.055	0.049	0.026	0	0.042	0.064	0.094	0.041	0.071	0.039	0.071	0.041
178	ENSG00000131503	ANKHD1	chr5	+	139851823	139851880	139844251	139844361	139862164	139862252	0.873	0.876	0.899	0.872	0.887	0.862	0.824	0.841	0.837	0.835	0.84	0.842	0.857	0.797	0.777	0.975	0.921	0.85	0.892	0.903	0.962	0.731	0.819	0.797
178	ENSG00000213066	FGFR1OP	chr6	+	167417210	167417299	167416680	167416735	167417751	167417889	0.825	0.778	0.817	0.683	0.78	0.729	0.69	0.602	0.573	0.637	0.769	0.737	0.566	0.737	0.569	0.841	0.895	0.791	0.853	0.858	0.745	0.553	0.411	0.614
179	ENSG00000141699	FAM134C	chr17	-	40739851	40739882	40738782	40738909	40744073	40744180	0.939	0.987	1	0.977	0.942	0.907	0.958	0.921	0.856	0.963	0.899	0.947	0.88	0.893	0.925	0.964	0.94	1	0.938	0.952	0.964	0.827	0.95	0.907
179	ENSG00000186480	INSIG1	chr7	+	155095534	155095605	155094456	155094556	155099950	155101943	0.187	0.196	0.194	0.202	0.147	0.137	0.154	0.174	0.142	0.256	0.153	0.165	0.158	0.12	0.111	0.184	0.153	0.199	0.155	0.209	0.224	0.112	0.206	0.126
180	ENSG00000099812	C19orf21	chr19	+	761624	761663	759908	760039	763500	764318	0.98	0.991	0.976	0.984	1	1	0.965	0.973	0.958	0.954	0.969	1	0.928	0.916	0.945	1	0.919	0.936	0.959	1	0.983	1	0.981	0.972
180	ENSG00000165322	ARHGAP12	chr10	-	32128564	32128639	32120666	32120728	32132388	32132514	0.708	0.747	0.722	0.795	0.773	0.794	0.735	0.761	0.69	0.567	0.6	0.636	0.555	0.525	0.612	0.727	0.689	0.533	0.836	0.806	0.722	0.722	0.682	0.585
181	ENSG00000057757	PITHD1	chr1	+	24105927	24105971	24104894	24105203	24106353	24106431	0.981	0.985	0.977	0.975	0.968	0.977	0.961	0.955	0.949	0.975	0.892	0.981	0.895	0.939	0.934	0.988	0.958	0.957	0.953	0.973	0.983	0.989	0.965	0.975
181	ENSG00000137210	TMEM14B	chr6	+	10749434	10749501	10747991	10748114	10770309	10770437	0.98	1	0.985	1	0.886	1	1	1	0.739	1	0.739	1	0.768	0.639	0.85	1	1	0.85	0.876	1	1	0.975	1	0.986
182	ENSG00000181392	SYNE4	chr19	-	36497324	36497573	36496234	36496339	36497651	36497846	0.944	0.961	0.972	0.955	0.876	0.863	0.924	0.892	0.884	0.906	0.854	0.903	0.868	0.896	0.974	0.81	0.748	0.785	1	1	0.953	0.916	0.874	0.795
182	ENSG00000181392	SYNE4	chr19	-	36497503	36497573	36496234	36496339	36497651	36497846	0.874	0.902	0.942	0.859	0.683	0.73	0.812	0.771	0.788	0.818	0.669	0.788	0.719	0.818	0.937	0.669	0.594	0.73	1	1	0.91	0.802	0.73	0.637
183	ENSG00000114867	EIF4G1	chr3	+	184033550	184033644	184032440	184032462	184035108	184035285	0.078	0.082	0.085	0.038	0.098	0.038	0.084	0.074	0.077	0.075	0.055	0.088	0.061	0.035	0.07	0.031	0.036	0.041	0.099	0.087	0.04	0.032	0.025	0.019
183	ENSG00000173540	GMPPB	chr3	-	49759864	49759943	49759397	49759580	49760028	49760187	0.972	0.949	0.897	0.931	0.94	0.916	0.92	0.916	0.941	0.927	0.928	0.895	0.923	0.85	0.899	0.793	0.836	0.792	0.965	1	0.874	0.868	0.907	0.89
184	ENSG00000148671	ADIRF	chr10	+	88729956	88730019	88727948	88728362	88730232	88730672	0.83	0.827	0.826	0.742	0.788	0.76	0.789	0.792	0.784	0.813	0.807	0.803	0.776	0.804	0.786	0.76	0.747	0.777	0.787	0.803	0.768	0.8	0.784	0.77
184	ENSG00000158106	RHPN1	chr8	+	144463437	144463514	144462758	144462953	144463741	144463888	0.857	0.864	0.863	0.722	0.717	0.696	0.799	0.811	0.748	0.813	0.815	0.789	0.812	0.734	0.765	0.796	0.75	0.703	0.781	0.821	0.69	0.764	0.831	0.813
185	ENSG00000140105	WARS	chr14	-	100841619	100841687	100835423	100835595	100841847	100842588	0.981	1	0.972	0.952	0.972	0.873	0.933	0.941	0.967	0.981	0.952	0.947	0.954	0.959	0.951	0.937	0.865	0.96	0.967	0.956	0.867	0.871	0.945	0.928
185	ENSG00000182149	IST1	chr16	+	71957993	71958184	71957190	71957283	71958671	71958720	0.172	0.162	0.145	0.13	0.119	0.115	0.076	0.113	0.12	0.132	0.113	0.097	0.169	0.141	0.155	0.099	0.09	0.101	0.156	0.109	0.095	0.101	0.129	0.114
186	ENSG00000111540	RAB5B	chr12	+	56373155	56373258	56367880	56367923	56380652	56380907	0.145	0.234	0.207	0.173	0.103	0.031	0.051	0.081	0.101	0.181	0.116	0.013	0.057	0.083	0.035	0.251	0.105	0.088	0.174	0.09	0.033	0.11	0.042	0.165
186	ENSG00000198093	ZNF649	chr19	-	52403050	52403165	52400111	52400231	52403345	52403547	0.145	0.149	0.126	0.099	0.041	0.069	0.068	0.077	0.05	0.026	0.04	0.067	0.078	0.033	0.047	0.354	0.065	0.043	0.123	0.038	0.061	0.058	0.037	0.096
187	ENSG00000011198	ABHD5	chr3	+	43743403	43743500	43740767	43740853	43743706	43744079	0.077	0.114	0.14	0.067	0.063	0.102	0.101	0.078	0.062	0.081	0.08	0.053	0.033	0.061	0.029	0.09	0.05	0.045	0	0.05	0.07	0.091	0.066	0.028
187	ENSG00000178028	DMAP1	chr1	+	44680210	44680288	44680021	44680113	44680374	44680552	0.055	0.071	0.092	0.045	0.02	0.058	0.044	0.046	0.059	0.021	0.047	0.011	0.043	0.033	0.006	0.062	0.038	0.027	0	0.022	0.033	0.024	0.013	0.032
188	ENSG00000104689	TNFRSF10A	chr8	-	23058199	23058273	23058017	23058113	23059320	23059432	0.959	0.975	0.976	0.976	0.933	0.946	0.983	0.95	0.979	0.941	0.987	0.939	0.914	0.887	0.931	1	0.946	0.923	0.928	0.927	0.922	0.945	1	0.923
188	ENSG00000197343	ZNF655	chr7	+	99159510	99159596	99158155	99158318	99169310	99169410	0.778	0.844	0.835	0.849	0.761	0.829	0.815	0.807	0.729	0.772	0.873	0.705	0.709	0.642	0.577	0.905	0.697	0.799	0.782	0.734	0.717	0.784	0.75	0.758
189	ENSG00000090238	YPEL3	chr16	-	30105705	30105796	30103634	30104120	30106109	30106201	0.072	0.087	0.103	0.038	0.092	0.105	0.094	0.083	0.053	0.112	0.043	0.061	0.025	0.038	0.043	0.092	0.095	0.055	0.031	0.057	0.078	0.049	0.02	0.068
189	ENSG00000184743	ATL3	chr11	-	63438761	63438883	63426702	63426724	63439107	63439187	0.6	0.588	0.844	0.51	0.734	0.604	0.82	0.372	0.411	0.78	0.425	0.6	0.405	0.743	0.258	0.584	0.697	0.194	0.218	0.172	0.431	0.661	0.324	0.322
190	ENSG00000064115	TM7SF3	chr12	-	27132716	27132869	27129192	27129290	27133498	27133579	0.983	0.996	0.978	0.996	0.968	0.982	0.973	0.982	0.974	0.954	0.953	0.983	0.962	0.978	0.984	0.985	0.981	0.99	0.944	0.954	0.988	0.911	0.966	0.921
190	ENSG00000184162	NR2C2AP	chr19	-	19313278	19313384	19313139	19313207	19313599	19313690	0.918	0.892	0.859	0.903	0.796	0.866	0.906	0.888	0.876	0.821	0.832	0.84	0.857	0.845	0.845	0.908	0.891	0.87	0.8	0.666	0.969	0.764	0.727	0.725
191	ENSG00000109083	IFT20	chr17	-	26659171	26659207	26658884	26659013	26662365	26662465	0.682	0.692	0.739	0.688	0.765	0.85	0.744	0.684	0.78	0.759	0.755	0.752	0.72	0.65	0.67	0.744	0.755	0.704	0.684	0.685	0.703	0.528	0.577	0.621
191	ENSG00000112640	PPP2R5D	chr6	+	42976430	42976484	42976104	42976213	42976794	42976965	0.926	0.955	0.971	0.926	0.95	0.936	0.932	0.904	0.969	0.924	0.971	0.921	0.931	0.871	0.881	0.954	0.951	0.953	0.94	0.956	0.958	0.871	0.853	0.917
192	ENSG00000176444	CLK2	chr1	-	155238498	155238583	155238083	155238150	155239278	155239507	0.766	0.791	0.787	0.564	0.73	0.728	0.672	0.68	0.749	0.622	0.509	0.767	0.64	0.81	0.716	0.764	0.81	0.713	0.549	0.544	0.655	0.652	0.64	0.678
192	ENSG00000176444	CLK2	chr1	-	155238498	155238586	155238083	155238150	155239278	155239507	0.809	0.847	0.845	0.642	0.793	0.798	0.741	0.77	0.802	0.712	0.615	0.793	0.733	0.861	0.76	0.819	0.844	0.768	0.663	0.635	0.715	0.735	0.698	0.729
193	ENSG00000107938	C10orf137	chr10	+	127417571	127417673	127414250	127414407	127417926	127418048	0.779	0.825	0.784	0.642	0.795	0.703	0.418	0.676	0.705	0.704	0.601	0.512	0.596	0.841	0.619	0.775	0.657	0.78	0.543	0.596	0.567	0.675	0.579	0.574
193	ENSG00000131263	RLIM	chrX	-	73832416	73832478	73815643	73815835	73834256	73834452	0.217	0.252	0.185	0.128	0.167	0.149	0.087	0.082	0.168	0.088	0.072	0.095	0.07	0.114	0.042	0.219	0.074	0.177	0.035	0.127	0.056	0.012	0.128	0.076
194	ENSG00000088340	FER1L4	chr20	-	34192225	34192267	34191718	34191889	34192451	34192543	1	0.991	1	1	1	1	1	1	0.987	1	1	1	1	1	1	1	1	1	0.895	0.859	1	1	1	1
194	ENSG00000158402	CDC25C	chr5	-	137654907	137655063	137627658	137627805	137661503	137661593	1	0.992	1	1	0.989	1	0.978	0.988	0.974	1	0.973	1	1	1	1	1	1	0.984	0.947	0.91	0.953	1	1	1
195	ENSG00000077238	IL4R	chr16	+	27352390	27352634	27351506	27351594	27353441	27353580	0.258	0.305	0.236	0.356	0.297	0.16	0.135	0.354	0.089	0.186	0.191	0.24	0.224	0.207	0.176	0.246	0.163	0.163	0.061	0.058	0.069	0.186	0.061	0.184
195	ENSG00000089597	GANAB	chr11	-	62401781	62401847	62400916	62400986	62402292	62402472	0.235	0.244	0.269	0.253	0.22	0.23	0.202	0.227	0.218	0.233	0.215	0.259	0.213	0.221	0.191	0.218	0.224	0.238	0.196	0.179	0.184	0.239	0.194	0.204
196	ENSG00000100211	CBY1	chr22	+	39052960	39053148	39052644	39052755	39061550	39061690	0.43	0.393	0.337	0.449	0.359	0.365	0.333	0.358	0.366	0.252	0.407	0.418	0.425	0.355	0.328	0.301	0.343	0.306	0.264	0.233	0.261	0.293	0.36	0.381
196	ENSG00000132376	INPP5K	chr17	-	1419181	1419412	1417165	1417273	1419749	1419947	0.118	0.118	0.099	0.092	0.079	0.143	0.08	0.072	0.066	0.044	0.089	0.099	0.077	0.092	0.078	0.109	0.118	0.053	0.039	0.051	0.033	0.034	0.058	0.074
197	ENSG00000074266	EED	chr11	+	85979497	85979603	85977124	85977258	85988021	85988180	0.953	0.992	0.986	0.955	0.963	0.918	0.897	0.91	0.931	0.914	0.937	0.957	0.978	0.852	0.877	0.952	0.914	0.98	0.896	0.969	0.881	0.87	0.89	0.968
197	ENSG00000196712	NF1	chr17	+	29706123	29706375	29705908	29706041	29708890	29709124	0.208	0.208	0.191	0.136	0.248	0.066	0.089	0.151	0.073	0.103	0.024	0.194	0.234	0.1	0.1	0.087	0.081	0.111	0.069	0.138	0.038	0.038	0.054	0.24
198	ENSG00000111665	CDCA3	chr12	-	6958486	6958593	6957992	6958362	6958728	6959022	0.941	0.888	0.906	0.883	0.873	0.895	0.953	0.934	0.955	0.889	0.883	0.934	0.892	0.829	0.899	0.93	0.888	0.938	0.865	0.856	0.83	0.896	0.816	0.811
198	ENSG00000136003	ISCU	chr12	+	108957835	108957931	108956381	108956512	108958054	108958168	0.244	0.196	0.256	0.257	0.297	0.159	0.42	0.303	0.429	0.293	0.263	0.266	0.292	0.24	0.283	0.311	0.299	0.268	0.208	0.175	0.202	0.204	0.204	0.151
199	ENSG00000126460	PRRG2	chr19	+	50086631	50086974	50086463	50086561	50087169	50087209	1	0.881	1	0.856	1	1	1	1	1	1	1	1	1	0.578	0.756	1	1	1	1	0.667	0.646	1	1	0.477
199	ENSG00000255085	AF186192.5	chr8	+	145931337	145931427	145926043	145926113	145932294	145932720	0.505	0.543	0.536	0.428	0.692	0.42	0.464	0.483	0.504	0.485	0.526	0.486	0.401	0.345	0.386	0.422	0.531	0.485	0.389	0.418	0.372	0.521	0.425	0.343
200	ENSG00000138785	INTS12	chr4	-	106624042	106624180	106621006	106621171	106624804	106624966	0.222	0.11	0.097	0.143	0.189	0.034	0.1	0.041	0.055	0.158	0.071	0.109	0.084	0.071	0.116	0.086	0.094	0.159	0.063	0.058	0.055	0.126	0.167	0.08
200	ENSG00000138785	INTS12	chr4	-	106624042	106624180	106621006	106621171	106629794	106629822	0.141	0.086	0.061	0.089	0.108	0.013	0.133	0.05	0.065	0.055	0.055	0.072	0.042	0.055	0.107	0.029	0.041	0.068	0.04	0.031	0.017	0.055	0.101	0.042
201	ENSG00000105204	DYRK1B	chr19	-	40317591	40317627	40317311	40317507	40317924	40318065	0.612	0.423	0.423	0.681	0.386	0.339	0.526	0.37	0.281	0.191	0.386	0.29	0.48	0.374	0.5	0.243	0.224	0.246	0.237	0.397	0.328	0.299	0.403	0.277
201	ENSG00000203697	CAPN8	chr1	-	223830384	223830535	223816363	223816482	223842031	223842101	0.019	0.012	0.013	0.05	0.009	0.031	0.023	0	0	0	0.026	0	0.086	0.04	0.079	nan	0	0	0	0	nan	0	0	0
202	ENSG00000102181	CD99L2	chrX	-	149996778	149998077	149963890	149963959	149999703	149999766	1	0.784	0.627	0.551	0.67	0.704	0.621	1	0.721	0.452	1	0.633	1	0.456	0.6	0.07	0.224	0.07	1	0.273	0.2	1	0.2	0.445
202	ENSG00000178950	GAK	chr4	-	853149	853281	844723	844872	853393	853510	0.681	0.594	0.661	0.574	0.646	0.622	0.518	0.641	0.689	0.617	0.68	0.664	0.746	0.689	0.634	0.447	0.406	0.464	0.67	0.584	0.617	0.606	0.599	0.483
203	ENSG00000132780	NASP	chr1	+	46072992	46074009	46072153	46072263	46078840	46078920	0.476	0.442	0.434	0.379	0.382	0.379	0.391	0.377	0.389	0.448	0.387	0.38	0.338	0.402	0.407	0.253	0.319	0.324	0.298	0.325	0.329	0.464	0.465	0.456
203	ENSG00000144908	ALDH1L1	chr3	-	125878225	125878409	125877247	125877482	125879695	125879845	0.16	0.136	0.132	0.133	0.103	0.047	0.094	0.094	0.065	0.147	0.118	0.139	0.051	0.107	0.072	0.027	0	0.029	0.043	0.077	0.057	0.115	0.082	0.167
204	ENSG00000139350	NEDD1	chr12	+	97301381	97301402	97301007	97301078	97303529	97303673	0.972	0.992	0.991	0.993	0.982	0.992	0.978	0.97	0.97	0.971	0.955	0.948	0.994	1	0.974	0.99	0.873	0.946	0.936	0.952	0.604	0.881	0.924	0.986
204	ENSG00000139350	NEDD1	chr12	+	97301381	97301634	97301015	97301078	97303529	97303673	0.892	0.968	0.966	0.971	0.942	0.958	0.913	0.874	0.887	0.924	0.882	0.83	0.975	1	0.89	0.935	0.748	0.774	0.729	0.838	0.695	0.687	0.824	0.93
205	ENSG00000088298	EDEM2	chr20	-	33721907	33721958	33719444	33719586	33722540	33722752	0.251	0.174	0.111	0.09	0.258	0.108	0.083	0.101	0.051	0.115	0.134	0.104	0.097	0.088	0.116	0.113	0.055	0.117	0.053	0.07	0.135	0.045	0.05	0.057
205	ENSG00000114120	SLC25A36	chr3	+	140685775	140685878	140681968	140682069	140689768	140689835	0.541	0.547	0.489	0.393	0.508	0.394	0.392	0.433	0.443	0.39	0.356	0.46	0.348	0.459	0.474	0.42	0.281	0.32	0.421	0.379	0.482	0.366	0.378	0.398
206	ENSG00000109458	GAB1	chr4	+	144355240	144355321	144354643	144354869	144359151	144359194	0.396	0.313	0.188	0.168	0.214	0.154	0.051	0.101	0.364	0.02	0.043	0.168	0.116	0.08	0.015	0.068	0.108	0.064	0.108	0.063	0.062	0.014	0.066	0.075
206	ENSG00000256546	AC156455.1	chr12	+	122502455	122502588	122501211	122501437	122505933	122506097	1	0.975	0.974	0.964	0.985	1	0.923	0.971	0.992	0.952	0.925	0.949	0.947	0.93	0.965	0.897	0.947	0.948	0.951	0.935	0.959	0.973	0.931	0.985
207	ENSG00000177426	TGIF1	chr18	+	3450319	3450503	3449879	3450068	3456351	3456578	0.949	0.931	0.944	0.885	0.955	0.905	0.907	0.967	0.924	0.914	0.947	0.965	0.908	0.893	0.951	0.83	0.892	0.909	0.873	0.933	0.918	0.938	0.897	0.906
207	ENSG00000205268	PDE7A	chr8	-	66693078	66693182	66691954	66692038	66695017	66695078	0.11	0.059	0.068	0.01	0.106	0.061	0.038	0.036	0.033	0.053	0.094	0.108	0.039	0.031	0.085	0	0.042	0.021	0	0.005	0.043	0.027	0.042	0.004
208	ENSG00000165219	GAPVD1	chr9	+	128057736	128057853	128024189	128024238	128061168	128061385	0.231	0.152	0.212	0.15	0.191	0.16	0.172	0.177	0.083	0.142	0.182	0.149	0.113	0.09	0.115	0.042	0.127	0.09	0.131	0.144	0.088	0.18	0.13	0.216
208	ENSG00000205133	TRIQK	chr8	-	93933730	93933888	93929156	93929235	93966633	93966792	0.332	0.277	0.4	0.252	0.292	0.287	0.306	0.266	0.163	0.282	0.268	0.32	0.272	0.212	0.337	0.176	0.361	0.223	0.234	0.218	0.176	0.348	0.234	0.275
209	ENSG00000102890	ELMO3	chr16	+	67233853	67233904	67233586	67233659	67234094	67234264	0.993	1	0.975	1	0.973	0.94	0.987	1	0.953	1	0.976	1	0.969	0.926	1	1	1	1	1	1	1	1	0.878	0.92
210	ENSG00000164045	CDC25A	chr3	-	48222210	48222330	48219343	48219478	48224418	48224520	0.976	0.935	0.962	0.98	0.988	0.925	0.789	0.94	0.854	1	0.897	0.98	1	1	1	0.981	0.971	0.983	0.911	1	1	0.943	0.923	0.937
211	ENSG00000106991	ENG	chr9	-	130591965	130592106	130588788	130588951	130605372	130605524	1	0.849	1	1	1	1	1	1	1	1	1	1	0.993	1	1	1	0.994	0.994	1	1	1	1	1	1
212	ENSG00000153294	GPR115	chr6	+	47675959	47676014	47674965	47675074	47678470	47678622	1	0.726	1	1	1	0.861	1	1	0.842	nan	nan	1	nan	1	1	1	0.47	1	nan	1	nan	nan	1	1
213	ENSG00000087087	SRRT	chr7	+	100480385	100480711	100479673	100479862	100481690	100481860	0.197	0.224	0.21	0.116	0.112	0.163	0.232	0.213	0.178	0.134	0.178	0.201	0.188	0.172	0.233	0.209	0.238	0.191	0.167	0.221	0.179	0.168	0.229	0.197
214	ENSG00000205937	RNPS1	chr16	-	2314573	2314761	2314176	2314332	2318055	2318092	0.525	0.508	0.534	0.535	0.533	0.584	0.551	0.575	0.603	0.554	0.57	0.556	0.553	0.623	0.473	0.48	0.533	0.518	0.514	0.545	0.583	0.618	0.588	0.652
215	ENSG00000160439	RDH13	chr19	-	55559413	55559625	55558754	55558856	55559696	55559909	0.287	0.251	0.259	0.228	0.189	0.469	0.415	0.424	0.439	0.352	0.361	0.362	0.35	0.365	0.412	0.28	0.304	0.344	0.365	0.303	0.388	0.353	0.393	0.264
216	ENSG00000160588	MPZL3	chr11	-	118107764	118107975	118106138	118106304	118110925	118111056	0.817	0.812	0.793	0.685	0.715	0.815	0.89	0.879	0.865	0.917	0.832	0.847	0.986	0.909	0.9	0.814	0.738	0.927	0.865	0.874	0.943	0.793	0.86	0.908
217	ENSG00000132436	FIGNL1	chr7	-	50515665	50515753	50514825	50514995	50515878	50515987	0.284	0.194	0.21	0.263	0.2	0.254	0.34	0.42	0.415	0.344	0.414	0.188	0.242	0.259	0.235	0.22	0.244	0.276	0.333	0.291	0.37	0.253	0.211	0.239
218	ENSG00000136153	LMO7	chr13	+	76383289	76383319	76378424	76378677	76391296	76391414	0.827	0.822	0.833	0.917	0.868	0.864	0.902	0.912	0.884	0.894	0.802	0.817	0.864	0.849	0.891	0.787	0.735	0.925	0.844	0.913	0.884	0.847	0.851	0.849
219	ENSG00000135837	CEP350	chr1	+	180021358	180021451	180017670	180017840	180022104	180022301	0.098	0.067	0.035	0.106	0.085	0.121	0.12	0.141	0.111	0.074	0.049	0.123	0.148	0.13	0.159	0.154	0.078	0.143	0.205	0.069	0	0.098	0.106	0.079
220	ENSG00000188647	PTAR1	chr9	-	72365696	72365866	72356707	72356774	72374768	72374858	0.794	0.737	0.73	0.686	0.808	0.696	0.88	0.886	0.849	0.77	0.807	0.741	0.819	0.805	0.884	0.673	0.909	0.842	0.942	0.787	0.624	0.868	0.794	0.827
221	ENSG00000239779	WBP1	chr2	+	74686564	74686679	74685600	74685798	74686769	74686872	0.178	0.224	0.113	0.236	0.304	0.164	0.363	0.275	0.198	0.249	0.224	0.246	0.264	0.267	0.272	0.244	0.274	0.178	0.237	0.255	0.2	0.179	0.215	0.242
222	ENSG00000142227	EMP3	chr19	+	48830086	48830179	48828817	48828867	48832608	48832749	0.914	0.852	0.986	0.972	0.945	0.967	0.98	0.928	0.97	0.957	0.94	0.981	0.967	0.951	0.939	0.952	0.96	0.956	0.974	0.965	0.98	0.942	0.953	0.966
223	ENSG00000132849	INADL	chr1	+	62619029	62619153	62613955	62614062	62626579	62627061	0.134	0.156	0.177	0.183	0.15	0.174	0.199	0.222	0.151	0.317	0.376	0.368	0.184	0.155	0.199	0.504	0.055	0.144	0.321	0.319	0.304	0.192	0.292	0.199
224	ENSG00000198793	MTOR	chr1	-	11171570	11171810	11169705	11169786	11172908	11172974	0.021	0.022	0.033	0.035	0.037	0.064	0.044	0.036	0.071	0.033	0.105	0.098	0.073	0.01	0.057	0.069	0.019	0.049	0.052	0.033	0.032	0.042	0.04	0.028
225	ENSG00000147687	TATDN1	chr8	-	125516080	125516192	125507712	125507783	125516511	125516588	0.054	0.044	0.048	0.081	0.067	0.093	0.069	0.057	0.056	0.13	0.096	0.067	0.075	0.06	0.112	0.084	0.097	0.135	0.066	0.069	0.064	0.056	0.05	0.059
226	ENSG00000172331	BPGM	chr7	+	134343099	134343420	134331582	134331689	134346198	134346860	0.031	0.023	0.005	0.042	0.072	0.025	0.042	0.035	0.049	0.213	0.067	0.073	0.098	0.046	0.042	0.046	0.08	0.046	0	0.088	0.024	0.046	0.046	0.014
227	ENSG00000225697	SLC26A6	chr3	-	48669677	48669829	48669312	48669477	48670406	48670517	0.882	0.869	0.851	0.941	0.914	0.901	0.927	0.912	0.971	0.973	0.925	0.973	0.943	0.899	0.893	0.96	0.977	0.941	0.99	0.897	0.909	0.934	0.926	0.925
228	ENSG00000050820	BCAR1	chr16	-	75298248	75298499	75276367	75276988	75299722	75299905	0.049	0.044	0.044	0.14	0.154	0.121	0.038	0.042	0.109	0.089	0.12	0.05	0.042	0.035	0.129	0.209	0.077	0.076	0.063	0.084	0.027	0.135	0.102	0.074
229	ENSG00000177106	EPS8L2	chr11	+	708574	708643	706200	706288	709329	709451	0.115	0.093	0.096	0.13	0.179	0.118	0.052	0.049	0.008	0.101	0.134	0.016	0.091	0.048	0.066	0.245	0.079	0.074	0.104	0.062	0.044	0.092	0.047	0.065
230	ENSG00000213397	HAUS7	chrX	-	152720334	152720511	152719851	152719966	152720999	152721224	0.138	0.127	0.121	0.198	0.28	0.193	0.054	0.068	0.198	0.274	0.15	0.148	0.169	0.042	0.139	0.183	0.23	0.243	0.166	0.217	0.225	0.11	0.142	0.194
231	ENSG00000063438	AHRR	chr5	+	376724	376831	353844	354026	422843	422889	1	0.703	1	1	1	1	0.789	1	1	1	1	0.924	1	1	1	1	1	1	1	1	1	1	1	1
232	ENSG00000177034	MTX3	chr5	-	79286416	79286486	79285982	79286059	79286980	79287082	0.958	0.966	0.984	0.92	0.839	0.894	0.937	0.887	0.692	1	0.887	0.855	0.983	0.893	0.928	1	0.963	1	0.791	0.86	0.825	0.98	1	1
233	ENSG00000168958	MFF	chr2	+	228211941	228212100	228207460	228207535	228220392	228220477	0.925	0.895	0.88	0.843	0.975	0.946	0.92	0.869	0.945	0.957	0.951	0.977	0.987	1	1	0.952	0.913	0.927	0.889	0.961	0.912	1	0.914	0.913
234	ENSG00000100239	PPP6R2	chr22	+	50827414	50827540	50810500	50810579	50832321	50832564	0.079	0.037	0.042	0.092	0.083	0.114	0.066	0.087	0.037	0.03	0.064	0.102	0.088	0.145	0.1	0.121	0.058	0.08	0.052	0.104	0.061	0.069	0.071	0.115
235	ENSG00000134775	FHOD3	chr18	+	34238037	34238151	34205473	34205712	34261398	34261533	0.588	0.607	0.546	0.605	0.614	0.816	0.748	0.583	0.612	0.701	0.745	0.468	0.807	0.797	0.788	0.674	0.642	0.471	0.838	0.61	0.494	0.805	0.648	0.552
236	ENSG00000025772	TOMM34	chr20	-	43577370	43577518	43572093	43572220	43580473	43580643	0.888	0.839	0.895	0.896	0.898	0.931	0.904	0.903	0.915	0.897	0.881	0.847	0.896	0.846	0.885	0.91	0.866	0.879	0.895	0.902	0.896	0.939	0.94	0.94
237	ENSG00000140374	ETFA	chr15	-	76520053	76520238	76518189	76518270	76523673	76523739	0.065	0.078	0.048	0.077	0.074	0.068	0.084	0.06	0.065	0.088	0.086	0.045	0.092	0.06	0.076	0.086	0.067	0.09	0.084	0.109	0.089	0.136	0.095	0.144
238	ENSG00000075539	FRYL	chr4	-	48686689	48686812	48636307	48636507	48782094	48782288	0.853	0.966	0.926	0.983	0.967	0.959	0.975	0.974	0.919	1	1	1	0.979	1	1	0.672	0.949	1	1	0.968	1	1	1	0.969
239	ENSG00000095564	BTAF1	chr10	+	93748910	93749337	93743957	93744161	93751875	93752066	0.845	0.836	0.849	0.882	0.893	0.887	0.862	0.858	0.894	0.875	0.897	0.914	0.913	0.919	0.956	0.815	0.973	0.885	0.906	0.851	0.871	0.913	0.832	0.93
240	ENSG00000138050	THUMPD2	chr2	-	39996040	39996233	39995563	39995641	39996849	39997259	0.142	0.133	0.14	0.238	0.205	0.252	0.153	0.185	0.221	0.229	0.221	0.144	0.261	0.135	0.311	0.225	0.166	0.168	0.273	0.239	0.26	0.166	0.273	0.248
241	ENSG00000104870	FCGRT	chr19	+	50016643	50016730	50016435	50016500	50017138	50017390	0.961	0.936	0.782	0.966	0.919	1	0.916	0.921	0.976	0.926	0.943	1	0.968	0.949	0.954	0.989	0.931	0.971	0.989	0.992	0.989	0.991	0.981	0.992
242	ENSG00000115363	EVA1A	chr2	-	75749490	75749613	75745181	75745334	75753237	75753325	0.945	0.888	0.839	0.914	0.952	0.878	0.986	0.907	0.98	0.923	0.945	0.922	0.948	0.968	0.915	0.96	0.963	0.934	0.978	0.983	0.953	0.926	0.906	0.92
243	ENSG00000155621	C9orf85	chr9	+	74561921	74562028	74526460	74526752	74586420	74586534	0.882	0.773	0.788	0.753	0.788	0.795	0.79	0.796	0.719	0.857	0.86	0.83	0.876	0.804	0.862	0.793	0.858	0.899	0.862	0.935	0.944	0.812	0.877	0.796
244	ENSG00000146410	MTFR2	chr6	-	136568598	136568698	136565902	136566007	136570174	136570291	0.01	0	0.035	0.038	0.014	0	0.021	0	0.045	0.063	0.066	0.041	0.05	0	0	0	0.022	0.08	0	0.047	0.066	0.096	0.208	0.028
245	ENSG00000064270	ATP2C2	chr16	+	84474462	84474564	84473032	84473130	84476115	84476205	1	0.984	0.981	0.868	1	0.868	0.919	0.928	1	1	1	1	0.863	1	0.678	1	1	1	1	1	nan	1	1	1
246	ENSG00000076685	NT5C2	chr10	-	104865114	104865138	104860991	104861083	104865462	104865558	0.111	0.177	0.224	0.147	0.189	0.172	0.076	0.029	0.094	0.145	0.131	0.201	0.162	0.097	0.153	0.075	0.162	0.166	0.265	0.11	0.254	0.239	0.156	0.173
247	ENSG00000198718	FAM179B	chr14	+	45496501	45496677	45494985	45495075	45497378	45497532	0.887	1	0.819	0.919	0.976	0.972	0.931	0.843	0.915	0.965	0.905	1	0.961	0.938	0.915	1	0.956	1	0.934	0.973	0.953	1	1	0.986
248	ENSG00000163624	CDS1	chr4	+	85525395	85525523	85504131	85504671	85530581	85530678	1	0.986	1	1	1	1	1	0.989	1	1	1	1	0.978	1	1	1	1	1	1	0.837	1	1	1	1
249	ENSG00000205078	SYCE1L	chr16	+	77242993	77243041	77242361	77242436	77243313	77243368	1	0.689	1	0.886	1	0.847	0.869	1	1	1	0.899	1	0.816	1	1	0.525	1	1	1	0.689	1	0.816	0.769	1
250	ENSG00000169660	HEXDC	chr17	+	80382269	80382379	80377624	80377759	80386433	80386521	1	1	0.963	0.935	0.921	0.949	0.984	0.907	0.964	0.884	0.93	0.947	0.942	0.949	0.96	0.933	0.969	0.945	0.942	0.923	0.916	0.96	0.971	0.977
251	ENSG00000149089	APIP	chr11	-	34918307	34918402	34916556	34916657	34937774	34937883	0.048	0.125	0.099	0.031	0.027	0.031	0.062	0.057	0.031	0	0.051	0.043	0.057	0.045	0.05	0.011	0.066	0.007	0.115	0.067	0.029	0.018	0.049	0.043
252	ENSG00000168411	RFWD3	chr16	-	74671753	74671868	74666420	74666571	74678259	74678351	0.98	0.992	0.986	0.962	0.973	0.989	0.95	0.892	0.931	0.932	0.971	0.957	0.986	0.98	0.981	1	0.961	0.975	1	0.905	1	0.968	0.961	0.97
253	ENSG00000020426	MNAT1	chr14	+	61434946	61435115	61346431	61346553	61435276	61435398	0.951	0.986	0.974	0.944	0.911	0.928	0.931	0.926	0.915	0.823	0.903	0.936	0.93	0.902	0.922	0.933	0.895	0.941	0.867	0.957	0.939	0.939	0.931	0.949
254	ENSG00000116584	ARHGEF2	chr1	-	155936610	155936678	155936206	155936270	155938946	155939091	0.974	0.979	0.96	0.97	0.921	0.949	0.944	0.939	0.959	0.89	0.932	0.893	0.919	0.948	0.904	0.975	0.936	0.964	0.945	0.963	0.935	0.942	0.953	0.907
255	ENSG00000119777	TMEM214	chr2	+	27262608	27262705	27261914	27262032	27262897	27263066	0.94	0.933	0.957	0.918	0.967	0.964	0.934	0.949	0.946	0.863	0.904	0.839	0.931	0.9	0.903	0.951	0.973	0.986	0.933	0.907	0.969	0.949	0.971	0.901
256	ENSG00000072736	NFATC3	chr16	+	68255098	68255187	68224670	68225678	68260252	68263161	0.161	0.12	0.145	0.147	0.206	0.149	0.051	0.053	0.051	0.197	0.11	0.159	0.122	0.107	0.106	0.129	0.07	0.119	0.17	0.104	0.125	0.128	0.183	0.12
257	ENSG00000159023	EPB41	chr1	+	29386933	29386996	29379615	29379824	29391493	29391670	0.748	0.863	0.866	0.732	0.855	0.847	0.512	0.684	0.527	0.732	0.838	0.561	0.681	0.827	0.788	0.791	0.582	0.687	0.702	0.837	0.74	0.744	0.96	0.767
258	ENSG00000178104	PDE4DIP	chr1	-	144859758	144859998	144857611	144857728	144863317	144863442	0.732	0.809	0.665	0.411	0.426	0.534	0.316	0.463	0.446	0.489	0.644	0.672	0.642	0.555	0.583	0.557	0.534	0.445	0.603	0.531	0.564	0.566	0.711	0.756
259	ENSG00000171302	CANT1	chr17	-	76996181	76996352	76993921	76994045	77005745	77005875	0.1	0.103	0.164	0.155	0.19	0.153	0.093	0.071	0.055	0.14	0.137	0.133	0.148	0.137	0.126	0.108	0.148	0.104	0.116	0.207	0.178	0.184	0.155	0.201
260	ENSG00000157110	RBPMS	chr8	+	30407016	30407102	30402010	30402141	30416403	30416473	0.162	0.164	0.153	0.113	0.143	0.266	0.056	0.015	0.092	0.217	0.16	0.161	0.145	0.134	0.137	0.138	0.166	0.124	0.108	0.062	0.059	0.142	0.125	0.317
261	ENSG00000173166	RAPH1	chr2	-	204334961	204335036	204326570	204326648	204354306	204354812	0.238	0.223	0.265	0.203	0.172	0.336	0.073	0.097	0.166	0.22	0.179	0.11	0.206	0.189	0.172	0	0.244	0.396	0.179	0.27	0.115	0.304	0.334	0.272
262	ENSG00000039319	ZFYVE16	chr5	+	79723310	79723364	79703844	79703972	79729927	79730036	0.554	0.555	0.494	0.555	0.399	0.488	0.283	0.363	0.232	0.56	0.517	0.644	0.274	0.311	0.409	0.613	0.508	0.475	0.365	0.517	0.783	0.448	0.465	0.459
263	ENSG00000153044	CENPH	chr5	+	68498745	68498797	68498332	68498396	68504022	68504186	0.992	0.974	0.973	0.943	0.924	0.948	0.98	0.992	0.982	0.92	0.972	0.929	0.919	0.921	0.945	0.926	0.95	0.952	0.984	0.927	0.958	0.987	0.842	0.954
264	ENSG00000221829	FANCG	chr9	-	35075958	35076025	35075461	35075751	35076428	35076580	1	0.984	0.991	0.966	0.942	0.974	1	1	1	1	1	0.968	0.92	0.947	0.85	0.967	1	0.991	1	0.928	0.95	1	0.959	0.986
265	ENSG00000149100	EIF3M	chr11	+	32608557	32608690	32605377	32605475	32611092	32611187	0.948	0.915	0.939	0.942	0.89	0.9	0.939	0.939	0.886	0.904	0.89	0.943	0.914	0.935	0.882	0.881	0.885	0.878	0.93	0.899	0.916	0.872	0.916	0.882
266	ENSG00000140650	PMM2	chr16	+	8904935	8905035	8900172	8900264	8905494	8905570	0.932	0.965	0.98	0.959	0.967	0.94	0.914	0.967	0.987	0.947	0.952	0.959	0.889	0.951	0.838	0.966	0.952	0.882	0.923	0.932	0.974	0.966	0.948	0.956
267	ENSG00000169682	SPNS1	chr16	+	28995106	28995278	28994512	28994611	28995525	28995861	0.947	0.962	0.933	0.934	0.916	0.921	0.983	0.912	0.951	0.882	0.914	0.921	0.965	0.95	0.955	0.919	0.908	0.861	0.972	0.868	0.936	0.851	0.821	0.842
268	ENSG00000172123	SLFN12	chr17	-	33759206	33759276	33749701	33750087	33759923	33760215	0.875	0.942	0.959	0.7	0.73	0.75	0.84	0.637	0.791	0.878	0.764	0.825	0.816	0.559	0.812	0.783	0.875	0.783	0.669	0.85	0.937	0.682	0.725	0.647
269	ENSG00000177082	WDR73	chr15	-	85189203	85189316	85188699	85189067	85189414	85189579	0.157	0.224	0.222	0.155	0.151	0.212	0.127	0.145	0.222	0.19	0.2	0.119	0.189	0.217	0.2	0.167	0.179	0.184	0.127	0.088	0.131	0.135	0.124	0.105
270	ENSG00000143486	EIF2D	chr1	-	206773086	206773190	206772356	206772446	206773616	206773662	0.87	0.941	0.942	0.927	0.888	0.863	0.916	0.851	0.764	0.815	0.805	0.882	0.766	0.822	0.902	0.965	0.833	0.799	0.577	0.658	0.728	0.878	0.899	0.598
271	ENSG00000105983	LMBR1	chr7	-	156572348	156572426	156556362	156556489	156589082	156589186	0.07	0.106	0.075	0.048	0.058	0.092	0.044	0.052	0.05	0.071	0.063	0.114	0.088	0.095	0.073	0.123	0.034	0.121	0.037	0.031	0.017	0.069	0.115	0.05
272	ENSG00000244754	N4BP2L2	chr13	-	33112754	33112821	33110563	33111164	33112914	33112929	0.875	0.958	0.868	0.818	0.814	0.856	0.851	0.81	0.764	0.906	0.865	0.895	0.851	0.841	0.734	0.772	0.893	0.763	0.763	0.772	0.559	0.938	0.765	0.758
273	ENSG00000087448	KLHL42	chr12	+	27950179	27950282	27944640	27944834	27950647	27951089	0.266	0.259	0.246	0.192	0.14	0.092	0.111	0.213	0.161	0.374	0.227	0.294	0.213	0.118	0.19	0.165	0.102	0.206	0.101	0.097	0.169	0.032	0.081	0.215
274	ENSG00000127481	UBR4	chr1	-	19472516	19472600	19472286	19472427	19473319	19473494	0.073	0.073	0.099	0.115	0.083	0.104	0.157	0.122	0.142	0.074	0.109	0.098	0.099	0.069	0.078	0.053	0.11	0.094	0.088	0.038	0.115	0.07	0.102	0.068
275	ENSG00000157110	RBPMS	chr8	+	30419460	30419666	30416403	30416473	30423773	30423877	0.085	0.098	0.174	0.102	0.063	0.058	0.079	0.121	0.093	0.066	0.127	0.081	0.05	0.027	0.071	0.011	0.102	0.09	0.03	0.039	0.058	0.037	0.105	0.076
276	ENSG00000049283	EPN3	chr17	+	48613389	48613639	48610124	48610346	48613781	48613831	0.045	0.042	0.021	0.029	0.096	0.096	0.041	0.11	0.06	0.193	0.088	0.067	0.055	0.072	0.037	0.03	0	0.093	0	0.049	0	0.025	0.058	0.058
277	ENSG00000164070	HSPA4L	chr4	+	128724783	128725028	128722939	128723073	128725165	128725242	0.973	0.958	0.971	0.933	0.954	0.967	0.993	0.97	0.963	0.961	0.962	0.944	0.982	0.975	0.973	0.932	0.934	0.979	0.818	0.92	0.954	0.965	0.949	0.982
278	ENSG00000101974	ATP11C	chrX	-	138813809	138813914	138808507	138811121	138820074	138820228	0.977	0.982	0.992	1	0.965	0.987	0.972	0.99	0.939	0.974	1	0.977	0.964	0.99	1	0.944	0.965	0.875	0.955	0.99	0.979	0.922	0.876	0.961
279	ENSG00000058673	ZC3H11A	chr1	+	203765420	203765729	203764798	203764922	203770702	203770756	0.736	0.723	0.772	0.75	0.83	0.645	0.846	0.82	0.826	0.826	0.756	0.93	0.82	0.941	0.848	0.858	0.781	0.573	0.659	0.626	0.733	0.829	0.827	0.85
280	ENSG00000104320	NBN	chr8	-	90994180	90994230	90993602	90993751	90994949	90995083	0.062	0.134	0.077	0.069	0.061	0.063	0.05	0.051	0.075	0.053	0.082	0.095	0.058	0.061	0.034	0.022	0.046	0.036	0.055	0.069	0.103	0.049	0.066	0.054
281	ENSG00000214022	REPIN1	chr7	+	150067848	150067973	150065900	150066030	150068319	150068721	0.954	0.984	0.974	0.94	0.953	0.869	1	0.88	1	0.982	0.908	0.891	0.945	0.94	0.928	0.924	0.732	0.882	0.917	0.959	0.958	0.831	0.945	0.954
282	ENSG00000159267	HLCS	chr21	-	38319632	38320587	38311131	38311294	38334335	38334470	0.189	0.222	0.129	0.096	0.15	0.1	0.129	0.118	0.075	0.045	0.074	0.113	0.111	0.138	0.101	0.094	0.155	0.124	0.095	0.093	0.181	0.094	0.12	0.109
283	ENSG00000263809	RPL26	chr17	-	8274626	8275399	8271955	8273704	8279217	8279422	0.312	0.19	0.255	0.048	0.131	0.413	0.232	0.16	0.141	0.266	0.296	0.098	0.044	0.091	0.141	0.028	0.079	0.181	0.076	0.054	0.055	0.14	0.123	0.103
284	ENSG00000105402	NAPA	chr19	-	48006649	48006759	48003889	48004006	48018099	48018283	0.991	0.97	0.99	0.924	0.989	0.977	0.968	0.978	0.905	0.897	0.94	1	0.908	0.963	0.874	0.97	0.954	0.96	0.988	0.959	0.975	0.976	0.966	0.984
285	ENSG00000164758	MED30	chr8	+	118540889	118541048	118533071	118533292	118552121	118552217	0.975	0.943	0.969	0.945	0.947	0.929	0.927	0.931	0.927	0.908	0.922	0.96	0.965	0.896	0.978	0.896	0.921	0.872	0.905	0.952	0.95	0.924	0.973	0.92
286	ENSG00000185813	PCYT2	chr17	-	79865079	79865133	79864635	79864774	79865648	79865733	1	1	1	1	0.984	1	0.949	1	0.982	1	0.977	0.947	1	0.96	1	0.691	1	1	0.931	1	0.863	1	0.954	0.729

## Sheet: rMATS Day7 vs No Dox
Tab 2: rMATS analysis for RNA-Seq data of Day 7 versus No Dox control.
Including all significant skipped exons (SE), mutually exclusive exons (MXE), alternative 5' splice sites (A5SS), alternative 3' splice sites (A3SS) and retained intron (RI).
AS type	GeneID	geneSymbol	chr	strand	exonStart_0base	exonEnd	firstFlankingES	firstFlankingEE	secondFlankingES	secondFlankingEE	IC_No Dox	SC_No Dox	IC_DAY7	SC_DAY7	IncFormLen	SkipFormLen	P-Value	FDR	PSI_No Dox	PSI_DAY7	meanDeltaPSI (No Dox-DAY7)	UCSC_link
SE	ENSG00000008294	SPAG9	chr17	-	49053223	49053262	49052131	49052308	49054468	49054582	16,14,16	297,297,217	50,48,49	121,140,155	64	85	0	0	0.067,0.059,0.089	0.354,0.313,0.296	-0.249	http://genome.ucsc.edu/cgi-bin/hgTracks?db=hg19&position=chr17+49052126+49054587
SE	ENSG00000178921	PFAS	chr17	+	8168605	8168786	8168212	8168443	8168873	8168957	223,241,192	40,39,28	355,383,338	4,12,10	244	77	0	0	0.638,0.661,0.684	0.966,0.91,0.914	-0.269	http://genome.ucsc.edu/cgi-bin/hgTracks?db=hg19&position=chr17+8168207+8168962
SE	ENSG00000185813	PCYT2	chr17	-	79865079	79865133	79864635	79864774	79865429	79865474	184,136,108	71,65,52	20,28,10	61,83,73	47	38	0	0	0.677,0.628,0.627	0.21,0.214,0.1	0.469	http://genome.ucsc.edu/cgi-bin/hgTracks?db=hg19&position=chr17+79864630+79865479
SE	ENSG00000091409	ITGA6	chr2	+	173366499	173366629	173362702	173362828	173368818	173371181	747,613,742	150,191,141	146,202,189	173,156,171	201	85	0	0	0.678,0.576,0.69	0.263,0.354,0.319	0.336	http://genome.ucsc.edu/cgi-bin/hgTracks?db=hg19&position=chr2+173362697+173371186
SE	ENSG00000133703	KRAS	chr12	-	25368370	25368494	25362364	25362845	25378547	25378707	155,127,140	615,460,486	32,34,28	361,380,407	195	85	0	0	0.099,0.107,0.112	0.037,0.038,0.029	0.071	http://genome.ucsc.edu/cgi-bin/hgTracks?db=hg19&position=chr12+25362359+25378712
SE	ENSG00000165233	C9orf89	chr9	+	95874160	95874220	95872849	95873003	95874499	95874571	623,579,522	49,28,33	228,228,217	123,131,115	86	65	0	0	0.906,0.94,0.923	0.584,0.568,0.588	0.343	http://genome.ucsc.edu/cgi-bin/hgTracks?db=hg19&position=chr9+95872844+95874576
SE	ENSG00000110719	TCIRG1	chr11	+	67817953	67818131	67817603	67817721	67818207	67818362	623,512,470	98,97,63	523,571,503	2,3,5	249	85	0	0	0.685,0.643,0.718	0.989,0.985,0.972	-0.3	http://genome.ucsc.edu/cgi-bin/hgTracks?db=hg19&position=chr11+67817598+67818367
SE	ENSG00000104852	SNRNP70	chr19	+	49605370	49605442	49604646	49604728	49607890	49607992	205,195,188	944,835,868	360,360,382	582,648,669	120	75	0	0	0.12,0.127,0.119	0.279,0.258,0.263	-0.145	http://genome.ucsc.edu/cgi-bin/hgTracks?db=hg19&position=chr19+49604641+49607997
SE	ENSG00000104852	SNRNP70	chr19	+	49605370	49606844	49604646	49604728	49607890	49607992	4784,4337,3980	944,835,868	7677,8065,7998	582,648,669	1535	75	0	0	0.198,0.202,0.183	0.392,0.378,0.369	-0.185	http://genome.ucsc.edu/cgi-bin/hgTracks?db=hg19&position=chr19+49604641+49607997
SE	ENSG00000104852	SNRNP70	chr19	+	49605370	49605430	49604646	49604728	49607890	49607992	205,199,190	944,835,868	362,358,382	582,648,669	96	75	0	0	0.145,0.157,0.146	0.327,0.301,0.308	-0.163	http://genome.ucsc.edu/cgi-bin/hgTracks?db=hg19&position=chr19+49604641+49607997
SE	ENSG00000171603	CLSTN1	chr1	-	9797555	9797612	9795942	9796100	9801151	9801314	174,127,171	626,592,473	451,424,510	188,236,275	100	85	0	0	0.191,0.154,0.235	0.671,0.604,0.612	-0.436	http://genome.ucsc.edu/cgi-bin/hgTracks?db=hg19&position=chr1+9795937+9801319
SE	ENSG00000182473	EXOC7	chr17	-	74087223	74087316	74086409	74086478	74090494	74090662	306,285,291	87,61,58	342,412,414	13,9,17	147	62	0	0	0.597,0.663,0.679	0.917,0.951,0.911	-0.28	http://genome.ucsc.edu/cgi-bin/hgTracks?db=hg19&position=chr17+74086404+74090667
SE	ENSG00000136068	FLNB	chr3	+	58127584	58127623	58124008	58124256	58128376	58128479	488,475,416	15,7,7	233,206,270	89,107,134	64	85	0	0	0.977,0.989,0.987	0.777,0.719,0.728	0.243	http://genome.ucsc.edu/cgi-bin/hgTracks?db=hg19&position=chr3+58124003+58128484
SE	ENSG00000136068	FLNB	chr3	+	58127584	58127656	58124008	58124256	58128376	58128479	827,673,689	15,7,7	381,358,418	89,107,134	130	85	0	0	0.973,0.984,0.985	0.737,0.686,0.671	0.283	http://genome.ucsc.edu/cgi-bin/hgTracks?db=hg19&position=chr3+58124003+58128484
SE	ENSG00000064042	LIMCH1	chr4	+	41672734	41672809	41668577	41668683	41673570	41673611	78,61,61	118,86,99	11,16,12	221,273,263	85	34	0	0	0.209,0.221,0.198	0.02,0.023,0.018	0.189	http://genome.ucsc.edu/cgi-bin/hgTracks?db=hg19&position=chr4+41668572+41673616
SE	ENSG00000117335	CD46	chr1	+	207963597	207963690	207959000	207959027	207966863	207967218	387,327,338	402,318,320	448,465,497	166,155,131	105	20	0	0	0.155,0.164,0.167	0.34,0.364,0.419	-0.212	http://genome.ucsc.edu/cgi-bin/hgTracks?db=hg19&position=chr1+207958995+207967223
SE	ENSG00000213923	CSNK1E	chr22	-	38691392	38691453	38690347	38690540	38694790	38694939	247,228,222	210,175,159	77,107,114	252,270,273	108	85	0	0	0.481,0.506,0.524	0.194,0.238,0.247	0.277	http://genome.ucsc.edu/cgi-bin/hgTracks?db=hg19&position=chr22+38690342+38694944
SE	ENSG00000133961	NUMB	chr14	-	73745988	73746132	73743285	73744001	73749066	73749213	520,437,439	125,94,113	199,201,209	130,133,170	215	85	0	0	0.622,0.648,0.606	0.377,0.374,0.327	0.266	http://genome.ucsc.edu/cgi-bin/hgTracks?db=hg19&position=chr14+73743280+73749218
SE	ENSG00000137177	KIF13A	chr6	-	17771344	17771449	17763923	17765177	17772138	17772290	126,86,99	9,8,9	55,56,76	67,49,60	176	85	0	0	0.871,0.838,0.842	0.284,0.356,0.38	0.51	http://genome.ucsc.edu/cgi-bin/hgTracks?db=hg19&position=chr6+17763918+17772295
SE	ENSG00000134444	KIAA1468	chr18	+	59947006	59947089	59942606	59942706	59947592	59947675	11,15,15	35,41,29	34,39,30	5,4,7	143	76	0	0	0.143,0.163,0.216	0.783,0.838,0.695	-0.598	http://genome.ucsc.edu/cgi-bin/hgTracks?db=hg19&position=chr18+59942601+59947680
SE	ENSG00000138326	RPS24	chr10	+	79799961	79799983	79796951	79797062	79800372	79800428	431,428,387	2891,2710,2518	752,934,947	1843,2105,2174	15	49	0	0	0.328,0.34,0.334	0.571,0.592,0.587	-0.249	http://genome.ucsc.edu/cgi-bin/hgTracks?db=hg19&position=chr10+79796946+79800433
SE	ENSG00000138326	RPS24	chr10	+	79797722	79797740	79796951	79797062	79799961	79799983	30,24,25	403,390,358	7,7,7	728,908,927	11	15	0	0	0.092,0.077,0.087	0.013,0.01,0.01	0.074	http://genome.ucsc.edu/cgi-bin/hgTracks?db=hg19&position=chr10+79796946+79799988
SE	ENSG00000180900	SCRIB	chr8	-	144889721	144889784	144889093	144889183	144890778	144891195	68,55,64	479,424,355	284,254,343	94,136,102	110	83	0	0	0.097,0.089,0.12	0.695,0.585,0.717	-0.564	http://genome.ucsc.edu/cgi-bin/hgTracks?db=hg19&position=chr8+144889088+144891200
SE	ENSG00000163069	SGCB	chr4	-	52898017	52898127	52895843	52896029	52899596	52899806	51,47,39	252,223,189	22,27,22	479,437,556	181	85	0	0	0.087,0.09,0.088	0.021,0.028,0.018	0.066	http://genome.ucsc.edu/cgi-bin/hgTracks?db=hg19&position=chr4+52895838+52899811
SE	ENSG00000163069	SGCB	chr4	-	52898030	52898127	52895843	52896029	52899596	52899806	46,39,32	252,223,189	16,20,18	479,437,556	170	85	0	0	0.084,0.08,0.078	0.016,0.022,0.016	0.063	http://genome.ucsc.edu/cgi-bin/hgTracks?db=hg19&position=chr4+52895838+52899811
SE	ENSG00000138119	MYOF	chr10	-	95152673	95152712	95148786	95148911	95155898	95155981	140,131,120	196,159,144	131,150,130	29,23,35	55	76	0	0	0.497,0.532,0.535	0.862,0.9,0.837	-0.345	http://genome.ucsc.edu/cgi-bin/hgTracks?db=hg19&position=chr10+95148781+95155986
SE	ENSG00000120802	TMPO	chr12	+	98938728	98938839	98931252	98931350	98940136	98940225	920,787,728	31,19,20	347,385,398	46,60,76	179	82	0	0	0.931,0.95,0.943	0.776,0.746,0.706	0.199	http://genome.ucsc.edu/cgi-bin/hgTracks?db=hg19&position=chr12+98931247+98940230
SE	ENSG00000153786	ZDHHC7	chr16	-	85022368	85022479	85015475	85015600	85023909	85024241	104,97,85	454,320,366	159,186,181	243,246,259	182	85	0	0	0.097,0.124,0.098	0.234,0.261,0.246	-0.141	http://genome.ucsc.edu/cgi-bin/hgTracks?db=hg19&position=chr16+85015470+85024246
SE	ENSG00000138768	USO1	chr4	+	76716488	76716509	76714842	76715054	76720774	76720885	119,80,76	167,161,176	10,18,4	249,223,262	28	85	0	0	0.684,0.601,0.567	0.109,0.197,0.044	0.501	http://genome.ucsc.edu/cgi-bin/hgTracks?db=hg19&position=chr4+76714837+76720890
SE	ENSG00000143537	ADAM15	chr1	+	155033890	155033965	155033238	155033308	155034720	155034845	135,131,113	356,318,321	27,34,13	274,291,275	114	63	0	0	0.173,0.185,0.163	0.052,0.061,0.025	0.128	http://genome.ucsc.edu/cgi-bin/hgTracks?db=hg19&position=chr1+155033233+155034850
SE	ENSG00000143537	ADAM15	chr1	+	155034379	155034451	155033238	155033308	155034720	155034845	295,232,262	356,318,321	55,52,53	274,291,275	108	63	0	0	0.326,0.299,0.323	0.105,0.094,0.101	0.216	http://genome.ucsc.edu/cgi-bin/hgTracks?db=hg19&position=chr1+155033233+155034850
SE	ENSG00000143537	ADAM15	chr1	+	155033893	155033965	155033238	155033308	155034720	155034845	122,116,116	356,318,321	23,38,23	274,291,275	108	63	0	0	0.167,0.175,0.174	0.047,0.071,0.047	0.117	http://genome.ucsc.edu/cgi-bin/hgTracks?db=hg19&position=chr1+155033233+155034850
SE	ENSG00000178209	PLEC	chr8	-	144996671	145000052	144989320	144996563	145000951	145001050	25649,23909,22032	126,87,87	14726,16598,16608	220,232,261	3452	85	0	0	0.834,0.871,0.862	0.622,0.638,0.61	0.232	http://genome.ucsc.edu/cgi-bin/hgTracks?db=hg19&position=chr8+144989315+145001055
SE	ENSG00000148700	ADD3	chr10	+	111892062	111892158	111890120	111890244	111893083	111893969	299,274,212	12,17,13	169,163,188	54,90,76	170	85	0	0	0.926,0.89,0.891	0.61,0.475,0.553	0.356	http://genome.ucsc.edu/cgi-bin/hgTracks?db=hg19&position=chr10+111890115+111893974
SE	ENSG00000141756	FKBP10	chr17	+	39976092	39976275	39975781	39975927	39976520	39976713	287,222,188	389,364,347	172,201,216	845,873,867	254	85	0	0	0.198,0.17,0.153	0.064,0.072,0.077	0.103	http://genome.ucsc.edu/cgi-bin/hgTracks?db=hg19&position=chr17+39975776+39976718
SE	ENSG00000065613	SLK	chr10	+	105770573	105770666	105767934	105768114	105777917	105778047	466,426,352	17,21,19	69,58,72	93,91,116	170	85	0	0	0.932,0.91,0.903	0.271,0.242,0.237	0.665	http://genome.ucsc.edu/cgi-bin/hgTracks?db=hg19&position=chr10+105767929+105778052
SE	ENSG00000152492	CCDC50	chr3	+	191092850	191093378	191087707	191087825	191097947	191098063	613,559,513	42,38,36	196,244,240	127,149,129	599	85	0	0	0.674,0.676,0.669	0.18,0.189,0.209	0.48	http://genome.ucsc.edu/cgi-bin/hgTracks?db=hg19&position=chr3+191087702+191098068
SE	ENSG00000116191	RALGPS2	chr1	+	178861364	178861442	178858776	178858831	178863053	178863460	373,286,291	10,10,9	93,87,83	26,30,22	105	48	0	0	0.945,0.929,0.937	0.621,0.57,0.633	0.329	http://genome.ucsc.edu/cgi-bin/hgTracks?db=hg19&position=chr1+178858771+178863465
SE	ENSG00000152601	MBNL1	chr3	+	152164492	152164546	152163070	152163328	152165408	152165562	271,290,237	87,74,91	135,169,181	172,209,180	94	85	0	0	0.738,0.78,0.702	0.415,0.422,0.476	0.302	http://genome.ucsc.edu/cgi-bin/hgTracks?db=hg19&position=chr3+152163065+152165567
SE	ENSG00000152601	MBNL1	chr3	+	152173330	152173366	152165408	152165562	152174055	152174150	54,50,48	185,164,151	119,123,128	96,118,114	58	85	0	0	0.3,0.309,0.318	0.645,0.604,0.622	-0.315	http://genome.ucsc.edu/cgi-bin/hgTracks?db=hg19&position=chr3+152165403+152174155
SE	ENSG00000197694	SPTAN1	chr9	+	131355261	131355321	131353755	131353904	131356453	131356652	555,410,526	6,11,8	372,378,363	63,67,71	106	85	0	0	0.987,0.968,0.981	0.826,0.819,0.804	0.162	http://genome.ucsc.edu/cgi-bin/hgTracks?db=hg19&position=chr9+131353750+131356657
SE	ENSG00000154380	ENAH	chr1	-	225692692	225692755	225688693	225688772	225695652	225695719	210,163,159	23,16,15	88,109,74	89,125,109	74	47	0	0	0.853,0.866,0.871	0.386,0.356,0.301	0.516	http://genome.ucsc.edu/cgi-bin/hgTracks?db=hg19&position=chr1+225688688+225695724
SE	ENSG00000196141	SPATS2L	chr2	+	201242863	201243094	201194153	201194203	201253945	201254006	754,651,636	71,54,55	80,60,83	50,51,46	229	12	0	0	0.358,0.387,0.377	0.077,0.058,0.086	0.3	http://genome.ucsc.edu/cgi-bin/hgTracks?db=hg19&position=chr2+201194148+201254011
SE	ENSG00000132694	ARHGEF11	chr1	-	156908209	156908305	156907040	156907288	156909339	156909702	2,1,4	23,21,12	39,30,50	5,8,7	170	85	0	0	0.042,0.023,0.143	0.796,0.652,0.781	-0.674	http://genome.ucsc.edu/cgi-bin/hgTracks?db=hg19&position=chr1+156907035+156909707
SE	ENSG00000102181	CD99L2	chrX	-	149996778	149998077	149984479	149984551	149999703	149999766	189,160,149	6,5,6	59,40,76	34,41,34	1321	36	0	0	0.462,0.466,0.404	0.045,0.026,0.057	0.401	http://genome.ucsc.edu/cgi-bin/hgTracks?db=hg19&position=chrX+149984474+149999771
SE	ENSG00000001167	NFYA	chr6	+	41048549	41048636	41046767	41046903	41051784	41051931	19,4,9	97,70,81	42,57,58	33,34,47	160	85	0	0	0.094,0.029,0.056	0.403,0.471,0.396	-0.364	http://genome.ucsc.edu/cgi-bin/hgTracks?db=hg19&position=chr6+41046762+41051936
SE	ENSG00000176945	MUC20	chr3	+	195449371	195449689	195447821	195447954	195451550	195451688	37,43,34	97,107,70	31,52,37	10,10,9	389	85	0	0	0.077,0.081,0.096	0.404,0.532,0.473	-0.385	http://genome.ucsc.edu/cgi-bin/hgTracks?db=hg19&position=chr3+195447816+195451693
SE	ENSG00000205336	GPR56	chr16	+	57675502	57675620	57662520	57662714	57684164	57684263	671,582,542	3,5,8	184,229,235	43,56,63	189	85	0	0	0.99,0.981,0.968	0.658,0.648,0.627	0.335	http://genome.ucsc.edu/cgi-bin/hgTracks?db=hg19&position=chr16+57662515+57684268
SE	ENSG00000205336	GPR56	chr16	+	57675498	57675620	57662418	57662714	57684164	57684263	679,580,546	3,5,8	149,180,192	43,56,63	193	85	0	0	0.99,0.981,0.968	0.604,0.586,0.573	0.392	http://genome.ucsc.edu/cgi-bin/hgTracks?db=hg19&position=chr16+57662413+57684268
SE	ENSG00000026508	CD44	chr11	+	35229651	35229753	35211381	35211612	35232792	35232889	342,266,276	3,3,9	104,97,108	65,84,66	173	85	0	0	0.982,0.978,0.938	0.44,0.362,0.446	0.55	http://genome.ucsc.edu/cgi-bin/hgTracks?db=hg19&position=chr11+35211376+35232894
SE	ENSG00000026508	CD44	chr11	+	35229651	35229753	35211381	35211612	35236398	35236461	338,262,272	14,12,19	104,97,108	349,342,374	144	56	0	0	0.904,0.895,0.848	0.104,0.099,0.101	0.781	http://genome.ucsc.edu/cgi-bin/hgTracks?db=hg19&position=chr11+35211376+35236466
SE	ENSG00000026508	CD44	chr11	+	35232792	35232996	35211381	35211612	35236398	35236461	687,553,479	14,12,19	415,486,433	349,342,374	246	56	0	0	0.918,0.913,0.852	0.213,0.244,0.209	0.672	http://genome.ucsc.edu/cgi-bin/hgTracks?db=hg19&position=chr11+35211376+35236466
SE	ENSG00000026508	CD44	chr11	+	35219667	35219793	35211381	35211612	35236398	35236461	121,109,91	14,12,19	42,35,48	349,342,374	168	56	0	0	0.742,0.752,0.615	0.039,0.033,0.041	0.665	http://genome.ucsc.edu/cgi-bin/hgTracks?db=hg19&position=chr11+35211376+35236466
SE	ENSG00000026508	CD44	chr11	+	35229651	35229756	35211381	35211612	35232792	35232996	338,265,272	3,3,9	106,98,108	65,84,66	176	85	0	0	0.982,0.977,0.936	0.441,0.36,0.441	0.551	http://genome.ucsc.edu/cgi-bin/hgTracks?db=hg19&position=chr11+35211376+35233001
SE	ENSG00000026508	CD44	chr11	+	35229651	35229756	35211381	35211612	35236398	35236461	338,264,271	14,12,19	106,98,108	349,342,374	147	56	0	0	0.902,0.893,0.845	0.104,0.098,0.099	0.78	http://genome.ucsc.edu/cgi-bin/hgTracks?db=hg19&position=chr11+35211376+35236466
SE	ENSG00000026508	CD44	chr11	+	35231511	35231601	35211381	35211612	35232792	35232889	319,266,254	3,3,9	111,108,104	65,84,66	166	85	0	0	0.982,0.978,0.935	0.467,0.397,0.447	0.528	http://genome.ucsc.edu/cgi-bin/hgTracks?db=hg19&position=chr11+35211376+35232894
SE	ENSG00000026508	CD44	chr11	+	35231511	35231601	35211381	35211612	35236398	35236461	6,9,5	14,12,19	1,1,2	349,342,374	137	56	0	0	0.149,0.235,0.097	0.001,0.001,0.002	0.159	http://genome.ucsc.edu/cgi-bin/hgTracks?db=hg19&position=chr11+35211376+35236466
SE	ENSG00000111237	VPS29	chr12	-	110937339	110937351	110933816	110934008	110939853	110939912	75,74,55	323,307,273	89,70,88	81,77,96	5	52	0	0	0.707,0.715,0.677	0.92,0.904,0.905	-0.21	http://genome.ucsc.edu/cgi-bin/hgTracks?db=hg19&position=chr12+110933811+110939917
SE	ENSG00000111237	VPS29	chr12	-	110937261	110937351	110933816	110934008	110939853	110939916	70,57,56	323,307,273	92,70,79	81,77,96	137	56	0	0	0.081,0.071,0.077	0.317,0.271,0.252	-0.204	http://genome.ucsc.edu/cgi-bin/hgTracks?db=hg19&position=chr12+110933811+110939921
SE	ENSG00000152952	PLOD2	chr3	-	145795648	145795711	145794568	145794682	145796902	145797044	249,185,180	139,135,134	331,333,362	88,72,68	112	85	0	0	0.576,0.51,0.505	0.741,0.778,0.802	-0.243	http://genome.ucsc.edu/cgi-bin/hgTracks?db=hg19&position=chr3+145794563+145797049
SE	ENSG00000084234	APLP2	chr11	+	129993506	129993674	129992199	129992408	129996594	129996725	7051,5787,5749	1257,1080,1024	4820,5302,5499	3575,3891,3993	239	85	0	0	0.666,0.656,0.666	0.324,0.326,0.329	0.336	http://genome.ucsc.edu/cgi-bin/hgTracks?db=hg19&position=chr11+129992194+129996730
SE	ENSG00000115648	MLPH	chr2	+	238443206	238443290	238436019	238436159	238448990	238449089	109,125,78	461,360,321	248,298,268	108,77,96	154	85	0	0	0.115,0.161,0.118	0.559,0.681,0.606	-0.484	http://genome.ucsc.edu/cgi-bin/hgTracks?db=hg19&position=chr2+238436014+238449094
SE	ENSG00000176890	TYMS	chr18	+	669071	669173	662145	662320	670691	670867	1215,1172,1088	46,56,42	1797,1853,1858	11,8,13	173	85	0	0	0.928,0.911,0.927	0.988,0.991,0.986	-0.066	http://genome.ucsc.edu/cgi-bin/hgTracks?db=hg19&position=chr18+662140+670872
SE	ENSG00000196154	S100A4	chr1	-	153517945	153517994	153517129	153517285	153518228	153518278	413,376,362	8425,7248,6554	401,440,459	2888,3204,3242	42	43	0	0	0.048,0.05,0.054	0.124,0.123,0.127	-0.074	http://genome.ucsc.edu/cgi-bin/hgTracks?db=hg19&position=chr1+153517124+153518283
SE	ENSG00000160194	NDUFV3	chr21	+	44323291	44324386	44317036	44317157	44328973	44329215	1384,1224,1236	511,430,426	1696,1708,1814	192,195,194	1166	85	0	0	0.165,0.172,0.175	0.392,0.39,0.405	-0.225	http://genome.ucsc.edu/cgi-bin/hgTracks?db=hg19&position=chr21+44317031+44329220
SE	ENSG00000182534	MXRA7	chr17	-	74679928	74680009	74675650	74676961	74681153	74681247	22,32,31	490,416,396	141,155,170	554,578,612	148	85	0	0	0.025,0.042,0.043	0.128,0.133,0.138	-0.096	http://genome.ucsc.edu/cgi-bin/hgTracks?db=hg19&position=chr17+74675645+74681252
SE	ENSG00000152061	RABGAP1L	chr1	+	174846529	174846743	174780969	174781098	174926593	174926686	134,89,69	26,23,21	18,15,22	28,42,39	285	85	0	0	0.606,0.536,0.495	0.161,0.096,0.144	0.412	http://genome.ucsc.edu/cgi-bin/hgTracks?db=hg19&position=chr1+174780964+174926691
SE	ENSG00000198561	CTNND1	chr11	+	57556508	57556627	57529272	57529518	57563048	57563201	23,19,46	167,150,117	342,345,269	47,65,50	190	85	0	0	0.058,0.054,0.15	0.765,0.704,0.706	-0.638	http://genome.ucsc.edu/cgi-bin/hgTracks?db=hg19&position=chr11+57529267+57563206
SE	ENSG00000198561	CTNND1	chr11	+	57556508	57556627	57529272	57529518	57561481	57561553	23,19,48	573,499,521	341,345,269	224,235,217	170	65	0	0	0.015,0.014,0.034	0.368,0.36,0.322	-0.329	http://genome.ucsc.edu/cgi-bin/hgTracks?db=hg19&position=chr11+57529267+57561558
SE	ENSG00000198561	CTNND1	chr11	+	57556508	57556627	57529272	57529518	57558963	57559145	27,26,49	14,19,14	371,358,295	7,2,5	190	85	0	0	0.463,0.38,0.61	0.96,0.988,0.963	-0.486	http://genome.ucsc.edu/cgi-bin/hgTracks?db=hg19&position=chr11+57529267+57559150
SE	ENSG00000198561	CTNND1	chr11	+	57556508	57556627	57529268	57529591	57561481	57561553	9,11,20	155,125,130	88,92,60	46,40,53	170	65	0	0	0.022,0.033,0.056	0.422,0.468,0.302	-0.36	http://genome.ucsc.edu/cgi-bin/hgTracks?db=hg19&position=chr11+57529263+57561558
SE	ENSG00000198561	CTNND1	chr11	+	57558856	57559145	57529289	57529518	57561481	57561553	276,246,225	573,499,521	826,908,950	224,235,217	340	65	0	0	0.084,0.086,0.076	0.413,0.425,0.456	-0.349	http://genome.ucsc.edu/cgi-bin/hgTracks?db=hg19&position=chr11+57529284+57561558
SE	ENSG00000198561	CTNND1	chr11	+	57558856	57559145	57529268	57529591	57561481	57561553	244,226,213	155,125,130	763,851,887	46,40,53	340	65	0	0	0.231,0.257,0.239	0.76,0.803,0.762	-0.533	http://genome.ucsc.edu/cgi-bin/hgTracks?db=hg19&position=chr11+57529263+57561558
SE	ENSG00000198561	CTNND1	chr11	+	57583386	57583473	57582865	57582972	57583768	57586650	493,472,450	1100,988,974	83,80,89	886,975,1099	160	85	0	0	0.192,0.202,0.197	0.047,0.042,0.041	0.154	http://genome.ucsc.edu/cgi-bin/hgTracks?db=hg19&position=chr11+57582860+57586655
SE	ENSG00000198561	CTNND1	chr11	+	57558965	57559145	57529268	57529518	57561481	57561553	157,143,136	573,499,521	449,538,539	224,235,217	231	65	0	0	0.072,0.075,0.068	0.361,0.392,0.411	-0.316	http://genome.ucsc.edu/cgi-bin/hgTracks?db=hg19&position=chr11+57529263+57561558
SE	ENSG00000198561	CTNND1	chr11	+	57558963	57559145	57529272	57529518	57561481	57561553	172,164,152	573,499,521	460,545,550	224,235,217	233	65	0	0	0.077,0.084,0.075	0.364,0.393,0.414	-0.312	http://genome.ucsc.edu/cgi-bin/hgTracks?db=hg19&position=chr11+57529267+57561558
SE	ENSG00000103197	TSC2	chr16	+	2127598	2127727	2126491	2126586	2129032	2129197	186,162,143	17,21,21	74,93,80	53,63,75	200	85	0	0	0.823,0.766,0.743	0.372,0.386,0.312	0.421	http://genome.ucsc.edu/cgi-bin/hgTracks?db=hg19&position=chr16+2126486+2129202
SE	ENSG00000203485	INF2	chr14	+	105183899	105183983	105180539	105181193	105185131	105185942	100,45,48	20,23,14	30,15,14	177,164,154	154	85	0	0	0.734,0.519,0.654	0.086,0.048,0.048	0.575	http://genome.ucsc.edu/cgi-bin/hgTracks?db=hg19&position=chr14+105180534+105185947
SE	ENSG00000203485	INF2	chr14	+	105181620	105181677	105180539	105181193	105185131	105185940	809,752,721	20,23,14	241,253,264	177,164,154	100	85	0	0	0.972,0.965,0.978	0.536,0.567,0.593	0.406	http://genome.ucsc.edu/cgi-bin/hgTracks?db=hg19&position=chr14+105180534+105185945
SE	ENSG00000269293	RP1-265C24.9	chr6	-	28093400	28093597	28089572	28090989	28104522	28105071	85,56,78	191,172,126	54,51,42	389,430,427	268	85	0	0	0.124,0.094,0.164	0.042,0.036,0.03	0.091	http://genome.ucsc.edu/cgi-bin/hgTracks?db=hg19&position=chr6+28089567+28105076
SE	ENSG00000164830	OXR1	chr8	+	107749747	107749828	107738334	107738537	107751685	107751811	189,159,158	25,29,33	180,160,184	119,135,138	148	85	0	0	0.813,0.759,0.733	0.465,0.405,0.434	0.334	http://genome.ucsc.edu/cgi-bin/hgTracks?db=hg19&position=chr8+107738329+107751816
SE	ENSG00000182979	MTA1	chr14	+	105915695	105915746	105911754	105911848	105916394	105916521	235,161,151	175,133,140	233,277,264	62,55,72	88	85	0	0	0.565,0.539,0.51	0.784,0.829,0.78	-0.26	http://genome.ucsc.edu/cgi-bin/hgTracks?db=hg19&position=chr14+105911749+105916526
SE	ENSG00000070882	OSBPL3	chr7	-	24902818	24902911	24901231	24901388	24903114	24903218	110,102,81	90,101,88	98,89,111	17,24,20	170	85	1.11022e-16	8.32629e-14	0.379,0.336,0.315	0.742,0.65,0.735	-0.366	http://genome.ucsc.edu/cgi-bin/hgTracks?db=hg19&position=chr7+24901226+24903223
SE	ENSG00000186575	NF2	chr22	+	30079008	30079053	30077427	30077590	30090740	30090800	173,129,134	15,3,14	47,50,67	24,28,31	44	53	1.11022e-16	8.32629e-14	0.933,0.981,0.92	0.702,0.683,0.722	0.242	http://genome.ucsc.edu/cgi-bin/hgTracks?db=hg19&position=chr22+30077422+30090805
SE	ENSG00000148120	C9orf3	chr9	+	97848211	97848401	97844856	97845001	97848963	97849123	34,46,30	164,162,145	130,125,106	130,151,171	261	85	1.11022e-16	8.32629e-14	0.063,0.085,0.063	0.246,0.212,0.168	-0.138	http://genome.ucsc.edu/cgi-bin/hgTracks?db=hg19&position=chr9+97844851+97849128
SE	ENSG00000171307	ZDHHC16	chr10	+	99213555	99213603	99213286	99213420	99214470	99214556	97,88,81	10,11,6	44,38,55	28,31,44	76	79	1.11022e-16	8.32629e-14	0.91,0.893,0.933	0.62,0.56,0.565	0.33	http://genome.ucsc.edu/cgi-bin/hgTracks?db=hg19&position=chr10+99213281+99214561
SE	ENSG00000117868	ESYT2	chr7	-	158545471	158545534	158542339	158542414	158552176	158552272	460,334,356	69,54,35	237,222,202	88,102,118	95	68	1.11022e-16	8.32629e-14	0.827,0.816,0.879	0.658,0.609,0.551	0.235	http://genome.ucsc.edu/cgi-bin/hgTracks?db=hg19&position=chr7+158542334+158552277
SE	ENSG00000196924	FLNA	chrX	-	153585618	153585642	153583192	153583440	153585801	153585991	610,562,531	791,719,687	1085,1067,1091	625,615,735	34	85	3.33067e-16	2.4695e-13	0.658,0.661,0.659	0.813,0.813,0.788	-0.145	http://genome.ucsc.edu/cgi-bin/hgTracks?db=hg19&position=chrX+153583187+153585996
SE	ENSG00000001497	LAS1L	chrX	-	64753489	64753615	64752440	64752510	64754359	64754634	576,435,471	39,30,29	440,453,461	3,3,1	175	63	4.44089e-16	3.25567e-13	0.842,0.839,0.854	0.981,0.982,0.994	-0.141	http://genome.ucsc.edu/cgi-bin/hgTracks?db=hg19&position=chrX+64752435+64754639
SE	ENSG00000100266	PACSIN2	chr22	-	43272893	43273016	43272142	43272339	43275053	43275175	2188,1868,1789	60,79,54	1126,1332,1380	2,9,12	194	85	5.55112e-16	4.02437e-13	0.941,0.912,0.936	0.996,0.985,0.981	-0.058	http://genome.ucsc.edu/cgi-bin/hgTracks?db=hg19&position=chr22+43272137+43275180
SE	ENSG00000127603	MACF1	chr1	+	39946591	39946702	39945469	39945681	39950272	39951889	575,449,408	114,101,88	301,317,342	165,181,176	182	85	6.66134e-16	4.77618e-13	0.702,0.675,0.684	0.46,0.45,0.476	0.225	http://genome.ucsc.edu/cgi-bin/hgTracks?db=hg19&position=chr1+39945464+39951894
SE	ENSG00000115875	SRSF7	chr2	-	38976039	38976315	38975720	38975795	38976670	38976847	712,611,547	1152,1062,1011	723,659,720	591,523,619	330	68	1.11022e-15	7.87377e-13	0.113,0.106,0.1	0.201,0.206,0.193	-0.094	http://genome.ucsc.edu/cgi-bin/hgTracks?db=hg19&position=chr2+38975715+38976852
SE	ENSG00000107021	TBC1D13	chr9	+	131553013	131553054	131550612	131550686	131553658	131553720	2,6,11	62,39,46	29,36,30	12,18,15	20	37	1.9984e-15	1.40204e-12	0.056,0.222,0.307	0.817,0.787,0.787	-0.602	http://genome.ucsc.edu/cgi-bin/hgTracks?db=hg19&position=chr9+131550607+131553725
SE	ENSG00000152601	MBNL1	chr3	+	152173330	152173366	152165408	152165562	152177059	152177134	31,29,26	39,31,27	72,66,63	16,7,10	41	68	2.55351e-15	1.77244e-12	0.569,0.608,0.615	0.882,0.94,0.913	-0.314	http://genome.ucsc.edu/cgi-bin/hgTracks?db=hg19&position=chr3+152165403+152177139
SE	ENSG00000128641	MYO1B	chr2	+	192267357	192267444	192265107	192265194	192272840	192272915	68,63,76	79,71,81	77,99,113	21,32,28	138	63	2.88658e-15	1.98253e-12	0.282,0.288,0.3	0.626,0.585,0.648	-0.33	http://genome.ucsc.edu/cgi-bin/hgTracks?db=hg19&position=chr2+192265102+192272920
SE	ENSG00000168056	LTBP3	chr11	-	65307483	65307624	65307190	65307352	65307715	65307853	544,531,544	371,309,300	902,1122,1045	266,288,291	212	85	3.21965e-15	2.18825e-12	0.37,0.408,0.421	0.576,0.61,0.59	-0.192	http://genome.ucsc.edu/cgi-bin/hgTracks?db=hg19&position=chr11+65307185+65307858
SE	ENSG00000131149	GSE1	chr16	+	85667519	85667738	85646821	85647004	85682157	85682357	211,213,179	68,72,74	247,365,300	31,32,33	290	85	4.32987e-15	2.91248e-12	0.476,0.464,0.415	0.7,0.77,0.727	-0.281	http://genome.ucsc.edu/cgi-bin/hgTracks?db=hg19&position=chr16+85646816+85682362
SE	ENSG00000182473	EXOC7	chr17	-	74086409	74086478	74085255	74085401	74090494	74090662	334,277,243	96,76,77	218,232,229	159,165,195	124	85	6.77236e-15	4.50894e-12	0.705,0.714,0.684	0.484,0.491,0.446	0.227	http://genome.ucsc.edu/cgi-bin/hgTracks?db=hg19&position=chr17+74085250+74090667
SE	ENSG00000173442	EHBP1L1	chr11	+	65351062	65351236	65349369	65349436	65351711	65351869	859,750,628	15,18,13	527,574,518	48,44,46	220	60	1.18794e-14	7.82924e-12	0.94,0.919,0.929	0.75,0.781,0.754	0.168	http://genome.ucsc.edu/cgi-bin/hgTracks?db=hg19&position=chr11+65349364+65351874
SE	ENSG00000075413	MARK3	chr14	+	103964838	103964865	103958113	103958371	103969218	103969589	5,2,1	503,387,366	15,23,18	214,229,273	40	85	1.28786e-14	8.40289e-12	0.021,0.011,0.006	0.13,0.176,0.123	-0.13	http://genome.ucsc.edu/cgi-bin/hgTracks?db=hg19&position=chr14+103958108+103969594
SE	ENSG00000028310	BRD9	chr5	-	868721	869234	865528	865696	869359	869519	351,349,295	46,45,45	199,149,143	71,73,63	584	85	2.25375e-14	1.45595e-11	0.526,0.53,0.488	0.29,0.229,0.248	0.259	http://genome.ucsc.edu/cgi-bin/hgTracks?db=hg19&position=chr5+865523+869524
SE	ENSG00000091136	LAMB1	chr7	-	107642571	107642829	107642002	107642178	107643293	107643416	62,49,38	195,205,172	187,167,196	245,261,252	329	85	2.38698e-14	1.52689e-11	0.076,0.058,0.054	0.165,0.142,0.167	-0.095	http://genome.ucsc.edu/cgi-bin/hgTracks?db=hg19&position=chr7+107641997+107643421
SE	ENSG00000132613	MTSS1L	chr16	-	70699368	70699443	70698822	70698999	70708208	70708431	805,742,700	10,8,15	531,662,613	38,37,49	136	85	2.4647e-14	1.5613e-11	0.981,0.983,0.967	0.897,0.918,0.887	0.076	http://genome.ucsc.edu/cgi-bin/hgTracks?db=hg19&position=chr16+70698817+70708436
SE	ENSG00000133030	MPRIP	chr17	+	17078606	17078726	17077229	17077389	17079739	17079826	1963,1659,1584	90,86,63	1447,1550,1601	15,28,20	186	80	3.17524e-14	1.99206e-11	0.904,0.892,0.915	0.976,0.96,0.972	-0.066	http://genome.ucsc.edu/cgi-bin/hgTracks?db=hg19&position=chr17+17077224+17079831
SE	ENSG00000115875	SRSF7	chr2	-	38976039	38976488	38975720	38975795	38976670	38976847	1653,1402,1329	1152,1062,1011	1528,1486,1612	591,523,619	503	68	3.33067e-14	2.06968e-11	0.162,0.151,0.151	0.259,0.278,0.26	-0.111	http://genome.ucsc.edu/cgi-bin/hgTracks?db=hg19&position=chr2+38975715+38976852
SE	ENSG00000198887	SMC5	chr9	+	72961520	72961565	72959059	72959185	72961981	72962077	161,136,119	242,211,234	147,166,170	97,110,102	76	85	4.41869e-14	2.71987e-11	0.427,0.419,0.363	0.629,0.628,0.651	-0.233	http://genome.ucsc.edu/cgi-bin/hgTracks?db=hg19&position=chr9+72959054+72962082
SE	ENSG00000116679	IVNS1ABP	chr1	-	185275616	185275757	185274667	185274775	185276145	185276271	172,133,145	441,356,371	176,181,200	219,188,207	212	85	8.10463e-14	4.94208e-11	0.135,0.13,0.135	0.244,0.279,0.279	-0.134	http://genome.ucsc.edu/cgi-bin/hgTracks?db=hg19&position=chr1+185274662+185276276
SE	ENSG00000214063	TSPAN4	chr11	+	862549	862741	850287	850367	864436	864511	560,498,478	16,29,19	750,745,725	2,4,3	234	56	9.11493e-14	5.50668e-11	0.893,0.804,0.858	0.989,0.978,0.983	-0.132	http://genome.ucsc.edu/cgi-bin/hgTracks?db=hg19&position=chr11+850282+864516
SE	ENSG00000066933	MYO9A	chr15	-	72244117	72244237	72231192	72231268	72252241	72252296	23,20,16	26,17,21	61,67,49	5,8,7	138	32	9.9365e-14	5.94795e-11	0.17,0.214,0.15	0.739,0.66,0.619	-0.495	http://genome.ucsc.edu/cgi-bin/hgTracks?db=hg19&position=chr15+72231187+72252301
SE	ENSG00000060237	WNK1	chr12	+	977031	978270	971248	971436	980430	980514	56,40,24	85,84,64	111,144,159	81,72,91	1302	77	1.108e-13	6.57217e-11	0.038,0.027,0.022	0.075,0.106,0.094	-0.063	http://genome.ucsc.edu/cgi-bin/hgTracks?db=hg19&position=chr12+971243+980519
SE	ENSG00000072682	P4HA2	chr5	-	131562389	131562914	131554237	131554337	131563482	131563508	153,158,127	45,46,29	106,118,117	82,96,107	530	19	1.53211e-13	9.0059e-11	0.109,0.11,0.136	0.044,0.042,0.038	0.077	http://genome.ucsc.edu/cgi-bin/hgTracks?db=hg19&position=chr5+131554232+131563513
SE	ENSG00000198561	CTNND1	chr11	+	57556508	57556627	57529268	57529591	57558856	57559145	17,22,21	9,8,4	343,333,343	6,6,6	190	85	2.19602e-13	1.27932e-10	0.458,0.552,0.701	0.962,0.961,0.962	-0.391	http://genome.ucsc.edu/cgi-bin/hgTracks?db=hg19&position=chr11+57529263+57559150
SE	ENSG00000115318	LOXL3	chr2	-	74763835	74764055	74763417	74763598	74776495	74776710	20,10,17	32,23,18	51,83,84	14,13,13	291	85	2.62346e-13	1.50151e-10	0.154,0.113,0.216	0.516,0.651,0.654	-0.446	http://genome.ucsc.edu/cgi-bin/hgTracks?db=hg19&position=chr2+74763412+74776715
SE	ENSG00000112715	VEGFA	chr6	+	43748468	43748540	43746625	43746655	43749692	43749824	308,226,226	147,121,94	22,22,38	39,41,60	68	23	2.60791e-13	1.50151e-10	0.415,0.387,0.448	0.16,0.154,0.176	0.253	http://genome.ucsc.edu/cgi-bin/hgTracks?db=hg19&position=chr6+43746620+43749829
SE	ENSG00000121931	LRIF1	chr1	-	111493909	111495437	111492472	111492745	111506242	111506701	1860,1501,1538	192,152,144	1992,1885,2139	84,96,82	1599	85	3.33844e-13	1.89412e-10	0.34,0.344,0.362	0.558,0.511,0.581	-0.201	http://genome.ucsc.edu/cgi-bin/hgTracks?db=hg19&position=chr1+111492467+111506706
SE	ENSG00000108395	TRIM37	chr17	-	57078958	57079075	57075562	57076820	57089688	57089807	308,274,268	87,53,63	317,312,318	18,13,32	188	85	5.45231e-13	3.06678e-10	0.615,0.7,0.658	0.888,0.916,0.818	-0.216	http://genome.ucsc.edu/cgi-bin/hgTracks?db=hg19&position=chr17+57075557+57089812
SE	ENSG00000196712	NF1	chr17	+	29579955	29580018	29576001	29576137	29585361	29585520	92,89,101	165,146,124	136,128,145	65,72,89	112	85	7.14651e-13	3.98537e-10	0.297,0.316,0.382	0.614,0.574,0.553	-0.249	http://genome.ucsc.edu/cgi-bin/hgTracks?db=hg19&position=chr17+29575996+29585525
SE	ENSG00000145730	PAM	chr5	+	102309819	102310140	102296861	102296933	102325975	102326105	989,921,825	88,69,86	1537,1652,1763	62,47,64	372	65	9.34919e-13	5.16955e-10	0.663,0.7,0.626	0.812,0.86,0.828	-0.17	http://genome.ucsc.edu/cgi-bin/hgTracks?db=hg19&position=chr5+102296856+102326110
SE	ENSG00000253729	PRKDC	chr8	-	48694722	48694815	48691564	48691654	48694938	48695159	1279,1005,1074	16,9,9	780,809,849	40,29,37	168	83	1.19327e-12	6.54262e-10	0.975,0.982,0.983	0.906,0.932,0.919	0.061	http://genome.ucsc.edu/cgi-bin/hgTracks?db=hg19&position=chr8+48691559+48695164
SE	ENSG00000128641	MYO1B	chr2	+	192265474	192265561	192265107	192265194	192272840	192272915	74,67,64	79,71,81	68,90,94	21,32,28	138	63	1.3487e-12	7.33321e-10	0.3,0.301,0.265	0.596,0.562,0.605	-0.299	http://genome.ucsc.edu/cgi-bin/hgTracks?db=hg19&position=chr2+192265102+192272920
SE	ENSG00000198901	PRC1	chr15	-	91512308	91512350	91509269	91510432	91512676	91512853	104,72,95	330,289,259	73,72,88	87,101,94	70	85	1.66733e-12	8.99078e-10	0.277,0.232,0.308	0.505,0.464,0.532	-0.228	http://genome.ucsc.edu/cgi-bin/hgTracks?db=hg19&position=chr15+91509264+91512858
SE	ENSG00000076984	MAP2K7	chr19	+	7970692	7970740	7968769	7968953	7974639	7974781	9,12,8	71,55,86	27,34,36	40,37,44	82	85	1.71696e-12	9.1825e-10	0.116,0.184,0.088	0.412,0.488,0.459	-0.324	http://genome.ucsc.edu/cgi-bin/hgTracks?db=hg19&position=chr19+7968764+7974786
SE	ENSG00000071054	MAP4K4	chr2	+	102487955	102488147	102486756	102486877	102490108	102490226	706,598,656	353,256,302	717,751,762	180,151,167	263	85	1.97176e-12	1.04594e-09	0.393,0.43,0.412	0.563,0.616,0.596	-0.18	http://genome.ucsc.edu/cgi-bin/hgTracks?db=hg19&position=chr2+102486751+102490231
SE	ENSG00000125351	UPF3B	chrX	-	118974608	118974647	118972329	118972490	118975038	118975221	66,46,51	176,166,149	18,7,12	146,155,162	64	85	2.14173e-12	1.12695e-09	0.332,0.269,0.313	0.141,0.057,0.09	0.209	http://genome.ucsc.edu/cgi-bin/hgTracks?db=hg19&position=chrX+118972324+118975226
SE	ENSG00000131148	EMC8	chr16	-	85813984	85814079	85813246	85813473	85814816	85814886	1416,1234,1159	36,48,45	733,755,826	76,56,77	148	63	3.5516e-12	1.83914e-09	0.944,0.916,0.916	0.804,0.852,0.82	0.1	http://genome.ucsc.edu/cgi-bin/hgTracks?db=hg19&position=chr16+85813241+85814891
SE	ENSG00000186575	NF2	chr22	+	30079008	30079068	30077427	30077590	30090740	30090800	93,71,65	15,3,14	26,26,33	24,28,31	74	53	3.66562e-12	1.88324e-09	0.816,0.944,0.769	0.437,0.399,0.433	0.42	http://genome.ucsc.edu/cgi-bin/hgTracks?db=hg19&position=chr22+30077422+30090805
SE	ENSG00000138326	RPS24	chr10	+	79799958	79799983	79796951	79797062	79800372	79800471	973,918,814	2891,2710,2518	304,397,386	1843,2105,2174	36	85	3.87201e-12	1.97373e-09	0.443,0.444,0.433	0.28,0.308,0.295	0.146	http://genome.ucsc.edu/cgi-bin/hgTracks?db=hg19&position=chr10+79796946+79800476
SE	ENSG00000054148	PHPT1	chr9	+	139744957	139745012	139744464	139744589	139745206	139745488	326,249,260	1177,1093,1015	186,205,181	1481,1516,1538	96	85	4.59766e-12	2.32545e-09	0.197,0.168,0.185	0.1,0.107,0.094	0.083	http://genome.ucsc.edu/cgi-bin/hgTracks?db=hg19&position=chr9+139744459+139745493
SE	ENSG00000168397	ATG4B	chr2	+	242592721	242592784	242590678	242590750	242592926	242593025	154,134,136	94,89,63	67,83,79	107,125,132	92	65	6.31217e-12	3.16808e-09	0.536,0.515,0.604	0.307,0.319,0.297	0.244	http://genome.ucsc.edu/cgi-bin/hgTracks?db=hg19&position=chr2+242590673+242593030
SE	ENSG00000116350	SRSF4	chr1	-	29495014	29495150	29486886	29487029	29508157	29508402	21,34,19	247,220,226	28,36,49	82,110,112	207	85	8.16514e-12	4.0668e-09	0.034,0.06,0.033	0.123,0.118,0.152	-0.089	http://genome.ucsc.edu/cgi-bin/hgTracks?db=hg19&position=chr1+29486881+29508407
SE	ENSG00000140105	WARS	chr14	-	100840472	100840602	100835423	100835595	100842596	100842622	104,88,96	259,224,217	161,144,173	153,171,170	135	19	9.19576e-12	4.54542e-09	0.053,0.052,0.059	0.129,0.106,0.125	-0.065	http://genome.ucsc.edu/cgi-bin/hgTracks?db=hg19&position=chr14+100835418+100842627
SE	ENSG00000068724	TTC7A	chr2	+	47185633	47185691	47183977	47184146	47202111	47202242	7,8,6	157,185,185	12,32,15	65,63,66	102	85	1.04974e-11	5.14979e-09	0.036,0.035,0.026	0.133,0.297,0.159	-0.164	http://genome.ucsc.edu/cgi-bin/hgTracks?db=hg19&position=chr2+47183972+47202247
SE	ENSG00000074964	ARHGEF10L	chr1	+	17961042	17961057	17958815	17958961	17961329	17961511	33,14,23	8,0,1	12,11,9	28,22,11	16	85	1.12075e-11	5.45712e-09	0.956,1.0,0.992	0.695,0.726,0.813	0.238	http://genome.ucsc.edu/cgi-bin/hgTracks?db=hg19&position=chr1+17958810+17961516
SE	ENSG00000071564	TCF3	chr19	-	1612205	1612432	1609292	1611848	1615283	1615514	405,366,344	231,203,192	414,424,473	91,130,114	298	85	1.38157e-11	6.67729e-09	0.333,0.34,0.338	0.565,0.482,0.542	-0.193	http://genome.ucsc.edu/cgi-bin/hgTracks?db=hg19&position=chr19+1609287+1615519
SE	ENSG00000054148	PHPT1	chr9	+	139744954	139745012	139744464	139744589	139745206	139745476	290,237,232	1177,1093,1015	174,188,163	1481,1516,1538	102	85	1.55828e-11	7.47594e-09	0.17,0.153,0.16	0.089,0.094,0.081	0.073	http://genome.ucsc.edu/cgi-bin/hgTracks?db=hg19&position=chr9+139744459+139745481
SE	ENSG00000066933	MYO9A	chr15	-	72244042	72244237	72231192	72231268	72252241	72252437	10,15,13	26,17,21	37,37,34	5,8,7	250	69	1.8621e-11	8.86835e-09	0.096,0.196,0.146	0.671,0.561,0.573	-0.456	http://genome.ucsc.edu/cgi-bin/hgTracks?db=hg19&position=chr15+72231187+72252442
SE	ENSG00000095787	WAC	chr10	+	28884661	28884970	28879648	28879761	28897114	28897360	1215,1169,1121	96,98,113	1077,1180,1299	49,36,41	380	85	1.89118e-11	8.94156e-09	0.739,0.727,0.689	0.831,0.88,0.876	-0.144	http://genome.ucsc.edu/cgi-bin/hgTracks?db=hg19&position=chr10+28879643+28897365
SE	ENSG00000140105	WARS	chr14	-	100840472	100840581	100835423	100835595	100842596	100842671	102,80,97	259,224,217	152,137,170	153,171,170	163	68	2.00953e-11	9.43277e-09	0.141,0.13,0.157	0.293,0.251,0.294	-0.137	http://genome.ucsc.edu/cgi-bin/hgTracks?db=hg19&position=chr14+100835418+100842676
SE	ENSG00000143537	ADAM15	chr1	+	155034379	155034593	155033890	155033965	155034720	155034845	137,148,126	84,67,75	105,99,107	12,15,6	268	68	2.4484e-11	1.14108e-08	0.293,0.359,0.299	0.689,0.626,0.819	-0.394	http://genome.ucsc.edu/cgi-bin/hgTracks?db=hg19&position=chr1+155033885+155034850
SE	ENSG00000127914	AKAP9	chr7	+	91671359	91671500	91669987	91670212	91671981	91672085	40,17,35	72,63,73	80,61,69	44,47,31	212	85	2.94296e-11	1.36184e-08	0.182,0.098,0.161	0.422,0.342,0.472	-0.265	http://genome.ucsc.edu/cgi-bin/hgTracks?db=hg19&position=chr7+91669982+91672090
SE	ENSG00000064042	LIMCH1	chr4	+	41640948	41640984	41621204	41621457	41646516	41646643	50,31,51	152,109,114	137,155,167	148,159,108	58	85	3.50675e-11	1.6113e-08	0.325,0.294,0.396	0.576,0.588,0.694	-0.281	http://genome.ucsc.edu/cgi-bin/hgTracks?db=hg19&position=chr4+41621199+41646648
SE	ENSG00000072849	DERL2	chr17	-	5383706	5383779	5383373	5383464	5384420	5384462	256,244,219	33,27,23	287,302,261	5,3,10	81	34	4.11821e-11	1.86598e-08	0.765,0.791,0.8	0.96,0.977,0.916	-0.166	http://genome.ucsc.edu/cgi-bin/hgTracks?db=hg19&position=chr17+5383368+5384467
SE	ENSG00000153914	SREK1	chr5	+	65451892	65454760	65449290	65449424	65455046	65455162	1536,1499,1347	137,112,127	2120,2585,2236	96,91,91	2939	85	4.74069e-11	2.13321e-08	0.245,0.279,0.235	0.39,0.451,0.415	-0.166	http://genome.ucsc.edu/cgi-bin/hgTracks?db=hg19&position=chr5+65449285+65455167
SE	ENSG00000108590	MED31	chr17	-	6553301	6553398	6546634	6547979	6553675	6553753	179,150,180	146,137,141	175,188,177	62,61,63	156	71	4.89039e-11	2.1855e-08	0.358,0.333,0.367	0.562,0.584,0.561	-0.216	http://genome.ucsc.edu/cgi-bin/hgTracks?db=hg19&position=chr17+6546629+6553758
SE	ENSG00000001497	LAS1L	chrX	-	64744443	64744494	64743935	64744142	64744844	64744930	18,13,14	231,208,231	33,42,33	155,149,133	82	79	7.85444e-11	3.46269e-08	0.07,0.057,0.055	0.17,0.214,0.193	-0.132	http://genome.ucsc.edu/cgi-bin/hgTracks?db=hg19&position=chrX+64743930+64744935
SE	ENSG00000136699	SMPD4	chr2	-	130918758	130918845	130914823	130914969	130921946	130922018	134,129,95	73,53,74	131,143,134	17,23,19	140	65	8.71363e-11	3.81569e-08	0.46,0.531,0.373	0.782,0.743,0.766	-0.309	http://genome.ucsc.edu/cgi-bin/hgTracks?db=hg19&position=chr2+130914818+130922023
SE	ENSG00000004866	ST7	chr7	+	116774177	116774246	116771938	116772014	116776134	116776289	61,35,33	44,30,38	77,89,123	21,14,24	108	69	8.87856e-11	3.862e-08	0.47,0.427,0.357	0.701,0.802,0.766	-0.338	http://genome.ucsc.edu/cgi-bin/hgTracks?db=hg19&position=chr7+116771933+116776294
SE	ENSG00000024526	DEPDC1	chr1	-	68947728	68948580	68947122	68947295	68949632	68949773	2770,2312,2499	28,30,44	902,827,930	27,42,42	923	85	9.40547e-11	4.0641e-08	0.901,0.876,0.839	0.755,0.645,0.671	0.182	http://genome.ucsc.edu/cgi-bin/hgTracks?db=hg19&position=chr1+68947117+68949778
SE	ENSG00000198561	CTNND1	chr11	+	57556508	57556627	57529268	57529591	57563048	57563201	9,11,18	9,15,8	89,92,60	1,4,6	190	85	1.01831e-10	4.37115e-08	0.309,0.247,0.502	0.975,0.911,0.817	-0.548	http://genome.ucsc.edu/cgi-bin/hgTracks?db=hg19&position=chr11+57529263+57563206
SE	ENSG00000140750	ARHGAP17	chr16	-	24950684	24950918	24946790	24946960	24953307	24953464	99,92,88	51,50,29	186,172,182	21,25,22	305	85	1.24691e-10	5.31744e-08	0.351,0.339,0.458	0.712,0.657,0.697	-0.306	http://genome.ucsc.edu/cgi-bin/hgTracks?db=hg19&position=chr16+24946785+24953469
SE	ENSG00000185122	HSF1	chr8	+	145516164	145516301	145515286	145515556	145532591	145532700	114,120,91	446,404,373	53,43,33	373,400,403	208	85	1.44564e-10	6.1249e-08	0.095,0.108,0.091	0.055,0.042,0.032	0.055	http://genome.ucsc.edu/cgi-bin/hgTracks?db=hg19&position=chr8+145515281+145532705
SE	ENSG00000214087	ARL16	chr17	-	79649520	79649705	79649063	79649179	79650042	79650156	220,202,193	246,223,153	94,113,113	232,214,249	256	85	1.46017e-10	6.14658e-08	0.229,0.231,0.295	0.119,0.149,0.131	0.119	http://genome.ucsc.edu/cgi-bin/hgTracks?db=hg19&position=chr17+79649058+79650161
SE	ENSG00000132485	ZRANB2	chr1	-	71531360	71531435	71529019	71530820	71532458	71532617	404,408,331	254,208,186	433,414,454	117,111,132	136	85	2.0266e-10	8.47626e-08	0.499,0.551,0.527	0.698,0.7,0.683	-0.168	http://genome.ucsc.edu/cgi-bin/hgTracks?db=hg19&position=chr1+71529014+71532622
SE	ENSG00000079805	DNM2	chr19	+	10919244	10919256	10916591	10916643	10922939	10923053	35,31,27	57,39,41	9,10,14	67,82,76	5	45	2.14926e-10	8.93201e-08	0.847,0.877,0.856	0.547,0.523,0.624	0.295	http://genome.ucsc.edu/cgi-bin/hgTracks?db=hg19&position=chr19+10916586+10923058
SE	ENSG00000119408	NEK6	chr9	+	127055127	127055292	127020241	127020364	127064214	127064333	93,94,94	284,280,265	146,116,141	160,182,194	236	85	2.36798e-10	9.71722e-08	0.105,0.108,0.113	0.247,0.187,0.207	-0.105	http://genome.ucsc.edu/cgi-bin/hgTracks?db=hg19&position=chr9+127020236+127064338
SE	ENSG00000074416	MGLL	chr3	-	127434695	127434773	127429418	127429508	127439895	127440014	37,25,27	212,186,161	2,3,3	136,135,134	140	83	2.53532e-10	1.03389e-07	0.094,0.074,0.09	0.009,0.013,0.013	0.074	http://genome.ucsc.edu/cgi-bin/hgTracks?db=hg19&position=chr3+127429413+127440019
SE	ENSG00000134278	SPIRE1	chr18	-	12459753	12459927	12454344	12454482	12463349	12463492	340,274,301	105,86,95	177,164,150	100,147,128	245	85	2.60137e-10	1.05423e-07	0.529,0.525,0.524	0.38,0.279,0.289	0.21	http://genome.ucsc.edu/cgi-bin/hgTracks?db=hg19&position=chr18+12454339+12463497
SE	ENSG00000175061	C17orf76-AS1	chr17	+	16342894	16343017	16342640	16342728	16343498	16343567	3515,3202,2908	3137,2707,2517	2124,2023,2324	2978,3131,3481	167	58	2.67347e-10	1.07676e-07	0.28,0.291,0.286	0.199,0.183,0.188	0.096	http://genome.ucsc.edu/cgi-bin/hgTracks?db=hg19&position=chr17+16342635+16343572
SE	ENSG00000108395	TRIM37	chr17	-	57078958	57079102	57076741	57076820	57089688	57089807	245,194,210	87,53,63	251,229,226	18,13,32	202	72	2.72862e-10	1.09223e-07	0.501,0.566,0.543	0.833,0.863,0.716	-0.267	http://genome.ucsc.edu/cgi-bin/hgTracks?db=hg19&position=chr17+57076736+57089812
SE	ENSG00000112715	VEGFA	chr6	+	43749692	43749824	43746625	43746655	43752277	43752639	1585,1331,1238	112,101,87	351,353,394	55,69,57	141	23	3.15964e-10	1.25705e-07	0.698,0.683,0.699	0.51,0.455,0.53	0.195	http://genome.ucsc.edu/cgi-bin/hgTracks?db=hg19&position=chr6+43746620+43752644
SE	ENSG00000141504	SAT2	chr17	-	7530260	7530362	7530099	7530111	7530460	7530732	297,222,251	46,33,38	174,166,198	70,56,85	93	5	3.6189e-10	1.43104e-07	0.258,0.266,0.262	0.118,0.137,0.111	0.14	http://genome.ucsc.edu/cgi-bin/hgTracks?db=hg19&position=chr17+7530094+7530737
SE	ENSG00000198887	SMC5	chr9	+	72961520	72961565	72938936	72939059	72961981	72962077	99,87,68	11,12,13	106,123,109	0,0,1	76	85	4.523e-10	1.76714e-07	0.91,0.89,0.854	1.0,1.0,0.992	-0.113	http://genome.ucsc.edu/cgi-bin/hgTracks?db=hg19&position=chr9+72938931+72962082
SE	ENSG00000065882	TBC1D1	chr4	+	38053519	38053681	38051377	38051519	38055819	38055959	95,93,76	220,185,207	15,28,29	152,150,165	233	85	5.3024e-10	2.05932e-07	0.136,0.155,0.118	0.035,0.064,0.06	0.083	http://genome.ucsc.edu/cgi-bin/hgTracks?db=hg19&position=chr4+38051372+38055964
SE	ENSG00000105223	PLD3	chr19	+	40871459	40871492	40854610	40854675	40872325	40872417	200,122,152	48,66,61	172,220,176	171,181,161	26	58	5.53427e-10	2.13665e-07	0.903,0.805,0.848	0.692,0.731,0.709	0.141	http://genome.ucsc.edu/cgi-bin/hgTracks?db=hg19&position=chr19+40854605+40872422
SE	ENSG00000136717	BIN1	chr2	-	127815048	127815177	127808729	127808819	127816586	127816731	130,117,59	97,80,79	114,137,118	27,43,27	198	83	6.15096e-10	2.34697e-07	0.36,0.38,0.238	0.639,0.572,0.647	-0.293	http://genome.ucsc.edu/cgi-bin/hgTracks?db=hg19&position=chr2+127808724+127816736
SE	ENSG00000188186	LAMTOR4	chr7	+	99750338	99750380	99746979	99747202	99751022	99751140	144,122,132	555,492,449	48,50,47	386,399,447	70	85	6.53709e-10	2.4798e-07	0.24,0.231,0.263	0.131,0.132,0.113	0.119	http://genome.ucsc.edu/cgi-bin/hgTracks?db=hg19&position=chr7+99746974+99751145
SE	ENSG00000116350	SRSF4	chr1	-	29486375	29486603	29485885	29485998	29486886	29487029	44,36,48	379,289,326	71,35,60	159,169,170	299	85	6.86962e-10	2.59088e-07	0.032,0.034,0.04	0.113,0.056,0.091	-0.051	http://genome.ucsc.edu/cgi-bin/hgTracks?db=hg19&position=chr1+29485880+29487034
SE	ENSG00000167107	ACSF2	chr17	+	48538602	48538648	48538037	48538233	48538993	48539047	59,46,44	12,9,6	107,110,127	2,1,0	40	47	7.22113e-10	2.7078e-07	0.852,0.857,0.896	0.984,0.992,1.0	-0.124	http://genome.ucsc.edu/cgi-bin/hgTracks?db=hg19&position=chr17+48538032+48539052
SE	ENSG00000196141	SPATS2L	chr2	+	201248589	201248740	201242863	201243094	201253945	201254006	162,132,144	500,400,414	37,49,40	54,38,47	191	54	1.13524e-09	4.18482e-07	0.084,0.085,0.09	0.162,0.267,0.194	-0.121	http://genome.ucsc.edu/cgi-bin/hgTracks?db=hg19&position=chr2+201242858+201254011
SE	ENSG00000072849	DERL2	chr17	-	5383706	5383863	5383390	5383464	5384420	5384462	407,409,340	33,27,23	431,470,406	5,3,10	160	17	1.14319e-09	4.19043e-07	0.567,0.617,0.611	0.902,0.943,0.812	-0.287	http://genome.ucsc.edu/cgi-bin/hgTracks?db=hg19&position=chr17+5383385+5384467
SE	ENSG00000168487	BMP1	chr8	+	22056776	22056900	22054752	22054933	22058630	22058713	61,41,55	159,152,143	41,26,27	230,239,271	186	76	1.15242e-09	4.20067e-07	0.136,0.099,0.136	0.068,0.043,0.039	0.074	http://genome.ucsc.edu/cgi-bin/hgTracks?db=hg19&position=chr8+22054747+22058718
SE	ENSG00000060138	YBX3	chr12	-	10862506	10862713	10856649	10856747	10865809	10865932	601,530,524	259,228,202	603,586,613	130,135,122	278	85	1.39005e-09	5.01084e-07	0.415,0.415,0.442	0.586,0.57,0.606	-0.163	http://genome.ucsc.edu/cgi-bin/hgTracks?db=hg19&position=chr12+10856644+10865937
SE	ENSG00000107263	RAPGEF1	chr9	-	134479347	134479440	134477447	134477536	134497182	134497225	61,48,47	133,140,113	21,21,25	187,153,151	118	33	1.38478e-09	5.01084e-07	0.114,0.087,0.104	0.03,0.037,0.044	0.065	http://genome.ucsc.edu/cgi-bin/hgTracks?db=hg19&position=chr9+134477442+134497230
SE	ENSG00000164924	YWHAZ	chr8	-	101964156	101964536	101960841	101961128	101965077	101965111	6896,6088,5355	245,195,179	3198,3557,3493	215,204,214	393	27	1.44739e-09	5.16053e-07	0.659,0.682,0.673	0.505,0.545,0.529	0.145	http://genome.ucsc.edu/cgi-bin/hgTracks?db=hg19&position=chr8+101960836+101965116
SE	ENSG00000072682	P4HA2	chr5	-	131562624	131562914	131554237	131554337	131563482	131563532	90,96,65	45,46,29	71,74,79	82,96,107	319	43	1.62127e-09	5.718e-07	0.212,0.22,0.232	0.105,0.094,0.091	0.125	http://genome.ucsc.edu/cgi-bin/hgTracks?db=hg19&position=chr5+131554232+131563537
SE	ENSG00000103168	TAF1C	chr16	-	84218456	84218595	84217302	84217384	84220506	84220669	311,286,247	26,16,17	330,361,371	6,2,4	200	75	1.6143e-09	5.718e-07	0.818,0.87,0.845	0.954,0.985,0.972	-0.126	http://genome.ucsc.edu/cgi-bin/hgTracks?db=hg19&position=chr16+84217297+84220674
SE	ENSG00000169689	STRA13	chr17	-	79977516	79977570	79977168	79977257	79977733	79977785	303,302,290	174,127,132	120,130,124	122,134,125	51	42	1.79172e-09	6.27918e-07	0.589,0.662,0.644	0.448,0.444,0.45	0.184	http://genome.ucsc.edu/cgi-bin/hgTracks?db=hg19&position=chr17+79977163+79977790
SE	ENSG00000204576	PRR3	chr6	+	30529104	30529285	30525090	30525227	30529610	30529901	175,144,132	30,25,33	155,154,175	87,75,97	252	85	1.79963e-09	6.27918e-07	0.663,0.66,0.574	0.375,0.409,0.378	0.245	http://genome.ucsc.edu/cgi-bin/hgTracks?db=hg19&position=chr6+30525085+30529906
SE	ENSG00000164924	YWHAZ	chr8	-	101964156	101964353	101960890	101961128	101965077	101965211	6822,6018,5299	245,195,179	3182,3527,3469	215,204,214	268	85	1.82999e-09	6.35113e-07	0.898,0.907,0.904	0.824,0.846,0.837	0.067	http://genome.ucsc.edu/cgi-bin/hgTracks?db=hg19&position=chr8+101960885+101965216
SE	ENSG00000141524	TMC6	chr17	-	76116733	76116913	76115377	76115473	76117093	76117245	1104,1026,827	43,38,39	543,502,554	57,50,52	251	85	2.1123e-09	7.25376e-07	0.897,0.901,0.878	0.763,0.773,0.783	0.119	http://genome.ucsc.edu/cgi-bin/hgTracks?db=hg19&position=chr17+76115372+76117250
SE	ENSG00000163681	SLMAP	chr3	+	57911571	57911661	57908615	57908750	57913022	57913674	157,109,103	70,62,58	103,122,103	21,20,15	166	85	2.15274e-09	7.35392e-07	0.535,0.474,0.476	0.715,0.757,0.779	-0.255	http://genome.ucsc.edu/cgi-bin/hgTracks?db=hg19&position=chr3+57908610+57913679
SE	ENSG00000214087	ARL16	chr17	-	79649472	79649705	79649063	79649179	79650042	79650156	231,206,206	246,223,153	102,121,133	232,214,249	304	85	2.23905e-09	7.60893e-07	0.208,0.205,0.273	0.109,0.137,0.13	0.103	http://genome.ucsc.edu/cgi-bin/hgTracks?db=hg19&position=chr17+79649058+79650161
SE	ENSG00000213983	AP1G2	chr14	-	24035770	24035895	24035547	24035628	24036319	24036524	998,835,775	60,48,49	339,369,352	57,45,50	185	74	2.41026e-09	8.14829e-07	0.869,0.874,0.864	0.704,0.766,0.738	0.133	http://genome.ucsc.edu/cgi-bin/hgTracks?db=hg19&position=chr14+24035542+24036529
SE	ENSG00000198561	CTNND1	chr11	+	57556508	57556627	57529272	57529518	57558856	57559145	31,30,49	41,28,16	596,586,552	69,63,69	190	85	2.43598e-09	8.19281e-07	0.253,0.324,0.578	0.794,0.806,0.782	-0.409	http://genome.ucsc.edu/cgi-bin/hgTracks?db=hg19&position=chr11+57529267+57559150
SE	ENSG00000196776	CD47	chr3	-	107769424	107769449	107765925	107766139	107770785	107770817	22,20,18	49,49,46	8,8,8	99,86,99	18	25	2.60683e-09	8.72245e-07	0.384,0.362,0.352	0.101,0.114,0.101	0.261	http://genome.ucsc.edu/cgi-bin/hgTracks?db=hg19&position=chr3+107765920+107770822
SE	ENSG00000103168	TAF1C	chr16	-	84218456	84218505	84217302	84217384	84220506	84220663	174,170,146	26,16,17	199,198,213	6,2,4	74	75	3.12679e-09	1.04089e-06	0.872,0.915,0.897	0.971,0.99,0.982	-0.086	http://genome.ucsc.edu/cgi-bin/hgTracks?db=hg19&position=chr16+84217297+84220668
SE	ENSG00000167107	ACSF2	chr17	+	48538602	48538731	48538037	48538233	48538993	48539047	109,98,87	12,9,6	177,206,232	2,1,0	162	47	3.24053e-09	1.07328e-06	0.725,0.76,0.808	0.963,0.984,1.0	-0.218	http://genome.ucsc.edu/cgi-bin/hgTracks?db=hg19&position=chr17+48538032+48539052
SE	ENSG00000133030	MPRIP	chr17	+	17083920	17083983	17083316	17083402	17088136	17088874	422,328,329	625,535,518	450,444,430	389,411,349	106	79	3.35804e-09	1.10658e-06	0.335,0.314,0.321	0.463,0.446,0.479	-0.139	http://genome.ucsc.edu/cgi-bin/hgTracks?db=hg19&position=chr17+17083311+17088879
SE	ENSG00000116350	SRSF4	chr1	-	29486375	29486570	29485895	29485998	29486886	29486981	37,34,49	379,289,326	65,38,49	159,169,170	266	85	3.60944e-09	1.18344e-06	0.03,0.036,0.046	0.116,0.067,0.084	-0.052	http://genome.ucsc.edu/cgi-bin/hgTracks?db=hg19&position=chr1+29485890+29486986
SE	ENSG00000093167	LRRFIP2	chr3	-	37132957	37133029	37125135	37125297	37136282	37136399	251,204,215	97,72,57	176,208,178	19,21,29	130	85	3.81284e-09	1.24388e-06	0.629,0.649,0.712	0.858,0.866,0.801	-0.178	http://genome.ucsc.edu/cgi-bin/hgTracks?db=hg19&position=chr3+37125130+37136404
SE	ENSG00000167508	MVD	chr16	-	88723553	88723655	88722512	88722712	88723843	88723990	75,66,77	152,126,115	11,10,4	68,57,54	173	85	4.04566e-09	1.31327e-06	0.195,0.205,0.248	0.074,0.079,0.035	0.153	http://genome.ucsc.edu/cgi-bin/hgTracks?db=hg19&position=chr16+88722507+88723995
SE	ENSG00000196557	CACNA1H	chr16	+	1262510	1262528	1261945	1262138	1263779	1263931	53,45,33	47,37,31	62,73,60	12,16,19	22	85	4.15802e-09	1.34306e-06	0.813,0.825,0.804	0.952,0.946,0.924	-0.127	http://genome.ucsc.edu/cgi-bin/hgTracks?db=hg19&position=chr16+1261940+1263936
SE	ENSG00000090989	EXOC1	chr4	+	56755053	56755098	56749988	56750094	56756388	56756552	92,62,73	25,23,20	48,57,48	49,51,46	76	85	4.43858e-09	1.42662e-06	0.805,0.751,0.803	0.523,0.556,0.539	0.247	http://genome.ucsc.edu/cgi-bin/hgTracks?db=hg19&position=chr4+56749983+56756557
SE	ENSG00000139624	CERS5	chr12	-	50538551	50538752	50537734	50537840	50560883	50561091	110,92,105	55,30,58	67,77,89	85,104,114	272	85	4.66068e-09	1.49067e-06	0.385,0.489,0.361	0.198,0.188,0.196	0.218	http://genome.ucsc.edu/cgi-bin/hgTracks?db=hg19&position=chr12+50537729+50561096
SE	ENSG00000139793	MBNL2	chr13	+	98009049	98009103	97999294	97999321	98009735	98009889	57,62,63	64,60,70	44,34,42	114,117,112	47	20	4.71833e-09	1.50174e-06	0.275,0.305,0.277	0.141,0.11,0.138	0.156	http://genome.ucsc.edu/cgi-bin/hgTracks?db=hg19&position=chr13+97999289+98009894
SE	ENSG00000061987	MON2	chr12	+	62959793	62959811	62959016	62959160	62960101	62960230	13,11,10	46,43,25	33,28,30	21,18,23	22	85	4.86976e-09	1.54242e-06	0.522,0.497,0.607	0.859,0.857,0.834	-0.308	http://genome.ucsc.edu/cgi-bin/hgTracks?db=hg19&position=chr12+62959011+62960235
SE	ENSG00000137693	YAP1	chr11	+	102080247	102080295	102076623	102076805	102094352	102094483	241,196,183	180,138,172	165,161,176	268,261,255	82	85	5.8057e-09	1.82997e-06	0.581,0.596,0.524	0.39,0.39,0.417	0.168	http://genome.ucsc.edu/cgi-bin/hgTracks?db=hg19&position=chr11+102076618+102094488
SE	ENSG00000175061	C17orf76-AS1	chr17	+	16342841	16343017	16342640	16342728	16343498	16343567	5088,4538,4114	3137,2707,2517	3079,3148,3460	2978,3131,3481	220	58	7.62409e-09	2.39158e-06	0.3,0.306,0.301	0.214,0.21,0.208	0.092	http://genome.ucsc.edu/cgi-bin/hgTracks?db=hg19&position=chr17+16342635+16343572
SE	ENSG00000081377	CDC14B	chr9	-	99271954	99272071	99262394	99266071	99277930	99278074	76,73,62	62,54,72	98,55,99	26,20,22	188	85	8.41123e-09	2.62587e-06	0.357,0.379,0.28	0.63,0.554,0.67	-0.279	http://genome.ucsc.edu/cgi-bin/hgTracks?db=hg19&position=chr9+99262389+99278079
SE	ENSG00000135441	BLOC1S1	chr12	+	56110716	56110789	56110075	56110501	56112874	56113007	786,660,661	74,57,82	467,469,489	14,22,17	132	85	8.6056e-09	2.67376e-06	0.872,0.882,0.838	0.956,0.932,0.949	-0.082	http://genome.ucsc.edu/cgi-bin/hgTracks?db=hg19&position=chr12+56110070+56113012
SE	ENSG00000140262	TCF12	chr15	+	57544618	57544690	57543547	57543621	57545459	57545666	87,62,86	53,61,42	39,31,37	69,81,92	112	67	9.22871e-09	2.85377e-06	0.495,0.378,0.551	0.253,0.186,0.194	0.264	http://genome.ucsc.edu/cgi-bin/hgTracks?db=hg19&position=chr15+57543542+57545671
SE	ENSG00000183077	AFMID	chr17	+	76201683	76201819	76198801	76198832	76202026	76202131	69,58,36	69,62,60	29,40,17	108,77,101	146	24	1.11906e-08	3.44412e-06	0.141,0.133,0.09	0.042,0.079,0.027	0.072	http://genome.ucsc.edu/cgi-bin/hgTracks?db=hg19&position=chr17+76198796+76202136
SE	ENSG00000138674	SEC31A	chr4	-	83763292	83763634	83750152	83750211	83765538	83765662	1503,1218,1139	34,17,13	1486,1491,1523	57,70,63	380	52	1.12779e-08	3.4547e-06	0.858,0.907,0.923	0.781,0.745,0.768	0.131	http://genome.ucsc.edu/cgi-bin/hgTracks?db=hg19&position=chr4+83750147+83765667
SE	ENSG00000075413	MARK3	chr14	+	103966492	103966537	103958113	103958371	103969218	103969619	59,50,38	503,387,366	65,55,71	214,229,273	76	85	1.20183e-08	3.64724e-06	0.116,0.126,0.104	0.254,0.212,0.225	-0.115	http://genome.ucsc.edu/cgi-bin/hgTracks?db=hg19&position=chr14+103958108+103969624
SE	ENSG00000103168	TAF1C	chr16	-	84218456	84218666	84217302	84217384	84220506	84220626	522,479,429	26,16,17	501,570,562	6,2,4	271	75	1.28204e-08	3.87265e-06	0.847,0.892,0.875	0.959,0.987,0.975	-0.102	http://genome.ucsc.edu/cgi-bin/hgTracks?db=hg19&position=chr16+84217297+84220631
SE	ENSG00000138674	SEC31A	chr4	-	83763337	83763634	83750152	83750211	83765538	83765662	1340,1055,1026	34,17,13	1336,1343,1334	57,70,63	335	52	1.48802e-08	4.45361e-06	0.86,0.906,0.925	0.784,0.749,0.767	0.13	http://genome.ucsc.edu/cgi-bin/hgTracks?db=hg19&position=chr4+83750147+83765667
SE	ENSG00000141569	TRIM65	chr17	-	73887893	73887959	73887357	73887428	73888091	73888266	309,236,259	31,31,33	170,196,200	59,63,47	97	64	1.68081e-08	5.00767e-06	0.868,0.834,0.838	0.655,0.672,0.737	0.159	http://genome.ucsc.edu/cgi-bin/hgTracks?db=hg19&position=chr17+73887352+73888271
SE	ENSG00000179950	PUF60	chr8	-	144906482	144906566	144903987	144904083	144911449	144911469	796,664,672	107,97,100	597,551,637	40,32,45	82	13	1.8279e-08	5.39659e-06	0.541,0.52,0.516	0.703,0.732,0.692	-0.183	http://genome.ucsc.edu/cgi-bin/hgTracks?db=hg19&position=chr8+144903982+144911474
SE	ENSG00000243156	MICAL3	chr22	-	18295272	18295323	18293468	18293579	18299455	18299550	1,3,1	81,71,76	13,18,13	65,56,66	88	85	1.86896e-08	5.49297e-06	0.012,0.039,0.013	0.162,0.237,0.16	-0.165	http://genome.ucsc.edu/cgi-bin/hgTracks?db=hg19&position=chr22+18293463+18299555
SE	ENSG00000175061	C17orf76-AS1	chr17	+	16342973	16343017	16342640	16342728	16343498	16343567	1502,1407,1268	3137,2707,2517	967,923,1058	2978,3131,3481	47	58	1.88054e-08	5.50222e-06	0.371,0.391,0.383	0.286,0.267,0.273	0.106	http://genome.ucsc.edu/cgi-bin/hgTracks?db=hg19&position=chr17+16342635+16343572
SE	ENSG00000105699	LSR	chr19	+	35753448	35753595	35749847	35749967	35757261	35757435	702,622,543	606,504,412	279,221,243	91,99,115	218	85	1.97948e-08	5.71561e-06	0.311,0.325,0.339	0.545,0.465,0.452	-0.162	http://genome.ucsc.edu/cgi-bin/hgTracks?db=hg19&position=chr19+35749842+35757440
SE	ENSG00000179950	PUF60	chr8	-	144906482	144906569	144903987	144904083	144911449	144911485	950,809,791	107,97,100	698,665,766	40,32,45	104	29	1.97975e-08	5.71561e-06	0.712,0.699,0.688	0.83,0.853,0.826	-0.137	http://genome.ucsc.edu/cgi-bin/hgTracks?db=hg19&position=chr8+144903982+144911490
SE	ENSG00000260896	RP11-314O13.1	chr16	-	80871828	80871942	80864427	80864654	80874015	80874119	136,153,118	72,56,45	115,115,126	113,114,123	185	85	2.66471e-08	7.62564e-06	0.465,0.557,0.546	0.319,0.317,0.32	0.204	http://genome.ucsc.edu/cgi-bin/hgTracks?db=hg19&position=chr16+80864422+80874124
SE	ENSG00000028310	BRD9	chr5	-	883465	883565	881221	881297	884052	884185	50,51,47	83,59,66	23,27,31	111,101,100	155	69	3.50894e-08	9.95425e-06	0.211,0.278,0.241	0.084,0.106,0.121	0.14	http://genome.ucsc.edu/cgi-bin/hgTracks?db=hg19&position=chr5+881216+884190
SE	ENSG00000169689	STRA13	chr17	-	79977385	79977570	79977168	79977257	79977733	79977785	240,214,196	174,127,132	82,106,93	122,134,125	213	42	4.01142e-08	1.12816e-05	0.214,0.249,0.226	0.117,0.135,0.128	0.103	http://genome.ucsc.edu/cgi-bin/hgTracks?db=hg19&position=chr17+79977163+79977790
SE	ENSG00000140105	WARS	chr14	-	100841619	100841743	100835423	100835595	100842596	100842622	199,152,146	259,224,217	205,216,242	153,171,170	129	19	4.6355e-08	1.28703e-05	0.102,0.091,0.09	0.165,0.157,0.173	-0.071	http://genome.ucsc.edu/cgi-bin/hgTracks?db=hg19&position=chr14+100835418+100842627
SE	ENSG00000140105	WARS	chr14	-	100841619	100841743	100828044	100828258	100842596	100842622	59,38,51	23,20,17	67,77,88	7,6,5	129	19	4.6849e-08	1.29524e-05	0.274,0.219,0.306	0.585,0.654,0.722	-0.387	http://genome.ucsc.edu/cgi-bin/hgTracks?db=hg19&position=chr14+100828039+100842627
SE	ENSG00000126787	DLGAP5	chr14	-	55615311	55615402	55614829	55615191	55617516	55617566	235,204,185	243,201,204	49,41,60	96,99,141	126	43	5.40851e-08	1.48273e-05	0.248,0.257,0.236	0.148,0.124,0.127	0.114	http://genome.ucsc.edu/cgi-bin/hgTracks?db=hg19&position=chr14+55614824+55617571
SE	ENSG00000196498	NCOR2	chr12	-	124811954	124812179	124810736	124810916	124815390	124815444	960,746,854	45,42,41	650,624,586	70,69,63	258	47	5.87317e-08	1.59007e-05	0.795,0.764,0.791	0.628,0.622,0.629	0.157	http://genome.ucsc.edu/cgi-bin/hgTracks?db=hg19&position=chr12+124810731+124815449
SE	ENSG00000105223	PLD3	chr19	+	40871459	40871837	40854596	40854675	40872325	40872417	1058,845,868	48,66,61	1200,1343,1333	171,181,161	436	72	5.94659e-08	1.60329e-05	0.784,0.679,0.701	0.537,0.551,0.578	0.166	http://genome.ucsc.edu/cgi-bin/hgTracks?db=hg19&position=chr19+40854591+40872422
SE	ENSG00000117523	PRRC2C	chr1	+	171560290	171560339	171557517	171557644	171560725	171561362	258,316,283	116,91,115	214,207,249	175,159,162	84	85	5.97232e-08	1.6036e-05	0.692,0.778,0.713	0.553,0.568,0.609	0.151	http://genome.ucsc.edu/cgi-bin/hgTracks?db=hg19&position=chr1+171557512+171561367
SE	ENSG00000170322	NFRKB	chr11	-	129763191	129763280	129762609	129762765	129764253	129764336	39,35,33	63,48,47	2,14,12	51,54,57	155	76	6.4385e-08	1.72169e-05	0.233,0.263,0.256	0.019,0.113,0.094	0.175	http://genome.ucsc.edu/cgi-bin/hgTracks?db=hg19&position=chr11+129762604+129764341
SE	ENSG00000196141	SPATS2L	chr2	+	201242863	201243094	201194153	201194203	201248589	201248740	323,306,267	7,7,15	32,35,42	7,14,6	260	43	6.87979e-08	1.83219e-05	0.884,0.878,0.746	0.431,0.293,0.537	0.416	http://genome.ucsc.edu/cgi-bin/hgTracks?db=hg19&position=chr2+201194148+201248745
SE	ENSG00000135318	NT5E	chr6	+	86200225	86200375	86199211	86199317	86201694	86201895	2500,2160,2162	181,158,149	1697,1679,1757	75,61,57	221	85	7.33317e-08	1.94499e-05	0.842,0.84,0.848	0.897,0.914,0.922	-0.068	http://genome.ucsc.edu/cgi-bin/hgTracks?db=hg19&position=chr6+86199206+86201900
SE	ENSG00000131116	ZNF428	chr19	-	44112656	44112755	44111779	44112259	44118380	44118586	47,63,50	152,113,141	45,56,68	312,324,334	170	85	7.45101e-08	1.96824e-05	0.134,0.218,0.151	0.067,0.08,0.092	0.088	http://genome.ucsc.edu/cgi-bin/hgTracks?db=hg19&position=chr19+44111774+44118591
SE	ENSG00000091409	ITGA6	chr2	+	173354212	173354386	173352853	173352956	173355751	173355850	1400,1210,1280	49,36,36	715,709,813	5,5,8	245	85	7.77982e-08	2.04682e-05	0.908,0.921,0.925	0.98,0.98,0.972	-0.059	http://genome.ucsc.edu/cgi-bin/hgTracks?db=hg19&position=chr2+173352848+173355855
SE	ENSG00000133731	IMPA1	chr8	-	82586906	82587066	82586130	82586184	82591360	82591465	13,12,16	27,16,13	27,37,67	8,11,13	193	47	8.78527e-08	2.29285e-05	0.105,0.154,0.231	0.451,0.45,0.557	-0.323	http://genome.ucsc.edu/cgi-bin/hgTracks?db=hg19&position=chr8+82586125+82591470
SE	ENSG00000153914	SREK1	chr5	+	65454636	65454760	65449290	65449424	65455046	65455162	97,85,110	137,112,127	144,160,143	96,91,91	195	85	1.0228e-07	2.6476e-05	0.236,0.249,0.274	0.395,0.434,0.407	-0.159	http://genome.ucsc.edu/cgi-bin/hgTracks?db=hg19&position=chr5+65449285+65455167
SE	ENSG00000117360	PRPF3	chr1	+	150300015	150300111	150298208	150298339	150300778	150300925	214,225,145	384,340,335	251,309,261	273,270,297	170	85	1.05802e-07	2.71781e-05	0.218,0.249,0.178	0.315,0.364,0.305	-0.113	http://genome.ucsc.edu/cgi-bin/hgTracks?db=hg19&position=chr1+150298203+150300930
SE	ENSG00000196535	MYO18A	chr17	-	27443461	27443473	27442681	27442858	27445062	27445207	47,37,41	5,2,0	10,15,15	4,9,10	10	85	1.07375e-07	2.74741e-05	0.988,0.994,1.0	0.955,0.934,0.927	0.055	http://genome.ucsc.edu/cgi-bin/hgTracks?db=hg19&position=chr17+27442676+27445212
SE	ENSG00000072682	P4HA2	chr5	-	131562778	131562951	131554237	131554337	131563482	131563512	81,83,69	45,46,29	75,75,84	82,96,107	182	23	1.08857e-07	2.77444e-05	0.185,0.186,0.231	0.104,0.09,0.09	0.106	http://genome.ucsc.edu/cgi-bin/hgTracks?db=hg19&position=chr5+131554232+131563517
SE	ENSG00000152601	MBNL1	chr3	+	152017193	152018156	151985828	151986881	152132729	152132900	3666,3191,2992	17,27,20	2583,2702,3072	41,55,39	1034	85	1.11615e-07	2.83366e-05	0.947,0.907,0.925	0.838,0.802,0.866	0.091	http://genome.ucsc.edu/cgi-bin/hgTracks?db=hg19&position=chr3+151985823+152132905
SE	ENSG00000160310	PRMT2	chr21	+	48083294	48083466	48069486	48069651	48084206	48084863	219,182,161	23,9,11	350,378,439	4,11,4	243	85	1.1496e-07	2.90729e-05	0.769,0.876,0.837	0.968,0.923,0.975	-0.128	http://genome.ucsc.edu/cgi-bin/hgTracks?db=hg19&position=chr21+48069481+48084868
SE	ENSG00000140105	WARS	chr14	-	100840472	100840602	100828044	100828258	100842596	100842622	18,21,9	23,20,17	29,23,26	7,6,5	135	19	1.38498e-07	3.46228e-05	0.099,0.129,0.069	0.368,0.35,0.423	-0.281	http://genome.ucsc.edu/cgi-bin/hgTracks?db=hg19&position=chr14+100828039+100842627
SE	ENSG00000116698	SMG7	chr1	+	183516237	183516387	183515100	183515472	183518342	183518423	197,186,145	253,251,205	53,80,63	163,147,218	210	74	1.44681e-07	3.60304e-05	0.215,0.207,0.2	0.103,0.161,0.092	0.089	http://genome.ucsc.edu/cgi-bin/hgTracks?db=hg19&position=chr1+183515095+183518428
[truncated: 846 more rows]

## Sheet: FPKM Day7 vs No Dox
Tab 3: Gene expression profiling (FPKM) revealed 2000 genes with an expression change by at least 2-fold after 7 days of Dox treatment compared to controls.
[truncated: 2,125 more rows]

[truncated: 3 more sheets: rMATS ESRP KD, FPKM ESRP KD, RBP_FPKM&Clusters]
