# Supplementary material for: Characterization of alternative mRNA splicing in cultured cell populations representing progressive stages of human fetal kidney development
Source: Sci Rep. 2022 Nov 15;12:19548. doi: 10.1038/s41598-022-24147-z (PMC9666651; doi:10.1038/s41598-022-24147-z)
Supplement: Supplementary file 13 — Supplementary Information 13. [file 41598_2022_24147_MOESM13_ESM.zip › _Program/Data/Venn_Yang/MCB.00019-16_zmb999101235sd4 - Table S4 - RBM47.xlsx]

## Sheet: rMATS RBM47 KD
Table S4. Summary of RNA-Seq analysis for RBM47 knockdown experiment.
Tab 1: rMATS analysis for RNA-Seq data of RBM47 knockdown in H358 cells.
Including all significant skipped exons (SE), mutually exclusive exons (MXE), alternative 5' splice sites (A5SS), alternative 3' splice sites (A3SS) and retained intron (RI).
AS type	geneSymbol	chr	strand	exonStart_0base	exonEnd	firstFlankingES	firstFlankingEE	secondFlankingES	secondFlankingEE	IC_KD	SC_KD	IC_CTRL	SC_CTRL	IncFormLen	SkipFormLen	P-Value	FDR	PSI_KD	PSI_CTRL	meanDeltaPSI	UCSC_link
SE	TJP1	chr15	-	30011980	30012220	30010469	30011342	30012561	30012912	71,62,67	185,194,190	412,494,471	43,43,45	311	85	0	0	0.095,0.08,0.088	0.724,0.758,0.741	-0.653	http://genome.ucsc.edu/cgi-bin/hgTracks?db=hg19&position=chr15+30010464+30012917
SE	RPS24	chr10	+	79799958	79799983	79796951	79797062	79800372	79800471	62,75,49	553,522,597	278,307,340	196,221,252	36	85	0	0	0.209,0.253,0.162	0.77,0.766,0.761	-0.558	http://genome.ucsc.edu/cgi-bin/hgTracks?db=hg19&position=chr10+79796946+79800476
SE	ARFIP1	chr4	+	153791904	153792000	153784757	153784866	153793603	153793716	54,38,48	67,72,88	128,131,169	27,30,29	170	85	0	0	0.287,0.209,0.214	0.703,0.686,0.744	-0.474	http://genome.ucsc.edu/cgi-bin/hgTracks?db=hg19&position=chr4+153784752+153793721
SE	CTNND1	chr11	+	57583386	57583473	57582865	57582972	57583768	57586650	20,22,27	462,527,509	279,232,285	390,404,463	160	85	0	0	0.022,0.022,0.027	0.275,0.234,0.246	-0.228	http://genome.ucsc.edu/cgi-bin/hgTracks?db=hg19&position=chr11+57582860+57586655
SE	KIAA1109	chr4	+	123237502	123237703	123236742	123236843	123237886	123237949	0,5,6	94,105,125	44,46,53	66,76,65	243	56	0	0	0.0,0.011,0.011	0.133,0.122,0.158	-0.13	http://genome.ucsc.edu/cgi-bin/hgTracks?db=hg19&position=chr4+123236737+123237954
SE	KRAS	chr12	-	25368370	25368494	25362364	25362845	25378547	25378707	19,17,19	191,222,226	83,90,77	210,225,174	195	85	0	0	0.042,0.032,0.035	0.147,0.148,0.162	-0.116	http://genome.ucsc.edu/cgi-bin/hgTracks?db=hg19&position=chr12+25362359+25378712
SE	BNIP2	chr15	-	59970946	59971033	59970109	59970286	59971790	59971967	1,2,0	317,253,337	18,23,28	142,160,163	160	85	0	0	0.002,0.004,0.0	0.063,0.071,0.084	-0.071	http://genome.ucsc.edu/cgi-bin/hgTracks?db=hg19&position=chr15+59970104+59971972
SE	MYL6	chr12	+	56554409	56554454	56554026	56554104	56555170	56555334	212,206,228	261,246,232	84,88,125	481,484,562	62	71	0	0	0.482,0.49,0.53	0.167,0.172,0.203	0.32	http://genome.ucsc.edu/cgi-bin/hgTracks?db=hg19&position=chr12+56554021+56555339
SE	LMO7	chr13	+	76383289	76383319	76378424	76378677	76391296	76391414	43,51,46	7,12,7	52,38,54	64,68,88	46	85	0	0	0.919,0.887,0.924	0.6,0.508,0.531	0.364	http://genome.ucsc.edu/cgi-bin/hgTracks?db=hg19&position=chr13+76378419+76391419
SE	ITGA6	chr2	+	173366499	173366629	173362702	173362828	173368818	173371181	232,268,295	12,15,12	136,154,160	52,54,75	201	85	0	0	0.891,0.883,0.912	0.525,0.547,0.474	0.38	http://genome.ucsc.edu/cgi-bin/hgTracks?db=hg19&position=chr2+173362697+173371186
SE	MYO18A	chr17	-	27412621	27412666	27409333	27409456	27413455	27413595	40,32,37	41,54,37	6,10,7	88,84,93	76	85	0	0	0.522,0.399,0.528	0.071,0.118,0.078	0.394	http://genome.ucsc.edu/cgi-bin/hgTracks?db=hg19&position=chr17+27409328+27413600
SE	CLSTN1	chr1	-	9797555	9797612	9795942	9796100	9801151	9801314	256,301,288	212,199,179	37,41,51	516,465,576	100	85	0	0	0.507,0.562,0.578	0.057,0.07,0.07	0.483	http://genome.ucsc.edu/cgi-bin/hgTracks?db=hg19&position=chr1+9795937+9801319
SE	NEDD4L	chr18	+	56002709	56002769	56001049	56001124	56008269	56008401	5,5,11	24,46,22	39,51,34	11,12,8	89	68	1.11022e-16	3.64503e-13	0.137,0.077,0.276	0.73,0.765,0.765	-0.59	http://genome.ucsc.edu/cgi-bin/hgTracks?db=hg19&position=chr18+56001044+56008406
SE	MACF1	chr1	+	39946591	39946702	39945469	39945681	39950272	39951889	98,92,86	82,84,94	196,159,173	33,42,49	182	85	2.22045e-16	6.76935e-13	0.358,0.338,0.299	0.735,0.639,0.622	-0.334	http://genome.ucsc.edu/cgi-bin/hgTracks?db=hg19&position=chr1+39945464+39951894
SE	GK	chrX	+	30745582	30745669	30742217	30742298	30746848	30747366	23,10,29	0,1,1	13,17,12	31,22,35	149	74	6.21725e-15	1.76906e-11	1.0,0.832,0.935	0.172,0.277,0.146	0.724	http://genome.ucsc.edu/cgi-bin/hgTracks?db=hg19&position=chrX+30742212+30747371
SE	TCIRG1	chr11	+	67817953	67818131	67817603	67817721	67818207	67818362	117,87,85	33,24,30	165,149,185	11,8,5	249	85	5.44009e-14	1.45118e-10	0.548,0.553,0.492	0.837,0.864,0.927	-0.345	http://genome.ucsc.edu/cgi-bin/hgTracks?db=hg19&position=chr11+67817598+67818367
SE	IFITM10	chr11	-	1770244	1770356	1768896	1769349	1771588	1771810	81,50,60	28,13,9	49,35,64	87,56,66	183	85	5.73885e-12	1.44082e-08	0.573,0.641,0.756	0.207,0.225,0.311	0.409	http://genome.ucsc.edu/cgi-bin/hgTracks?db=hg19&position=chr11+1768891+1771815
SE	FAM126A	chr7	-	22986570	22986866	22984127	22985782	22999874	23000034	81,48,93	36,38,32	226,207,210	18,26,15	367	85	6.44951e-12	1.52929e-08	0.343,0.226,0.402	0.744,0.648,0.764	-0.395	http://genome.ucsc.edu/cgi-bin/hgTracks?db=hg19&position=chr7+22984122+23000039
SE	IFI44	chr1	+	79128388	79128563	79124996	79125168	79129449	79129763	706,722,1051	78,92,132	657,910,853	32,37,45	246	85	9.18388e-12	2.06304e-08	0.758,0.731,0.733	0.876,0.895,0.868	-0.139	http://genome.ucsc.edu/cgi-bin/hgTracks?db=hg19&position=chr1+79124991+79129768
SE	FLNB	chr3	+	58117653	58117746	58116467	58116635	58118534	58118658	2,9,11	93,100,89	23,31,42	72,77,79	170	85	2.02884e-11	4.32965e-08	0.011,0.043,0.058	0.138,0.168,0.21	-0.135	http://genome.ucsc.edu/cgi-bin/hgTracks?db=hg19&position=chr3+58116462+58118663
SE	AKAP9	chr7	+	91671359	91671500	91669987	91670212	91671981	91672085	65,86,66	23,40,25	31,45,22	53,53,45	212	85	2.65106e-11	5.25666e-08	0.531,0.463,0.514	0.19,0.254,0.164	0.3	http://genome.ucsc.edu/cgi-bin/hgTracks?db=hg19&position=chr7+91669982+91672090
SE	MYO6	chr6	+	76604947	76604977	76602246	76602407	76617321	76617425	2,2,1	108,146,97	10,11,11	31,46,55	46	85	2.70955e-11	5.25666e-08	0.033,0.025,0.019	0.373,0.306,0.27	-0.291	http://genome.ucsc.edu/cgi-bin/hgTracks?db=hg19&position=chr6+76602241+76617430
SE	FN1	chr2	-	216245533	216245803	216243852	216244040	216246934	216247048	1085,1124,1068	81,88,93	1383,1286,1305	252,187,228	341	85	4.01043e-11	7.44213e-08	0.77,0.761,0.741	0.578,0.632,0.588	0.158	http://genome.ucsc.edu/cgi-bin/hgTracks?db=hg19&position=chr2+216243847+216247053
SE	LMO7	chr13	+	76379614	76379896	76378424	76378677	76391296	76391414	24,18,18	7,12,7	32,23,17	64,68,88	353	85	4.60791e-11	8.1946e-08	0.452,0.265,0.382	0.107,0.075,0.044	0.291	http://genome.ucsc.edu/cgi-bin/hgTracks?db=hg19&position=chr13+76378419+76391419
SE	PPFIBP1	chr12	+	27829996	27830029	27829360	27829532	27832421	27832572	1,2,6	36,38,40	18,16,14	16,12,17	52	85	8.57953e-11	1.46473e-07	0.043,0.079,0.197	0.648,0.685,0.574	-0.529	http://genome.ucsc.edu/cgi-bin/hgTracks?db=hg19&position=chr12+27829355+27832577
SE	GAB1	chr4	+	144355240	144355321	144354643	144354869	144359151	144359194	0,0,0	24,38,27	16,9,13	13,23,16	99	36	9.05644e-11	1.48669e-07	0.0,0.0,0.0	0.309,0.125,0.228	-0.221	http://genome.ucsc.edu/cgi-bin/hgTracks?db=hg19&position=chr4+144354638+144359199
SE	FAM126A	chr7	-	22986651	22986866	22985601	22985782	22999874	23000034	43,25,53	36,38,32	120,107,111	18,26,15	286	85	2.01974e-10	3.19276e-07	0.262,0.164,0.33	0.665,0.55,0.687	-0.382	http://genome.ucsc.edu/cgi-bin/hgTracks?db=hg19&position=chr7+22985596+23000039
SE	LSR	chr19	+	35753448	35753595	35749847	35749967	35757261	35757435	90,109,116	347,376,367	155,183,188	308,285,277	218	85	3.39948e-10	5.18189e-07	0.092,0.102,0.11	0.164,0.2,0.209	-0.09	http://genome.ucsc.edu/cgi-bin/hgTracks?db=hg19&position=chr19+35749842+35757440
SE	INPP5B	chr1	-	38335596	38335686	38334172	38334286	38338601	38338700	0,0,0	58,62,88	15,16,8	61,62,59	166	85	4.23336e-10	6.23048e-07	0.0,0.0,0.0	0.112,0.117,0.065	-0.098	http://genome.ucsc.edu/cgi-bin/hgTracks?db=hg19&position=chr1+38334167+38338705
SE	OSBPL9	chr1	+	52221991	52222030	52215816	52215867	52226361	52226452	11,11,12	16,28,28	32,28,33	14,4,6	31	43	1.05491e-09	1.4524e-06	0.488,0.353,0.373	0.76,0.907,0.884	-0.446	http://genome.ucsc.edu/cgi-bin/hgTracks?db=hg19&position=chr1+52215811+52226457
SE	MYO1B	chr2	+	192267357	192267444	192265107	192265194	192272840	192272915	21,10,23	107,106,98	58,55,43	93,85,99	138	63	1.18201e-09	1.57655e-06	0.082,0.041,0.097	0.222,0.228,0.165	-0.132	http://genome.ucsc.edu/cgi-bin/hgTracks?db=hg19&position=chr2+192265102+192272920
SE	PTPRF	chr1	+	44067741	44067768	44064390	44064584	44069086	44069204	46,38,39	164,194,156	12,14,18	230,190,192	40	85	1.58395e-09	1.98838e-06	0.373,0.294,0.347	0.1,0.135,0.166	0.204	http://genome.ucsc.edu/cgi-bin/hgTracks?db=hg19&position=chr1+44064385+44069209
SE	TBC1D23	chr3	+	100030676	100030721	100029246	100029386	100034942	100035031	26,22,18	17,19,22	16,13,5	63,64,54	73	82	1.66961e-09	2.03602e-06	0.632,0.565,0.479	0.222,0.186,0.094	0.391	http://genome.ucsc.edu/cgi-bin/hgTracks?db=hg19&position=chr3+100029241+100035036
SE	EXOC7	chr17	-	74086409	74086478	74085255	74085401	74090494	74090662	65,59,53	73,85,87	85,98,105	41,55,56	124	85	5.26404e-09	6.24095e-06	0.379,0.322,0.295	0.587,0.55,0.562	-0.234	http://genome.ucsc.edu/cgi-bin/hgTracks?db=hg19&position=chr17+74085250+74090667
SE	RPS24	chr10	+	79797722	79797740	79796951	79797062	79799961	79799983	6,6,2	448,431,393	17,11,13	199,202,231	11	15	6.16765e-09	7.11463e-06	0.018,0.019,0.007	0.104,0.069,0.071	-0.067	http://genome.ucsc.edu/cgi-bin/hgTracks?db=hg19&position=chr10+79796946+79799988
SE	TMC6	chr17	-	76117636	76117792	76117093	76117245	76118685	76118830	208,176,185	8,11,19	253,241,297	1,0,3	227	85	8.98143e-09	1.00878e-05	0.907,0.857,0.785	0.99,1.0,0.974	-0.138	http://genome.ucsc.edu/cgi-bin/hgTracks?db=hg19&position=chr17+76117088+76118835
SE	IFI44	chr1	+	79126238	79126339	79124996	79125168	79129449	79129763	209,271,370	78,92,132	201,293,241	32,37,45	172	85	1.33177e-08	1.45746e-05	0.57,0.593,0.581	0.756,0.796,0.726	-0.178	http://genome.ucsc.edu/cgi-bin/hgTracks?db=hg19&position=chr1+79124991+79129768
SE	IFI44	chr1	+	79126238	79126376	79125003	79125168	79129449	79129582	258,317,428	78,92,132	244,331,278	32,37,45	209	85	1.97799e-08	2.11056e-05	0.574,0.584,0.569	0.756,0.784,0.715	-0.176	http://genome.ucsc.edu/cgi-bin/hgTracks?db=hg19&position=chr1+79124998+79129587
SE	CD47	chr3	-	107768465	107768498	107765925	107766139	107769424	107769449	46,51,56	2,3,2	39,32,51	17,12,18	26	18	4.64311e-08	4.83348e-05	0.941,0.922,0.951	0.614,0.649,0.662	0.296	http://genome.ucsc.edu/cgi-bin/hgTracks?db=hg19&position=chr3+107765920+107769454
SE	MYO1B	chr2	+	192265474	192265561	192265107	192265194	192272840	192272915	10,4,13	107,106,98	19,27,45	93,85,99	138	63	6.04529e-08	6.14331e-05	0.041,0.017,0.057	0.085,0.127,0.172	-0.09	http://genome.ucsc.edu/cgi-bin/hgTracks?db=hg19&position=chr2+192265102+192272920
SE	SPIRE1	chr18	-	12459753	12459927	12454344	12454482	12463349	12463492	63,50,60	38,48,41	211,189,188	56,43,63	245	85	7.78381e-08	7.72607e-05	0.365,0.265,0.337	0.567,0.604,0.509	-0.238	http://genome.ucsc.edu/cgi-bin/hgTracks?db=hg19&position=chr18+12454339+12463497
SE	UGGT1	chr2	+	128913965	128913989	128913062	128913161	128914825	128914920	21,9,28	28,23,16	16,32,37	5,0,3	34	85	9.40345e-08	9.12156e-05	0.652,0.495,0.814	0.889,1.0,0.969	-0.299	http://genome.ucsc.edu/cgi-bin/hgTracks?db=hg19&position=chr2+128913057+128914925
SE	KIAA1217	chr10	+	24783428	24783533	24762156	24762989	24784075	24784125	0,0,1	17,26,19	11,13,11	18,20,14	134	43	2.09461e-07	0.000190213	0.0,0.0,0.017	0.164,0.173,0.201	-0.174	http://genome.ucsc.edu/cgi-bin/hgTracks?db=hg19&position=chr10+24762151+24784130
SE	ERBB2IP	chr5	+	65364704	65364848	65349233	65350779	65370851	65371058	11,15,12	136,143,153	36,33,28	129,122,119	215	85	5.18669e-07	0.000461194	0.031,0.04,0.03	0.099,0.097,0.085	-0.06	http://genome.ucsc.edu/cgi-bin/hgTracks?db=hg19&position=chr5+65349228+65371063
SE	EXOC7	chr17	-	74086409	74086562	74085255	74085401	74090494	74090662	61,46,38	73,85,87	67,70,77	41,55,56	224	85	8.85933e-07	0.000771684	0.241,0.17,0.142	0.383,0.326,0.343	-0.166	http://genome.ucsc.edu/cgi-bin/hgTracks?db=hg19&position=chr17+74085250+74090667
SE	DDHD1	chr14	-	53518561	53518645	53510685	53513667	53521155	53521347	16,20,13	16,30,25	34,27,32	11,10,6	154	85	9.48961e-07	0.000810052	0.356,0.269,0.223	0.63,0.598,0.746	-0.375	http://genome.ucsc.edu/cgi-bin/hgTracks?db=hg19&position=chr14+53510680+53521352
SE	LAMA5	chr20	-	60912645	60912783	60911789	60911842	60912859	60912994	462,428,413	16,11,9	716,553,684	4,4,2	170	46	1.26392e-06	0.00105775	0.887,0.913,0.925	0.98,0.974,0.989	-0.073	http://genome.ucsc.edu/cgi-bin/hgTracks?db=hg19&position=chr20+60911784+60912999
SE	IGSF9	chr1	-	159912752	159912941	159907475	159907628	159913186	159913418	160,121,133	18,14,26	190,207,207	7,6,9	260	85	1.47941e-06	0.00119224	0.744,0.739,0.626	0.899,0.919,0.883	-0.197	http://genome.ucsc.edu/cgi-bin/hgTracks?db=hg19&position=chr1+159907470+159913423
SE	GPR110	chr6	-	46996728	46996840	46993589	46993739	47009926	47010099	312,270,340	42,36,29	392,499,436	23,28,13	183	85	1.48049e-06	0.00119224	0.775,0.777,0.845	0.888,0.892,0.94	-0.108	http://genome.ucsc.edu/cgi-bin/hgTracks?db=hg19&position=chr6+46993584+47010104
SE	MCTP1	chr5	-	94267657	94267696	94248510	94248681	94275787	94275899	8,4,9	7,7,7	19,18,14	0,0,1	64	85	1.6036e-06	0.00126747	0.603,0.431,0.631	1.0,1.0,0.949	-0.428	http://genome.ucsc.edu/cgi-bin/hgTracks?db=hg19&position=chr5+94248505+94275904
SE	CD47	chr3	-	107769424	107769449	107765925	107766139	107770785	107770817	4,3,2	51,50,68	17,12,18	39,45,62	18	25	1.6382e-06	0.00127127	0.098,0.077,0.039	0.377,0.27,0.287	-0.24	http://genome.ucsc.edu/cgi-bin/hgTracks?db=hg19&position=chr3+107765920+107770822
SE	MSI2	chr17	+	55754347	55754420	55752332	55752487	55756909	55757658	119,89,83	1,4,0	82,69,81	8,12,13	132	85	2.4081e-06	0.00183536	0.987,0.935,1.0	0.868,0.787,0.8	0.156	http://genome.ucsc.edu/cgi-bin/hgTracks?db=hg19&position=chr17+55752327+55757663
SE	LYST	chr1	-	235910469	235910631	235909767	235909827	235914509	235914662	0,2,0	24,10,21	6,12,5	12,8,7	201	53	2.76443e-06	0.00206997	0.0,0.05,0.0	0.116,0.283,0.158	-0.169	http://genome.ucsc.edu/cgi-bin/hgTracks?db=hg19&position=chr1+235909762+235914667
SE	PICALM	chr11	-	85685750	85685855	85669860	85670103	85692171	85692271	308,302,296	10,8,13	373,354,401	0,3,2	176	85	3.5707e-06	0.00262761	0.937,0.948,0.917	1.0,0.983,0.99	-0.057	http://genome.ucsc.edu/cgi-bin/hgTracks?db=hg19&position=chr11+85669855+85692276
SE	PLOD2	chr3	-	145795648	145795711	145794568	145794682	145796902	145797044	126,135,143	105,101,103	121,96,108	143,167,157	112	85	3.87237e-06	0.00275461	0.477,0.504,0.513	0.391,0.304,0.343	0.152	http://genome.ucsc.edu/cgi-bin/hgTracks?db=hg19&position=chr3+145794563+145797049
SE	CCDC50	chr3	+	191092850	191093378	191087707	191087825	191097947	191098063	350,371,410	28,29,31	488,475,425	17,14,11	599	85	4.96638e-06	0.00341989	0.639,0.645,0.652	0.803,0.828,0.846	-0.18	http://genome.ucsc.edu/cgi-bin/hgTracks?db=hg19&position=chr3+191087702+191098068
SE	TRPS1	chr8	-	116635827	116635985	116631358	116632287	116680771	116681228	25,31,27	31,34,33	59,40,29	16,11,15	229	85	4.96786e-06	0.00341989	0.23,0.253,0.233	0.578,0.574,0.418	-0.285	http://genome.ucsc.edu/cgi-bin/hgTracks?db=hg19&position=chr8+116631353+116681233
SE	ACSF2	chr17	+	48538602	48538648	48538037	48538233	48538993	48539047	13,14,23	5,11,13	39,42,37	0,5,5	40	47	5.19403e-06	0.00346385	0.753,0.599,0.675	1.0,0.908,0.897	-0.259	http://genome.ucsc.edu/cgi-bin/hgTracks?db=hg19&position=chr17+48538032+48539052
SE	MAP3K7	chr6	-	91254270	91254351	91246055	91246120	91256976	91257106	10,15,11	7,9,5	31,34,34	1,2,3	121	58	5.81758e-06	0.00382	0.406,0.444,0.513	0.937,0.891,0.845	-0.437	http://genome.ucsc.edu/cgi-bin/hgTracks?db=hg19&position=chr6+91246050+91257111
SE	LIMCH1	chr4	+	41672734	41672809	41668577	41668683	41673570	41673611	1,0,3	23,21,34	24,6,15	34,21,33	85	34	7.49372e-06	0.00477655	0.017,0.0,0.034	0.22,0.103,0.154	-0.142	http://genome.ucsc.edu/cgi-bin/hgTracks?db=hg19&position=chr4+41668572+41673616
SE	CD44	chr11	+	35229651	35229756	35211381	35211612	35236398	35236461	79,79,78	9,10,6	103,87,103	1,0,1	147	56	7.49816e-06	0.00477655	0.77,0.751,0.832	0.975,1.0,0.975	-0.199	http://genome.ucsc.edu/cgi-bin/hgTracks?db=hg19&position=chr11+35211376+35236466
SE	CD44	chr11	+	35229651	35229753	35211381	35211612	35236398	35236461	79,79,79	9,10,6	103,87,103	1,0,1	144	56	7.96851e-06	0.00500153	0.773,0.754,0.837	0.976,1.0,0.976	-0.196	http://genome.ucsc.edu/cgi-bin/hgTracks?db=hg19&position=chr11+35211376+35236466
SE	ENAH	chr1	-	225692692	225692755	225688693	225688772	225695652	225695719	50,53,53	15,20,26	84,82,59	4,9,10	74	47	8.15945e-06	0.00504716	0.679,0.627,0.564	0.93,0.853,0.789	-0.234	http://genome.ucsc.edu/cgi-bin/hgTracks?db=hg19&position=chr1+225688688+225695724
SE	SLK	chr10	+	105770573	105770666	105767934	105768114	105777917	105778047	128,140,166	12,19,17	201,181,168	4,5,7	170	85	8.37698e-06	0.00510768	0.842,0.787,0.83	0.962,0.948,0.923	-0.125	http://genome.ucsc.edu/cgi-bin/hgTracks?db=hg19&position=chr10+105767929+105778052
SE	MAP7	chr6	-	136704808	136704919	136698892	136699006	136709530	136709648	69,70,67	2,1,1	73,83,67	9,18,11	182	85	8.87797e-06	0.00533691	0.942,0.97,0.969	0.791,0.683,0.74	0.222	http://genome.ucsc.edu/cgi-bin/hgTracks?db=hg19&position=chr6+136698887+136709653
SE	ACSF2	chr17	+	48538602	48538731	48538037	48538233	48538993	48539047	30,31,37	5,11,13	72,91,79	0,5,5	162	47	9.95307e-06	0.00581927	0.635,0.45,0.452	1.0,0.841,0.821	-0.375	http://genome.ucsc.edu/cgi-bin/hgTracks?db=hg19&position=chr17+48538032+48539052
SE	REPS1	chr6	-	139247537	139247615	139242173	139242261	139251113	139251134	33,29,31	13,13,17	18,13,20	26,25,25	67	10	1.44636e-05	0.00823095	0.275,0.25,0.214	0.094,0.072,0.107	0.155	http://genome.ucsc.edu/cgi-bin/hgTracks?db=hg19&position=chr6+139242168+139251139
SE	DST	chr6	-	56333779	56333797	56330875	56330993	56334680	56334755	10,6,7	9,5,9	12,11,12	0,1,0	11	68	1.88509e-05	0.0105865	0.873,0.881,0.828	1.0,0.986,1.0	-0.135	http://genome.ucsc.edu/cgi-bin/hgTracks?db=hg19&position=chr6+56330870+56334760
SE	CD44	chr11	+	35232792	35232996	35211381	35211612	35236398	35236461	274,242,242	9,10,6	305,262,269	1,0,1	246	56	2.02968e-05	0.0112505	0.874,0.846,0.902	0.986,1.0,0.984	-0.116	http://genome.ucsc.edu/cgi-bin/hgTracks?db=hg19&position=chr11+35211376+35236466
SE	GPR110	chr6	-	46995439	46995497	46993589	46993739	47009926	47010020	120,129,116	42,36,29	159,172,161	23,28,13	102	85	2.16302e-05	0.0117618	0.704,0.749,0.769	0.852,0.837,0.912	-0.126	http://genome.ucsc.edu/cgi-bin/hgTracks?db=hg19&position=chr6+46993584+47010025
SE	CSNK1E	chr22	-	38691392	38691453	38690347	38690540	38694790	38694939	85,84,83	83,100,101	80,58,68	135,149,152	108	85	2.17704e-05	0.0117618	0.446,0.398,0.393	0.318,0.235,0.26	0.141	http://genome.ucsc.edu/cgi-bin/hgTracks?db=hg19&position=chr22+38690342+38694944
SE	EXOC1	chr4	+	56755053	56755098	56749988	56750094	56756388	56756552	23,24,25	16,15,22	45,40,48	9,8,12	76	85	2.31406e-05	0.0123458	0.617,0.642,0.56	0.848,0.848,0.817	-0.231	http://genome.ucsc.edu/cgi-bin/hgTracks?db=hg19&position=chr4+56749983+56756557
SE	TMBIM4	chr12	-	66562694	66563133	66547119	66547228	66563634	66563760	34,38,56	72,64,65	30,20,30	86,83,110	510	85	2.6054e-05	0.0137285	0.073,0.09,0.126	0.055,0.039,0.043	0.051	http://genome.ucsc.edu/cgi-bin/hgTracks?db=hg19&position=chr12+66547114+66563765
SE	APP	chr21	-	27369674	27369731	27354656	27354790	27372329	27372497	408,425,391	391,391,388	347,415,385	536,535,591	100	85	2.73385e-05	0.0142297	0.47,0.48,0.461	0.355,0.397,0.356	0.101	http://genome.ucsc.edu/cgi-bin/hgTracks?db=hg19&position=chr21+27354651+27372502
SE	ABCA7	chr19	+	1056905	1057083	1056328	1056498	1058616	1058746	33,35,32	4,4,6	72,64,49	0,0,0	249	85	3.34077e-05	0.0171792	0.738,0.749,0.645	1.0,1.0,1.0	-0.289	http://genome.ucsc.edu/cgi-bin/hgTracks?db=hg19&position=chr19+1056323+1058751
SE	TUFT1	chr1	+	151534566	151534641	151512809	151512902	151535060	151535162	105,100,97	15,28,27	67,66,72	33,34,51	136	85	3.5377e-05	0.0179753	0.814,0.691,0.692	0.559,0.548,0.469	0.207	http://genome.ucsc.edu/cgi-bin/hgTracks?db=hg19&position=chr1+151512804+151535167
SE	SEC31A	chr4	-	83782783	83782861	83778841	83778917	83784470	83784545	128,105,113	17,28,19	87,73,95	36,41,39	109	52	3.6571e-05	0.0183634	0.782,0.641,0.739	0.536,0.459,0.537	0.21	http://genome.ucsc.edu/cgi-bin/hgTracks?db=hg19&position=chr4+83778836+83784550
SE	SUN1	chr7	+	891020	891119	888244	888252	891586	891680	56,52,44	14,8,8	62,47,80	3,2,3	86	1	3.82825e-05	0.0189993	0.044,0.07,0.06	0.194,0.215,0.237	-0.157	http://genome.ucsc.edu/cgi-bin/hgTracks?db=hg19&position=chr7+888239+891685
SE	LAMP2	chrX	-	119572930	119573148	119565102	119565317	119575584	119575749	549,568,573	260,220,257	534,554,671	377,379,397	289	85	4.01524e-05	0.0195806	0.383,0.432,0.396	0.294,0.301,0.332	0.095	http://genome.ucsc.edu/cgi-bin/hgTracks?db=hg19&position=chrX+119565097+119575754
SE	PAM	chr5	+	102309819	102310140	102296861	102296933	102325975	102326105	757,762,760	83,85,81	610,606,638	111,99,124	372	65	4.03714e-05	0.0195806	0.614,0.61,0.621	0.49,0.517,0.473	0.122	http://genome.ucsc.edu/cgi-bin/hgTracks?db=hg19&position=chr5+102296856+102326110
SE	PICALM	chr11	-	85689112	85689136	85687665	85687725	85692171	85692271	38,26,24	11,23,12	29,36,46	4,7,2	17	53	4.29218e-05	0.0205837	0.915,0.779,0.862	0.958,0.941,0.986	-0.11	http://genome.ucsc.edu/cgi-bin/hgTracks?db=hg19&position=chr11+85687660+85692276
SE	CLASP1	chr2	-	122203024	122203072	122187648	122187753	122204912	122205083	17,34,21	12,14,10	10,18,18	25,29,27	82	85	5.26735e-05	0.024966	0.595,0.716,0.685	0.293,0.392,0.409	0.301	http://genome.ucsc.edu/cgi-bin/hgTracks?db=hg19&position=chr2+122187643+122205088
SE	ITGB4	chr17	+	73735752	73735786	73733402	73733525	73735960	73736152	45,36,54	95,84,69	56,48,42	43,33,37	54	85	5.43365e-05	0.025208	0.427,0.403,0.552	0.672,0.696,0.641	-0.209	http://genome.ucsc.edu/cgi-bin/hgTracks?db=hg19&position=chr17+73733397+73736157
SE	BCAT2	chr19	-	49310256	49310331	49303443	49303554	49314240	49314277	27,35,23	33,30,38	43,44,51	21,21,21	81	30	5.92385e-05	0.0271867	0.233,0.302,0.183	0.431,0.437,0.474	-0.208	http://genome.ucsc.edu/cgi-bin/hgTracks?db=hg19&position=chr19+49303438+49314282
SE	RAPGEF1	chr9	-	134479347	134479440	134477447	134477536	134497182	134497225	26,36,25	25,21,25	16,14,10	25,36,36	118	33	6.74854e-05	0.030642	0.225,0.324,0.219	0.152,0.098,0.072	0.149	http://genome.ucsc.edu/cgi-bin/hgTracks?db=hg19&position=chr9+134477442+134497230
SE	REPS1	chr6	-	139247537	139247618	139242173	139242261	139251113	139251235	54,52,53	13,13,17	37,27,41	26,25,25	144	81	7.87374e-05	0.0353746	0.7,0.692,0.637	0.445,0.378,0.48	0.242	http://genome.ucsc.edu/cgi-bin/hgTracks?db=hg19&position=chr6+139242168+139251240
SE	AHSA2	chr2	+	61410681	61410797	61408454	61408540	61411846	61411935	13,11,12	71,77,72	1,2,5	97,61,77	178	76	8.523e-05	0.0378927	0.073,0.057,0.066	0.004,0.014,0.027	0.05	http://genome.ucsc.edu/cgi-bin/hgTracks?db=hg19&position=chr2+61408449+61411940
SE	SEC31A	chr4	-	83783686	83783725	83778841	83778917	83784470	83784545	23,26,22	17,28,19	13,15,18	36,41,39	31	52	8.86312e-05	0.0389987	0.694,0.609,0.66	0.377,0.38,0.436	0.257	http://genome.ucsc.edu/cgi-bin/hgTracks?db=hg19&position=chr4+83778836+83784550
SE	PRMT2	chr21	+	48056350	48056459	48055078	48055675	48056807	48056902	34,27,27	65,71,72	53,60,53	55,66,69	180	85	9.91162e-05	0.0431671	0.198,0.152,0.15	0.313,0.3,0.266	-0.126	http://genome.ucsc.edu/cgi-bin/hgTracks?db=hg19&position=chr21+48055073+48056907
SE	LSR	chr19	+	35752827	35752884	35749847	35749967	35753448	35753626	23,16,18	34,33,46	7,14,18	66,76,71	100	85	0.000116844	0.04987	0.365,0.292,0.25	0.083,0.135,0.177	0.171	http://genome.ucsc.edu/cgi-bin/hgTracks?db=hg19&position=chr19+35749842+35753631
AS type	GeneID	geneSymbol	chr	strand	1stExonStart_0base	1stExonEnd	2ndExonStart_0base	2ndExonEnd	upstreamES	upstreamEE	downstreamES	downstreamEE	IC_KD	SC_KD	IC_CTRL	SC_CTRL	IncFormLen	SkipFormLen	P-Value	FDR	PSI_KD	PSI_CTRL	meanDeltaPSI	UCSC_link
MXE	ENSG00000103978	TMEM87A	chr15	-	42523389	42523458	42524041	42524113	42520909	42521018	42525410	42525504	38,44,53	182,168,169	142,140,170	100,118,143	130	124	0	0	0.166,0.2,0.23	0.575,0.531,0.531	-0.347	http://genome.ucsc.edu/cgi-bin/hgTracks?db=hg19&position=chr15+42520904+42525509
MXE	ENSG00000113648	H2AFY	chr5	-	134686512	134686603	134688635	134688735	134681657	134681747	134696186	134696297	451,434,476	55,59,43	439,491,508	133,128,140	169	166	9.28013e-12	2.6054e-08	0.89,0.878,0.916	0.764,0.79,0.781	0.116	http://genome.ucsc.edu/cgi-bin/hgTracks?db=hg19&position=chr5+134681652+134696302
MXE	ENSG00000156453	PCDH1	chr5	-	141236816	141237036	141242796	141244992	141232938	141234001	141248133	141248996	4440,4537,4277	72,75,57	5654,5140,5754	181,138,174	2267	291	1.89963e-08	2.6666e-05	0.888,0.886,0.906	0.8,0.827,0.809	0.081	http://genome.ucsc.edu/cgi-bin/hgTracks?db=hg19&position=chr5+141232933+141249001
MXE	ENSG00000109861	CTSC	chr11	-	88061279	88061364	88068104	88068250	88053978	88059611	88070668	88070929	1412,1467,1513	349,352,397	2009,2140,2294	317,325,310	217	156	3.68232e-08	4.13525e-05	0.744,0.75,0.733	0.82,0.826,0.842	-0.087	http://genome.ucsc.edu/cgi-bin/hgTracks?db=hg19&position=chr11+88053973+88070934
MXE	ENSG00000105699	LSR	chr19	+	35753448	35753595	35757581	35757641	35749847	35749967	35757738	35757870	51,48,68	260,297,240	88,101,104	206,218,255	218	106	1.48981e-07	0.000139421	0.087,0.073,0.121	0.172,0.184,0.165	-0.08	http://genome.ucsc.edu/cgi-bin/hgTracks?db=hg19&position=chr19+35749842+35757875
MXE	ENSG00000159023	EPB41	chr1	+	29424318	29424447	29435847	29435949	29391493	29391670	29438879	29438960	43,60,55	62,85,73	19,19,24	89,66,75	189	162	5.28963e-07	0.000424304	0.373,0.377,0.392	0.155,0.198,0.215	0.191	http://genome.ucsc.edu/cgi-bin/hgTracks?db=hg19&position=chr1+29391488+29438965
MXE	ENSG00000079805	DNM2	chr19	+	10906736	10906875	10908055	10908194	10906047	10906115	10909161	10909248	418,452,446	26,30,28	495,482,496	73,54,79	181	181	6.90938e-07	0.000484952	0.941,0.938,0.941	0.871,0.899,0.863	0.062	http://genome.ucsc.edu/cgi-bin/hgTracks?db=hg19&position=chr19+10906042+10909253
AS type	GeneID	geneSymbol	chr	strand	longExonStart_0base	longExonEnd	shortES	shortEE	flankingES	flankingEE	IC_KD	SC_KD	IC_CTRL	SC_CTRL	IncFormLen	SkipFormLen	P-Value	FDR	PSI_KD	PSI_CTRL	meanDeltaPSI	UCSC_link
A5SS	ENSG00000170832	USP32	chr17	-	58296988	58297148	58297030	58297148	58291980	58292135	0,3,4	64,49,79	27,16,21	55,58,57	120	85	1.87259e-10	5.58218e-07	0.0,0.042,0.035	0.258,0.163,0.207	-0.184	http://genome.ucsc.edu/cgi-bin/hgTracks?db=hg19&position=chr17+58291970+58297148
A5SS	ENSG00000104413	ESRP1	chr8	+	95686535	95686734	95686535	95686722	95690430	95690599	198,170,173	82,112,102	156,140,183	174,151,189	90	85	1.3234e-06	0.00197252	0.695,0.589,0.616	0.459,0.467,0.478	0.165	http://genome.ucsc.edu/cgi-bin/hgTracks?db=hg19&position=chr8+95686525+95690599
A5SS	ENSG00000135597	REPS1	chr6	-	139247537	139251235	139251113	139251235	139242173	139242261	68,65,57	13,13,17	49,28,36	26,25,25	3643	81	3.6748e-06	0.00365153	0.104,0.1,0.069	0.04,0.024,0.031	0.059	http://genome.ucsc.edu/cgi-bin/hgTracks?db=hg19&position=chr6+139242163+139251235
A5SS	ENSG00000198561	CTNND1	chr11	+	57529268	57529591	57529268	57529518	57556508	57556627	132,118,110	2,1,2	123,116,124	7,19,13	151	85	6.73105e-06	0.00501631	0.974,0.985,0.969	0.908,0.775,0.843	0.134	http://genome.ucsc.edu/cgi-bin/hgTracks?db=hg19&position=chr11+57529258+57556627
A5SS	ENSG00000103319	EEF2K	chr16	+	22269814	22270148	22269814	22270016	22271782	22271850	10,8,14	10,13,10	2,5,2	27,16,14	179	61	6.8808e-05	0.0410233	0.254,0.173,0.323	0.025,0.096,0.046	0.194	http://genome.ucsc.edu/cgi-bin/hgTracks?db=hg19&position=chr16+22269804+22271850
AS type	GeneID	geneSymbol	chr	strand	longExonStart_0base	longExonEnd	shortES	shortEE	flankingES	flankingEE	IC_KD	SC_KD	IC_CTRL	SC_CTRL	IncFormLen	SkipFormLen	P-Value	FDR	PSI_KD	PSI_CTRL	meanDeltaPSI	UCSC_link
A3SS	ENSG00000138326	RPS24	chr10	+	79799958	79799983	79799961	79799983	79796951	79797062	36,39,26	448,431,393	246,266,293	199,202,231	18	15	0	0	0.063,0.07,0.052	0.507,0.523,0.514	-0.453	http://genome.ucsc.edu/cgi-bin/hgTracks?db=hg19&position=chr10+79796941+79799983
A3SS	ENSG00000163694	RBM47	chr4	-	40438457	40438902	40438457	40438664	40439787	40440941	11,7,9	9,10,11	6,15,11	101,131,122	309	85	1.69542e-12	3.93762e-09	0.252,0.161,0.184	0.016,0.031,0.024	0.175	http://genome.ucsc.edu/cgi-bin/hgTracks?db=hg19&position=chr4+40438447+40440941
A3SS	ENSG00000157800	SLC37A3	chr7	-	140051072	140051769	140051072	140051251	140051861	140051946	108,95,120	41,34,54	105,98,97	88,77,75	582	78	9.16805e-06	0.0141952	0.261,0.272,0.229	0.138,0.146,0.148	0.11	http://genome.ucsc.edu/cgi-bin/hgTracks?db=hg19&position=chr7+140051062+140051946
AS type	GeneID	geneSymbol	chr	strand	riExonStart_0base	riExonEnd	upstreamES	upstreamEE	downstreamES	downstreamEE	IC_KD	SC_KD	IC_CTRL	SC_CTRL	IncFormLen	SkipFormLen	P-Value	FDR	PSI_KD	PSI_CTRL	meanDeltaPSI	UCSC_link
RI	ENSG00000115414	FN1	chr2	-	216243852	216247048	216243852	216244040	216246934	216247048	615,636,714	81,88,93	780,737,702	252,187,228	2965	85	6.42375e-13	2.40056e-09	0.179,0.172,0.18	0.082,0.102,0.081	0.089	http://genome.ucsc.edu/cgi-bin/hgTracks?db=hg19&position=chr2+216243842+216247048
RI	ENSG00000012171	SEMA3B	chr3	+	50312442	50312890	50312442	50312484	50312732	50312890	38,61,35	44,52,51	30,25,35	92,64,105	269	35	3.136e-07	0.000390641	0.101,0.132,0.082	0.041,0.048,0.042	0.061	http://genome.ucsc.edu/cgi-bin/hgTracks?db=hg19&position=chr3+50312432+50312890
RI	ENSG00000173801	JUP	chr17	-	39910855	39912147	39910855	39911684	39911981	39912147	655,651,653	124,140,128	552,546,620	184,194,213	368	85	7.79152e-07	0.000727923	0.55,0.518,0.541	0.409,0.394,0.402	0.135	http://genome.ucsc.edu/cgi-bin/hgTracks?db=hg19&position=chr17+39910845+39912147
RI	ENSG00000161249	DMKN	chr19	-	36001085	36001412	36001085	36001154	36001280	36001412	147,129,131	39,49,39	82,112,87	55,65,72	174	62	2.15381e-06	0.00160975	0.573,0.484,0.545	0.347,0.38,0.301	0.191	http://genome.ucsc.edu/cgi-bin/hgTracks?db=hg19&position=chr19+36001075+36001412
RI	ENSG00000178950	GAK	chr4	-	844723	845762	844723	844872	845537	845762	68,49,67	59,48,44	38,49,66	84,74,106	736	85	1.12933e-05	0.00468921	0.117,0.105,0.15	0.05,0.071,0.067	0.061	http://genome.ucsc.edu/cgi-bin/hgTracks?db=hg19&position=chr4+844713+845762
RI	ENSG00000133226	SRRM1	chr1	+	24973157	24975520	24973157	24973280	24975349	24975520	1007,1063,1138	107,117,122	891,738,780	144,125,154	2140	85	1.51092e-05	0.0056463	0.272,0.265,0.27	0.197,0.19,0.167	0.084	http://genome.ucsc.edu/cgi-bin/hgTracks?db=hg19&position=chr1+24973147+24975520
RI	ENSG00000173992	CCS	chr11	+	66366586	66367107	66366586	66366724	66366929	66367107	34,27,36	23,24,19	13,18,30	38,36,44	276	85	2.11192e-05	0.00717477	0.313,0.257,0.368	0.095,0.133,0.174	0.179	http://genome.ucsc.edu/cgi-bin/hgTracks?db=hg19&position=chr11+66366576+66367107
RI	ENSG00000196628	TCF4	chr18	-	52896077	52899902	52896077	52896307	52899739	52899902	35,40,32	3,5,3	19,24,23	14,6,10	3503	85	6.81239e-05	0.0187928	0.221,0.163,0.206	0.032,0.088,0.053	0.139	http://genome.ucsc.edu/cgi-bin/hgTracks?db=hg19&position=chr18+52896067+52899902
RI	ENSG00000178719	GRINA	chr8	+	145065859	145066541	145065859	145065972	145066412	145066541	823,895,912	9,13,8	917,885,1097	2,2,2	511	85	8.01909e-05	0.0199782	0.938,0.92,0.95	0.987,0.987,0.989	-0.052	http://genome.ucsc.edu/cgi-bin/hgTracks?db=hg19&position=chr8+145065849+145066541
RI	ENSG00000064201	TSPAN32	chr11	+	2335714	2337897	2335714	2335801	2337458	2337897	62,62,63	2,2,2	70,60,60	8,9,15	1723	80	0.000101848	0.0237879	0.59,0.59,0.594	0.289,0.236,0.157	0.364	http://genome.ucsc.edu/cgi-bin/hgTracks?db=hg19&position=chr11+2335704+2337897
RI	ENSG00000164050	PLXNB1	chr3	-	48454477	48455227	48454477	48454578	48455078	48455227	37,33,41	22,17,18	32,9,14	26,21,27	571	85	0.000210482	0.0409631	0.2,0.224,0.253	0.155,0.06,0.072	0.13	http://genome.ucsc.edu/cgi-bin/hgTracks?db=hg19&position=chr3+48454467+48455227
RI	ENSG00000100429	HDAC10	chr22	-	50689199	50689814	50689199	50689334	50689402	50689814	10,9,11	6,5,4	4,5,3	10,11,16	122	85	0.00021923	0.0409631	0.537,0.556,0.657	0.218,0.241,0.116	0.392	http://genome.ucsc.edu/cgi-bin/hgTracks?db=hg19&position=chr22+50689189+50689814

## Sheet: Table & Venn diagram
Tab 2-7: Overlap between RBM47-regulated and EMT-associated alternative splicing events.
Targets for which RBM47 promotes their mesenchymal splicing patterns are highlighted in red in Tab 3.
AS events	RBM47 KD data	EMT data
SE	90	670
MXE	7	99
A5SS	5	54
A3SS	3	50
RI	12	204
Total	117	1077

## Sheet: SE
inBoth	GeneID	geneSymbol	chr	strand	exonStart_0base	exonEnd	firstFlankingES	firstFlankingEE	secondFlankingES	secondFlankingEE	IC_RBM47_KD	SC_RBM47_KD	IC_CTRL	SC_CTRL	IncFormLen	SkipFormLen	P-Value	FDR	PSI_KD	PSI_CTRL	meanDeltaPSI
Y	ENSG00000104067	TJP1	chr15	-	30011980	30012220	30010469	30011342	30012561	30012912	71,62,67	185,194,190	412,494,471	43,43,45	311	85	0	0	0.095,0.08,0.088	0.724,0.758,0.741	-0.653
Y	ENSG00000138326	RPS24	chr10	+	79799958	79799983	79796951	79797062	79800372	79800471	62,75,49	553,522,597	278,307,340	196,221,252	36	85	0	0	0.209,0.253,0.162	0.77,0.766,0.761	-0.558
Y	ENSG00000198561	CTNND1	chr11	+	57583386	57583473	57582865	57582972	57583768	57586650	20,22,27	462,527,509	279,232,285	390,404,463	160	85	0	0	0.022,0.022,0.027	0.275,0.234,0.246	-0.228
Y	ENSG00000133703	KRAS	chr12	-	25368370	25368494	25362364	25362845	25378547	25378707	19,17,19	191,222,226	83,90,77	210,225,174	195	85	0	0	0.042,0.032,0.035	0.147,0.148,0.162	-0.116
Y	ENSG00000091409	ITGA6	chr2	+	173366499	173366629	173362702	173362828	173368818	173371181	232,268,295	12,15,12	136,154,160	52,54,75	201	85	0	0	0.891,0.883,0.912	0.525,0.547,0.474	0.38
Y	ENSG00000196535	MYO18A	chr17	-	27412621	27412666	27409333	27409456	27413455	27413595	40,32,37	41,54,37	6,10,7	88,84,93	76	85	0	0	0.522,0.399,0.528	0.071,0.118,0.078	0.394
Y	ENSG00000171603	CLSTN1	chr1	-	9797555	9797612	9795942	9796100	9801151	9801314	256,301,288	212,199,179	37,41,51	516,465,576	100	85	0	0	0.507,0.562,0.578	0.057,0.07,0.07	0.483
Y	ENSG00000127603	MACF1	chr1	+	39946591	39946702	39945469	39945681	39950272	39951889	98,92,86	82,84,94	196,159,173	33,42,49	182	85	2.22045e-16	6.76935e-13	0.358,0.338,0.299	0.735,0.639,0.622	-0.334
Y	ENSG00000110719	TCIRG1	chr11	+	67817953	67818131	67817603	67817721	67818207	67818362	117,87,85	33,24,30	165,149,185	11,8,5	249	85	5.44009e-14	1.45118e-10	0.548,0.553,0.492	0.837,0.864,0.927	-0.345
Y	ENSG00000137965	IFI44	chr1	+	79128388	79128563	79124996	79125168	79129449	79129763	706,722,1051	78,92,132	657,910,853	32,37,45	246	85	9.18388e-12	2.06304e-08	0.758,0.731,0.733	0.876,0.895,0.868	-0.139
Y	ENSG00000127914	AKAP9	chr7	+	91671359	91671500	91669987	91670212	91671981	91672085	65,86,66	23,40,25	31,45,22	53,53,45	212	85	2.65106e-11	5.25666e-08	0.531,0.463,0.514	0.19,0.254,0.164	0.3
Y	ENSG00000196586	MYO6	chr6	+	76604947	76604977	76602246	76602407	76617321	76617425	2,2,1	108,146,97	10,11,11	31,46,55	46	85	2.70955e-11	5.25666e-08	0.033,0.025,0.019	0.373,0.306,0.27	-0.291
Y	ENSG00000109458	GAB1	chr4	+	144355240	144355321	144354643	144354869	144359151	144359194	0,0,0	24,38,27	16,9,13	13,23,16	99	36	9.05644e-11	1.48669e-07	0.0,0.0,0.0	0.309,0.125,0.228	-0.221
Y	ENSG00000105699	LSR	chr19	+	35753448	35753595	35749847	35749967	35757261	35757435	90,109,116	347,376,367	155,183,188	308,285,277	218	85	3.39948e-10	5.18189e-07	0.092,0.102,0.11	0.164,0.2,0.209	-0.09
Y	ENSG00000128641	MYO1B	chr2	+	192267357	192267444	192265107	192265194	192272840	192272915	21,10,23	107,106,98	58,55,43	93,85,99	138	63	1.18201e-09	1.57655e-06	0.082,0.041,0.097	0.222,0.228,0.165	-0.132
Y	ENSG00000142949	PTPRF	chr1	+	44067741	44067768	44064390	44064584	44069086	44069204	46,38,39	164,194,156	12,14,18	230,190,192	40	85	1.58395e-09	1.98838e-06	0.373,0.294,0.347	0.1,0.135,0.166	0.204
Y	ENSG00000182473	EXOC7	chr17	-	74086409	74086478	74085255	74085401	74090494	74090662	65,59,53	73,85,87	85,98,105	41,55,56	124	85	5.26404e-09	6.24095e-06	0.379,0.322,0.295	0.587,0.55,0.562	-0.234
Y	ENSG00000138326	RPS24	chr10	+	79797722	79797740	79796951	79797062	79799961	79799983	6,6,2	448,431,393	17,11,13	199,202,231	11	15	6.16765e-09	7.11463e-06	0.018,0.019,0.007	0.104,0.069,0.071	-0.067
Y	ENSG00000137965	IFI44	chr1	+	79126238	79126339	79124996	79125168	79129449	79129763	209,271,370	78,92,132	201,293,241	32,37,45	172	85	1.33177e-08	1.45746e-05	0.57,0.593,0.581	0.756,0.796,0.726	-0.178
Y	ENSG00000137965	IFI44	chr1	+	79126238	79126376	79125003	79125168	79129449	79129582	258,317,428	78,92,132	244,331,278	32,37,45	209	85	1.97799e-08	2.11056e-05	0.574,0.584,0.569	0.756,0.784,0.715	-0.176
Y	ENSG00000128641	MYO1B	chr2	+	192265474	192265561	192265107	192265194	192272840	192272915	10,4,13	107,106,98	19,27,45	93,85,99	138	63	6.04529e-08	6.14331e-05	0.041,0.017,0.057	0.085,0.127,0.172	-0.09
Y	ENSG00000134278	SPIRE1	chr18	-	12459753	12459927	12454344	12454482	12463349	12463492	63,50,60	38,48,41	211,189,188	56,43,63	245	85	7.78381e-08	7.72607e-05	0.365,0.265,0.337	0.567,0.604,0.509	-0.238
Y	ENSG00000196776	CD47	chr3	-	107769424	107769449	107765925	107766139	107770785	107770817	4,3,2	51,50,68	17,12,18	39,45,62	18	25	1.6382e-06	0.00127127	0.098,0.077,0.039	0.377,0.27,0.287	-0.24
Y	ENSG00000153944	MSI2	chr17	+	55754347	55754420	55752332	55752487	55756909	55757658	119,89,83	1,4,0	82,69,81	8,12,13	132	85	2.4081e-06	0.00183536	0.987,0.935,1.0	0.868,0.787,0.8	0.156
Y	ENSG00000152952	PLOD2	chr3	-	145795648	145795711	145794568	145794682	145796902	145797044	126,135,143	105,101,103	121,96,108	143,167,157	112	85	3.87237e-06	0.00275461	0.477,0.504,0.513	0.391,0.304,0.343	0.152
Y	ENSG00000152492	CCDC50	chr3	+	191092850	191093378	191087707	191087825	191097947	191098063	350,371,410	28,29,31	488,475,425	17,14,11	599	85	4.96638e-06	0.00341989	0.639,0.645,0.652	0.803,0.828,0.846	-0.18
Y	ENSG00000167107	ACSF2	chr17	+	48538602	48538648	48538037	48538233	48538993	48539047	13,14,23	5,11,13	39,42,37	0,5,5	40	47	5.19403e-06	0.00346385	0.753,0.599,0.675	1.0,0.908,0.897	-0.259
Y	ENSG00000135341	MAP3K7	chr6	-	91254270	91254351	91246055	91246120	91256976	91257106	10,15,11	7,9,5	31,34,34	1,2,3	121	58	5.81758e-06	0.00382	0.406,0.444,0.513	0.937,0.891,0.845	-0.437
Y	ENSG00000064042	LIMCH1	chr4	+	41672734	41672809	41668577	41668683	41673570	41673611	1,0,3	23,21,34	24,6,15	34,21,33	85	34	7.49372e-06	0.00477655	0.017,0.0,0.034	0.22,0.103,0.154	-0.142
Y	ENSG00000026508	CD44	chr11	+	35229651	35229756	35211381	35211612	35236398	35236461	79,79,78	9,10,6	103,87,103	1,0,1	147	56	7.49816e-06	0.00477655	0.77,0.751,0.832	0.975,1.0,0.975	-0.199
Y	ENSG00000026508	CD44	chr11	+	35229651	35229753	35211381	35211612	35236398	35236461	79,79,79	9,10,6	103,87,103	1,0,1	144	56	7.96851e-06	0.00500153	0.773,0.754,0.837	0.976,1.0,0.976	-0.196
Y	ENSG00000154380	ENAH	chr1	-	225692692	225692755	225688693	225688772	225695652	225695719	50,53,53	15,20,26	84,82,59	4,9,10	74	47	8.15945e-06	0.00504716	0.679,0.627,0.564	0.93,0.853,0.789	-0.234
Y	ENSG00000065613	SLK	chr10	+	105770573	105770666	105767934	105768114	105777917	105778047	128,140,166	12,19,17	201,181,168	4,5,7	170	85	8.37698e-06	0.00510768	0.842,0.787,0.83	0.962,0.948,0.923	-0.125
Y	ENSG00000167107	ACSF2	chr17	+	48538602	48538731	48538037	48538233	48538993	48539047	30,31,37	5,11,13	72,91,79	0,5,5	162	47	9.95307e-06	0.00581927	0.635,0.45,0.452	1.0,0.841,0.821	-0.375
Y	ENSG00000026508	CD44	chr11	+	35232792	35232996	35211381	35211612	35236398	35236461	274,242,242	9,10,6	305,262,269	1,0,1	246	56	2.02968e-05	0.0112505	0.874,0.846,0.902	0.986,1.0,0.984	-0.116
Y	ENSG00000213923	CSNK1E	chr22	-	38691392	38691453	38690347	38690540	38694790	38694939	85,84,83	83,100,101	80,58,68	135,149,152	108	85	2.17704e-05	0.0117618	0.446,0.398,0.393	0.318,0.235,0.26	0.141
Y	ENSG00000090989	EXOC1	chr4	+	56755053	56755098	56749988	56750094	56756388	56756552	23,24,25	16,15,22	45,40,48	9,8,12	76	85	2.31406e-05	0.0123458	0.617,0.642,0.56	0.848,0.848,0.817	-0.231
Y	ENSG00000143367	TUFT1	chr1	+	151534566	151534641	151512809	151512902	151535060	151535162	105,100,97	15,28,27	67,66,72	33,34,51	136	85	3.5377e-05	0.0179753	0.814,0.691,0.692	0.559,0.548,0.469	0.207
Y	ENSG00000138674	SEC31A	chr4	-	83782783	83782861	83778841	83778917	83784470	83784545	128,105,113	17,28,19	87,73,95	36,41,39	109	52	3.6571e-05	0.0183634	0.782,0.641,0.739	0.536,0.459,0.537	0.21
Y	ENSG00000145730	PAM	chr5	+	102309819	102310140	102296861	102296933	102325975	102326105	757,762,760	83,85,81	610,606,638	111,99,124	372	65	4.03714e-05	0.0195806	0.614,0.61,0.621	0.49,0.517,0.473	0.122
Y	ENSG00000107263	RAPGEF1	chr9	-	134479347	134479440	134477447	134477536	134497182	134497225	26,36,25	25,21,25	16,14,10	25,36,36	118	33	6.74854e-05	0.030642	0.225,0.324,0.219	0.152,0.098,0.072	0.149
Y	ENSG00000173209	AHSA2	chr2	+	61410681	61410797	61408454	61408540	61411846	61411935	13,11,12	71,77,72	1,2,5	97,61,77	178	76	8.523e-05	0.0378927	0.073,0.057,0.066	0.004,0.014,0.027	0.05
Y	ENSG00000138674	SEC31A	chr4	-	83783686	83783725	83778841	83778917	83784470	83784545	23,26,22	17,28,19	13,15,18	36,41,39	31	52	8.86312e-05	0.0389987	0.694,0.609,0.66	0.377,0.38,0.436	0.257
N	ENSG00000164144	ARFIP1	chr4	+	153791904	153792000	153784757	153784866	153793603	153793716	54,38,48	67,72,88	128,131,169	27,30,29	170	85	0	0	0.287,0.209,0.214	0.703,0.686,0.744	-0.474
N	ENSG00000138688	KIAA1109	chr4	+	123237502	123237703	123236742	123236843	123237886	123237949	0,5,6	94,105,125	44,46,53	66,76,65	243	56	0	0	0.0,0.011,0.011	0.133,0.122,0.158	-0.13
N	ENSG00000140299	BNIP2	chr15	-	59970946	59971033	59970109	59970286	59971790	59971967	1,2,0	317,253,337	18,23,28	142,160,163	160	85	0	0	0.002,0.004,0.0	0.063,0.071,0.084	-0.071
N	ENSG00000092841	MYL6	chr12	+	56554409	56554454	56554026	56554104	56555170	56555334	212,206,228	261,246,232	84,88,125	481,484,562	62	71	0	0	0.482,0.49,0.53	0.167,0.172,0.203	0.32
N	ENSG00000136153	LMO7	chr13	+	76383289	76383319	76378424	76378677	76391296	76391414	43,51,46	7,12,7	52,38,54	64,68,88	46	85	0	0	0.919,0.887,0.924	0.6,0.508,0.531	0.364
N	ENSG00000049759	NEDD4L	chr18	+	56002709	56002769	56001049	56001124	56008269	56008401	5,5,11	24,46,22	39,51,34	11,12,8	89	68	1.11022e-16	3.64503e-13	0.137,0.077,0.276	0.73,0.765,0.765	-0.59
N	ENSG00000198814	GK	chrX	+	30745582	30745669	30742217	30742298	30746848	30747366	23,10,29	0,1,1	13,17,12	31,22,35	149	74	6.21725e-15	1.76906e-11	1.0,0.832,0.935	0.172,0.277,0.146	0.724
N	ENSG00000244242	IFITM10	chr11	-	1770244	1770356	1768896	1769349	1771588	1771810	81,50,60	28,13,9	49,35,64	87,56,66	183	85	5.73885e-12	1.44082e-08	0.573,0.641,0.756	0.207,0.225,0.311	0.409
N	ENSG00000122591	FAM126A	chr7	-	22986570	22986866	22984127	22985782	22999874	23000034	81,48,93	36,38,32	226,207,210	18,26,15	367	85	6.44951e-12	1.52929e-08	0.343,0.226,0.402	0.744,0.648,0.764	-0.395
N	ENSG00000136068	FLNB	chr3	+	58117653	58117746	58116467	58116635	58118534	58118658	2,9,11	93,100,89	23,31,42	72,77,79	170	85	2.02884e-11	4.32965e-08	0.011,0.043,0.058	0.138,0.168,0.21	-0.135
N	ENSG00000115414	FN1	chr2	-	216245533	216245803	216243852	216244040	216246934	216247048	1085,1124,1068	81,88,93	1383,1286,1305	252,187,228	341	85	4.01043e-11	7.44213e-08	0.77,0.761,0.741	0.578,0.632,0.588	0.158
N	ENSG00000136153	LMO7	chr13	+	76379614	76379896	76378424	76378677	76391296	76391414	24,18,18	7,12,7	32,23,17	64,68,88	353	85	4.60791e-11	8.1946e-08	0.452,0.265,0.382	0.107,0.075,0.044	0.291
N	ENSG00000110841	PPFIBP1	chr12	+	27829996	27830029	27829360	27829532	27832421	27832572	1,2,6	36,38,40	18,16,14	16,12,17	52	85	8.57953e-11	1.46473e-07	0.043,0.079,0.197	0.648,0.685,0.574	-0.529
N	ENSG00000122591	FAM126A	chr7	-	22986651	22986866	22985601	22985782	22999874	23000034	43,25,53	36,38,32	120,107,111	18,26,15	286	85	2.01974e-10	3.19276e-07	0.262,0.164,0.33	0.665,0.55,0.687	-0.382
N	ENSG00000204084	INPP5B	chr1	-	38335596	38335686	38334172	38334286	38338601	38338700	0,0,0	58,62,88	15,16,8	61,62,59	166	85	4.23336e-10	6.23048e-07	0.0,0.0,0.0	0.112,0.117,0.065	-0.098
N	ENSG00000117859	OSBPL9	chr1	+	52221991	52222030	52215816	52215867	52226361	52226452	11,11,12	16,28,28	32,28,33	14,4,6	31	43	1.05491e-09	1.4524e-06	0.488,0.353,0.373	0.76,0.907,0.884	-0.446
N	ENSG00000036054	TBC1D23	chr3	+	100030676	100030721	100029246	100029386	100034942	100035031	26,22,18	17,19,22	16,13,5	63,64,54	73	82	1.66961e-09	2.03602e-06	0.632,0.565,0.479	0.222,0.186,0.094	0.391
N	ENSG00000141524	TMC6	chr17	-	76117636	76117792	76117093	76117245	76118685	76118830	208,176,185	8,11,19	253,241,297	1,0,3	227	85	8.98143e-09	1.00878e-05	0.907,0.857,0.785	0.99,1.0,0.974	-0.138
N	ENSG00000196776	CD47	chr3	-	107768465	107768498	107765925	107766139	107769424	107769449	46,51,56	2,3,2	39,32,51	17,12,18	26	18	4.64311e-08	4.83348e-05	0.941,0.922,0.951	0.614,0.649,0.662	0.296
N	ENSG00000136731	UGGT1	chr2	+	128913965	128913989	128913062	128913161	128914825	128914920	21,9,28	28,23,16	16,32,37	5,0,3	34	85	9.40345e-08	9.12156e-05	0.652,0.495,0.814	0.889,1.0,0.969	-0.299
N	ENSG00000120549	KIAA1217	chr10	+	24783428	24783533	24762156	24762989	24784075	24784125	0,0,1	17,26,19	11,13,11	18,20,14	134	43	2.09461e-07	0.000190213	0.0,0.0,0.017	0.164,0.173,0.201	-0.174
N	ENSG00000112851	ERBB2IP	chr5	+	65364704	65364848	65349233	65350779	65370851	65371058	11,15,12	136,143,153	36,33,28	129,122,119	215	85	5.18669e-07	0.000461194	0.031,0.04,0.03	0.099,0.097,0.085	-0.06
N	ENSG00000182473	EXOC7	chr17	-	74086409	74086562	74085255	74085401	74090494	74090662	61,46,38	73,85,87	67,70,77	41,55,56	224	85	8.85933e-07	0.000771684	0.241,0.17,0.142	0.383,0.326,0.343	-0.166
N	ENSG00000100523	DDHD1	chr14	-	53518561	53518645	53510685	53513667	53521155	53521347	16,20,13	16,30,25	34,27,32	11,10,6	154	85	9.48961e-07	0.000810052	0.356,0.269,0.223	0.63,0.598,0.746	-0.375
N	ENSG00000130702	LAMA5	chr20	-	60912645	60912783	60911789	60911842	60912859	60912994	462,428,413	16,11,9	716,553,684	4,4,2	170	46	1.26392e-06	0.00105775	0.887,0.913,0.925	0.98,0.974,0.989	-0.073
N	ENSG00000085552	IGSF9	chr1	-	159912752	159912941	159907475	159907628	159913186	159913418	160,121,133	18,14,26	190,207,207	7,6,9	260	85	1.47941e-06	0.00119224	0.744,0.739,0.626	0.899,0.919,0.883	-0.197
N	ENSG00000153292	GPR110	chr6	-	46996728	46996840	46993589	46993739	47009926	47010099	312,270,340	42,36,29	392,499,436	23,28,13	183	85	1.48049e-06	0.00119224	0.775,0.777,0.845	0.888,0.892,0.94	-0.108
N	ENSG00000175471	MCTP1	chr5	-	94267657	94267696	94248510	94248681	94275787	94275899	8,4,9	7,7,7	19,18,14	0,0,1	64	85	1.6036e-06	0.00126746	0.603,0.431,0.631	1.0,1.0,0.949	-0.428
N	ENSG00000143669	LYST	chr1	-	235910469	235910631	235909767	235909827	235914509	235914662	0,2,0	24,10,21	6,12,5	12,8,7	201	53	2.76443e-06	0.00206997	0.0,0.05,0.0	0.116,0.283,0.158	-0.169
N	ENSG00000073921	PICALM	chr11	-	85685750	85685855	85669860	85670103	85692171	85692271	308,302,296	10,8,13	373,354,401	0,3,2	176	85	3.5707e-06	0.00262761	0.937,0.948,0.917	1.0,0.983,0.99	-0.057
N	ENSG00000104447	TRPS1	chr8	-	116635827	116635985	116631358	116632287	116680771	116681228	25,31,27	31,34,33	59,40,29	16,11,15	229	85	4.96786e-06	0.00341989	0.23,0.253,0.233	0.578,0.574,0.418	-0.285
N	ENSG00000135525	MAP7	chr6	-	136704808	136704919	136698892	136699006	136709530	136709648	69,70,67	2,1,1	73,83,67	9,18,11	182	85	8.87797e-06	0.00533691	0.942,0.97,0.969	0.791,0.683,0.74	0.222
N	ENSG00000135597	REPS1	chr6	-	139247537	139247615	139242173	139242261	139251113	139251134	33,29,31	13,13,17	18,13,20	26,25,25	67	10	1.44636e-05	0.00823095	0.275,0.25,0.214	0.094,0.072,0.107	0.155
N	ENSG00000151914	DST	chr6	-	56333779	56333797	56330875	56330993	56334680	56334755	10,6,7	9,5,9	12,11,12	0,1,0	11	68	1.88509e-05	0.0105865	0.873,0.881,0.828	1.0,0.986,1.0	-0.135
N	ENSG00000153292	GPR110	chr6	-	46995439	46995497	46993589	46993739	47009926	47010020	120,129,116	42,36,29	159,172,161	23,28,13	102	85	2.16302e-05	0.0117618	0.704,0.749,0.769	0.852,0.837,0.912	-0.126
N	ENSG00000155957	TMBIM4	chr12	-	66562694	66563133	66547119	66547228	66563634	66563760	34,38,56	72,64,65	30,20,30	86,83,110	510	85	2.6054e-05	0.0137285	0.073,0.09,0.126	0.055,0.039,0.043	0.051
N	ENSG00000142192	APP	chr21	-	27369674	27369731	27354656	27354790	27372329	27372497	408,425,391	391,391,388	347,415,385	536,535,591	100	85	2.73385e-05	0.0142297	0.47,0.48,0.461	0.355,0.397,0.356	0.101
N	ENSG00000064687	ABCA7	chr19	+	1056905	1057083	1056328	1056498	1058616	1058746	33,35,32	4,4,6	72,64,49	0,0,0	249	85	3.34077e-05	0.0171792	0.738,0.749,0.645	1.0,1.0,1.0	-0.289
N	ENSG00000164828	SUN1	chr7	+	891020	891119	888244	888252	891586	891680	56,52,44	14,8,8	62,47,80	3,2,3	86	1	3.82825e-05	0.0189993	0.044,0.07,0.06	0.194,0.215,0.237	-0.157
N	ENSG00000005893	LAMP2	chrX	-	119572930	119573148	119565102	119565317	119575584	119575749	549,568,573	260,220,257	534,554,671	377,379,397	289	85	4.01524e-05	0.0195806	0.383,0.432,0.396	0.294,0.301,0.332	0.095
N	ENSG00000073921	PICALM	chr11	-	85689112	85689136	85687665	85687725	85692171	85692271	38,26,24	11,23,12	29,36,46	4,7,2	17	53	4.29218e-05	0.0205837	0.915,0.779,0.862	0.958,0.941,0.986	-0.11
N	ENSG00000074054	CLASP1	chr2	-	122203024	122203072	122187648	122187753	122204912	122205083	17,34,21	12,14,10	10,18,18	25,29,27	82	85	5.26735e-05	0.024966	0.595,0.716,0.685	0.293,0.392,0.409	0.301
N	ENSG00000132470	ITGB4	chr17	+	73735752	73735786	73733402	73733525	73735960	73736152	45,36,54	95,84,69	56,48,42	43,33,37	54	85	5.43365e-05	0.025208	0.427,0.403,0.552	0.672,0.696,0.641	-0.209
N	ENSG00000105552	BCAT2	chr19	-	49310256	49310331	49303443	49303554	49314240	49314277	27,35,23	33,30,38	43,44,51	21,21,21	81	30	5.92385e-05	0.0271867	0.233,0.302,0.183	0.431,0.437,0.474	-0.208
N	ENSG00000135597	REPS1	chr6	-	139247537	139247618	139242173	139242261	139251113	139251235	54,52,53	13,13,17	37,27,41	26,25,25	144	81	7.87374e-05	0.0353746	0.7,0.692,0.637	0.445,0.378,0.48	0.242
N	ENSG00000160310	PRMT2	chr21	+	48056350	48056459	48055078	48055675	48056807	48056902	34,27,27	65,71,72	53,60,53	55,66,69	180	85	9.91162e-05	0.0431671	0.198,0.152,0.15	0.313,0.3,0.266	-0.126
N	ENSG00000105699	LSR	chr19	+	35752827	35752884	35749847	35749967	35753448	35753626	23,16,18	34,33,46	7,14,18	66,76,71	100	85	0.000116844	0.04987	0.365,0.292,0.25	0.083,0.135,0.177	0.171
inBoth	GeneID	geneSymbol	chr	strand	exonStart_0base	exonEnd	upstreamES	upstreamEE	downstreamES	downstreamEE	IC_No Dox	SC_No Dox	IC_DAY7	SC_DAY7	IncFormLen	SkipFormLen	PValue	FDR	PSI_No Dox	PSI_DAY7	deltaPSI
Y	ENSG00000091409	ITGA6	chr2	+	173366499	173366629	173362702	173362828	173368818	173371181	747,613,742	150,191,141	146,202,189	173,156,171	201	85	0	0	0.678,0.576,0.69	0.263,0.354,0.319	0.336
Y	ENSG00000133703	KRAS	chr12	-	25368370	25368494	25362364	25362845	25378547	25378707	155,127,140	615,460,486	32,34,28	361,380,407	195	85	0	0	0.099,0.107,0.112	0.037,0.038,0.029	0.071
Y	ENSG00000110719	TCIRG1	chr11	+	67817953	67818131	67817603	67817721	67818207	67818362	623,512,470	98,97,63	523,571,503	2,3,5	249	85	0	0	0.685,0.643,0.718	0.989,0.985,0.972	-0.3
Y	ENSG00000171603	CLSTN1	chr1	-	9797555	9797612	9795942	9796100	9801151	9801314	174,127,171	626,592,473	451,424,510	188,236,275	100	85	0	0	0.191,0.154,0.235	0.671,0.604,0.612	-0.436
Y	ENSG00000064042	LIMCH1	chr4	+	41672734	41672809	41668577	41668683	41673570	41673611	78,61,61	118,86,99	11,16,12	221,273,263	85	34	0	0	0.209,0.221,0.198	0.02,0.023,0.018	0.189
Y	ENSG00000213923	CSNK1E	chr22	-	38691392	38691453	38690347	38690540	38694790	38694939	247,228,222	210,175,159	77,107,114	252,270,273	108	85	0	0	0.481,0.506,0.524	0.194,0.238,0.247	0.277
Y	ENSG00000138326	RPS24	chr10	+	79797722	79797740	79796951	79797062	79799961	79799983	30,24,25	403,390,358	7,7,7	728,908,927	11	15	0	0	0.092,0.077,0.087	0.013,0.01,0.01	0.074
Y	ENSG00000065613	SLK	chr10	+	105770573	105770666	105767934	105768114	105777917	105778047	466,426,352	17,21,19	69,58,72	93,91,116	170	85	0	0	0.932,0.91,0.903	0.271,0.242,0.237	0.665
Y	ENSG00000152492	CCDC50	chr3	+	191092850	191093378	191087707	191087825	191097947	191098063	613,559,513	42,38,36	196,244,240	127,149,129	599	85	0	0	0.674,0.676,0.669	0.18,0.189,0.209	0.48
Y	ENSG00000154380	ENAH	chr1	-	225692692	225692755	225688693	225688772	225695652	225695719	210,163,159	23,16,15	88,109,74	89,125,109	74	47	0	0	0.853,0.866,0.871	0.386,0.356,0.301	0.516
Y	ENSG00000026508	CD44	chr11	+	35229651	35229753	35211381	35211612	35236398	35236461	338,262,272	14,12,19	104,97,108	349,342,374	144	56	0	0	0.904,0.895,0.848	0.104,0.099,0.101	0.781
Y	ENSG00000026508	CD44	chr11	+	35232792	35232996	35211381	35211612	35236398	35236461	687,553,479	14,12,19	415,486,433	349,342,374	246	56	0	0	0.918,0.913,0.852	0.213,0.244,0.209	0.672
Y	ENSG00000026508	CD44	chr11	+	35229651	35229756	35211381	35211612	35236398	35236461	338,264,271	14,12,19	106,98,108	349,342,374	147	56	0	0	0.902,0.893,0.845	0.104,0.098,0.099	0.78
Y	ENSG00000152952	PLOD2	chr3	-	145795648	145795711	145794568	145794682	145796902	145797044	249,185,180	139,135,134	331,333,362	88,72,68	112	85	0	0	0.576,0.51,0.505	0.741,0.778,0.802	-0.243
Y	ENSG00000198561	CTNND1	chr11	+	57583386	57583473	57582865	57582972	57583768	57586650	493,472,450	1100,988,974	83,80,89	886,975,1099	160	85	0	0	0.192,0.202,0.197	0.047,0.042,0.041	0.154
Y	ENSG00000127603	MACF1	chr1	+	39946591	39946702	39945469	39945681	39950272	39951889	575,449,408	114,101,88	301,317,342	165,181,176	182	85	6.66134e-16	4.77618e-13	0.702,0.675,0.684	0.46,0.45,0.476	0.225
Y	ENSG00000128641	MYO1B	chr2	+	192267357	192267444	192265107	192265194	192272840	192272915	68,63,76	79,71,81	77,99,113	21,32,28	138	63	2.88658e-15	1.98253e-12	0.282,0.288,0.3	0.626,0.585,0.648	-0.33
Y	ENSG00000182473	EXOC7	chr17	-	74086409	74086478	74085255	74085401	74090494	74090662	334,277,243	96,76,77	218,232,229	159,165,195	124	85	6.77236e-15	4.50894e-12	0.705,0.714,0.684	0.484,0.491,0.446	0.227
Y	ENSG00000145730	PAM	chr5	+	102309819	102310140	102296861	102296933	102325975	102326105	989,921,825	88,69,86	1537,1652,1763	62,47,64	372	65	9.34919e-13	5.16955e-10	0.663,0.7,0.626	0.812,0.86,0.828	-0.17
Y	ENSG00000128641	MYO1B	chr2	+	192265474	192265561	192265107	192265194	192272840	192272915	74,67,64	79,71,81	68,90,94	21,32,28	138	63	1.3487e-12	7.33321e-10	0.3,0.301,0.265	0.596,0.562,0.605	-0.299
Y	ENSG00000138326	RPS24	chr10	+	79799958	79799983	79796951	79797062	79800372	79800471	973,918,814	2891,2710,2518	304,397,386	1843,2105,2174	36	85	3.87201e-12	1.97373e-09	0.443,0.444,0.433	0.28,0.308,0.295	0.146
Y	ENSG00000127914	AKAP9	chr7	+	91671359	91671500	91669987	91670212	91671981	91672085	40,17,35	72,63,73	80,61,69	44,47,31	212	85	2.94296e-11	1.36184e-08	0.182,0.098,0.161	0.422,0.342,0.472	-0.265
Y	ENSG00000134278	SPIRE1	chr18	-	12459753	12459927	12454344	12454482	12463349	12463492	340,274,301	105,86,95	177,164,150	100,147,128	245	85	2.60137e-10	1.05423e-07	0.529,0.525,0.524	0.38,0.279,0.289	0.21
Y	ENSG00000167107	ACSF2	chr17	+	48538602	48538648	48538037	48538233	48538993	48539047	59,46,44	12,9,6	107,110,127	2,1,0	40	47	7.22113e-10	2.7078e-07	0.852,0.857,0.896	0.984,0.992,1.0	-0.124
Y	ENSG00000107263	RAPGEF1	chr9	-	134479347	134479440	134477447	134477536	134497182	134497225	61,48,47	133,140,113	21,21,25	187,153,151	118	33	1.38478e-09	5.01084e-07	0.114,0.087,0.104	0.03,0.037,0.044	0.065
Y	ENSG00000196776	CD47	chr3	-	107769424	107769449	107765925	107766139	107770785	107770817	22,20,18	49,49,46	8,8,8	99,86,99	18	25	2.60683e-09	8.72245e-07	0.384,0.362,0.352	0.101,0.114,0.101	0.261
Y	ENSG00000167107	ACSF2	chr17	+	48538602	48538731	48538037	48538233	48538993	48539047	109,98,87	12,9,6	177,206,232	2,1,0	162	47	3.24053e-09	1.07328e-06	0.725,0.76,0.808	0.963,0.984,1.0	-0.218
Y	ENSG00000090989	EXOC1	chr4	+	56755053	56755098	56749988	56750094	56756388	56756552	92,62,73	25,23,20	48,57,48	49,51,46	76	85	4.43858e-09	1.42662e-06	0.805,0.751,0.803	0.523,0.556,0.539	0.247
Y	ENSG00000105699	LSR	chr19	+	35753448	35753595	35749847	35749967	35757261	35757435	702,622,543	606,504,412	279,221,243	91,99,115	218	85	1.97948e-08	5.71561e-06	0.311,0.325,0.339	0.545,0.465,0.452	-0.162
Y	ENSG00000142949	PTPRF	chr1	+	44067741	44067768	44064390	44064584	44069086	44069204	53,44,26	273,234,244	5,11,5	163,151,170	40	85	3.59598e-07	8.37952e-05	0.292,0.285,0.185	0.061,0.134,0.059	0.169
Y	ENSG00000109458	GAB1	chr4	+	144355240	144355321	144354643	144354869	144359151	144359194	18,15,7	10,12,11	1,8,6	25,41,27	99	36	4.3032e-07	9.81716e-05	0.396,0.313,0.188	0.014,0.066,0.075	0.247
Y	ENSG00000137965	IFI44	chr1	+	79128388	79128563	79124996	79125168	79129449	79129763	384,362,344	44,42,30	463,449,487	14,22,23	246	85	4.35374e-07	9.89786e-05	0.751,0.749,0.798	0.92,0.876,0.88	-0.126
Y	ENSG00000138674	SEC31A	chr4	-	83782783	83782861	83778841	83778917	83784470	83784545	146,131,98	78,52,67	198,195,262	50,49,46	109	52	1.06188e-06	0.000217876	0.472,0.546,0.411	0.654,0.655,0.731	-0.204
Y	ENSG00000196535	MYO18A	chr17	-	27412621	27412666	27409333	27409456	27413455	27413595	58,42,40	231,201,220	29,30,36	68,70,62	76	85	6.83315e-06	0.00113735	0.219,0.189,0.169	0.323,0.324,0.394	-0.155
Y	ENSG00000173209	AHSA2	chr2	+	61410681	61410797	61408454	61408540	61411846	61411935	78,59,76	156,138,115	32,66,39	158,178,154	178	76	3.6376e-05	0.00474655	0.176,0.154,0.22	0.08,0.137,0.098	0.078
Y	ENSG00000143367	TUFT1	chr1	+	151534566	151534641	151512809	151512902	151535060	151535162	129,90,117	48,39,35	38,27,31	28,32,25	136	85	3.81607e-05	0.00492069	0.627,0.591,0.676	0.459,0.345,0.437	0.218
Y	ENSG00000153944	MSI2	chr17	+	55754347	55754420	55752332	55752487	55756909	55757658	327,276,270	48,23,20	230,240,248	6,12,10	132	85	4.75352e-05	0.00594757	0.814,0.885,0.897	0.961,0.928,0.941	-0.078
Y	ENSG00000138674	SEC31A	chr4	-	83783686	83783725	83778841	83778917	83784470	83784545	39,21,15	78,52,67	54,40,47	50,49,46	31	52	5.64438e-05	0.0068014	0.456,0.404,0.273	0.644,0.578,0.632	-0.24
Y	ENSG00000137965	IFI44	chr1	+	79126238	79126376	79125003	79125168	79129449	79129582	273,210,200	44,42,30	239,241,252	14,22,23	209	85	7.07189e-05	0.00831554	0.716,0.67,0.731	0.874,0.817,0.817	-0.13
Y	ENSG00000137965	IFI44	chr1	+	79126238	79126339	79124996	79125168	79129449	79129763	231,182,164	44,42,30	194,197,215	14,22,23	172	85	0.000128661	0.0135617	0.722,0.682,0.73	0.873,0.816,0.822	-0.126
Y	ENSG00000104067	TJP1	chr15	-	30011980	30012220	30010469	30011342	30012561	30012912	891,769,742	148,97,163	617,690,718	67,61,67	311	85	0.000156867	0.0160677	0.622,0.684,0.554	0.716,0.756,0.745	-0.119
Y	ENSG00000135341	MAP3K7	chr6	-	91254270	91254351	91246055	91246120	91256976	91257106	68,59,62	21,15,12	31,47,38	26,24,24	121	58	0.000247858	0.0232691	0.608,0.653,0.712	0.364,0.484,0.431	0.231
Y	ENSG00000196586	MYO6	chr6	+	76604947	76604977	76602246	76602407	76617321	76617425	13,9,11	145,107,136	0,3,3	100,118,138	46	85	0.000269031	0.0247546	0.142,0.135,0.13	0.0,0.045,0.039	0.108
N	ENSG00000008294	SPAG9	chr17	-	49053223	49053262	49052131	49052308	49054468	49054582	16,14,16	297,297,217	50,48,49	121,140,155	64	85	0	0	0.067,0.059,0.089	0.354,0.313,0.296	-0.249
N	ENSG00000178921	PFAS	chr17	+	8168605	8168786	8168212	8168443	8168873	8168957	223,241,192	40,39,28	355,383,338	4,12,10	244	77	0	0	0.638,0.661,0.684	0.966,0.91,0.914	-0.269
N	ENSG00000185813	PCYT2	chr17	-	79865079	79865133	79864635	79864774	79865429	79865474	184,136,108	71,65,52	20,28,10	61,83,73	47	38	0	0	0.677,0.628,0.627	0.21,0.214,0.1	0.469
N	ENSG00000165233	C9orf89	chr9	+	95874160	95874220	95872849	95873003	95874499	95874571	623,579,522	49,28,33	228,228,217	123,131,115	86	65	0	0	0.906,0.94,0.923	0.584,0.568,0.588	0.343
N	ENSG00000104852	SNRNP70	chr19	+	49605370	49605442	49604646	49604728	49607890	49607992	205,195,188	944,835,868	360,360,382	582,648,669	120	75	0	0	0.12,0.127,0.119	0.279,0.258,0.263	-0.145
N	ENSG00000104852	SNRNP70	chr19	+	49605370	49606844	49604646	49604728	49607890	49607992	4784,4337,3980	944,835,868	7677,8065,7998	582,648,669	1535	75	0	0	0.198,0.202,0.183	0.392,0.378,0.369	-0.185
N	ENSG00000104852	SNRNP70	chr19	+	49605370	49605430	49604646	49604728	49607890	49607992	205,199,190	944,835,868	362,358,382	582,648,669	96	75	0	0	0.145,0.157,0.146	0.327,0.301,0.308	-0.163
N	ENSG00000182473	EXOC7	chr17	-	74087223	74087316	74086409	74086478	74090494	74090662	306,285,291	87,61,58	342,412,414	13,9,17	147	62	0	0	0.597,0.663,0.679	0.917,0.951,0.911	-0.28
N	ENSG00000136068	FLNB	chr3	+	58127584	58127623	58124008	58124256	58128376	58128479	488,475,416	15,7,7	233,206,270	89,107,134	64	85	0	0	0.977,0.989,0.987	0.777,0.719,0.728	0.243
N	ENSG00000136068	FLNB	chr3	+	58127584	58127656	58124008	58124256	58128376	58128479	827,673,689	15,7,7	381,358,418	89,107,134	130	85	0	0	0.973,0.984,0.985	0.737,0.686,0.671	0.283
N	ENSG00000117335	CD46	chr1	+	207963597	207963690	207959000	207959027	207966863	207967218	387,327,338	402,318,320	448,465,497	166,155,131	105	20	0	0	0.155,0.164,0.167	0.34,0.364,0.419	-0.212
N	ENSG00000133961	NUMB	chr14	-	73745988	73746132	73743285	73744001	73749066	73749213	520,437,439	125,94,113	199,201,209	130,133,170	215	85	0	0	0.622,0.648,0.606	0.377,0.374,0.327	0.266
N	ENSG00000137177	KIF13A	chr6	-	17771344	17771449	17763923	17765177	17772138	17772290	126,86,99	9,8,9	55,56,76	67,49,60	176	85	0	0	0.871,0.838,0.842	0.284,0.356,0.38	0.51
N	ENSG00000134444	KIAA1468	chr18	+	59947006	59947089	59942606	59942706	59947592	59947675	11,15,15	35,41,29	34,39,30	5,4,7	143	76	0	0	0.143,0.163,0.216	0.783,0.838,0.695	-0.598
N	ENSG00000138326	RPS24	chr10	+	79799961	79799983	79796951	79797062	79800372	79800428	431,428,387	2891,2710,2518	752,934,947	1843,2105,2174	15	49	0	0	0.328,0.34,0.334	0.571,0.592,0.587	-0.249
N	ENSG00000180900	SCRIB	chr8	-	144889721	144889784	144889093	144889183	144890778	144891195	68,55,64	479,424,355	284,254,343	94,136,102	110	83	0	0	0.097,0.089,0.12	0.695,0.585,0.717	-0.564
N	ENSG00000163069	SGCB	chr4	-	52898017	52898127	52895843	52896029	52899596	52899806	51,47,39	252,223,189	22,27,22	479,437,556	181	85	0	0	0.087,0.09,0.088	0.021,0.028,0.018	0.066
N	ENSG00000163069	SGCB	chr4	-	52898030	52898127	52895843	52896029	52899596	52899806	46,39,32	252,223,189	16,20,18	479,437,556	170	85	0	0	0.084,0.08,0.078	0.016,0.022,0.016	0.063
N	ENSG00000138119	MYOF	chr10	-	95152673	95152712	95148786	95148911	95155898	95155981	140,131,120	196,159,144	131,150,130	29,23,35	55	76	0	0	0.497,0.532,0.535	0.862,0.9,0.837	-0.345
N	ENSG00000120802	TMPO	chr12	+	98938728	98938839	98931252	98931350	98940136	98940225	920,787,728	31,19,20	347,385,398	46,60,76	179	82	0	0	0.931,0.95,0.943	0.776,0.746,0.706	0.199
N	ENSG00000153786	ZDHHC7	chr16	-	85022368	85022479	85015475	85015600	85023909	85024241	104,97,85	454,320,366	159,186,181	243,246,259	182	85	0	0	0.097,0.124,0.098	0.234,0.261,0.246	-0.141
N	ENSG00000138768	USO1	chr4	+	76716488	76716509	76714842	76715054	76720774	76720885	119,80,76	167,161,176	10,18,4	249,223,262	28	85	0	0	0.684,0.601,0.567	0.109,0.197,0.044	0.501
N	ENSG00000143537	ADAM15	chr1	+	155033890	155033965	155033238	155033308	155034720	155034845	135,131,113	356,318,321	27,34,13	274,291,275	114	63	0	0	0.173,0.185,0.163	0.052,0.061,0.025	0.128
N	ENSG00000143537	ADAM15	chr1	+	155034379	155034451	155033238	155033308	155034720	155034845	295,232,262	356,318,321	55,52,53	274,291,275	108	63	0	0	0.326,0.299,0.323	0.105,0.094,0.101	0.216
N	ENSG00000143537	ADAM15	chr1	+	155033893	155033965	155033238	155033308	155034720	155034845	122,116,116	356,318,321	23,38,23	274,291,275	108	63	0	0	0.167,0.175,0.174	0.047,0.071,0.047	0.117
N	ENSG00000178209	PLEC	chr8	-	144996671	145000052	144989320	144996563	145000951	145001050	25649,23909,22032	126,87,87	14726,16598,16608	220,232,261	3452	85	0	0	0.834,0.871,0.862	0.622,0.638,0.61	0.232
N	ENSG00000148700	ADD3	chr10	+	111892062	111892158	111890120	111890244	111893083	111893969	299,274,212	12,17,13	169,163,188	54,90,76	170	85	0	0	0.926,0.89,0.891	0.61,0.475,0.553	0.356
N	ENSG00000141756	FKBP10	chr17	+	39976092	39976275	39975781	39975927	39976520	39976713	287,222,188	389,364,347	172,201,216	845,873,867	254	85	0	0	0.198,0.17,0.153	0.064,0.072,0.077	0.103
N	ENSG00000116191	RALGPS2	chr1	+	178861364	178861442	178858776	178858831	178863053	178863460	373,286,291	10,10,9	93,87,83	26,30,22	105	48	0	0	0.945,0.929,0.937	0.621,0.57,0.633	0.329
N	ENSG00000152601	MBNL1	chr3	+	152164492	152164546	152163070	152163328	152165408	152165562	271,290,237	87,74,91	135,169,181	172,209,180	94	85	0	0	0.738,0.78,0.702	0.415,0.422,0.476	0.302
N	ENSG00000152601	MBNL1	chr3	+	152173330	152173366	152165408	152165562	152174055	152174150	54,50,48	185,164,151	119,123,128	96,118,114	58	85	0	0	0.3,0.309,0.318	0.645,0.604,0.622	-0.315
N	ENSG00000197694	SPTAN1	chr9	+	131355261	131355321	131353755	131353904	131356453	131356652	555,410,526	6,11,8	372,378,363	63,67,71	106	85	0	0	0.987,0.968,0.981	0.826,0.819,0.804	0.162
N	ENSG00000196141	SPATS2L	chr2	+	201242863	201243094	201194153	201194203	201253945	201254006	754,651,636	71,54,55	80,60,83	50,51,46	229	12	0	0	0.358,0.387,0.377	0.077,0.058,0.086	0.3
N	ENSG00000132694	ARHGEF11	chr1	-	156908209	156908305	156907040	156907288	156909339	156909702	2,1,4	23,21,12	39,30,50	5,8,7	170	85	0	0	0.042,0.023,0.143	0.796,0.652,0.781	-0.674
N	ENSG00000102181	CD99L2	chrX	-	149996778	149998077	149984479	149984551	149999703	149999766	189,160,149	6,5,6	59,40,76	34,41,34	1321	36	0	0	0.462,0.466,0.404	0.045,0.026,0.057	0.401
N	ENSG00000001167	NFYA	chr6	+	41048549	41048636	41046767	41046903	41051784	41051931	19,4,9	97,70,81	42,57,58	33,34,47	160	85	0	0	0.094,0.029,0.056	0.403,0.471,0.396	-0.364
N	ENSG00000176945	MUC20	chr3	+	195449371	195449689	195447821	195447954	195451550	195451688	37,43,34	97,107,70	31,52,37	10,10,9	389	85	0	0	0.077,0.081,0.096	0.404,0.532,0.473	-0.385
N	ENSG00000205336	GPR56	chr16	+	57675502	57675620	57662520	57662714	57684164	57684263	671,582,542	3,5,8	184,229,235	43,56,63	189	85	0	0	0.99,0.981,0.968	0.658,0.648,0.627	0.335
N	ENSG00000205336	GPR56	chr16	+	57675498	57675620	57662418	57662714	57684164	57684263	679,580,546	3,5,8	149,180,192	43,56,63	193	85	0	0	0.99,0.981,0.968	0.604,0.586,0.573	0.392
N	ENSG00000026508	CD44	chr11	+	35229651	35229753	35211381	35211612	35232792	35232889	342,266,276	3,3,9	104,97,108	65,84,66	173	85	0	0	0.982,0.978,0.938	0.44,0.362,0.446	0.55
N	ENSG00000026508	CD44	chr11	+	35219667	35219793	35211381	35211612	35236398	35236461	121,109,91	14,12,19	42,35,48	349,342,374	168	56	0	0	0.742,0.752,0.615	0.039,0.033,0.041	0.665
N	ENSG00000026508	CD44	chr11	+	35229651	35229756	35211381	35211612	35232792	35232996	338,265,272	3,3,9	106,98,108	65,84,66	176	85	0	0	0.982,0.977,0.936	0.441,0.36,0.441	0.551
N	ENSG00000026508	CD44	chr11	+	35231511	35231601	35211381	35211612	35232792	35232889	319,266,254	3,3,9	111,108,104	65,84,66	166	85	0	0	0.982,0.978,0.935	0.467,0.397,0.447	0.528
N	ENSG00000026508	CD44	chr11	+	35231511	35231601	35211381	35211612	35236398	35236461	6,9,5	14,12,19	1,1,2	349,342,374	137	56	0	0	0.149,0.235,0.097	0.001,0.001,0.002	0.159
N	ENSG00000111237	VPS29	chr12	-	110937339	110937351	110933816	110934008	110939853	110939912	75,74,55	323,307,273	89,70,88	81,77,96	5	52	0	0	0.707,0.715,0.677	0.92,0.904,0.905	-0.21
N	ENSG00000111237	VPS29	chr12	-	110937261	110937351	110933816	110934008	110939853	110939916	70,57,56	323,307,273	92,70,79	81,77,96	137	56	0	0	0.081,0.071,0.077	0.317,0.271,0.252	-0.204
N	ENSG00000084234	APLP2	chr11	+	129993506	129993674	129992199	129992408	129996594	129996725	7051,5787,5749	1257,1080,1024	4820,5302,5499	3575,3891,3993	239	85	0	0	0.666,0.656,0.666	0.324,0.326,0.329	0.336
N	ENSG00000115648	MLPH	chr2	+	238443206	238443290	238436019	238436159	238448990	238449089	109,125,78	461,360,321	248,298,268	108,77,96	154	85	0	0	0.115,0.161,0.118	0.559,0.681,0.606	-0.484
N	ENSG00000176890	TYMS	chr18	+	669071	669173	662145	662320	670691	670867	1215,1172,1088	46,56,42	1797,1853,1858	11,8,13	173	85	0	0	0.928,0.911,0.927	0.988,0.991,0.986	-0.066
N	ENSG00000196154	S100A4	chr1	-	153517945	153517994	153517129	153517285	153518228	153518278	413,376,362	8425,7248,6554	401,440,459	2888,3204,3242	42	43	0	0	0.048,0.05,0.054	0.124,0.123,0.127	-0.074
N	ENSG00000160194	NDUFV3	chr21	+	44323291	44324386	44317036	44317157	44328973	44329215	1384,1224,1236	511,430,426	1696,1708,1814	192,195,194	1166	85	0	0	0.165,0.172,0.175	0.392,0.39,0.405	-0.225
N	ENSG00000182534	MXRA7	chr17	-	74679928	74680009	74675650	74676961	74681153	74681247	22,32,31	490,416,396	141,155,170	554,578,612	148	85	0	0	0.025,0.042,0.043	0.128,0.133,0.138	-0.096
N	ENSG00000152061	RABGAP1L	chr1	+	174846529	174846743	174780969	174781098	174926593	174926686	134,89,69	26,23,21	18,15,22	28,42,39	285	85	0	0	0.606,0.536,0.495	0.161,0.096,0.144	0.412
N	ENSG00000198561	CTNND1	chr11	+	57556508	57556627	57529272	57529518	57563048	57563201	23,19,46	167,150,117	342,345,269	47,65,50	190	85	0	0	0.058,0.054,0.15	0.765,0.704,0.706	-0.638
N	ENSG00000198561	CTNND1	chr11	+	57556508	57556627	57529272	57529518	57561481	57561553	23,19,48	573,499,521	341,345,269	224,235,217	170	65	0	0	0.015,0.014,0.034	0.368,0.36,0.322	-0.329
N	ENSG00000198561	CTNND1	chr11	+	57556508	57556627	57529272	57529518	57558963	57559145	27,26,49	14,19,14	371,358,295	7,2,5	190	85	0	0	0.463,0.38,0.61	0.96,0.988,0.963	-0.486
N	ENSG00000198561	CTNND1	chr11	+	57556508	57556627	57529268	57529591	57561481	57561553	9,11,20	155,125,130	88,92,60	46,40,53	170	65	0	0	0.022,0.033,0.056	0.422,0.468,0.302	-0.36
N	ENSG00000198561	CTNND1	chr11	+	57558856	57559145	57529289	57529518	57561481	57561553	276,246,225	573,499,521	826,908,950	224,235,217	340	65	0	0	0.084,0.086,0.076	0.413,0.425,0.456	-0.349
N	ENSG00000198561	CTNND1	chr11	+	57558856	57559145	57529268	57529591	57561481	57561553	244,226,213	155,125,130	763,851,887	46,40,53	340	65	0	0	0.231,0.257,0.239	0.76,0.803,0.762	-0.533
N	ENSG00000198561	CTNND1	chr11	+	57558965	57559145	57529268	57529518	57561481	57561553	157,143,136	573,499,521	449,538,539	224,235,217	231	65	0	0	0.072,0.075,0.068	0.361,0.392,0.411	-0.316
N	ENSG00000198561	CTNND1	chr11	+	57558963	57559145	57529272	57529518	57561481	57561553	172,164,152	573,499,521	460,545,550	224,235,217	233	65	0	0	0.077,0.084,0.075	0.364,0.393,0.414	-0.312
N	ENSG00000103197	TSC2	chr16	+	2127598	2127727	2126491	2126586	2129032	2129197	186,162,143	17,21,21	74,93,80	53,63,75	200	85	0	0	0.823,0.766,0.743	0.372,0.386,0.312	0.421
N	ENSG00000203485	INF2	chr14	+	105183899	105183983	105180539	105181193	105185131	105185942	100,45,48	20,23,14	30,15,14	177,164,154	154	85	0	0	0.734,0.519,0.654	0.086,0.048,0.048	0.575
N	ENSG00000203485	INF2	chr14	+	105181620	105181677	105180539	105181193	105185131	105185940	809,752,721	20,23,14	241,253,264	177,164,154	100	85	0	0	0.972,0.965,0.978	0.536,0.567,0.593	0.406
N	ENSG00000269293	RP1-265C24.9	chr6	-	28093400	28093597	28089572	28090989	28104522	28105071	85,56,78	191,172,126	54,51,42	389,430,427	268	85	0	0	0.124,0.094,0.164	0.042,0.036,0.03	0.091
N	ENSG00000164830	OXR1	chr8	+	107749747	107749828	107738334	107738537	107751685	107751811	189,159,158	25,29,33	180,160,184	119,135,138	148	85	0	0	0.813,0.759,0.733	0.465,0.405,0.434	0.334
N	ENSG00000182979	MTA1	chr14	+	105915695	105915746	105911754	105911848	105916394	105916521	235,161,151	175,133,140	233,277,264	62,55,72	88	85	0	0	0.565,0.539,0.51	0.784,0.829,0.78	-0.26
N	ENSG00000070882	OSBPL3	chr7	-	24902818	24902911	24901231	24901388	24903114	24903218	110,102,81	90,101,88	98,89,111	17,24,20	170	85	1.11022e-16	8.32629e-14	0.379,0.336,0.315	0.742,0.65,0.735	-0.366
N	ENSG00000186575	NF2	chr22	+	30079008	30079053	30077427	30077590	30090740	30090800	173,129,134	15,3,14	47,50,67	24,28,31	44	53	1.11022e-16	8.32629e-14	0.933,0.981,0.92	0.702,0.683,0.722	0.242
N	ENSG00000148120	C9orf3	chr9	+	97848211	97848401	97844856	97845001	97848963	97849123	34,46,30	164,162,145	130,125,106	130,151,171	261	85	1.11022e-16	8.32629e-14	0.063,0.085,0.063	0.246,0.212,0.168	-0.138
N	ENSG00000171307	ZDHHC16	chr10	+	99213555	99213603	99213286	99213420	99214470	99214556	97,88,81	10,11,6	44,38,55	28,31,44	76	79	1.11022e-16	8.32629e-14	0.91,0.893,0.933	0.62,0.56,0.565	0.33
N	ENSG00000117868	ESYT2	chr7	-	158545471	158545534	158542339	158542414	158552176	158552272	460,334,356	69,54,35	237,222,202	88,102,118	95	68	1.11022e-16	8.32629e-14	0.827,0.816,0.879	0.658,0.609,0.551	0.235
N	ENSG00000196924	FLNA	chrX	-	153585618	153585642	153583192	153583440	153585801	153585991	610,562,531	791,719,687	1085,1067,1091	625,615,735	34	85	3.33067e-16	2.4695e-13	0.658,0.661,0.659	0.813,0.813,0.788	-0.145
N	ENSG00000001497	LAS1L	chrX	-	64753489	64753615	64752440	64752510	64754359	64754634	576,435,471	39,30,29	440,453,461	3,3,1	175	63	4.44089e-16	3.25567e-13	0.842,0.839,0.854	0.981,0.982,0.994	-0.141
N	ENSG00000100266	PACSIN2	chr22	-	43272893	43273016	43272142	43272339	43275053	43275175	2188,1868,1789	60,79,54	1126,1332,1380	2,9,12	194	85	5.55112e-16	4.02437e-13	0.941,0.912,0.936	0.996,0.985,0.981	-0.058
N	ENSG00000115875	SRSF7	chr2	-	38976039	38976315	38975720	38975795	38976670	38976847	712,611,547	1152,1062,1011	723,659,720	591,523,619	330	68	1.11022e-15	7.87377e-13	0.113,0.106,0.1	0.201,0.206,0.193	-0.094
N	ENSG00000107021	TBC1D13	chr9	+	131553013	131553054	131550612	131550686	131553658	131553720	2,6,11	62,39,46	29,36,30	12,18,15	20	37	1.9984e-15	1.40204e-12	0.056,0.222,0.307	0.817,0.787,0.787	-0.602
N	ENSG00000152601	MBNL1	chr3	+	152173330	152173366	152165408	152165562	152177059	152177134	31,29,26	39,31,27	72,66,63	16,7,10	41	68	2.55351e-15	1.77244e-12	0.569,0.608,0.615	0.882,0.94,0.913	-0.314
N	ENSG00000168056	LTBP3	chr11	-	65307483	65307624	65307190	65307352	65307715	65307853	544,531,544	371,309,300	902,1122,1045	266,288,291	212	85	3.21965e-15	2.18825e-12	0.37,0.408,0.421	0.576,0.61,0.59	-0.192
N	ENSG00000131149	GSE1	chr16	+	85667519	85667738	85646821	85647004	85682157	85682357	211,213,179	68,72,74	247,365,300	31,32,33	290	85	4.32987e-15	2.91248e-12	0.476,0.464,0.415	0.7,0.77,0.727	-0.281
N	ENSG00000173442	EHBP1L1	chr11	+	65351062	65351236	65349369	65349436	65351711	65351869	859,750,628	15,18,13	527,574,518	48,44,46	220	60	1.18794e-14	7.82924e-12	0.94,0.919,0.929	0.75,0.781,0.754	0.168
N	ENSG00000075413	MARK3	chr14	+	103964838	103964865	103958113	103958371	103969218	103969589	5,2,1	503,387,366	15,23,18	214,229,273	40	85	1.28786e-14	8.40289e-12	0.021,0.011,0.006	0.13,0.176,0.123	-0.13
N	ENSG00000028310	BRD9	chr5	-	868721	869234	865528	865696	869359	869519	351,349,295	46,45,45	199,149,143	71,73,63	584	85	2.25375e-14	1.45595e-11	0.526,0.53,0.488	0.29,0.229,0.248	0.259
N	ENSG00000091136	LAMB1	chr7	-	107642571	107642829	107642002	107642178	107643293	107643416	62,49,38	195,205,172	187,167,196	245,261,252	329	85	2.38698e-14	1.52689e-11	0.076,0.058,0.054	0.165,0.142,0.167	-0.095
N	ENSG00000132613	MTSS1L	chr16	-	70699368	70699443	70698822	70698999	70708208	70708431	805,742,700	10,8,15	531,662,613	38,37,49	136	85	2.4647e-14	1.5613e-11	0.981,0.983,0.967	0.897,0.918,0.887	0.076
N	ENSG00000133030	MPRIP	chr17	+	17078606	17078726	17077229	17077389	17079739	17079826	1963,1659,1584	90,86,63	1447,1550,1601	15,28,20	186	80	3.17524e-14	1.99206e-11	0.904,0.892,0.915	0.976,0.96,0.972	-0.066
N	ENSG00000115875	SRSF7	chr2	-	38976039	38976488	38975720	38975795	38976670	38976847	1653,1402,1329	1152,1062,1011	1528,1486,1612	591,523,619	503	68	3.33067e-14	2.06968e-11	0.162,0.151,0.151	0.259,0.278,0.26	-0.111
N	ENSG00000198887	SMC5	chr9	+	72961520	72961565	72959059	72959185	72961981	72962077	161,136,119	242,211,234	147,166,170	97,110,102	76	85	4.41869e-14	2.71987e-11	0.427,0.419,0.363	0.629,0.628,0.651	-0.233
N	ENSG00000116679	IVNS1ABP	chr1	-	185275616	185275757	185274667	185274775	185276145	185276271	172,133,145	441,356,371	176,181,200	219,188,207	212	85	8.10463e-14	4.94208e-11	0.135,0.13,0.135	0.244,0.279,0.279	-0.134
N	ENSG00000214063	TSPAN4	chr11	+	862549	862741	850287	850367	864436	864511	560,498,478	16,29,19	750,745,725	2,4,3	234	56	9.11493e-14	5.50668e-11	0.893,0.804,0.858	0.989,0.978,0.983	-0.132
N	ENSG00000066933	MYO9A	chr15	-	72244117	72244237	72231192	72231268	72252241	72252296	23,20,16	26,17,21	61,67,49	5,8,7	138	32	9.9365e-14	5.94795e-11	0.17,0.214,0.15	0.739,0.66,0.619	-0.495
N	ENSG00000060237	WNK1	chr12	+	977031	978270	971248	971436	980430	980514	56,40,24	85,84,64	111,144,159	81,72,91	1302	77	1.108e-13	6.57217e-11	0.038,0.027,0.022	0.075,0.106,0.094	-0.063
N	ENSG00000072682	P4HA2	chr5	-	131562389	131562914	131554237	131554337	131563482	131563508	153,158,127	45,46,29	106,118,117	82,96,107	530	19	1.53211e-13	9.0059e-11	0.109,0.11,0.136	0.044,0.042,0.038	0.077
N	ENSG00000198561	CTNND1	chr11	+	57556508	57556627	57529268	57529591	57558856	57559145	17,22,21	9,8,4	343,333,343	6,6,6	190	85	2.19602e-13	1.27932e-10	0.458,0.552,0.701	0.962,0.961,0.962	-0.391
N	ENSG00000115318	LOXL3	chr2	-	74763835	74764055	74763417	74763598	74776495	74776710	20,10,17	32,23,18	51,83,84	14,13,13	291	85	2.62346e-13	1.50151e-10	0.154,0.113,0.216	0.516,0.651,0.654	-0.446
N	ENSG00000112715	VEGFA	chr6	+	43748468	43748540	43746625	43746655	43749692	43749824	308,226,226	147,121,94	22,22,38	39,41,60	68	23	2.60791e-13	1.50151e-10	0.415,0.387,0.448	0.16,0.154,0.176	0.253
N	ENSG00000121931	LRIF1	chr1	-	111493909	111495437	111492472	111492745	111506242	111506701	1860,1501,1538	192,152,144	1992,1885,2139	84,96,82	1599	85	3.33844e-13	1.89412e-10	0.34,0.344,0.362	0.558,0.511,0.581	-0.201
N	ENSG00000108395	TRIM37	chr17	-	57078958	57079075	57075562	57076820	57089688	57089807	308,274,268	87,53,63	317,312,318	18,13,32	188	85	5.45231e-13	3.06678e-10	0.615,0.7,0.658	0.888,0.916,0.818	-0.216
N	ENSG00000196712	NF1	chr17	+	29579955	29580018	29576001	29576137	29585361	29585520	92,89,101	165,146,124	136,128,145	65,72,89	112	85	7.14651e-13	3.98537e-10	0.297,0.316,0.382	0.614,0.574,0.553	-0.249
N	ENSG00000253729	PRKDC	chr8	-	48694722	48694815	48691564	48691654	48694938	48695159	1279,1005,1074	16,9,9	780,809,849	40,29,37	168	83	1.19327e-12	6.54262e-10	0.975,0.982,0.983	0.906,0.932,0.919	0.061
N	ENSG00000198901	PRC1	chr15	-	91512308	91512350	91509269	91510432	91512676	91512853	104,72,95	330,289,259	73,72,88	87,101,94	70	85	1.66733e-12	8.99078e-10	0.277,0.232,0.308	0.505,0.464,0.532	-0.228
N	ENSG00000076984	MAP2K7	chr19	+	7970692	7970740	7968769	7968953	7974639	7974781	9,12,8	71,55,86	27,34,36	40,37,44	82	85	1.71696e-12	9.1825e-10	0.116,0.184,0.088	0.412,0.488,0.459	-0.324
N	ENSG00000071054	MAP4K4	chr2	+	102487955	102488147	102486756	102486877	102490108	102490226	706,598,656	353,256,302	717,751,762	180,151,167	263	85	1.97176e-12	1.04594e-09	0.393,0.43,0.412	0.563,0.616,0.596	-0.18
N	ENSG00000125351	UPF3B	chrX	-	118974608	118974647	118972329	118972490	118975038	118975221	66,46,51	176,166,149	18,7,12	146,155,162	64	85	2.14173e-12	1.12695e-09	0.332,0.269,0.313	0.141,0.057,0.09	0.209
N	ENSG00000131148	EMC8	chr16	-	85813984	85814079	85813246	85813473	85814816	85814886	1416,1234,1159	36,48,45	733,755,826	76,56,77	148	63	3.5516e-12	1.83914e-09	0.944,0.916,0.916	0.804,0.852,0.82	0.1
N	ENSG00000186575	NF2	chr22	+	30079008	30079068	30077427	30077590	30090740	30090800	93,71,65	15,3,14	26,26,33	24,28,31	74	53	3.66562e-12	1.88324e-09	0.816,0.944,0.769	0.437,0.399,0.433	0.42
N	ENSG00000054148	PHPT1	chr9	+	139744957	139745012	139744464	139744589	139745206	139745488	326,249,260	1177,1093,1015	186,205,181	1481,1516,1538	96	85	4.59766e-12	2.32545e-09	0.197,0.168,0.185	0.1,0.107,0.094	0.083
N	ENSG00000168397	ATG4B	chr2	+	242592721	242592784	242590678	242590750	242592926	242593025	154,134,136	94,89,63	67,83,79	107,125,132	92	65	6.31217e-12	3.16808e-09	0.536,0.515,0.604	0.307,0.319,0.297	0.244
N	ENSG00000116350	SRSF4	chr1	-	29495014	29495150	29486886	29487029	29508157	29508402	21,34,19	247,220,226	28,36,49	82,110,112	207	85	8.16514e-12	4.0668e-09	0.034,0.06,0.033	0.123,0.118,0.152	-0.089
N	ENSG00000140105	WARS	chr14	-	100840472	100840602	100835423	100835595	100842596	100842622	104,88,96	259,224,217	161,144,173	153,171,170	135	19	9.19576e-12	4.54542e-09	0.053,0.052,0.059	0.129,0.106,0.125	-0.065
N	ENSG00000068724	TTC7A	chr2	+	47185633	47185691	47183977	47184146	47202111	47202242	7,8,6	157,185,185	12,32,15	65,63,66	102	85	1.04974e-11	5.14979e-09	0.036,0.035,0.026	0.133,0.297,0.159	-0.164
N	ENSG00000074964	ARHGEF10L	chr1	+	17961042	17961057	17958815	17958961	17961329	17961511	33,14,23	8,0,1	12,11,9	28,22,11	16	85	1.12075e-11	5.45712e-09	0.956,1.0,0.992	0.695,0.726,0.813	0.238
N	ENSG00000071564	TCF3	chr19	-	1612205	1612432	1609292	1611848	1615283	1615514	405,366,344	231,203,192	414,424,473	91,130,114	298	85	1.38157e-11	6.67729e-09	0.333,0.34,0.338	0.565,0.482,0.542	-0.193
N	ENSG00000054148	PHPT1	chr9	+	139744954	139745012	139744464	139744589	139745206	139745476	290,237,232	1177,1093,1015	174,188,163	1481,1516,1538	102	85	1.55828e-11	7.47594e-09	0.17,0.153,0.16	0.089,0.094,0.081	0.073
N	ENSG00000066933	MYO9A	chr15	-	72244042	72244237	72231192	72231268	72252241	72252437	10,15,13	26,17,21	37,37,34	5,8,7	250	69	1.8621e-11	8.86835e-09	0.096,0.196,0.146	0.671,0.561,0.573	-0.456
N	ENSG00000095787	WAC	chr10	+	28884661	28884970	28879648	28879761	28897114	28897360	1215,1169,1121	96,98,113	1077,1180,1299	49,36,41	380	85	1.89118e-11	8.94156e-09	0.739,0.727,0.689	0.831,0.88,0.876	-0.144
N	ENSG00000140105	WARS	chr14	-	100840472	100840581	100835423	100835595	100842596	100842671	102,80,97	259,224,217	152,137,170	153,171,170	163	68	2.00953e-11	9.43277e-09	0.141,0.13,0.157	0.293,0.251,0.294	-0.137
N	ENSG00000143537	ADAM15	chr1	+	155034379	155034593	155033890	155033965	155034720	155034845	137,148,126	84,67,75	105,99,107	12,15,6	268	68	2.4484e-11	1.14108e-08	0.293,0.359,0.299	0.689,0.626,0.819	-0.394
N	ENSG00000064042	LIMCH1	chr4	+	41640948	41640984	41621204	41621457	41646516	41646643	50,31,51	152,109,114	137,155,167	148,159,108	58	85	3.50675e-11	1.6113e-08	0.325,0.294,0.396	0.576,0.588,0.694	-0.281
N	ENSG00000072849	DERL2	chr17	-	5383706	5383779	5383373	5383464	5384420	5384462	256,244,219	33,27,23	287,302,261	5,3,10	81	34	4.11821e-11	1.86598e-08	0.765,0.791,0.8	0.96,0.977,0.916	-0.166
N	ENSG00000153914	SREK1	chr5	+	65451892	65454760	65449290	65449424	65455046	65455162	1536,1499,1347	137,112,127	2120,2585,2236	96,91,91	2939	85	4.74069e-11	2.13321e-08	0.245,0.279,0.235	0.39,0.451,0.415	-0.166
N	ENSG00000108590	MED31	chr17	-	6553301	6553398	6546634	6547979	6553675	6553753	179,150,180	146,137,141	175,188,177	62,61,63	156	71	4.89039e-11	2.1855e-08	0.358,0.333,0.367	0.562,0.584,0.561	-0.216
N	ENSG00000001497	LAS1L	chrX	-	64744443	64744494	64743935	64744142	64744844	64744930	18,13,14	231,208,231	33,42,33	155,149,133	82	79	7.85444e-11	3.46269e-08	0.07,0.057,0.055	0.17,0.214,0.193	-0.132
N	ENSG00000136699	SMPD4	chr2	-	130918758	130918845	130914823	130914969	130921946	130922018	134,129,95	73,53,74	131,143,134	17,23,19	140	65	8.71363e-11	3.81569e-08	0.46,0.531,0.373	0.782,0.743,0.766	-0.309
N	ENSG00000004866	ST7	chr7	+	116774177	116774246	116771938	116772014	116776134	116776289	61,35,33	44,30,38	77,89,123	21,14,24	108	69	8.87856e-11	3.862e-08	0.47,0.427,0.357	0.701,0.802,0.766	-0.338
N	ENSG00000024526	DEPDC1	chr1	-	68947728	68948580	68947122	68947295	68949632	68949773	2770,2312,2499	28,30,44	902,827,930	27,42,42	923	85	9.40547e-11	4.0641e-08	0.901,0.876,0.839	0.755,0.645,0.671	0.182
N	ENSG00000198561	CTNND1	chr11	+	57556508	57556627	57529268	57529591	57563048	57563201	9,11,18	9,15,8	89,92,60	1,4,6	190	85	1.01831e-10	4.37115e-08	0.309,0.247,0.502	0.975,0.911,0.817	-0.548
N	ENSG00000140750	ARHGAP17	chr16	-	24950684	24950918	24946790	24946960	24953307	24953464	99,92,88	51,50,29	186,172,182	21,25,22	305	85	1.24691e-10	5.31744e-08	0.351,0.339,0.458	0.712,0.657,0.697	-0.306
N	ENSG00000185122	HSF1	chr8	+	145516164	145516301	145515286	145515556	145532591	145532700	114,120,91	446,404,373	53,43,33	373,400,403	208	85	1.44564e-10	6.1249e-08	0.095,0.108,0.091	0.055,0.042,0.032	0.055
N	ENSG00000214087	ARL16	chr17	-	79649520	79649705	79649063	79649179	79650042	79650156	220,202,193	246,223,153	94,113,113	232,214,249	256	85	1.46017e-10	6.14658e-08	0.229,0.231,0.295	0.119,0.149,0.131	0.119
N	ENSG00000132485	ZRANB2	chr1	-	71531360	71531435	71529019	71530820	71532458	71532617	404,408,331	254,208,186	433,414,454	117,111,132	136	85	2.0266e-10	8.47626e-08	0.499,0.551,0.527	0.698,0.7,0.683	-0.168
N	ENSG00000079805	DNM2	chr19	+	10919244	10919256	10916591	10916643	10922939	10923053	35,31,27	57,39,41	9,10,14	67,82,76	5	45	2.14926e-10	8.93201e-08	0.847,0.877,0.856	0.547,0.523,0.624	0.295
N	ENSG00000119408	NEK6	chr9	+	127055127	127055292	127020241	127020364	127064214	127064333	93,94,94	284,280,265	146,116,141	160,182,194	236	85	2.36798e-10	9.71722e-08	0.105,0.108,0.113	0.247,0.187,0.207	-0.105
N	ENSG00000074416	MGLL	chr3	-	127434695	127434773	127429418	127429508	127439895	127440014	37,25,27	212,186,161	2,3,3	136,135,134	140	83	2.53532e-10	1.03389e-07	0.094,0.074,0.09	0.009,0.013,0.013	0.074
N	ENSG00000175061	C17orf76-AS1	chr17	+	16342894	16343017	16342640	16342728	16343498	16343567	3515,3202,2908	3137,2707,2517	2124,2023,2324	2978,3131,3481	167	58	2.67347e-10	1.07676e-07	0.28,0.291,0.286	0.199,0.183,0.188	0.096
N	ENSG00000108395	TRIM37	chr17	-	57078958	57079102	57076741	57076820	57089688	57089807	245,194,210	87,53,63	251,229,226	18,13,32	202	72	2.72862e-10	1.09223e-07	0.501,0.566,0.543	0.833,0.863,0.716	-0.267
N	ENSG00000112715	VEGFA	chr6	+	43749692	43749824	43746625	43746655	43752277	43752639	1585,1331,1238	112,101,87	351,353,394	55,69,57	141	23	3.15964e-10	1.25705e-07	0.698,0.683,0.699	0.51,0.455,0.53	0.195
N	ENSG00000141504	SAT2	chr17	-	7530260	7530362	7530099	7530111	7530460	7530732	297,222,251	46,33,38	174,166,198	70,56,85	93	5	3.6189e-10	1.43104e-07	0.258,0.266,0.262	0.118,0.137,0.111	0.14
N	ENSG00000198887	SMC5	chr9	+	72961520	72961565	72938936	72939059	72961981	72962077	99,87,68	11,12,13	106,123,109	0,0,1	76	85	4.523e-10	1.76714e-07	0.91,0.89,0.854	1.0,1.0,0.992	-0.113
N	ENSG00000065882	TBC1D1	chr4	+	38053519	38053681	38051377	38051519	38055819	38055959	95,93,76	220,185,207	15,28,29	152,150,165	233	85	5.3024e-10	2.05932e-07	0.136,0.155,0.118	0.035,0.064,0.06	0.083
N	ENSG00000105223	PLD3	chr19	+	40871459	40871492	40854610	40854675	40872325	40872417	200,122,152	48,66,61	172,220,176	171,181,161	26	58	5.53427e-10	2.13665e-07	0.903,0.805,0.848	0.692,0.731,0.709	0.141
N	ENSG00000136717	BIN1	chr2	-	127815048	127815177	127808729	127808819	127816586	127816731	130,117,59	97,80,79	114,137,118	27,43,27	198	83	6.15096e-10	2.34697e-07	0.36,0.38,0.238	0.639,0.572,0.647	-0.293
N	ENSG00000188186	LAMTOR4	chr7	+	99750338	99750380	99746979	99747202	99751022	99751140	144,122,132	555,492,449	48,50,47	386,399,447	70	85	6.53709e-10	2.4798e-07	0.24,0.231,0.263	0.131,0.132,0.113	0.119
N	ENSG00000116350	SRSF4	chr1	-	29486375	29486603	29485885	29485998	29486886	29487029	44,36,48	379,289,326	71,35,60	159,169,170	299	85	6.86962e-10	2.59088e-07	0.032,0.034,0.04	0.113,0.056,0.091	-0.051
N	ENSG00000196141	SPATS2L	chr2	+	201248589	201248740	201242863	201243094	201253945	201254006	162,132,144	500,400,414	37,49,40	54,38,47	191	54	1.13524e-09	4.18482e-07	0.084,0.085,0.09	0.162,0.267,0.194	-0.121
N	ENSG00000072849	DERL2	chr17	-	5383706	5383863	5383390	5383464	5384420	5384462	407,409,340	33,27,23	431,470,406	5,3,10	160	17	1.14319e-09	4.19043e-07	0.567,0.617,0.611	0.902,0.943,0.812	-0.287
N	ENSG00000168487	BMP1	chr8	+	22056776	22056900	22054752	22054933	22058630	22058713	61,41,55	159,152,143	41,26,27	230,239,271	186	76	1.15242e-09	4.20067e-07	0.136,0.099,0.136	0.068,0.043,0.039	0.074
N	ENSG00000060138	YBX3	chr12	-	10862506	10862713	10856649	10856747	10865809	10865932	601,530,524	259,228,202	603,586,613	130,135,122	278	85	1.39005e-09	5.01084e-07	0.415,0.415,0.442	0.586,0.57,0.606	-0.163
N	ENSG00000164924	YWHAZ	chr8	-	101964156	101964536	101960841	101961128	101965077	101965111	6896,6088,5355	245,195,179	3198,3557,3493	215,204,214	393	27	1.44739e-09	5.16053e-07	0.659,0.682,0.673	0.505,0.545,0.529	0.145
N	ENSG00000072682	P4HA2	chr5	-	131562624	131562914	131554237	131554337	131563482	131563532	90,96,65	45,46,29	71,74,79	82,96,107	319	43	1.62127e-09	5.718e-07	0.212,0.22,0.232	0.105,0.094,0.091	0.125
N	ENSG00000103168	TAF1C	chr16	-	84218456	84218595	84217302	84217384	84220506	84220669	311,286,247	26,16,17	330,361,371	6,2,4	200	75	1.6143e-09	5.718e-07	0.818,0.87,0.845	0.954,0.985,0.972	-0.126
N	ENSG00000169689	STRA13	chr17	-	79977516	79977570	79977168	79977257	79977733	79977785	303,302,290	174,127,132	120,130,124	122,134,125	51	42	1.79172e-09	6.27918e-07	0.589,0.662,0.644	0.448,0.444,0.45	0.184
N	ENSG00000204576	PRR3	chr6	+	30529104	30529285	30525090	30525227	30529610	30529901	175,144,132	30,25,33	155,154,175	87,75,97	252	85	1.79963e-09	6.27918e-07	0.663,0.66,0.574	0.375,0.409,0.378	0.245
N	ENSG00000164924	YWHAZ	chr8	-	101964156	101964353	101960890	101961128	101965077	101965211	6822,6018,5299	245,195,179	3182,3527,3469	215,204,214	268	85	1.82999e-09	6.35113e-07	0.898,0.907,0.904	0.824,0.846,0.837	0.067
N	ENSG00000141524	TMC6	chr17	-	76116733	76116913	76115377	76115473	76117093	76117245	1104,1026,827	43,38,39	543,502,554	57,50,52	251	85	2.1123e-09	7.25376e-07	0.897,0.901,0.878	0.763,0.773,0.783	0.119
N	ENSG00000163681	SLMAP	chr3	+	57911571	57911661	57908615	57908750	57913022	57913674	157,109,103	70,62,58	103,122,103	21,20,15	166	85	2.15274e-09	7.35392e-07	0.535,0.474,0.476	0.715,0.757,0.779	-0.255
N	ENSG00000214087	ARL16	chr17	-	79649472	79649705	79649063	79649179	79650042	79650156	231,206,206	246,223,153	102,121,133	232,214,249	304	85	2.23905e-09	7.60893e-07	0.208,0.205,0.273	0.109,0.137,0.13	0.103
N	ENSG00000213983	AP1G2	chr14	-	24035770	24035895	24035547	24035628	24036319	24036524	998,835,775	60,48,49	339,369,352	57,45,50	185	74	2.41026e-09	8.14829e-07	0.869,0.874,0.864	0.704,0.766,0.738	0.133
N	ENSG00000198561	CTNND1	chr11	+	57556508	57556627	57529272	57529518	57558856	57559145	31,30,49	41,28,16	596,586,552	69,63,69	190	85	2.43598e-09	8.19281e-07	0.253,0.324,0.578	0.794,0.806,0.782	-0.409
N	ENSG00000103168	TAF1C	chr16	-	84218456	84218505	84217302	84217384	84220506	84220663	174,170,146	26,16,17	199,198,213	6,2,4	74	75	3.12679e-09	1.04089e-06	0.872,0.915,0.897	0.971,0.99,0.982	-0.086
N	ENSG00000133030	MPRIP	chr17	+	17083920	17083983	17083316	17083402	17088136	17088874	422,328,329	625,535,518	450,444,430	389,411,349	106	79	3.35804e-09	1.10658e-06	0.335,0.314,0.321	0.463,0.446,0.479	-0.139
N	ENSG00000116350	SRSF4	chr1	-	29486375	29486570	29485895	29485998	29486886	29486981	37,34,49	379,289,326	65,38,49	159,169,170	266	85	3.60944e-09	1.18344e-06	0.03,0.036,0.046	0.116,0.067,0.084	-0.052
N	ENSG00000093167	LRRFIP2	chr3	-	37132957	37133029	37125135	37125297	37136282	37136399	251,204,215	97,72,57	176,208,178	19,21,29	130	85	3.81284e-09	1.24388e-06	0.629,0.649,0.712	0.858,0.866,0.801	-0.178
N	ENSG00000167508	MVD	chr16	-	88723553	88723655	88722512	88722712	88723843	88723990	75,66,77	152,126,115	11,10,4	68,57,54	173	85	4.04566e-09	1.31327e-06	0.195,0.205,0.248	0.074,0.079,0.035	0.153
N	ENSG00000196557	CACNA1H	chr16	+	1262510	1262528	1261945	1262138	1263779	1263931	53,45,33	47,37,31	62,73,60	12,16,19	22	85	4.15802e-09	1.34306e-06	0.813,0.825,0.804	0.952,0.946,0.924	-0.127
N	ENSG00000139624	CERS5	chr12	-	50538551	50538752	50537734	50537840	50560883	50561091	110,92,105	55,30,58	67,77,89	85,104,114	272	85	4.66068e-09	1.49067e-06	0.385,0.489,0.361	0.198,0.188,0.196	0.218
N	ENSG00000139793	MBNL2	chr13	+	98009049	98009103	97999294	97999321	98009735	98009889	57,62,63	64,60,70	44,34,42	114,117,112	47	20	4.71833e-09	1.50174e-06	0.275,0.305,0.277	0.141,0.11,0.138	0.156
N	ENSG00000061987	MON2	chr12	+	62959793	62959811	62959016	62959160	62960101	62960230	13,11,10	46,43,25	33,28,30	21,18,23	22	85	4.86976e-09	1.54242e-06	0.522,0.497,0.607	0.859,0.857,0.834	-0.308
N	ENSG00000137693	YAP1	chr11	+	102080247	102080295	102076623	102076805	102094352	102094483	241,196,183	180,138,172	165,161,176	268,261,255	82	85	5.8057e-09	1.82997e-06	0.581,0.596,0.524	0.39,0.39,0.417	0.168
N	ENSG00000175061	C17orf76-AS1	chr17	+	16342841	16343017	16342640	16342728	16343498	16343567	5088,4538,4114	3137,2707,2517	3079,3148,3460	2978,3131,3481	220	58	7.62409e-09	2.39158e-06	0.3,0.306,0.301	0.214,0.21,0.208	0.092
N	ENSG00000081377	CDC14B	chr9	-	99271954	99272071	99262394	99266071	99277930	99278074	76,73,62	62,54,72	98,55,99	26,20,22	188	85	8.41123e-09	2.62587e-06	0.357,0.379,0.28	0.63,0.554,0.67	-0.279
N	ENSG00000135441	BLOC1S1	chr12	+	56110716	56110789	56110075	56110501	56112874	56113007	786,660,661	74,57,82	467,469,489	14,22,17	132	85	8.6056e-09	2.67376e-06	0.872,0.882,0.838	0.956,0.932,0.949	-0.082
N	ENSG00000140262	TCF12	chr15	+	57544618	57544690	57543547	57543621	57545459	57545666	87,62,86	53,61,42	39,31,37	69,81,92	112	67	9.22871e-09	2.85377e-06	0.495,0.378,0.551	0.253,0.186,0.194	0.264
N	ENSG00000183077	AFMID	chr17	+	76201683	76201819	76198801	76198832	76202026	76202131	69,58,36	69,62,60	29,40,17	108,77,101	146	24	1.11906e-08	3.44412e-06	0.141,0.133,0.09	0.042,0.079,0.027	0.072
N	ENSG00000138674	SEC31A	chr4	-	83763292	83763634	83750152	83750211	83765538	83765662	1503,1218,1139	34,17,13	1486,1491,1523	57,70,63	380	52	1.12779e-08	3.4547e-06	0.858,0.907,0.923	0.781,0.745,0.768	0.131
N	ENSG00000075413	MARK3	chr14	+	103966492	103966537	103958113	103958371	103969218	103969619	59,50,38	503,387,366	65,55,71	214,229,273	76	85	1.20183e-08	3.64724e-06	0.116,0.126,0.104	0.254,0.212,0.225	-0.115
N	ENSG00000103168	TAF1C	chr16	-	84218456	84218666	84217302	84217384	84220506	84220626	522,479,429	26,16,17	501,570,562	6,2,4	271	75	1.28204e-08	3.87265e-06	0.847,0.892,0.875	0.959,0.987,0.975	-0.102
N	ENSG00000138674	SEC31A	chr4	-	83763337	83763634	83750152	83750211	83765538	83765662	1340,1055,1026	34,17,13	1336,1343,1334	57,70,63	335	52	1.48802e-08	4.45361e-06	0.86,0.906,0.925	0.784,0.749,0.767	0.13
N	ENSG00000141569	TRIM65	chr17	-	73887893	73887959	73887357	73887428	73888091	73888266	309,236,259	31,31,33	170,196,200	59,63,47	97	64	1.68081e-08	5.00767e-06	0.868,0.834,0.838	0.655,0.672,0.737	0.159
N	ENSG00000179950	PUF60	chr8	-	144906482	144906566	144903987	144904083	144911449	144911469	796,664,672	107,97,100	597,551,637	40,32,45	82	13	1.8279e-08	5.39659e-06	0.541,0.52,0.516	0.703,0.732,0.692	-0.183
N	ENSG00000243156	MICAL3	chr22	-	18295272	18295323	18293468	18293579	18299455	18299550	1,3,1	81,71,76	13,18,13	65,56,66	88	85	1.86896e-08	5.49297e-06	0.012,0.039,0.013	0.162,0.237,0.16	-0.165
N	ENSG00000175061	C17orf76-AS1	chr17	+	16342973	16343017	16342640	16342728	16343498	16343567	1502,1407,1268	3137,2707,2517	967,923,1058	2978,3131,3481	47	58	1.88054e-08	5.50222e-06	0.371,0.391,0.383	0.286,0.267,0.273	0.106
N	ENSG00000179950	PUF60	chr8	-	144906482	144906569	144903987	144904083	144911449	144911485	950,809,791	107,97,100	698,665,766	40,32,45	104	29	1.97975e-08	5.71561e-06	0.712,0.699,0.688	0.83,0.853,0.826	-0.137
N	ENSG00000260896	RP11-314O13.1	chr16	-	80871828	80871942	80864427	80864654	80874015	80874119	136,153,118	72,56,45	115,115,126	113,114,123	185	85	2.66471e-08	7.62564e-06	0.465,0.557,0.546	0.319,0.317,0.32	0.204
N	ENSG00000028310	BRD9	chr5	-	883465	883565	881221	881297	884052	884185	50,51,47	83,59,66	23,27,31	111,101,100	155	69	3.50894e-08	9.95425e-06	0.211,0.278,0.241	0.084,0.106,0.121	0.14
N	ENSG00000169689	STRA13	chr17	-	79977385	79977570	79977168	79977257	79977733	79977785	240,214,196	174,127,132	82,106,93	122,134,125	213	42	4.01142e-08	1.12816e-05	0.214,0.249,0.226	0.117,0.135,0.128	0.103
N	ENSG00000140105	WARS	chr14	-	100841619	100841743	100835423	100835595	100842596	100842622	199,152,146	259,224,217	205,216,242	153,171,170	129	19	4.6355e-08	1.28703e-05	0.102,0.091,0.09	0.165,0.157,0.173	-0.071
N	ENSG00000140105	WARS	chr14	-	100841619	100841743	100828044	100828258	100842596	100842622	59,38,51	23,20,17	67,77,88	7,6,5	129	19	4.6849e-08	1.29524e-05	0.274,0.219,0.306	0.585,0.654,0.722	-0.387
N	ENSG00000126787	DLGAP5	chr14	-	55615311	55615402	55614829	55615191	55617516	55617566	235,204,185	243,201,204	49,41,60	96,99,141	126	43	5.40851e-08	1.48273e-05	0.248,0.257,0.236	0.148,0.124,0.127	0.114
N	ENSG00000196498	NCOR2	chr12	-	124811954	124812179	124810736	124810916	124815390	124815444	960,746,854	45,42,41	650,624,586	70,69,63	258	47	5.87317e-08	1.59007e-05	0.795,0.764,0.791	0.628,0.622,0.629	0.157
N	ENSG00000105223	PLD3	chr19	+	40871459	40871837	40854596	40854675	40872325	40872417	1058,845,868	48,66,61	1200,1343,1333	171,181,161	436	72	5.94659e-08	1.60329e-05	0.784,0.679,0.701	0.537,0.551,0.578	0.166
N	ENSG00000117523	PRRC2C	chr1	+	171560290	171560339	171557517	171557644	171560725	171561362	258,316,283	116,91,115	214,207,249	175,159,162	84	85	5.97232e-08	1.6036e-05	0.692,0.778,0.713	0.553,0.568,0.609	0.151
N	ENSG00000170322	NFRKB	chr11	-	129763191	129763280	129762609	129762765	129764253	129764336	39,35,33	63,48,47	2,14,12	51,54,57	155	76	6.4385e-08	1.72169e-05	0.233,0.263,0.256	0.019,0.113,0.094	0.175
N	ENSG00000196141	SPATS2L	chr2	+	201242863	201243094	201194153	201194203	201248589	201248740	323,306,267	7,7,15	32,35,42	7,14,6	260	43	6.87979e-08	1.83219e-05	0.884,0.878,0.746	0.431,0.293,0.537	0.416
N	ENSG00000135318	NT5E	chr6	+	86200225	86200375	86199211	86199317	86201694	86201895	2500,2160,2162	181,158,149	1697,1679,1757	75,61,57	221	85	7.33317e-08	1.94499e-05	0.842,0.84,0.848	0.897,0.914,0.922	-0.068
N	ENSG00000131116	ZNF428	chr19	-	44112656	44112755	44111779	44112259	44118380	44118586	47,63,50	152,113,141	45,56,68	312,324,334	170	85	7.45101e-08	1.96824e-05	0.134,0.218,0.151	0.067,0.08,0.092	0.088
N	ENSG00000091409	ITGA6	chr2	+	173354212	173354386	173352853	173352956	173355751	173355850	1400,1210,1280	49,36,36	715,709,813	5,5,8	245	85	7.77982e-08	2.04682e-05	0.908,0.921,0.925	0.98,0.98,0.972	-0.059
N	ENSG00000133731	IMPA1	chr8	-	82586906	82587066	82586130	82586184	82591360	82591465	13,12,16	27,16,13	27,37,67	8,11,13	193	47	8.78527e-08	2.29285e-05	0.105,0.154,0.231	0.451,0.45,0.557	-0.323
N	ENSG00000153914	SREK1	chr5	+	65454636	65454760	65449290	65449424	65455046	65455162	97,85,110	137,112,127	144,160,143	96,91,91	195	85	1.0228e-07	2.6476e-05	0.236,0.249,0.274	0.395,0.434,0.407	-0.159
N	ENSG00000117360	PRPF3	chr1	+	150300015	150300111	150298208	150298339	150300778	150300925	214,225,145	384,340,335	251,309,261	273,270,297	170	85	1.05802e-07	2.71781e-05	0.218,0.249,0.178	0.315,0.364,0.305	-0.113
N	ENSG00000196535	MYO18A	chr17	-	27443461	27443473	27442681	27442858	27445062	27445207	47,37,41	5,2,0	10,15,15	4,9,10	10	85	1.07375e-07	2.74741e-05	0.988,0.994,1.0	0.955,0.934,0.927	0.055
N	ENSG00000072682	P4HA2	chr5	-	131562778	131562951	131554237	131554337	131563482	131563512	81,83,69	45,46,29	75,75,84	82,96,107	182	23	1.08857e-07	2.77444e-05	0.185,0.186,0.231	0.104,0.09,0.09	0.106
N	ENSG00000152601	MBNL1	chr3	+	152017193	152018156	151985828	151986881	152132729	152132900	3666,3191,2992	17,27,20	2583,2702,3072	41,55,39	1034	85	1.11615e-07	2.83366e-05	0.947,0.907,0.925	0.838,0.802,0.866	0.091
N	ENSG00000160310	PRMT2	chr21	+	48083294	48083466	48069486	48069651	48084206	48084863	219,182,161	23,9,11	350,378,439	4,11,4	243	85	1.1496e-07	2.90729e-05	0.769,0.876,0.837	0.968,0.923,0.975	-0.128
N	ENSG00000140105	WARS	chr14	-	100840472	100840602	100828044	100828258	100842596	100842622	18,21,9	23,20,17	29,23,26	7,6,5	135	19	1.38498e-07	3.46228e-05	0.099,0.129,0.069	0.368,0.35,0.423	-0.281
N	ENSG00000116698	SMG7	chr1	+	183516237	183516387	183515100	183515472	183518342	183518423	197,186,145	253,251,205	53,80,63	163,147,218	210	74	1.44681e-07	3.60304e-05	0.215,0.207,0.2	0.103,0.161,0.092	0.089
N	ENSG00000182979	MTA1	chr14	+	105915695	105915746	105905008	105905076	105916394	105916521	134,98,92	18,18,13	141,156,161	4,7,3	64	61	1.87413e-07	4.64949e-05	0.876,0.838,0.871	0.971,0.955,0.981	-0.107
N	ENSG00000033867	SLC4A7	chr3	-	27450846	27451021	27446320	27446454	27453132	27453239	395,324,285	18,10,8	250,239,309	37,35,23	246	85	2.05111e-07	5.05014e-05	0.883,0.918,0.925	0.7,0.702,0.823	0.167
N	ENSG00000015475	BID	chr22	-	18232870	18232940	18222114	18222254	18257146	18257178	103,111,96	46,45,35	117,118,132	15,17,22	66	25	2.19665e-07	5.38814e-05	0.459,0.483,0.51	0.747,0.724,0.694	-0.238
N	ENSG00000109332	UBE2D3	chr4	-	103748748	103748898	103747641	103747793	103749100	103749186	452,368,358	218,184,176	289,387,335	76,94,99	215	79	2.27891e-07	5.54821e-05	0.432,0.424,0.428	0.583,0.602,0.554	-0.152
N	ENSG00000139737	SLAIN1	chr13	+	78317150	78317300	78293666	78293806	78318417	78318567	62,56,51	63,61,45	17,25,35	62,65,79	221	85	2.27335e-07	5.54821e-05	0.275,0.261,0.304	0.095,0.129,0.146	0.157
N	ENSG00000204580	DDR1	chr6	+	30853401	30853457	30852314	30852487	30856464	30856591	90,76,69	18,18,17	29,18,28	19,15,28	98	85	2.35843e-07	5.72048e-05	0.813,0.786,0.779	0.57,0.51,0.464	0.278
N	ENSG00000089159	PXN	chr12	-	120657009	120657894	120653362	120653464	120659425	120659561	378,345,336	111,79,95	392,438,403	46,34,58	956	85	2.41095e-07	5.82619e-05	0.232,0.28,0.239	0.431,0.534,0.382	-0.199
N	ENSG00000140105	WARS	chr14	-	100841619	100841740	100835423	100835595	100842596	100842648	179,138,129	259,224,217	177,189,214	153,171,170	152	45	2.49569e-07	6.00871e-05	0.17,0.154,0.15	0.255,0.247,0.271	-0.1
N	ENSG00000214087	ARL16	chr17	-	79650042	79650156	79649063	79649179	79650565	79650764	499,419,316	8,7,14	422,401,463	37,21,39	185	85	2.62612e-07	6.27642e-05	0.966,0.965,0.912	0.84,0.898,0.845	0.087
N	ENSG00000089159	PXN	chr12	-	120654075	120654919	120653362	120653464	120659425	120659561	260,219,188	111,79,95	231,271,256	46,34,58	915	85	2.7375e-07	6.51874e-05	0.179,0.205,0.155	0.318,0.425,0.291	-0.165
N	ENSG00000173915	USMG5	chr10	-	105155502	105155789	105152127	105152223	105156165	105156198	360,329,364	232,193,159	187,181,177	206,169,168	299	26	2.97819e-07	7.0405e-05	0.119,0.129,0.166	0.073,0.085,0.084	0.057
N	ENSG00000123130	ACOT9	chrX	-	23752457	23752484	23751288	23751334	23754035	23754133	13,12,11	84,72,68	22,24,17	11,30,31	20	39	3.00596e-07	7.0805e-05	0.232,0.245,0.24	0.796,0.609,0.517	-0.402
N	ENSG00000122482	ZNF644	chr1	-	91403041	91403647	91383608	91383711	91447866	91447927	771,747,667	30,36,26	968,907,1029	13,9,21	646	54	3.18778e-07	7.48175e-05	0.682,0.634,0.682	0.862,0.894,0.804	-0.187
N	ENSG00000090487	SPG21	chr15	-	65275844	65275931	65273201	65273363	65282002	65282153	397,368,365	30,26,33	336,367,361	13,3,9	160	85	3.47527e-07	8.12728e-05	0.875,0.883,0.855	0.932,0.985,0.955	-0.086
N	ENSG00000176731	C8orf59	chr8	-	86127149	86127266	86126790	86126860	86129614	86129731	2005,1802,1546	111,85,95	1155,1079,1158	26,33,28	166	63	3.85899e-07	8.92864e-05	0.873,0.889,0.861	0.944,0.925,0.94	-0.062
N	ENSG00000158411	MITD1	chr2	-	99787805	99787892	99786997	99787115	99787972	99788109	325,257,271	119,82,91	258,228,293	50,40,39	160	85	4.1182e-07	9.46128e-05	0.592,0.625,0.613	0.733,0.752,0.8	-0.152
N	ENSG00000081377	CDC14B	chr9	-	99271954	99272071	99262394	99266071	99284787	99284885	113,102,111	81,48,72	127,98,163	26,31,30	188	85	4.11528e-07	9.46128e-05	0.387,0.49,0.411	0.688,0.588,0.711	-0.233
N	ENSG00000088305	DNMT3B	chr20	+	31394014	31394133	31390190	31390276	31395567	31397162	109,124,77	2,4,6	23,16,28	7,6,7	184	79	4.79436e-07	0.000108241	0.959,0.93,0.846	0.585,0.534,0.632	0.328
N	ENSG00000140374	ETFA	chr15	-	76520053	76520238	76518189	76518270	76523673	76523739	61,63,46	191,164,200	73,57,85	102,119,111	219	48	4.86696e-07	0.000109502	0.065,0.078,0.048	0.136,0.095,0.144	-0.061
N	ENSG00000196526	AFAP1	chr4	-	7783102	7783354	7780488	7780603	7787920	7788038	152,150,155	232,202,209	32,48,34	126,111,104	323	85	4.96381e-07	0.000110916	0.147,0.163,0.163	0.063,0.102,0.079	0.076
N	ENSG00000015475	BID	chr22	-	18226568	18226779	18222114	18222254	18257146	18257258	706,654,617	46,45,35	657,724,745	15,17,22	282	85	5.05101e-07	0.000112479	0.822,0.814,0.842	0.93,0.928,0.911	-0.097
N	ENSG00000005810	MYCBP2	chr13	-	77807290	77807398	77799569	77799689	77817193	77817295	148,103,121	27,30,17	127,135,148	4,5,10	179	85	5.16559e-07	0.000114251	0.722,0.62,0.772	0.938,0.928,0.875	-0.209
N	ENSG00000148180	GSN	chr9	+	124062333	124062404	124043747	124043840	124064240	124064445	44,48,28	119,116,81	124,166,173	176,182,218	128	85	5.58028e-07	0.000122591	0.197,0.216,0.187	0.319,0.377,0.345	-0.147
N	ENSG00000181929	PRKAG1	chr12	-	49397340	49397378	49396926	49397073	49397539	49397705	193,142,162	2,1,3	109,140,141	9,12,15	62	85	6.34492e-07	0.000138457	0.992,0.995,0.987	0.943,0.941,0.928	0.054
N	ENSG00000185619	PCGF3	chr4	+	726232	726287	724758	724899	727460	727578	761,674,594	196,168,112	453,469,467	152,187,218	96	85	6.95832e-07	0.000151336	0.775,0.78,0.824	0.725,0.69,0.655	0.103
N	ENSG00000180900	SCRIB	chr8	-	144889721	144889784	144889093	144889183	144891720	144891888	33,28,35	2,3,5	150,118,157	1,0,0	110	83	7.15064e-07	0.000155003	0.926,0.876,0.841	0.991,1.0,1.0	-0.116
N	ENSG00000169241	SLC50A1	chr1	+	155109303	155109427	155108774	155108852	155110454	155110574	387,398,315	31,39,21	176,186,200	29,36,44	181	71	7.62722e-07	0.000164786	0.83,0.8,0.855	0.704,0.67,0.641	0.157
N	ENSG00000168958	MFF	chr2	+	228207460	228207535	228205007	228205096	228220392	228220477	44,44,39	94,80,86	46,60,58	47,46,46	126	75	7.78051e-07	0.000167543	0.218,0.247,0.213	0.368,0.437,0.429	-0.185
N	ENSG00000100503	NIN	chr14	-	51223209	51225348	51221459	51221585	51226574	51227077	594,475,519	44,30,35	1074,1041,1076	30,30,36	2210	85	8.02497e-07	0.000172238	0.342,0.378,0.363	0.579,0.572,0.535	-0.201
N	ENSG00000134444	KIAA1468	chr18	+	59947592	59947675	59947006	59947089	59947878	59947942	19,21,16	8,8,3	4,2,9	15,17,14	115	48	8.20283e-07	0.000175479	0.498,0.523,0.69	0.1,0.047,0.212	0.451
N	ENSG00000160953	MUM1	chr19	+	1358586	1358692	1358392	1358463	1360134	1360597	95,109,102	77,62,55	75,69,63	98,86,107	156	64	8.31129e-07	0.000177218	0.336,0.419,0.432	0.239,0.248,0.195	0.168
N	ENSG00000204580	DDR1	chr6	+	30852314	30852487	30850704	30850760	30856464	30856591	51,59,46	80,96,52	28,36,43	13,8,4	208	49	8.77835e-07	0.000186567	0.131,0.126,0.172	0.337,0.515,0.717	-0.38
N	ENSG00000159658	EFCAB14	chr1	-	47154024	47154216	47152455	47152542	47155258	47155363	428,339,350	45,43,39	315,313,364	9,18,16	258	80	8.84224e-07	0.000187315	0.747,0.71,0.736	0.916,0.844,0.876	-0.148
N	ENSG00000131473	ACLY	chr17	-	40052872	40052902	40049285	40049427	40054001	40054092	303,253,243	37,32,26	183,197,200	52,40,62	45	84	9.07511e-07	0.000191008	0.939,0.937,0.946	0.868,0.902,0.858	0.065
N	ENSG00000187079	TEAD1	chr11	+	12900435	12900447	12886384	12886447	12901254	12901389	2,3,2	13,19,25	13,14,14	14,9,16	5	56	9.07215e-07	0.000191008	0.633,0.639,0.473	0.912,0.946,0.907	-0.34
N	ENSG00000078018	MAP2	chr2	+	210569173	210569344	210565000	210565062	210570303	210570414	51,50,47	5,5,3	155,198,174	0,1,1	212	55	9.20541e-07	0.000193127	0.726,0.722,0.803	1.0,0.981,0.978	-0.236
N	ENSG00000151292	CSNK1G3	chr5	+	122941032	122941056	122940417	122940524	122950035	122950547	23,20,12	146,113,109	27,28,31	69,61,71	34	85	9.31786e-07	0.00019486	0.283,0.307,0.216	0.495,0.534,0.522	-0.248
N	ENSG00000165501	LRR1	chr14	+	50074117	50074839	50069087	50069186	50080973	50081389	1421,1081,1199	205,193,155	857,834,899	64,61,90	793	85	9.83051e-07	0.000204271	0.426,0.375,0.453	0.589,0.594,0.517	-0.149
N	ENSG00000163806	SPDYA	chr2	+	29011523	29011675	29006772	29006844	29022064	29022165	1700,1520,1450	18,71,67	1090,1054,1269	12,11,19	203	65	1.03696e-06	0.000213434	0.968,0.873,0.874	0.967,0.968,0.955	-0.058
N	ENSG00000072501	SMC1A	chrX	-	53441706	53441819	53440181	53440385	53449440	53449677	437,405,350	42,50,37	270,299,288	12,9,12	184	85	1.11844e-06	0.000228046	0.828,0.789,0.814	0.912,0.939,0.917	-0.112
N	ENSG00000168958	MFF	chr2	+	228211941	228212100	228205007	228205096	228220392	228220477	335,245,252	94,80,86	280,302,301	47,46,46	220	75	1.1378e-06	0.000231271	0.549,0.511,0.5	0.67,0.691,0.69	-0.164
N	ENSG00000149716	ORAOV1	chr11	-	69489318	69489534	69487983	69488089	69489957	69490073	25,18,13	129,117,102	34,25,34	65,74,75	287	85	1.32371e-06	0.000267393	0.054,0.044,0.036	0.134,0.091,0.118	-0.07
N	ENSG00000172819	RARG	chr12	-	53625174	53625334	53624951	53625019	53625757	53625976	42,46,32	80,82,78	5,1,6	34,34,46	207	61	1.44746e-06	0.000290592	0.134,0.142,0.108	0.042,0.009,0.037	0.099
N	ENSG00000213024	NUP62	chr19	-	50414361	50414623	50412955	50413141	50432582	50432761	48,45,40	148,165,153	60,45,59	84,93,87	333	85	1.51882e-06	0.000303982	0.076,0.065,0.063	0.154,0.11,0.148	-0.069
N	ENSG00000054267	ARID4B	chr1	-	235323825	235323962	235318195	235318427	235324207	235324382	557,596,545	53,52,34	507,550,527	22,20,12	208	85	1.59161e-06	0.000316609	0.811,0.824,0.868	0.904,0.918,0.947	-0.089
N	ENSG00000197323	TRIM33	chr1	-	114940561	114940612	114940229	114940482	114942078	114942231	184,124,144	54,43,43	81,80,94	46,57,69	88	85	1.60517e-06	0.000318335	0.767,0.736,0.764	0.63,0.575,0.568	0.165
N	ENSG00000064115	TM7SF3	chr12	-	27132716	27132869	27129192	27129290	27133498	27133579	663,702,630	4,1,5	561,576,602	19,7,18	213	74	1.91809e-06	0.000376957	0.983,0.996,0.978	0.911,0.966,0.921	0.053
N	ENSG00000185619	PCGF3	chr4	+	726188	726287	724758	724899	727460	727578	1084,913,815	196,168,112	626,681,676	152,187,218	170	85	2.00749e-06	0.000393342	0.734,0.731,0.784	0.673,0.645,0.608	0.108
N	ENSG00000088305	DNMT3B	chr20	+	31393143	31393213	31390190	31390276	31395567	31397161	28,22,30	2,4,6	5,1,4	7,6,7	120	79	2.05157e-06	0.000400774	0.902,0.784,0.767	0.32,0.099,0.273	0.587
N	ENSG00000005810	MYCBP2	chr13	-	77692474	77692654	77672202	77673148	77695507	77695630	55,58,64	65,59,56	102,81,95	37,45,33	251	85	2.25293e-06	0.00043749	0.223,0.25,0.279	0.483,0.379,0.494	-0.201
N	ENSG00000019144	PHLDB1	chr11	+	118505639	118505769	118502875	118503013	118506110	118506266	31,23,26	138,122,90	12,4,6	94,120,114	201	85	2.60711e-06	0.000504766	0.087,0.074,0.109	0.051,0.014,0.022	0.061
N	ENSG00000090006	LTBP4	chr19	+	41117057	41117300	41116437	41116563	41117764	41117890	533,442,364	8,16,11	936,1063,1043	5,9,7	314	85	2.6347e-06	0.000508598	0.947,0.882,0.9	0.981,0.97,0.976	-0.066
N	ENSG00000196914	ARHGEF12	chr11	+	120280102	120280159	120278446	120278532	120291461	120291560	103,87,85	88,93,77	56,63,70	101,119,139	94	79	2.65201e-06	0.00051043	0.496,0.44,0.481	0.318,0.308,0.297	0.165
N	ENSG00000213024	NUP62	chr19	-	50414361	50414627	50412993	50413141	50432582	50432732	48,51,41	148,165,153	61,47,60	84,93,87	337	85	2.71645e-06	0.000521294	0.076,0.072,0.063	0.155,0.113,0.148	-0.068
N	ENSG00000215845	TSTD1	chr1	-	161008340	161008463	161007702	161007865	161008669	161008780	1025,910,755	84,66,87	388,392,387	60,57,75	194	85	2.76575e-06	0.000529199	0.842,0.858,0.792	0.739,0.751,0.693	0.103
N	ENSG00000188511	C22orf34	chr22	-	49810250	49810384	49808175	49809684	49810463	49810577	18,13,11	25,19,23	11,14,20	4,3,5	205	85	2.80916e-06	0.000535933	0.23,0.221,0.165	0.533,0.659,0.624	-0.4
N	ENSG00000135124	P2RX4	chr12	+	121654757	121654805	121647867	121648101	121654936	121655084	19,18,23	54,56,74	5,8,5	89,66,62	82	85	2.88905e-06	0.00054797	0.267,0.25,0.244	0.055,0.112,0.077	0.172
N	ENSG00000104325	DECR1	chr8	+	91017675	91018073	91013704	91013789	91029351	91029554	177,140,117	253,216,212	137,170,169	118,143,164	462	78	3.00085e-06	0.000567527	0.106,0.099,0.085	0.164,0.167,0.148	-0.063
N	ENSG00000160752	FDPS	chr1	+	155279579	155279756	155278642	155278756	155279833	155279996	818,693,693	601,583,558	329,323,358	404,436,421	248	85	3.22374e-06	0.000606166	0.318,0.289,0.299	0.218,0.202,0.226	0.087
N	ENSG00000104231	ZFAND1	chr8	-	82629483	82629523	82627221	82627349	82630416	82630459	210,175,151	134,86,94	130,141,155	41,45,38	33	36	3.3776e-06	0.000627859	0.631,0.689,0.637	0.776,0.774,0.817	-0.137
N	ENSG00000140105	WARS	chr14	-	100841619	100841687	100835423	100835595	100842596	100842644	149,122,98	259,224,217	146,147,166	153,171,170	78	41	3.37609e-06	0.000627859	0.232,0.223,0.192	0.334,0.311,0.339	-0.112
N	ENSG00000122566	HNRNPA2B1	chr7	-	26230612	26230748	26229744	26230080	26232114	26232197	606,549,533	47,50,43	537,528,516	18,24,15	198	76	3.43937e-06	0.000637524	0.832,0.808,0.826	0.92,0.894,0.93	-0.093
N	ENSG00000153113	CAST	chr5	+	96062497	96062563	96058342	96058402	96063192	96063234	8,5,4	31,28,22	14,12,10	10,10,13	36	3	3.63488e-06	0.000669957	0.021,0.015,0.015	0.104,0.091,0.06	-0.068
N	ENSG00000160310	PRMT2	chr21	+	48078656	48078832	48069486	48069651	48084206	48084857	449,372,360	23,9,11	628,658,657	4,11,4	247	85	3.66696e-06	0.000673966	0.87,0.934,0.918	0.982,0.954,0.983	-0.066
N	ENSG00000025772	TOMM34	chr20	-	43577370	43577518	43572093	43572220	43580473	43580643	1059,875,918	52,65,42	711,812,850	18,20,21	219	85	3.68732e-06	0.000675806	0.888,0.839,0.895	0.939,0.94,0.94	-0.066
N	ENSG00000116754	SRSF11	chr1	+	70697541	70697658	70694104	70694238	70697950	70698060	288,244,246	510,463,447	304,344,308	373,346,364	188	85	3.89432e-06	0.000709756	0.203,0.192,0.199	0.269,0.31,0.277	-0.087
N	ENSG00000082458	DLG3	chrX	+	69675636	69675952	69674956	69675113	69698999	69699114	155,129,142	201,155,166	46,45,37	106,100,107	387	85	4.03633e-06	0.000733588	0.145,0.155,0.158	0.087,0.09,0.071	0.07
N	ENSG00000100280	AP1B1	chr22	-	29725700	29725709	29723853	29724884	29726366	29726521	3,0,0	330,293,278	4,8,8	131,130,142	4	85	4.38527e-06	0.000794793	0.162,0.0,0.0	0.394,0.567,0.545	-0.448
N	ENSG00000160796	NBEAL2	chr3	+	47033964	47034045	47033329	47033436	47035426	47035510	60,61,62	39,18,22	9,10,12	21,14,21	140	77	4.46388e-06	0.0008068	0.458,0.651,0.608	0.191,0.282,0.239	0.335
N	ENSG00000141759	TXNL4A	chr18	-	77737597	77737701	77733512	77733856	77748239	77748536	1281,1048,1031	86,91,80	860,715,929	36,26,36	175	85	4.53351e-06	0.000814869	0.879,0.848,0.862	0.921,0.93,0.926	-0.063
N	ENSG00000134864	GGACT	chr13	-	101185816	101186028	101183809	101184855	101236078	101236251	20,8,6	64,35,48	36,28,21	40,36,40	283	85	4.55322e-06	0.000816165	0.086,0.064,0.036	0.213,0.189,0.136	-0.117
N	ENSG00000044090	CUL7	chr6	-	43015684	43015727	43014617	43014845	43015885	43015898	18,16,17	39,35,33	10,14,6	56,86,72	36	6	4.62494e-06	0.000824491	0.071,0.071,0.079	0.029,0.026,0.014	0.051
N	ENSG00000092199	HNRNPC	chr14	-	21731825	21731988	21731469	21731495	21737456	21737565	730,658,600	427,376,360	533,635,546	205,223,203	168	19	4.64221e-06	0.000825314	0.162,0.165,0.159	0.227,0.244,0.233	-0.073
N	ENSG00000160953	MUM1	chr19	+	1358586	1358699	1358392	1358463	1360134	1361031	131,141,145	77,62,55	97,104,105	98,86,107	163	64	4.70418e-06	0.000834058	0.4,0.472,0.509	0.28,0.322,0.278	0.167
N	ENSG00000140105	WARS	chr14	-	100840472	100840581	100828192	100828258	100842596	100842671	16,13,10	23,20,17	20,16,23	7,6,5	137	42	5.26691e-06	0.0009313	0.176,0.166,0.153	0.467,0.45,0.585	-0.336
N	ENSG00000166206	GABRB3	chr15	-	26870578	26870681	26866460	26866681	26874123	26874325	43,35,30	50,42,41	21,8,18	59,51,53	174	85	5.28887e-06	0.000932657	0.296,0.289,0.263	0.148,0.071,0.142	0.162
N	ENSG00000111731	C2CD5	chr12	-	22612425	22612476	22609904	22610095	22622642	22622729	21,15,18	69,48,65	23,26,25	30,19,28	83	80	5.3436e-06	0.000934729	0.227,0.231,0.211	0.425,0.569,0.463	-0.263
N	ENSG00000140988	RPS2	chr16	-	2013653	2014366	2013149	2013257	2014449	2014632	4241,4122,3667	79,78,54	2552,2741,2924	18,24,27	784	85	5.33427e-06	0.000934729	0.853,0.851,0.88	0.939,0.925,0.922	-0.067
N	ENSG00000133816	MICAL2	chr11	+	12277189	12277297	12260982	12261132	12278331	12278515	3,0,1	69,79,84	5,3,6	25,28,20	179	85	5.47603e-06	0.000955333	0.02,0.0,0.006	0.087,0.048,0.125	-0.078
N	ENSG00000073849	ST6GAL1	chr3	+	186666471	186666726	186648314	186648623	186681572	186681600	11,10,10	29,47,30	17,30,13	18,18,20	262	21	5.54154e-06	0.00096313	0.03,0.017,0.026	0.07,0.118,0.05	-0.055
N	ENSG00000158019	BRE	chr2	+	28550140	28550314	28521204	28521358	28561316	28561768	22,24,19	176,133,128	46,38,33	100,125,107	245	85	5.56302e-06	0.00096313	0.042,0.059,0.049	0.138,0.095,0.097	-0.06
N	ENSG00000148737	TCF7L2	chr10	+	114724314	114724383	114711241	114711366	114799783	114799885	51,49,31	32,22,19	17,19,21	27,25,47	124	85	5.66687e-06	0.000978164	0.522,0.604,0.528	0.301,0.343,0.234	0.259
N	ENSG00000126581	BECN1	chr17	-	40967688	40967790	40966541	40966691	40967925	40968013	104,107,144	294,284,289	49,52,76	246,260,285	169	81	5.81339e-06	0.000995555	0.145,0.153,0.193	0.087,0.087,0.113	0.068
N	ENSG00000129255	MPDU1	chr17	+	7490216	7490335	7489263	7489396	7490478	7490589	124,126,112	12,6,7	166,215,198	3,0,2	190	85	5.92237e-06	0.00101156	0.822,0.904,0.877	0.961,1.0,0.978	-0.112
N	ENSG00000100813	ACIN1	chr14	-	23559190	23559310	23550956	23551045	23559730	23559842	251,260,201	263,222,253	310,302,312	215,178,185	188	82	5.99172e-06	0.00102074	0.294,0.338,0.257	0.386,0.425,0.424	-0.115
N	ENSG00000243156	MICAL3	chr22	-	18309219	18309282	18305712	18305826	18314619	18314693	0,1,5	32,21,24	11,11,20	24,16,15	94	67	6.06735e-06	0.00103093	0.0,0.033,0.129	0.246,0.329,0.487	-0.3
N	ENSG00000152601	MBNL1	chr3	+	152174055	152174150	152165408	152165562	152177059	152177134	421,337,350	39,31,27	314,362,343	16,7,10	153	68	6.12472e-06	0.00103261	0.828,0.829,0.852	0.897,0.958,0.938	-0.095
N	ENSG00000164828	SUN1	chr7	+	891020	891119	889559	889670	891586	891680	492,433,365	22,12,20	281,303,298	4,1,1	170	85	6.11743e-06	0.00103261	0.918,0.947,0.901	0.972,0.993,0.993	-0.064
N	ENSG00000187239	FNBP1	chr9	-	132678244	132678259	132671168	132671278	132686122	132686218	48,35,33	168,151,149	19,13,22	185,199,183	16	85	6.09615e-06	0.00103261	0.603,0.552,0.541	0.353,0.258,0.39	0.232
N	ENSG00000154889	MPPE1	chr18	-	11905736	11905952	11896982	11897355	11906201	11906308	84,69,84	78,67,75	29,51,52	100,80,82	287	85	6.37432e-06	0.00107192	0.242,0.234,0.249	0.079,0.159,0.158	0.11
N	ENSG00000160752	FDPS	chr1	+	155279543	155279756	155278704	155278756	155279833	155279996	771,684,666	601,583,558	317,321,347	404,436,421	244	45	6.44546e-06	0.0010811	0.191,0.178,0.18	0.126,0.12,0.132	0.057
N	ENSG00000072682	P4HA2	chr5	-	131562778	131562914	131554237	131554337	131563482	131563550	73,70,68	45,46,29	73,77,78	82,96,107	183	61	6.58984e-06	0.00110224	0.351,0.337,0.439	0.229,0.211,0.195	0.164
N	ENSG00000131149	GSE1	chr16	+	85667519	85667738	85646821	85647004	85687883	85688056	160,171,135	21,16,10	180,269,229	5,9,4	290	85	6.9105e-06	0.00114439	0.691,0.758,0.798	0.913,0.898,0.944	-0.169
N	ENSG00000134717	BTF3L4	chr1	+	52549011	52549213	52530496	52530610	52551783	52552282	657,587,624	78,67,74	505,420,418	32,20,25	273	85	6.96662e-06	0.00114786	0.724,0.732,0.724	0.831,0.867,0.839	-0.119
N	ENSG00000115648	MLPH	chr2	+	238443206	238443290	238434243	238434448	238448990	238449089	63,68,42	13,3,6	99,158,118	2,2,1	154	85	7.11273e-06	0.00116898	0.728,0.926,0.794	0.965,0.978,0.985	-0.16
N	ENSG00000114779	ABHD14B	chr3	-	52005827	52005908	52005475	52005714	52007980	52008065	92,99,79	155,159,123	45,50,45	130,152,161	141	78	7.3371e-06	0.00120282	0.247,0.256,0.262	0.161,0.154,0.134	0.105
N	ENSG00000106080	FKBP14	chr7	-	30059828	30059920	30058611	30058739	30062280	30062432	26,19,27	10,13,7	11,9,12	27,19,22	170	85	7.41931e-06	0.00121325	0.565,0.422,0.659	0.169,0.191,0.214	0.357
N	ENSG00000151665	PIGF	chr2	-	46818941	46819064	46808423	46808730	46819613	46819722	74,64,64	137,118,111	20,25,36	108,98,113	194	85	7.44085e-06	0.00121373	0.191,0.192,0.202	0.075,0.101,0.122	0.096
N	ENSG00000147162	OGT	chrX	+	70775039	70775235	70774362	70774442	70775803	70775944	1344,1195,1161	231,183,172	2129,2381,2362	219,239,230	255	73	7.54588e-06	0.00122474	0.625,0.651,0.659	0.736,0.74,0.746	-0.096
N	ENSG00000131018	SYNE1	chr6	-	152466621	152466690	152464757	152464900	152469179	152469513	6,5,2	26,14,20	29,18,36	20,23,20	124	85	8.19005e-06	0.00132271	0.137,0.197,0.064	0.498,0.349,0.552	-0.334
N	ENSG00000221978	CCNL2	chr1	-	1326676	1326955	1326145	1326245	1328058	1328096	1096,1036,929	11,25,15	1882,1998,1956	17,5,11	296	31	8.31728e-06	0.00133994	0.913,0.813,0.866	0.921,0.977,0.949	-0.085
N	ENSG00000131263	RLIM	chrX	-	73832416	73832478	73815643	73815835	73834256	73834452	33,27,25	92,62,85	1,14,9	63,74,84	110	85	8.35276e-06	0.00134235	0.217,0.252,0.185	0.012,0.128,0.076	0.146
N	ENSG00000138750	NUP54	chr4	-	77057338	77057565	77055327	77055515	77065301	77065445	1020,917,879	22,22,33	726,665,710	8,6,3	298	85	8.44086e-06	0.00135317	0.93,0.922,0.884	0.963,0.969,0.985	-0.06
N	ENSG00000198794	SCAMP5	chr15	+	75308933	75309090	75305017	75305146	75310210	75310312	1,4,3	13,5,13	25,15,20	9,8,6	228	85	8.54648e-06	0.00136674	0.028,0.23,0.079	0.509,0.411,0.554	-0.379
N	ENSG00000130779	CLIP1	chr12	-	122831921	122832026	122825299	122826244	122837272	122837333	5,4,6	118,92,93	12,10,16	50,67,67	145	54	8.64876e-06	0.00137972	0.016,0.016,0.023	0.082,0.053,0.082	-0.054
N	ENSG00000125733	TRIP10	chr19	+	6746039	6746207	6744810	6745005	6746462	6746572	151,128,130	204,157,192	141,152,171	113,119,125	239	85	8.69808e-06	0.0013842	0.208,0.225,0.194	0.307,0.312,0.327	-0.106
N	ENSG00000217128	FNIP1	chr5	-	131046270	131046354	131044893	131044965	131052257	131052349	94,94,85	5,3,2	52,58,61	9,16,9	134	65	9.02193e-06	0.00143225	0.901,0.938,0.954	0.737,0.637,0.767	0.217
N	ENSG00000133983	COX16	chr14	-	70809374	70809446	70795890	70795953	70826235	70826448	1368,1243,1113	89,58,62	870,948,1013	106,91,79	101	56	9.3885e-06	0.00148682	0.895,0.922,0.909	0.82,0.852,0.877	0.059
N	ENSG00000164548	TRA2A	chr7	-	23561739	23562051	23561325	23561459	23571407	23571599	396,318,291	256,220,210	394,389,439	181,153,182	383	85	9.55872e-06	0.00151012	0.256,0.243,0.235	0.326,0.361,0.349	-0.101
N	ENSG00000164548	TRA2A	chr7	-	23561750	23562051	23561325	23561459	23571407	23571595	373,274,253	256,220,210	362,343,390	181,153,182	372	85	9.65402e-06	0.00151782	0.25,0.222,0.216	0.314,0.339,0.329	-0.098
N	ENSG00000145919	BOD1	chr5	-	173036240	173036437	173034801	173035295	173043202	173043361	500,511,471	15,5,12	511,583,542	3,0,2	268	85	1.06802e-05	0.00165916	0.914,0.97,0.926	0.982,1.0,0.988	-0.053
N	ENSG00000148180	GSN	chr9	+	124062342	124062404	124043747	124043840	124064240	124064445	26,33,22	119,116,81	87,95,126	176,182,218	110	85	1.09035e-05	0.00168983	0.144,0.18,0.173	0.276,0.287,0.309	-0.125
N	ENSG00000125746	EML2	chr19	-	46122079	46122201	46120887	46120955	46122317	46122449	7,13,2	77,62,64	24,14,9	44,42,34	169	61	1.10247e-05	0.00170457	0.032,0.07,0.011	0.164,0.107,0.087	-0.082
N	ENSG00000124275	MTRR	chr5	+	7873485	7873625	7870882	7871036	7875370	7875488	186,133,146	128,65,94	148,156,194	45,43,72	211	85	1.11908e-05	0.00172616	0.369,0.452,0.385	0.57,0.594,0.52	-0.159
N	ENSG00000149591	TAGLN	chr11	+	117070348	117070545	117070097	117070148	117073717	117073909	7,8,6	2,3,3	11,23,10	37,29,33	227	44	1.17631e-05	0.00179818	0.404,0.341,0.279	0.054,0.133,0.055	0.261
N	ENSG00000168958	MFF	chr2	+	228217229	228217289	228205007	228205096	228220392	228220477	126,106,111	94,80,86	106,136,118	47,46,46	96	75	1.17679e-05	0.00179818	0.512,0.509,0.502	0.638,0.698,0.667	-0.16
N	ENSG00000100227	POLDIP3	chr22	-	42997975	42998062	42995703	42995799	42998775	42999166	693,596,504	60,35,30	594,641,622	19,21,18	160	85	1.2112e-05	0.00184642	0.86,0.9,0.899	0.943,0.942,0.948	-0.058
N	ENSG00000184674	GSTT1	chr22	-	24381699	24381787	24379360	24379511	24384119	24384284	408,375,380	86,87,54	429,485,434	44,48,44	162	85	1.23667e-05	0.00188086	0.713,0.693,0.787	0.836,0.841,0.838	-0.107
N	ENSG00000117114	LPHN2	chr1	+	82452584	82452713	82450942	82451039	82456074	82457052	29,31,23	33,31,38	24,28,25	60,106,79	200	85	1.24546e-05	0.00188983	0.272,0.298,0.205	0.145,0.101,0.119	0.137
N	ENSG00000008838	MED24	chr17	-	38191168	38191225	38189597	38189709	38191369	38191602	53,50,47	77,67,75	39,33,51	142,109,125	100	85	1.33473e-05	0.00200201	0.369,0.388,0.348	0.189,0.205,0.257	0.151
N	ENSG00000169682	SPNS1	chr16	+	28995106	28995278	28994512	28994611	28995525	28995861	308,286,239	6,4,6	293,275,351	18,21,23	243	85	1.33345e-05	0.00200201	0.947,0.962,0.933	0.851,0.821,0.842	0.109
N	ENSG00000133657	ATP13A3	chr3	-	194132927	194133017	194123405	194126845	194134487	194134568	409,396,396	65,55,61	304,341,311	19,26,24	155	74	1.3264e-05	0.00200201	0.75,0.775,0.756	0.884,0.862,0.861	-0.109
N	ENSG00000089006	SNX5	chr20	-	17949017	17949100	17937576	17937681	17949342	17949623	532,506,416	74,56,82	369,356,353	32,23,21	152	85	1.41149e-05	0.00210264	0.801,0.835,0.739	0.866,0.896,0.904	-0.097
N	ENSG00000124782	RREB1	chr6	+	7240670	7240835	7229229	7232140	7246656	7247454	83,53,54	51,64,59	80,68,87	28,31,25	236	85	1.42647e-05	0.00212012	0.37,0.23,0.248	0.507,0.441,0.556	-0.219
N	ENSG00000166266	CUL5	chr11	+	107974916	107975629	107969132	107969256	107976933	107977579	1174,1080,1095	47,51,25	960,867,1055	18,12,11	784	85	1.47008e-05	0.00217997	0.73,0.697,0.826	0.853,0.887,0.912	-0.133
N	ENSG00000135506	OS9	chr12	+	58113881	58114046	58112775	58112965	58114188	58114301	1160,1069,901	301,275,248	1698,1688,1919	274,319,324	236	85	1.50009e-05	0.0022144	0.581,0.583,0.567	0.691,0.656,0.681	-0.099
N	ENSG00000164961	KIAA0196	chr8	-	126095954	126096264	126095354	126095500	126103856	126104082	440,352,348	29,13,22	459,541,488	8,11,10	381	85	1.52622e-05	0.00224788	0.772,0.858,0.779	0.928,0.916,0.916	-0.117
N	ENSG00000175348	TMEM9B	chr11	-	8983638	8983730	8977736	8977845	8985755	8986320	119,80,100	23,14,20	101,105,105	10,3,2	170	85	1.55671e-05	0.00228762	0.721,0.741,0.714	0.835,0.946,0.963	-0.189
N	ENSG00000158796	DEDD	chr1	-	161100604	161100637	161094203	161094316	161102340	161102458	79,84,64	6,12,5	88,94,102	0,1,1	52	85	1.56868e-05	0.00230004	0.956,0.92,0.954	1.0,0.994,0.994	-0.053
N	ENSG00000156795	WDYHV1	chr8	+	124447681	124447782	124442222	124442273	124448692	124448841	50,51,38	123,86,87	14,1,5	56,40,42	131	44	1.57498e-05	0.0023041	0.12,0.166,0.128	0.077,0.008,0.038	0.097
N	ENSG00000178104	PDE4DIP	chr1	-	145017880	145018002	145015859	145016011	145021111	145021167	3,1,3	2,2,2	3,8,6	52,48,47	157	49	1.71529e-05	0.00248706	0.319,0.135,0.319	0.018,0.049,0.038	0.223
N	ENSG00000188690	UROS	chr10	-	127477851	127477932	127477155	127477574	127483448	127483547	11,18,18	67,54,63	8,8,11	131,98,106	148	85	1.72106e-05	0.00248989	0.086,0.161,0.141	0.034,0.045,0.056	0.084
N	ENSG00000107679	PLEKHA1	chr10	+	124187791	124187936	124186457	124186547	124189139	124189638	2,0,2	22,30,28	7,6,13	21,14,10	214	83	1.72541e-05	0.00249065	0.034,0.0,0.027	0.114,0.143,0.335	-0.177
N	ENSG00000196498	NCOR2	chr12	-	124825147	124825297	124824839	124824989	124826368	124826620	800,653,559	17,37,22	597,646,733	8,12,7	221	85	1.88959e-05	0.00270967	0.948,0.872,0.907	0.966,0.954,0.976	-0.056
N	ENSG00000117335	CD46	chr1	+	207958963	207959027	207958415	207958451	207966863	207968858	790,649,628	18,14,7	301,300,290	10,12,24	58	29	1.93756e-05	0.00277237	0.956,0.959,0.978	0.938,0.926,0.858	0.057
N	ENSG00000132613	MTSS1L	chr16	-	70708208	70708431	70699368	70699443	70710783	70710881	1018,911,848	21,18,22	790,911,865	1,10,6	277	68	1.95753e-05	0.00279482	0.922,0.926,0.904	0.995,0.957,0.973	-0.058
N	ENSG00000148337	CIZ1	chr9	-	130950141	130950213	130942999	130943078	130952607	130952723	124,159,121	10,11,6	180,179,174	0,3,2	117	72	1.97116e-05	0.00280813	0.884,0.899,0.925	1.0,0.973,0.982	-0.082
N	ENSG00000173915	USMG5	chr10	-	105153955	105154151	105152127	105152223	105155502	105155780	14,15,17	77,93,101	17,17,26	50,43,32	267	85	2.10667e-05	0.00299464	0.055,0.049,0.051	0.098,0.112,0.206	-0.087
N	ENSG00000070718	AP3M2	chr8	+	42011995	42012054	42010463	42010623	42012133	42012195	24,22,14	65,58,43	4,6,2	43,44,54	74	55	2.16291e-05	0.0030679	0.215,0.22,0.195	0.065,0.092,0.027	0.149
N	ENSG00000104490	NCALD	chr8	-	102899368	102899455	102731814	102731876	102928036	102928086	20,12,16	21,13,17	2,0,4	13,16,19	88	13	2.20423e-05	0.00310625	0.123,0.12,0.122	0.022,0.0,0.03	0.104
N	ENSG00000169241	SLC50A1	chr1	+	155110054	155110198	155108774	155108852	155110454	155110574	889,755,721	31,39,21	433,489,469	29,36,44	201	71	2.20336e-05	0.00310625	0.91,0.872,0.924	0.841,0.828,0.79	0.082
N	ENSG00000185808	PIGP	chr21	-	38444444	38444610	38441851	38441924	38444733	38445297	121,86,131	158,117,121	47,44,48	108,97,106	218	66	2.24055e-05	0.00315063	0.188,0.182,0.247	0.116,0.121,0.121	0.086
N	ENSG00000102606	ARHGEF7	chr13	+	111861612	111861693	111857635	111857720	111862218	111862349	16,10,10	34,27,42	1,0,4	37,31,39	141	78	2.25715e-05	0.00316714	0.207,0.17,0.116	0.015,0.0,0.054	0.141
N	ENSG00000077809	GTF2I	chr7	+	74133197	74133260	74130931	74131270	74143123	74143234	217,207,186	159,124,126	223,246,216	223,267,262	112	85	2.31732e-05	0.0032446	0.509,0.559,0.528	0.431,0.412,0.385	0.123
N	ENSG00000101152	DNAJC5	chr20	+	62562461	62562535	62562203	62562375	62562817	62567384	212,185,185	226,207,166	84,107,109	153,184,184	134	85	2.32248e-05	0.00324486	0.373,0.362,0.414	0.258,0.269,0.273	0.116
N	ENSG00000164961	KIAA0196	chr8	-	126095954	126096018	126095354	126095500	126103856	126104061	134,109,121	29,13,22	154,177,145	8,11,10	114	85	2.35201e-05	0.0032791	0.775,0.862,0.804	0.935,0.923,0.915	-0.111
N	ENSG00000100319	ZMAT5	chr22	-	30150737	30150852	30144406	30144560	30162860	30162969	20,25,26	75,87,73	28,23,35	34,36,46	186	85	2.37219e-05	0.00329383	0.109,0.116,0.14	0.273,0.226,0.258	-0.131
N	ENSG00000146918	NCAPG2	chr7	-	158496340	158496393	158494512	158494629	158497414	158497457	65,39,49	32,25,22	12,16,13	21,20,24	46	36	2.38401e-05	0.00330254	0.614,0.55,0.635	0.309,0.385,0.298	0.269
N	ENSG00000116641	DOCK7	chr1	-	63010617	63010710	63009326	63009416	63018402	63018572	40,51,56	66,64,48	67,71,63	12,32,32	168	83	2.48511e-05	0.00342803	0.23,0.282,0.366	0.734,0.523,0.493	-0.291
N	ENSG00000168255	POLR2J3	chr7	-	102208456	102208631	102207443	102207530	102210281	102210371	575,480,417	44,28,30	432,384,413	48,50,66	239	78	2.51757e-05	0.00345819	0.81,0.848,0.819	0.746,0.715,0.671	0.115
N	ENSG00000196476	C20orf96	chr20	-	270199	270317	264603	264722	270899	270948	395,350,306	68,95,70	350,402,396	41,48,43	146	42	2.54999e-05	0.00349535	0.626,0.515,0.557	0.711,0.707,0.726	-0.149
N	ENSG00000188690	UROS	chr10	-	127482590	127482957	127477293	127477574	127483448	127483547	147,101,116	67,54,63	125,123,113	131,98,106	438	85	2.56437e-05	0.00350771	0.299,0.266,0.263	0.156,0.196,0.171	0.102
N	ENSG00000137177	KIF13A	chr6	-	17790102	17790141	17788006	17788106	17794479	17794626	40,35,19	20,18,12	34,52,57	9,8,3	64	85	2.66629e-05	0.00363189	0.726,0.721,0.678	0.834,0.896,0.962	-0.189
N	ENSG00000169398	PTK2	chr8	-	141958764	141958822	141935759	141935848	142011223	142011384	33,23,24	128,107,110	1,7,6	72,73,75	99	82	2.72965e-05	0.00371045	0.176,0.151,0.153	0.011,0.074,0.062	0.111
N	ENSG00000176155	CCDC57	chr17	-	80136902	80137065	80136349	80136481	80141649	80141808	319,251,237	1,5,3	178,157,194	13,9,7	234	85	2.74832e-05	0.00372806	0.991,0.948,0.966	0.833,0.864,0.91	0.099
N	ENSG00000183077	AFMID	chr17	+	76201683	76201834	76198783	76198832	76202026	76202131	64,34,43	69,62,60	34,39,25	108,77,101	179	42	2.75725e-05	0.00373242	0.179,0.114,0.144	0.069,0.106,0.055	0.069
N	ENSG00000129197	RPAIN	chr17	+	5329290	5331531	5326088	5326149	5335861	5336024	1471,1329,1299	67,63,43	1588,1726,1731	36,34,42	2281	54	2.81686e-05	0.00379735	0.342,0.333,0.417	0.511,0.546,0.494	-0.153
N	ENSG00000185480	PARPBP	chr12	+	102572369	102572548	102559506	102559661	102589728	102591298	21,19,20	36,29,22	43,25,29	15,11,18	250	85	2.88997e-05	0.00388788	0.166,0.182,0.236	0.494,0.436,0.354	-0.233
N	ENSG00000105053	VRK3	chr19	-	50512492	50512642	50510825	50511083	50519280	50519420	350,340,345	22,21,19	240,271,283	3,4,6	221	85	2.96692e-05	0.00398318	0.86,0.862,0.875	0.969,0.963,0.948	-0.094
N	ENSG00000171603	CLSTN1	chr1	-	9816538	9816568	9815171	9815367	9833329	9833452	3,0,6	382,322,321	9,13,15	291,305,310	46	85	2.97631e-05	0.00398758	0.014,0.0,0.033	0.054,0.073,0.082	-0.054
N	ENSG00000172123	SLFN12	chr17	-	33759206	33759276	33749701	33750087	33759923	33760215	52,48,35	5,2,1	35,43,49	11,11,18	126	85	3.23716e-05	0.00430173	0.875,0.942,0.959	0.682,0.725,0.647	0.241
N	ENSG00000115355	CCDC88A	chr2	-	55530204	55530288	55529007	55529208	55535944	55536159	29,26,28	35,37,43	88,72,78	49,46,49	154	85	3.27558e-05	0.00434393	0.314,0.279,0.264	0.498,0.463,0.468	-0.191
N	ENSG00000137693	YAP1	chr11	+	102080247	102080295	102076623	102076817	102094352	102094483	185,151,141	46,41,33	124,118,124	63,58,58	82	85	3.31402e-05	0.00438601	0.807,0.792,0.816	0.671,0.678,0.689	0.126
N	ENSG00000079150	FKBP7	chr2	-	179337755	179337869	179334378	179334512	179341788	179341940	19,19,13	52,58,44	13,12,20	114,120,130	185	85	3.4008e-05	0.00449174	0.144,0.131,0.12	0.05,0.044,0.066	0.078
N	ENSG00000156976	EIF4A2	chr3	+	186502750	186502890	186502352	186502485	186503671	186503840	3217,2646,2588	456,370,386	2929,3129,3148	283,314,297	211	85	3.43742e-05	0.00453093	0.74,0.742,0.73	0.807,0.801,0.81	-0.069
N	ENSG00000100227	POLDIP3	chr22	-	42997975	42998113	42995703	42995799	42998775	42998972	284,262,201	60,35,30	228,281,268	19,21,18	209	85	3.50685e-05	0.00461313	0.658,0.753,0.732	0.83,0.845,0.858	-0.13
N	ENSG00000163539	CLASP2	chr3	-	33600616	33600667	33592743	33592887	33600798	33600877	2,0,2	73,58,60	5,8,9	34,45,44	75	72	3.56766e-05	0.00468369	0.026,0.0,0.031	0.124,0.146,0.164	-0.126
N	ENSG00000185813	PCYT2	chr17	-	79865079	79865133	79864635	79864774	79865648	79865733	181,130,102	0,0,0	17,23,9	0,1,3	87	78	3.5759e-05	0.00468507	1.0,1.0,1.0	1.0,0.954,0.729	0.106
N	ENSG00000006282	SPATA20	chr17	+	48625403	48625522	48624544	48624646	48625643	48625814	11,14,21	11,10,14	6,3,5	13,11,31	190	85	3.60484e-05	0.00471352	0.309,0.385,0.402	0.171,0.109,0.067	0.25
N	ENSG00000071564	TCF3	chr19	-	1615283	1615484	1612205	1612432	1615684	1615797	265,195,223	184,148,158	150,157,156	163,190,193	272	85	3.65192e-05	0.00474655	0.31,0.292,0.306	0.223,0.205,0.202	0.093
N	ENSG00000112640	PPP2R5D	chr6	+	42976430	42976484	42976104	42976213	42976794	42976965	235,234,262	17,10,7	157,167,172	21,26,14	94	85	3.65149e-05	0.00474655	0.926,0.955,0.971	0.871,0.853,0.917	0.07
N	ENSG00000133816	MICAL2	chr11	+	12277189	12277297	12270730	12270793	12278331	12278515	3,0,1	21,19,15	4,4,9	4,8,4	150	56	3.69547e-05	0.00479361	0.051,0.0,0.024	0.272,0.157,0.457	-0.27
N	ENSG00000215845	TSTD1	chr1	-	161008340	161008484	161007702	161007865	161008669	161008740	630,572,484	84,66,87	250,256,253	60,57,75	194	64	3.73843e-05	0.00483971	0.712,0.741,0.647	0.579,0.597,0.527	0.132
N	ENSG00000066279	ASPM	chr1	-	197069560	197074315	197065127	197065294	197086918	197087113	10164,8509,8847	64,41,49	5517,5362,5971	19,13,11	4826	85	3.89081e-05	0.00500718	0.737,0.785,0.761	0.836,0.879,0.905	-0.112
N	ENSG00000176715	ACSF3	chr16	+	89167069	89167755	89160290	89160404	89169011	89169167	360,328,301	19,19,21	357,443,385	8,10,7	757	85	4.12868e-05	0.00529241	0.68,0.66,0.617	0.834,0.833,0.861	-0.19
N	ENSG00000198901	PRC1	chr15	-	91512308	91512350	91509269	91510432	91512753	91512853	68,34,53	173,170,193	43,47,52	74,80,84	70	85	4.23845e-05	0.00541186	0.323,0.195,0.25	0.414,0.416,0.429	-0.164
N	ENSG00000145919	BOD1	chr5	-	173040133	173040258	173034523	173035295	173043202	173043663	210,205,180	15,5,12	188,212,213	3,0,2	196	85	4.25797e-05	0.00542617	0.859,0.947,0.867	0.965,1.0,0.979	-0.09
N	ENSG00000040933	INPP4A	chr2	+	99165417	99165432	99163048	99163157	99169248	99169432	8,5,8	81,89,74	1,1,0	112,101,119	16	85	4.26676e-05	0.00542677	0.344,0.23,0.365	0.045,0.05,0.0	0.281
N	ENSG00000198561	CTNND1	chr11	+	57561481	57561553	57529268	57529518	57563048	57563201	1477,1349,1299	167,150,117	807,926,857	47,65,50	130	85	4.39682e-05	0.00558131	0.853,0.855,0.879	0.918,0.903,0.918	-0.051
N	ENSG00000214022	REPIN1	chr7	+	150067848	150067973	150065900	150066030	150068316	150071128	268,228,222	32,17,22	131,153,181	29,39,31	196	85	4.44417e-05	0.00563046	0.784,0.853,0.814	0.662,0.63,0.717	0.147
N	ENSG00000105223	PLD3	chr19	+	40871568	40871837	40854606	40854675	40872325	40872417	588,483,492	48,66,61	792,884,870	171,181,161	317	62	4.48454e-05	0.00567059	0.706,0.589,0.612	0.475,0.489,0.514	0.143
N	ENSG00000054282	SDCCAG8	chr1	+	243456700	243456796	243456392	243456521	243468014	243468079	7,2,5	33,31,32	13,16,12	16,28,22	143	58	4.56754e-05	0.00576437	0.079,0.026,0.06	0.248,0.188,0.181	-0.151
N	ENSG00000162039	MEIOB	chr16	-	1915778	1915836	1911985	1912117	1918107	1918185	177,143,128	36,32,34	86,110,105	5,4,15	88	71	4.6766e-05	0.00589062	0.799,0.783,0.752	0.933,0.957,0.85	-0.135
N	ENSG00000133961	NUMB	chr14	-	73750788	73751082	73749066	73749213	73753817	73754022	1328,1103,1097	54,50,60	878,910,968	22,23,19	365	85	4.6877e-05	0.00589323	0.851,0.837,0.81	0.903,0.902,0.922	-0.076
N	ENSG00000161533	ACOX1	chr17	-	73969705	73969866	73956295	73956456	73974614	73974774	73,65,64	66,72,68	40,28,38	78,72,71	232	85	4.73746e-05	0.00594432	0.288,0.249,0.256	0.158,0.125,0.164	0.115
N	ENSG00000257826	RP11-116N8.4	chr14	-	36532532	36533077	36530231	36530369	36536193	36536396	110,97,88	157,119,111	124,138,146	108,90,109	616	85	4.75827e-05	0.00594757	0.088,0.101,0.099	0.137,0.175,0.156	-0.06
N	ENSG00000089159	PXN	chr12	-	120664641	120664920	120661956	120662180	120703419	120703495	378,321,328	357,322,313	155,185,162	265,229,266	334	69	4.78053e-05	0.00596396	0.179,0.171,0.178	0.108,0.143,0.112	0.055
N	ENSG00000131791	PRKAB2	chr1	-	146632375	146632412	146630797	146631221	146633290	146633359	31,30,37	67,49,39	11,11,19	61,52,73	37	62	4.8094e-05	0.00597712	0.437,0.506,0.614	0.232,0.262,0.304	0.253
N	ENSG00000171634	BPTF	chr17	+	65871671	65871860	65870932	65871136	65882243	65882432	211,187,179	58,47,55	277,306,294	42,39,49	260	85	4.82054e-05	0.00597957	0.543,0.565,0.516	0.683,0.72,0.662	-0.147
N	ENSG00000006625	GGCT	chr7	-	30540151	30540297	30538418	30538554	30544184	30544460	1293,1111,1191	472,447,403	865,955,972	226,258,207	217	85	4.88008e-05	0.00604195	0.518,0.493,0.537	0.6,0.592,0.648	-0.097
N	ENSG00000134283	PPHLN1	chr12	+	42778741	42778798	42768664	42768876	42781257	42781337	293,276,241	87,63,50	249,243,291	42,29,31	88	73	4.90787e-05	0.00605337	0.736,0.784,0.8	0.831,0.874,0.886	-0.09
N	ENSG00000213918	DNASE1	chr16	+	3705849	3705938	3705373	3705521	3706102	3706186	62,25,37	25,30,22	7,10,12	23,35,20	156	77	4.90015e-05	0.00605337	0.55,0.291,0.454	0.131,0.124,0.228	0.271
N	ENSG00000071564	TCF3	chr19	-	1615283	1615514	1612205	1612432	1615684	1615820	326,239,273	184,148,158	193,190,197	163,190,193	302	85	4.99537e-05	0.00614968	0.333,0.312,0.327	0.25,0.22,0.223	0.093
N	ENSG00000104870	FCGRT	chr19	+	50016643	50016730	50016435	50016500	50017138	50017390	114,100,74	2,3,9	245,235,294	1,2,1	133	58	5.02644e-05	0.00617627	0.961,0.936,0.782	0.991,0.981,0.992	-0.095
N	ENSG00000116001	TIA1	chr2	-	70455475	70455594	70454866	70454954	70456395	70456450	92,69,63	30,18,29	116,122,141	16,15,19	149	44	5.08124e-05	0.00623188	0.475,0.531,0.391	0.682,0.706,0.687	-0.226
N	ENSG00000196498	NCOR2	chr12	-	124812092	124812179	124810725	124810916	124815390	124815444	213,160,162	45,42,41	158,153,141	70,69,63	122	47	5.30674e-05	0.00648406	0.646,0.595,0.604	0.465,0.461,0.463	0.152
N	ENSG00000164062	APEH	chr3	+	49712615	49712742	49711918	49712054	49713126	49713220	1107,1026,1014	31,45,36	546,589,615	39,49,30	198	85	5.38705e-05	0.00655763	0.939,0.907,0.924	0.857,0.838,0.898	0.059
N	ENSG00000169241	SLC50A1	chr1	+	155110036	155110198	155108774	155108852	155110454	155110574	1117,928,914	31,39,21	567,634,605	29,36,44	219	71	5.39792e-05	0.00655862	0.921,0.885,0.934	0.864,0.851,0.817	0.069
N	ENSG00000196586	MYO6	chr6	+	76608089	76608128	76604947	76604977	76617321	76617425	48,35,26	11,6,11	49,43,68	0,3,3	32	23	5.40854e-05	0.00655931	0.758,0.807,0.629	1.0,0.912,0.942	-0.22
N	ENSG00000153208	MERTK	chr2	+	112778180	112778231	112776989	112777099	112778998	112779158	6,4,9	65,40,76	1,0,1	86,82,91	88	85	5.51886e-05	0.00668068	0.082,0.088,0.103	0.011,0.0,0.011	0.084
N	ENSG00000178104	PDE4DIP	chr1	-	145017880	145017999	145015872	145016011	145021111	145021167	3,0,4	2,2,2	1,7,6	52,48,47	154	49	5.64196e-05	0.0068014	0.323,0.0,0.389	0.006,0.044,0.039	0.208
N	ENSG00000023330	ALAS1	chr3	+	52232687	52232864	52232159	52232271	52233225	52233456	67,62,37	156,147,139	33,20,25	143,153,127	248	85	5.64985e-05	0.0068014	0.128,0.126,0.084	0.073,0.043,0.063	0.053
N	ENSG00000196776	CD47	chr3	-	107770785	107770817	107762145	107766139	107776323	107776416	112,122,113	99,77,95	176,160,172	66,76,84	50	85	6.34342e-05	0.0075943	0.658,0.729,0.669	0.819,0.782,0.777	-0.107
N	ENSG00000157045	NTAN1	chr16	-	15141711	15141777	15141298	15141407	15149747	15149774	55,56,59	1,0,2	89,43,68	17,4,15	59	20	6.42641e-05	0.00766992	0.949,1.0,0.909	0.64,0.785,0.606	0.276
N	ENSG00000079150	FKBP7	chr2	-	179341788	179341940	179329982	179330658	179343005	179343226	118,130,103	11,13,9	213,256,284	9,7,6	223	85	6.58359e-05	0.00783868	0.803,0.792,0.814	0.9,0.933,0.947	-0.124
N	ENSG00000127603	MACF1	chr1	+	39844132	39844195	39838150	39838268	39844874	39845116	210,135,153	34,22,13	119,141,161	4,7,8	112	85	6.77541e-05	0.00803773	0.824,0.823,0.899	0.958,0.939,0.939	-0.097
N	ENSG00000101104	PABPC1L	chr20	+	43565534	43565617	43565277	43565371	43566701	43566832	40,39,52	18,16,15	36,19,20	44,14,28	152	85	6.86373e-05	0.00809833	0.554,0.577,0.66	0.314,0.431,0.285	0.254
N	ENSG00000105339	DENND3	chr8	+	142154246	142154358	142148120	142148236	142160932	142161052	84,65,76	13,12,20	122,101,110	11,5,4	183	85	7.07332e-05	0.00831554	0.75,0.716,0.638	0.837,0.904,0.927	-0.188
N	ENSG00000129197	RPAIN	chr17	+	5329290	5329619	5326088	5326149	5335861	5336196	370,313,286	67,63,43	359,400,396	36,34,42	369	54	7.13029e-05	0.00835417	0.447,0.421,0.493	0.593,0.633,0.58	-0.148
N	ENSG00000065427	KARS	chr16	-	75678180	75678360	75675461	75675621	75681361	75681553	787,604,575	19,12,16	414,413,408	4,0,1	251	85	7.14458e-05	0.00835417	0.933,0.945,0.924	0.972,1.0,0.993	-0.054
N	ENSG00000136717	BIN1	chr2	-	127808729	127808819	127808377	127808488	127815048	127815177	171,116,110	1,4,1	105,104,111	9,10,9	166	85	7.1793e-05	0.00837975	0.989,0.937,0.983	0.857,0.842,0.863	0.116
N	ENSG00000124788	ATXN1	chr6	-	16753463	16753578	16658006	16658132	16761528	16761707	128,103,89	20,24,22	123,147,162	11,15,7	186	85	7.4221e-05	0.00864767	0.745,0.662,0.649	0.836,0.817,0.914	-0.17
N	ENSG00000126790	L3HYPDH	chr14	-	59941156	59941244	59939688	59939808	59942586	59942724	14,14,10	21,15,18	61,42,50	13,25,19	162	85	7.58351e-05	0.00881999	0.259,0.329,0.226	0.711,0.469,0.58	-0.315
N	ENSG00000143537	ADAM15	chr1	+	155034051	155034122	155033893	155033965	155034720	155034845	33,54,39	84,67,75	18,23,13	12,15,6	108	65	7.67728e-05	0.00891316	0.191,0.327,0.238	0.474,0.48,0.566	-0.255
N	ENSG00000171469	ZNF561	chr19	-	9728296	9728434	9727720	9727847	9728766	9728855	48,42,54	36,30,24	13,22,20	22,38,33	206	82	8.06536e-05	0.00928114	0.347,0.358,0.472	0.19,0.187,0.194	0.202
N	ENSG00000110066	SUV420H1	chr11	-	67947598	67947667	67942484	67942650	67953247	67953395	227,176,177	34,36,41	232,262,236	18,25,25	124	85	8.08995e-05	0.00929305	0.821,0.77,0.747	0.898,0.878,0.866	-0.101
N	ENSG00000106682	EIF4H	chr7	+	73604576	73604636	73604151	73604248	73609070	73609208	295,255,255	98,76,80	121,97,117	59,59,67	106	85	8.228e-05	0.00937907	0.707,0.729,0.719	0.622,0.569,0.583	0.127
N	ENSG00000126460	PRRG2	chr19	+	50086631	50086974	50086463	50086561	50087169	50087209	134,81,95	0,1,0	4,11,10	0,0,1	362	33	8.31583e-05	0.00945267	1.0,0.881,1.0	1.0,1.0,0.477	0.135
N	ENSG00000196498	NCOR2	chr12	-	124825147	124825240	124824839	124824989	124826368	124826601	387,305,265	17,37,22	275,285,354	8,12,7	170	85	8.50505e-05	0.00965093	0.919,0.805,0.858	0.945,0.922,0.962	-0.082
N	ENSG00000184162	NR2C2AP	chr19	-	19313278	19313384	19313139	19313207	19313599	19313690	198,209,154	7,10,10	90,108,87	11,16,13	152	60	8.5637e-05	0.00968381	0.918,0.892,0.859	0.764,0.727,0.725	0.151
N	ENSG00000124588	NQO2	chr6	+	3015763	3015877	3012777	3012908	3017117	3017219	531,464,513	111,86,79	351,283,328	33,21,43	185	85	8.55856e-05	0.00968381	0.687,0.713,0.749	0.83,0.861,0.778	-0.107
N	ENSG00000229415	SFTA3	chr14	-	36946920	36947083	36946149	36946303	36960405	36960496	298,237,248	142,138,108	704,756,799	210,228,287	233	84	8.95876e-05	0.010113	0.431,0.382,0.453	0.547,0.545,0.501	-0.109
N	ENSG00000164961	KIAA0196	chr8	-	126096076	126096264	126095354	126095500	126103856	126104032	159,153,131	29,13,22	179,204,205	8,11,10	259	85	9.04936e-05	0.0101976	0.643,0.794,0.661	0.88,0.859,0.871	-0.171
N	ENSG00000088298	EDEM2	chr20	-	33721907	33721958	33719444	33719586	33722540	33722752	18,12,7	52,55,54	4,4,4	82,74,64	88	85	9.30372e-05	0.0104482	0.251,0.174,0.111	0.045,0.05,0.057	0.128
N	ENSG00000140104	C14orf79	chr14	+	105455968	105456044	105455279	105455425	105457827	105457957	37,27,34	16,7,9	17,28,18	20,27,18	138	85	9.36397e-05	0.0104978	0.588,0.704,0.699	0.344,0.39,0.381	0.292
N	ENSG00000100281	HMGXB4	chr22	+	35659974	35660089	35659788	35659867	35660640	35661596	216,195,189	134,85,84	97,91,112	90,85,89	173	72	9.49177e-05	0.0106046	0.402,0.488,0.484	0.31,0.308,0.344	0.137
N	ENSG00000140995	DEF8	chr16	+	90015824	90016046	90015182	90015222	90020650	90020784	50,55,49	113,76,67	46,59,51	45,34,51	241	33	9.95499e-05	0.0110653	0.057,0.09,0.091	0.123,0.192,0.12	-0.066
N	ENSG00000164751	PEX2	chr8	-	77900542	77900574	77898422	77898532	77912225	77912368	137,144,126	64,45,62	94,144,126	14,30,33	50	85	9.99584e-05	0.0110918	0.784,0.845,0.776	0.919,0.891,0.867	-0.091
N	ENSG00000066827	ZFAT	chr8	-	135577229	135577395	135545076	135545215	135577575	135577664	0,4,5	56,50,45	12,11,14	38,47,50	234	82	0.000100218	0.0111017	0.0,0.027,0.037	0.1,0.076,0.089	-0.067
N	ENSG00000182912	C21orf90	chr21	+	45938141	45938215	45937098	45937718	45938510	45938639	21,19,18	19,18,19	8,11,16	28,43,33	134	85	0.000103166	0.0114089	0.412,0.401,0.375	0.153,0.14,0.235	0.22
N	ENSG00000147813	NAPRT1	chr8	-	144657155	144657263	144656955	144657070	144657592	144657695	485,410,398	7,2,3	279,282,247	3,15,11	179	85	0.000106077	0.011711	0.971,0.99,0.984	0.978,0.899,0.914	0.051
N	ENSG00000101004	NINL	chr20	-	25456678	25457725	25450626	25450731	25460796	25460903	555,483,519	7,7,5	910,958,1002	2,4,0	1118	85	0.000107038	0.0117773	0.858,0.84,0.888	0.972,0.948,1.0	-0.111
N	ENSG00000087448	KLHL42	chr12	+	27950179	27950282	27944640	27944834	27950647	27951089	29,25,24	39,35,36	4,9,23	59,50,41	174	85	0.000109787	0.0120391	0.266,0.259,0.246	0.032,0.081,0.215	0.148
N	ENSG00000004866	ST7	chr7	+	116738666	116738869	116593556	116593745	116739815	116739898	10,6,3	68,62,52	27,26,21	61,93,78	265	76	0.000110125	0.0120391	0.04,0.027,0.016	0.113,0.074,0.072	-0.059
N	ENSG00000111237	VPS29	chr12	-	110936624	110936664	110933816	110934008	110937261	110937351	38,22,21	23,17,21	11,14,18	40,29,33	64	83	0.000110156	0.0120391	0.682,0.627,0.565	0.263,0.385,0.414	0.271
N	ENSG00000111196	MAGOHB	chr12	-	10761696	10761982	10760452	10760535	10762429	10762540	101,71,71	172,157,126	83,73,74	70,88,88	348	76	0.00011144	0.0121387	0.114,0.09,0.11	0.206,0.153,0.155	-0.067
N	ENSG00000091039	OSBPL8	chr12	-	76853638	76853675	76844630	76844768	76881289	76881398	30,17,18	68,63,39	12,13,8	81,83,76	60	85	0.000112039	0.0121674	0.385,0.277,0.395	0.173,0.182,0.13	0.191
N	ENSG00000092841	MYL6	chr12	+	56553281	56553406	56552467	56552495	56553758	56553932	82,62,55	75,96,86	86,76,75	47,60,58	132	21	0.000112184	0.0121674	0.148,0.093,0.092	0.225,0.168,0.171	-0.077
N	ENSG00000166734	CASC4	chr15	+	44695084	44695252	44673003	44673174	44705533	44707956	618,579,500	250,225,216	364,335,335	201,218,217	239	85	0.000112262	0.0121674	0.468,0.478,0.452	0.392,0.353,0.354	0.1
N	ENSG00000156504	FAM122B	chrX	-	133906172	133906313	133905125	133905384	133915850	133915947	333,284,267	18,21,16	207,220,234	20,39,33	212	85	0.00011262	0.012186	0.881,0.844,0.87	0.806,0.693,0.74	0.119
N	ENSG00000184916	JAG2	chr14	-	105617327	105617441	105617201	105617248	105617619	105617733	217,135,150	50,52,45	129,132,118	20,14,16	140	40	0.000116344	0.0125266	0.554,0.426,0.488	0.648,0.729,0.678	-0.196
N	ENSG00000197694	SPTAN1	chr9	+	131390203	131390221	131389664	131389777	131392599	131392654	52,55,55	25,26,30	82,71,86	14,19,18	11	48	0.00012073	0.0129348	0.901,0.902,0.889	0.962,0.942,0.954	-0.055
N	ENSG00000113369	ARRDC3	chr5	-	90672437	90672585	90671327	90671430	90674510	90674592	506,463,445	34,19,27	398,416,420	9,11,8	209	75	0.000124358	0.0132498	0.842,0.897,0.855	0.941,0.931,0.95	-0.076
N	ENSG00000102908	NFAT5	chr16	+	69680419	69680481	69660305	69660431	69680930	69681489	42,32,30	33,19,23	51,61,59	17,19,13	110	85	0.000126816	0.0134762	0.496,0.565,0.502	0.699,0.713,0.778	-0.209
N	ENSG00000061273	HDAC7	chr12	-	48186320	48186452	48185653	48185787	48187151	48187325	27,27,23	110,91,82	32,46,42	66,88,58	203	85	0.000127739	0.0135191	0.093,0.111,0.105	0.169,0.18,0.233	-0.091
N	ENSG00000184674	GSTT1	chr22	-	24381699	24381787	24379360	24379450	24384119	24384284	269,208,226	42,30,31	234,263,258	18,18,16	160	83	0.000128612	0.0135617	0.769,0.782,0.791	0.871,0.883,0.893	-0.102
N	ENSG00000028310	BRD9	chr5	-	869359	869519	865528	865696	870587	870690	328,242,255	105,91,91	234,251,226	108,153,142	231	85	0.000129224	0.0135992	0.535,0.495,0.508	0.444,0.376,0.369	0.116
N	ENSG00000165322	ARHGAP12	chr10	-	32142993	32143134	32141444	32141525	32150322	32150586	193,152,133	137,86,88	129,159,142	46,50,63	201	74	0.000132611	0.0139331	0.342,0.394,0.358	0.508,0.539,0.453	-0.135
N	ENSG00000106976	DNM1	chr9	+	131010202	131010214	131009653	131009765	131010861	131011032	10,2,6	9,5,8	16,13,17	4,1,4	10	85	0.000136505	0.0142962	0.904,0.773,0.864	0.971,0.991,0.973	-0.131
N	ENSG00000112739	PRPF4B	chr6	+	4062790	4062867	4062446	4062533	4063307	4063790	144,108,84	21,10,12	97,93,93	28,26,30	135	80	0.000139024	0.0145135	0.803,0.865,0.806	0.672,0.679,0.648	0.158
N	ENSG00000213024	NUP62	chr19	-	50430950	50431072	50410799	50413141	50432582	50432788	516,395,415	148,165,153	367,413,429	84,93,87	193	85	0.000139809	0.0145721	0.606,0.513,0.544	0.658,0.662,0.685	-0.114
N	ENSG00000111196	MAGOHB	chr12	-	10765413	10765577	10763220	10763279	10766037	10766172	24,39,39	119,108,93	43,51,41	62,80,73	202	52	0.000140199	0.0145894	0.049,0.085,0.097	0.151,0.141,0.126	-0.062
N	ENSG00000196123	KIAA0895L	chr16	-	67215460	67215600	67213943	67214569	67217164	67217855	131,115,88	44,47,38	131,202,177	30,33,39	211	85	0.000146653	0.0152367	0.545,0.496,0.483	0.638,0.711,0.646	-0.157
N	ENSG00000173818	ENDOV	chr17	+	78393385	78393520	78389449	78389621	78395627	78395762	9,5,8	27,42,30	10,12,16	15,18,15	206	85	0.000147636	0.0153145	0.121,0.047,0.099	0.216,0.216,0.306	-0.157
N	ENSG00000213066	FGFR1OP	chr6	+	167417210	167417299	167416680	167416735	167417751	167417889	100,65,71	8,7,6	36,24,42	11,13,10	127	48	0.000148351	0.0153399	0.825,0.778,0.817	0.553,0.411,0.614	0.281
N	ENSG00000160959	LRRC14	chr8	+	145744132	145744199	145743388	145743425	145744998	145745438	4,5,8	8,4,4	0,0,0	9,13,9	65	30	0.000149806	0.0154553	0.188,0.366,0.48	0.0,0.0,0.0	0.345
N	ENSG00000198718	FAM179B	chr14	+	45496501	45496677	45494985	45495075	45497378	45497532	139,119,120	6,0,9	186,214,207	0,0,1	245	83	0.000150251	0.0154628	0.887,1.0,0.819	1.0,1.0,0.986	-0.093
N	ENSG00000196141	SPATS2L	chr2	+	201303844	201304051	201283972	201284219	201305371	201305507	2247,1914,1884	1147,1067,1016	1125,1167,1223	415,425,498	278	85	0.000151859	0.0156037	0.375,0.354,0.362	0.453,0.456,0.429	-0.082
N	ENSG00000108946	PRKAR1A	chr17	+	66511127	66511260	66508590	66508689	66511534	66511717	449,460,432	754,727,695	332,278,329	667,753,782	204	85	0.000153352	0.0157324	0.199,0.209,0.206	0.172,0.133,0.149	0.053
N	ENSG00000101004	NINL	chr20	-	25459558	25459842	25450626	25450731	25460796	25460903	171,130,164	7,7,5	257,269,310	2,4,0	355	85	0.000157746	0.0161071	0.854,0.816,0.887	0.969,0.942,1.0	-0.118
N	ENSG00000133943	C14orf159	chr14	+	91636346	91636545	91633568	91633722	91639632	91639783	148,130,171	16,8,13	250,267,255	7,7,7	270	85	0.00015911	0.0162211	0.744,0.836,0.805	0.918,0.923,0.92	-0.125
N	ENSG00000155099	TMEM55A	chr8	-	92036516	92036594	92033483	92033632	92052871	92053100	16,5,10	85,78,56	3,4,11	148,132,136	142	85	0.000161133	0.0163506	0.101,0.037,0.097	0.012,0.018,0.046	0.053
N	ENSG00000172965	AC068491.1	chr2	-	112005724	112005818	111965352	111966238	112101637	112101814	126,82,81	2,3,2	47,42,46	6,6,6	170	85	0.000166262	0.0168449	0.969,0.932,0.953	0.797,0.778,0.793	0.162
N	ENSG00000104312	RIPK2	chr8	+	90775056	90775210	90769974	90770461	90777568	90777724	462,371,364	177,154,161	194,122,196	46,36,41	225	85	0.000167232	0.0169169	0.496,0.476,0.461	0.614,0.561,0.644	-0.129
N	ENSG00000026508	CD44	chr11	+	35223217	35223334	35211381	35211612	35226058	35226187	125,113,104	38,39,42	23,24,30	18,21,23	188	85	0.000168282	0.0169967	0.598,0.567,0.528	0.366,0.341,0.371	0.205
N	ENSG00000152061	RABGAP1L	chr1	+	174927027	174927310	174926593	174926686	174938413	174938524	121,112,97	55,55,43	66,91,79	11,18,21	354	85	0.000175226	0.0176708	0.346,0.328,0.351	0.59,0.548,0.475	-0.196
N	ENSG00000168591	TMUB2	chr17	+	42265274	42265377	42264639	42265111	42266302	42266667	146,121,106	26,27,19	131,124,139	48,47,55	174	85	0.000176223	0.0177439	0.733,0.686,0.732	0.571,0.563,0.552	0.155
N	ENSG00000117151	CTBS	chr1	-	85035613	85035822	85031523	85031695	85036264	85036403	247,153,154	87,54,62	155,169,185	38,32,29	280	85	0.000180553	0.0181518	0.463,0.462,0.43	0.553,0.616,0.659	-0.158
N	ENSG00000074266	EED	chr11	+	85979497	85979603	85977124	85977258	85988021	85988180	339,259,299	8,1,2	195,169,190	14,10,3	177	85	0.000181557	0.0181991	0.953,0.992,0.986	0.87,0.89,0.968	0.068
N	ENSG00000135365	PHF21A	chr11	-	45956671	45956797	45954897	45955776	45957186	45957290	15,24,22	35,27,18	9,13,11	51,45,38	197	85	0.000181581	0.0181991	0.156,0.277,0.345	0.071,0.111,0.111	0.162
N	ENSG00000196141	SPATS2L	chr2	+	201242863	201243094	201194153	201194203	201277033	201277142	257,254,228	28,32,30	26,22,36	10,9,10	260	43	0.0001841	0.0183428	0.603,0.568,0.557	0.301,0.288,0.373	0.255
N	ENSG00000139350	NEDD1	chr12	+	97301381	97301402	97301007	97301078	97303529	97303673	60,55,49	8,2,2	21,16,30	13,6,2	14	64	0.000188368	0.0187354	0.972,0.992,0.991	0.881,0.924,0.986	0.055
N	ENSG00000170776	AKAP13	chr15	+	86201767	86201821	86198647	86199018	86207793	86207986	61,53,45	45,35,42	40,57,55	16,11,20	94	85	0.00018936	0.0188055	0.551,0.578,0.492	0.693,0.824,0.713	-0.203
N	ENSG00000028116	VRK2	chr2	+	58381888	58381937	58373450	58373609	58386483	58387006	33,32,20	203,158,151	6,3,3	88,67,91	84	85	0.000191675	0.0190064	0.141,0.17,0.118	0.065,0.043,0.032	0.096
N	ENSG00000171302	CANT1	chr17	-	76996181	76996352	76993921	76994045	77005745	77005875	103,81,118	326,248,212	107,107,123	167,205,172	242	85	0.000194521	0.0192593	0.1,0.103,0.164	0.184,0.155,0.201	-0.058
N	ENSG00000088305	DNMT3B	chr20	+	31393143	31393213	31390190	31390276	31394014	31394133	82,78,85	1,2,0	11,8,9	1,1,3	120	79	0.000196009	0.0193479	0.982,0.963,1.0	0.879,0.84,0.664	0.187
N	ENSG00000170004	CHD3	chr17	+	7813756	7813909	7812460	7812656	7814164	7814213	556,518,489	17,11,13	452,503,492	5,1,4	181	42	0.000196707	0.0193875	0.884,0.916,0.897	0.954,0.992,0.966	-0.072
N	ENSG00000049246	PER3	chr1	+	7868952	7869058	7863751	7863908	7869952	7870081	364,281,285	53,39,35	377,383,348	18,36,26	177	85	0.000197654	0.0194515	0.767,0.776,0.796	0.91,0.836,0.865	-0.091
N	ENSG00000011021	CLCN6	chr1	+	11888514	11888681	11888162	11888276	11889252	11889379	65,78,66	31,33,30	106,112,173	28,23,18	238	85	0.000199438	0.019568	0.428,0.458,0.44	0.575,0.635,0.774	-0.219
N	ENSG00000105053	VRK3	chr19	-	50512492	50512546	50510825	50511083	50519280	50519420	165,169,174	22,21,19	90,143,121	3,4,6	94	85	0.000199188	0.019568	0.871,0.879,0.892	0.964,0.97,0.948	-0.08
N	ENSG00000168884	TNIP2	chr4	-	2746423	2746672	2746113	2746233	2747172	2747262	953,845,798	22,14,21	752,850,809	29,39,38	318	83	0.000200396	0.0196325	0.919,0.94,0.908	0.871,0.85,0.847	0.066
N	ENSG00000159720	ATP6V0D1	chr16	-	67478430	67478609	67477001	67477081	67514859	67515051	447,392,425	9,10,6	469,447,433	1,0,3	238	73	0.000202354	0.0197946	0.938,0.923,0.956	0.993,1.0,0.978	-0.051
N	ENSG00000073921	PICALM	chr11	-	85701292	85701442	85692914	85693046	85707868	85707972	210,165,178	35,12,25	136,154,176	8,7,5	221	85	0.000204761	0.02	0.698,0.841,0.733	0.867,0.894,0.931	-0.14
N	ENSG00000117143	UAP1	chr1	+	162562521	162562572	162560112	162560301	162567581	162567648	99,88,98	6,4,5	59,98,77	11,19,11	63	60	0.000207107	0.020199	0.94,0.954,0.949	0.836,0.831,0.87	0.102
N	ENSG00000111665	CDCA3	chr12	-	6958486	6958593	6957992	6958362	6958728	6959022	665,617,606	20,37,30	306,297,296	17,32,33	178	85	0.000207456	0.0202028	0.941,0.888,0.906	0.896,0.816,0.811	0.071
N	ENSG00000087274	ADD1	chr4	+	2928368	2928402	2927740	2927839	2929897	2931789	101,90,83	628,531,549	70,73,69	646,708,769	54	85	0.00020868	0.0202917	0.202,0.211,0.192	0.146,0.14,0.124	0.065
N	ENSG00000166833	NAV2	chr11	+	20071381	20071447	20070273	20070741	20075625	20075786	25,19,29	85,70,73	39,50,47	67,78,62	118	85	0.00020904	0.0202965	0.175,0.164,0.222	0.295,0.316,0.353	-0.134
N	ENSG00000109083	IFT20	chr17	-	26659171	26659207	26658884	26659013	26662365	26662465	145,138,120	99,90,62	77,79,105	101,85,94	58	85	0.00021796	0.021027	0.682,0.692,0.739	0.528,0.577,0.621	0.129
N	ENSG00000143393	PI4KB	chr1	-	151297220	151297393	151288115	151288985	151299746	151299853	187,181,164	97,119,106	153,165,185	148,160,176	244	85	0.000218175	0.021027	0.402,0.346,0.35	0.265,0.264,0.268	0.1
N	ENSG00000204371	EHMT2	chr6	-	31856745	31856847	31856375	31856524	31857004	31857119	388,307,317	42,59,38	361,430,409	28,24,34	173	85	0.000218169	0.021027	0.819,0.719,0.804	0.864,0.898,0.855	-0.092
N	ENSG00000184371	CSF1	chr1	+	110465787	110466333	110464468	110464616	110466681	110466812	42,56,41	5,8,2	361,356,396	10,8,8	617	85	0.000217479	0.021027	0.536,0.491,0.739	0.833,0.86,0.872	-0.266
N	ENSG00000175662	TOM1L2	chr17	-	17787947	17788082	17782940	17783057	17796974	17797124	299,222,239	15,5,11	352,303,414	5,4,3	206	85	0.00021784	0.021027	0.892,0.948,0.9	0.967,0.969,0.983	-0.06
N	ENSG00000114867	EIF4G1	chr3	+	184033550	184033644	184032440	184032462	184035108	184035285	22,16,13	39,27,21	7,8,3	32,47,23	100	15	0.000221293	0.021296	0.078,0.082,0.085	0.032,0.025,0.019	0.056
N	ENSG00000169764	UGP2	chr2	+	64069672	64069733	64069035	64069338	64083439	64083567	25,25,19	45,42,35	10,14,9	58,37,69	108	85	0.000221739	0.0213075	0.304,0.319,0.299	0.119,0.229,0.093	0.16
N	ENSG00000131844	MCCC2	chr5	+	70922466	70922580	70900182	70900295	70927947	70928012	602,453,522	136,93,88	274,367,349	33,38,46	158	58	0.000222408	0.0213404	0.619,0.641,0.685	0.753,0.78,0.736	-0.108
N	ENSG00000124496	TRERF1	chr6	-	42230997	42231306	42227076	42227461	42232441	42232592	291,258,252	12,12,11	136,195,168	17,17,19	380	85	0.000223551	0.0214185	0.844,0.828,0.837	0.642,0.72,0.664	0.161
N	ENSG00000172965	AC068491.1	chr2	-	112005724	112005818	111991204	111991316	112101637	112101814	128,84,81	0,4,6	47,44,48	5,6,12	170	85	0.000224796	0.0215063	1.0,0.913,0.871	0.825,0.786,0.667	0.169
N	ENSG00000115556	PLCD4	chr2	+	219498108	219498204	219496858	219497035	219498327	219498484	1,2,3	2,1,1	4,2,2	24,27,30	170	85	0.000229059	0.021882	0.2,0.5,0.6	0.077,0.036,0.032	0.385
N	ENSG00000171469	ZNF561	chr19	-	9728296	9728444	9727727	9727847	9728766	9728855	41,40,46	36,30,24	13,18,21	22,38,33	216	82	0.000235548	0.0224362	0.302,0.336,0.421	0.183,0.152,0.195	0.176
N	ENSG00000142208	AKT1	chr14	-	105259463	105259641	105258934	105259059	105261820	105261841	386,334,325	23,18,19	163,211,222	19,24,29	178	14	0.000241032	0.0228918	0.569,0.593,0.574	0.403,0.409,0.376	0.183
N	ENSG00000214022	REPIN1	chr7	+	150066830	150066957	150065897	150066030	150068316	150069331	317,269,250	32,17,22	159,221,214	29,39,31	198	85	0.000241435	0.0228967	0.81,0.872,0.83	0.702,0.709,0.748	0.118
N	ENSG00000126767	ELK1	chrX	-	47509319	47509425	47500630	47500874	47509821	47509990	218,177,176	144,128,121	112,121,135	129,139,137	177	85	0.000244553	0.023142	0.421,0.399,0.411	0.294,0.295,0.321	0.107
N	ENSG00000101052	IFT52	chr20	+	42233641	42233713	42232822	42232898	42242489	42242616	134,134,126	8,10,6	142,161,179	2,2,1	114	69	0.000244731	0.023142	0.91,0.89,0.927	0.977,0.98,0.991	-0.074
N	ENSG00000119185	ITGB1BP1	chr2	-	9547577	9547727	9546788	9547034	9548241	9548334	871,744,718	91,91,99	863,826,868	83,49,62	221	85	0.000245599	0.0231514	0.786,0.759,0.736	0.8,0.866,0.843	-0.076
N	ENSG00000169592	INO80E	chr16	+	30012532	30015978	30012249	30012361	30016541	30017095	1741,1525,1331	29,16,32	1980,2056,2070	18,11,9	3517	85	0.000245773	0.0231514	0.592,0.697,0.501	0.727,0.819,0.848	-0.201
N	ENSG00000163660	CCNL1	chr3	-	156869517	156869719	156868070	156868170	156869965	156870030	330,242,222	58,63,59	311,343,332	50,32,33	246	58	0.000252776	0.0236627	0.573,0.475,0.47	0.595,0.716,0.703	-0.165
N	ENSG00000135048	TMEM2	chr9	-	74349721	74349910	74347266	74347436	74354978	74355148	355,306,291	9,15,12	225,260,241	0,5,0	260	85	0.000254391	0.0237798	0.928,0.87,0.888	1.0,0.944,1.0	-0.086
N	ENSG00000104783	KCNN4	chr19	-	44280692	44280788	44278343	44278771	44284854	44285409	470,432,395	22,27,19	371,395,398	8,6,10	170	85	0.00025664	0.023895	0.914,0.889,0.912	0.959,0.971,0.952	-0.056
N	ENSG00000177697	CD151	chr11	+	833987	834067	832886	833026	834529	834591	22,15,12	8,13,10	2,3,2	5,13,14	116	55	0.000256723	0.023895	0.566,0.354,0.363	0.159,0.099,0.063	0.321
N	ENSG00000102287	GABRE	chrX	-	151129754	151129837	151128310	151128448	151130894	151131115	2,3,1	0,1,0	5,3,3	18,20,27	152	85	0.000259653	0.0240989	1.0,0.627,1.0	0.134,0.077,0.058	0.786
N	ENSG00000178163	ZNF518B	chr4	-	10456428	10456612	10441497	10448163	10458940	10458984	146,100,135	30,28,34	145,124,122	15,8,16	207	37	0.000260453	0.0241389	0.465,0.39,0.415	0.633,0.735,0.577	-0.225
N	ENSG00000185187	SIGIRR	chr11	-	406842	406993	405871	406538	407061	407164	237,208,212	2,9,1	101,113,97	6,10,6	222	85	0.000264356	0.0244659	0.978,0.898,0.988	0.866,0.812,0.861	0.108
N	ENSG00000146410	MTFR2	chr6	-	136568598	136568698	136565902	136566007	136570174	136570291	1,0,3	49,39,41	3,9,1	14,17,17	171	85	0.000266496	0.0245941	0.01,0.0,0.035	0.096,0.208,0.028	-0.096
N	ENSG00000268364	RP11-373A9.3	chr9	-	72833230	72833401	72831201	72831337	72872830	72873782	29,18,18	7,8,6	59,52,54	2,5,4	242	85	0.000271422	0.0248452	0.593,0.441,0.513	0.912,0.785,0.826	-0.325
N	ENSG00000196123	KIAA0895L	chr16	-	67215508	67215600	67213943	67214569	67217164	67217943	84,73,68	44,47,38	95,130,117	30,33,39	170	85	0.000271882	0.0248452	0.488,0.437,0.472	0.613,0.663,0.6	-0.16
N	ENSG00000264920	RP11-6N17.4	chr17	-	45971265	45971324	45968620	45968947	45973068	45973178	124,107,82	3,2,5	62,71,84	10,6,12	104	85	0.000271596	0.0248452	0.971,0.978,0.931	0.835,0.906,0.851	0.096
N	ENSG00000205268	PDE7A	chr8	-	66693078	66693182	66691954	66692038	66695017	66695078	11,5,8	30,27,37	4,6,1	49,46,82	136	46	0.000274052	0.0249736	0.11,0.059,0.068	0.027,0.042,0.004	0.055
N	ENSG00000011426	ANLN	chr7	+	36467915	36467969	36466524	36466637	36478812	36478899	148,118,125	446,422,357	25,38,26	144,169,177	89	80	0.000273962	0.0249736	0.23,0.201,0.239	0.135,0.168,0.117	0.083
N	ENSG00000185730	ZNF696	chr8	+	144374312	144374454	144373079	144373937	144375141	144375235	6,7,8	36,43,36	18,31,24	40,33,56	213	85	0.000275303	0.0250526	0.062,0.061,0.081	0.152,0.273,0.146	-0.122
N	ENSG00000125945	ZNF436	chr1	-	23694465	23694558	23693534	23693661	23695858	23695935	102,90,78	5,2,5	132,127,157	20,22,20	155	70	0.000276217	0.0250658	0.902,0.953,0.876	0.749,0.723,0.78	0.16
N	ENSG00000110075	PPP6R3	chr11	+	68350510	68350597	68343425	68343511	68355394	68355492	427,329,335	118,79,75	375,286,343	57,36,58	154	79	0.000280666	0.0253637	0.65,0.681,0.696	0.771,0.803,0.752	-0.1
N	ENSG00000163138	PACRGL	chr4	+	20726430	20726511	20715054	20715162	20728907	20729125	137,129,113	298,221,243	111,139,139	169,138,180	148	85	0.00028321	0.0255229	0.209,0.251,0.211	0.274,0.366,0.307	-0.092
N	ENSG00000133641	C12orf29	chr12	+	88433924	88434042	88429386	88429515	88436601	88436697	232,211,178	79,88,56	115,165,159	20,37,30	189	85	0.000287457	0.0258605	0.569,0.519,0.588	0.721,0.667,0.704	-0.139
N	ENSG00000173575	CHD2	chr15	+	93541378	93541491	93540482	93540633	93541728	93541836	24,39,48	215,198,160	50,46,62	130,138,185	184	85	0.000288704	0.0259107	0.049,0.083,0.122	0.151,0.133,0.134	-0.055
N	ENSG00000129116	PALLD	chr4	+	169798873	169799545	169753191	169753322	169812072	169812208	181,209,161	15,20,21	253,294,294	6,18,4	743	85	0.000290165	0.026006	0.58,0.545,0.467	0.828,0.651,0.894	-0.26
N	ENSG00000176623	RMDN1	chr8	-	87497100	87497190	87492505	87492561	87498712	87498799	473,349,348	68,68,70	342,322,401	37,28,44	125	44	0.000290878	0.0260342	0.71,0.644,0.636	0.765,0.802,0.762	-0.113
N	ENSG00000099204	ABLIM1	chr10	-	116233637	116233715	116232735	116232891	116247716	116247775	232,202,179	9,21,6	177,208,214	2,3,3	109	52	0.00029252	0.0261453	0.925,0.821,0.934	0.977,0.971,0.971	-0.08
N	ENSG00000160200	CBS	chr21	-	44487887	44488070	44486352	44486487	44488618	44488725	340,334,273	648,520,524	249,283,300	317,328,380	254	85	0.000294875	0.0263197	0.149,0.177,0.148	0.208,0.224,0.209	-0.056
N	ENSG00000213918	DNASE1	chr16	+	3705849	3705967	3705373	3705521	3706102	3706186	50,29,31	25,30,22	10,9,16	23,35,20	181	77	0.000297599	0.0264667	0.46,0.291,0.375	0.156,0.099,0.254	0.206
N	ENSG00000197111	PCBP2	chr12	+	53861588	53861627	53861004	53861077	53862560	53862616	257,238,225	234,228,179	181,181,202	198,267,294	13	30	0.000297739	0.0264667	0.717,0.707,0.744	0.678,0.61,0.613	0.089
N	ENSG00000172965	AC068491.1	chr2	-	112005724	112005818	111997400	111997573	112101637	112101814	146,107,101	7,3,3	48,42,50	7,11,4	170	85	0.000297107	0.0264667	0.912,0.947,0.944	0.774,0.656,0.862	0.17
N	ENSG00000250571	GLI4	chr8	+	144351529	144351690	144349606	144349654	144356873	144356972	153,190,174	2,4,4	217,213,230	13,20,14	188	41	0.000303948	0.0269452	0.943,0.912,0.905	0.784,0.699,0.782	0.165
N	ENSG00000107679	PLEKHA1	chr10	+	124187791	124187832	124186457	124186547	124189139	124191861	2,0,3	22,30,28	6,7,10	21,14,10	66	83	0.000304881	0.0269913	0.103,0.0,0.119	0.264,0.386,0.557	-0.328
N	ENSG00000196141	SPATS2L	chr2	+	201248589	201248740	201194153	201194203	201253945	201254006	100,84,114	71,54,55	38,50,40	50,51,46	149	12	0.000309582	0.0273703	0.102,0.111,0.143	0.058,0.073,0.065	0.053
N	ENSG00000099864	PALM	chr19	+	740351	740483	736018	736078	746284	746771	35,43,24	7,6,2	141,172,139	5,6,4	171	53	0.000315306	0.0278011	0.608,0.69,0.788	0.897,0.899,0.915	-0.208
N	ENSG00000113649	TCERG1	chr5	+	145889629	145889723	145888707	145888808	145890003	145890328	111,64,83	161,170,165	99,88,92	122,100,98	170	85	0.000317316	0.0278653	0.256,0.158,0.201	0.289,0.306,0.319	-0.1
N	ENSG00000141002	TCF25	chr16	+	89975373	89975491	89973650	89973730	89976998	89977071	128,113,109	229,188,211	107,97,90	283,293,253	158	54	0.0003214	0.028186	0.16,0.17,0.15	0.114,0.102,0.108	0.052
N	ENSG00000130669	PAK4	chr19	+	39658869	39658942	39616473	39616559	39660171	39660397	244,256,204	71,50,59	160,165,182	19,27,22	126	79	0.00032359	0.02834	0.683,0.762,0.684	0.841,0.793,0.838	-0.114
N	ENSG00000148399	WDR85	chr9	-	140470760	140470854	140470531	140470619	140471921	140472055	192,168,145	25,24,19	99,138,121	27,30,42	166	81	0.000327461	0.028564	0.789,0.774,0.788	0.641,0.692,0.584	0.145
N	ENSG00000101974	ATP11C	chrX	-	138813809	138813914	138808507	138811121	138820074	138820228	266,232,248	3,2,1	195,161,202	8,11,4	176	85	0.000331683	0.0288551	0.977,0.982,0.992	0.922,0.876,0.961	0.064
N	ENSG00000114779	ABHD14B	chr3	-	52005475	52005908	52003958	52004200	52007980	52008047	862,783,713	10,3,11	659,632,748	18,20,15	479	60	0.000337469	0.0293193	0.915,0.97,0.89	0.821,0.798,0.862	0.098
N	ENSG00000089159	PXN	chr12	-	120653362	120653464	120652905	120653076	120659425	120659561	160,129,153	365,318,308	75,57,90	253,274,255	173	85	0.000338987	0.0294121	0.177,0.166,0.196	0.127,0.093,0.148	0.057
N	ENSG00000129103	SUMF2	chr7	+	56141866	56141911	56140689	56140804	56142278	56142429	447,357,320	209,163,164	496,488,427	140,138,174	76	85	0.00034275	0.0296991	0.705,0.71,0.686	0.798,0.798,0.733	-0.076
N	ENSG00000130731	C16orf13	chr16	-	685611	685774	685280	685340	686093	686302	1053,968,828	43,53,48	1065,1070,1140	34,31,29	202	53	0.000343588	0.0297322	0.865,0.827,0.819	0.892,0.901,0.912	-0.065
N	ENSG00000133943	C14orf159	chr14	+	91636346	91636530	91633568	91633722	91639632	91639783	98,92,110	16,8,13	161,189,157	7,7,7	255	85	0.000347699	0.0300481	0.671,0.793,0.738	0.885,0.9,0.882	-0.155
N	ENSG00000140105	WARS	chr14	-	100841619	100841687	100828044	100828258	100842596	100842644	9,8,3	23,20,17	8,8,12	7,6,5	78	41	0.000352908	0.030458	0.171,0.174,0.085	0.375,0.412,0.558	-0.305
N	ENSG00000125812	GZF1	chr20	+	23350220	23350378	23349398	23349566	23350727	23353700	338,347,323	10,8,11	259,254,286	0,1,2	229	85	0.000363505	0.0313123	0.926,0.942,0.916	1.0,0.99,0.982	-0.063
N	ENSG00000124275	MTRR	chr5	+	7873485	7873639	7870882	7871036	7875370	7875488	385,285,299	128,65,94	288,286,341	45,43,72	225	85	0.000363767	0.0313123	0.532,0.624,0.546	0.707,0.715,0.641	-0.12
N	ENSG00000111237	VPS29	chr12	-	110936624	110936664	110933816	110934008	110937339	110937351	38,22,20	28,34,20	11,14,17	37,29,42	33	5	0.000365757	0.0314421	0.171,0.089,0.132	0.043,0.068,0.058	0.074
N	ENSG00000175066	GK5	chr3	-	141903552	141904635	141901764	141901891	141904770	141904831	62,50,55	20,23,32	46,49,61	8,12,9	1123	54	0.000376228	0.0322997	0.13,0.095,0.076	0.217,0.164,0.246	-0.109
N	ENSG00000131503	ANKHD1	chr5	+	139851823	139851880	139844251	139844361	139862164	139862252	229,185,200	28,22,19	87,129,112	27,24,24	96	81	0.000377059	0.0323285	0.873,0.876,0.899	0.731,0.819,0.797	0.1
N	ENSG00000110675	ELMOD1	chr11	+	107496122	107496258	107488830	107488932	107501142	107501288	17,9,9	3,0,2	13,18,22	16,26,18	207	85	0.000378803	0.0324354	0.699,1.0,0.649	0.25,0.221,0.334	0.514
N	ENSG00000154328	NEIL2	chr8	+	11627682	11627844	11627218	11627300	11628954	11629099	44,29,34	20,11,14	16,15,20	19,14,25	223	75	0.000382818	0.0326934	0.425,0.47,0.45	0.221,0.265,0.212	0.216
N	ENSG00000205937	RNPS1	chr16	-	2314573	2314761	2314176	2314332	2318055	2318092	1406,1185,1051	187,169,135	1025,1117,1236	93,115,97	204	30	0.000384029	0.0327111	0.525,0.508,0.534	0.618,0.588,0.652	-0.097
N	ENSG00000107282	APBA1	chr9	-	72073071	72073104	72071968	72072055	72082738	72082884	10,8,10	23,22,14	1,5,6	36,47,34	47	80	0.000384973	0.0327488	0.425,0.382,0.549	0.045,0.153,0.231	0.309
N	ENSG00000111206	FOXM1	chr12	-	2974520	2974565	2973848	2973918	2975558	2975687	107,86,117	48,36,36	67,60,93	16,4,17	54	63	0.000390045	0.0331371	0.722,0.736,0.791	0.83,0.946,0.865	-0.131
N	ENSG00000142208	AKT1	chr14	-	105259463	105259547	105258934	105259059	105261820	105262088	233,214,184	23,18,19	103,129,134	19,24,29	154	85	0.000391651	0.0332303	0.848,0.868,0.842	0.75,0.748,0.718	0.114
N	ENSG00000141699	FAM134C	chr17	-	40739851	40739882	40738782	40738909	40744073	40744180	70,44,66	8,1,0	46,43,44	17,4,8	48	85	0.000395081	0.0334454	0.939,0.987,1.0	0.827,0.95,0.907	0.081
N	ENSG00000100294	MCAT	chr22	-	43533086	43533304	43528888	43529492	43537167	43537255	422,361,351	42,26,31	210,221,235	32,37,37	285	81	0.000398227	0.0336569	0.741,0.798,0.763	0.651,0.629,0.644	0.126
N	ENSG00000167113	COQ4	chr9	+	131087421	131087518	131085294	131085426	131088057	131088160	468,403,390	17,20,12	380,363,354	26,33,28	170	85	0.000404553	0.0341358	0.932,0.91,0.942	0.88,0.846,0.863	0.065
N	ENSG00000063438	AHRR	chr5	+	376724	376831	353844	354026	422843	422889	10,16,18	0,2,0	179,208,216	0,0,0	132	39	0.00040494	0.0341358	1.0,0.703,1.0	1.0,1.0,1.0	-0.099
N	ENSG00000144535	DIS3L2	chr2	+	233063236	233063486	233028168	233028342	233075035	233075115	12,13,17	67,66,49	18,25,29	40,47,46	309	73	0.000420866	0.0353413	0.041,0.044,0.076	0.096,0.112,0.13	-0.059
N	ENSG00000257520	RP11-896J10.3	chr14	-	36946175	36946308	36942411	36943086	36960405	36960496	336,257,302	124,112,100	650,734,722	161,181,186	203	84	0.000427905	0.0358863	0.529,0.487,0.555	0.626,0.627,0.616	-0.099
N	ENSG00000141219	C17orf80	chr17	+	71238382	71238490	71231614	71233134	71239034	71239142	309,294,245	22,15,17	225,248,316	37,26,37	179	85	0.00043063	0.0360684	0.87,0.903,0.873	0.743,0.819,0.802	0.094
N	ENSG00000213024	NUP62	chr19	-	50430950	50431105	50411361	50413141	50432582	50432692	472,364,400	148,165,153	311,378,399	84,93,87	226	85	0.000436377	0.0364562	0.545,0.453,0.496	0.582,0.605,0.633	-0.109
N	ENSG00000153250	RBMS1	chr2	-	161138767	161138815	161137824	161137875	161141285	161141379	65,68,39	65,52,46	40,44,61	59,91,115	41	44	0.000435913	0.0364562	0.518,0.584,0.476	0.421,0.342,0.363	0.151
N	ENSG00000133026	MYH10	chr17	-	8479960	8479990	8473037	8473130	8480553	8480656	26,17,11	39,30,53	11,17,17	6,6,13	46	85	0.000444171	0.0370126	0.552,0.512,0.277	0.772,0.84,0.707	-0.326
N	ENSG00000150403	TMCO3	chr13	+	114188359	114188555	114174930	114175048	114201614	114201694	236,179,223	6,6,8	197,195,209	0,0,1	255	73	0.000449828	0.0374361	0.918,0.895,0.889	1.0,1.0,0.984	-0.094
N	ENSG00000233137	RP11-220I1.1	chr9	+	37084195	37084289	37080009	37080533	37086664	37087004	179,138,152	140,106,114	120,135,117	135,156,158	170	85	0.000451542	0.0374832	0.39,0.394,0.4	0.308,0.302,0.27	0.101
N	ENSG00000166833	NAV2	chr11	+	20078075	20078174	20077314	20077503	20083852	20083905	66,42,29	66,57,50	29,31,39	77,77,91	131	46	0.00046177	0.0381865	0.26,0.206,0.169	0.117,0.124,0.131	0.088
N	ENSG00000112877	CEP72	chr5	+	666055	666214	665294	665440	666978	667283	15,18,10	5,8,4	25,28,30	2,2,0	230	85	0.000465968	0.0384848	0.526,0.454,0.48	0.822,0.838,1.0	-0.4
N	ENSG00000160200	CBS	chr21	-	44476167	44476209	44473302	44474093	44476912	44476997	65,66,58	479,436,351	25,30,32	339,339,341	63	78	0.000468797	0.0386207	0.144,0.158,0.17	0.084,0.099,0.104	0.062
N	ENSG00000104728	ARHGEF10	chr8	+	1828213	1828330	1824736	1824900	1830800	1830915	50,30,30	48,33,44	89,61,61	30,33,42	188	85	0.000473634	0.0389209	0.32,0.291,0.236	0.573,0.455,0.396	-0.192
N	ENSG00000183569	SERHL2	chr22	+	42969639	42969751	42968441	42968535	42969941	42970387	5,4,4	3,1,4	2,5,9	31,18,22	183	85	0.000473434	0.0389209	0.436,0.65,0.317	0.029,0.114,0.16	0.367
N	ENSG00000172366	FAM195A	chr16	+	696471	696608	692119	692249	697416	697544	197,185,205	184,176,135	119,143,124	151,172,186	208	85	0.000476172	0.0390802	0.304,0.3,0.383	0.244,0.254,0.214	0.092
N	ENSG00000182165	TP53TG1	chr7	-	86974358	86974549	86970838	86971000	86974620	86974831	256,216,165	69,57,52	189,138,206	34,23,25	262	85	0.000479731	0.0393229	0.546,0.551,0.507	0.643,0.661,0.728	-0.143
N	ENSG00000114416	FXR1	chr3	+	180693100	180693192	180687945	180688146	180693909	180694070	308,320,315	537,462,447	179,229,259	466,497,493	170	85	0.00048404	0.0396263	0.223,0.257,0.261	0.161,0.187,0.208	0.062
N	ENSG00000074416	MGLL	chr3	-	127429418	127429508	127413817	127414033	127439895	127440006	357,311,276	51,36,36	218,228,230	21,12,10	166	85	0.000497085	0.0404406	0.782,0.816,0.797	0.842,0.907,0.922	-0.092
N	ENSG00000012822	CALCOCO1	chr12	-	54106558	54106630	54104902	54105905	54106883	54106990	13,15,11	22,15,16	22,28,30	87,91,92	130	85	0.00049612	0.0404406	0.279,0.395,0.31	0.142,0.167,0.176	0.166
N	ENSG00000090097	PCBP4	chr3	-	51995764	51996104	51995175	51995320	52001341	52001464	15,17,29	13,20,20	55,46,57	21,15,18	411	85	0.00050141	0.0406909	0.193,0.15,0.231	0.351,0.388,0.396	-0.187
N	ENSG00000145147	SLIT2	chr4	+	20526771	20526795	20525636	20525800	20530571	20530722	9,6,12	63,38,40	27,32,24	53,43,54	34	85	0.000511015	0.0412651	0.263,0.283,0.429	0.56,0.65,0.526	-0.254
N	ENSG00000182473	EXOC7	chr17	-	74087223	74087316	74085255	74085401	74090494	74090662	274,237,268	96,76,77	316,390,357	159,165,195	170	85	0.000510739	0.0412651	0.588,0.609,0.635	0.498,0.542,0.478	0.105
N	ENSG00000042088	TDP1	chr14	+	90422921	90423144	90422380	90422622	90429451	90430017	157,135,118	8,5,17	78,72,101	0,0,0	294	85	0.000515704	0.0414897	0.85,0.886,0.667	1.0,1.0,1.0	-0.199
N	ENSG00000143344	RGL1	chr1	+	183775508	183775619	183711292	183711424	183816699	183816908	17,19,14	6,4,2	154,165,195	7,15,9	182	85	0.000515138	0.0414897	0.57,0.689,0.766	0.911,0.837,0.91	-0.211
N	ENSG00000103534	TMC5	chr16	+	19498266	19498342	19492691	19492787	19498514	19498648	104,99,88	0,0,0	13,9,15	0,0,3	138	85	0.000517916	0.0415651	1.0,1.0,1.0	1.0,1.0,0.755	0.082
N	ENSG00000080503	SMARCA2	chr9	+	2170418	2170472	2161685	2161903	2181570	2181676	33,21,22	129,115,115	13,9,8	104,110,119	94	85	0.000532367	0.0426724	0.188,0.142,0.147	0.102,0.069,0.057	0.083
N	ENSG00000182718	ANXA2	chr15	-	60689456	60689537	60656627	60656722	60690141	60690172	475,496,423	10,20,14	289,363,334	3,3,2	87	24	0.00054364	0.043363	0.929,0.872,0.893	0.964,0.971,0.979	-0.073
N	ENSG00000138073	PREB	chr2	-	27354541	27354699	27353658	27354376	27354877	27354950	282,267,185	7,4,2	179,148,146	7,10,11	210	66	0.000551497	0.043936	0.927,0.955,0.967	0.889,0.823,0.807	0.11
N	ENSG00000163281	GNPDA2	chr4	-	44724100	44724259	44712969	44713154	44728490	44728562	323,354,288	9,4,6	344,365,317	0,0,2	210	65	0.000553945	0.0440234	0.917,0.965,0.937	1.0,1.0,0.98	-0.054
N	ENSG00000133195	SLC39A11	chr17	-	71087962	71088255	71084826	71084914	71088749	71088851	28,19,27	121,88,66	33,29,15	53,38,47	360	81	0.000556489	0.0440646	0.049,0.046,0.084	0.123,0.147,0.067	-0.053
N	ENSG00000135636	DYSF	chr2	+	71740369	71740462	71738936	71739051	71740845	71741051	4,5,8	33,29,16	17,20,11	17,30,15	170	85	0.000561876	0.0443834	0.057,0.079,0.2	0.333,0.25,0.268	-0.172
N	ENSG00000133612	AGAP3	chr7	+	150835229	150835400	150831486	150831655	150837065	150837203	270,219,262	12,8,10	248,255,256	1,2,4	242	85	0.000564895	0.0445679	0.888,0.906,0.902	0.989,0.978,0.957	-0.076
N	ENSG00000160828	AC004166.7	chr7	-	74301136	74301260	74300539	74300638	74303803	74303920	69,55,49	83,58,56	62,72,86	39,46,53	195	85	0.000568304	0.0447287	0.266,0.292,0.276	0.409,0.406,0.414	-0.132
N	ENSG00000233098	RP11-344E13.3	chr17	+	20790904	20791162	20771745	20771998	20795542	20795745	404,322,355	63,55,50	439,502,520	37,42,58	329	85	0.00057037	0.0448373	0.624,0.602,0.647	0.754,0.755,0.698	-0.111
N	ENSG00000151445	VIPAS39	chr14	-	77923437	77923708	77920352	77920445	77923837	77923904	50,55,38	57,53,27	30,21,34	47,62,52	317	60	0.000573293	0.0450128	0.142,0.164,0.21	0.108,0.06,0.11	0.079
N	ENSG00000115282	TTC31	chr2	+	74717151	74717254	74710448	74710537	74717370	74717600	116,114,120	7,8,6	122,125,131	16,29,17	171	82	0.000576648	0.0452218	0.888,0.872,0.906	0.785,0.674,0.787	0.14
N	ENSG00000126777	KTN1	chr14	+	56139889	56139973	56139646	56139730	56142552	56142636	251,212,228	308,261,266	275,283,276	207,228,257	138	69	0.000578999	0.0453416	0.29,0.289,0.3	0.399,0.383,0.349	-0.084
N	ENSG00000129103	SUMF2	chr7	+	56141806	56141911	56140689	56140804	56142278	56142429	229,181,165	209,163,164	255,267,229	140,138,174	176	85	0.000581577	0.0453901	0.346,0.349,0.327	0.468,0.483,0.389	-0.106
N	ENSG00000112851	ERBB2IP	chr5	+	65370929	65371058	65349233	65350779	65372143	65372236	294,234,235	5,1,3	258,246,288	13,10,12	200	85	0.000582455	0.0454044	0.962,0.99,0.971	0.894,0.913,0.911	0.068
N	ENSG00000138050	THUMPD2	chr2	-	39996040	39996233	39995563	39995641	39996849	39997259	49,58,62	84,107,108	47,62,79	67,47,68	250	71	0.000587074	0.0457098	0.142,0.133,0.14	0.166,0.273,0.248	-0.091
N	ENSG00000135837	CEP350	chr1	+	179975588	179975702	179972308	179972422	179981063	179981210	170,139,117	5,8,5	112,137,123	0,0,0	185	85	0.000591088	0.0459128	0.94,0.889,0.915	1.0,1.0,1.0	-0.085
N	ENSG00000214176	PLEKHM1P	chr17	-	62810980	62811363	62800947	62801218	62817884	62818511	159,154,143	61,69,40	100,112,119	79,71,63	454	85	0.000593659	0.0459502	0.328,0.295,0.401	0.192,0.228,0.261	0.114
N	ENSG00000123415	SMUG1	chr12	-	54581602	54581689	54577439	54577743	54582734	54582758	74,48,42	35,36,29	21,16,17	20,27,30	92	17	0.000595055	0.0460018	0.281,0.198,0.211	0.162,0.099,0.095	0.111
N	ENSG00000175662	TOM1L2	chr17	-	17786018	17786177	17782940	17783057	17796974	17797124	260,215,233	15,5,11	298,287,332	5,4,3	230	85	0.000610934	0.0471178	0.865,0.941,0.887	0.957,0.964,0.976	-0.068
N	ENSG00000154114	TBCEL	chr11	+	120924338	120924441	120918236	120918376	120957486	120957558	25,10,10	9,5,7	27,36,35	2,2,5	154	65	0.000613533	0.0472204	0.54,0.458,0.376	0.851,0.884,0.747	-0.369
N	ENSG00000079150	FKBP7	chr2	-	179334378	179334509	179330496	179330658	179343005	179343226	126,115,127	11,13,9	237,213,219	9,7,6	202	85	0.000619567	0.0473293	0.828,0.788,0.856	0.917,0.928,0.939	-0.104
N	ENSG00000102890	ELMO3	chr16	+	67233853	67233904	67233586	67233659	67234094	67234264	156,134,123	1,0,3	27,30,24	0,4,2	69	66	0.00061783	0.0473293	0.993,1.0,0.975	1.0,0.878,0.92	0.057
N	ENSG00000185480	PARPBP	chr12	+	102572369	102572548	102559506	102559661	102576326	102576405	54,45,35	26,16,19	92,50,71	6,8,17	237	72	0.000618502	0.0473293	0.387,0.461,0.359	0.823,0.655,0.559	-0.277
N	ENSG00000174915	PTDSS2	chr11	+	451384	451493	450295	450637	460186	460288	2,1,1	28,34,20	13,13,2	22,30,25	180	85	0.000620206	0.0473293	0.033,0.014,0.023	0.218,0.17,0.036	-0.118
N	ENSG00000138073	PREB	chr2	-	27354539	27354699	27353623	27354376	27354877	27354950	528,478,376	7,4,2	348,278,290	7,10,11	212	66	0.000619306	0.0473293	0.959,0.974,0.983	0.939,0.896,0.891	0.063
N	ENSG00000114867	EIF4G1	chr3	+	184033276	184033333	184032282	184032462	184035504	184035604	271,247,209	8,13,11	145,192,162	9,14,31	100	85	0.000621626	0.0473822	0.966,0.942,0.942	0.932,0.921,0.816	0.06
N	ENSG00000206530	WDR52	chr3	-	113063362	113063559	113060590	113060765	113077591	113077722	64,40,41	21,23,10	65,76,72	5,8,12	268	85	0.000625444	0.0476177	0.492,0.355,0.565	0.805,0.751,0.656	-0.267
N	ENSG00000151445	VIPAS39	chr14	-	77923437	77923756	77920352	77920445	77923837	77923915	39,47,38	57,53,27	27,17,27	47,62,52	376	71	0.000631364	0.0480124	0.114,0.143,0.21	0.098,0.049,0.089	0.077
N	ENSG00000184674	GSTT1	chr22	-	24381699	24381787	24376914	24376998	24384119	24384284	247,194,197	24,18,16	216,252,240	4,10,13	154	77	0.000636829	0.048266	0.837,0.843,0.86	0.964,0.926,0.902	-0.084
N	ENSG00000140105	WARS	chr14	-	100841619	100841687	100835423	100835595	100841847	100842588	149,122,98	2,0,2	146,147,166	15,6,9	122	85	0.000636686	0.048266	0.981,1.0,0.972	0.871,0.945,0.928	0.07
N	ENSG00000090060	PAPOLA	chr14	+	97026985	97027048	97022511	97022750	97031291	97031385	443,360,356	73,71,58	302,272,330	75,76,98	112	85	0.00064088	0.0485099	0.822,0.794,0.823	0.753,0.731,0.719	0.079
N	ENSG00000139182	CLSTN3	chr12	+	7310084	7310287	7303523	7303659	7310536	7311541	240,184,191	10,9,4	178,173,187	2,0,0	274	85	0.000644111	0.0486979	0.882,0.864,0.937	0.965,1.0,1.0	-0.094
N	ENSG00000124496	TRERF1	chr6	-	42231057	42231306	42227076	42227461	42232441	42232592	252,222,214	12,12,11	140,169,148	17,17,19	320	85	0.00064808	0.0489413	0.848,0.831,0.838	0.686,0.725,0.674	0.144
N	ENSG00000185324	CDK10	chr16	+	89755659	89755732	89753097	89753205	89756960	89757032	360,235,233	19,10,8	267,262,265	19,28,29	112	65	0.000651149	0.0490634	0.917,0.932,0.944	0.891,0.844,0.841	0.072
N	ENSG00000070269	TMEM260	chr14	+	57083900	57084015	57082661	57082745	57085311	57085481	37,47,32	5,7,10	75,70,87	5,3,2	178	77	0.000653426	0.0491743	0.762,0.744,0.581	0.866,0.91,0.95	-0.213
N	ENSG00000104164	BLOC1S6	chr15	+	45884332	45884474	45879576	45879723	45890077	45891760	264,164,182	10,7,11	153,141,171	20,11,21	213	85	0.000655305	0.0492588	0.913,0.903,0.868	0.753,0.836,0.765	0.11

## Sheet: MXE
inBoth	GeneID	geneSymbol	chr	strand	1stExonStart_0base	1stExonEnd	2ndExonStart_0base	2ndExonEnd	upstreamES	upstreamEE	downstreamES	downstreamEE	IC_KD	SC_KD	IC_CTRL	SC_CTRL	IncFormLen	SkipFormLen	P-Value	FDR	PSI_KD	PSI_CTRL	meanDeltaPSI
Y	ENSG00000103978	TMEM87A	chr15	-	42523389	42523458	42524041	42524113	42520909	42521018	42525410	42525504	38,44,53	182,168,169	142,140,170	100,118,143	130	124	0	0	0.166,0.2,0.23	0.575,0.531,0.531	-0.347
Y	ENSG00000113648	H2AFY	chr5	-	134686512	134686603	134688635	134688735	134681657	134681747	134696186	134696297	451,434,476	55,59,43	439,491,508	133,128,140	169	166	9.28013e-12	2.6054e-08	0.89,0.878,0.916	0.764,0.79,0.781	0.116
Y	ENSG00000109861	CTSC	chr11	-	88061279	88061364	88068104	88068250	88053978	88059611	88070668	88070929	1412,1467,1513	349,352,397	2009,2140,2294	317,325,310	217	156	3.68232e-08	4.13525e-05	0.744,0.75,0.733	0.82,0.826,0.842	-0.087
Y	ENSG00000079805	DNM2	chr19	+	10906736	10906875	10908055	10908194	10906047	10906115	10909161	10909248	418,452,446	26,30,28	495,482,496	73,54,79	181	181	6.90938e-07	0.000484952	0.941,0.938,0.941	0.871,0.899,0.863	0.062
N	ENSG00000156453	PCDH1	chr5	-	141236816	141237036	141242796	141244992	141232938	141234001	141248133	141248996	4440,4537,4277	72,75,57	5654,5140,5754	181,138,174	2267	291	1.89963e-08	2.6666e-05	0.888,0.886,0.906	0.8,0.827,0.809	0.081
N	ENSG00000105699	LSR	chr19	+	35753448	35753595	35757581	35757641	35749847	35749967	35757738	35757870	51,48,68	260,297,240	88,101,104	206,218,255	218	106	1.48981e-07	0.000139421	0.087,0.073,0.121	0.172,0.184,0.165	-0.08
N	ENSG00000159023	EPB41	chr1	+	29424318	29424447	29435847	29435949	29391493	29391670	29438879	29438960	43,60,55	62,85,73	19,19,24	89,66,75	189	162	5.28963e-07	0.000424304	0.373,0.377,0.392	0.155,0.198,0.215	0.191
inBoth	GeneID	geneSymbol	chr	strand	1stExonStart_0base	1stExonEnd	2ndExonStart_0base	2ndExonEnd	upstreamES	upstreamEE	downstreamES	downstreamEE	IC_No Dox	SC_No Dox	IC_DAY7	SC_DAY7	IncFormLen	SkipFormLen	PValue	FDR	PSI_No Dox	PSI_DAY7	deltaPSI
Y	ENSG00000109861	CTSC	chr11	-	88061279	88061364	88068104	88068250	88053978	88059611	88070668	88070929	1995,1654,1573	234,163,147	1450,1570,1599	370,383,376	217	156	0	0	0.86,0.879,0.885	0.738,0.747,0.754	0.128
Y	ENSG00000103978	TMEM87A	chr15	-	42523389	42523458	42524041	42524113	42520909	42521018	42525410	42525504	255,203,198	337,272,254	47,57,63	226,205,249	130	124	0	0	0.419,0.416,0.426	0.166,0.21,0.194	0.23
Y	ENSG00000113648	H2AFY	chr5	-	134686512	134686603	134688635	134688735	134681657	134681747	134696186	134696297	2642,2351,2256	368,330,321	1018,894,908	238,303,291	169	166	2.09832e-14	1.31753e-11	0.876,0.875,0.873	0.808,0.743,0.754	0.106
Y	ENSG00000079805	DNM2	chr19	+	10906736	10906875	10908055	10908194	10906047	10906115	10909161	10909248	1025,881,877	131,103,129	470,456,535	111,137,155	181	181	5.75038e-11	2.07885e-08	0.887,0.895,0.872	0.809,0.769,0.775	0.1
N	ENSG00000115648	MLPH	chr2	+	238434243	238434448	238443206	238443290	238428552	238428672	238448990	238449176	1098,966,903	62,68,42	511,547,551	99,158,118	276	154	0	0	0.908,0.888,0.923	0.742,0.659,0.723	0.198
N	ENSG00000115648	MLPH	chr2	+	238434243	238434448	238443206	238443290	238427181	238427291	238448990	238449176	683,603,550	62,69,42	287,319,335	99,157,118	276	154	0	0	0.86,0.83,0.88	0.618,0.531,0.613	0.269
N	ENSG00000115648	MLPH	chr2	+	238428552	238428672	238443206	238443290	238427181	238427291	238448990	238449176	574,520,483	62,69,42	271,293,264	99,157,118	191	154	0	0	0.882,0.859,0.903	0.688,0.601,0.643	0.237
N	ENSG00000115648	MLPH	chr2	+	238436019	238436159	238443206	238443290	238434243	238434448	238448990	238449176	1014,784,743	63,68,42	369,338,401	99,158,118	211	154	0	0	0.922,0.894,0.928	0.731,0.61,0.713	0.23
N	ENSG00000109586	GALNT7	chr4	+	174218945	174219128	174219265	174219448	174216914	174216994	174223197	174223315	43,49,28	960,899,749	133,108,142	700,831,793	242	242	0	0	0.043,0.052,0.036	0.16,0.115,0.152	-0.099
N	ENSG00000198561	CTNND1	chr11	+	57556508	57556627	57561481	57561553	57529268	57529591	57563048	57563201	9,11,18	1059,975,908	89,92,60	629,731,693	190	130	0	0	0.006,0.008,0.013	0.088,0.079,0.056	-0.065
N	ENSG00000198561	CTNND1	chr11	+	57556508	57556627	57561481	57561553	57529268	57529518	57563048	57563201	23,19,46	1477,1349,1299	342,345,269	807,926,857	190	130	0	0	0.011,0.01,0.024	0.225,0.203,0.177	-0.187
N	ENSG00000185813	PCYT2	chr17	-	79865079	79865133	79865429	79865474	79864635	79864774	79865648	79865733	176,168,165	181,130,102	130,166,161	17,23,9	69	87	0	0	0.551,0.62,0.671	0.906,0.901,0.958	-0.308
N	ENSG00000053747	LAMA3	chr18	+	21451394	21451625	21456257	21456371	21447797	21447881	21461899	21462009	22,21,22	429,369,374	69,83,76	90,89,104	294	177	0	0	0.03,0.033,0.034	0.316,0.36,0.306	-0.295
N	ENSG00000134444	KIAA1468	chr18	+	59947006	59947089	59947592	59947675	59942606	59942706	59947878	59947942	19,23,18	54,62,45	49,56,43	9,6,15	124	124	0	0	0.26,0.271,0.286	0.845,0.903,0.741	-0.557
N	ENSG00000141756	FKBP10	chr17	+	39975781	39975927	39976092	39976275	39975543	39975651	39976520	39976713	1018,915,890	259,202,183	1995,2059,2042	163,193,201	217	254	0	0	0.821,0.841,0.851	0.935,0.926,0.922	-0.09
N	ENSG00000102181	CD99L2	chrX	-	149983334	149983409	149996778	149998077	149963890	149963959	149999703	149999766	169,145,134	34,41,26	50,30,64	88,94,99	1318	84	0	0	0.241,0.184,0.247	0.035,0.02,0.04	0.192
N	ENSG00000143537	ADAM15	chr1	+	155032680	155032819	155034379	155034451	155032377	155032450	155034720	155034845	798,604,671	222,175,196	352,416,412	36,39,38	191	111	2.22045e-16	1.65562e-13	0.676,0.667,0.666	0.85,0.861,0.863	-0.188
N	ENSG00000109586	GALNT7	chr4	+	174218945	174219128	174219265	174219448	174216546	174216677	174223197	174223315	42,44,26	702,676,549	106,86,108	509,606,573	254	254	8.88178e-16	6.23292e-13	0.056,0.061,0.045	0.172,0.124,0.159	-0.098
N	ENSG00000143537	ADAM15	chr1	+	155033238	155033308	155033893	155033965	155032680	155032819	155034720	155034845	865,771,770	84,67,75	524,558,542	12,15,7	126	130	1.9984e-15	1.3245e-12	0.914,0.922,0.914	0.978,0.975,0.988	-0.064
N	ENSG00000196141	SPATS2L	chr2	+	201236831	201236974	201242863	201243094	201194153	201194203	201253945	201254006	38,28,18	754,651,636	13,15,21	80,60,83	141	229	2.90878e-14	1.73509e-11	0.076,0.065,0.044	0.209,0.289,0.291	-0.201
N	ENSG00000196141	SPATS2L	chr2	+	201242863	201243094	201248589	201248740	201194153	201194203	201253945	201254006	754,651,636	100,84,114	80,60,83	38,50,40	229	149	1.1402e-13	6.47742e-11	0.831,0.835,0.784	0.578,0.438,0.574	0.287
N	ENSG00000026508	CD44	chr11	+	35229651	35229753	35232792	35232996	35211381	35211612	35236398	35236461	338,262,272	687,553,479	104,97,108	415,486,433	144	246	1.59472e-12	8.64776e-10	0.457,0.447,0.492	0.3,0.254,0.299	0.181
N	ENSG00000026508	CD44	chr11	+	35229651	35229756	35232792	35232996	35211381	35211612	35236398	35236461	338,264,271	687,553,479	106,98,108	415,486,433	147	246	2.60736e-12	1.35243e-09	0.452,0.444,0.486	0.299,0.252,0.294	0.179
N	ENSG00000214063	TSPAN4	chr11	+	850287	850367	862549	862741	844116	844186	864436	864511	17,32,22	410,350,334	4,6,5	496,537,493	107	224	3.33689e-12	1.65871e-09	0.08,0.161,0.121	0.017,0.023,0.021	0.1
N	ENSG00000198887	SMC5	chr9	+	72959059	72959185	72961520	72961565	72938936	72939059	72961981	72962077	793,622,621	99,87,68	398,364,397	106,123,109	197	76	3.73479e-12	1.78224e-09	0.756,0.734,0.779	0.592,0.533,0.584	0.187
N	ENSG00000071564	TCF3	chr19	-	1612205	1612429	1615283	1615519	1611702	1611848	1615684	1615820	815,659,677	388,362,332	426,477,443	426,435,471	307	295	5.50349e-12	2.52525e-09	0.669,0.636,0.662	0.49,0.513,0.475	0.163
N	ENSG00000068078	FGFR3	chr4	+	1804640	1804791	1805418	1805563	1803561	1803752	1806056	1806247	26,22,20	2,5,6	47,59,38	84,90,82	222	216	5.93314e-12	2.62157e-09	0.927,0.811,0.764	0.352,0.389,0.311	0.483
N	ENSG00000010810	FYN	chr6	-	112020717	112020873	112021306	112021471	112017479	112017659	112024087	112024237	230,188,202	64,63,72	267,254,282	27,19,41	236	227	7.94553e-12	3.38536e-09	0.776,0.742,0.73	0.905,0.928,0.869	-0.151
N	ENSG00000102181	CD99L2	chrX	-	149984751	149984928	149996778	149998077	149984479	149984551	149999703	149999766	189,160,149	8,8,12	59,40,76	20,12,29	1321	199	1.18495e-11	4.87465e-09	0.781,0.751,0.652	0.308,0.334,0.283	0.42
N	ENSG00000151665	PIGF	chr2	-	46815213	46815318	46818941	46819064	46808423	46808730	46819613	46819722	74,64,64	80,87,65	20,25,36	85,106,112	194	176	1.85184e-11	7.36415e-09	0.456,0.4,0.472	0.176,0.176,0.226	0.25
N	ENSG00000214063	TSPAN4	chr11	+	850287	850367	862549	862741	842811	842915	864436	864511	19,31,21	409,350,334	6,6,5	496,537,493	129	246	1.92479e-11	7.40735e-09	0.081,0.144,0.107	0.023,0.021,0.019	0.09
N	ENSG00000071564	TCF3	chr19	-	1612205	1612432	1615283	1615519	1609292	1611848	1615684	1615820	815,659,677	559,493,468	426,477,443	560,595,635	307	298	4.06842e-11	1.51676e-08	0.586,0.565,0.584	0.425,0.438,0.404	0.156
N	ENSG00000117868	ESYT2	chr7	-	158540884	158540971	158542339	158542414	158536219	158536369	158552176	158552272	69,58,35	509,447,450	89,102,118	381,408,389	136	160	4.60968e-10	1.5276e-07	0.138,0.132,0.084	0.216,0.227,0.263	-0.117
N	ENSG00000165233	C9orf89	chr9	+	95872849	95873003	95874160	95874220	95869955	95870109	95874499	95874571	1211,1037,990	265,239,188	820,773,728	84,77,82	205	86	4.48871e-10	1.5276e-07	0.657,0.645,0.688	0.804,0.808,0.788	-0.137
N	ENSG00000198561	CTNND1	chr11	+	57556508	57556627	57558963	57559145	57529272	57529518	57561481	57561553	23,19,48	172,164,152	341,345,269	460,545,550	170	233	5.63149e-10	1.81578e-07	0.155,0.137,0.302	0.504,0.465,0.401	-0.259
N	ENSG00000072849	DERL2	chr17	-	5383706	5383902	5384420	5384462	5383373	5383464	5384615	5384709	42,40,34	741,696,658	13,9,16	790,795,769	69	266	6.68115e-10	2.09753e-07	0.179,0.181,0.166	0.06,0.042,0.074	0.117
N	ENSG00000175582	RAB6A	chr11	-	73429657	73429763	73429829	73429935	73427295	73427407	73431890	73431944	354,325,288	586,484,494	294,320,302	226,268,291	139	139	7.93699e-10	2.4279e-07	0.377,0.402,0.368	0.565,0.544,0.509	-0.157
N	ENSG00000152601	MBNL1	chr3	+	152173330	152173366	152174055	152174150	152165408	152165562	152177059	152177134	31,29,26	421,337,350	72,66,63	314,362,343	41	153	2.89539e-09	8.63551e-07	0.216,0.243,0.217	0.461,0.405,0.407	-0.199
N	ENSG00000165233	C9orf89	chr9	+	95872849	95873003	95874160	95874220	95869955	95870098	95874499	95874571	1160,1055,942	256,230,182	792,726,726	84,76,83	205	86	5.52601e-09	1.60793e-06	0.655,0.658,0.685	0.798,0.8,0.786	-0.129
N	ENSG00000152601	MBNL1	chr3	+	152174055	152174150	152177059	152177134	152173330	152173366	152180173	152183568	24,24,22	311,294,314	48,60,68	272,317,289	114	80	9.61244e-09	2.73039e-06	0.051,0.054,0.047	0.11,0.117,0.142	-0.072
N	ENSG00000089159	PXN	chr12	-	120653362	120653464	120657009	120657894	120652905	120653076	120659425	120659561	379,345,338	160,129,153	393,437,405	75,57,90	956	173	1.44551e-08	4.01045e-06	0.3,0.326,0.286	0.487,0.581,0.449	-0.202
N	ENSG00000175061	C17orf76-AS1	chr17	+	16342640	16342728	16342973	16343017	16342351	16342374	16343498	16343567	3207,2810,2570	1240,1191,1071	3061,3235,3571	814,756,892	70	14	1.50182e-08	4.07199e-06	0.341,0.321,0.324	0.429,0.461,0.445	-0.116
N	ENSG00000198561	CTNND1	chr11	+	57556508	57556627	57558856	57559145	57529268	57529518	57561481	57561553	23,19,48	276,246,225	341,345,269	826,908,950	170	340	1.72213e-08	4.56555e-06	0.143,0.134,0.299	0.452,0.432,0.362	-0.223
N	ENSG00000136717	BIN1	chr2	-	127808729	127808819	127815048	127815177	127808377	127808488	127816586	127816731	87,81,44	224,156,173	87,110,89	96,110,100	200	166	2.16372e-08	5.61157e-06	0.244,0.301,0.174	0.429,0.454,0.425	-0.196
N	ENSG00000198561	CTNND1	chr11	+	57556508	57556627	57558965	57559145	57529268	57529518	57561481	57561553	23,19,48	157,143,136	341,345,269	449,538,539	170	231	2.70479e-08	6.86557e-06	0.166,0.153,0.324	0.508,0.466,0.404	-0.245
N	ENSG00000026508	CD44	chr11	+	35231511	35231601	35232792	35232996	35229651	35229753	35236398	35236461	367,359,342	688,554,475	119,130,138	350,402,367	137	246	3.76279e-08	9.3521e-06	0.489,0.538,0.564	0.379,0.367,0.403	0.147
N	ENSG00000172965	AC068491.1	chr2	-	111991204	111991316	112005724	112005818	111965352	111966238	112101637	112101814	126,82,81	3,10,9	47,42,46	15,12,24	170	183	6.31478e-08	1.52499e-05	0.978,0.898,0.906	0.771,0.79,0.674	0.182
N	ENSG00000105699	LSR	chr19	+	35753448	35753595	35757261	35757435	35749847	35749967	35757581	35757641	424,387,312	1796,1503,1451	167,146,144	349,365,388	186	213	6.39141e-08	1.52499e-05	0.213,0.228,0.198	0.354,0.314,0.298	-0.109
N	ENSG00000137878	GCOM1	chr15	+	57967165	57967266	58004181	58004386	57953647	57953731	58006733	58006943	38,36,29	391,299,290	8,15,11	332,341,349	164	268	6.83089e-08	1.59789e-05	0.137,0.164,0.14	0.038,0.067,0.049	0.096
N	ENSG00000105953	OGDH	chr7	+	44687042	44687133	44687255	44687358	44684925	44685117	44706334	44706450	40,52,40	432,346,336	13,8,26	381,355,360	168	174	8.10565e-08	1.85962e-05	0.088,0.135,0.11	0.034,0.023,0.07	0.069
N	ENSG00000187239	FNBP1	chr9	-	132665147	132665280	132671168	132671278	132662704	132662826	132686122	132686275	190,171,171	528,527,513	203,215,195	293,378,374	181	204	3.96609e-07	8.60282e-05	0.289,0.268,0.273	0.438,0.391,0.37	-0.123
N	ENSG00000026508	CD44	chr11	+	35219667	35219793	35232792	35232996	35211381	35211612	35236398	35236461	121,109,91	687,553,479	42,35,48	415,486,433	168	246	6.08921e-07	0.000129722	0.205,0.224,0.218	0.129,0.095,0.14	0.094
N	ENSG00000182473	EXOC7	chr17	-	74086409	74086478	74087223	74087316	74085255	74085401	74090494	74090662	274,237,268	334,277,243	316,390,357	218,232,229	170	124	7.15535e-07	0.00014976	0.374,0.384,0.446	0.514,0.551,0.532	-0.131
N	ENSG00000197746	PSAP	chr10	-	73585593	73585650	73587770	73587914	73581632	73581764	73588633	73588834	2794,2456,2280	630,570,522	5960,6403,6607	864,927,1015	215	100	7.50427e-07	0.000154355	0.673,0.667,0.67	0.762,0.763,0.752	-0.089
N	ENSG00000134444	KIAA1468	chr18	+	59947006	59947089	59947592	59947675	59944828	59944888	59947878	59947942	8,8,3	19,22,16	15,17,14	4,2,8	92	92	8.00502e-07	0.000161864	0.296,0.267,0.158	0.789,0.895,0.636	-0.533
N	ENSG00000143537	ADAM15	chr1	+	155033890	155033965	155034379	155034593	155033238	155033308	155034720	155034845	135,131,113	170,149,150	27,34,13	107,88,111	114	263	9.88459e-07	0.000196539	0.647,0.67,0.635	0.368,0.471,0.213	0.3
N	ENSG00000121895	TMEM156	chr4	-	39000343	39000529	39033845	39034063	38995354	38995618	39034261	39034542	899,874,807	976,812,881	317,277,318	195,189,191	289	257	1.23189e-06	0.000240925	0.45,0.489,0.449	0.591,0.566,0.597	-0.122
N	ENSG00000196141	SPATS2L	chr2	+	201253945	201254006	201277033	201277142	201194153	201194203	201283972	201284219	72,55,55	103,92,88	52,51,46	32,30,35	66	138	1.86026e-06	0.000352268	0.594,0.556,0.567	0.773,0.78,0.733	-0.19
N	ENSG00000122482	ZNF644	chr1	-	91403828	91406866	91447866	91447927	91403041	91403647	91487546	91487770	22,32,23	3907,3280,3178	16,9,11	4416,4283,4863	108	3109	1.84066e-06	0.000352268	0.139,0.219,0.172	0.094,0.057,0.061	0.106
N	ENSG00000143537	ADAM15	chr1	+	155033893	155033965	155034379	155034593	155033238	155033308	155034720	155034845	122,116,116	170,149,150	23,38,23	107,88,111	108	263	1.95755e-06	0.0003649	0.636,0.655,0.653	0.344,0.513,0.335	0.251
N	ENSG00000196586	MYO6	chr6	+	76604947	76604977	76608089	76608128	76602246	76602407	76617321	76617425	13,9,11	52,34,26	0,3,3	49,46,70	46	64	2.06046e-06	0.000378174	0.258,0.269,0.371	0.0,0.083,0.056	0.253
N	ENSG00000167699	GLOD4	chr17	-	681861	681901	681934	681984	680107	680228	683923	683978	66,80,78	26,27,38	68,74,93	12,9,9	49	33	2.46214e-06	0.000445051	0.631,0.666,0.58	0.792,0.847,0.874	-0.212
N	ENSG00000129255	MPDU1	chr17	+	7490009	7490156	7490216	7490335	7489263	7489396	7490478	7490589	412,357,348	124,126,112	323,316,397	166,215,198	218	190	2.89979e-06	0.000516335	0.743,0.712,0.73	0.629,0.562,0.636	0.119
N	ENSG00000147162	OGT	chrX	+	70757678	70757922	70764416	70764485	70752972	70753186	70767756	70767873	813,715,623	124,104,94	1102,1224,1188	100,109,96	315	124	3.83603e-06	0.000672997	0.721,0.73,0.723	0.813,0.816,0.83	-0.095
N	ENSG00000240184	PCDHGC3	chr5	+	140874373	140874432	140884959	140885048	140855579	140858113	140890513	140892542	37,29,34	239,169,179	59,36,47	553,577,621	104	164	3.93182e-06	0.000679806	0.196,0.213,0.23	0.144,0.09,0.107	0.099
N	ENSG00000182979	MTA1	chr14	+	105911754	105911848	105915695	105915746	105905008	105905076	105916394	105916521	446,365,344	134,98,92	300,314,345	141,156,161	146	64	5.83452e-06	0.000994369	0.593,0.62,0.621	0.483,0.469,0.484	0.133
N	ENSG00000164828	SUN1	chr7	+	889559	889670	891020	891119	882977	883157	891586	891680	54,47,55	270,223,204	20,12,19	168,178,189	182	170	6.27767e-06	0.00104018	0.157,0.164,0.201	0.1,0.059,0.086	0.092
N	ENSG00000154889	MPPE1	chr18	-	11905736	11905952	11906201	11906308	11896982	11897355	11908199	11908314	204,173,179	66,54,58	218,181,194	20,30,41	178	287	7.38283e-06	0.00120654	0.833,0.838,0.833	0.946,0.907,0.884	-0.078
N	ENSG00000104325	DECR1	chr8	+	91018263	91018505	91029351	91029554	91017675	91018073	91031136	91031194	50,50,54	563,499,475	62,72,72	331,348,420	279	240	7.94406e-06	0.00128071	0.071,0.079,0.089	0.139,0.151,0.129	-0.06
N	ENSG00000129255	MPDU1	chr17	+	7489049	7489115	7490216	7490335	7487191	7487283	7490478	7490589	217,180,182	124,129,112	162,150,201	166,214,197	118	190	1.02424e-05	0.00162922	0.738,0.692,0.723	0.611,0.53,0.622	0.13
N	ENSG00000139793	MBNL2	chr13	+	97999057	97999321	98009049	98009103	97995269	97995470	98009735	98009889	575,424,462	30,37,36	678,680,694	23,16,26	335	94	1.06148e-05	0.00166061	0.843,0.763,0.783	0.892,0.923,0.882	-0.103
N	ENSG00000165819	METTL3	chr14	-	21967449	21967515	21967635	21967744	21967168	21967281	21969054	21969271	32,25,33	335,296,260	37,50,39	192,212,187	180	118	1.07181e-05	0.00166061	0.059,0.052,0.077	0.112,0.134,0.12	-0.059
N	ENSG00000169241	SLC50A1	chr1	+	155108774	155108852	155110036	155110198	155107819	155108156	155110454	155110574	43,51,35	929,792,766	44,51,52	458,512,505	142	233	1.27981e-05	0.00195745	0.071,0.096,0.07	0.136,0.14,0.145	-0.061
N	ENSG00000147162	OGT	chrX	+	70764416	70767873	70774362	70774442	70757678	70757922	70775803	70775944	14498,12527,12166	231,183,172	22401,24095,24473	219,240,230	3528	146	1.68549e-05	0.0025453	0.722,0.739,0.745	0.809,0.806,0.815	-0.075
N	ENSG00000117335	CD46	chr1	+	207958415	207958451	207958963	207959027	207956636	207956675	207966863	207968858	18,14,7	756,630,594	10,12,24	285,285,276	29	61	1.8984e-05	0.00283098	0.048,0.045,0.024	0.069,0.081,0.155	-0.063
N	ENSG00000089159	PXN	chr12	-	120653362	120653464	120654075	120654919	120652905	120653076	120657009	120657894	254,214,188	49,50,58	229,277,259	29,24,32	915	173	2.74106e-05	0.0039879	0.495,0.447,0.38	0.599,0.686,0.605	-0.189
N	ENSG00000177409	SAMD9L	chr7	-	92775221	92775353	92776195	92776459	92774697	92774845	92777506	92777658	80,52,45	46,32,39	149,139,180	40,53,48	335	203	2.70891e-05	0.0039879	0.513,0.496,0.411	0.693,0.614,0.694	-0.194
N	ENSG00000233184	RP11-421L21.3	chr1	+	101540831	101540950	101540950	101541272	101538215	101538386	101542918	101543064	5,8,8	173,145,143	13,13,28	122,98,116	190	393	3.13542e-05	0.0045067	0.056,0.102,0.104	0.181,0.215,0.333	-0.156
N	ENSG00000131149	GSE1	chr16	+	85667519	85667738	85687883	85688056	85646821	85647004	85688399	85688597	155,160,126	501,513,412	171,253,217	381,453,475	290	244	3.43035e-05	0.00487192	0.207,0.208,0.205	0.274,0.32,0.278	-0.084
N	ENSG00000161533	ACOX1	chr17	-	73956295	73956456	73969705	73969866	73953539	73953647	73974614	73974774	104,88,89	175,186,192	51,47,71	197,181,209	232	232	5.09379e-05	0.00690556	0.373,0.321,0.317	0.206,0.206,0.254	0.115
N	ENSG00000157168	NRG1	chr8	+	32599525	32599593	32600192	32600251	32585466	32585596	32611889	32611992	44,46,46	89,96,91	24,26,30	24,21,25	122	104	6.42453e-05	0.00842248	0.296,0.29,0.301	0.46,0.513,0.506	-0.197
N	ENSG00000185324	CDK10	chr16	+	89753996	89754223	89755659	89755732	89753077	89753167	89756960	89757032	122,136,106	281,197,174	185,198,185	200,215,208	276	110	6.36498e-05	0.00842248	0.148,0.216,0.195	0.269,0.268,0.262	-0.08
N	ENSG00000038427	VCAN	chr5	+	82815167	82818128	82832825	82838087	82807921	82808215	82841355	82841469	202,205,176	1235,1175,1034	2440,2415,2772	9836,10087,11035	3032	5333	7.74618e-05	0.00993677	0.223,0.235,0.23	0.304,0.296,0.306	-0.073
N	ENSG00000047346	FAM214A	chr15	-	52879252	52879416	52885774	52885933	52876941	52877141	52892323	52892432	367,317,333	80,77,72	259,276,272	93,100,110	230	235	7.8905e-05	0.0100142	0.824,0.808,0.825	0.74,0.738,0.716	0.088
N	ENSG00000100813	ACIN1	chr14	-	23550956	23551045	23559190	23559310	23548755	23550018	23559730	23559842	151,158,123	729,666,643	177,169,202	550,559,573	191	164	8.54925e-05	0.0107361	0.151,0.169,0.141	0.217,0.206,0.232	-0.065
N	ENSG00000105953	OGDH	chr7	+	44687042	44687133	44687255	44687358	44684925	44685117	44695916	44695961	21,32,14	193,177,171	5,4,17	201,183,183	121	127	9.01763e-05	0.0112063	0.102,0.159,0.079	0.025,0.022,0.089	0.068
N	ENSG00000167985	SDHAF2	chr11	+	61204232	61204432	61205475	61205585	61197513	61197654	61213412	61213814	87,59,53	283,236,222	36,43,42	242,289,285	271	181	9.96304e-05	0.0122535	0.17,0.143,0.138	0.09,0.09,0.09	0.06
N	ENSG00000105699	LSR	chr19	+	35749847	35749967	35753448	35753595	35741227	35741562	35757261	35757435	1695,1470,1279	446,384,350	338,366,413	175,133,143	191	218	0.000110452	0.0134459	0.813,0.814,0.807	0.688,0.759,0.767	0.073
N	ENSG00000171302	CANT1	chr17	-	76996181	76996352	77001453	77001563	76993921	76994045	77005745	77005875	32,16,17	103,81,118	8,9,8	107,107,123	181	242	0.000126476	0.015241	0.293,0.209,0.162	0.091,0.101,0.08	0.131
N	ENSG00000129255	MPDU1	chr17	+	7489049	7489115	7489973	7490095	7487169	7487283	7490216	7490335	217,180,182	203,197,129	162,150,201	223,270,264	118	193	0.000140436	0.016754	0.636,0.599,0.698	0.543,0.476,0.555	0.12
N	ENSG00000133816	MICAL2	chr11	+	12270730	12270793	12277189	12277297	12260982	12261132	12278331	12278518	52,45,38	3,0,1	16,23,16	5,3,6	112	179	0.000142572	0.0168405	0.965,1.0,0.984	0.836,0.925,0.81	0.126
N	ENSG00000185324	CDK10	chr16	+	89753996	89754223	89755659	89755732	89753097	89753205	89756960	89757032	129,141,116	360,235,233	190,201,192	267,262,265	278	112	0.000146823	0.0171726	0.126,0.195,0.167	0.223,0.236,0.226	-0.066
N	ENSG00000082269	FAM135A	chr6	+	71136141	71136235	71136272	71136412	71124993	71125079	71138006	71138122	99,71,49	39,26,33	45,47,40	6,9,4	164	205	0.000150463	0.0174275	0.76,0.773,0.65	0.904,0.867,0.926	-0.171
N	ENSG00000133816	MICAL2	chr11	+	12270730	12270793	12277189	12277297	12262586	12262709	12278331	12278518	21,20,15	2,0,1	4,8,4	4,3,6	112	179	0.000157855	0.0179353	0.944,1.0,0.96	0.615,0.81,0.516	0.321
N	ENSG00000149657	LSM14B	chr20	+	60701359	60701495	60702640	60702757	60699672	60699836	60704840	60705008	500,416,431	111,102,119	353,326,369	124,150,130	207	188	0.000160481	0.0180616	0.804,0.787,0.767	0.721,0.664,0.721	0.084
N	ENSG00000129255	MPDU1	chr17	+	7489263	7489396	7490216	7490335	7489049	7489115	7490478	7490589	188,169,184	124,125,113	184,176,187	166,214,197	178	164	0.000217095	0.0237609	0.583,0.555,0.6	0.505,0.431,0.467	0.112
N	ENSG00000244754	N4BP2L2	chr13	-	33096318	33096407	33101544	33101669	33095509	33095586	33109905	33111164	427,353,354	161,124,160	360,367,394	81,116,89	181	149	0.000306054	0.0328939	0.686,0.701,0.646	0.785,0.723,0.785	-0.087
N	ENSG00000167280	ENGASE	chr17	+	77079101	77079205	77079563	77079672	77078110	77078145	77079842	77080013	86,86,77	123,90,90	54,62,68	117,121,142	118	123	0.000377613	0.0402225	0.422,0.499,0.471	0.325,0.348,0.333	0.129
N	ENSG00000112186	CAP2	chr6	+	17514079	17514185	17539499	17539689	17507399	17507543	17541203	17541379	12,3,3	67,65,45	3,3,0	99,134,102	177	261	0.0004412	0.0465797	0.209,0.064,0.09	0.043,0.032,0.0	0.096

## Sheet: A5SS
inBoth	GeneID	geneSymbol	chr	strand	longExonStart_0base	longExonEnd	shortES	shortEE	flankingES	flankingEE	IC_KD	SC_KD	IC_CTRL	SC_CTRL	IncFormLen	SkipFormLen	P-Value	FDR	PSI_KD	PSI_CTRL	meanDeltaPSI
Y	ENSG00000198561	CTNND1	chr11	+	57529268	57529591	57529268	57529518	57556508	57556627	132,118,110	2,1,2	123,116,124	7,19,13	151	85	6.73105e-06	0.00501631	0.974,0.985,0.969	0.908,0.775,0.843	0.134
N	ENSG00000104413	ESRP1	chr8	+	95686535	95686734	95686535	95686722	95690430	95690599	198,170,173	82,112,102	156,140,183	174,151,189	90	85	1.3234e-06	0.00197252	0.695,0.589,0.616	0.459,0.467,0.478	0.165
N	ENSG00000103319	EEF2K	chr16	+	22269814	22270148	22269814	22270016	22271782	22271850	10,8,14	10,13,10	2,5,2	27,16,14	179	61	6.8808e-05	0.0410233	0.254,0.173,0.323	0.025,0.096,0.046	0.194
N	ENSG00000170832	USP32	chr17	-	58296988	58297148	58297030	58297148	58291980	58292135	0,3,4	64,49,79	27,16,21	55,58,57	120	85	1.87259e-10	5.58218e-07	0.0,0.042,0.035	0.258,0.163,0.207	-0.184
N	ENSG00000135597	REPS1	chr6	-	139247537	139251235	139251113	139251235	139242173	139242261	68,65,57	13,13,17	49,28,36	26,25,25	3643	81	3.6748e-06	0.00365153	0.104,0.1,0.069	0.04,0.024,0.031	0.059
inBoth	GeneID	geneSymbol	chr	strand	longExonStart_0base	longExonEnd	shortES	shortEE	flankingES	flankingEE	IC_No Dox	SC_No Dox	IC_DAY7	SC_DAY7	IncFormLen	SkipFormLen	PValue	FDR	PSI_No Dox	PSI_DAY7	deltaPSI
Y	ENSG00000198561	CTNND1	chr11	+	57529268	57529591	57529268	57529518	57556508	57556627	138,132,121	17,11,29	84,90,103	276,280,227	151	85	0	0	0.82,0.871,0.701	0.146,0.153,0.203	0.63
N	ENSG00000143537	ADAM15	chr1	+	155034379	155034593	155034379	155034451	155034720	155034845	92,80,72	222,175,196	73,69,88	35,39,38	193	65	0	0	0.122,0.133,0.11	0.413,0.373,0.438	-0.286
N	ENSG00000198561	CTNND1	chr11	+	57529268	57529591	57529268	57529518	57558856	57559145	144,137,124	41,28,16	67,69,91	69,63,69	151	85	1.56875e-13	1.91073e-10	0.664,0.734,0.814	0.353,0.381,0.426	0.351
N	ENSG00000141756	FKBP10	chr17	+	39975781	39976301	39975781	39975927	39976520	39976713	630,496,413	389,364,347	595,638,612	845,873,867	445	85	4.11249e-12	3.75676e-09	0.236,0.207,0.185	0.119,0.122,0.119	0.089
N	ENSG00000058673	ZC3H11A	chr1	+	203765420	203765729	203765420	203765624	203770702	203770756	175,146,144	64,60,53	194,169,221	21,27,30	138	47	5.62217e-10	2.56793e-07	0.482,0.453,0.481	0.759,0.681,0.715	-0.246
N	ENSG00000099956	SMARCB1	chr22	+	24133942	24134081	24133942	24134054	24135745	24135875	511,392,370	280,312,251	404,448,474	147,151,137	105	85	7.61591e-10	3.09206e-07	0.596,0.504,0.544	0.69,0.706,0.737	-0.163
N	ENSG00000167280	ENGASE	chr17	+	77077979	77078959	77077979	77078145	77079101	77079205	276,269,250	79,72,70	452,459,492	36,52,65	885	85	3.86758e-09	1.28474e-06	0.251,0.264,0.255	0.547,0.459,0.421	-0.219
N	ENSG00000071054	MAP4K4	chr2	+	102503549	102503723	102503549	102503699	102504239	102504399	100,94,123	497,422,457	118,162,195	328,334,369	102	85	5.39097e-09	1.64155e-06	0.144,0.157,0.183	0.231,0.288,0.306	-0.114
N	ENSG00000096746	HNRNPH3	chr10	+	70098259	70098444	70098259	70098399	70098896	70098983	774,701,645	466,430,394	495,525,565	175,196,182	118	80	4.95898e-08	1.06589e-05	0.53,0.525,0.526	0.657,0.645,0.678	-0.133
N	ENSG00000175061	C17orf76-AS1	chr17	+	16342640	16343017	16342640	16342728	16343498	16343567	3564,3217,2978	3137,2707,2517	2336,2368,2593	2978,3131,3481	333	58	4.17602e-07	7.26628e-05	0.165,0.171,0.171	0.12,0.116,0.115	0.052
N	ENSG00000112715	VEGFA	chr6	+	43748468	43748591	43748468	43748540	43749692	43749824	19,19,24	307,226,226	9,6,9	22,22,37	109	65	2.56713e-06	0.000390845	0.036,0.048,0.06	0.196,0.14,0.127	-0.106
N	ENSG00000108384	RAD51C	chr17	+	56769933	56770149	56769933	56770046	56772291	56772550	789,671,675	34,22,31	456,478,557	44,52,34	174	85	3.33001e-06	0.000486714	0.919,0.937,0.914	0.835,0.818,0.889	0.076
N	ENSG00000154358	OBSCN	chr1	+	228543851	228544045	228543851	228543894	228547297	228548951	22,29,21	4,4,3	21,17,13	16,15,12	173	36	5.38359e-06	0.000702558	0.534,0.601,0.593	0.215,0.191,0.184	0.379
N	ENSG00000092841	MYL6	chr12	+	56552467	56553514	56552467	56552495	56553758	56553932	13957,12174,11531	75,96,86	13724,14334,14895	47,60,58	1026	21	7.9404e-06	0.00100049	0.792,0.722,0.733	0.857,0.83,0.84	-0.093
N	ENSG00000237765	FAM200B	chr4	+	15683378	15683591	15683378	15683524	15687858	15688085	283,220,203	196,195,184	116,136,129	170,163,186	145	85	2.43746e-05	0.00256529	0.458,0.398,0.393	0.286,0.328,0.289	0.115
N	ENSG00000135506	OS9	chr12	+	58112775	58114046	58112775	58112965	58114188	58114301	781,798,644	301,275,248	1195,1242,1312	274,319,324	1152	85	2.37942e-05	0.00256529	0.161,0.176,0.161	0.243,0.223,0.23	-0.066
N	ENSG00000170846	AC093323.3	chr4	+	6675177	6676433	6675177	6676364	6676719	6677774	224,235,209	98,101,84	166,143,157	32,33,38	147	85	2.38743e-05	0.00256529	0.569,0.574,0.59	0.75,0.715,0.705	-0.146
N	ENSG00000063438	AHRR	chr5	+	344007	344084	344007	344079	353844	354026	2,0,1	5,6,9	1,0,1	127,125,132	70	65	2.45717e-05	0.00256529	0.271,0.0,0.094	0.007,0.0,0.007	0.117
N	ENSG00000040933	INPP4A	chr2	+	99172015	99172271	99172015	99172154	99175925	99175958	133,136,97	1,2,1	100,96,104	8,14,7	129	26	2.54062e-05	0.00257873	0.964,0.932,0.951	0.716,0.58,0.75	0.267
N	ENSG00000136811	ODF2	chr9	+	131258319	131258576	131258319	131258420	131260691	131260854	278,264,241	130,154,125	132,141,148	141,113,118	227	85	2.73016e-05	0.00262526	0.445,0.391,0.419	0.26,0.318,0.32	0.119
N	ENSG00000049246	PER3	chr1	+	7870497	7870648	7870497	7870627	7879344	7879480	66,57,69	107,75,91	100,122,95	75,72,83	99	85	2.68558e-05	0.00262526	0.346,0.395,0.394	0.534,0.593,0.496	-0.163
N	ENSG00000061936	SFSWAP	chr12	+	132198615	132198785	132198615	132198738	132199366	132199498	283,276,267	15,9,13	256,248,265	23,34,28	125	85	3.60765e-05	0.00338009	0.928,0.954,0.933	0.883,0.832,0.866	0.078
N	ENSG00000138688	KIAA1109	chr4	+	123255498	123255700	123255498	123255595	123257346	123257508	114,122,100	91,65,61	92,66,79	109,97,84	176	85	3.78848e-05	0.00346077	0.377,0.475,0.442	0.29,0.247,0.312	0.148
N	ENSG00000020129	NCDN	chr1	+	36023756	36024085	36023756	36023824	36024707	36024848	69,63,44	65,53,48	80,60,65	111,108,138	308	61	0.000133089	0.0108068	0.174,0.191,0.154	0.125,0.099,0.085	0.07
N	ENSG00000168522	FNTA	chr8	+	42932358	42935584	42932358	42932507	42938260	42938323	4449,3759,3772	153,149,124	4768,4791,5200	112,125,111	3119	56	0.000190806	0.0148341	0.343,0.312,0.353	0.433,0.408,0.457	-0.097
N	ENSG00000170004	CHD3	chr17	+	7812460	7812702	7812460	7812656	7813745	7813909	137,148,143	113,80,73	77,115,118	138,112,125	124	85	0.000209358	0.0159373	0.454,0.559,0.573	0.277,0.413,0.393	0.168
N	ENSG00000143569	UBAP2L	chr1	+	154207066	154207268	154207066	154207235	154207671	154207767	279,292,263	493,429,454	380,357,395	413,453,443	111	85	0.000477902	0.032338	0.302,0.343,0.307	0.413,0.376,0.406	-0.081
N	ENSG00000237765	FAM200B	chr4	+	15683378	15683591	15683378	15683407	15687858	15688085	299,241,219	19,17,7	127,160,144	17,23,19	192	22	0.000513642	0.0332711	0.643,0.619,0.782	0.461,0.444,0.465	0.225
N	ENSG00000164062	APEH	chr3	+	49713488	49713948	49713488	49713652	49714041	49714133	724,646,701	11,11,11	358,431,445	21,13,12	367	85	0.000676557	0.0407622	0.938,0.932,0.937	0.798,0.885,0.896	0.076
N	ENSG00000113300	CNOT6	chr5	+	179991488	179991593	179991488	179991578	179991674	179991743	196,195,165	51,43,42	124,108,131	22,11,11	68	60	0.000729561	0.042997	0.772,0.8,0.776	0.833,0.897,0.913	-0.098
N	ENSG00000160271	RALGDS	chr9	-	135975882	135977149	135976906	135977149	135975654	135975769	401,365,369	257,287,232	631,642,582	226,208,218	1095	85	2.35621e-10	1.43493e-07	0.108,0.09,0.11	0.178,0.193,0.172	-0.078
N	ENSG00000196498	NCOR2	chr12	-	124811954	124812179	124812092	124812179	124810736	124810916	506,376,488	13,17,21	364,324,354	43,40,41	204	80	4.59312e-10	2.39761e-07	0.939,0.897,0.901	0.768,0.761,0.772	0.145
N	ENSG00000164039	BDH2	chr4	-	104006855	104007697	104007636	104007697	104006505	104006619	206,214,239	224,179,185	548,567,545	282,230,265	821	54	3.63931e-09	1.28474e-06	0.057,0.073,0.078	0.113,0.14,0.119	-0.055
N	ENSG00000177225	PDDC1	chr11	-	773427	773629	773521	773629	772426	772521	23,31,14	100,99,88	8,5,7	129,128,120	170	85	2.44646e-08	6.38527e-06	0.103,0.135,0.074	0.03,0.019,0.028	0.078
N	ENSG00000105854	PON2	chr7	-	95045483	95045609	95045553	95045609	95041623	95041789	111,90,81	143,138,114	52,70,66	190,204,181	112	49	3.01067e-08	7.33399e-06	0.254,0.222,0.237	0.107,0.131,0.138	0.112
N	ENSG00000126456	IRF3	chr19	-	50164706	50165585	50165204	50165585	50163969	50164085	161,110,118	251,196,197	130,172,144	113,116,144	569	85	4.51647e-08	1.03145e-05	0.087,0.077,0.082	0.147,0.181,0.13	-0.071
N	ENSG00000141140	MYO19	chr17	-	34864735	34864974	34864900	34864974	34863641	34863763	37,42,27	178,155,152	45,31,35	57,63,76	218	67	9.5491e-08	1.93847e-05	0.06,0.077,0.052	0.195,0.131,0.124	-0.087
N	ENSG00000213983	AP1G2	chr14	-	24036805	24036992	24036947	24036992	24036319	24036528	44,57,43	238,190,145	57,41,58	99,95,72	166	38	1.23278e-07	2.25229e-05	0.041,0.064,0.064	0.116,0.09,0.156	-0.064
N	ENSG00000167699	GLOD4	chr17	-	681861	681984	681934	681984	680107	680228	26,27,38	66,80,77	12,9,9	68,74,91	109	43	2.13771e-06	0.000355055	0.135,0.117,0.163	0.065,0.046,0.038	0.089
N	ENSG00000107404	DVL1	chr1	-	1274666	1274819	1274741	1274819	1273901	1274033	582,491,474	88,81,77	176,227,204	53,66,65	139	71	2.41242e-06	0.00038326	0.772,0.756,0.759	0.629,0.637,0.616	0.135
N	ENSG00000108773	KAT2A	chr17	-	40271071	40271454	40271262	40271454	40270314	40270421	205,160,187	108,85,88	334,345,327	71,97,103	262	85	3.65359e-06	0.000513471	0.381,0.379,0.408	0.604,0.536,0.507	-0.16
N	ENSG00000117616	C1orf63	chr1	-	25570667	25571792	25571640	25571792	25570040	25570124	1094,893,887	19,30,26	1941,1961,2126	21,16,24	1036	77	4.35589e-06	0.000589497	0.811,0.689,0.717	0.873,0.901,0.868	-0.142
N	ENSG00000067836	ROGDI	chr16	-	4851050	4851322	4851267	4851322	4850498	4850579	85,72,63	57,51,46	27,36,31	51,54,47	240	37	1.00522e-05	0.00122436	0.187,0.179,0.174	0.075,0.093,0.092	0.093
N	ENSG00000011243	AKAP8L	chr19	-	15509440	15510221	15510112	15510221	15508524	15508666	240,208,202	125,86,113	286,315,305	82,80,109	743	85	6.23614e-05	0.00542544	0.18,0.217,0.17	0.285,0.311,0.242	-0.09
N	ENSG00000108094	CUL2	chr10	-	35379106	35379570	35379357	35379570	35360126	35360267	90,70,76	29,24,32	36,44,57	29,35,42	322	85	0.000140215	0.0111379	0.45,0.435,0.385	0.247,0.249,0.264	0.17
N	ENSG00000197217	ENTPD4	chr8	-	23299081	23299236	23299105	23299236	23297261	23297428	149,115,111	100,55,56	125,126,138	40,35,44	102	85	0.000235958	0.0175958	0.554,0.635,0.623	0.723,0.75,0.723	-0.128
N	ENSG00000169718	DUS1L	chr17	-	80019432	80019597	80019493	80019597	80019084	80019229	249,262,210	450,427,392	137,156,142	396,371,368	139	85	0.000378287	0.0271031	0.253,0.273,0.247	0.175,0.205,0.191	0.067
N	ENSG00000178685	PARP10	chr8	-	145058175	145058272	145058202	145058272	145057334	145057979	181,192,164	6,5,19	192,251,248	4,3,3	85	63	0.000405629	0.0285032	0.957,0.966,0.865	0.973,0.984,0.984	-0.051
N	ENSG00000074416	MGLL	chr3	-	127541151	127542028	127541926	127542028	127540536	127540681	381,320,307	110,115,95	172,194,170	86,88,95	846	85	0.000414419	0.0285715	0.258,0.218,0.245	0.167,0.181,0.152	0.074
N	ENSG00000134686	PHC2	chr1	-	33799690	33799893	33799785	33799893	33797875	33798005	485,452,394	83,77,77	451,482,516	140,125,129	170	85	0.000568317	0.035804	0.745,0.746,0.719	0.617,0.658,0.667	0.089
N	ENSG00000176155	CCDC57	chr17	-	80156189	80156298	80156212	80156298	80153138	80153240	56,66,49	5,10,6	52,79,79	1,1,2	95	79	0.000604353	0.0374289	0.903,0.846,0.872	0.977,0.985,0.97	-0.104
N	ENSG00000124067	SLC12A4	chr16	-	67996146	67997462	67997367	67997462	67995477	67995609	41,31,24	34,19,24	119,125,118	41,51,49	1292	85	0.000680486	0.0407622	0.074,0.097,0.062	0.16,0.139,0.137	-0.068
N	ENSG00000135018	UBQLN1	chr9	-	86281264	86284242	86284099	86284242	86279944	86280060	1806,1514,1606	78,51,55	1210,1233,1316	85,59,76	2906	85	0.000778715	0.0451655	0.404,0.465,0.461	0.294,0.379,0.336	0.107
N	ENSG00000176261	ZBTB8OS	chr1	-	33100302	33100393	33100368	33100393	33099551	33099673	88,92,65	41,58,38	40,30,35	32,38,43	84	18	0.000823154	0.0469969	0.315,0.254,0.268	0.211,0.145,0.149	0.111

## Sheet: A3SS
inBoth	GeneID	geneSymbol	chr	strand	longExonStart_0base	longExonEnd	shortES	shortEE	flankingES	flankingEE	IC_KD	SC_KD	IC_CTRL	SC_CTRL	IncFormLen	SkipFormLen	P-Value	FDR	PSI_KD	PSI_CTRL	meanDeltaPSI
Y	ENSG00000138326	RPS24	chr10	+	79799958	79799983	79799961	79799983	79796951	79797062	36,39,26	448,431,393	246,266,293	199,202,231	18	15	0	0	0.063,0.07,0.052	0.507,0.523,0.514	-0.453
N	ENSG00000163694	RBM47	chr4	-	40438457	40438902	40438457	40438664	40439787	40440941	11,7,9	9,10,11	6,15,11	101,131,122	309	85	1.69542e-12	3.93762e-09	0.252,0.161,0.184	0.016,0.031,0.024	0.175
N	ENSG00000157800	SLC37A3	chr7	-	140051072	140051769	140051072	140051251	140051861	140051946	108,95,120	41,34,54	105,98,97	88,77,75	582	78	9.16805e-06	0.0141952	0.261,0.272,0.229	0.138,0.146,0.148	0.11
inBoth	GeneID	geneSymbol	chr	strand	longExonStart_0base	longExonEnd	shortES	shortEE	flankingES	flankingEE	IC_No Dox	SC_No Dox	IC_DAY7	SC_DAY7	IncFormLen	SkipFormLen	PValue	FDR	PSI_No Dox	PSI_DAY7	deltaPSI
Y	ENSG00000138326	RPS24	chr10	+	79799958	79799983	79799961	79799983	79796951	79797062	945,880,785	403,390,358	280,371,366	728,908,927	18	15	0	0	0.661,0.653,0.646	0.243,0.254,0.248	0.405
N	ENSG00000075391	RASAL2	chr1	+	178425834	178426034	178425855	178426034	178423581	178423783	112,82,76	51,57,54	46,36,53	99,105,87	99	85	2.45117e-11	6.79955e-08	0.653,0.553,0.547	0.285,0.227,0.343	0.299
N	ENSG00000169592	INO80E	chr16	+	30012532	30012851	30012734	30012851	30012249	30012361	67,68,42	265,262,212	86,85,94	165,150,171	273	85	3.17139e-09	4.39872e-06	0.073,0.075,0.058	0.14,0.15,0.146	-0.077
N	ENSG00000148516	ZEB1	chr10	+	31784704	31784767	31784707	31784767	31749965	31750166	1,2,1	6,4,7	1,4,2	2231,2514,2568	56	53	1.69941e-08	1.3469e-05	0.136,0.321,0.119	0.0,0.002,0.001	0.191
N	ENSG00000100650	SRSF5	chr14	+	70236227	70237257	70237183	70237257	70235898	70235968	3630,3230,3111	458,437,450	4702,5778,5024	407,432,430	987	45	5.36681e-08	3.30834e-05	0.265,0.252,0.24	0.345,0.379,0.348	-0.105
N	ENSG00000100867	DHRS2	chr14	+	24110874	24112428	24112360	24112428	24109002	24109104	20138,18448,17454	4356,3782,3717	12199,13004,13283	1664,1793,1775	1533	61	1.33765e-07	6.18442e-05	0.155,0.163,0.157	0.226,0.224,0.229	-0.068
N	ENSG00000181090	EHMT1	chr9	+	140637822	140637980	140637843	140637980	140622800	140622981	249,194,201	178,114,112	121,123,153	140,146,173	99	85	6.67857e-07	0.000247018	0.546,0.594,0.606	0.426,0.42,0.432	0.156
N	ENSG00000185619	PCGF3	chr4	+	727672	728816	728719	728816	727460	727578	4447,3695,3570	484,398,420	3945,4351,4395	278,278,340	1118	85	1.02219e-06	0.000333596	0.411,0.414,0.393	0.519,0.543,0.496	-0.113
N	ENSG00000112531	QKI	chr6	+	163984451	163984751	163984475	163984751	163983013	163983101	91,80,102	50,41,46	144,158,144	32,33,36	98	81	4.27791e-06	0.00098891	0.601,0.617,0.647	0.788,0.798,0.768	-0.163
N	ENSG00000079616	KIF22	chr16	+	29815896	29816347	29816134	29816347	29815318	29815386	194,142,158	304,234,271	160,121,153	123,150,135	285	61	4.46591e-06	0.000991075	0.12,0.115,0.111	0.218,0.147,0.195	-0.071
N	ENSG00000197555	SIPA1L1	chr14	+	72171437	72172057	72171938	72172057	72169097	72169222	87,63,75	91,100,82	87,80,95	42,49,68	572	85	8.95449e-06	0.00177427	0.124,0.086,0.12	0.235,0.195,0.172	-0.091
N	ENSG00000164066	INTU	chr4	+	128606596	128609022	128608832	128609022	128605563	128605641	518,426,349	22,14,22	590,670,708	7,10,10	2293	71	9.57947e-06	0.00181418	0.422,0.485,0.329	0.723,0.675,0.687	-0.283
N	ENSG00000092841	MYL6	chr12	+	56553370	56553932	56553758	56553932	56552467	56552495	7184,6290,5772	75,96,86	6914,7371,7496	47,60,58	395	21	1.066e-05	0.00190779	0.836,0.777,0.781	0.887,0.867,0.873	-0.078
N	ENSG00000105223	PLD3	chr19	+	40871459	40871837	40871624	40871837	40854596	40854675	370,277,291	21,15,14	340,413,358	34,45,53	223	72	2.82774e-05	0.00448238	0.85,0.856,0.87	0.764,0.748,0.686	0.126
N	ENSG00000198561	CTNND1	chr11	+	57558856	57559145	57558963	57559145	57556508	57556627	18,15,10	4,7,4	283,268,312	30,13,26	178	85	4.51328e-05	0.00658939	0.682,0.506,0.544	0.818,0.908,0.851	-0.282
N	ENSG00000072415	MPP5	chr14	+	67745734	67746254	67745966	67746254	67736417	67736500	121,133,109	19,20,27	91,112,123	41,57,39	294	76	0.000104724	0.0126306	0.622,0.632,0.511	0.365,0.337,0.449	0.205
N	ENSG00000123349	PFDN5	chr12	+	53690213	53691708	53691633	53691708	53689622	53689725	339,354,336	34,30,23	357,344,387	7,11,17	1474	68	0.000144895	0.0167474	0.315,0.352,0.403	0.702,0.591,0.512	-0.245
N	ENSG00000169519	METTL15	chr11	+	28318299	28318478	28318343	28318478	28311752	28311944	47,28,26	6,5,6	22,32,22	17,13,25	122	85	0.000168965	0.0187483	0.845,0.796,0.751	0.474,0.632,0.38	0.302
N	ENSG00000141503	MINK1	chr17	+	4793516	4794030	4793811	4794030	4792941	4793058	40,34,18	14,16,15	76,90,80	12,14,14	366	85	0.00017685	0.0192385	0.399,0.33,0.218	0.595,0.599,0.57	-0.272
N	ENSG00000129255	MPDU1	chr17	+	7490009	7490589	7490478	7490589	7489263	7489396	360,322,316	12,6,7	354,383,414	3,0,2	540	85	0.000243661	0.0241398	0.825,0.894,0.877	0.949,1.0,0.97	-0.108
N	ENSG00000172932	ANKRD13D	chr11	+	67058062	67058992	67058946	67058992	67057792	67057917	132,146,99	66,53,37	91,106,105	27,21,17	909	39	0.000331612	0.0311827	0.079,0.106,0.103	0.126,0.178,0.209	-0.075
N	ENSG00000184371	CSF1	chr1	+	110465787	110466812	110466681	110466812	110464468	110464616	75,78,74	5,8,2	559,557,632	10,8,8	965	85	0.000480178	0.0429682	0.569,0.462,0.765	0.831,0.86,0.874	-0.256
N	ENSG00000070087	PFN2	chr3	-	149682690	149684373	149682690	149684051	149686144	149686337	3286,2925,2851	1708,1572,1375	1419,1577,1619	1348,1230,1342	393	85	5.29071e-09	5.28754e-06	0.294,0.287,0.31	0.185,0.217,0.207	0.094
N	ENSG00000092199	HNRNPC	chr14	-	21731469	21731741	21731469	21731495	21737456	21737584	664,598,524	427,376,360	521,599,577	205,223,203	251	19	2.93024e-08	2.03212e-05	0.105,0.107,0.099	0.161,0.169,0.177	-0.065
N	ENSG00000197746	PSAP	chr10	-	73581632	73581770	73581632	73581764	73585593	73585650	82,59,65	629,570,522	224,159,260	864,927,1015	50	50	6.47009e-08	3.58961e-05	0.115,0.094,0.111	0.206,0.146,0.204	-0.079
N	ENSG00000092199	HNRNPC	chr14	-	21731469	21731988	21731469	21731495	21737456	21737601	1820,1647,1508	427,376,360	1418,1660,1484	205,223,203	498	19	7.66662e-08	3.86676e-05	0.14,0.143,0.138	0.209,0.221,0.218	-0.076
N	ENSG00000100908	EMC9	chr14	-	24608753	24609025	24608753	24608823	24610097	24610174	248,250,194	153,156,153	166,190,174	54,65,62	236	48	3.23628e-07	0.000128249	0.248,0.246,0.205	0.385,0.373,0.363	-0.141
N	ENSG00000214087	ARL16	chr17	-	79649063	79649705	79649063	79649179	79650042	79650156	476,415,401	246,223,153	264,314,279	232,214,249	597	85	9.9319e-07	0.000333596	0.216,0.209,0.272	0.139,0.173,0.138	0.082
N	ENSG00000107331	ABCA2	chr9	-	139917392	139918292	139917392	139917504	139918594	139918688	373,284,315	74,72,42	598,574,604	57,44,33	859	85	1.15889e-06	0.000343186	0.333,0.281,0.426	0.509,0.563,0.644	-0.225
N	ENSG00000187239	FNBP1	chr9	-	132686122	132686305	132686122	132686218	132687238	132687436	221,219,214	33,28,38	190,240,220	9,14,11	165	85	1.17529e-06	0.000343186	0.775,0.801,0.744	0.916,0.898,0.912	-0.135
N	ENSG00000100908	EMC9	chr14	-	24608753	24608998	24608753	24608823	24610097	24610174	309,317,272	153,156,153	205,225,221	54,65,62	209	48	1.91608e-06	0.000523498	0.317,0.318,0.29	0.466,0.443,0.45	-0.145
N	ENSG00000011275	RNF216	chr7	-	5778906	5779252	5778906	5778983	5780603	5781275	36,23,17	48,60,37	59,64,69	42,48,52	325	70	1.99774e-06	0.000523498	0.139,0.076,0.09	0.232,0.223,0.222	-0.124
N	ENSG00000198931	APRT	chr16	-	88875876	88876248	88875876	88876114	88876477	88876556	3193,2738,2695	423,385,339	1533,1535,1593	303,318,344	192	72	2.86251e-06	0.000690486	0.739,0.727,0.749	0.655,0.644,0.635	0.094
N	ENSG00000163584	RPL22L1	chr3	-	170585801	170585990	170585801	170585923	170586086	170586176	328,255,252	158,107,110	207,194,229	149,175,162	143	83	5.17442e-06	0.00106325	0.546,0.58,0.571	0.446,0.392,0.451	0.136
N	ENSG00000217930	PAM16	chr16	-	4391368	4391673	4391368	4391505	4393207	4393292	88,70,77	385,329,296	59,86,70	153,156,197	232	78	9.80991e-06	0.00181418	0.071,0.067,0.08	0.115,0.156,0.107	-0.053
N	ENSG00000102710	SUPT20H	chr13	-	37596147	37597181	37596147	37596217	37598171	37598330	580,622,545	42,53,46	575,767,658	26,29,24	1013	63	1.63411e-05	0.00283313	0.462,0.422,0.424	0.579,0.622,0.63	-0.174
N	ENSG00000261740	BOLA2B	chr16	-	29458122	29458347	29458122	29458243	29465336	29465434	297,281,271	284,196,186	114,113,109	162,151,131	175	85	2.37289e-05	0.00398933	0.337,0.411,0.414	0.255,0.267,0.288	0.117
N	ENSG00000197323	TRIM33	chr1	-	114940229	114940612	114940229	114940482	114942078	114942231	110,75,87	54,43,43	39,58,68	46,57,69	201	85	4.49377e-05	0.00658939	0.463,0.424,0.461	0.264,0.301,0.294	0.163
N	ENSG00000108641	B9D1	chr17	-	19246482	19246808	19246482	19246774	19247102	19247170	10,9,17	87,71,69	25,17,17	41,44,45	88	61	4.48224e-05	0.00658939	0.074,0.081,0.146	0.297,0.211,0.208	-0.138
N	ENSG00000061273	HDAC7	chr12	-	48185653	48186452	48185653	48185787	48187151	48187371	158,140,135	110,91,82	178,191,211	66,88,58	736	85	5.56776e-05	0.00772249	0.142,0.151,0.16	0.237,0.2,0.296	-0.093
N	ENSG00000103121	CMC2	chr16	-	81031889	81032078	81031889	81031959	81040338	81040499	3,7,0	11,9,10	14,10,10	3,5,3	168	63	7.85241e-05	0.0103727	0.093,0.226,0.0	0.636,0.429,0.556	-0.434
N	ENSG00000168255	POLR2J3	chr7	-	102207443	102208631	102207443	102207530	102210281	102210371	622,528,452	44,28,30	477,454,470	48,50,66	1165	78	8.60997e-05	0.0111089	0.486,0.558,0.502	0.4,0.378,0.323	0.148
N	ENSG00000186185	KIF18B	chr17	-	43005393	43005946	43005393	43005919	43006186	43006392	173,153,175	17,7,22	89,95,76	25,16,17	105	85	0.000101358	0.0124964	0.892,0.947,0.866	0.742,0.828,0.784	0.117
N	ENSG00000114982	KANSL3	chr2	-	97297048	97297280	97297048	97297219	97302657	97302922	81,76,56	47,50,44	54,50,80	84,81,79	139	85	0.000117191	0.0138335	0.513,0.482,0.438	0.282,0.274,0.382	0.165
N	ENSG00000187239	FNBP1	chr9	-	132686122	132686305	132686122	132686275	132687238	132687436	95,83,71	162,157,182	101,110,89	121,120,115	108	85	0.000161444	0.0182794	0.316,0.294,0.235	0.396,0.419,0.379	-0.116
N	ENSG00000117616	C1orf63	chr1	-	25570040	25570715	25570040	25570124	25571640	25571792	1012,753,875	19,30,26	1500,1531,1500	21,16,24	654	77	0.000209657	0.0211487	0.862,0.747,0.798	0.894,0.918,0.88	-0.095
N	ENSG00000187239	FNBP1	chr9	-	132686122	132686275	132686122	132686218	132687238	132687436	280,287,314	33,28,38	205,243,232	9,14,11	135	85	0.000280224	0.0272752	0.842,0.866,0.839	0.935,0.916,0.93	-0.078
N	ENSG00000156504	FAM122B	chrX	-	133903596	133906313	133903596	133905384	133915850	133915947	1459,1234,1267	18,21,16	1047,1006,1045	20,39,33	1000	85	0.000304975	0.0291724	0.873,0.833,0.871	0.817,0.687,0.729	0.115
N	ENSG00000102710	SUPT20H	chr13	-	37596147	37596454	37596147	37596217	37598171	37598330	309,330,281	42,53,46	291,311,332	26,29,24	286	63	0.000470643	0.0428054	0.618,0.578,0.574	0.711,0.703,0.753	-0.132
N	ENSG00000089159	PXN	chr12	-	120652905	120653220	120652905	120653076	120659425	120659561	417,315,355	365,318,308	213,168,207	253,274,255	215	85	0.000502132	0.0442195	0.311,0.281,0.313	0.25,0.195,0.243	0.072

## Sheet: RI
inBoth	GeneID	geneSymbol	chr	strand	riExonStart_0base	riExonEnd	upstreamES	upstreamEE	downstreamES	downstreamEE	IC_KD	SC_KD	IC_CTRL	SC_CTRL	IncFormLen	SkipFormLen	P-Value	FDR	PSI_KD	PSI_CTRL	meanDeltaPSI
Y	ENSG00000133226	SRRM1	chr1	+	24973157	24975520	24973157	24973280	24975349	24975520	1007,1063,1138	107,117,122	891,738,780	144,125,154	2140	85	1.51092e-05	0.0056463	0.272,0.265,0.27	0.197,0.19,0.167	0.084
N	ENSG00000115414	FN1	chr2	-	216243852	216247048	216243852	216244040	216246934	216247048	615,636,714	81,88,93	780,737,702	252,187,228	2965	85	6.42375e-13	2.40056e-09	0.179,0.172,0.18	0.082,0.102,0.081	0.089
N	ENSG00000012171	SEMA3B	chr3	+	50312442	50312890	50312442	50312484	50312732	50312890	38,61,35	44,52,51	30,25,35	92,64,105	269	35	3.136e-07	0.000390641	0.101,0.132,0.082	0.041,0.048,0.042	0.061
N	ENSG00000173801	JUP	chr17	-	39910855	39912147	39910855	39911684	39911981	39912147	655,651,653	124,140,128	552,546,620	184,194,213	368	85	7.79152e-07	0.000727923	0.55,0.518,0.541	0.409,0.394,0.402	0.135
N	ENSG00000161249	DMKN	chr19	-	36001085	36001412	36001085	36001154	36001280	36001412	147,129,131	39,49,39	82,112,87	55,65,72	174	62	2.15381e-06	0.00160975	0.573,0.484,0.545	0.347,0.38,0.301	0.191
N	ENSG00000178950	GAK	chr4	-	844723	845762	844723	844872	845537	845762	68,49,67	59,48,44	38,49,66	84,74,106	736	85	1.12933e-05	0.00468921	0.117,0.105,0.15	0.05,0.071,0.067	0.061
N	ENSG00000173992	CCS	chr11	+	66366586	66367107	66366586	66366724	66366929	66367107	34,27,36	23,24,19	13,18,30	38,36,44	276	85	2.11192e-05	0.00717477	0.313,0.257,0.368	0.095,0.133,0.174	0.179
N	ENSG00000196628	TCF4	chr18	-	52896077	52899902	52896077	52896307	52899739	52899902	35,40,32	3,5,3	19,24,23	14,6,10	3503	85	6.81239e-05	0.0187928	0.221,0.163,0.206	0.032,0.088,0.053	0.139
N	ENSG00000178719	GRINA	chr8	+	145065859	145066541	145065859	145065972	145066412	145066541	823,895,912	9,13,8	917,885,1097	2,2,2	511	85	8.01909e-05	0.0199782	0.938,0.92,0.95	0.987,0.987,0.989	-0.052
N	ENSG00000064201	TSPAN32	chr11	+	2335714	2337897	2335714	2335801	2337458	2337897	62,62,63	2,2,2	70,60,60	8,9,15	1723	80	0.000101848	0.0237878	0.59,0.59,0.594	0.289,0.236,0.157	0.364
N	ENSG00000164050	PLXNB1	chr3	-	48454477	48455227	48454477	48454578	48455078	48455227	37,33,41	22,17,18	32,9,14	26,21,27	571	85	0.000210482	0.0409631	0.2,0.224,0.253	0.155,0.06,0.072	0.13
N	ENSG00000100429	HDAC10	chr22	-	50689199	50689814	50689199	50689334	50689402	50689814	10,9,11	6,5,4	4,5,3	10,11,16	122	85	0.00021923	0.0409631	0.537,0.556,0.657	0.218,0.241,0.116	0.392
inBoth	GeneID	geneSymbol	chr	strand	riExonStart_0base	riExonEnd	upstreamES	upstreamEE	downstreamES	downstreamEE	IC_No Dox	SC_No Dox	IC_DAY7	SC_DAY7	IncFormLen	SkipFormLen	PValue	FDR	PSI_No Dox	PSI_DAY7	deltaPSI
Y	ENSG00000133226	SRRM1	chr1	+	24973157	24975520	24973157	24973280	24975349	24975520	664,500,519	158,153,196	847,781,843	150,120,119	2140	85	3.34157e-09	3.97843e-07	0.143,0.115,0.095	0.183,0.205,0.22	-0.085
N	ENSG00000179364	PACS2	chr14	+	105849695	105850800	105849695	105849850	105850689	105850800	52,33,38	231,230,190	226,246,252	186,187,203	910	85	0	0	0.021,0.013,0.018	0.102,0.109,0.104	-0.088
N	ENSG00000115875	SRSF7	chr2	-	38975720	38976847	38975720	38975795	38976670	38976847	2136,1891,1856	1152,1062,1011	2351,2475,2440	591,523,619	929	68	0	0	0.12,0.115,0.118	0.226,0.257,0.224	-0.118
N	ENSG00000089053	ANAPC5	chr12	-	121783641	121784808	121783641	121783834	121784698	121784808	452,414,404	417,403,443	840,816,866	318,335,382	935	85	0	0	0.09,0.085,0.077	0.194,0.181,0.171	-0.098
N	ENSG00000213983	AP1G2	chr14	-	24034814	24035369	24034814	24034910	24035024	24035369	90,70,83	566,442,461	348,366,358	179,215,212	185	85	0	0	0.068,0.068,0.076	0.472,0.439,0.437	-0.379
N	ENSG00000213983	AP1G2	chr14	-	24032792	24033065	24032792	24032847	24032924	24033065	17,6,15	317,283,277	34,48,38	100,136,117	103	48	0	0	0.024,0.01,0.025	0.137,0.141,0.131	-0.117
N	ENSG00000213983	AP1G2	chr14	-	24030720	24031624	24030720	24030844	24031170	24031624	319,298,251	391,340,323	348,409,334	132,150,135	397	85	0	0	0.149,0.158,0.143	0.361,0.369,0.346	-0.209
N	ENSG00000197622	CDC42SE1	chr1	-	151027491	151028469	151027491	151027602	151028152	151028469	488,399,429	695,596,562	508,533,537	269,296,309	621	85	0	0	0.088,0.084,0.095	0.205,0.198,0.192	-0.109
N	ENSG00000214087	ARL16	chr17	-	79649063	79650156	79649063	79649705	79650042	79650156	61,81,54	150,146,143	105,145,140	58,72,78	408	85	0	0	0.078,0.104,0.073	0.274,0.296,0.272	-0.196
N	ENSG00000166508	MCM7	chr7	-	99696645	99697026	99696645	99696826	99696901	99697026	98,95,107	1713,1544,1425	123,156,172	822,925,1005	136	85	1.11022e-16	4.08562e-14	0.035,0.037,0.045	0.086,0.095,0.097	-0.054
N	ENSG00000169045	HNRNPH1	chr5	-	179047892	179048398	179047892	179048036	179048242	179048398	702,649,538	2052,1729,1786	1028,1027,1143	1516,1517,1648	277	85	3.33067e-15	1.03712e-12	0.095,0.103,0.085	0.172,0.172,0.175	-0.079
N	ENSG00000213983	AP1G2	chr14	-	24032924	24033430	24032924	24033065	24033254	24033430	117,93,84	460,390,450	102,124,113	186,195,184	260	85	4.55191e-15	1.31615e-12	0.077,0.072,0.058	0.152,0.172,0.167	-0.095
N	ENSG00000213983	AP1G2	chr14	-	24031170	24031624	24031170	24031275	24031496	24031624	157,124,107	613,547,491	129,115,123	206,212,216	292	85	2.73115e-14	7.37046e-12	0.069,0.062,0.06	0.154,0.136,0.142	-0.08
N	ENSG00000174996	KLC2	chr11	+	66033903	66035330	66033903	66033961	66034343	66035330	59,58,51	98,103,77	79,93,76	43,48,43	419	51	1.21608e-11	2.5909e-09	0.068,0.064,0.075	0.183,0.191,0.177	-0.115
N	ENSG00000184154	LRTOMT	chr11	+	71805993	71807941	71805993	71806142	71806424	71807941	66,70,71	66,61,42	75,100,120	19,14,17	353	85	1.68155e-11	3.40347e-09	0.194,0.216,0.289	0.487,0.632,0.63	-0.35
N	ENSG00000161996	WDR90	chr16	+	705057	705468	705057	705147	705306	705468	5,10,4	90,75,52	18,35,38	56,64,52	228	83	6.97798e-11	1.34509e-08	0.02,0.046,0.027	0.105,0.166,0.21	-0.129
N	ENSG00000164039	BDH2	chr4	-	104006505	104007697	104006505	104006619	104007636	104007697	309,305,326	224,179,185	777,809,821	282,230,265	1057	54	5.10749e-10	8.61463e-08	0.066,0.08,0.083	0.123,0.152,0.137	-0.061
N	ENSG00000068120	COASY	chr17	+	40714373	40715340	40714373	40714505	40714629	40715340	769,675,595	55,51,42	521,551,557	10,16,8	195	85	5.42373e-10	8.78211e-08	0.859,0.852,0.861	0.958,0.938,0.968	-0.097
N	ENSG00000198830	HMGN2	chr1	+	26800193	26800626	26800193	26800308	26800575	26800626	504,454,408	35,39,26	578,740,709	15,17,12	297	44	8.2213e-10	1.23259e-07	0.681,0.633,0.699	0.851,0.866,0.897	-0.2
N	ENSG00000129255	MPDU1	chr17	+	7490009	7490589	7490009	7490156	7490478	7490589	36,56,47	86,78,73	74,111,83	20,19,49	393	85	1.32669e-09	1.91801e-07	0.083,0.134,0.122	0.445,0.558,0.268	-0.311
N	ENSG00000140416	TPM1	chr15	+	63353396	63354476	63353396	63353472	63354413	63354476	162,138,155	104,90,71	236,237,249	48,74,59	967	40	1.55742e-09	2.17395e-07	0.061,0.06,0.083	0.169,0.117,0.149	-0.077
N	ENSG00000103034	NDRG4	chr16	+	58537701	58538178	58537701	58537807	58538057	58538178	21,13,14	177,132,111	42,46,39	101,127,110	321	85	2.13031e-09	2.78178e-07	0.03,0.025,0.032	0.099,0.088,0.086	-0.062
N	ENSG00000076108	BAZ2A	chr12	-	56998368	56999111	56998368	56998583	56998856	56999111	34,32,23	176,173,146	67,56,87	142,172,132	344	85	3.72724e-09	4.31082e-07	0.046,0.044,0.037	0.104,0.074,0.14	-0.064
N	ENSG00000152556	PFKM	chr12	+	48528725	48529166	48528725	48528821	48529073	48529166	88,72,77	263,251,214	175,198,207	257,300,305	323	85	4.36852e-09	4.91216e-07	0.081,0.07,0.086	0.152,0.148,0.152	-0.072
N	ENSG00000160200	CBS	chr21	-	44473300	44474093	44473300	44473757	44473971	44474093	1691,1573,1404	166,117,122	1248,1230,1352	53,54,53	285	85	7.64894e-09	7.93921e-07	0.752,0.8,0.774	0.875,0.872,0.884	-0.102
N	ENSG00000115556	PLCD4	chr2	+	219498327	219498944	219498327	219498484	219498827	219498944	105,73,84	1,1,0	87,83,73	12,13,23	414	85	1.06915e-08	1.08198e-06	0.956,0.937,1.0	0.598,0.567,0.395	0.444
N	ENSG00000182944	EWSR1	chr22	+	29684594	29687588	29684594	29684775	29687553	29687588	3403,2830,2779	48,36,41	4756,5195,5108	23,27,32	2792	28	1.26853e-08	1.25244e-06	0.416,0.441,0.405	0.675,0.659,0.616	-0.229
N	ENSG00000167508	MVD	chr16	-	88723843	88724437	88723843	88723990	88724322	88724437	108,98,95	335,247,296	55,75,73	83,96,88	403	85	1.44741e-08	1.39502e-06	0.064,0.077,0.063	0.123,0.141,0.149	-0.07
N	ENSG00000129197	RPAIN	chr17	+	5329290	5329619	5329290	5329402	5329555	5329619	201,172,150	67,74,74	233,255,266	42,47,40	196	57	1.52137e-08	1.43221e-06	0.466,0.403,0.371	0.617,0.612,0.659	-0.216
N	ENSG00000160310	PRMT2	chr21	+	48080744	48081848	48080744	48080874	48081711	48081848	155,149,125	103,81,92	143,169,161	183,238,201	908	85	1.97926e-08	1.77439e-06	0.123,0.147,0.113	0.068,0.062,0.07	0.061
N	ENSG00000147162	OGT	chrX	+	70764416	70767873	70764416	70764485	70767756	70767873	13884,11974,11634	124,102,93	21399,23088,23392	99,109,96	3319	62	2.68364e-08	2.17267e-06	0.677,0.687,0.7	0.801,0.798,0.82	-0.118
N	ENSG00000137822	TUBGCP4	chr15	+	43693913	43695997	43693913	43694048	43695880	43695997	346,287,294	109,85,106	398,371,424	59,54,74	1903	85	2.86398e-08	2.18743e-06	0.124,0.131,0.11	0.232,0.235,0.204	-0.102
N	ENSG00000072778	ACADVL	chr17	+	7125985	7126556	7125985	7126184	7126451	7126556	315,266,239	619,551,520	328,406,400	396,472,469	338	85	2.81874e-08	2.18743e-06	0.113,0.108,0.104	0.172,0.178,0.177	-0.067
N	ENSG00000136485	DCAF7	chr17	+	61666361	61671628	61666361	61666599	61671564	61671628	25278,21657,21551	112,76,88	21482,22016,23162	36,47,44	5008	57	2.85391e-08	2.18743e-06	0.72,0.764,0.736	0.872,0.842,0.857	-0.117
N	ENSG00000108788	MLX	chr17	+	40720487	40720961	40720487	40720577	40720854	40720961	163,137,121	302,289,232	142,188,154	160,158,172	346	83	4.61308e-08	3.2761e-06	0.115,0.102,0.111	0.176,0.222,0.177	-0.082
N	ENSG00000003509	NDUFAF7	chr2	+	37468720	37469836	37468720	37468934	37469777	37469836	105,97,115	52,31,45	154,198,170	16,24,32	881	52	4.54707e-08	3.2761e-06	0.106,0.156,0.131	0.362,0.327,0.239	-0.178
N	ENSG00000108465	CDK5RAP3	chr17	+	46052879	46053379	46052879	46053019	46053234	46053379	462,416,408	213,170,148	670,689,655	147,137,173	286	85	6.35015e-08	4.43197e-06	0.392,0.421,0.45	0.575,0.599,0.529	-0.147
N	ENSG00000141524	TMC6	chr17	-	76116257	76117245	76116257	76116913	76117093	76117245	62,52,41	360,335,335	62,84,46	195,186,201	251	85	6.78964e-08	4.65838e-06	0.055,0.05,0.04	0.097,0.133,0.072	-0.052
N	ENSG00000100650	SRSF5	chr14	+	70235898	70237257	70235898	70235968	70237183	70237257	4626,4067,3907	458,437,450	5935,7146,6362	407,432,430	1246	45	7.49922e-08	5.05948e-06	0.267,0.252,0.239	0.345,0.374,0.348	-0.103
N	ENSG00000165792	METTL17	chr14	+	21462952	21463392	21462952	21463060	21463323	21463392	114,110,90	262,211,200	200,187,167	199,217,212	311	62	1.95255e-07	1.21677e-05	0.08,0.094,0.082	0.167,0.147,0.136	-0.065
N	ENSG00000189077	TMEM120A	chr7	-	75617400	75617659	75617400	75617466	75617569	75617659	29,20,20	53,56,42	7,6,5	41,69,68	146	57	2.09004e-07	1.28189e-05	0.176,0.122,0.157	0.062,0.033,0.028	0.111
N	ENSG00000213983	AP1G2	chr14	-	24032588	24032847	24032588	24032711	24032792	24032847	73,63,46	90,94,115	64,69,78	37,55,40	111	48	2.21622e-07	1.33899e-05	0.26,0.225,0.147	0.428,0.352,0.457	-0.202
N	ENSG00000110844	PRPF40B	chr12	+	50036017	50036458	50036017	50036155	50036362	50036458	19,13,13	26,24,31	32,52,36	16,21,19	278	85	2.4277e-07	1.42425e-05	0.183,0.142,0.114	0.379,0.431,0.367	-0.246
N	ENSG00000213983	AP1G2	chr14	-	24035024	24035369	24035024	24035101	24035272	24035369	825,764,724	261,237,171	547,566,580	90,76,104	227	70	3.04054e-07	1.71501e-05	0.494,0.499,0.566	0.652,0.697,0.632	-0.141
N	ENSG00000135486	HNRNPA1	chr12	+	54675169	54675725	54675169	54675286	54675578	54675725	121,117,126	109,74,71	131,128,134	37,39,45	363	85	3.05041e-07	1.71501e-05	0.206,0.27,0.294	0.453,0.435,0.411	-0.176
N	ENSG00000198563	DDX39B	chr6	-	31500556	31503262	31500556	31500688	31503143	31503262	11305,9627,9699	1280,1120,1053	11676,12688,12948	848,896,970	2526	85	3.56921e-07	1.93712e-05	0.229,0.224,0.237	0.317,0.323,0.31	-0.087
N	ENSG00000131788	PIAS3	chr1	+	145578061	145578721	145578061	145578479	145578636	145578721	94,72,75	233,192,218	115,117,110	151,157,158	221	78	3.64918e-07	1.93712e-05	0.125,0.117,0.108	0.212,0.208,0.197	-0.089
N	ENSG00000145476	CYP4V2	chr4	+	187122310	187126456	187122310	187122496	187126353	187126456	54,60,54	32,36,25	266,276,261	48,64,64	3928	85	4.22669e-07	2.19354e-05	0.035,0.035,0.045	0.107,0.085,0.081	-0.053
N	ENSG00000108788	MLX	chr17	+	40721221	40721624	40721221	40721321	40721524	40721624	93,70,55	342,299,304	106,86,79	195,199,209	274	85	4.64947e-07	2.38241e-05	0.078,0.068,0.053	0.144,0.118,0.105	-0.056
N	ENSG00000108641	B9D1	chr17	-	19246482	19247170	19246482	19246774	19247102	19247170	101,88,94	87,71,69	123,117,116	41,44,45	375	61	6.44488e-07	3.22085e-05	0.159,0.168,0.181	0.328,0.302,0.295	-0.139
N	ENSG00000119707	RBM25	chr14	+	73566374	73570186	73566374	73566458	73569899	73570186	3441,3251,3092	237,233,205	4165,4844,4548	176,193,203	3504	77	1.06779e-06	5.05129e-05	0.242,0.235,0.249	0.342,0.355,0.33	-0.1
N	ENSG00000105699	LSR	chr19	+	35757581	35757870	35757581	35757641	35757741	35757870	15,13,12	73,62,81	13,8,22	19,17,20	139	53	1.07315e-06	5.05129e-05	0.073,0.074,0.053	0.207,0.152,0.295	-0.151
N	ENSG00000120699	EXOSC8	chr13	+	37577070	37578698	37577070	37577144	37578652	37578698	692,630,655	115,120,98	615,673,719	52,67,65	1515	21	1.28357e-06	5.90442e-05	0.077,0.068,0.085	0.141,0.122,0.133	-0.055
N	ENSG00000169045	HNRNPH1	chr5	-	179043126	179044111	179043126	179043219	179044021	179044111	876,785,663	34,25,29	1346,1604,1390	25,18,25	871	83	1.51835e-06	6.68074e-05	0.711,0.75,0.685	0.837,0.895,0.841	-0.142
N	ENSG00000124466	LYPD3	chr19	-	43967277	43967921	43967277	43967439	43967750	43967921	6,1,8	44,42,35	3,7,5	3,7,6	382	85	1.97545e-06	8.5985e-05	0.029,0.005,0.048	0.182,0.182,0.156	-0.146
N	ENSG00000168002	POLR2G	chr11	+	62529266	62530338	62529266	62529376	62530013	62530338	120,138,138	26,36,23	161,124,187	13,9,8	708	85	2.69028e-06	0.000111125	0.357,0.315,0.419	0.598,0.623,0.737	-0.289
N	ENSG00000182196	ARL6IP4	chr12	+	123465675	123466426	123465675	123465846	123466141	123466426	343,327,266	511,408,413	370,393,383	334,356,322	366	85	2.84185e-06	0.000113899	0.135,0.157,0.13	0.205,0.204,0.216	-0.068
N	ENSG00000185963	BICD2	chr9	-	95473644	95477745	95473644	95475743	95477534	95477745	1962,1700,1674	109,93,102	1233,1234,1198	97,135,127	1862	85	3.8073e-06	0.000148192	0.451,0.455,0.428	0.367,0.294,0.301	0.124
N	ENSG00000164548	TRA2A	chr7	-	23561325	23562051	23561325	23561459	23561739	23562051	303,303,304	39,39,30	610,546,629	24,40,34	351	85	7.41345e-06	0.000280464	0.653,0.653,0.71	0.86,0.768,0.818	-0.143
N	ENSG00000103249	CLCN7	chr16	-	1499276	1500667	1499276	1499328	1500497	1500667	209,214,148	35,36,32	480,638,532	48,49,45	1200	45	7.98128e-06	0.000296406	0.183,0.182,0.148	0.273,0.328,0.307	-0.132
N	ENSG00000161265	U2AF1L4	chr19	-	36235223	36235639	36235223	36235322	36235526	36235639	41,45,19	29,31,31	39,63,58	12,15,17	275	85	9.34638e-06	0.000340848	0.304,0.31,0.159	0.501,0.565,0.513	-0.269
N	ENSG00000182400	TRAPPC6B	chr14	-	39627488	39628754	39627488	39627606	39628653	39628754	46,44,27	31,17,25	71,91,81	19,21,14	1118	85	1.04714e-05	0.000371825	0.101,0.164,0.076	0.221,0.248,0.305	-0.144
N	ENSG00000115282	TTC31	chr2	+	74717782	74718311	74717782	74717866	74718254	74718311	114,110,93	72,41,49	157,186,172	35,45,49	416	42	1.11022e-05	0.000390799	0.138,0.213,0.161	0.312,0.294,0.262	-0.119
N	ENSG00000112096	SOD2	chr6	-	160100095	160103670	160100095	160100330	160103505	160103670	3262,2951,2631	54,37,37	3194,3481,3312	27,22,19	3246	85	1.13339e-05	0.000395515	0.613,0.676,0.651	0.756,0.806,0.82	-0.147
N	ENSG00000117616	C1orf63	chr1	-	25570040	25571792	25570040	25570124	25571640	25571792	2270,1764,1903	19,30,26	3716,3826,4009	21,16,24	1579	77	1.33407e-05	0.000445022	0.854,0.741,0.781	0.896,0.921,0.891	-0.111
N	ENSG00000060971	ACAA1	chr3	-	38167652	38168191	38167652	38167832	38168000	38168191	79,72,76	212,242,219	56,68,72	109,81,121	239	85	1.34122e-05	0.000445022	0.117,0.096,0.11	0.154,0.23,0.175	-0.079
N	ENSG00000123374	CDK2	chr12	+	56360614	56361718	56360614	56360908	56361640	56361718	315,273,263	269,256,215	237,238,259	121,138,129	789	71	1.33192e-05	0.000445022	0.095,0.088,0.099	0.15,0.134,0.153	-0.052
N	ENSG00000172932	ANKRD13D	chr11	+	67066528	67067082	67066528	67066595	67067000	67067082	188,191,150	64,50,49	158,184,150	14,25,24	441	50	1.37673e-05	0.00045309	0.25,0.302,0.258	0.561,0.455,0.415	-0.207
N	ENSG00000131795	RBM8A	chr1	+	145508015	145508284	145508015	145508075	145508209	145508284	39,46,37	87,63,71	50,38,55	35,35,45	156	36	1.39755e-05	0.000456233	0.094,0.144,0.107	0.248,0.2,0.22	-0.108
N	ENSG00000165516	KLHDC2	chr14	+	50246312	50246524	50246312	50246393	50246465	50246524	37,40,45	168,164,119	73,64,91	149,145,134	86	41	1.54914e-05	0.000486961	0.095,0.104,0.153	0.189,0.174,0.245	-0.085
N	ENSG00000108465	CDK5RAP3	chr17	+	46051765	46052703	46051765	46051814	46052524	46052703	1187,1013,929	87,69,59	1469,1655,1560	55,65,61	738	42	1.53805e-05	0.000486961	0.437,0.455,0.473	0.603,0.592,0.593	-0.141
N	ENSG00000162512	SDC3	chr1	-	31349398	31351587	31349398	31350012	31351469	31351587	108,89,98	39,40,31	794,786,773	525,512,532	1528	85	1.60576e-05	0.000500009	0.133,0.11,0.15	0.078,0.079,0.075	0.054
N	ENSG00000175832	ETV4	chr17	-	41622641	41623036	41622641	41622735	41622925	41623036	16,23,11	74,86,101	19,22,10	24,42,26	261	85	1.66002e-05	0.000509074	0.066,0.08,0.034	0.205,0.146,0.111	-0.094
N	ENSG00000003756	RBM5	chr3	+	50137964	50140599	50137964	50138038	50140515	50140599	1873,1702,1675	62,44,73	4215,4305,4558	72,68,92	2522	59	1.73657e-05	0.000528545	0.414,0.475,0.349	0.578,0.597,0.537	-0.158
N	ENSG00000140682	TGFB1I1	chr16	+	31485883	31487506	31485883	31486078	31487332	31487506	115,119,96	23,15,23	172,133,136	64,71,51	1325	85	2.12653e-05	0.000628336	0.243,0.337,0.211	0.147,0.107,0.146	0.13
N	ENSG00000103051	COG4	chr16	-	70542308	70543291	70542308	70542367	70543133	70543291	508,485,486	271,211,227	618,615,717	164,195,242	804	52	2.3099e-05	0.000658485	0.108,0.129,0.122	0.196,0.169,0.161	-0.056
N	ENSG00000255508	MIR3654	chr11	-	62340055	62342380	62340055	62340214	62342148	62342380	566,532,473	1,2,4	351,374,381	11,12,7	2005	85	2.46837e-05	0.000698739	0.96,0.919,0.834	0.575,0.569,0.698	0.29
N	ENSG00000128699	ORMDL1	chr2	-	190647147	190647849	190647147	190647328	190647739	190647849	365,305,267	117,100,72	568,625,532	110,83,105	482	85	2.88722e-05	0.000806031	0.355,0.35,0.395	0.477,0.57,0.472	-0.14
N	ENSG00000129197	RPAIN	chr17	+	5329290	5331531	5329290	5329619	5331390	5331531	790,711,714	116,124,103	963,1076,1022	82,111,98	1842	85	3.21388e-05	0.000879039	0.239,0.209,0.242	0.351,0.309,0.325	-0.098
N	ENSG00000213983	AP1G2	chr14	-	24032792	24033065	24032792	24032818	24032924	24033065	14,6,15	6,4,4	34,52,36	1,2,0	111	19	3.27393e-05	0.000889455	0.285,0.204,0.391	0.853,0.817,1.0	-0.597
N	ENSG00000141562	NARF	chr17	+	80441591	80442826	80441591	80441655	80442688	80442826	756,732,635	247,217,200	839,878,900	174,166,190	1076	57	3.30517e-05	0.000891956	0.14,0.152,0.144	0.203,0.219,0.201	-0.062
N	ENSG00000115042	FAHD2A	chr2	+	96076274	96076774	96076274	96076334	96076611	96076774	127,125,107	128,108,128	190,214,158	116,95,114	316	53	3.49882e-05	0.000937962	0.143,0.163,0.123	0.216,0.274,0.189	-0.083
N	ENSG00000214174	AMZ2P1	chr17	-	62968871	62969635	62968871	62969045	62969359	62969635	24,25,14	57,46,53	42,48,38	47,44,41	385	85	3.67875e-05	0.000967864	0.085,0.107,0.055	0.165,0.194,0.17	-0.094
N	ENSG00000182484	WASH6P	chrX	+	155251987	155252499	155251987	155252204	155252363	155252499	130,85,88	43,46,34	144,139,133	26,16,28	230	85	3.80415e-05	0.000980841	0.528,0.406,0.489	0.672,0.763,0.637	-0.216
N	ENSG00000105426	PTPRS	chr19	-	5218430	5219478	5218430	5218543	5219320	5219478	59,39,49	29,25,47	98,77,91	18,28,27	848	85	4.02823e-05	0.00102555	0.169,0.135,0.095	0.353,0.216,0.253	-0.141
N	ENSG00000173818	ENDOV	chr17	+	78389268	78389621	78389268	78389318	78389449	78389621	19,13,16	34,45,31	16,29,24	18,18,15	160	43	4.16694e-05	0.00105423	0.131,0.072,0.122	0.193,0.302,0.301	-0.157
N	ENSG00000182944	EWSR1	chr22	+	29694722	29695841	29694722	29695270	29695588	29695841	104,85,93	33,32,37	89,83,89	7,11,15	389	85	4.29253e-05	0.00107926	0.408,0.367,0.355	0.735,0.622,0.565	-0.264
N	ENSG00000182208	MOB2	chr11	-	1501622	1502115	1501622	1501716	1501954	1502115	14,8,20	91,81,52	24,24,23	49,42,53	309	85	4.58182e-05	0.00114489	0.041,0.026,0.096	0.119,0.136,0.107	-0.066
N	ENSG00000028310	BRD9	chr5	-	868721	869234	868721	868919	869152	869234	155,119,109	19,19,27	103,78,69	2,4,3	294	75	4.62092e-05	0.00114758	0.675,0.615,0.507	0.929,0.833,0.854	-0.273
N	ENSG00000185917	SETD4	chr21	-	37406838	37408549	37406838	37408258	37408382	37408549	33,29,28	39,46,33	60,40,39	13,20,22	195	85	5.03616e-05	0.00122809	0.269,0.216,0.27	0.668,0.466,0.436	-0.272
N	ENSG00000169231	THBS3	chr1	-	155174850	155176197	155174850	155175107	155175990	155176197	89,76,59	29,31,30	210,189,201	164,134,154	954	85	5.48259e-05	0.00132895	0.215,0.179,0.149	0.102,0.112,0.104	0.075
N	ENSG00000162231	NXF1	chr11	-	62566010	62567958	62566010	62566047	62567848	62567958	1524,1345,1296	47,53,40	2196,2195,2361	38,42,44	1817	30	5.83655e-05	0.00139801	0.349,0.295,0.349	0.488,0.463,0.47	-0.143
N	ENSG00000115282	TTC31	chr2	+	74717370	74718311	74717370	74717600	74717782	74718311	39,45,35	121,108,105	68,70,96	113,107,124	253	85	6.0603e-05	0.00143463	0.098,0.123,0.101	0.168,0.18,0.206	-0.077
N	ENSG00000102878	HSF4	chr16	+	67203181	67203848	67203181	67203251	67203533	67203848	154,149,134	14,15,19	90,132,117	27,31,31	331	63	6.1609e-05	0.00144996	0.677,0.654,0.573	0.388,0.448,0.418	0.217
N	ENSG00000080189	SLC35C2	chr20	-	44978166	44979529	44978166	44979163	44979399	44979529	142,103,89	230,194,173	148,161,164	169,164,183	307	85	6.40336e-05	0.00149831	0.146,0.128,0.125	0.195,0.214,0.199	-0.07
N	ENSG00000124357	NAGK	chr2	+	71295779	71297716	71295779	71295842	71297631	71297716	252,189,196	45,58,43	441,437,468	51,67,52	1824	49	6.5797e-05	0.00152198	0.131,0.08,0.109	0.189,0.149,0.195	-0.071
N	ENSG00000261884	CTC-479C5.12	chr16	-	67968699	67969381	67968699	67968851	67969198	67969381	85,83,63	23,24,16	138,134,160	19,7,14	418	85	6.69171e-05	0.0015304	0.429,0.413,0.445	0.596,0.796,0.699	-0.268
N	ENSG00000106077	ABHD11	chr7	-	73151550	73152065	73151550	73151721	73151891	73152065	135,153,132	126,114,115	85,78,74	38,35,34	241	85	6.90774e-05	0.00157093	0.274,0.321,0.288	0.441,0.44,0.434	-0.144
N	ENSG00000106009	BRAT1	chr7	-	2582837	2583596	2582837	2582957	2583223	2583596	176,178,135	172,153,133	215,257,202	129,139,119	337	85	7.069e-05	0.00159862	0.205,0.227,0.204	0.296,0.318,0.3	-0.093
N	ENSG00000112146	FBXO9	chr6	+	52957531	52958359	52957531	52957622	52958263	52958359	817,723,677	318,248,239	772,823,705	204,174,175	711	84	7.41428e-05	0.00165818	0.233,0.256,0.251	0.309,0.358,0.322	-0.083
N	ENSG00000204344	STK19	chr6	+	31947190	31948325	31947190	31947330	31948227	31948325	159,134,139	109,109,85	145,156,210	54,77,76	968	85	7.5957e-05	0.00168019	0.114,0.097,0.126	0.191,0.151,0.195	-0.067
N	ENSG00000100650	SRSF5	chr14	+	70235898	70237257	70235898	70235968	70236227	70237257	652,532,485	16,21,14	808,883,877	8,9,13	308	63	8.39537e-05	0.0018355	0.893,0.838,0.876	0.954,0.953,0.932	-0.077
N	ENSG00000135924	DNAJB2	chr2	+	220145299	220146493	220145299	220145409	220146439	220146493	63,38,45	48,34,38	92,82,88	36,32,34	1063	47	8.47919e-05	0.0018355	0.055,0.047,0.05	0.102,0.102,0.103	-0.052
N	ENSG00000094631	HDAC6	chrX	+	48664037	48664871	48664037	48664078	48664774	48664871	270,247,199	62,43,35	314,314,334	40,29,28	716	34	8.74894e-05	0.00188381	0.171,0.214,0.213	0.272,0.34,0.362	-0.125
N	ENSG00000141503	MINK1	chr17	+	4792941	4794030	4792941	4793058	4793811	4794030	100,93,89	14,16,15	199,250,212	12,14,14	824	85	9.63299e-05	0.00206319	0.424,0.375,0.38	0.631,0.648,0.61	-0.237
N	ENSG00000004534	RBM6	chr3	+	50098894	50099541	50098894	50098980	50099394	50099541	280,204,239	76,55,58	339,346,406	47,58,58	479	79	0.00010363	0.00218487	0.378,0.38,0.405	0.543,0.496,0.536	-0.137
N	ENSG00000166471	TMEM41B	chr11	-	9302200	9305140	9302200	9302588	9304917	9305140	1677,1512,1438	35,29,25	1072,1223,1084	8,7,11	2400	85	0.00011196	0.00233616	0.629,0.649,0.671	0.826,0.861,0.777	-0.172
N	ENSG00000007516	BAIAP3	chr16	+	1394022	1394318	1394022	1394147	1394227	1394318	8,16,10	23,24,20	3,11,8	47,48,55	145	84	0.000139844	0.0028882	0.168,0.279,0.225	0.036,0.117,0.078	0.147
N	ENSG00000144559	TAMM41	chr3	-	11849306	11851156	11849306	11849369	11850990	11851156	113,87,94	26,17,29	118,142,155	11,15,18	1663	56	0.0001452	0.00295361	0.128,0.147,0.098	0.265,0.242,0.225	-0.12
N	ENSG00000055609	MLL3	chr7	-	151832009	151835989	151832009	151834009	151835880	151835989	281,261,237	118,90,85	388,361,348	84,86,83	1942	85	0.000149077	0.00300231	0.094,0.113,0.109	0.168,0.155,0.155	-0.054
N	ENSG00000111364	DDX55	chr12	+	124091978	124093376	124091978	124092209	124093226	124093376	253,206,181	140,121,125	297,276,303	138,102,95	1088	85	0.000161564	0.00322172	0.124,0.117,0.102	0.144,0.175,0.199	-0.058
N	ENSG00000165282	PIGO	chr9	-	35091236	35092764	35091236	35091288	35092539	35092764	1018,888,868	8,9,11	449,498,537	17,12,13	1282	45	0.000168269	0.0033227	0.817,0.776,0.735	0.481,0.593,0.592	0.221
N	ENSG00000128694	OSGEPL1	chr2	-	190618641	190619071	190618641	190618790	190618866	190619071	5,9,9	68,72,67	11,20,13	38,45,49	138	85	0.000171128	0.0033465	0.043,0.071,0.076	0.151,0.215,0.14	-0.105
N	ENSG00000140525	FANCI	chr15	+	89824995	89826481	89824995	89825066	89826366	89826481	657,571,662	155,136,128	458,451,459	66,66,60	1350	64	0.000204624	0.0038883	0.167,0.166,0.197	0.248,0.245,0.266	-0.076
N	ENSG00000140474	ULK3	chr15	-	75132574	75132982	75132574	75132657	75132838	75132982	146,175,133	41,49,49	227,280,262	48,41,26	243	76	0.000209574	0.00391723	0.527,0.528,0.459	0.597,0.681,0.759	-0.174
N	ENSG00000161999	JMJD8	chr16	-	733321	733598	733321	733441	733529	733598	123,85,106	124,88,113	63,73,78	144,110,122	139	62	0.000237925	0.00437782	0.307,0.301,0.295	0.163,0.228,0.222	0.097
N	ENSG00000197070	ARRDC1	chr9	+	140507347	140507962	140507347	140507458	140507911	140507962	329,309,260	93,92,74	162,172,167	22,25,33	483	44	0.000246001	0.00450595	0.244,0.234,0.242	0.401,0.385,0.316	-0.127
N	ENSG00000111325	OGFOD2	chr12	+	123460357	123461314	123460357	123460414	123461200	123461314	135,87,107	58,47,38	119,127,142	22,38,30	822	50	0.000291477	0.00524399	0.124,0.101,0.146	0.248,0.169,0.224	-0.09
N	ENSG00000165233	C9orf89	chr9	+	95872849	95874571	95872849	95873003	95874499	95874571	698,670,651	49,28,33	1195,1390,1296	123,131,115	1547	65	0.000299571	0.00534213	0.374,0.501,0.453	0.29,0.308,0.321	0.136
N	ENSG00000100242	SUN2	chr22	-	39136271	39137055	39136271	39136437	39137011	39137055	356,292,312	91,86,70	235,275,277	45,34,39	597	37	0.000307737	0.00546369	0.195,0.174,0.216	0.245,0.334,0.306	-0.1
N	ENSG00000215041	NEURL4	chr17	-	7221587	7221993	7221587	7221675	7221813	7221993	8,3,6	76,62,74	10,19,7	52,47,41	205	81	0.000327062	0.00570666	0.04,0.019,0.031	0.071,0.138,0.063	-0.061
N	ENSG00000213339	QTRT1	chr19	+	10822836	10823304	10822836	10822975	10823228	10823304	190,143,160	121,105,101	172,225,214	77,90,85	308	69	0.000331373	0.00574299	0.26,0.234,0.262	0.334,0.359,0.361	-0.099
N	ENSG00000143258	USP21	chr1	+	161134323	161134732	161134323	161134402	161134624	161134732	200,157,144	134,100,100	125,131,124	107,151,148	280	72	0.000331981	0.00574299	0.277,0.288,0.27	0.231,0.182,0.177	0.082
N	ENSG00000182944	EWSR1	chr22	+	29694722	29695270	29694722	29694885	29695184	29695270	167,146,132	37,39,35	182,198,212	21,32,21	364	79	0.000360522	0.00618386	0.495,0.448,0.45	0.653,0.573,0.687	-0.173
N	ENSG00000170638	TRABD	chr22	+	50636251	50636615	50636251	50636424	50636503	50636615	114,125,99	226,224,225	88,110,98	100,147,125	144	85	0.000365109	0.00623613	0.229,0.248,0.206	0.342,0.306,0.316	-0.094
N	ENSG00000178761	FAM219B	chr15	-	75192332	75195127	75192332	75194404	75194944	75195127	1076,909,923	36,27,27	1329,1280,1384	29,19,16	611	85	0.000381275	0.00648488	0.806,0.824,0.826	0.864,0.904,0.923	-0.078
N	ENSG00000125731	SH2D3A	chr19	-	6754062	6754436	6754062	6754174	6754261	6754436	16,8,5	57,62,48	7,18,6	12,19,21	160	85	0.000393576	0.00663832	0.13,0.064,0.052	0.237,0.335,0.132	-0.153
N	ENSG00000101639	CEP192	chr18	+	13057583	13059311	13057583	13057732	13059080	13059311	150,92,84	67,52,71	135,136,123	46,25,54	1419	85	0.000402386	0.00673082	0.118,0.096,0.066	0.15,0.246,0.12	-0.079
N	ENSG00000167272	POP5	chr12	-	121017316	121017726	121017316	121017400	121017576	121017726	94,59,61	164,146,138	76,87,99	94,117,122	239	77	0.000425232	0.00705468	0.156,0.115,0.125	0.207,0.193,0.207	-0.07
N	ENSG00000114388	NPRL2	chr3	-	50385189	50385672	50385189	50385332	50385554	50385672	99,83,72	117,113,107	108,119,110	90,87,94	293	85	0.000433873	0.0071395	0.197,0.176,0.163	0.258,0.284,0.253	-0.086
N	ENSG00000139625	MAP3K12	chr12	-	53880730	53881212	53880730	53880939	53881038	53881212	30,31,40	23,16,24	34,47,54	64,54,65	170	85	0.00044745	0.00732544	0.395,0.492,0.455	0.21,0.303,0.293	0.179
N	ENSG00000148337	CIZ1	chr9	-	130940987	130941694	130940987	130941183	130941351	130941694	720,614,516	140,100,106	794,807,896	82,98,131	239	85	0.00045847	0.00742355	0.647,0.686,0.634	0.775,0.745,0.709	-0.087
N	ENSG00000156976	EIF4A2	chr3	+	186502352	186503840	186502352	186502485	186503671	186503840	1541,1350,1318	456,370,386	1310,1485,1551	283,314,297	1257	85	0.000470356	0.00758567	0.186,0.198,0.188	0.238,0.242,0.261	-0.056
N	ENSG00000134222	PSRC1	chr1	-	109825139	109825353	109825139	109825197	109825301	109825353	13,17,14	46,47,49	12,11,3	9,11,9	101	11	0.000479741	0.00770632	0.03,0.038,0.03	0.127,0.098,0.035	-0.054
N	ENSG00000168488	ATXN2L	chr16	+	28847253	28848558	28847253	28847806	28848048	28848558	568,675,466	156,131,108	517,579,574	57,91,97	313	85	0.000484041	0.00774466	0.497,0.583,0.54	0.711,0.633,0.616	-0.113
N	ENSG00000176454	LPCAT4	chr15	-	34651789	34652410	34651789	34651946	34652311	34652410	419,388,268	184,148,126	264,234,251	187,140,153	436	85	0.00050926	0.00804951	0.307,0.338,0.293	0.216,0.246,0.242	0.078
N	ENSG00000174652	ZNF266	chr19	-	9529437	9529975	9529437	9529571	9529726	9529975	84,51,53	15,19,11	59,76,87	4,5,7	226	85	0.000515026	0.00804951	0.678,0.502,0.644	0.847,0.851,0.824	-0.233
N	ENSG00000108963	DPH1	chr17	+	1945061	1946718	1945061	1945169	1945898	1946718	156,170,173	38,25,23	173,220,209	13,14,19	800	85	0.000524324	0.00813205	0.304,0.419,0.444	0.586,0.625,0.539	-0.194
N	ENSG00000135451	TROAP	chr12	+	49723927	49725190	49723927	49724726	49724996	49725190	106,116,65	143,138,127	84,89,80	69,71,80	341	85	0.000538836	0.00826781	0.156,0.173,0.113	0.233,0.238,0.2	-0.076
N	ENSG00000204356	NELFE	chr6	-	31921505	31921911	31921505	31921608	31921856	31921911	325,278,264	274,288,239	334,337,389	235,210,230	282	48	0.000549173	0.00838888	0.168,0.141,0.158	0.195,0.215,0.224	-0.056
N	ENSG00000100201	DDX17	chr22	-	38883883	38888120	38883883	38884120	38888060	38888120	21801,18896,17855	289,280,266	28490,30829,31435	301,310,327	3979	53	0.000639927	0.00946682	0.501,0.473,0.472	0.558,0.57,0.561	-0.081
N	ENSG00000179335	CLK3	chr15	+	74912349	74914557	74912349	74912566	74914460	74914557	462,415,476	148,113,101	458,458,505	91,76,83	1965	85	0.000641636	0.00946682	0.119,0.137,0.169	0.179,0.207,0.208	-0.056
N	ENSG00000175061	C17orf76-AS1	chr17	+	16342640	16343567	16342640	16342728	16342894	16343567	1196,1029,999	1219,1079,985	872,931,923	696,637,706	233	81	0.000643127	0.00946682	0.254,0.249,0.261	0.303,0.337,0.312	-0.063
N	ENSG00000092330	TINF2	chr14	-	24708848	24709361	24708848	24709137	24709269	24709361	385,310,287	41,47,44	406,424,413	29,34,33	203	85	0.000641663	0.00946682	0.797,0.734,0.732	0.854,0.839,0.84	-0.09
N	ENSG00000181392	SYNE4	chr19	-	36496234	36497573	36496234	36496339	36497324	36497573	209,173,166	172,190,152	39,36,42	20,17,24	1056	85	0.000669903	0.00978977	0.089,0.068,0.081	0.136,0.146,0.123	-0.056
N	ENSG00000090061	CCNK	chr14	+	99967102	99968713	99967102	99967208	99968543	99968713	239,197,183	19,22,15	272,266,277	11,12,7	1406	85	0.000673623	0.00979383	0.432,0.351,0.424	0.599,0.573,0.705	-0.223
N	ENSG00000213930	GALT	chr9	+	34648330	34648891	34648330	34648453	34648758	34648891	100,90,87	119,93,94	101,122,111	70,78,77	376	85	0.000702461	0.0101556	0.16,0.18,0.173	0.246,0.261,0.246	-0.08
N	ENSG00000125746	EML2	chr19	-	46145175	46145610	46145175	46145299	46145391	46145610	24,12,18	6,6,5	4,6,6	12,4,16	170	85	0.000714556	0.0102937	0.667,0.5,0.643	0.143,0.429,0.158	0.36
N	ENSG00000178104	PDE4DIP	chr1	-	144952565	144955292	144952565	144952689	144955215	144955292	48,37,35	0,2,0	31,50,50	8,13,15	2582	70	0.000847192	0.0119078	1.0,0.334,1.0	0.095,0.094,0.083	0.687
N	ENSG00000110719	TCIRG1	chr11	+	67810412	67810964	67810412	67810498	67810837	67810964	566,535,505	57,48,40	255,306,305	38,44,48	404	79	0.000856802	0.011959	0.66,0.685,0.712	0.568,0.576,0.554	0.12
N	ENSG00000116871	MAP7D1	chr1	+	36641799	36642182	36641799	36641922	36642018	36642182	146,102,115	38,39,29	97,95,129	50,64,59	170	85	0.000856451	0.011959	0.658,0.567,0.665	0.492,0.426,0.522	0.15
N	ENSG00000164548	TRA2A	chr7	-	23561325	23562051	23561325	23561459	23561750	23562051	306,317,316	31,16,10	635,565,656	15,18,14	362	85	0.000867956	0.0120325	0.699,0.823,0.881	0.909,0.881,0.917	-0.101
N	ENSG00000145191	EIF2B5	chr3	+	183860839	183862012	183860839	183861353	183861886	183862012	270,241,263	218,192,216	271,315,333	183,182,146	604	85	0.000892461	0.012205	0.148,0.15,0.146	0.172,0.196,0.243	-0.056
N	ENSG00000182944	EWSR1	chr22	+	29684594	29687588	29684594	29684775	29687550	29687588	3403,2831,2776	41,31,24	4750,5189,5101	17,29,37	2792	31	0.000923353	0.0124764	0.48,0.503,0.562	0.756,0.665,0.605	-0.16
N	ENSG00000241370	RPP21	chr6	+	30312935	30313175	30312935	30313005	30313074	30313175	90,86,58	154,138,111	36,21,18	72,96,80	102	63	0.000949569	0.012728	0.265,0.278,0.244	0.236,0.119,0.122	0.103
N	ENSG00000174233	ADCY6	chr12	-	49167251	49167881	49167251	49167430	49167722	49167881	49,25,26	41,33,30	22,32,41	76,56,62	363	85	0.000993374	0.0131842	0.219,0.151,0.169	0.063,0.118,0.134	0.075
N	ENSG00000168961	LGALS9	chr17	+	25974055	25974458	25974055	25974144	25974295	25974458	1,0,0	34,27,26	2,2,9	21,18,18	219	82	0.00100077	0.013239	0.011,0.0,0.0	0.034,0.04,0.158	-0.074
N	ENSG00000162576	MXRA8	chr1	-	1289572	1289889	1289572	1289612	1289733	1289889	149,110,95	11,4,4	57,59,44	8,9,9	140	33	0.00108817	0.0143482	0.761,0.866,0.848	0.627,0.607,0.535	0.235
N	ENSG00000143369	ECM1	chr1	+	150482136	150482478	150482136	150482238	150482397	150482478	1,3,0	5,2,1	2,0,1	19,29,26	219	74	0.00109661	0.0144126	0.063,0.336,0.0	0.034,0.0,0.013	0.117
N	ENSG00000068120	COASY	chr17	+	40714168	40714505	40714168	40714237	40714373	40714505	540,428,404	144,93,116	396,381,426	62,62,81	184	62	0.00120256	0.0156024	0.558,0.608,0.54	0.683,0.674,0.639	-0.097
N	ENSG00000085978	ATG16L1	chr2	+	234181611	234182423	234181611	234181698	234182366	234182423	65,61,49	47,41,37	53,51,36	14,23,14	699	45	0.0012344	0.0159135	0.082,0.087,0.079	0.196,0.125,0.142	-0.072
N	ENSG00000114388	NPRL2	chr3	-	50387095	50387453	50387095	50387264	50387361	50387453	13,9,11	111,91,76	23,16,25	81,88,73	170	85	0.00128199	0.0163706	0.055,0.047,0.067	0.124,0.083,0.146	-0.061
N	ENSG00000182196	ARL6IP4	chr12	+	123465675	123466426	123465675	123465846	123466117	123466426	282,296,223	52,59,60	321,362,324	34,38,53	342	85	0.00131945	0.016796	0.574,0.555,0.48	0.701,0.703,0.603	-0.133
N	ENSG00000015479	MATR3	chr5	+	138650363	138651877	138650363	138650425	138651764	138651877	289,241,201	60,47,36	239,296,302	35,29,33	1380	55	0.00143168	0.0180544	0.161,0.17,0.182	0.214,0.289,0.267	-0.086
N	ENSG00000170581	STAT2	chr12	-	56748561	56749135	56748561	56748647	56749059	56749135	273,218,224	22,21,24	503,563,571	27,31,26	461	63	0.00153755	0.0192099	0.629,0.587,0.561	0.718,0.713,0.75	-0.135
N	ENSG00000145191	EIF2B5	chr3	+	183860839	183861353	183860839	183860930	183861229	183861353	230,202,229	147,179,158	238,284,299	149,128,135	369	84	0.00162688	0.0200507	0.263,0.204,0.248	0.267,0.336,0.335	-0.074
N	ENSG00000143774	GUK1	chr1	+	228335106	228335400	228335106	228335245	228335321	228335400	6,9,14	7,14,11	13,17,13	4,3,4	125	72	0.00162961	0.0200507	0.331,0.27,0.423	0.652,0.765,0.652	-0.348
N	ENSG00000177082	WDR73	chr15	-	85189203	85189579	85189203	85189316	85189414	85189579	52,59,42	14,20,28	57,40,59	4,9,6	170	85	0.00162308	0.0200507	0.65,0.596,0.429	0.877,0.69,0.831	-0.241
N	ENSG00000197343	ZNF655	chr7	+	99159510	99160117	99159510	99159596	99159990	99160117	408,346,332	54,49,48	409,400,426	31,34,40	459	79	0.00174211	0.0213054	0.565,0.549,0.543	0.694,0.669,0.647	-0.118
N	ENSG00000237765	FAM200B	chr4	+	15687858	15688771	15687858	15688085	15688623	15688771	860,823,645	210,203,205	528,575,689	103,111,124	609	85	0.00178001	0.0216858	0.364,0.361,0.305	0.417,0.42,0.437	-0.081
N	ENSG00000149761	NUDT22	chr11	+	63993761	63994604	63993761	63993899	63994106	63994604	160,155,140	125,123,108	142,177,203	82,95,93	278	85	0.0018967	0.0227155	0.281,0.278,0.284	0.346,0.363,0.4	-0.089
N	ENSG00000158062	UBXN11	chr1	-	26610852	26612032	26610852	26610973	26611954	26612032	1286,1017,968	48,43,41	1061,1122,1132	26,27,27	1038	71	0.00192824	0.02289	0.647,0.618,0.618	0.736,0.74,0.741	-0.111
N	ENSG00000146063	TRIM41	chr5	+	180660412	180660763	180660412	180660435	180660635	180660763	104,92,61	16,11,13	99,110,115	5,2,8	202	16	0.00198475	0.023492	0.34,0.398,0.271	0.611,0.813,0.532	-0.316
N	ENSG00000008710	PKD1	chr16	-	2141781	2142189	2141781	2141907	2142047	2142189	17,16,20	75,70,52	6,15,3	69,63,80	211	85	0.00214091	0.025193	0.084,0.084,0.134	0.034,0.088,0.015	0.055
N	ENSG00000143624	INTS3	chr1	+	153744815	153745187	153744815	153744916	153745114	153745187	59,68,76	88,101,83	89,123,101	90,79,92	250	66	0.00227595	0.0267045	0.15,0.151,0.195	0.207,0.291,0.225	-0.076
N	ENSG00000120314	WDR55	chr5	+	140047818	140048087	140047818	140047919	140047999	140048087	34,38,42	135,107,90	44,58,43	63,75,101	142	81	0.00233403	0.0273067	0.126,0.168,0.21	0.285,0.306,0.195	-0.094
N	ENSG00000158411	MITD1	chr2	-	99785725	99786073	99785725	99785933	99786012	99786073	31,27,36	156,124,96	23,64,26	69,70,74	113	54	0.0023476	0.0273864	0.087,0.094,0.152	0.137,0.304,0.144	-0.084
N	ENSG00000104497	SNX16	chr8	-	82751846	82752317	82751846	82751986	82752073	82752317	146,129,158	3,3,4	141,130,123	5,12,13	160	85	0.00236456	0.027505	0.963,0.958,0.955	0.937,0.852,0.834	0.084
N	ENSG00000157379	DHRS1	chr14	-	24761389	24761990	24761389	24761536	24761857	24761990	109,95,64	31,27,22	86,98,83	12,13,15	392	85	0.00248183	0.028541	0.433,0.433,0.387	0.608,0.62,0.545	-0.173
N	ENSG00000173846	PLK3	chr1	+	45270010	45270451	45270010	45270173	45270321	45270451	23,23,14	85,93,98	22,26,16	54,57,41	219	85	0.00265532	0.0302258	0.095,0.088,0.053	0.137,0.15,0.132	-0.061
N	ENSG00000115183	TANC1	chr2	+	160075748	160076378	160075748	160075872	160076202	160076378	100,93,115	82,64,64	240,220,254	107,92,120	401	85	0.00270834	0.0307097	0.205,0.235,0.276	0.322,0.336,0.31	-0.084
N	ENSG00000169733	RFNG	chr17	-	80007552	80008431	80007552	80007882	80008277	80008431	185,203,164	122,86,112	202,253,240	93,89,83	466	85	0.00286148	0.0320866	0.217,0.301,0.211	0.284,0.341,0.345	-0.08
N	ENSG00000163516	ANKZF1	chr2	+	220098854	220100034	220098854	220099010	220099547	220100034	385,360,332	82,92,83	331,297,295	41,42,57	608	85	0.00300411	0.0333168	0.396,0.354,0.359	0.53,0.497,0.42	-0.113
N	ENSG00000183474	GTF2H2C	chr5	+	68874538	68874935	68874538	68874629	68874847	68874935	2,3,3	31,18,31	7,5,9	20,17,16	284	80	0.00301436	0.0333391	0.018,0.045,0.027	0.09,0.077,0.137	-0.071
N	ENSG00000169592	INO80E	chr16	+	30012532	30015978	30012532	30012851	30015888	30015978	1605,1391,1236	34,24,29	1810,1887,1894	17,22,27	3106	83	0.00308788	0.0338746	0.558,0.608,0.532	0.74,0.696,0.652	-0.13
N	ENSG00000256269	HMBS	chr11	+	118962834	118963233	118962834	118962873	118963113	118963233	82,78,57	53,44,54	75,81,72	34,37,22	258	32	0.00314063	0.0340608	0.161,0.18,0.116	0.215,0.214,0.289	-0.087
N	ENSG00000213930	GALT	chr9	+	34647488	34647702	34647488	34647564	34647653	34647702	16,22,4	49,55,44	22,20,17	26,28,45	105	26	0.00320822	0.034448	0.075,0.09,0.022	0.173,0.15,0.086	-0.074
N	ENSG00000213024	NUP62	chr19	-	50430950	50432761	50430950	50431105	50432582	50432761	677,520,537	49,49,40	432,449,475	21,22,22	1548	85	0.0034324	0.0367575	0.431,0.368,0.424	0.53,0.528,0.542	-0.126
N	ENSG00000160050	CCDC28B	chr1	+	32670198	32670988	32670198	32670221	32670794	32670988	66,42,47	15,22,20	76,102,89	17,16,16	575	16	0.00356187	0.0376896	0.109,0.05,0.061	0.111,0.151,0.134	-0.059
N	ENSG00000213689	TREX1	chr3	+	48507228	48509041	48507228	48507708	48508028	48509041	110,109,74	92,77,70	104,113,127	53,64,64	391	85	0.00355835	0.0376896	0.206,0.235,0.187	0.299,0.277,0.301	-0.083
N	ENSG00000141644	MBD1	chr18	-	47803031	47803368	47803031	47803114	47803201	47803368	27,16,23	81,66,70	7,16,8	57,78,81	151	76	0.00358697	0.0378126	0.144,0.109,0.142	0.058,0.094,0.047	0.065
N	ENSG00000146083	RNF44	chr5	-	175956731	175957207	175956731	175956819	175957082	175957207	89,73,84	65,45,54	124,140,104	43,44,56	330	81	0.00361513	0.0380105	0.252,0.285,0.276	0.414,0.439,0.313	-0.118
N	ENSG00000114388	NPRL2	chr3	-	50386816	50387259	50386816	50386925	50387095	50387259	75,83,68	151,130,111	98,87,84	101,79,126	241	85	0.00424389	0.0437248	0.149,0.184,0.178	0.255,0.28,0.19	-0.071
N	ENSG00000160055	TMEM234	chr1	-	32680736	32681396	32680736	32680817	32681273	32681396	16,18,29	3,6,3	27,24,16	9,15,22	516	74	0.00426662	0.0437248	0.433,0.301,0.581	0.301,0.187,0.094	0.244
N	ENSG00000187531	SIRT7	chr17	-	79872169	79872578	79872169	79872406	79872479	79872578	43,61,37	244,201,173	49,43,58	157,117,147	132	85	0.00437337	0.0444809	0.102,0.163,0.121	0.167,0.191,0.203	-0.058
N	ENSG00000185324	CDK10	chr16	+	89759681	89760640	89759681	89759875	89760580	89760640	1747,1492,1325	96,60,67	2019,2154,2204	65,79,72	744	53	0.00459006	0.0461057	0.565,0.639,0.585	0.689,0.66,0.686	-0.082
N	ENSG00000102886	GDPD3	chr16	-	30123978	30124385	30123978	30124114	30124342	30124385	8,10,6	5,16,9	10,6,19	5,2,2	250	36	0.00463116	0.0462887	0.187,0.083,0.088	0.224,0.302,0.578	-0.249
N	ENSG00000168701	TMEM208	chr16	+	67262397	67262784	67262397	67262560	67262699	67262784	26,20,20	44,44,29	22,29,35	22,26,30	203	78	0.00467664	0.0464527	0.185,0.149,0.209	0.278,0.3,0.31	-0.115
N	ENSG00000141994	DUS3L	chr19	-	5786759	5787182	5786759	5786856	5787071	5787182	34,41,23	80,84,83	44,67,57	77,86,93	286	85	0.00480331	0.0473085	0.112,0.127,0.076	0.145,0.188,0.154	-0.057
N	ENSG00000184205	TSPYL2	chrX	+	53113713	53114048	53113713	53113804	53113936	53114048	39,47,37	40,37,35	87,103,84	55,45,45	202	84	0.0048353	0.0473667	0.288,0.346,0.305	0.397,0.488,0.437	-0.128
N	ENSG00000102317	RBM3	chrX	+	48433948	48434471	48433948	48434055	48434309	48434471	282,234,217	10,9,5	319,384,334	3,3,6	325	85	0.00484432	0.0473667	0.881,0.872,0.919	0.965,0.971,0.936	-0.067
N	ENSG00000204351	SKIV2L	chr6	+	31937056	31937528	31937056	31937197	31937291	31937528	14,2,10	65,69,74	13,23,13	62,57,58	170	85	0.00482591	0.0473667	0.097,0.014,0.063	0.095,0.168,0.101	-0.063
N	ENSG00000110583	NAA40	chr11	+	63713311	63714475	63713311	63713407	63714422	63714475	717,553,531	85,76,84	527,591,651	53,56,57	1047	46	0.00503296	0.0488571	0.27,0.242,0.217	0.304,0.317,0.334	-0.075
N	ENSG00000213983	AP1G2	chr14	-	24031712	24032847	24031712	24031802	24032588	24032847	662,631,578	209,203,181	415,446,439	82,117,102	855	83	0.00514286	0.0496857	0.235,0.232,0.237	0.329,0.27,0.295	-0.063
