# Supplementary material for: Characterization of alternative mRNA splicing in cultured cell populations representing progressive stages of human fetal kidney development
Source: Sci Rep. 2022 Nov 15;12:19548. doi: 10.1038/s41598-022-24147-z (PMC9666651; doi:10.1038/s41598-022-24147-z)
Supplement: Supplementary file 13 — Supplementary Information 13. [file 41598_2022_24147_MOESM13_ESM.zip › _Program/Data/Venn_Yang/MCB.00019-16_zmb999101235sd5 - Table S5 - QKI.xlsx]

## Sheet: Summary
Table S5. Overlap between QKI-regulated and EMT-associated alternative splicing events.
Including skipped exons (SE), mutually exclusive exons (MXE), alternative 5' splice sites (A5SS), alternative 3' splice sites (A3SS) and retained intron (RI).
Targets for which QKI promotes their mesenchymal splicing patterns are highlighted in red in Tab 4.
		Experiment	# of SE events
		EMT.No Dox.vs.Day7	670
		ESRP KD, H358	179
		QKI_KD, PlosGen	70
	Label	Description	# of common events
	ABC	in all three	14
	AB	in EMT.ESRP_KD only	108
	CA	in QKI_KD.EMT only	21
	BC	in ESRP_KD.QKI_KD ony	2
	A	in EMT only	527
	B	in ESRP_KD only	55
	C	in QKI_KD only	33

## Sheet: EMT.No Dox vs Day 7
Label	GeneID	geneSymbol	chr	strand	exonStart_0base	exonEnd	firstFlankingES	firstFlankingEE	secondFlankingES	secondFlankingEE	IC_No Dox	SC_No Dox	IC_DAY7	SC_DAY7	IncFormLen	SkipFormLen	P-Value	FDR	PSI_No Dox	PSI_DAY7	meanDeltaPSI (No Dox-DAY7)
ABC	ENSG00000171603	CLSTN1	chr1	-	9797555	9797612	9795942	9796100	9801151	9801314	174,127,171	626,592,473	451,424,510	188,236,275	100	85	0	0	0.191,0.154,0.235	0.671,0.604,0.612	-0.436
ABC	ENSG00000133030	MPRIP	chr17	+	17083920	17083983	17083316	17083402	17088136	17088874	422,328,329	625,535,518	450,444,430	389,411,349	106	79	3.36e-09	1.11e-06	0.335,0.314,0.321	0.463,0.446,0.479	-0.139
ABC	ENSG00000137177	KIF13A	chr6	-	17771344	17771449	17763923	17765177	17772138	17772290	126,86,99	9,8,9	55,56,76	67,49,60	176	85	0	0	0.871,0.838,0.842	0.284,0.356,0.38	0.51
ABC	ENSG00000104067	TJP1	chr15	-	30011980	30012220	30010469	30011342	30012561	30012912	891,769,742	148,97,163	617,690,718	67,61,67	311	85	0.000156867	0.0160677	0.622,0.684,0.554	0.716,0.756,0.745	-0.119
ABC	ENSG00000008294	SPAG9	chr17	-	49053223	49053262	49052131	49052308	49054468	49054582	16,14,16	297,297,217	50,48,49	121,140,155	64	85	0	0	0.067,0.059,0.089	0.354,0.313,0.296	-0.249
ABC	ENSG00000090989	EXOC1	chr4	+	56755053	56755098	56749988	56750094	56756388	56756552	92,62,73	25,23,20	48,57,48	49,51,46	76	85	4.44e-09	1.43e-06	0.805,0.751,0.803	0.523,0.556,0.539	0.247
ABC	ENSG00000198561	CTNND1	chr11	+	57583386	57583473	57582865	57582972	57583768	57586650	493,472,450	1100,988,974	83,80,89	886,975,1099	160	85	0	0	0.192,0.202,0.197	0.047,0.042,0.041	0.154
ABC	ENSG00000163681	SLMAP	chr3	+	57911571	57911661	57908615	57908750	57913022	57913674	157,109,103	70,62,58	103,122,103	21,20,15	166	85	2.15e-09	7.35e-07	0.535,0.474,0.476	0.715,0.757,0.779	-0.255
ABC	ENSG00000024526	DEPDC1	chr1	-	68947728	68948580	68947122	68947295	68949632	68949773	2770,2312,2499	28,30,44	902,827,930	27,42,42	923	85	9.41e-11	4.06e-08	0.901,0.876,0.839	0.755,0.645,0.671	0.182
ABC	ENSG00000138326	RPS24	chr10	+	79799958	79799983	79796951	79797062	79800372	79800471	973,918,814	2891,2710,2518	304,397,386	1843,2105,2174	36	85	3.87e-12	1.97e-09	0.443,0.444,0.433	0.28,0.308,0.295	0.146
ABC	ENSG00000138119	MYOF	chr10	-	95152673	95152712	95148786	95148911	95155898	95155981	140,131,120	196,159,144	131,150,130	29,23,35	55	76	0	0	0.497,0.532,0.535	0.862,0.9,0.837	-0.345
ABC	ENSG00000197694	SPTAN1	chr9	+	131355261	131355321	131353755	131353904	131356453	131356652	555,410,526	6,11,8	372,378,363	63,67,71	106	85	0	0	0.987,0.968,0.981	0.826,0.819,0.804	0.162
ABC	ENSG00000152952	PLOD2	chr3	-	145795648	145795711	145794568	145794682	145796902	145797044	249,185,180	139,135,134	331,333,362	88,72,68	112	85	0	0	0.576,0.51,0.505	0.741,0.778,0.802	-0.243
ABC	ENSG00000117143	UAP1	chr1	+	162562521	162562572	162560112	162560301	162567581	162567648	99,88,98	6,4,5	59,98,77	11,19,11	63	60	0.000207107	0.020199	0.94,0.954,0.949	0.836,0.831,0.87	0.102
AB	ENSG00000176890	TYMS	chr18	+	669071	669173	662145	662320	670691	670867	1215,1172,1088	46,56,42	1797,1853,1858	11,8,13	173	85	0	0	0.928,0.911,0.927	0.988,0.991,0.986	-0.066
AB	ENSG00000214063	TSPAN4	chr11	+	862549	862741	850287	850367	864436	864511	560,498,478	16,29,19	750,745,725	2,4,3	234	56	9.11e-14	5.51e-11	0.893,0.804,0.858	0.989,0.978,0.983	-0.132
AB	ENSG00000028310	BRD9	chr5	-	868721	869234	865528	865696	869359	869519	351,349,295	46,45,45	199,149,143	71,73,63	584	85	2.25e-14	1.46e-11	0.526,0.53,0.488	0.29,0.229,0.248	0.259
AB	ENSG00000164828	SUN1	chr7	+	891020	891119	889559	889670	891586	891680	492,433,365	22,12,20	281,303,298	4,1,1	170	85	6.12e-06	0.00103261	0.918,0.947,0.901	0.972,0.993,0.993	-0.064
AB	ENSG00000103197	TSC2	chr16	+	2127598	2127727	2126491	2126586	2129032	2129197	186,162,143	17,21,21	74,93,80	53,63,75	200	85	0	0	0.823,0.766,0.743	0.372,0.386,0.312	0.421
AB	ENSG00000139182	CLSTN3	chr12	+	7310084	7310287	7303523	7303659	7310536	7311541	240,184,191	10,9,4	178,173,187	2,0,0	274	85	0.000644111	0.0486979	0.882,0.864,0.937	0.965,1.0,1.0	-0.094
AB	ENSG00000178921	PFAS	chr17	+	8168605	8168786	8168212	8168443	8168873	8168957	223,241,192	40,39,28	355,383,338	4,12,10	244	77	0	0	0.638,0.661,0.684	0.966,0.91,0.914	-0.269
AB	ENSG00000060138	YBX3	chr12	-	10862506	10862713	10856649	10856747	10865809	10865932	601,530,524	259,228,202	603,586,613	130,135,122	278	85	1.39e-09	5.01e-07	0.415,0.415,0.442	0.586,0.57,0.606	-0.163
AB	ENSG00000079805	DNM2	chr19	+	10919244	10919256	10916591	10916643	10922939	10923053	35,31,27	57,39,41	9,10,14	67,82,76	5	45	2.15e-10	8.93e-08	0.847,0.877,0.856	0.547,0.523,0.624	0.295
AB	ENSG00000134278	SPIRE1	chr18	-	12459753	12459927	12454344	12454482	12463349	12463492	340,274,301	105,86,95	177,164,150	100,147,128	245	85	2.6e-10	1.05e-07	0.529,0.525,0.524	0.38,0.279,0.289	0.21
AB	ENSG00000133030	MPRIP	chr17	+	17078606	17078726	17077229	17077389	17079739	17079826	1963,1659,1584	90,86,63	1447,1550,1601	15,28,20	186	80	3.18e-14	1.99e-11	0.904,0.892,0.915	0.976,0.96,0.972	-0.066
AB	ENSG00000070882	OSBPL3	chr7	-	24902818	24902911	24901231	24901388	24903114	24903218	110,102,81	90,101,88	98,89,111	17,24,20	170	85	1.11e-16	8.33e-14	0.379,0.336,0.315	0.742,0.65,0.735	-0.366
AB	ENSG00000140750	ARHGAP17	chr16	-	24950684	24950918	24946790	24946960	24953307	24953464	99,92,88	51,50,29	186,172,182	21,25,22	305	85	1.25e-10	5.32e-08	0.351,0.339,0.458	0.712,0.657,0.697	-0.306
AB	ENSG00000133703	KRAS	chr12	-	25368370	25368494	25362364	25362845	25378547	25378707	155,127,140	615,460,486	32,34,28	361,380,407	195	85	0	0	0.099,0.107,0.112	0.037,0.038,0.029	0.071
AB	ENSG00000196535	MYO18A	chr17	-	27443461	27443473	27442681	27442858	27445062	27445207	47,37,41	5,2,0	10,15,15	4,9,10	10	85	1.07e-07	2.75e-05	0.988,0.994,1.0	0.955,0.934,0.927	0.055
AB	ENSG00000100280	AP1B1	chr22	-	29725700	29725709	29723853	29724884	29726366	29726521	3,0,0	330,293,278	4,8,8	131,130,142	4	85	4.39e-06	0.000794793	0.162,0.0,0.0	0.394,0.567,0.545	-0.448
AB	ENSG00000106080	FKBP14	chr7	-	30059828	30059920	30058611	30058739	30062280	30062432	26,19,27	10,13,7	11,9,12	27,19,22	170	85	7.42e-06	0.00121325	0.565,0.422,0.659	0.169,0.191,0.214	0.357
AB	ENSG00000186575	NF2	chr22	+	30079008	30079053	30077427	30077590	30090740	30090800	173,129,134	15,3,14	47,50,67	24,28,31	44	53	1.11e-16	8.33e-14	0.933,0.981,0.92	0.702,0.683,0.722	0.242
AB	ENSG00000186575	NF2	chr22	+	30079008	30079068	30077427	30077590	30090740	30090800	93,71,65	15,3,14	26,26,33	24,28,31	74	53	3.67e-12	1.88e-09	0.816,0.944,0.769	0.437,0.399,0.433	0.42
AB	ENSG00000088305	DNMT3B	chr20	+	31393143	31393213	31390190	31390276	31395567	31397161	28,22,30	2,4,6	5,1,4	7,6,7	120	79	2.05e-06	0.000400774	0.902,0.784,0.767	0.32,0.099,0.273	0.587
AB	ENSG00000088305	DNMT3B	chr20	+	31394014	31394133	31390190	31390276	31395567	31397162	109,124,77	2,4,6	23,16,28	7,6,7	184	79	4.79e-07	0.000108241	0.959,0.93,0.846	0.585,0.534,0.632	0.328
AB	ENSG00000026508	CD44	chr11	+	35219667	35219793	35211381	35211612	35236398	35236461	121,109,91	14,12,19	42,35,48	349,342,374	168	56	0	0	0.742,0.752,0.615	0.039,0.033,0.041	0.665
AB	ENSG00000026508	CD44	chr11	+	35229651	35229756	35211381	35211612	35236398	35236461	338,264,271	14,12,19	106,98,108	349,342,374	147	56	0	0	0.902,0.893,0.845	0.104,0.098,0.099	0.78
AB	ENSG00000026508	CD44	chr11	+	35231511	35231601	35211381	35211612	35232792	35232889	319,266,254	3,3,9	111,108,104	65,84,66	166	85	0	0	0.982,0.978,0.935	0.467,0.397,0.447	0.528
AB	ENSG00000026508	CD44	chr11	+	35231511	35231601	35211381	35211612	35236398	35236461	6,9,5	14,12,19	1,1,2	349,342,374	137	56	0	0	0.149,0.235,0.097	0.001,0.001,0.002	0.159
AB	ENSG00000026508	CD44	chr11	+	35232792	35232996	35211381	35211612	35236398	35236461	687,553,479	14,12,19	415,486,433	349,342,374	246	56	0	0	0.918,0.913,0.852	0.213,0.244,0.209	0.672
AB	ENSG00000105699	LSR	chr19	+	35753448	35753595	35749847	35749967	35757261	35757435	702,622,543	606,504,412	279,221,243	91,99,115	218	85	1.98e-08	5.72e-06	0.311,0.325,0.339	0.545,0.465,0.452	-0.162
AB	ENSG00000213923	CSNK1E	chr22	-	38691392	38691453	38690347	38690540	38694790	38694939	247,228,222	210,175,159	77,107,114	252,270,273	108	85	0	0	0.481,0.506,0.524	0.194,0.238,0.247	0.277
AB	ENSG00000127603	MACF1	chr1	+	39946591	39946702	39945469	39945681	39950272	39951889	575,449,408	114,101,88	301,317,342	165,181,176	182	85	6.66e-16	4.78e-13	0.702,0.675,0.684	0.46,0.45,0.476	0.225
AB	ENSG00000001167	NFYA	chr6	+	41048549	41048636	41046767	41046903	41051784	41051931	19,4,9	97,70,81	42,57,58	33,34,47	160	85	0	0	0.094,0.029,0.056	0.403,0.471,0.396	-0.364
AB	ENSG00000064042	LIMCH1	chr4	+	41672734	41672809	41668577	41668683	41673570	41673611	78,61,61	118,86,99	11,16,12	221,273,263	85	34	0	0	0.209,0.221,0.198	0.02,0.023,0.018	0.189
AB	ENSG00000112715	VEGFA	chr6	+	43748468	43748540	43746625	43746655	43749692	43749824	308,226,226	147,121,94	22,22,38	39,41,60	68	23	2.61e-13	1.5e-10	0.415,0.387,0.448	0.16,0.154,0.176	0.253
AB	ENSG00000142949	PTPRF	chr1	+	44067741	44067768	44064390	44064584	44069086	44069204	53,44,26	273,234,244	5,11,5	163,151,170	40	85	3.6e-07	8.38e-05	0.292,0.285,0.185	0.061,0.134,0.059	0.169
AB	ENSG00000160194	NDUFV3	chr21	+	44323291	44324386	44317036	44317157	44328973	44329215	1384,1224,1236	511,430,426	1696,1708,1814	192,195,194	1166	85	0	0	0.165,0.172,0.175	0.392,0.39,0.405	-0.225
AB	ENSG00000160796	NBEAL2	chr3	+	47033964	47034045	47033329	47033436	47035426	47035510	60,61,62	39,18,22	9,10,12	21,14,21	140	77	4.46e-06	0.0008068	0.458,0.651,0.608	0.191,0.282,0.239	0.335
AB	ENSG00000068724	TTC7A	chr2	+	47185633	47185691	47183977	47184146	47202111	47202242	7,8,6	157,185,185	12,32,15	65,63,66	102	85	1.05e-11	5.15e-09	0.036,0.035,0.026	0.133,0.297,0.159	-0.164
AB	ENSG00000167107	ACSF2	chr17	+	48538602	48538648	48538037	48538233	48538993	48539047	59,46,44	12,9,6	107,110,127	2,1,0	40	47	7.22e-10	2.71e-07	0.852,0.857,0.896	0.984,0.992,1.0	-0.124
AB	ENSG00000167107	ACSF2	chr17	+	48538602	48538731	48538037	48538233	48538993	48539047	109,98,87	12,9,6	177,206,232	2,1,0	162	47	3.24e-09	1.07e-06	0.725,0.76,0.808	0.963,0.984,1.0	-0.218
AB	ENSG00000108395	TRIM37	chr17	-	57078958	57079075	57075562	57076820	57089688	57089807	308,274,268	87,53,63	317,312,318	18,13,32	188	85	5.45e-13	3.07e-10	0.615,0.7,0.658	0.888,0.916,0.818	-0.216
AB	ENSG00000198561	CTNND1	chr11	+	57556508	57556627	57529272	57529518	57558856	57559145	31,30,49	41,28,16	596,586,552	69,63,69	190	85	2.44e-09	8.19e-07	0.253,0.324,0.578	0.794,0.806,0.782	-0.409
AB	ENSG00000198561	CTNND1	chr11	+	57556508	57556627	57529272	57529518	57558963	57559145	27,26,49	14,19,14	371,358,295	7,2,5	190	85	0	0	0.463,0.38,0.61	0.96,0.988,0.963	-0.486
AB	ENSG00000198561	CTNND1	chr11	+	57556508	57556627	57529268	57529591	57558856	57559145	17,22,21	9,8,4	343,333,343	6,6,6	190	85	2.2e-13	1.28e-10	0.458,0.552,0.701	0.962,0.961,0.962	-0.391
AB	ENSG00000198561	CTNND1	chr11	+	57558856	57559145	57529289	57529518	57561481	57561553	276,246,225	573,499,521	826,908,950	224,235,217	340	65	0	0	0.084,0.086,0.076	0.413,0.425,0.456	-0.349
AB	ENSG00000198561	CTNND1	chr11	+	57558856	57559145	57529268	57529591	57561481	57561553	244,226,213	155,125,130	763,851,887	46,40,53	340	65	0	0	0.231,0.257,0.239	0.76,0.803,0.762	-0.533
AB	ENSG00000198561	CTNND1	chr11	+	57558963	57559145	57529272	57529518	57561481	57561553	172,164,152	573,499,521	460,545,550	224,235,217	233	65	0	0	0.077,0.084,0.075	0.364,0.393,0.414	-0.312
AB	ENSG00000198561	CTNND1	chr11	+	57558965	57559145	57529268	57529518	57561481	57561553	157,143,136	573,499,521	449,538,539	224,235,217	231	65	0	0	0.072,0.075,0.068	0.361,0.392,0.411	-0.316
AB	ENSG00000136068	FLNB	chr3	+	58127584	58127623	58124008	58124256	58128376	58128479	488,475,416	15,7,7	233,206,270	89,107,134	64	85	0	0	0.977,0.989,0.987	0.777,0.719,0.728	0.243
AB	ENSG00000136068	FLNB	chr3	+	58127584	58127656	58124008	58124256	58128376	58128479	827,673,689	15,7,7	381,358,418	89,107,134	130	85	0	0	0.973,0.984,0.985	0.737,0.686,0.671	0.283
AB	ENSG00000061987	MON2	chr12	+	62959793	62959811	62959016	62959160	62960101	62960230	13,11,10	46,43,25	33,28,30	21,18,23	22	85	4.87e-09	1.54e-06	0.522,0.497,0.607	0.859,0.857,0.834	-0.308
AB	ENSG00000116641	DOCK7	chr1	-	63010617	63010710	63009326	63009416	63018402	63018572	40,51,56	66,64,48	67,71,63	12,32,32	168	83	2.49e-05	0.00342803	0.23,0.282,0.366	0.734,0.523,0.493	-0.291
AB	ENSG00000001497	LAS1L	chrX	-	64753489	64753615	64752440	64752510	64754359	64754634	576,435,471	39,30,29	440,453,461	3,3,1	175	63	4.44e-16	3.26e-13	0.842,0.839,0.854	0.981,0.982,0.994	-0.141
AB	ENSG00000173442	EHBP1L1	chr11	+	65351062	65351236	65349369	65349436	65351711	65351869	859,750,628	15,18,13	527,574,518	48,44,46	220	60	1.19e-14	7.83e-12	0.94,0.919,0.929	0.75,0.781,0.754	0.168
AB	ENSG00000110719	TCIRG1	chr11	+	67817953	67818131	67817603	67817721	67818207	67818362	623,512,470	98,97,63	523,571,503	2,3,5	249	85	0	0	0.685,0.643,0.718	0.989,0.985,0.972	-0.3
AB	ENSG00000132613	MTSS1L	chr16	-	70699368	70699443	70698822	70698999	70708208	70708431	805,742,700	10,8,15	531,662,613	38,37,49	136	85	2.46e-14	1.56e-11	0.981,0.983,0.967	0.897,0.918,0.887	0.076
AB	ENSG00000133961	NUMB	chr14	-	73745988	73746132	73743285	73744001	73749066	73749213	520,437,439	125,94,113	199,201,209	130,133,170	215	85	0	0	0.622,0.648,0.606	0.377,0.374,0.327	0.266
AB	ENSG00000182473	EXOC7	chr17	-	74087223	74087316	74085255	74085401	74090494	74090662	274,237,268	96,76,77	316,390,357	159,165,195	170	85	0.000510739	0.0412651	0.588,0.609,0.635	0.498,0.542,0.478	0.105
AB	ENSG00000182473	EXOC7	chr17	-	74087223	74087316	74086409	74086478	74090494	74090662	306,285,291	87,61,58	342,412,414	13,9,17	147	62	0	0	0.597,0.663,0.679	0.917,0.951,0.911	-0.28
AB	ENSG00000138768	USO1	chr4	+	76716488	76716509	76714842	76715054	76720774	76720885	119,80,76	167,161,176	10,18,4	249,223,262	28	85	0	0	0.684,0.601,0.567	0.109,0.197,0.044	0.501
AB	ENSG00000185813	PCYT2	chr17	-	79865079	79865133	79864635	79864774	79865429	79865474	184,136,108	71,65,52	20,28,10	61,83,73	47	38	0	0	0.677,0.628,0.627	0.21,0.214,0.1	0.469
AB	ENSG00000138674	SEC31A	chr4	-	83782783	83782861	83778841	83778917	83784470	83784545	146,131,98	78,52,67	198,195,262	50,49,46	109	52	1.06e-06	0.000217876	0.472,0.546,0.411	0.654,0.655,0.731	-0.204
AB	ENSG00000103168	TAF1C	chr16	-	84218456	84218505	84217302	84217384	84220506	84220663	174,170,146	26,16,17	199,198,213	6,2,4	74	75	3.13e-09	1.04e-06	0.872,0.915,0.897	0.971,0.99,0.982	-0.086
AB	ENSG00000103168	TAF1C	chr16	-	84218456	84218595	84217302	84217384	84220506	84220669	311,286,247	26,16,17	330,361,371	6,2,4	200	75	1.61e-09	5.72e-07	0.818,0.87,0.845	0.954,0.985,0.972	-0.126
AB	ENSG00000135341	MAP3K7	chr6	-	91254270	91254351	91246055	91246120	91256976	91257106	68,59,62	21,15,12	31,47,38	26,24,24	121	58	0.000247858	0.0232691	0.608,0.653,0.712	0.364,0.484,0.431	0.231
AB	ENSG00000198901	PRC1	chr15	-	91512308	91512350	91509269	91510432	91512676	91512853	104,72,95	330,289,259	73,72,88	87,101,94	70	85	1.67e-12	8.99e-10	0.277,0.232,0.308	0.505,0.464,0.532	-0.228
AB	ENSG00000198901	PRC1	chr15	-	91512308	91512350	91509269	91510432	91512753	91512853	68,34,53	173,170,193	43,47,52	74,80,84	70	85	4.24e-05	0.00541186	0.323,0.195,0.25	0.414,0.416,0.429	-0.164
AB	ENSG00000165233	C9orf89	chr9	+	95874160	95874220	95872849	95873003	95874499	95874571	623,579,522	49,28,33	228,228,217	123,131,115	86	65	0	0	0.906,0.94,0.923	0.584,0.568,0.588	0.343
AB	ENSG00000120802	TMPO	chr12	+	98938728	98938839	98931252	98931350	98940136	98940225	920,787,728	31,19,20	347,385,398	46,60,76	179	82	0	0	0.931,0.95,0.943	0.776,0.746,0.706	0.199
AB	ENSG00000171307	ZDHHC16	chr10	+	99213555	99213603	99213286	99213420	99214470	99214556	97,88,81	10,11,6	44,38,55	28,31,44	76	79	1.11e-16	8.33e-14	0.91,0.893,0.933	0.62,0.56,0.565	0.33
AB	ENSG00000137693	YAP1	chr11	+	102080247	102080295	102076623	102076805	102094352	102094483	241,196,183	180,138,172	165,161,176	268,261,255	82	85	5.81e-09	1.83e-06	0.581,0.596,0.524	0.39,0.39,0.417	0.168
AB	ENSG00000137693	YAP1	chr11	+	102080247	102080295	102076623	102076817	102094352	102094483	185,151,141	46,41,33	124,118,124	63,58,58	82	85	3.31e-05	0.00438601	0.807,0.792,0.816	0.671,0.678,0.689	0.126
AB	ENSG00000145730	PAM	chr5	+	102309819	102310140	102296861	102296933	102325975	102326105	989,921,825	88,69,86	1537,1652,1763	62,47,64	372	65	9.35e-13	5.17e-10	0.663,0.7,0.626	0.812,0.86,0.828	-0.17
AB	ENSG00000203485	INF2	chr14	+	105181620	105181677	105180539	105181193	105185131	105185940	809,752,721	20,23,14	241,253,264	177,164,154	100	85	0	0	0.972,0.965,0.978	0.536,0.567,0.593	0.406
AB	ENSG00000203485	INF2	chr14	+	105183899	105183983	105180539	105181193	105185131	105185942	100,45,48	20,23,14	30,15,14	177,164,154	154	85	0	0	0.734,0.519,0.654	0.086,0.048,0.048	0.575
AB	ENSG00000065613	SLK	chr10	+	105770573	105770666	105767934	105768114	105777917	105778047	466,426,352	17,21,19	69,58,72	93,91,116	170	85	0	0	0.932,0.91,0.903	0.271,0.242,0.237	0.665
AB	ENSG00000196776	CD47	chr3	-	107769424	107769449	107765925	107766139	107770785	107770817	22,20,18	49,49,46	8,8,8	99,86,99	18	25	2.61e-09	8.72e-07	0.384,0.362,0.352	0.101,0.114,0.101	0.261
AB	ENSG00000111237	VPS29	chr12	-	110937261	110937351	110933816	110934008	110939853	110939916	70,57,56	323,307,273	92,70,79	81,77,96	137	56	0	0	0.081,0.071,0.077	0.317,0.271,0.252	-0.204
AB	ENSG00000111237	VPS29	chr12	-	110937339	110937351	110933816	110934008	110939853	110939912	75,74,55	323,307,273	89,70,88	81,77,96	5	52	0	0	0.707,0.715,0.677	0.92,0.904,0.905	-0.21
AB	ENSG00000102606	ARHGEF7	chr13	+	111861612	111861693	111857635	111857720	111862218	111862349	16,10,10	34,27,42	1,0,4	37,31,39	141	78	2.26e-05	0.00316714	0.207,0.17,0.116	0.015,0.0,0.054	0.141
AB	ENSG00000172965	AC068491.1	chr2	-	112005724	112005818	111965352	111966238	112101637	112101814	126,82,81	2,3,2	47,42,46	6,6,6	170	85	0.000166262	0.0168449	0.969,0.932,0.953	0.797,0.778,0.793	0.162
AB	ENSG00000125351	UPF3B	chrX	-	118974608	118974647	118972329	118972490	118975038	118975221	66,46,51	176,166,149	18,7,12	146,155,162	64	85	2.14e-12	1.13e-09	0.332,0.269,0.313	0.141,0.057,0.09	0.209
AB	ENSG00000130779	CLIP1	chr12	-	122831921	122832026	122825299	122826244	122837272	122837333	5,4,6	118,92,93	12,10,16	50,67,67	145	54	8.65e-06	0.00137972	0.016,0.016,0.023	0.082,0.053,0.082	-0.054
AB	ENSG00000196498	NCOR2	chr12	-	124811954	124812179	124810736	124810916	124815390	124815444	960,746,854	45,42,41	650,624,586	70,69,63	258	47	5.87e-08	1.59e-05	0.795,0.764,0.791	0.628,0.622,0.629	0.157
AB	ENSG00000074416	MGLL	chr3	-	127434695	127434773	127429418	127429508	127439895	127440014	37,25,27	212,186,161	2,3,3	136,135,134	140	83	2.54e-10	1.03e-07	0.094,0.074,0.09	0.009,0.013,0.013	0.074
AB	ENSG00000084234	APLP2	chr11	+	129993506	129993674	129992199	129992408	129996594	129996725	7051,5787,5749	1257,1080,1024	4820,5302,5499	3575,3891,3993	239	85	0	0	0.666,0.656,0.666	0.324,0.326,0.329	0.336
AB	ENSG00000107263	RAPGEF1	chr9	-	134479347	134479440	134477447	134477536	134497182	134497225	61,48,47	133,140,113	21,21,25	187,153,151	118	33	1.38e-09	5.01e-07	0.114,0.087,0.104	0.03,0.037,0.044	0.065
AB	ENSG00000109458	GAB1	chr4	+	144355240	144355321	144354643	144354869	144359151	144359194	18,15,7	10,12,11	1,8,6	25,41,27	99	36	4.3e-07	9.82e-05	0.396,0.313,0.188	0.014,0.066,0.075	0.247
AB	ENSG00000180900	SCRIB	chr8	-	144889721	144889784	144889093	144889183	144890778	144891195	68,55,64	479,424,355	284,254,343	94,136,102	110	83	0	0	0.097,0.089,0.12	0.695,0.585,0.717	-0.564
AB	ENSG00000180900	SCRIB	chr8	-	144889721	144889784	144889093	144889183	144891720	144891888	33,28,35	2,3,5	150,118,157	1,0,0	110	83	7.15e-07	0.000155003	0.926,0.876,0.841	0.991,1.0,1.0	-0.116
AB	ENSG00000178209	PLEC	chr8	-	144996671	145000052	144989320	144996563	145000951	145001050	25649,23909,22032	126,87,87	14726,16598,16608	220,232,261	3452	85	0	0	0.834,0.871,0.862	0.622,0.638,0.61	0.232
AB	ENSG00000102181	CD99L2	chrX	-	149996778	149998077	149984479	149984551	149999703	149999766	189,160,149	6,5,6	59,40,76	34,41,34	1321	36	0	0	0.462,0.466,0.404	0.045,0.026,0.057	0.401
AB	ENSG00000143367	TUFT1	chr1	+	151534566	151534641	151512809	151512902	151535060	151535162	129,90,117	48,39,35	38,27,31	28,32,25	136	85	3.82e-05	0.00492069	0.627,0.591,0.676	0.459,0.345,0.437	0.218
AB	ENSG00000152601	MBNL1	chr3	+	152164492	152164546	152163070	152163328	152165408	152165562	271,290,237	87,74,91	135,169,181	172,209,180	94	85	0	0	0.738,0.78,0.702	0.415,0.422,0.476	0.302
AB	ENSG00000196154	S100A4	chr1	-	153517945	153517994	153517129	153517285	153518228	153518278	413,376,362	8425,7248,6554	401,440,459	2888,3204,3242	42	43	0	0	0.048,0.05,0.054	0.124,0.123,0.127	-0.074
AB	ENSG00000196924	FLNA	chrX	-	153585618	153585642	153583192	153583440	153585801	153585991	610,562,531	791,719,687	1085,1067,1091	625,615,735	34	85	3.33e-16	2.47e-13	0.658,0.661,0.659	0.813,0.813,0.788	-0.145
AB	ENSG00000143537	ADAM15	chr1	+	155033890	155033965	155033238	155033308	155034720	155034845	135,131,113	356,318,321	27,34,13	274,291,275	114	63	0	0	0.173,0.185,0.163	0.052,0.061,0.025	0.128
AB	ENSG00000143537	ADAM15	chr1	+	155033893	155033965	155033238	155033308	155034720	155034845	122,116,116	356,318,321	23,38,23	274,291,275	108	63	0	0	0.167,0.175,0.174	0.047,0.071,0.047	0.117
AB	ENSG00000143537	ADAM15	chr1	+	155034051	155034122	155033893	155033965	155034720	155034845	33,54,39	84,67,75	18,23,13	12,15,6	108	65	7.68e-05	0.00891316	0.191,0.327,0.238	0.474,0.48,0.566	-0.255
AB	ENSG00000143537	ADAM15	chr1	+	155034379	155034451	155033238	155033308	155034720	155034845	295,232,262	356,318,321	55,52,53	274,291,275	108	63	0	0	0.326,0.299,0.323	0.105,0.094,0.101	0.216
AB	ENSG00000143537	ADAM15	chr1	+	155034379	155034593	155033890	155033965	155034720	155034845	137,148,126	84,67,75	105,99,107	12,15,6	268	68	2.45e-11	1.14e-08	0.293,0.359,0.299	0.689,0.626,0.819	-0.394
AB	ENSG00000091409	ITGA6	chr2	+	173366499	173366629	173362702	173362828	173368818	173371181	747,613,742	150,191,141	146,202,189	173,156,171	201	85	0	0	0.678,0.576,0.69	0.263,0.354,0.319	0.336
AB	ENSG00000116191	RALGPS2	chr1	+	178861364	178861442	178858776	178858831	178863053	178863460	373,286,291	10,10,9	93,87,83	26,30,22	105	48	0	0	0.945,0.929,0.937	0.621,0.57,0.633	0.329
AB	ENSG00000152492	CCDC50	chr3	+	191092850	191093378	191087707	191087825	191097947	191098063	613,559,513	42,38,36	196,244,240	127,149,129	599	85	0	0	0.674,0.676,0.669	0.18,0.189,0.209	0.48
AB	ENSG00000128641	MYO1B	chr2	+	192265474	192265561	192265107	192265194	192272840	192272915	74,67,64	79,71,81	68,90,94	21,32,28	138	63	1.35e-12	7.33e-10	0.3,0.301,0.265	0.596,0.562,0.605	-0.299
AB	ENSG00000128641	MYO1B	chr2	+	192267357	192267444	192265107	192265194	192272840	192272915	68,63,76	79,71,81	77,99,113	21,32,28	138	63	2.89e-15	1.98e-12	0.282,0.288,0.3	0.626,0.585,0.648	-0.33
AB	ENSG00000196141	SPATS2L	chr2	+	201248589	201248740	201242863	201243094	201253945	201254006	162,132,144	500,400,414	37,49,40	54,38,47	191	54	1.14e-09	4.18e-07	0.084,0.085,0.09	0.162,0.267,0.194	-0.121
AB	ENSG00000117335	CD46	chr1	+	207963597	207963690	207959000	207959027	207966863	207967218	387,327,338	402,318,320	448,465,497	166,155,131	105	20	0	0	0.155,0.164,0.167	0.34,0.364,0.419	-0.212
AB	ENSG00000154380	ENAH	chr1	-	225692692	225692755	225688693	225688772	225695652	225695719	210,163,159	23,16,15	88,109,74	89,125,109	74	47	0	0	0.853,0.866,0.871	0.386,0.356,0.301	0.516
AB	ENSG00000115648	MLPH	chr2	+	238443206	238443290	238436019	238436159	238448990	238449089	109,125,78	461,360,321	248,298,268	108,77,96	154	85	0	0	0.115,0.161,0.118	0.559,0.681,0.606	-0.484
CA	ENSG00000196526	AFAP1	chr4	-	7783102	7783354	7780488	7780603	7787920	7788038	152,150,155	232,202,209	32,48,34	126,111,104	323	85	4.96e-07	0.000110916	0.147,0.163,0.163	0.063,0.102,0.079	0.076
CA	ENSG00000171603	CLSTN1	chr1	-	9816538	9816568	9815171	9815367	9833329	9833452	3,0,6	382,322,321	9,13,15	291,305,310	46	85	2.98e-05	0.00398758	0.014,0.0,0.033	0.054,0.073,0.082	-0.054
CA	ENSG00000123130	ACOT9	chrX	-	23752457	23752484	23751288	23751334	23754035	23754133	13,12,11	84,72,68	22,24,17	11,30,31	20	39	3.01e-07	7.08e-05	0.232,0.245,0.24	0.796,0.609,0.517	-0.402
CA	ENSG00000196535	MYO18A	chr17	-	27412621	27412666	27409333	27409456	27413455	27413595	58,42,40	231,201,220	29,30,36	68,70,62	76	85	6.83e-06	0.00113735	0.219,0.189,0.169	0.323,0.324,0.394	-0.155
CA	ENSG00000093167	LRRFIP2	chr3	-	37132957	37133029	37125135	37125297	37136282	37136399	251,204,215	97,72,57	176,208,178	19,21,29	130	85	3.81e-09	1.24e-06	0.629,0.649,0.712	0.858,0.866,0.801	-0.178
CA	ENSG00000064042	LIMCH1	chr4	+	41640948	41640984	41621204	41621457	41646516	41646643	50,31,51	152,109,114	137,155,167	148,159,108	58	85	3.51e-11	1.61e-08	0.325,0.294,0.396	0.576,0.588,0.694	-0.281
CA	ENSG00000100503	NIN	chr14	-	51223209	51225348	51221459	51221585	51226574	51227077	594,475,519	44,30,35	1074,1041,1076	30,30,36	2210	85	8.02e-07	0.000172238	0.342,0.378,0.363	0.579,0.572,0.535	-0.201
CA	ENSG00000140262	TCF12	chr15	+	57544618	57544690	57543547	57543621	57545459	57545666	87,62,86	53,61,42	39,31,37	69,81,92	112	67	9.23e-09	2.85e-06	0.495,0.378,0.551	0.253,0.186,0.194	0.264
CA	ENSG00000134444	KIAA1468	chr18	+	59947006	59947089	59942606	59942706	59947592	59947675	11,15,15	35,41,29	34,39,30	5,4,7	143	76	0	0	0.143,0.163,0.216	0.783,0.838,0.695	-0.598
CA	ENSG00000171634	BPTF	chr17	+	65871671	65871860	65870932	65871136	65882243	65882432	211,187,179	58,47,55	277,306,294	42,39,49	260	85	4.82e-05	0.00597957	0.543,0.565,0.516	0.683,0.72,0.662	-0.147
CA	ENSG00000138326	RPS24	chr10	+	79799961	79799983	79796951	79797062	79800372	79800428	431,428,387	2891,2710,2518	752,934,947	1843,2105,2174	15	49	0	0	0.328,0.34,0.334	0.571,0.592,0.587	-0.249
CA	ENSG00000117114	LPHN2	chr1	+	82452584	82452713	82450942	82451039	82456074	82457052	29,31,23	33,31,38	24,28,25	60,106,79	200	85	1.25e-05	0.00188983	0.272,0.298,0.205	0.145,0.101,0.119	0.137
CA	ENSG00000170776	AKAP13	chr15	+	86201767	86201821	86198647	86199018	86207793	86207986	61,53,45	45,35,42	40,57,55	16,11,20	94	85	0.00018936	0.0188055	0.551,0.578,0.492	0.693,0.824,0.713	-0.203
CA	ENSG00000153113	CAST	chr5	+	96062497	96062563	96058342	96058402	96063192	96063234	8,5,4	31,28,22	14,12,10	10,10,13	36	3	3.63e-06	0.000669957	0.021,0.015,0.015	0.104,0.091,0.06	-0.068
CA	ENSG00000075413	MARK3	chr14	+	103964838	103964865	103958113	103958371	103969218	103969589	5,2,1	503,387,366	15,23,18	214,229,273	40	85	1.29e-14	8.4e-12	0.021,0.011,0.006	0.13,0.176,0.123	-0.13
CA	ENSG00000075413	MARK3	chr14	+	103966492	103966537	103958113	103958371	103969218	103969619	59,50,38	503,387,366	65,55,71	214,229,273	76	85	1.2e-08	3.65e-06	0.116,0.126,0.104	0.254,0.212,0.225	-0.115
CA	ENSG00000148700	ADD3	chr10	+	111892062	111892158	111890120	111890244	111893083	111893969	299,274,212	12,17,13	169,163,188	54,90,76	170	85	0	0	0.926,0.89,0.891	0.61,0.475,0.553	0.356
CA	ENSG00000107679	PLEKHA1	chr10	+	124187791	124187832	124186457	124186547	124189139	124191861	2,0,3	22,30,28	6,7,10	21,14,10	66	83	0.000304881	0.0269913	0.103,0.0,0.119	0.264,0.386,0.557	-0.328
CA	ENSG00000107679	PLEKHA1	chr10	+	124187791	124187936	124186457	124186547	124189139	124189638	2,0,2	22,30,28	7,6,13	21,14,10	214	83	1.73e-05	0.00249066	0.034,0.0,0.027	0.114,0.143,0.335	-0.177
CA	ENSG00000197694	SPTAN1	chr9	+	131390203	131390221	131389664	131389777	131392599	131392654	52,55,55	25,26,30	82,71,86	14,19,18	11	48	0.00012073	0.0129348	0.901,0.902,0.889	0.962,0.942,0.954	-0.055
CA	ENSG00000117868	ESYT2	chr7	-	158545471	158545534	158542339	158542414	158552176	158552272	460,334,356	69,54,35	237,222,202	88,102,118	95	68	1.11e-16	8.33e-14	0.827,0.816,0.879	0.658,0.609,0.551	0.235
A	ENSG00000196476	C20orf96	chr20	-	270199	270317	264603	264722	270899	270948	395,350,306	68,95,70	350,402,396	41,48,43	146	42	2.55e-05	0.00349535	0.626,0.515,0.557	0.711,0.707,0.726	-0.149
A	ENSG00000063438	AHRR	chr5	+	376724	376831	353844	354026	422843	422889	10,16,18	0,2,0	179,208,216	0,0,0	132	39	0.00040494	0.0341358	1.0,0.703,1.0	1.0,1.0,1.0	-0.099
A	ENSG00000185187	SIGIRR	chr11	-	406842	406993	405871	406538	407061	407164	237,208,212	2,9,1	101,113,97	6,10,6	222	85	0.000264356	0.0244659	0.978,0.898,0.988	0.866,0.812,0.861	0.108
A	ENSG00000174915	PTDSS2	chr11	+	451384	451493	450295	450637	460186	460288	2,1,1	28,34,20	13,13,2	22,30,25	180	85	0.000620206	0.0473293	0.033,0.014,0.023	0.218,0.17,0.036	-0.118
A	ENSG00000112877	CEP72	chr5	+	666055	666214	665294	665440	666978	667283	15,18,10	5,8,4	25,28,30	2,2,0	230	85	0.000465968	0.0384848	0.526,0.454,0.48	0.822,0.838,1.0	-0.4
A	ENSG00000130731	C16orf13	chr16	-	685611	685774	685280	685340	686093	686302	1053,968,828	43,53,48	1065,1070,1140	34,31,29	202	53	0.000343588	0.0297322	0.865,0.827,0.819	0.892,0.901,0.912	-0.065
A	ENSG00000172366	FAM195A	chr16	+	696471	696608	692119	692249	697416	697544	197,185,205	184,176,135	119,143,124	151,172,186	208	85	0.000476172	0.0390802	0.304,0.3,0.383	0.244,0.254,0.214	0.092
A	ENSG00000185619	PCGF3	chr4	+	726188	726287	724758	724899	727460	727578	1084,913,815	196,168,112	626,681,676	152,187,218	170	85	2.01e-06	0.000393342	0.734,0.731,0.784	0.673,0.645,0.608	0.108
A	ENSG00000185619	PCGF3	chr4	+	726232	726287	724758	724899	727460	727578	761,674,594	196,168,112	453,469,467	152,187,218	96	85	6.96e-07	0.000151336	0.775,0.78,0.824	0.725,0.69,0.655	0.103
A	ENSG00000099864	PALM	chr19	+	740351	740483	736018	736078	746284	746771	35,43,24	7,6,2	141,172,139	5,6,4	171	53	0.000315306	0.0278011	0.608,0.69,0.788	0.897,0.899,0.915	-0.208
A	ENSG00000177697	CD151	chr11	+	833987	834067	832886	833026	834529	834591	22,15,12	8,13,10	2,3,2	5,13,14	116	55	0.000256723	0.023895	0.566,0.354,0.363	0.159,0.099,0.063	0.321
A	ENSG00000028310	BRD9	chr5	-	869359	869519	865528	865696	870587	870690	328,242,255	105,91,91	234,251,226	108,153,142	231	85	0.000129224	0.0135992	0.535,0.495,0.508	0.444,0.376,0.369	0.116
A	ENSG00000028310	BRD9	chr5	-	883465	883565	881221	881297	884052	884185	50,51,47	83,59,66	23,27,31	111,101,100	155	69	3.51e-08	9.95e-06	0.211,0.278,0.241	0.084,0.106,0.121	0.14
A	ENSG00000060237	WNK1	chr12	+	977031	978270	971248	971436	980430	980514	56,40,24	85,84,64	111,144,159	81,72,91	1302	77	1.11e-13	6.57e-11	0.038,0.027,0.022	0.075,0.106,0.094	-0.063
A	ENSG00000196557	CACNA1H	chr16	+	1262510	1262528	1261945	1262138	1263779	1263931	53,45,33	47,37,31	62,73,60	12,16,19	22	85	4.16e-09	1.34e-06	0.813,0.825,0.804	0.952,0.946,0.924	-0.127
A	ENSG00000221978	CCNL2	chr1	-	1326676	1326955	1326145	1326245	1328058	1328096	1096,1036,929	11,25,15	1882,1998,1956	17,5,11	296	31	8.32e-06	0.00133994	0.913,0.813,0.866	0.921,0.977,0.949	-0.085
A	ENSG00000160953	MUM1	chr19	+	1358586	1358692	1358392	1358463	1360134	1360597	95,109,102	77,62,55	75,69,63	98,86,107	156	64	8.31e-07	0.000177218	0.336,0.419,0.432	0.239,0.248,0.195	0.168
A	ENSG00000160953	MUM1	chr19	+	1358586	1358699	1358392	1358463	1360134	1361031	131,141,145	77,62,55	97,104,105	98,86,107	163	64	4.7e-06	0.000834058	0.4,0.472,0.509	0.28,0.322,0.278	0.167
A	ENSG00000071564	TCF3	chr19	-	1612205	1612432	1609292	1611848	1615283	1615514	405,366,344	231,203,192	414,424,473	91,130,114	298	85	1.38e-11	6.68e-09	0.333,0.34,0.338	0.565,0.482,0.542	-0.193
A	ENSG00000071564	TCF3	chr19	-	1615283	1615484	1612205	1612432	1615684	1615797	265,195,223	184,148,158	150,157,156	163,190,193	272	85	3.65e-05	0.00474655	0.31,0.292,0.306	0.223,0.205,0.202	0.093
A	ENSG00000071564	TCF3	chr19	-	1615283	1615514	1612205	1612432	1615684	1615820	326,239,273	184,148,158	193,190,197	163,190,193	302	85	5e-05	0.00614968	0.333,0.312,0.327	0.25,0.22,0.223	0.093
A	ENSG00000104728	ARHGEF10	chr8	+	1828213	1828330	1824736	1824900	1830800	1830915	50,30,30	48,33,44	89,61,61	30,33,42	188	85	0.000473634	0.0389209	0.32,0.291,0.236	0.573,0.455,0.396	-0.192
A	ENSG00000162039	MEIOB	chr16	-	1915778	1915836	1911985	1912117	1918107	1918185	177,143,128	36,32,34	86,110,105	5,4,15	88	71	4.68e-05	0.00589062	0.799,0.783,0.752	0.933,0.957,0.85	-0.135
A	ENSG00000140988	RPS2	chr16	-	2013653	2014366	2013149	2013257	2014449	2014632	4241,4122,3667	79,78,54	2552,2741,2924	18,24,27	784	85	5.33e-06	0.000934729	0.853,0.851,0.88	0.939,0.925,0.922	-0.067
A	ENSG00000080503	SMARCA2	chr9	+	2170418	2170472	2161685	2161903	2181570	2181676	33,21,22	129,115,115	13,9,8	104,110,119	94	85	0.000532367	0.0426724	0.188,0.142,0.147	0.102,0.069,0.057	0.083
A	ENSG00000205937	RNPS1	chr16	-	2314573	2314761	2314176	2314332	2318055	2318092	1406,1185,1051	187,169,135	1025,1117,1236	93,115,97	204	30	0.000384029	0.0327111	0.525,0.508,0.534	0.618,0.588,0.652	-0.097
A	ENSG00000168884	TNIP2	chr4	-	2746423	2746672	2746113	2746233	2747172	2747262	953,845,798	22,14,21	752,850,809	29,39,38	318	83	0.000200396	0.0196325	0.919,0.94,0.908	0.871,0.85,0.847	0.066
A	ENSG00000087274	ADD1	chr4	+	2928368	2928402	2927740	2927839	2929897	2931789	101,90,83	628,531,549	70,73,69	646,708,769	54	85	0.00020868	0.0202917	0.202,0.211,0.192	0.146,0.14,0.124	0.065
A	ENSG00000111206	FOXM1	chr12	-	2974520	2974565	2973848	2973918	2975558	2975687	107,86,117	48,36,36	67,60,93	16,4,17	54	63	0.000390045	0.0331371	0.722,0.736,0.791	0.83,0.946,0.865	-0.131
A	ENSG00000124588	NQO2	chr6	+	3015763	3015877	3012777	3012908	3017117	3017219	531,464,513	111,86,79	351,283,328	33,21,43	185	85	8.56e-05	0.00968381	0.687,0.713,0.749	0.83,0.861,0.778	-0.107
A	ENSG00000213918	DNASE1	chr16	+	3705849	3705938	3705373	3705521	3706102	3706186	62,25,37	25,30,22	7,10,12	23,35,20	156	77	4.9e-05	0.00605337	0.55,0.291,0.454	0.131,0.124,0.228	0.271
A	ENSG00000213918	DNASE1	chr16	+	3705849	3705967	3705373	3705521	3706102	3706186	50,29,31	25,30,22	10,9,16	23,35,20	181	77	0.000297599	0.0264667	0.46,0.291,0.375	0.156,0.099,0.254	0.206
A	ENSG00000112739	PRPF4B	chr6	+	4062790	4062867	4062446	4062533	4063307	4063790	144,108,84	21,10,12	97,93,93	28,26,30	135	80	0.000139024	0.0145135	0.803,0.865,0.806	0.672,0.679,0.648	0.158
A	ENSG00000129197	RPAIN	chr17	+	5329290	5329619	5326088	5326149	5335861	5336196	370,313,286	67,63,43	359,400,396	36,34,42	369	54	7.13e-05	0.00835417	0.447,0.421,0.493	0.593,0.633,0.58	-0.148
A	ENSG00000129197	RPAIN	chr17	+	5329290	5331531	5326088	5326149	5335861	5336024	1471,1329,1299	67,63,43	1588,1726,1731	36,34,42	2281	54	2.82e-05	0.00379735	0.342,0.333,0.417	0.511,0.546,0.494	-0.153
A	ENSG00000072849	DERL2	chr17	-	5383706	5383779	5383373	5383464	5384420	5384462	256,244,219	33,27,23	287,302,261	5,3,10	81	34	4.12e-11	1.87e-08	0.765,0.791,0.8	0.96,0.977,0.916	-0.166
A	ENSG00000072849	DERL2	chr17	-	5383706	5383863	5383390	5383464	5384420	5384462	407,409,340	33,27,23	431,470,406	5,3,10	160	17	1.14e-09	4.19e-07	0.567,0.617,0.611	0.902,0.943,0.812	-0.287
A	ENSG00000108590	MED31	chr17	-	6553301	6553398	6546634	6547979	6553675	6553753	179,150,180	146,137,141	175,188,177	62,61,63	156	71	4.89e-11	2.19e-08	0.358,0.333,0.367	0.562,0.584,0.561	-0.216
A	ENSG00000125733	TRIP10	chr19	+	6746039	6746207	6744810	6745005	6746462	6746572	151,128,130	204,157,192	141,152,171	113,119,125	239	85	8.7e-06	0.0013842	0.208,0.225,0.194	0.307,0.312,0.327	-0.106
A	ENSG00000111665	CDCA3	chr12	-	6958486	6958593	6957992	6958362	6958728	6959022	665,617,606	20,37,30	306,297,296	17,32,33	178	85	0.000207456	0.0202028	0.941,0.888,0.906	0.896,0.816,0.811	0.071
A	ENSG00000124782	RREB1	chr6	+	7240670	7240835	7229229	7232140	7246656	7247454	83,53,54	51,64,59	80,68,87	28,31,25	236	85	1.43e-05	0.00212012	0.37,0.23,0.248	0.507,0.441,0.556	-0.219
A	ENSG00000129255	MPDU1	chr17	+	7490216	7490335	7489263	7489396	7490478	7490589	124,126,112	12,6,7	166,215,198	3,0,2	190	85	5.92e-06	0.00101156	0.822,0.904,0.877	0.961,1.0,0.978	-0.112
A	ENSG00000141504	SAT2	chr17	-	7530260	7530362	7530099	7530111	7530460	7530732	297,222,251	46,33,38	174,166,198	70,56,85	93	5	3.62e-10	1.43e-07	0.258,0.266,0.262	0.118,0.137,0.111	0.14
A	ENSG00000170004	CHD3	chr17	+	7813756	7813909	7812460	7812656	7814164	7814213	556,518,489	17,11,13	452,503,492	5,1,4	181	42	0.000196707	0.0193875	0.884,0.916,0.897	0.954,0.992,0.966	-0.072
A	ENSG00000049246	PER3	chr1	+	7868952	7869058	7863751	7863908	7869952	7870081	364,281,285	53,39,35	377,383,348	18,36,26	177	85	0.000197654	0.0194515	0.767,0.776,0.796	0.91,0.836,0.865	-0.091
A	ENSG00000124275	MTRR	chr5	+	7873485	7873625	7870882	7871036	7875370	7875488	186,133,146	128,65,94	148,156,194	45,43,72	211	85	1.12e-05	0.00172616	0.369,0.452,0.385	0.57,0.594,0.52	-0.159
A	ENSG00000124275	MTRR	chr5	+	7873485	7873639	7870882	7871036	7875370	7875488	385,285,299	128,65,94	288,286,341	45,43,72	225	85	0.000363767	0.0313123	0.532,0.624,0.546	0.707,0.715,0.641	-0.12
A	ENSG00000076984	MAP2K7	chr19	+	7970692	7970740	7968769	7968953	7974639	7974781	9,12,8	71,55,86	27,34,36	40,37,44	82	85	1.72e-12	9.18e-10	0.116,0.184,0.088	0.412,0.488,0.459	-0.324
A	ENSG00000133026	MYH10	chr17	-	8479960	8479990	8473037	8473130	8480553	8480656	26,17,11	39,30,53	11,17,17	6,6,13	46	85	0.000444171	0.0370126	0.552,0.512,0.277	0.772,0.84,0.707	-0.326
A	ENSG00000175348	TMEM9B	chr11	-	8983638	8983730	8977736	8977845	8985755	8986320	119,80,100	23,14,20	101,105,105	10,3,2	170	85	1.56e-05	0.00228762	0.721,0.741,0.714	0.835,0.946,0.963	-0.189
A	ENSG00000119185	ITGB1BP1	chr2	-	9547577	9547727	9546788	9547034	9548241	9548334	871,744,718	91,91,99	863,826,868	83,49,62	221	85	0.000245599	0.0231514	0.786,0.759,0.736	0.8,0.866,0.843	-0.076
A	ENSG00000171469	ZNF561	chr19	-	9728296	9728434	9727720	9727847	9728766	9728855	48,42,54	36,30,24	13,22,20	22,38,33	206	82	8.07e-05	0.00928114	0.347,0.358,0.472	0.19,0.187,0.194	0.202
A	ENSG00000171469	ZNF561	chr19	-	9728296	9728444	9727727	9727847	9728766	9728855	41,40,46	36,30,24	13,18,21	22,38,33	216	82	0.000235548	0.0224362	0.302,0.336,0.421	0.183,0.152,0.195	0.176
A	ENSG00000178163	ZNF518B	chr4	-	10456428	10456612	10441497	10448163	10458940	10458984	146,100,135	30,28,34	145,124,122	15,8,16	207	37	0.000260453	0.0241389	0.465,0.39,0.415	0.633,0.735,0.577	-0.225
A	ENSG00000111196	MAGOHB	chr12	-	10761696	10761982	10760452	10760535	10762429	10762540	101,71,71	172,157,126	83,73,74	70,88,88	348	76	0.00011144	0.0121387	0.114,0.09,0.11	0.206,0.153,0.155	-0.067
A	ENSG00000111196	MAGOHB	chr12	-	10765413	10765577	10763220	10763279	10766037	10766172	24,39,39	119,108,93	43,51,41	62,80,73	202	52	0.000140199	0.0145894	0.049,0.085,0.097	0.151,0.141,0.126	-0.062
A	ENSG00000154328	NEIL2	chr8	+	11627682	11627844	11627218	11627300	11628954	11629099	44,29,34	20,11,14	16,15,20	19,14,25	223	75	0.000382818	0.0326934	0.425,0.47,0.45	0.221,0.265,0.212	0.216
A	ENSG00000011021	CLCN6	chr1	+	11888514	11888681	11888162	11888276	11889252	11889379	65,78,66	31,33,30	106,112,173	28,23,18	238	85	0.000199438	0.019568	0.428,0.458,0.44	0.575,0.635,0.774	-0.219
A	ENSG00000154889	MPPE1	chr18	-	11905736	11905952	11896982	11897355	11906201	11906308	84,69,84	78,67,75	29,51,52	100,80,82	287	85	6.37e-06	0.00107192	0.242,0.234,0.249	0.079,0.159,0.158	0.11
A	ENSG00000133816	MICAL2	chr11	+	12277189	12277297	12260982	12261132	12278331	12278515	3,0,1	69,79,84	5,3,6	25,28,20	179	85	5.48e-06	0.000955333	0.02,0.0,0.006	0.087,0.048,0.125	-0.078
A	ENSG00000133816	MICAL2	chr11	+	12277189	12277297	12270730	12270793	12278331	12278515	3,0,1	21,19,15	4,4,9	4,8,4	150	56	3.7e-05	0.00479361	0.051,0.0,0.024	0.272,0.157,0.457	-0.27
A	ENSG00000187079	TEAD1	chr11	+	12900435	12900447	12886384	12886447	12901254	12901389	2,3,2	13,19,25	13,14,14	14,9,16	5	56	9.07e-07	0.000191008	0.633,0.639,0.473	0.912,0.946,0.907	-0.34
A	ENSG00000157045	NTAN1	chr16	-	15141711	15141777	15141298	15141407	15149747	15149774	55,56,59	1,0,2	89,43,68	17,4,15	59	20	6.43e-05	0.00766992	0.949,1.0,0.909	0.64,0.785,0.606	0.276
A	ENSG00000175061	C17orf76-AS1	chr17	+	16342841	16343017	16342640	16342728	16343498	16343567	5088,4538,4114	3137,2707,2517	3079,3148,3460	2978,3131,3481	220	58	7.62e-09	2.39e-06	0.3,0.306,0.301	0.214,0.21,0.208	0.092
A	ENSG00000175061	C17orf76-AS1	chr17	+	16342894	16343017	16342640	16342728	16343498	16343567	3515,3202,2908	3137,2707,2517	2124,2023,2324	2978,3131,3481	167	58	2.67e-10	1.08e-07	0.28,0.291,0.286	0.199,0.183,0.188	0.096
A	ENSG00000175061	C17orf76-AS1	chr17	+	16342973	16343017	16342640	16342728	16343498	16343567	1502,1407,1268	3137,2707,2517	967,923,1058	2978,3131,3481	47	58	1.88e-08	5.5e-06	0.371,0.391,0.383	0.286,0.267,0.273	0.106
A	ENSG00000124788	ATXN1	chr6	-	16753463	16753578	16658006	16658132	16761528	16761707	128,103,89	20,24,22	123,147,162	11,15,7	186	85	7.42e-05	0.00864767	0.745,0.662,0.649	0.836,0.817,0.914	-0.17
A	ENSG00000175662	TOM1L2	chr17	-	17786018	17786177	17782940	17783057	17796974	17797124	260,215,233	15,5,11	298,287,332	5,4,3	230	85	0.000610934	0.0471178	0.865,0.941,0.887	0.957,0.964,0.976	-0.068
A	ENSG00000175662	TOM1L2	chr17	-	17787947	17788082	17782940	17783057	17796974	17797124	299,222,239	15,5,11	352,303,414	5,4,3	206	85	0.00021784	0.021027	0.892,0.948,0.9	0.967,0.969,0.983	-0.06
A	ENSG00000137177	KIF13A	chr6	-	17790102	17790141	17788006	17788106	17794479	17794626	40,35,19	20,18,12	34,52,57	9,8,3	64	85	2.67e-05	0.00363189	0.726,0.721,0.678	0.834,0.896,0.962	-0.189
A	ENSG00000089006	SNX5	chr20	-	17949017	17949100	17937576	17937681	17949342	17949623	532,506,416	74,56,82	369,356,353	32,23,21	152	85	1.41e-05	0.00210264	0.801,0.835,0.739	0.866,0.896,0.904	-0.097
A	ENSG00000074964	ARHGEF10L	chr1	+	17961042	17961057	17958815	17958961	17961329	17961511	33,14,23	8,0,1	12,11,9	28,22,11	16	85	1.12e-11	5.46e-09	0.956,1.0,0.992	0.695,0.726,0.813	0.238
A	ENSG00000015475	BID	chr22	-	18226568	18226779	18222114	18222254	18257146	18257258	706,654,617	46,45,35	657,724,745	15,17,22	282	85	5.05e-07	0.000112479	0.822,0.814,0.842	0.93,0.928,0.911	-0.097
A	ENSG00000015475	BID	chr22	-	18232870	18232940	18222114	18222254	18257146	18257178	103,111,96	46,45,35	117,118,132	15,17,22	66	25	2.2e-07	5.39e-05	0.459,0.483,0.51	0.747,0.724,0.694	-0.238
A	ENSG00000243156	MICAL3	chr22	-	18295272	18295323	18293468	18293579	18299455	18299550	1,3,1	81,71,76	13,18,13	65,56,66	88	85	1.87e-08	5.49e-06	0.012,0.039,0.013	0.162,0.237,0.16	-0.165
A	ENSG00000243156	MICAL3	chr22	-	18309219	18309282	18305712	18305826	18314619	18314693	0,1,5	32,21,24	11,11,20	24,16,15	94	67	6.07e-06	0.00103093	0.0,0.033,0.129	0.246,0.329,0.487	-0.3
A	ENSG00000184162	NR2C2AP	chr19	-	19313278	19313384	19313139	19313207	19313599	19313690	198,209,154	7,10,10	90,108,87	11,16,13	152	60	8.56e-05	0.00968381	0.918,0.892,0.859	0.764,0.727,0.725	0.151
A	ENSG00000103534	TMC5	chr16	+	19498266	19498342	19492691	19492787	19498514	19498648	104,99,88	0,0,0	13,9,15	0,0,3	138	85	0.000517916	0.0415651	1.0,1.0,1.0	1.0,1.0,0.755	0.082
A	ENSG00000166833	NAV2	chr11	+	20071381	20071447	20070273	20070741	20075625	20075786	25,19,29	85,70,73	39,50,47	67,78,62	118	85	0.00020904	0.0202965	0.175,0.164,0.222	0.295,0.316,0.353	-0.134
A	ENSG00000166833	NAV2	chr11	+	20078075	20078174	20077314	20077503	20083852	20083905	66,42,29	66,57,50	29,31,39	77,77,91	131	46	0.00046177	0.0381865	0.26,0.206,0.169	0.117,0.124,0.131	0.088
A	ENSG00000145147	SLIT2	chr4	+	20526771	20526795	20525636	20525800	20530571	20530722	9,6,12	63,38,40	27,32,24	53,43,54	34	85	0.000511015	0.0412651	0.263,0.283,0.429	0.56,0.65,0.526	-0.254
A	ENSG00000163138	PACRGL	chr4	+	20726430	20726511	20715054	20715162	20728907	20729125	137,129,113	298,221,243	111,139,139	169,138,180	148	85	0.00028321	0.0255229	0.209,0.251,0.211	0.274,0.366,0.307	-0.092
A	ENSG00000233098	RP11-344E13.3	chr17	+	20790904	20791162	20771745	20771998	20795542	20795745	404,322,355	63,55,50	439,502,520	37,42,58	329	85	0.00057037	0.0448373	0.624,0.602,0.647	0.754,0.755,0.698	-0.111
A	ENSG00000092199	HNRNPC	chr14	-	21731825	21731988	21731469	21731495	21737456	21737565	730,658,600	427,376,360	533,635,546	205,223,203	168	19	4.64e-06	0.000825314	0.162,0.165,0.159	0.227,0.244,0.233	-0.073
A	ENSG00000168487	BMP1	chr8	+	22056776	22056900	22054752	22054933	22058630	22058713	61,41,55	159,152,143	41,26,27	230,239,271	186	76	1.15e-09	4.2e-07	0.136,0.099,0.136	0.068,0.043,0.039	0.074
A	ENSG00000111731	C2CD5	chr12	-	22612425	22612476	22609904	22610095	22622642	22622729	21,15,18	69,48,65	23,26,25	30,19,28	83	80	5.34e-06	0.000934729	0.227,0.231,0.211	0.425,0.569,0.463	-0.263
A	ENSG00000125812	GZF1	chr20	+	23350220	23350378	23349398	23349566	23350727	23353700	338,347,323	10,8,11	259,254,286	0,1,2	229	85	0.000363505	0.0313123	0.926,0.942,0.916	1.0,0.99,0.982	-0.063
A	ENSG00000100813	ACIN1	chr14	-	23559190	23559310	23550956	23551045	23559730	23559842	251,260,201	263,222,253	310,302,312	215,178,185	188	82	5.99e-06	0.00102074	0.294,0.338,0.257	0.386,0.425,0.424	-0.115
A	ENSG00000164548	TRA2A	chr7	-	23561739	23562051	23561325	23561459	23571407	23571599	396,318,291	256,220,210	394,389,439	181,153,182	383	85	9.56e-06	0.00151012	0.256,0.243,0.235	0.326,0.361,0.349	-0.101
A	ENSG00000164548	TRA2A	chr7	-	23561750	23562051	23561325	23561459	23571407	23571595	373,274,253	256,220,210	362,343,390	181,153,182	372	85	9.65e-06	0.00151782	0.25,0.222,0.216	0.314,0.339,0.329	-0.098
A	ENSG00000125945	ZNF436	chr1	-	23694465	23694558	23693534	23693661	23695858	23695935	102,90,78	5,2,5	132,127,157	20,22,20	155	70	0.000276217	0.0250658	0.902,0.953,0.876	0.749,0.723,0.78	0.16
A	ENSG00000213983	AP1G2	chr14	-	24035770	24035895	24035547	24035628	24036319	24036524	998,835,775	60,48,49	339,369,352	57,45,50	185	74	2.41e-09	8.15e-07	0.869,0.874,0.864	0.704,0.766,0.738	0.133
A	ENSG00000184674	GSTT1	chr22	-	24381699	24381787	24376914	24376998	24384119	24384284	247,194,197	24,18,16	216,252,240	4,10,13	154	77	0.000636829	0.048266	0.837,0.843,0.86	0.964,0.926,0.902	-0.084
A	ENSG00000184674	GSTT1	chr22	-	24381699	24381787	24379360	24379450	24384119	24384284	269,208,226	42,30,31	234,263,258	18,18,16	160	83	0.000128612	0.0135617	0.769,0.782,0.791	0.871,0.883,0.893	-0.102
A	ENSG00000184674	GSTT1	chr22	-	24381699	24381787	24379360	24379511	24384119	24384284	408,375,380	86,87,54	429,485,434	44,48,44	162	85	1.24e-05	0.00188086	0.713,0.693,0.787	0.836,0.841,0.838	-0.107
A	ENSG00000101004	NINL	chr20	-	25456678	25457725	25450626	25450731	25460796	25460903	555,483,519	7,7,5	910,958,1002	2,4,0	1118	85	0.000107038	0.0117773	0.858,0.84,0.888	0.972,0.948,1.0	-0.111
A	ENSG00000101004	NINL	chr20	-	25459558	25459842	25450626	25450731	25460796	25460903	171,130,164	7,7,5	257,269,310	2,4,0	355	85	0.000157746	0.0161071	0.854,0.816,0.887	0.969,0.942,1.0	-0.118
A	ENSG00000122566	HNRNPA2B1	chr7	-	26230612	26230748	26229744	26230080	26232114	26232197	606,549,533	47,50,43	537,528,516	18,24,15	198	76	3.44e-06	0.000637524	0.832,0.808,0.826	0.92,0.894,0.93	-0.093
A	ENSG00000109083	IFT20	chr17	-	26659171	26659207	26658884	26659013	26662365	26662465	145,138,120	99,90,62	77,79,105	101,85,94	58	85	0.00021796	0.021027	0.682,0.692,0.739	0.528,0.577,0.621	0.129
A	ENSG00000166206	GABRB3	chr15	-	26870578	26870681	26866460	26866681	26874123	26874325	43,35,30	50,42,41	21,8,18	59,51,53	174	85	5.29e-06	0.000932657	0.296,0.289,0.263	0.148,0.071,0.142	0.162
A	ENSG00000064115	TM7SF3	chr12	-	27132716	27132869	27129192	27129290	27133498	27133579	663,702,630	4,1,5	561,576,602	19,7,18	213	74	1.92e-06	0.000376957	0.983,0.996,0.978	0.911,0.966,0.921	0.053
A	ENSG00000138073	PREB	chr2	-	27354539	27354699	27353623	27354376	27354877	27354950	528,478,376	7,4,2	348,278,290	7,10,11	212	66	0.000619306	0.0473293	0.959,0.974,0.983	0.939,0.896,0.891	0.063
A	ENSG00000138073	PREB	chr2	-	27354541	27354699	27353658	27354376	27354877	27354950	282,267,185	7,4,2	179,148,146	7,10,11	210	66	0.000551497	0.043936	0.927,0.955,0.967	0.889,0.823,0.807	0.11
A	ENSG00000033867	SLC4A7	chr3	-	27450846	27451021	27446320	27446454	27453132	27453239	395,324,285	18,10,8	250,239,309	37,35,23	246	85	2.05e-07	5.05e-05	0.883,0.918,0.925	0.7,0.702,0.823	0.167
A	ENSG00000087448	KLHL42	chr12	+	27950179	27950282	27944640	27944834	27950647	27951089	29,25,24	39,35,36	4,9,23	59,50,41	174	85	0.000109787	0.0120391	0.266,0.259,0.246	0.032,0.081,0.215	0.148
A	ENSG00000269293	RP1-265C24.9	chr6	-	28093400	28093597	28089572	28090989	28104522	28105071	85,56,78	191,172,126	54,51,42	389,430,427	268	85	0	0	0.124,0.094,0.164	0.042,0.036,0.03	0.091
A	ENSG00000158019	BRE	chr2	+	28550140	28550314	28521204	28521358	28561316	28561768	22,24,19	176,133,128	46,38,33	100,125,107	245	85	5.56e-06	0.00096313	0.042,0.059,0.049	0.138,0.095,0.097	-0.06
A	ENSG00000095787	WAC	chr10	+	28884661	28884970	28879648	28879761	28897114	28897360	1215,1169,1121	96,98,113	1077,1180,1299	49,36,41	380	85	1.89e-11	8.94e-09	0.739,0.727,0.689	0.831,0.88,0.876	-0.144
A	ENSG00000169682	SPNS1	chr16	+	28995106	28995278	28994512	28994611	28995525	28995861	308,286,239	6,4,6	293,275,351	18,21,23	243	85	1.33e-05	0.00200201	0.947,0.962,0.933	0.851,0.821,0.842	0.109
A	ENSG00000163806	SPDYA	chr2	+	29011523	29011675	29006772	29006844	29022064	29022165	1700,1520,1450	18,71,67	1090,1054,1269	12,11,19	203	65	1.04e-06	0.000213434	0.968,0.873,0.874	0.967,0.968,0.955	-0.058
A	ENSG00000116350	SRSF4	chr1	-	29486375	29486570	29485895	29485998	29486886	29486981	37,34,49	379,289,326	65,38,49	159,169,170	266	85	3.61e-09	1.18e-06	0.03,0.036,0.046	0.116,0.067,0.084	-0.052
A	ENSG00000116350	SRSF4	chr1	-	29486375	29486603	29485885	29485998	29486886	29487029	44,36,48	379,289,326	71,35,60	159,169,170	299	85	6.87e-10	2.59e-07	0.032,0.034,0.04	0.113,0.056,0.091	-0.051
A	ENSG00000116350	SRSF4	chr1	-	29495014	29495150	29486886	29487029	29508157	29508402	21,34,19	247,220,226	28,36,49	82,110,112	207	85	8.17e-12	4.07e-09	0.034,0.06,0.033	0.123,0.118,0.152	-0.089
A	ENSG00000196712	NF1	chr17	+	29579955	29580018	29576001	29576137	29585361	29585520	92,89,101	165,146,124	136,128,145	65,72,89	112	85	7.15e-13	3.99e-10	0.297,0.316,0.382	0.614,0.574,0.553	-0.249
A	ENSG00000169592	INO80E	chr16	+	30012532	30015978	30012249	30012361	30016541	30017095	1741,1525,1331	29,16,32	1980,2056,2070	18,11,9	3517	85	0.000245773	0.0231514	0.592,0.697,0.501	0.727,0.819,0.848	-0.201
A	ENSG00000100319	ZMAT5	chr22	-	30150737	30150852	30144406	30144560	30162860	30162969	20,25,26	75,87,73	28,23,35	34,36,46	186	85	2.37e-05	0.00329382	0.109,0.116,0.14	0.273,0.226,0.258	-0.131
A	ENSG00000204576	PRR3	chr6	+	30529104	30529285	30525090	30525227	30529610	30529901	175,144,132	30,25,33	155,154,175	87,75,97	252	85	1.8e-09	6.28e-07	0.663,0.66,0.574	0.375,0.409,0.378	0.245
A	ENSG00000006625	GGCT	chr7	-	30540151	30540297	30538418	30538554	30544184	30544460	1293,1111,1191	472,447,403	865,955,972	226,258,207	217	85	4.88e-05	0.00604195	0.518,0.493,0.537	0.6,0.592,0.648	-0.097
A	ENSG00000204580	DDR1	chr6	+	30852314	30852487	30850704	30850760	30856464	30856591	51,59,46	80,96,52	28,36,43	13,8,4	208	49	8.78e-07	0.000186567	0.131,0.126,0.172	0.337,0.515,0.717	-0.38
A	ENSG00000204580	DDR1	chr6	+	30853401	30853457	30852314	30852487	30856464	30856591	90,76,69	18,18,17	29,18,28	19,15,28	98	85	2.36e-07	5.72e-05	0.813,0.786,0.779	0.57,0.51,0.464	0.278
A	ENSG00000088305	DNMT3B	chr20	+	31393143	31393213	31390190	31390276	31394014	31394133	82,78,85	1,2,0	11,8,9	1,1,3	120	79	0.000196009	0.0193479	0.982,0.963,1.0	0.879,0.84,0.664	0.187
A	ENSG00000204371	EHMT2	chr6	-	31856745	31856847	31856375	31856524	31857004	31857119	388,307,317	42,59,38	361,430,409	28,24,34	173	85	0.000218169	0.021027	0.819,0.719,0.804	0.864,0.898,0.855	-0.092
A	ENSG00000165322	ARHGAP12	chr10	-	32142993	32143134	32141444	32141525	32150322	32150586	193,152,133	137,86,88	129,159,142	46,50,63	201	74	0.000132611	0.0139331	0.342,0.394,0.358	0.508,0.539,0.453	-0.135
A	ENSG00000163539	CLASP2	chr3	-	33600616	33600667	33592743	33592887	33600798	33600877	2,0,2	73,58,60	5,8,9	34,45,44	75	72	3.57e-05	0.00468369	0.026,0.0,0.031	0.124,0.146,0.164	-0.126
A	ENSG00000088298	EDEM2	chr20	-	33721907	33721958	33719444	33719586	33722540	33722752	18,12,7	52,55,54	4,4,4	82,74,64	88	85	9.3e-05	0.0104482	0.251,0.174,0.111	0.045,0.05,0.057	0.128
A	ENSG00000172123	SLFN12	chr17	-	33759206	33759276	33749701	33750087	33759923	33760215	52,48,35	5,2,1	35,43,49	11,11,18	126	85	3.24e-05	0.00430174	0.875,0.942,0.959	0.682,0.725,0.647	0.241
A	ENSG00000026508	CD44	chr11	+	35223217	35223334	35211381	35211612	35226058	35226187	125,113,104	38,39,42	23,24,30	18,21,23	188	85	0.000168282	0.0169967	0.598,0.567,0.528	0.366,0.341,0.371	0.205
A	ENSG00000026508	CD44	chr11	+	35229651	35229753	35211381	35211612	35232792	35232889	342,266,276	3,3,9	104,97,108	65,84,66	173	85	0	0	0.982,0.978,0.938	0.44,0.362,0.446	0.55
A	ENSG00000026508	CD44	chr11	+	35229651	35229753	35211381	35211612	35236398	35236461	338,262,272	14,12,19	104,97,108	349,342,374	144	56	0	0	0.904,0.895,0.848	0.104,0.099,0.101	0.781
A	ENSG00000026508	CD44	chr11	+	35229651	35229756	35211381	35211612	35232792	35232996	338,265,272	3,3,9	106,98,108	65,84,66	176	85	0	0	0.982,0.977,0.936	0.441,0.36,0.441	0.551
A	ENSG00000100281	HMGXB4	chr22	+	35659974	35660089	35659788	35659867	35660640	35661596	216,195,189	134,85,84	97,91,112	90,85,89	173	72	9.49e-05	0.0106046	0.402,0.488,0.484	0.31,0.308,0.344	0.137
A	ENSG00000011426	ANLN	chr7	+	36467915	36467969	36466524	36466637	36478812	36478899	148,118,125	446,422,357	25,38,26	144,169,177	89	80	0.000273962	0.0249736	0.23,0.201,0.239	0.135,0.168,0.117	0.083
A	ENSG00000257826	RP11-116N8.4	chr14	-	36532532	36533077	36530231	36530369	36536193	36536396	110,97,88	157,119,111	124,138,146	108,90,109	616	85	4.76e-05	0.00594757	0.088,0.101,0.099	0.137,0.175,0.156	-0.06
A	ENSG00000257520	RP11-896J10.3	chr14	-	36946175	36946308	36942411	36943086	36960405	36960496	336,257,302	124,112,100	650,734,722	161,181,186	203	84	0.000427905	0.0358863	0.529,0.487,0.555	0.626,0.627,0.616	-0.099
A	ENSG00000229415	SFTA3	chr14	-	36946920	36947083	36946149	36946303	36960405	36960496	298,237,248	142,138,108	704,756,799	210,228,287	233	84	8.96e-05	0.010113	0.431,0.382,0.453	0.547,0.545,0.501	-0.109
A	ENSG00000233137	RP11-220I1.1	chr9	+	37084195	37084289	37080009	37080533	37086664	37087004	179,138,152	140,106,114	120,135,117	135,156,158	170	85	0.000451542	0.0374832	0.39,0.394,0.4	0.308,0.302,0.27	0.101
A	ENSG00000065882	TBC1D1	chr4	+	38053519	38053681	38051377	38051519	38055819	38055959	95,93,76	220,185,207	15,28,29	152,150,165	233	85	5.3e-10	2.06e-07	0.136,0.155,0.118	0.035,0.064,0.06	0.083
A	ENSG00000008838	MED24	chr17	-	38191168	38191225	38189597	38189709	38191369	38191602	53,50,47	77,67,75	39,33,51	142,109,125	100	85	1.33e-05	0.00200201	0.369,0.388,0.348	0.189,0.205,0.257	0.151
A	ENSG00000185808	PIGP	chr21	-	38444444	38444610	38441851	38441924	38444733	38445297	121,86,131	158,117,121	47,44,48	108,97,106	218	66	2.24e-05	0.00315063	0.188,0.182,0.247	0.116,0.121,0.121	0.086
A	ENSG00000115875	SRSF7	chr2	-	38976039	38976315	38975720	38975795	38976670	38976847	712,611,547	1152,1062,1011	723,659,720	591,523,619	330	68	1.11e-15	7.87e-13	0.113,0.106,0.1	0.201,0.206,0.193	-0.094
A	ENSG00000115875	SRSF7	chr2	-	38976039	38976488	38975720	38975795	38976670	38976847	1653,1402,1329	1152,1062,1011	1528,1486,1612	591,523,619	503	68	3.33e-14	2.07e-11	0.162,0.151,0.151	0.259,0.278,0.26	-0.111
A	ENSG00000130669	PAK4	chr19	+	39658869	39658942	39616473	39616559	39660171	39660397	244,256,204	71,50,59	160,165,182	19,27,22	126	79	0.00032359	0.02834	0.683,0.762,0.684	0.841,0.793,0.838	-0.114
A	ENSG00000127603	MACF1	chr1	+	39844132	39844195	39838150	39838268	39844874	39845116	210,135,153	34,22,13	119,141,161	4,7,8	112	85	6.78e-05	0.00803773	0.824,0.823,0.899	0.958,0.939,0.939	-0.097
A	ENSG00000141756	FKBP10	chr17	+	39976092	39976275	39975781	39975927	39976520	39976713	287,222,188	389,364,347	172,201,216	845,873,867	254	85	0	0	0.198,0.17,0.153	0.064,0.072,0.077	0.103
A	ENSG00000138050	THUMPD2	chr2	-	39996040	39996233	39995563	39995641	39996849	39997259	49,58,62	84,107,108	47,62,79	67,47,68	250	71	0.000587074	0.0457098	0.142,0.133,0.14	0.166,0.273,0.248	-0.091
A	ENSG00000131473	ACLY	chr17	-	40052872	40052902	40049285	40049427	40054001	40054092	303,253,243	37,32,26	183,197,200	52,40,62	45	84	9.08e-07	0.000191008	0.939,0.937,0.946	0.868,0.902,0.858	0.065
A	ENSG00000141699	FAM134C	chr17	-	40739851	40739882	40738782	40738909	40744073	40744180	70,44,66	8,1,0	46,43,44	17,4,8	48	85	0.000395081	0.0334454	0.939,0.987,1.0	0.827,0.95,0.907	0.081
A	ENSG00000105223	PLD3	chr19	+	40871459	40871492	40854610	40854675	40872325	40872417	200,122,152	48,66,61	172,220,176	171,181,161	26	58	5.53e-10	2.14e-07	0.903,0.805,0.848	0.692,0.731,0.709	0.141
A	ENSG00000105223	PLD3	chr19	+	40871459	40871837	40854596	40854675	40872325	40872417	1058,845,868	48,66,61	1200,1343,1333	171,181,161	436	72	5.95e-08	1.6e-05	0.784,0.679,0.701	0.537,0.551,0.578	0.166
A	ENSG00000105223	PLD3	chr19	+	40871568	40871837	40854606	40854675	40872325	40872417	588,483,492	48,66,61	792,884,870	171,181,161	317	62	4.48e-05	0.00567059	0.706,0.589,0.612	0.475,0.489,0.514	0.143
A	ENSG00000126581	BECN1	chr17	-	40967688	40967790	40966541	40966691	40967925	40968013	104,107,144	294,284,289	49,52,76	246,260,285	169	81	5.81e-06	0.000995555	0.145,0.153,0.193	0.087,0.087,0.113	0.068
A	ENSG00000090006	LTBP4	chr19	+	41117057	41117300	41116437	41116563	41117764	41117890	533,442,364	8,16,11	936,1063,1043	5,9,7	314	85	2.63e-06	0.000508598	0.947,0.882,0.9	0.981,0.97,0.976	-0.066
A	ENSG00000070718	AP3M2	chr8	+	42011995	42012054	42010463	42010623	42012133	42012195	24,22,14	65,58,43	4,6,2	43,44,54	74	55	2.16e-05	0.0030679	0.215,0.22,0.195	0.065,0.092,0.027	0.149
A	ENSG00000124496	TRERF1	chr6	-	42230997	42231306	42227076	42227461	42232441	42232592	291,258,252	12,12,11	136,195,168	17,17,19	380	85	0.000223551	0.0214185	0.844,0.828,0.837	0.642,0.72,0.664	0.161
A	ENSG00000124496	TRERF1	chr6	-	42231057	42231306	42227076	42227461	42232441	42232592	252,222,214	12,12,11	140,169,148	17,17,19	320	85	0.00064808	0.0489413	0.848,0.831,0.838	0.686,0.725,0.674	0.144
A	ENSG00000101052	IFT52	chr20	+	42233641	42233713	42232822	42232898	42242489	42242616	134,134,126	8,10,6	142,161,179	2,2,1	114	69	0.000244731	0.023142	0.91,0.89,0.927	0.977,0.98,0.991	-0.074
A	ENSG00000168591	TMUB2	chr17	+	42265274	42265377	42264639	42265111	42266302	42266667	146,121,106	26,27,19	131,124,139	48,47,55	174	85	0.000176223	0.0177439	0.733,0.686,0.732	0.571,0.563,0.552	0.155
A	ENSG00000134283	PPHLN1	chr12	+	42778741	42778798	42768664	42768876	42781257	42781337	293,276,241	87,63,50	249,243,291	42,29,31	88	73	4.91e-05	0.00605337	0.736,0.784,0.8	0.831,0.874,0.886	-0.09
A	ENSG00000183569	SERHL2	chr22	+	42969639	42969751	42968441	42968535	42969941	42970387	5,4,4	3,1,4	2,5,9	31,18,22	183	85	0.000473434	0.0389209	0.436,0.65,0.317	0.029,0.114,0.16	0.367
A	ENSG00000112640	PPP2R5D	chr6	+	42976430	42976484	42976104	42976213	42976794	42976965	235,234,262	17,10,7	157,167,172	21,26,14	94	85	3.65e-05	0.00474655	0.926,0.955,0.971	0.871,0.853,0.917	0.07
A	ENSG00000100227	POLDIP3	chr22	-	42997975	42998062	42995703	42995799	42998775	42999166	693,596,504	60,35,30	594,641,622	19,21,18	160	85	1.21e-05	0.00184642	0.86,0.9,0.899	0.943,0.942,0.948	-0.058
A	ENSG00000100227	POLDIP3	chr22	-	42997975	42998113	42995703	42995799	42998775	42998972	284,262,201	60,35,30	228,281,268	19,21,18	209	85	3.51e-05	0.00461313	0.658,0.753,0.732	0.83,0.845,0.858	-0.13
A	ENSG00000044090	CUL7	chr6	-	43015684	43015727	43014617	43014845	43015885	43015898	18,16,17	39,35,33	10,14,6	56,86,72	36	6	4.62e-06	0.000824491	0.071,0.071,0.079	0.029,0.026,0.014	0.051
A	ENSG00000100266	PACSIN2	chr22	-	43272893	43273016	43272142	43272339	43275053	43275175	2188,1868,1789	60,79,54	1126,1332,1380	2,9,12	194	85	5.55e-16	4.02e-13	0.941,0.912,0.936	0.996,0.985,0.981	-0.058
A	ENSG00000100294	MCAT	chr22	-	43533086	43533304	43528888	43529492	43537167	43537255	422,361,351	42,26,31	210,221,235	32,37,37	285	81	0.000398227	0.0336569	0.741,0.798,0.763	0.651,0.629,0.644	0.126
A	ENSG00000101104	PABPC1L	chr20	+	43565534	43565617	43565277	43565371	43566701	43566832	40,39,52	18,16,15	36,19,20	44,14,28	152	85	6.86e-05	0.00809833	0.554,0.577,0.66	0.314,0.431,0.285	0.254
A	ENSG00000025772	TOMM34	chr20	-	43577370	43577518	43572093	43572220	43580473	43580643	1059,875,918	52,65,42	711,812,850	18,20,21	219	85	3.69e-06	0.000675806	0.888,0.839,0.895	0.939,0.94,0.94	-0.066
A	ENSG00000112715	VEGFA	chr6	+	43749692	43749824	43746625	43746655	43752277	43752639	1585,1331,1238	112,101,87	351,353,394	55,69,57	141	23	3.16e-10	1.26e-07	0.698,0.683,0.699	0.51,0.455,0.53	0.195
A	ENSG00000131116	ZNF428	chr19	-	44112656	44112755	44111779	44112259	44118380	44118586	47,63,50	152,113,141	45,56,68	312,324,334	170	85	7.45e-08	1.97e-05	0.134,0.218,0.151	0.067,0.08,0.092	0.088
A	ENSG00000104783	KCNN4	chr19	-	44280692	44280788	44278343	44278771	44284854	44285409	470,432,395	22,27,19	371,395,398	8,6,10	170	85	0.00025664	0.023895	0.914,0.889,0.912	0.959,0.971,0.952	-0.056
A	ENSG00000160200	CBS	chr21	-	44476167	44476209	44473302	44474093	44476912	44476997	65,66,58	479,436,351	25,30,32	339,339,341	63	78	0.000468797	0.0386207	0.144,0.158,0.17	0.084,0.099,0.104	0.062
A	ENSG00000160200	CBS	chr21	-	44487887	44488070	44486352	44486487	44488618	44488725	340,334,273	648,520,524	249,283,300	317,328,380	254	85	0.000294875	0.0263197	0.149,0.177,0.148	0.208,0.224,0.209	-0.056
A	ENSG00000166734	CASC4	chr15	+	44695084	44695252	44673003	44673174	44705533	44707956	618,579,500	250,225,216	364,335,335	201,218,217	239	85	0.000112262	0.0121674	0.468,0.478,0.452	0.392,0.353,0.354	0.1
A	ENSG00000163281	GNPDA2	chr4	-	44724100	44724259	44712969	44713154	44728490	44728562	323,354,288	9,4,6	344,365,317	0,0,2	210	65	0.000553945	0.0440234	0.917,0.965,0.937	1.0,1.0,0.98	-0.054
A	ENSG00000198718	FAM179B	chr14	+	45496501	45496677	45494985	45495075	45497378	45497532	139,119,120	6,0,9	186,214,207	0,0,1	245	83	0.000150251	0.0154628	0.887,1.0,0.819	1.0,1.0,0.986	-0.093
A	ENSG00000104164	BLOC1S6	chr15	+	45884332	45884474	45879576	45879723	45890077	45891760	264,164,182	10,7,11	153,141,171	20,11,21	213	85	0.000655305	0.0492588	0.913,0.903,0.868	0.753,0.836,0.765	0.11
A	ENSG00000182912	C21orf90	chr21	+	45938141	45938215	45937098	45937718	45938510	45938639	21,19,18	19,18,19	8,11,16	28,43,33	134	85	0.000103166	0.0114089	0.412,0.401,0.375	0.153,0.14,0.235	0.22
A	ENSG00000135365	PHF21A	chr11	-	45956671	45956797	45954897	45955776	45957186	45957290	15,24,22	35,27,18	9,13,11	51,45,38	197	85	0.000181581	0.0181991	0.156,0.277,0.345	0.071,0.111,0.111	0.162
A	ENSG00000264920	RP11-6N17.4	chr17	-	45971265	45971324	45968620	45968947	45973068	45973178	124,107,82	3,2,5	62,71,84	10,6,12	104	85	0.000271596	0.0248452	0.971,0.978,0.931	0.835,0.906,0.851	0.096
A	ENSG00000125746	EML2	chr19	-	46122079	46122201	46120887	46120955	46122317	46122449	7,13,2	77,62,64	24,14,9	44,42,34	169	61	1.1e-05	0.00170457	0.032,0.07,0.011	0.164,0.107,0.087	-0.082
A	ENSG00000151665	PIGF	chr2	-	46818941	46819064	46808423	46808730	46819613	46819722	74,64,64	137,118,111	20,25,36	108,98,113	194	85	7.44e-06	0.00121373	0.191,0.192,0.202	0.075,0.101,0.122	0.096
A	ENSG00000159658	EFCAB14	chr1	-	47154024	47154216	47152455	47152542	47155258	47155363	428,339,350	45,43,39	315,313,364	9,18,16	258	80	8.84e-07	0.000187315	0.747,0.71,0.736	0.916,0.844,0.876	-0.148
A	ENSG00000126767	ELK1	chrX	-	47509319	47509425	47500630	47500874	47509821	47509990	218,177,176	144,128,121	112,121,135	129,139,137	177	85	0.000244553	0.023142	0.421,0.399,0.411	0.294,0.295,0.321	0.107
A	ENSG00000160310	PRMT2	chr21	+	48078656	48078832	48069486	48069651	48084206	48084857	449,372,360	23,9,11	628,658,657	4,11,4	247	85	3.67e-06	0.000673966	0.87,0.934,0.918	0.982,0.954,0.983	-0.066
A	ENSG00000160310	PRMT2	chr21	+	48083294	48083466	48069486	48069651	48084206	48084863	219,182,161	23,9,11	350,378,439	4,11,4	243	85	1.15e-07	2.91e-05	0.769,0.876,0.837	0.968,0.923,0.975	-0.128
A	ENSG00000061273	HDAC7	chr12	-	48186320	48186452	48185653	48185787	48187151	48187325	27,27,23	110,91,82	32,46,42	66,88,58	203	85	0.000127739	0.0135191	0.093,0.111,0.105	0.169,0.18,0.233	-0.091
A	ENSG00000006282	SPATA20	chr17	+	48625403	48625522	48624544	48624646	48625643	48625814	11,14,21	11,10,14	6,3,5	13,11,31	190	85	3.6e-05	0.00471352	0.309,0.385,0.402	0.171,0.109,0.067	0.25
A	ENSG00000253729	PRKDC	chr8	-	48694722	48694815	48691564	48691654	48694938	48695159	1279,1005,1074	16,9,9	780,809,849	40,29,37	168	83	1.19e-12	6.54e-10	0.975,0.982,0.983	0.906,0.932,0.919	0.061
A	ENSG00000181929	PRKAG1	chr12	-	49397340	49397378	49396926	49397073	49397539	49397705	193,142,162	2,1,3	109,140,141	9,12,15	62	85	6.34e-07	0.000138457	0.992,0.995,0.987	0.943,0.941,0.928	0.054
A	ENSG00000104852	SNRNP70	chr19	+	49605370	49605430	49604646	49604728	49607890	49607992	205,199,190	944,835,868	362,358,382	582,648,669	96	75	0	0	0.145,0.157,0.146	0.327,0.301,0.308	-0.163
A	ENSG00000104852	SNRNP70	chr19	+	49605370	49605442	49604646	49604728	49607890	49607992	205,195,188	944,835,868	360,360,382	582,648,669	120	75	0	0	0.12,0.127,0.119	0.279,0.258,0.263	-0.145
A	ENSG00000104852	SNRNP70	chr19	+	49605370	49606844	49604646	49604728	49607890	49607992	4784,4337,3980	944,835,868	7677,8065,7998	582,648,669	1535	75	0	0	0.198,0.202,0.183	0.392,0.378,0.369	-0.185
A	ENSG00000164062	APEH	chr3	+	49712615	49712742	49711918	49712054	49713126	49713220	1107,1026,1014	31,45,36	546,589,615	39,49,30	198	85	5.39e-05	0.00655763	0.939,0.907,0.924	0.857,0.838,0.898	0.059
A	ENSG00000188511	C22orf34	chr22	-	49810250	49810384	49808175	49809684	49810463	49810577	18,13,11	25,19,23	11,14,20	4,3,5	205	85	2.81e-06	0.000535933	0.23,0.221,0.165	0.533,0.659,0.624	-0.4
A	ENSG00000104870	FCGRT	chr19	+	50016643	50016730	50016435	50016500	50017138	50017390	114,100,74	2,3,9	245,235,294	1,2,1	133	58	5.03e-05	0.00617627	0.961,0.936,0.782	0.991,0.981,0.992	-0.095
A	ENSG00000165501	LRR1	chr14	+	50074117	50074839	50069087	50069186	50080973	50081389	1421,1081,1199	205,193,155	857,834,899	64,61,90	793	85	9.83e-07	0.000204271	0.426,0.375,0.453	0.589,0.594,0.517	-0.149
A	ENSG00000126460	PRRG2	chr19	+	50086631	50086974	50086463	50086561	50087169	50087209	134,81,95	0,1,0	4,11,10	0,0,1	362	33	8.32e-05	0.00945267	1.0,0.881,1.0	1.0,1.0,0.477	0.135
A	ENSG00000213024	NUP62	chr19	-	50414361	50414623	50412955	50413141	50432582	50432761	48,45,40	148,165,153	60,45,59	84,93,87	333	85	1.52e-06	0.000303982	0.076,0.065,0.063	0.154,0.11,0.148	-0.069
A	ENSG00000213024	NUP62	chr19	-	50414361	50414627	50412993	50413141	50432582	50432732	48,51,41	148,165,153	61,47,60	84,93,87	337	85	2.72e-06	0.000521294	0.076,0.072,0.063	0.155,0.113,0.148	-0.068
A	ENSG00000213024	NUP62	chr19	-	50430950	50431072	50410799	50413141	50432582	50432788	516,395,415	148,165,153	367,413,429	84,93,87	193	85	0.000139809	0.0145721	0.606,0.513,0.544	0.658,0.662,0.685	-0.114
A	ENSG00000213024	NUP62	chr19	-	50430950	50431105	50411361	50413141	50432582	50432692	472,364,400	148,165,153	311,378,399	84,93,87	226	85	0.000436377	0.0364562	0.545,0.453,0.496	0.582,0.605,0.633	-0.109
A	ENSG00000105053	VRK3	chr19	-	50512492	50512546	50510825	50511083	50519280	50519420	165,169,174	22,21,19	90,143,121	3,4,6	94	85	0.000199188	0.019568	0.871,0.879,0.892	0.964,0.97,0.948	-0.08
A	ENSG00000105053	VRK3	chr19	-	50512492	50512642	50510825	50511083	50519280	50519420	350,340,345	22,21,19	240,271,283	3,4,6	221	85	2.97e-05	0.00398318	0.86,0.862,0.875	0.969,0.963,0.948	-0.094
A	ENSG00000139624	CERS5	chr12	-	50538551	50538752	50537734	50537840	50560883	50561091	110,92,105	55,30,58	67,77,89	85,104,114	272	85	4.66e-09	1.49e-06	0.385,0.489,0.361	0.198,0.188,0.196	0.218
A	ENSG00000090097	PCBP4	chr3	-	51995764	51996104	51995175	51995320	52001341	52001464	15,17,29	13,20,20	55,46,57	21,15,18	411	85	0.00050141	0.0406909	0.193,0.15,0.231	0.351,0.388,0.396	-0.187
A	ENSG00000114779	ABHD14B	chr3	-	52005475	52005908	52003958	52004200	52007980	52008047	862,783,713	10,3,11	659,632,748	18,20,15	479	60	0.000337469	0.0293193	0.915,0.97,0.89	0.821,0.798,0.862	0.098
A	ENSG00000114779	ABHD14B	chr3	-	52005827	52005908	52005475	52005714	52007980	52008065	92,99,79	155,159,123	45,50,45	130,152,161	141	78	7.34e-06	0.00120282	0.247,0.256,0.262	0.161,0.154,0.134	0.105
A	ENSG00000023330	ALAS1	chr3	+	52232687	52232864	52232159	52232271	52233225	52233456	67,62,37	156,147,139	33,20,25	143,153,127	248	85	5.65e-05	0.0068014	0.128,0.126,0.084	0.073,0.043,0.063	0.053
A	ENSG00000134717	BTF3L4	chr1	+	52549011	52549213	52530496	52530610	52551783	52552282	657,587,624	78,67,74	505,420,418	32,20,25	273	85	6.97e-06	0.00114786	0.724,0.732,0.724	0.831,0.867,0.839	-0.119
A	ENSG00000163069	SGCB	chr4	-	52898017	52898127	52895843	52896029	52899596	52899806	51,47,39	252,223,189	22,27,22	479,437,556	181	85	0	0	0.087,0.09,0.088	0.021,0.028,0.018	0.066
A	ENSG00000163069	SGCB	chr4	-	52898030	52898127	52895843	52896029	52899596	52899806	46,39,32	252,223,189	16,20,18	479,437,556	170	85	0	0	0.084,0.08,0.078	0.016,0.022,0.016	0.063
A	ENSG00000072501	SMC1A	chrX	-	53441706	53441819	53440181	53440385	53449440	53449677	437,405,350	42,50,37	270,299,288	12,9,12	184	85	1.12e-06	0.000228046	0.828,0.789,0.814	0.912,0.939,0.917	-0.112
A	ENSG00000172819	RARG	chr12	-	53625174	53625334	53624951	53625019	53625757	53625976	42,46,32	80,82,78	5,1,6	34,34,46	207	61	1.45e-06	0.000290592	0.134,0.142,0.108	0.042,0.009,0.037	0.099
A	ENSG00000197111	PCBP2	chr12	+	53861588	53861627	53861004	53861077	53862560	53862616	257,238,225	234,228,179	181,181,202	198,267,294	13	30	0.000297739	0.0264667	0.717,0.707,0.744	0.678,0.61,0.613	0.089
A	ENSG00000012822	CALCOCO1	chr12	-	54106558	54106630	54104902	54105905	54106883	54106990	13,15,11	22,15,16	22,28,30	87,91,92	130	85	0.00049612	0.0404406	0.279,0.395,0.31	0.142,0.167,0.176	0.166
A	ENSG00000123415	SMUG1	chr12	-	54581602	54581689	54577439	54577743	54582734	54582758	74,48,42	35,36,29	21,16,17	20,27,30	92	17	0.000595055	0.0460018	0.281,0.198,0.211	0.162,0.099,0.095	0.111
A	ENSG00000115355	CCDC88A	chr2	-	55530204	55530288	55529007	55529208	55535944	55536159	29,26,28	35,37,43	88,72,78	49,46,49	154	85	3.28e-05	0.00434393	0.314,0.279,0.264	0.498,0.463,0.468	-0.191
A	ENSG00000126787	DLGAP5	chr14	-	55615311	55615402	55614829	55615191	55617516	55617566	235,204,185	243,201,204	49,41,60	96,99,141	126	43	5.41e-08	1.48e-05	0.248,0.257,0.236	0.148,0.124,0.127	0.114
A	ENSG00000153944	MSI2	chr17	+	55754347	55754420	55752332	55752487	55756909	55757658	327,276,270	48,23,20	230,240,248	6,12,10	132	85	4.75e-05	0.00594757	0.814,0.885,0.897	0.961,0.928,0.941	-0.078
A	ENSG00000135441	BLOC1S1	chr12	+	56110716	56110789	56110075	56110501	56112874	56113007	786,660,661	74,57,82	467,469,489	14,22,17	132	85	8.61e-09	2.67e-06	0.872,0.882,0.838	0.956,0.932,0.949	-0.082
A	ENSG00000126777	KTN1	chr14	+	56139889	56139973	56139646	56139730	56142552	56142636	251,212,228	308,261,266	275,283,276	207,228,257	138	69	0.000578999	0.0453416	0.29,0.289,0.3	0.399,0.383,0.349	-0.084
A	ENSG00000129103	SUMF2	chr7	+	56141806	56141911	56140689	56140804	56142278	56142429	229,181,165	209,163,164	255,267,229	140,138,174	176	85	0.000581577	0.0453901	0.346,0.349,0.327	0.468,0.483,0.389	-0.106
A	ENSG00000129103	SUMF2	chr7	+	56141866	56141911	56140689	56140804	56142278	56142429	447,357,320	209,163,164	496,488,427	140,138,174	76	85	0.00034275	0.0296991	0.705,0.71,0.686	0.798,0.798,0.733	-0.076
A	ENSG00000092841	MYL6	chr12	+	56553281	56553406	56552467	56552495	56553758	56553932	82,62,55	75,96,86	86,76,75	47,60,58	132	21	0.000112184	0.0121674	0.148,0.093,0.092	0.225,0.168,0.171	-0.077
A	ENSG00000108395	TRIM37	chr17	-	57078958	57079102	57076741	57076820	57089688	57089807	245,194,210	87,53,63	251,229,226	18,13,32	202	72	2.73e-10	1.09e-07	0.501,0.566,0.543	0.833,0.863,0.716	-0.267
A	ENSG00000070269	TMEM260	chr14	+	57083900	57084015	57082661	57082745	57085311	57085481	37,47,32	5,7,10	75,70,87	5,3,2	178	77	0.000653426	0.0491743	0.762,0.744,0.581	0.866,0.91,0.95	-0.213
A	ENSG00000198561	CTNND1	chr11	+	57556508	57556627	57529272	57529518	57561481	57561553	23,19,48	573,499,521	341,345,269	224,235,217	170	65	0	0	0.015,0.014,0.034	0.368,0.36,0.322	-0.329
A	ENSG00000198561	CTNND1	chr11	+	57556508	57556627	57529272	57529518	57563048	57563201	23,19,46	167,150,117	342,345,269	47,65,50	190	85	0	0	0.058,0.054,0.15	0.765,0.704,0.706	-0.638
A	ENSG00000198561	CTNND1	chr11	+	57556508	57556627	57529268	57529591	57561481	57561553	9,11,20	155,125,130	88,92,60	46,40,53	170	65	0	0	0.022,0.033,0.056	0.422,0.468,0.302	-0.36
A	ENSG00000198561	CTNND1	chr11	+	57556508	57556627	57529268	57529591	57563048	57563201	9,11,18	9,15,8	89,92,60	1,4,6	190	85	1.02e-10	4.37e-08	0.309,0.247,0.502	0.975,0.911,0.817	-0.548
A	ENSG00000198561	CTNND1	chr11	+	57561481	57561553	57529268	57529518	57563048	57563201	1477,1349,1299	167,150,117	807,926,857	47,65,50	130	85	4.4e-05	0.00558131	0.853,0.855,0.879	0.918,0.903,0.918	-0.051
A	ENSG00000205336	GPR56	chr16	+	57675498	57675620	57662418	57662714	57684164	57684263	679,580,546	3,5,8	149,180,192	43,56,63	193	85	0	0	0.99,0.981,0.968	0.604,0.586,0.573	0.392
A	ENSG00000205336	GPR56	chr16	+	57675502	57675620	57662520	57662714	57684164	57684263	671,582,542	3,5,8	184,229,235	43,56,63	189	85	0	0	0.99,0.981,0.968	0.658,0.648,0.627	0.335
A	ENSG00000135506	OS9	chr12	+	58113881	58114046	58112775	58112965	58114188	58114301	1160,1069,901	301,275,248	1698,1688,1919	274,319,324	236	85	1.5e-05	0.0022144	0.581,0.583,0.567	0.691,0.656,0.681	-0.099
A	ENSG00000028116	VRK2	chr2	+	58381888	58381937	58373450	58373609	58386483	58387006	33,32,20	203,158,151	6,3,3	88,67,91	84	85	0.000191675	0.0190064	0.141,0.17,0.118	0.065,0.043,0.032	0.096
A	ENSG00000126790	L3HYPDH	chr14	-	59941156	59941244	59939688	59939808	59942586	59942724	14,14,10	21,15,18	61,42,50	13,25,19	162	85	7.58e-05	0.00881999	0.259,0.329,0.226	0.711,0.469,0.58	-0.315
A	ENSG00000134444	KIAA1468	chr18	+	59947592	59947675	59947006	59947089	59947878	59947942	19,21,16	8,8,3	4,2,9	15,17,14	115	48	8.2e-07	0.000175479	0.498,0.523,0.69	0.1,0.047,0.212	0.451
A	ENSG00000182718	ANXA2	chr15	-	60689456	60689537	60656627	60656722	60690141	60690172	475,496,423	10,20,14	289,363,334	3,3,2	87	24	0.00054364	0.043363	0.929,0.872,0.893	0.964,0.971,0.979	-0.073
A	ENSG00000173209	AHSA2	chr2	+	61410681	61410797	61408454	61408540	61411846	61411935	78,59,76	156,138,115	32,66,39	158,178,154	178	76	3.64e-05	0.00474655	0.176,0.154,0.22	0.08,0.137,0.098	0.078
A	ENSG00000101152	DNAJC5	chr20	+	62562461	62562535	62562203	62562375	62562817	62567384	212,185,185	226,207,166	84,107,109	153,184,184	134	85	2.32e-05	0.00324486	0.373,0.362,0.414	0.258,0.269,0.273	0.116
A	ENSG00000214176	PLEKHM1P	chr17	-	62810980	62811363	62800947	62801218	62817884	62818511	159,154,143	61,69,40	100,112,119	79,71,63	454	85	0.000593659	0.0459502	0.328,0.295,0.401	0.192,0.228,0.261	0.114
A	ENSG00000169764	UGP2	chr2	+	64069672	64069733	64069035	64069338	64083439	64083567	25,25,19	45,42,35	10,14,9	58,37,69	108	85	0.000221739	0.0213075	0.304,0.319,0.299	0.119,0.229,0.093	0.16
A	ENSG00000001497	LAS1L	chrX	-	64744443	64744494	64743935	64744142	64744844	64744930	18,13,14	231,208,231	33,42,33	155,149,133	82	79	7.85e-11	3.46e-08	0.07,0.057,0.055	0.17,0.214,0.193	-0.132
A	ENSG00000090487	SPG21	chr15	-	65275844	65275931	65273201	65273363	65282002	65282153	397,368,365	30,26,33	336,367,361	13,3,9	160	85	3.48e-07	8.13e-05	0.875,0.883,0.855	0.932,0.985,0.955	-0.086
A	ENSG00000168056	LTBP3	chr11	-	65307483	65307624	65307190	65307352	65307715	65307853	544,531,544	371,309,300	902,1122,1045	266,288,291	212	85	3.22e-15	2.19e-12	0.37,0.408,0.421	0.576,0.61,0.59	-0.192
A	ENSG00000112851	ERBB2IP	chr5	+	65370929	65371058	65349233	65350779	65372143	65372236	294,234,235	5,1,3	258,246,288	13,10,12	200	85	0.000582455	0.0454044	0.962,0.99,0.971	0.894,0.913,0.911	0.068
A	ENSG00000153914	SREK1	chr5	+	65451892	65454760	65449290	65449424	65455046	65455162	1536,1499,1347	137,112,127	2120,2585,2236	96,91,91	2939	85	4.74e-11	2.13e-08	0.245,0.279,0.235	0.39,0.451,0.415	-0.166
A	ENSG00000153914	SREK1	chr5	+	65454636	65454760	65449290	65449424	65455046	65455162	97,85,110	137,112,127	144,160,143	96,91,91	195	85	1.02e-07	2.65e-05	0.236,0.249,0.274	0.395,0.434,0.407	-0.159
A	ENSG00000108946	PRKAR1A	chr17	+	66511127	66511260	66508590	66508689	66511534	66511717	449,460,432	754,727,695	332,278,329	667,753,782	204	85	0.000153352	0.0157324	0.199,0.209,0.206	0.172,0.133,0.149	0.053
A	ENSG00000205268	PDE7A	chr8	-	66693078	66693182	66691954	66692038	66695017	66695078	11,5,8	30,27,37	4,6,1	49,46,82	136	46	0.000274052	0.0249736	0.11,0.059,0.068	0.027,0.042,0.004	0.055
A	ENSG00000196123	KIAA0895L	chr16	-	67215460	67215600	67213943	67214569	67217164	67217855	131,115,88	44,47,38	131,202,177	30,33,39	211	85	0.000146653	0.0152367	0.545,0.496,0.483	0.638,0.711,0.646	-0.157
A	ENSG00000196123	KIAA0895L	chr16	-	67215508	67215600	67213943	67214569	67217164	67217943	84,73,68	44,47,38	95,130,117	30,33,39	170	85	0.000271882	0.0248452	0.488,0.437,0.472	0.613,0.663,0.6	-0.16
A	ENSG00000102890	ELMO3	chr16	+	67233853	67233904	67233586	67233659	67234094	67234264	156,134,123	1,0,3	27,30,24	0,4,2	69	66	0.00061783	0.0473293	0.993,1.0,0.975	1.0,0.878,0.92	0.057
A	ENSG00000159720	ATP6V0D1	chr16	-	67478430	67478609	67477001	67477081	67514859	67515051	447,392,425	9,10,6	469,447,433	1,0,3	238	73	0.000202354	0.0197946	0.938,0.923,0.956	0.993,1.0,0.978	-0.051
A	ENSG00000110066	SUV420H1	chr11	-	67947598	67947667	67942484	67942650	67953247	67953395	227,176,177	34,36,41	232,262,236	18,25,25	124	85	8.09e-05	0.00929305	0.821,0.77,0.747	0.898,0.878,0.866	-0.101
A	ENSG00000110075	PPP6R3	chr11	+	68350510	68350597	68343425	68343511	68355394	68355492	427,329,335	118,79,75	375,286,343	57,36,58	154	79	0.000280666	0.0253637	0.65,0.681,0.696	0.771,0.803,0.752	-0.1
A	ENSG00000149716	ORAOV1	chr11	-	69489318	69489534	69487983	69488089	69489957	69490073	25,18,13	129,117,102	34,25,34	65,74,75	287	85	1.32e-06	0.000267393	0.054,0.044,0.036	0.134,0.091,0.118	-0.07
A	ENSG00000082458	DLG3	chrX	+	69675636	69675952	69674956	69675113	69698999	69699114	155,129,142	201,155,166	46,45,37	106,100,107	387	85	4.04e-06	0.000733588	0.145,0.155,0.158	0.087,0.09,0.071	0.07
A	ENSG00000102908	NFAT5	chr16	+	69680419	69680481	69660305	69660431	69680930	69681489	42,32,30	33,19,23	51,61,59	17,19,13	110	85	0.000126816	0.0134762	0.496,0.565,0.502	0.699,0.713,0.778	-0.209
A	ENSG00000116001	TIA1	chr2	-	70455475	70455594	70454866	70454954	70456395	70456450	92,69,63	30,18,29	116,122,141	16,15,19	149	44	5.08e-05	0.00623188	0.475,0.531,0.391	0.682,0.706,0.687	-0.226
A	ENSG00000116754	SRSF11	chr1	+	70697541	70697658	70694104	70694238	70697950	70698060	288,244,246	510,463,447	304,344,308	373,346,364	188	85	3.89e-06	0.000709756	0.203,0.192,0.199	0.269,0.31,0.277	-0.087
A	ENSG00000132613	MTSS1L	chr16	-	70708208	70708431	70699368	70699443	70710783	70710881	1018,911,848	21,18,22	790,911,865	1,10,6	277	68	1.96e-05	0.00279482	0.922,0.926,0.904	0.995,0.957,0.973	-0.058
A	ENSG00000147162	OGT	chrX	+	70775039	70775235	70774362	70774442	70775803	70775944	1344,1195,1161	231,183,172	2129,2381,2362	219,239,230	255	73	7.55e-06	0.00122474	0.625,0.651,0.659	0.736,0.74,0.746	-0.096
A	ENSG00000133983	COX16	chr14	-	70809374	70809446	70795890	70795953	70826235	70826448	1368,1243,1113	89,58,62	870,948,1013	106,91,79	101	56	9.39e-06	0.00148682	0.895,0.922,0.909	0.82,0.852,0.877	0.059
A	ENSG00000131844	MCCC2	chr5	+	70922466	70922580	70900182	70900295	70927947	70928012	602,453,522	136,93,88	274,367,349	33,38,46	158	58	0.000222408	0.0213404	0.619,0.641,0.685	0.753,0.78,0.736	-0.108
A	ENSG00000133195	SLC39A11	chr17	-	71087962	71088255	71084826	71084914	71088749	71088851	28,19,27	121,88,66	33,29,15	53,38,47	360	81	0.000556489	0.0440646	0.049,0.046,0.084	0.123,0.147,0.067	-0.053
A	ENSG00000141219	C17orf80	chr17	+	71238382	71238490	71231614	71233134	71239034	71239142	309,294,245	22,15,17	225,248,316	37,26,37	179	85	0.00043063	0.0360684	0.87,0.903,0.873	0.743,0.819,0.802	0.094
A	ENSG00000132485	ZRANB2	chr1	-	71531360	71531435	71529019	71530820	71532458	71532617	404,408,331	254,208,186	433,414,454	117,111,132	136	85	2.03e-10	8.48e-08	0.499,0.551,0.527	0.698,0.7,0.683	-0.168
A	ENSG00000135636	DYSF	chr2	+	71740369	71740462	71738936	71739051	71740845	71741051	4,5,8	33,29,16	17,20,11	17,30,15	170	85	0.000561876	0.0443834	0.057,0.079,0.2	0.333,0.25,0.268	-0.172
A	ENSG00000107282	APBA1	chr9	-	72073071	72073104	72071968	72072055	72082738	72082884	10,8,10	23,22,14	1,5,6	36,47,34	47	80	0.000384973	0.0327488	0.425,0.382,0.549	0.045,0.153,0.231	0.309
A	ENSG00000066933	MYO9A	chr15	-	72244042	72244237	72231192	72231268	72252241	72252437	10,15,13	26,17,21	37,37,34	5,8,7	250	69	1.86e-11	8.87e-09	0.096,0.196,0.146	0.671,0.561,0.573	-0.456
A	ENSG00000066933	MYO9A	chr15	-	72244117	72244237	72231192	72231268	72252241	72252296	23,20,16	26,17,21	61,67,49	5,8,7	138	32	9.94e-14	5.95e-11	0.17,0.214,0.15	0.739,0.66,0.619	-0.495
A	ENSG00000268364	RP11-373A9.3	chr9	-	72833230	72833401	72831201	72831337	72872830	72873782	29,18,18	7,8,6	59,52,54	2,5,4	242	85	0.000271422	0.0248452	0.593,0.441,0.513	0.912,0.785,0.826	-0.325
A	ENSG00000198887	SMC5	chr9	+	72961520	72961565	72938936	72939059	72961981	72962077	99,87,68	11,12,13	106,123,109	0,0,1	76	85	4.52e-10	1.77e-07	0.91,0.89,0.854	1.0,1.0,0.992	-0.113
A	ENSG00000198887	SMC5	chr9	+	72961520	72961565	72959059	72959185	72961981	72962077	161,136,119	242,211,234	147,166,170	97,110,102	76	85	4.42e-14	2.72e-11	0.427,0.419,0.363	0.629,0.628,0.651	-0.233
A	ENSG00000106682	EIF4H	chr7	+	73604576	73604636	73604151	73604248	73609070	73609208	295,255,255	98,76,80	121,97,117	59,59,67	106	85	8.23e-05	0.00937907	0.707,0.729,0.719	0.622,0.569,0.583	0.127
A	ENSG00000133961	NUMB	chr14	-	73750788	73751082	73749066	73749213	73753817	73754022	1328,1103,1097	54,50,60	878,910,968	22,23,19	365	85	4.69e-05	0.00589323	0.851,0.837,0.81	0.903,0.902,0.922	-0.076
A	ENSG00000131263	RLIM	chrX	-	73832416	73832478	73815643	73815835	73834256	73834452	33,27,25	92,62,85	1,14,9	63,74,84	110	85	8.35e-06	0.00134235	0.217,0.252,0.185	0.012,0.128,0.076	0.146
A	ENSG00000141569	TRIM65	chr17	-	73887893	73887959	73887357	73887428	73888091	73888266	309,236,259	31,31,33	170,196,200	59,63,47	97	64	1.68e-08	5.01e-06	0.868,0.834,0.838	0.655,0.672,0.737	0.159
A	ENSG00000161533	ACOX1	chr17	-	73969705	73969866	73956295	73956456	73974614	73974774	73,65,64	66,72,68	40,28,38	78,72,71	232	85	4.74e-05	0.00594432	0.288,0.249,0.256	0.158,0.125,0.164	0.115
A	ENSG00000182473	EXOC7	chr17	-	74086409	74086478	74085255	74085401	74090494	74090662	334,277,243	96,76,77	218,232,229	159,165,195	124	85	6.77e-15	4.51e-12	0.705,0.714,0.684	0.484,0.491,0.446	0.227
A	ENSG00000077809	GTF2I	chr7	+	74133197	74133260	74130931	74131270	74143123	74143234	217,207,186	159,124,126	223,246,216	223,267,262	112	85	2.32e-05	0.0032446	0.509,0.559,0.528	0.431,0.412,0.385	0.123
A	ENSG00000160828	AC004166.7	chr7	-	74301136	74301260	74300539	74300638	74303803	74303920	69,55,49	83,58,56	62,72,86	39,46,53	195	85	0.000568304	0.0447287	0.266,0.292,0.276	0.409,0.406,0.414	-0.132
A	ENSG00000135048	TMEM2	chr9	-	74349721	74349910	74347266	74347436	74354978	74355148	355,306,291	9,15,12	225,260,241	0,5,0	260	85	0.000254391	0.0237798	0.928,0.87,0.888	1.0,0.944,1.0	-0.086
A	ENSG00000182534	MXRA7	chr17	-	74679928	74680009	74675650	74676961	74681153	74681247	22,32,31	490,416,396	141,155,170	554,578,612	148	85	0	0	0.025,0.042,0.043	0.128,0.133,0.138	-0.096
A	ENSG00000115282	TTC31	chr2	+	74717151	74717254	74710448	74710537	74717370	74717600	116,114,120	7,8,6	122,125,131	16,29,17	171	82	0.000576648	0.0452218	0.888,0.872,0.906	0.785,0.674,0.787	0.14
A	ENSG00000115318	LOXL3	chr2	-	74763835	74764055	74763417	74763598	74776495	74776710	20,10,17	32,23,18	51,83,84	14,13,13	291	85	2.62e-13	1.5e-10	0.154,0.113,0.216	0.516,0.651,0.654	-0.446
A	ENSG00000198794	SCAMP5	chr15	+	75308933	75309090	75305017	75305146	75310210	75310312	1,4,3	13,5,13	25,15,20	9,8,6	228	85	8.55e-06	0.00136674	0.028,0.23,0.079	0.509,0.411,0.554	-0.379
A	ENSG00000065427	KARS	chr16	-	75678180	75678360	75675461	75675621	75681361	75681553	787,604,575	19,12,16	414,413,408	4,0,1	251	85	7.14e-05	0.00835417	0.933,0.945,0.924	0.972,1.0,0.993	-0.054
A	ENSG00000141524	TMC6	chr17	-	76116733	76116913	76115377	76115473	76117093	76117245	1104,1026,827	43,38,39	543,502,554	57,50,52	251	85	2.11e-09	7.25e-07	0.897,0.901,0.878	0.763,0.773,0.783	0.119
A	ENSG00000183077	AFMID	chr17	+	76201683	76201819	76198801	76198832	76202026	76202131	69,58,36	69,62,60	29,40,17	108,77,101	146	24	1.12e-08	3.44e-06	0.141,0.133,0.09	0.042,0.079,0.027	0.072
A	ENSG00000183077	AFMID	chr17	+	76201683	76201834	76198783	76198832	76202026	76202131	64,34,43	69,62,60	34,39,25	108,77,101	179	42	2.76e-05	0.00373242	0.179,0.114,0.144	0.069,0.106,0.055	0.069
A	ENSG00000140374	ETFA	chr15	-	76520053	76520238	76518189	76518270	76523673	76523739	61,63,46	191,164,200	73,57,85	102,119,111	219	48	4.87e-07	0.000109502	0.065,0.078,0.048	0.136,0.095,0.144	-0.061
A	ENSG00000196586	MYO6	chr6	+	76604947	76604977	76602246	76602407	76617321	76617425	13,9,11	145,107,136	0,3,3	100,118,138	46	85	0.000269031	0.0247546	0.142,0.135,0.13	0.0,0.045,0.039	0.108
A	ENSG00000196586	MYO6	chr6	+	76608089	76608128	76604947	76604977	76617321	76617425	48,35,26	11,6,11	49,43,68	0,3,3	32	23	5.41e-05	0.00655931	0.758,0.807,0.629	1.0,0.912,0.942	-0.22
A	ENSG00000091039	OSBPL8	chr12	-	76853638	76853675	76844630	76844768	76881289	76881398	30,17,18	68,63,39	12,13,8	81,83,76	60	85	0.000112039	0.0121674	0.385,0.277,0.395	0.173,0.182,0.13	0.191
A	ENSG00000171302	CANT1	chr17	-	76996181	76996352	76993921	76994045	77005745	77005875	103,81,118	326,248,212	107,107,123	167,205,172	242	85	0.000194521	0.0192593	0.1,0.103,0.164	0.184,0.155,0.201	-0.058
A	ENSG00000138750	NUP54	chr4	-	77057338	77057565	77055327	77055515	77065301	77065445	1020,917,879	22,22,33	726,665,710	8,6,3	298	85	8.44e-06	0.00135317	0.93,0.922,0.884	0.963,0.969,0.985	-0.06
A	ENSG00000005810	MYCBP2	chr13	-	77692474	77692654	77672202	77673148	77695507	77695630	55,58,64	65,59,56	102,81,95	37,45,33	251	85	2.25e-06	0.00043749	0.223,0.25,0.279	0.483,0.379,0.494	-0.201
A	ENSG00000141759	TXNL4A	chr18	-	77737597	77737701	77733512	77733856	77748239	77748536	1281,1048,1031	86,91,80	860,715,929	36,26,36	175	85	4.53e-06	0.000814869	0.879,0.848,0.862	0.921,0.93,0.926	-0.063
A	ENSG00000005810	MYCBP2	chr13	-	77807290	77807398	77799569	77799689	77817193	77817295	148,103,121	27,30,17	127,135,148	4,5,10	179	85	5.17e-07	0.000114251	0.722,0.62,0.772	0.938,0.928,0.875	-0.209
A	ENSG00000164751	PEX2	chr8	-	77900542	77900574	77898422	77898532	77912225	77912368	137,144,126	64,45,62	94,144,126	14,30,33	50	85	0.0001	0.0110918	0.784,0.845,0.776	0.919,0.891,0.867	-0.091
A	ENSG00000151445	VIPAS39	chr14	-	77923437	77923708	77920352	77920445	77923837	77923904	50,55,38	57,53,27	30,21,34	47,62,52	317	60	0.000573293	0.0450128	0.142,0.164,0.21	0.108,0.06,0.11	0.079
A	ENSG00000151445	VIPAS39	chr14	-	77923437	77923756	77920352	77920445	77923837	77923915	39,47,38	57,53,27	27,17,27	47,62,52	376	71	0.000631364	0.0480124	0.114,0.143,0.21	0.098,0.049,0.089	0.077
A	ENSG00000139737	SLAIN1	chr13	+	78317150	78317300	78293666	78293806	78318417	78318567	62,56,51	63,61,45	17,25,35	62,65,79	221	85	2.27e-07	5.55e-05	0.275,0.261,0.304	0.095,0.129,0.146	0.157
A	ENSG00000173818	ENDOV	chr17	+	78393385	78393520	78389449	78389621	78395627	78395762	9,5,8	27,42,30	10,12,16	15,18,15	206	85	0.000147636	0.0153145	0.121,0.047,0.099	0.216,0.216,0.306	-0.157
A	ENSG00000137965	IFI44	chr1	+	79126238	79126339	79124996	79125168	79129449	79129763	231,182,164	44,42,30	194,197,215	14,22,23	172	85	0.000128661	0.0135617	0.722,0.682,0.73	0.873,0.816,0.822	-0.126
A	ENSG00000137965	IFI44	chr1	+	79126238	79126376	79125003	79125168	79129449	79129582	273,210,200	44,42,30	239,241,252	14,22,23	209	85	7.07e-05	0.00831555	0.716,0.67,0.731	0.874,0.817,0.817	-0.13
A	ENSG00000137965	IFI44	chr1	+	79128388	79128563	79124996	79125168	79129449	79129763	384,362,344	44,42,30	463,449,487	14,22,23	246	85	4.35e-07	9.9e-05	0.751,0.749,0.798	0.92,0.876,0.88	-0.126
A	ENSG00000214087	ARL16	chr17	-	79649472	79649705	79649063	79649179	79650042	79650156	231,206,206	246,223,153	102,121,133	232,214,249	304	85	2.24e-09	7.61e-07	0.208,0.205,0.273	0.109,0.137,0.13	0.103
A	ENSG00000214087	ARL16	chr17	-	79649520	79649705	79649063	79649179	79650042	79650156	220,202,193	246,223,153	94,113,113	232,214,249	256	85	1.46e-10	6.15e-08	0.229,0.231,0.295	0.119,0.149,0.131	0.119
A	ENSG00000214087	ARL16	chr17	-	79650042	79650156	79649063	79649179	79650565	79650764	499,419,316	8,7,14	422,401,463	37,21,39	185	85	2.63e-07	6.28e-05	0.966,0.965,0.912	0.84,0.898,0.845	0.087
A	ENSG00000138326	RPS24	chr10	+	79797722	79797740	79796951	79797062	79799961	79799983	30,24,25	403,390,358	7,7,7	728,908,927	11	15	0	0	0.092,0.077,0.087	0.013,0.01,0.01	0.074
A	ENSG00000185813	PCYT2	chr17	-	79865079	79865133	79864635	79864774	79865648	79865733	181,130,102	0,0,0	17,23,9	0,1,3	87	78	3.58e-05	0.00468507	1.0,1.0,1.0	1.0,0.954,0.729	0.106
A	ENSG00000169689	STRA13	chr17	-	79977385	79977570	79977168	79977257	79977733	79977785	240,214,196	174,127,132	82,106,93	122,134,125	213	42	4.01e-08	1.13e-05	0.214,0.249,0.226	0.117,0.135,0.128	0.103
A	ENSG00000169689	STRA13	chr17	-	79977516	79977570	79977168	79977257	79977733	79977785	303,302,290	174,127,132	120,130,124	122,134,125	51	42	1.79e-09	6.28e-07	0.589,0.662,0.644	0.448,0.444,0.45	0.184
A	ENSG00000176155	CCDC57	chr17	-	80136902	80137065	80136349	80136481	80141649	80141808	319,251,237	1,5,3	178,157,194	13,9,7	234	85	2.75e-05	0.00372806	0.991,0.948,0.966	0.833,0.864,0.91	0.099
A	ENSG00000260896	RP11-314O13.1	chr16	-	80871828	80871942	80864427	80864654	80874015	80874119	136,153,118	72,56,45	115,115,126	113,114,123	185	85	2.66e-08	7.63e-06	0.465,0.557,0.546	0.319,0.317,0.32	0.204
A	ENSG00000133731	IMPA1	chr8	-	82586906	82587066	82586130	82586184	82591360	82591465	13,12,16	27,16,13	27,37,67	8,11,13	193	47	8.79e-08	2.29e-05	0.105,0.154,0.231	0.451,0.45,0.557	-0.323
A	ENSG00000104231	ZFAND1	chr8	-	82629483	82629523	82627221	82627349	82630416	82630459	210,175,151	134,86,94	130,141,155	41,45,38	33	36	3.38e-06	0.000627859	0.631,0.689,0.637	0.776,0.774,0.817	-0.137
A	ENSG00000138674	SEC31A	chr4	-	83763292	83763634	83750152	83750211	83765538	83765662	1503,1218,1139	34,17,13	1486,1491,1523	57,70,63	380	52	1.13e-08	3.45e-06	0.858,0.907,0.923	0.781,0.745,0.768	0.131
A	ENSG00000138674	SEC31A	chr4	-	83763337	83763634	83750152	83750211	83765538	83765662	1340,1055,1026	34,17,13	1336,1343,1334	57,70,63	335	52	1.49e-08	4.45e-06	0.86,0.906,0.925	0.784,0.749,0.767	0.13
A	ENSG00000138674	SEC31A	chr4	-	83783686	83783725	83778841	83778917	83784470	83784545	39,21,15	78,52,67	54,40,47	50,49,46	31	52	5.64e-05	0.0068014	0.456,0.404,0.273	0.644,0.578,0.632	-0.24
A	ENSG00000103168	TAF1C	chr16	-	84218456	84218666	84217302	84217384	84220506	84220626	522,479,429	26,16,17	501,570,562	6,2,4	271	75	1.28e-08	3.87e-06	0.847,0.892,0.875	0.959,0.987,0.975	-0.102
A	ENSG00000153786	ZDHHC7	chr16	-	85022368	85022479	85015475	85015600	85023909	85024241	104,97,85	454,320,366	159,186,181	243,246,259	182	85	0	0	0.097,0.124,0.098	0.234,0.261,0.246	-0.141
A	ENSG00000117151	CTBS	chr1	-	85035613	85035822	85031523	85031695	85036264	85036403	247,153,154	87,54,62	155,169,185	38,32,29	280	85	0.000180553	0.0181518	0.463,0.462,0.43	0.553,0.616,0.659	-0.158
A	ENSG00000131149	GSE1	chr16	+	85667519	85667738	85646821	85647004	85682157	85682357	211,213,179	68,72,74	247,365,300	31,32,33	290	85	4.33e-15	2.91e-12	0.476,0.464,0.415	0.7,0.77,0.727	-0.281
A	ENSG00000131149	GSE1	chr16	+	85667519	85667738	85646821	85647004	85687883	85688056	160,171,135	21,16,10	180,269,229	5,9,4	290	85	6.91e-06	0.00114439	0.691,0.758,0.798	0.913,0.898,0.944	-0.169
A	ENSG00000073921	PICALM	chr11	-	85701292	85701442	85692914	85693046	85707868	85707972	210,165,178	35,12,25	136,154,176	8,7,5	221	85	0.000204761	0.02	0.698,0.841,0.733	0.867,0.894,0.931	-0.14
A	ENSG00000131148	EMC8	chr16	-	85813984	85814079	85813246	85813473	85814816	85814886	1416,1234,1159	36,48,45	733,755,826	76,56,77	148	63	3.55e-12	1.84e-09	0.944,0.916,0.916	0.804,0.852,0.82	0.1
A	ENSG00000074266	EED	chr11	+	85979497	85979603	85977124	85977258	85988021	85988180	339,259,299	8,1,2	195,169,190	14,10,3	177	85	0.000181557	0.0181991	0.953,0.992,0.986	0.87,0.89,0.968	0.068
A	ENSG00000176731	C8orf59	chr8	-	86127149	86127266	86126790	86126860	86129614	86129731	2005,1802,1546	111,85,95	1155,1079,1158	26,33,28	166	63	3.86e-07	8.93e-05	0.873,0.889,0.861	0.944,0.925,0.94	-0.062
A	ENSG00000135318	NT5E	chr6	+	86200225	86200375	86199211	86199317	86201694	86201895	2500,2160,2162	181,158,149	1697,1679,1757	75,61,57	221	85	7.33e-08	1.94e-05	0.842,0.84,0.848	0.897,0.914,0.922	-0.068
A	ENSG00000182165	TP53TG1	chr7	-	86974358	86974549	86970838	86971000	86974620	86974831	256,216,165	69,57,52	189,138,206	34,23,25	262	85	0.000479731	0.0393229	0.546,0.551,0.507	0.643,0.661,0.728	-0.143
A	ENSG00000176623	RMDN1	chr8	-	87497100	87497190	87492505	87492561	87498712	87498799	473,349,348	68,68,70	342,322,401	37,28,44	125	44	0.000290878	0.0260342	0.71,0.644,0.636	0.765,0.802,0.762	-0.113
A	ENSG00000133641	C12orf29	chr12	+	88433924	88434042	88429386	88429515	88436601	88436697	232,211,178	79,88,56	115,165,159	20,37,30	189	85	0.000287457	0.0258605	0.569,0.519,0.588	0.721,0.667,0.704	-0.139
A	ENSG00000167508	MVD	chr16	-	88723553	88723655	88722512	88722712	88723843	88723990	75,66,77	152,126,115	11,10,4	68,57,54	173	85	4.05e-09	1.31e-06	0.195,0.205,0.248	0.074,0.079,0.035	0.153
A	ENSG00000176715	ACSF3	chr16	+	89167069	89167755	89160290	89160404	89169011	89169167	360,328,301	19,19,21	357,443,385	8,10,7	757	85	4.13e-05	0.00529241	0.68,0.66,0.617	0.834,0.833,0.861	-0.19
A	ENSG00000185324	CDK10	chr16	+	89755659	89755732	89753097	89753205	89756960	89757032	360,235,233	19,10,8	267,262,265	19,28,29	112	65	0.000651149	0.0490634	0.917,0.932,0.944	0.891,0.844,0.841	0.072
A	ENSG00000141002	TCF25	chr16	+	89975373	89975491	89973650	89973730	89976998	89977071	128,113,109	229,188,211	107,97,90	283,293,253	158	54	0.0003214	0.028186	0.16,0.17,0.15	0.114,0.102,0.108	0.052
A	ENSG00000140995	DEF8	chr16	+	90015824	90016046	90015182	90015222	90020650	90020784	50,55,49	113,76,67	46,59,51	45,34,51	241	33	9.95e-05	0.0110653	0.057,0.09,0.091	0.123,0.192,0.12	-0.066
A	ENSG00000042088	TDP1	chr14	+	90422921	90423144	90422380	90422622	90429451	90430017	157,135,118	8,5,17	78,72,101	0,0,0	294	85	0.000515704	0.0414897	0.85,0.886,0.667	1.0,1.0,1.0	-0.199
A	ENSG00000113369	ARRDC3	chr5	-	90672437	90672585	90671327	90671430	90674510	90674592	506,463,445	34,19,27	398,416,420	9,11,8	209	75	0.000124358	0.0132498	0.842,0.897,0.855	0.941,0.931,0.95	-0.076
A	ENSG00000104312	RIPK2	chr8	+	90775056	90775210	90769974	90770461	90777568	90777724	462,371,364	177,154,161	194,122,196	46,36,41	225	85	0.000167232	0.0169169	0.496,0.476,0.461	0.614,0.561,0.644	-0.129
A	ENSG00000104325	DECR1	chr8	+	91017675	91018073	91013704	91013789	91029351	91029554	177,140,117	253,216,212	137,170,169	118,143,164	462	78	3e-06	0.000567527	0.106,0.099,0.085	0.164,0.167,0.148	-0.063
A	ENSG00000122482	ZNF644	chr1	-	91403041	91403647	91383608	91383711	91447866	91447927	771,747,667	30,36,26	968,907,1029	13,9,21	646	54	3.19e-07	7.48e-05	0.682,0.634,0.682	0.862,0.894,0.804	-0.187
A	ENSG00000133943	C14orf159	chr14	+	91636346	91636530	91633568	91633722	91639632	91639783	98,92,110	16,8,13	161,189,157	7,7,7	255	85	0.000347699	0.0300481	0.671,0.793,0.738	0.885,0.9,0.882	-0.155
A	ENSG00000133943	C14orf159	chr14	+	91636346	91636545	91633568	91633722	91639632	91639783	148,130,171	16,8,13	250,267,255	7,7,7	270	85	0.00015911	0.0162211	0.744,0.836,0.805	0.918,0.923,0.92	-0.125
A	ENSG00000127914	AKAP9	chr7	+	91671359	91671500	91669987	91670212	91671981	91672085	40,17,35	72,63,73	80,61,69	44,47,31	212	85	2.94e-11	1.36e-08	0.182,0.098,0.161	0.422,0.342,0.472	-0.265
A	ENSG00000155099	TMEM55A	chr8	-	92036516	92036594	92033483	92033632	92052871	92053100	16,5,10	85,78,56	3,4,11	148,132,136	142	85	0.000161133	0.0163506	0.101,0.037,0.097	0.012,0.018,0.046	0.053
A	ENSG00000173575	CHD2	chr15	+	93541378	93541491	93540482	93540633	93541728	93541836	24,39,48	215,198,160	50,46,62	130,138,185	184	85	0.000288704	0.0259107	0.049,0.083,0.122	0.151,0.133,0.134	-0.055
A	ENSG00000090060	PAPOLA	chr14	+	97026985	97027048	97022511	97022750	97031291	97031385	443,360,356	73,71,58	302,272,330	75,76,98	112	85	0.00064088	0.0485099	0.822,0.794,0.823	0.753,0.731,0.719	0.079
A	ENSG00000139350	NEDD1	chr12	+	97301381	97301402	97301007	97301078	97303529	97303673	60,55,49	8,2,2	21,16,30	13,6,2	14	64	0.000188368	0.0187354	0.972,0.992,0.991	0.881,0.924,0.986	0.055
A	ENSG00000148120	C9orf3	chr9	+	97848211	97848401	97844856	97845001	97848963	97849123	34,46,30	164,162,145	130,125,106	130,151,171	261	85	1.11e-16	8.33e-14	0.063,0.085,0.063	0.246,0.212,0.168	-0.138
A	ENSG00000139793	MBNL2	chr13	+	98009049	98009103	97999294	97999321	98009735	98009889	57,62,63	64,60,70	44,34,42	114,117,112	47	20	4.72e-09	1.5e-06	0.275,0.305,0.277	0.141,0.11,0.138	0.156
A	ENSG00000040933	INPP4A	chr2	+	99165417	99165432	99163048	99163157	99169248	99169432	8,5,8	81,89,74	1,1,0	112,101,119	16	85	4.27e-05	0.00542677	0.344,0.23,0.365	0.045,0.05,0.0	0.281
A	ENSG00000081377	CDC14B	chr9	-	99271954	99272071	99262394	99266071	99277930	99278074	76,73,62	62,54,72	98,55,99	26,20,22	188	85	8.41e-09	2.63e-06	0.357,0.379,0.28	0.63,0.554,0.67	-0.279
A	ENSG00000081377	CDC14B	chr9	-	99271954	99272071	99262394	99266071	99284787	99284885	113,102,111	81,48,72	127,98,163	26,31,30	188	85	4.12e-07	9.46e-05	0.387,0.49,0.411	0.688,0.588,0.711	-0.233
A	ENSG00000188186	LAMTOR4	chr7	+	99750338	99750380	99746979	99747202	99751022	99751140	144,122,132	555,492,449	48,50,47	386,399,447	70	85	6.54e-10	2.48e-07	0.24,0.231,0.263	0.131,0.132,0.113	0.119
A	ENSG00000158411	MITD1	chr2	-	99787805	99787892	99786997	99787115	99787972	99788109	325,257,271	119,82,91	258,228,293	50,40,39	160	85	4.12e-07	9.46e-05	0.592,0.625,0.613	0.733,0.752,0.8	-0.152
A	ENSG00000140105	WARS	chr14	-	100840472	100840581	100828192	100828258	100842596	100842671	16,13,10	23,20,17	20,16,23	7,6,5	137	42	5.27e-06	0.0009313	0.176,0.166,0.153	0.467,0.45,0.585	-0.336
A	ENSG00000140105	WARS	chr14	-	100840472	100840581	100835423	100835595	100842596	100842671	102,80,97	259,224,217	152,137,170	153,171,170	163	68	2.01e-11	9.43e-09	0.141,0.13,0.157	0.293,0.251,0.294	-0.137
A	ENSG00000140105	WARS	chr14	-	100840472	100840602	100828044	100828258	100842596	100842622	18,21,9	23,20,17	29,23,26	7,6,5	135	19	1.38e-07	3.46e-05	0.099,0.129,0.069	0.368,0.35,0.423	-0.281
A	ENSG00000140105	WARS	chr14	-	100840472	100840602	100835423	100835595	100842596	100842622	104,88,96	259,224,217	161,144,173	153,171,170	135	19	9.2e-12	4.55e-09	0.053,0.052,0.059	0.129,0.106,0.125	-0.065
A	ENSG00000140105	WARS	chr14	-	100841619	100841687	100828044	100828258	100842596	100842644	9,8,3	23,20,17	8,8,12	7,6,5	78	41	0.000352908	0.030458	0.171,0.174,0.085	0.375,0.412,0.558	-0.305
A	ENSG00000140105	WARS	chr14	-	100841619	100841687	100835423	100835595	100841847	100842588	149,122,98	2,0,2	146,147,166	15,6,9	122	85	0.000636686	0.048266	0.981,1.0,0.972	0.871,0.945,0.928	0.07
A	ENSG00000140105	WARS	chr14	-	100841619	100841687	100835423	100835595	100842596	100842644	149,122,98	259,224,217	146,147,166	153,171,170	78	41	3.38e-06	0.000627859	0.232,0.223,0.192	0.334,0.311,0.339	-0.112
A	ENSG00000140105	WARS	chr14	-	100841619	100841740	100835423	100835595	100842596	100842648	179,138,129	259,224,217	177,189,214	153,171,170	152	45	2.5e-07	6.01e-05	0.17,0.154,0.15	0.255,0.247,0.271	-0.1
A	ENSG00000140105	WARS	chr14	-	100841619	100841743	100828044	100828258	100842596	100842622	59,38,51	23,20,17	67,77,88	7,6,5	129	19	4.68e-08	1.3e-05	0.274,0.219,0.306	0.585,0.654,0.722	-0.387
A	ENSG00000140105	WARS	chr14	-	100841619	100841743	100835423	100835595	100842596	100842622	199,152,146	259,224,217	205,216,242	153,171,170	129	19	4.64e-08	1.29e-05	0.102,0.091,0.09	0.165,0.157,0.173	-0.071
A	ENSG00000134864	GGACT	chr13	-	101185816	101186028	101183809	101184855	101236078	101236251	20,8,6	64,35,48	36,28,21	40,36,40	283	85	4.55e-06	0.000816165	0.086,0.064,0.036	0.213,0.189,0.136	-0.117
A	ENSG00000164924	YWHAZ	chr8	-	101964156	101964353	101960890	101961128	101965077	101965211	6822,6018,5299	245,195,179	3182,3527,3469	215,204,214	268	85	1.83e-09	6.35e-07	0.898,0.907,0.904	0.824,0.846,0.837	0.067
A	ENSG00000164924	YWHAZ	chr8	-	101964156	101964536	101960841	101961128	101965077	101965111	6896,6088,5355	245,195,179	3198,3557,3493	215,204,214	393	27	1.45e-09	5.16e-07	0.659,0.682,0.673	0.505,0.545,0.529	0.145
A	ENSG00000168255	POLR2J3	chr7	-	102208456	102208631	102207443	102207530	102210281	102210371	575,480,417	44,28,30	432,384,413	48,50,66	239	78	2.52e-05	0.00345819	0.81,0.848,0.819	0.746,0.715,0.671	0.115
A	ENSG00000071054	MAP4K4	chr2	+	102487955	102488147	102486756	102486877	102490108	102490226	706,598,656	353,256,302	717,751,762	180,151,167	263	85	1.97e-12	1.05e-09	0.393,0.43,0.412	0.563,0.616,0.596	-0.18
A	ENSG00000185480	PARPBP	chr12	+	102572369	102572548	102559506	102559661	102576326	102576405	54,45,35	26,16,19	92,50,71	6,8,17	237	72	0.000618502	0.0473293	0.387,0.461,0.359	0.823,0.655,0.559	-0.277
A	ENSG00000185480	PARPBP	chr12	+	102572369	102572548	102559506	102559661	102589728	102591298	21,19,20	36,29,22	43,25,29	15,11,18	250	85	2.89e-05	0.00388788	0.166,0.182,0.236	0.494,0.436,0.354	-0.233
A	ENSG00000104490	NCALD	chr8	-	102899368	102899455	102731814	102731876	102928036	102928086	20,12,16	21,13,17	2,0,4	13,16,19	88	13	2.2e-05	0.00310625	0.123,0.12,0.122	0.022,0.0,0.03	0.104
A	ENSG00000109332	UBE2D3	chr4	-	103748748	103748898	103747641	103747793	103749100	103749186	452,368,358	218,184,176	289,387,335	76,94,99	215	79	2.28e-07	5.55e-05	0.432,0.424,0.428	0.583,0.602,0.554	-0.152
A	ENSG00000173915	USMG5	chr10	-	105153955	105154151	105152127	105152223	105155502	105155780	14,15,17	77,93,101	17,17,26	50,43,32	267	85	2.11e-05	0.00299464	0.055,0.049,0.051	0.098,0.112,0.206	-0.087
A	ENSG00000173915	USMG5	chr10	-	105155502	105155789	105152127	105152223	105156165	105156198	360,329,364	232,193,159	187,181,177	206,169,168	299	26	2.98e-07	7.04e-05	0.119,0.129,0.166	0.073,0.085,0.084	0.057
A	ENSG00000142208	AKT1	chr14	-	105259463	105259547	105258934	105259059	105261820	105262088	233,214,184	23,18,19	103,129,134	19,24,29	154	85	0.000391651	0.0332303	0.848,0.868,0.842	0.75,0.748,0.718	0.114
A	ENSG00000142208	AKT1	chr14	-	105259463	105259641	105258934	105259059	105261820	105261841	386,334,325	23,18,19	163,211,222	19,24,29	178	14	0.000241032	0.0228918	0.569,0.593,0.574	0.403,0.409,0.376	0.183
A	ENSG00000140104	C14orf79	chr14	+	105455968	105456044	105455279	105455425	105457827	105457957	37,27,34	16,7,9	17,28,18	20,27,18	138	85	9.36e-05	0.0104978	0.588,0.704,0.699	0.344,0.39,0.381	0.292
A	ENSG00000184916	JAG2	chr14	-	105617327	105617441	105617201	105617248	105617619	105617733	217,135,150	50,52,45	129,132,118	20,14,16	140	40	0.000116344	0.0125266	0.554,0.426,0.488	0.648,0.729,0.678	-0.196
A	ENSG00000182979	MTA1	chr14	+	105915695	105915746	105905008	105905076	105916394	105916521	134,98,92	18,18,13	141,156,161	4,7,3	64	61	1.87e-07	4.65e-05	0.876,0.838,0.871	0.971,0.955,0.981	-0.107
A	ENSG00000182979	MTA1	chr14	+	105915695	105915746	105911754	105911848	105916394	105916521	235,161,151	175,133,140	233,277,264	62,55,72	88	85	0	0	0.565,0.539,0.51	0.784,0.829,0.78	-0.26
A	ENSG00000110675	ELMOD1	chr11	+	107496122	107496258	107488830	107488932	107501142	107501288	17,9,9	3,0,2	13,18,22	16,26,18	207	85	0.000378803	0.0324354	0.699,1.0,0.649	0.25,0.221,0.334	0.514
A	ENSG00000091136	LAMB1	chr7	-	107642571	107642829	107642002	107642178	107643293	107643416	62,49,38	195,205,172	187,167,196	245,261,252	329	85	2.39e-14	1.53e-11	0.076,0.058,0.054	0.165,0.142,0.167	-0.095
A	ENSG00000164830	OXR1	chr8	+	107749747	107749828	107738334	107738537	107751685	107751811	189,159,158	25,29,33	180,160,184	119,135,138	148	85	0	0	0.813,0.759,0.733	0.465,0.405,0.434	0.334
A	ENSG00000196776	CD47	chr3	-	107770785	107770817	107762145	107766139	107776323	107776416	112,122,113	99,77,95	176,160,172	66,76,84	50	85	6.34e-05	0.0075943	0.658,0.729,0.669	0.819,0.782,0.777	-0.107
A	ENSG00000166266	CUL5	chr11	+	107974916	107975629	107969132	107969256	107976933	107977579	1174,1080,1095	47,51,25	960,867,1055	18,12,11	784	85	1.47e-05	0.00217997	0.73,0.697,0.826	0.853,0.887,0.912	-0.133
A	ENSG00000184371	CSF1	chr1	+	110465787	110466333	110464468	110464616	110466681	110466812	42,56,41	5,8,2	361,356,396	10,8,8	617	85	0.000217479	0.021027	0.536,0.491,0.739	0.833,0.86,0.872	-0.266
A	ENSG00000111237	VPS29	chr12	-	110936624	110936664	110933816	110934008	110937261	110937351	38,22,21	23,17,21	11,14,18	40,29,33	64	83	0.000110156	0.0120391	0.682,0.627,0.565	0.263,0.385,0.414	0.271
A	ENSG00000111237	VPS29	chr12	-	110936624	110936664	110933816	110934008	110937339	110937351	38,22,20	28,34,20	11,14,17	37,29,42	33	5	0.000365757	0.0314421	0.171,0.089,0.132	0.043,0.068,0.058	0.074
A	ENSG00000121931	LRIF1	chr1	-	111493909	111495437	111492472	111492745	111506242	111506701	1860,1501,1538	192,152,144	1992,1885,2139	84,96,82	1599	85	3.34e-13	1.89e-10	0.34,0.344,0.362	0.558,0.511,0.581	-0.201
A	ENSG00000172965	AC068491.1	chr2	-	112005724	112005818	111991204	111991316	112101637	112101814	128,84,81	0,4,6	47,44,48	5,6,12	170	85	0.000224796	0.0215063	1.0,0.913,0.871	0.825,0.786,0.667	0.169
A	ENSG00000172965	AC068491.1	chr2	-	112005724	112005818	111997400	111997573	112101637	112101814	146,107,101	7,3,3	48,42,50	7,11,4	170	85	0.000297107	0.0264667	0.912,0.947,0.944	0.774,0.656,0.862	0.17
A	ENSG00000153208	MERTK	chr2	+	112778180	112778231	112776989	112777099	112778998	112779158	6,4,9	65,40,76	1,0,1	86,82,91	88	85	5.52e-05	0.00668068	0.082,0.088,0.103	0.011,0.0,0.011	0.084
A	ENSG00000206530	WDR52	chr3	-	113063362	113063559	113060590	113060765	113077591	113077722	64,40,41	21,23,10	65,76,72	5,8,12	268	85	0.000625444	0.0476177	0.492,0.355,0.565	0.805,0.751,0.656	-0.267
A	ENSG00000150403	TMCO3	chr13	+	114188359	114188555	114174930	114175048	114201614	114201694	236,179,223	6,6,8	197,195,209	0,0,1	255	73	0.000449828	0.0374361	0.918,0.895,0.889	1.0,1.0,0.984	-0.094
A	ENSG00000148737	TCF7L2	chr10	+	114724314	114724383	114711241	114711366	114799783	114799885	51,49,31	32,22,19	17,19,21	27,25,47	124	85	5.67e-06	0.000978164	0.522,0.604,0.528	0.301,0.343,0.234	0.259
A	ENSG00000197323	TRIM33	chr1	-	114940561	114940612	114940229	114940482	114942078	114942231	184,124,144	54,43,43	81,80,94	46,57,69	88	85	1.61e-06	0.000318335	0.767,0.736,0.764	0.63,0.575,0.568	0.165
A	ENSG00000099204	ABLIM1	chr10	-	116233637	116233715	116232735	116232891	116247716	116247775	232,202,179	9,21,6	177,208,214	2,3,3	109	52	0.00029252	0.0261453	0.925,0.821,0.934	0.977,0.971,0.971	-0.08
A	ENSG00000004866	ST7	chr7	+	116738666	116738869	116593556	116593745	116739815	116739898	10,6,3	68,62,52	27,26,21	61,93,78	265	76	0.000110125	0.0120391	0.04,0.027,0.016	0.113,0.074,0.072	-0.059
A	ENSG00000004866	ST7	chr7	+	116774177	116774246	116771938	116772014	116776134	116776289	61,35,33	44,30,38	77,89,123	21,14,24	108	69	8.88e-11	3.86e-08	0.47,0.427,0.357	0.701,0.802,0.766	-0.338
A	ENSG00000149591	TAGLN	chr11	+	117070348	117070545	117070097	117070148	117073717	117073909	7,8,6	2,3,3	11,23,10	37,29,33	227	44	1.18e-05	0.00179817	0.404,0.341,0.279	0.054,0.133,0.055	0.261
A	ENSG00000019144	PHLDB1	chr11	+	118505639	118505769	118502875	118503013	118506110	118506266	31,23,26	138,122,90	12,4,6	94,120,114	201	85	2.61e-06	0.000504766	0.087,0.074,0.109	0.051,0.014,0.022	0.061
A	ENSG00000196914	ARHGEF12	chr11	+	120280102	120280159	120278446	120278532	120291461	120291560	103,87,85	88,93,77	56,63,70	101,119,139	94	79	2.65e-06	0.00051043	0.496,0.44,0.481	0.318,0.308,0.297	0.165
A	ENSG00000089159	PXN	chr12	-	120653362	120653464	120652905	120653076	120659425	120659561	160,129,153	365,318,308	75,57,90	253,274,255	173	85	0.000338987	0.0294121	0.177,0.166,0.196	0.127,0.093,0.148	0.057
A	ENSG00000089159	PXN	chr12	-	120654075	120654919	120653362	120653464	120659425	120659561	260,219,188	111,79,95	231,271,256	46,34,58	915	85	2.74e-07	6.52e-05	0.179,0.205,0.155	0.318,0.425,0.291	-0.165
A	ENSG00000089159	PXN	chr12	-	120657009	120657894	120653362	120653464	120659425	120659561	378,345,336	111,79,95	392,438,403	46,34,58	956	85	2.41e-07	5.83e-05	0.232,0.28,0.239	0.431,0.534,0.382	-0.199
A	ENSG00000089159	PXN	chr12	-	120664641	120664920	120661956	120662180	120703419	120703495	378,321,328	357,322,313	155,185,162	265,229,266	334	69	4.78e-05	0.00596396	0.179,0.171,0.178	0.108,0.143,0.112	0.055
A	ENSG00000154114	TBCEL	chr11	+	120924338	120924441	120918236	120918376	120957486	120957558	25,10,10	9,5,7	27,36,35	2,2,5	154	65	0.000613533	0.0472204	0.54,0.458,0.376	0.851,0.884,0.747	-0.369
A	ENSG00000135124	P2RX4	chr12	+	121654757	121654805	121647867	121648101	121654936	121655084	19,18,23	54,56,74	5,8,5	89,66,62	82	85	2.89e-06	0.00054797	0.267,0.25,0.244	0.055,0.112,0.077	0.172
A	ENSG00000151292	CSNK1G3	chr5	+	122941032	122941056	122940417	122940524	122950035	122950547	23,20,12	146,113,109	27,28,31	69,61,71	34	85	9.32e-07	0.00019486	0.283,0.307,0.216	0.495,0.534,0.522	-0.248
A	ENSG00000148180	GSN	chr9	+	124062333	124062404	124043747	124043840	124064240	124064445	44,48,28	119,116,81	124,166,173	176,182,218	128	85	5.58e-07	0.000122591	0.197,0.216,0.187	0.319,0.377,0.345	-0.147
A	ENSG00000148180	GSN	chr9	+	124062342	124062404	124043747	124043840	124064240	124064445	26,33,22	119,116,81	87,95,126	176,182,218	110	85	1.09e-05	0.00168983	0.144,0.18,0.173	0.276,0.287,0.309	-0.125
A	ENSG00000156795	WDYHV1	chr8	+	124447681	124447782	124442222	124442273	124448692	124448841	50,51,38	123,86,87	14,1,5	56,40,42	131	44	1.57e-05	0.0023041	0.12,0.166,0.128	0.077,0.008,0.038	0.097
A	ENSG00000196498	NCOR2	chr12	-	124812092	124812179	124810725	124810916	124815390	124815444	213,160,162	45,42,41	158,153,141	70,69,63	122	47	5.31e-05	0.00648406	0.646,0.595,0.604	0.465,0.461,0.463	0.152
A	ENSG00000196498	NCOR2	chr12	-	124825147	124825240	124824839	124824989	124826368	124826601	387,305,265	17,37,22	275,285,354	8,12,7	170	85	8.51e-05	0.00965093	0.919,0.805,0.858	0.945,0.922,0.962	-0.082
A	ENSG00000196498	NCOR2	chr12	-	124825147	124825297	124824839	124824989	124826368	124826620	800,653,559	17,37,22	597,646,733	8,12,7	221	85	1.89e-05	0.00270967	0.948,0.872,0.907	0.966,0.954,0.976	-0.056
A	ENSG00000164961	KIAA0196	chr8	-	126095954	126096018	126095354	126095500	126103856	126104061	134,109,121	29,13,22	154,177,145	8,11,10	114	85	2.35e-05	0.0032791	0.775,0.862,0.804	0.935,0.923,0.915	-0.111
A	ENSG00000164961	KIAA0196	chr8	-	126095954	126096264	126095354	126095500	126103856	126104082	440,352,348	29,13,22	459,541,488	8,11,10	381	85	1.53e-05	0.00224788	0.772,0.858,0.779	0.928,0.916,0.916	-0.117
A	ENSG00000164961	KIAA0196	chr8	-	126096076	126096264	126095354	126095500	126103856	126104032	159,153,131	29,13,22	179,204,205	8,11,10	259	85	9.05e-05	0.0101976	0.643,0.794,0.661	0.88,0.859,0.871	-0.171
A	ENSG00000119408	NEK6	chr9	+	127055127	127055292	127020241	127020364	127064214	127064333	93,94,94	284,280,265	146,116,141	160,182,194	236	85	2.37e-10	9.72e-08	0.105,0.108,0.113	0.247,0.187,0.207	-0.105
A	ENSG00000074416	MGLL	chr3	-	127429418	127429508	127413817	127414033	127439895	127440006	357,311,276	51,36,36	218,228,230	21,12,10	166	85	0.000497085	0.0404406	0.782,0.816,0.797	0.842,0.907,0.922	-0.092
A	ENSG00000188690	UROS	chr10	-	127477851	127477932	127477155	127477574	127483448	127483547	11,18,18	67,54,63	8,8,11	131,98,106	148	85	1.72e-05	0.00248989	0.086,0.161,0.141	0.034,0.045,0.056	0.084
A	ENSG00000188690	UROS	chr10	-	127482590	127482957	127477293	127477574	127483448	127483547	147,101,116	67,54,63	125,123,113	131,98,106	438	85	2.56e-05	0.00350771	0.299,0.266,0.263	0.156,0.196,0.171	0.102
A	ENSG00000136717	BIN1	chr2	-	127808729	127808819	127808377	127808488	127815048	127815177	171,116,110	1,4,1	105,104,111	9,10,9	166	85	7.18e-05	0.00837974	0.989,0.937,0.983	0.857,0.842,0.863	0.116
A	ENSG00000136717	BIN1	chr2	-	127815048	127815177	127808729	127808819	127816586	127816731	130,117,59	97,80,79	114,137,118	27,43,27	198	83	6.15e-10	2.35e-07	0.36,0.38,0.238	0.639,0.572,0.647	-0.293
A	ENSG00000170322	NFRKB	chr11	-	129763191	129763280	129762609	129762765	129764253	129764336	39,35,33	63,48,47	2,14,12	51,54,57	155	76	6.44e-08	1.72e-05	0.233,0.263,0.256	0.019,0.113,0.094	0.175
A	ENSG00000136699	SMPD4	chr2	-	130918758	130918845	130914823	130914969	130921946	130922018	134,129,95	73,53,74	131,143,134	17,23,19	140	65	8.71e-11	3.82e-08	0.46,0.531,0.373	0.782,0.743,0.766	-0.309
A	ENSG00000148337	CIZ1	chr9	-	130950141	130950213	130942999	130943078	130952607	130952723	124,159,121	10,11,6	180,179,174	0,3,2	117	72	1.97e-05	0.00280813	0.884,0.899,0.925	1.0,0.973,0.982	-0.082
A	ENSG00000106976	DNM1	chr9	+	131010202	131010214	131009653	131009765	131010861	131011032	10,2,6	9,5,8	16,13,17	4,1,4	10	85	0.000136505	0.0142962	0.904,0.773,0.864	0.971,0.991,0.973	-0.131
A	ENSG00000217128	FNIP1	chr5	-	131046270	131046354	131044893	131044965	131052257	131052349	94,94,85	5,3,2	52,58,61	9,16,9	134	65	9.02e-06	0.00143225	0.901,0.938,0.954	0.737,0.637,0.767	0.217
A	ENSG00000167113	COQ4	chr9	+	131087421	131087518	131085294	131085426	131088057	131088160	468,403,390	17,20,12	380,363,354	26,33,28	170	85	0.000404553	0.0341358	0.932,0.91,0.942	0.88,0.846,0.863	0.065
A	ENSG00000107021	TBC1D13	chr9	+	131553013	131553054	131550612	131550686	131553658	131553720	2,6,11	62,39,46	29,36,30	12,18,15	20	37	2e-15	1.4e-12	0.056,0.222,0.307	0.817,0.787,0.787	-0.602
A	ENSG00000072682	P4HA2	chr5	-	131562389	131562914	131554237	131554337	131563482	131563508	153,158,127	45,46,29	106,118,117	82,96,107	530	19	1.53e-13	9.01e-11	0.109,0.11,0.136	0.044,0.042,0.038	0.077
A	ENSG00000072682	P4HA2	chr5	-	131562624	131562914	131554237	131554337	131563482	131563532	90,96,65	45,46,29	71,74,79	82,96,107	319	43	1.62e-09	5.72e-07	0.212,0.22,0.232	0.105,0.094,0.091	0.125
A	ENSG00000072682	P4HA2	chr5	-	131562778	131562914	131554237	131554337	131563482	131563550	73,70,68	45,46,29	73,77,78	82,96,107	183	61	6.59e-06	0.00110224	0.351,0.337,0.439	0.229,0.211,0.195	0.164
A	ENSG00000072682	P4HA2	chr5	-	131562778	131562951	131554237	131554337	131563482	131563512	81,83,69	45,46,29	75,75,84	82,96,107	182	23	1.09e-07	2.77e-05	0.185,0.186,0.231	0.104,0.09,0.09	0.106
A	ENSG00000187239	FNBP1	chr9	-	132678244	132678259	132671168	132671278	132686122	132686218	48,35,33	168,151,149	19,13,22	185,199,183	16	85	6.1e-06	0.00103261	0.603,0.552,0.541	0.353,0.258,0.39	0.232
A	ENSG00000156504	FAM122B	chrX	-	133906172	133906313	133905125	133905384	133915850	133915947	333,284,267	18,21,16	207,220,234	20,39,33	212	85	0.00011262	0.012186	0.881,0.844,0.87	0.806,0.693,0.74	0.119
A	ENSG00000066827	ZFAT	chr8	-	135577229	135577395	135545076	135545215	135577575	135577664	0,4,5	56,50,45	12,11,14	38,47,50	234	82	0.000100218	0.0111017	0.0,0.027,0.037	0.1,0.076,0.089	-0.067
A	ENSG00000146410	MTFR2	chr6	-	136568598	136568698	136565902	136566007	136570174	136570291	1,0,3	49,39,41	3,9,1	14,17,17	171	85	0.000266496	0.0245941	0.01,0.0,0.035	0.096,0.208,0.028	-0.096
A	ENSG00000101974	ATP11C	chrX	-	138813809	138813914	138808507	138811121	138820074	138820228	266,232,248	3,2,1	195,161,202	8,11,4	176	85	0.000331683	0.0288551	0.977,0.982,0.992	0.922,0.876,0.961	0.064
A	ENSG00000054148	PHPT1	chr9	+	139744954	139745012	139744464	139744589	139745206	139745476	290,237,232	1177,1093,1015	174,188,163	1481,1516,1538	102	85	1.56e-11	7.48e-09	0.17,0.153,0.16	0.089,0.094,0.081	0.073
A	ENSG00000054148	PHPT1	chr9	+	139744957	139745012	139744464	139744589	139745206	139745488	326,249,260	1177,1093,1015	186,205,181	1481,1516,1538	96	85	4.6e-12	2.33e-09	0.197,0.168,0.185	0.1,0.107,0.094	0.083
A	ENSG00000131503	ANKHD1	chr5	+	139851823	139851880	139844251	139844361	139862164	139862252	229,185,200	28,22,19	87,129,112	27,24,24	96	81	0.000377059	0.0323285	0.873,0.876,0.899	0.731,0.819,0.797	0.1
A	ENSG00000148399	WDR85	chr9	-	140470760	140470854	140470531	140470619	140471921	140472055	192,168,145	25,24,19	99,138,121	27,30,42	166	81	0.000327461	0.028564	0.789,0.774,0.788	0.641,0.692,0.584	0.145
A	ENSG00000175066	GK5	chr3	-	141903552	141904635	141901764	141901891	141904770	141904831	62,50,55	20,23,32	46,49,61	8,12,9	1123	54	0.000376228	0.0322997	0.13,0.095,0.076	0.217,0.164,0.246	-0.109
A	ENSG00000169398	PTK2	chr8	-	141958764	141958822	141935759	141935848	142011223	142011384	33,23,24	128,107,110	1,7,6	72,73,75	99	82	2.73e-05	0.00371045	0.176,0.151,0.153	0.011,0.074,0.062	0.111
A	ENSG00000105339	DENND3	chr8	+	142154246	142154358	142148120	142148236	142160932	142161052	84,65,76	13,12,20	122,101,110	11,5,4	183	85	7.07e-05	0.00831555	0.75,0.716,0.638	0.837,0.904,0.927	-0.188
A	ENSG00000250571	GLI4	chr8	+	144351529	144351690	144349606	144349654	144356873	144356972	153,190,174	2,4,4	217,213,230	13,20,14	188	41	0.000303948	0.0269452	0.943,0.912,0.905	0.784,0.699,0.782	0.165
A	ENSG00000185730	ZNF696	chr8	+	144374312	144374454	144373079	144373937	144375141	144375235	6,7,8	36,43,36	18,31,24	40,33,56	213	85	0.000275303	0.0250526	0.062,0.061,0.081	0.152,0.273,0.146	-0.122
A	ENSG00000147813	NAPRT1	chr8	-	144657155	144657263	144656955	144657070	144657592	144657695	485,410,398	7,2,3	279,282,247	3,15,11	179	85	0.000106077	0.011711	0.971,0.99,0.984	0.978,0.899,0.914	0.051
A	ENSG00000179950	PUF60	chr8	-	144906482	144906566	144903987	144904083	144911449	144911469	796,664,672	107,97,100	597,551,637	40,32,45	82	13	1.83e-08	5.4e-06	0.541,0.52,0.516	0.703,0.732,0.692	-0.183
A	ENSG00000179950	PUF60	chr8	-	144906482	144906569	144903987	144904083	144911449	144911485	950,809,791	107,97,100	698,665,766	40,32,45	104	29	1.98e-08	5.72e-06	0.712,0.699,0.688	0.83,0.853,0.826	-0.137
A	ENSG00000178104	PDE4DIP	chr1	-	145017880	145017999	145015872	145016011	145021111	145021167	3,0,4	2,2,2	1,7,6	52,48,47	154	49	5.64e-05	0.0068014	0.323,0.0,0.389	0.006,0.044,0.039	0.208
A	ENSG00000178104	PDE4DIP	chr1	-	145017880	145018002	145015859	145016011	145021111	145021167	3,1,3	2,2,2	3,8,6	52,48,47	157	49	1.72e-05	0.00248706	0.319,0.135,0.319	0.018,0.049,0.038	0.223
A	ENSG00000185122	HSF1	chr8	+	145516164	145516301	145515286	145515556	145532591	145532700	114,120,91	446,404,373	53,43,33	373,400,403	208	85	1.45e-10	6.12e-08	0.095,0.108,0.091	0.055,0.042,0.032	0.055
A	ENSG00000160959	LRRC14	chr8	+	145744132	145744199	145743388	145743425	145744998	145745438	4,5,8	8,4,4	0,0,0	9,13,9	65	30	0.000149806	0.0154553	0.188,0.366,0.48	0.0,0.0,0.0	0.345
A	ENSG00000113649	TCERG1	chr5	+	145889629	145889723	145888707	145888808	145890003	145890328	111,64,83	161,170,165	99,88,92	122,100,98	170	85	0.000317316	0.0278653	0.256,0.158,0.201	0.289,0.306,0.319	-0.1
A	ENSG00000131791	PRKAB2	chr1	-	146632375	146632412	146630797	146631221	146633290	146633359	31,30,37	67,49,39	11,11,19	61,52,73	37	62	4.81e-05	0.00597712	0.437,0.506,0.614	0.232,0.262,0.304	0.253
A	ENSG00000214022	REPIN1	chr7	+	150066830	150066957	150065897	150066030	150068316	150069331	317,269,250	32,17,22	159,221,214	29,39,31	198	85	0.000241435	0.0228967	0.81,0.872,0.83	0.702,0.709,0.748	0.118
A	ENSG00000214022	REPIN1	chr7	+	150067848	150067973	150065900	150066030	150068316	150071128	268,228,222	32,17,22	131,153,181	29,39,31	196	85	4.44e-05	0.00563046	0.784,0.853,0.814	0.662,0.63,0.717	0.147
A	ENSG00000117360	PRPF3	chr1	+	150300015	150300111	150298208	150298339	150300778	150300925	214,225,145	384,340,335	251,309,261	273,270,297	170	85	1.06e-07	2.72e-05	0.218,0.249,0.178	0.315,0.364,0.305	-0.113
A	ENSG00000133612	AGAP3	chr7	+	150835229	150835400	150831486	150831655	150837065	150837203	270,219,262	12,8,10	248,255,256	1,2,4	242	85	0.000564895	0.0445679	0.888,0.906,0.902	0.989,0.978,0.957	-0.076
A	ENSG00000102287	GABRE	chrX	-	151129754	151129837	151128310	151128448	151130894	151131115	2,3,1	0,1,0	5,3,3	18,20,27	152	85	0.000259653	0.0240989	1.0,0.627,1.0	0.134,0.077,0.058	0.786
A	ENSG00000143393	PI4KB	chr1	-	151297220	151297393	151288115	151288985	151299746	151299853	187,181,164	97,119,106	153,165,185	148,160,176	244	85	0.000218175	0.021027	0.402,0.346,0.35	0.265,0.264,0.268	0.1
A	ENSG00000152601	MBNL1	chr3	+	152017193	152018156	151985828	151986881	152132729	152132900	3666,3191,2992	17,27,20	2583,2702,3072	41,55,39	1034	85	1.12e-07	2.83e-05	0.947,0.907,0.925	0.838,0.802,0.866	0.091
A	ENSG00000152601	MBNL1	chr3	+	152173330	152173366	152165408	152165562	152174055	152174150	54,50,48	185,164,151	119,123,128	96,118,114	58	85	0	0	0.3,0.309,0.318	0.645,0.604,0.622	-0.315
A	ENSG00000152601	MBNL1	chr3	+	152173330	152173366	152165408	152165562	152177059	152177134	31,29,26	39,31,27	72,66,63	16,7,10	41	68	2.55e-15	1.77e-12	0.569,0.608,0.615	0.882,0.94,0.913	-0.314
A	ENSG00000152601	MBNL1	chr3	+	152174055	152174150	152165408	152165562	152177059	152177134	421,337,350	39,31,27	314,362,343	16,7,10	153	68	6.12e-06	0.00103261	0.828,0.829,0.852	0.897,0.958,0.938	-0.095
A	ENSG00000131018	SYNE1	chr6	-	152466621	152466690	152464757	152464900	152469179	152469513	6,5,2	26,14,20	29,18,36	20,23,20	124	85	8.19e-06	0.00132271	0.137,0.197,0.064	0.498,0.349,0.552	-0.334
A	ENSG00000169241	SLC50A1	chr1	+	155109303	155109427	155108774	155108852	155110454	155110574	387,398,315	31,39,21	176,186,200	29,36,44	181	71	7.63e-07	0.000164786	0.83,0.8,0.855	0.704,0.67,0.641	0.157
A	ENSG00000169241	SLC50A1	chr1	+	155110036	155110198	155108774	155108852	155110454	155110574	1117,928,914	31,39,21	567,634,605	29,36,44	219	71	5.4e-05	0.00655862	0.921,0.885,0.934	0.864,0.851,0.817	0.069
A	ENSG00000169241	SLC50A1	chr1	+	155110054	155110198	155108774	155108852	155110454	155110574	889,755,721	31,39,21	433,489,469	29,36,44	201	71	2.2e-05	0.00310625	0.91,0.872,0.924	0.841,0.828,0.79	0.082
A	ENSG00000160752	FDPS	chr1	+	155279543	155279756	155278704	155278756	155279833	155279996	771,684,666	601,583,558	317,321,347	404,436,421	244	45	6.45e-06	0.0010811	0.191,0.178,0.18	0.126,0.12,0.132	0.057
A	ENSG00000160752	FDPS	chr1	+	155279579	155279756	155278642	155278756	155279833	155279996	818,693,693	601,583,558	329,323,358	404,436,421	248	85	3.22e-06	0.000606166	0.318,0.289,0.299	0.218,0.202,0.226	0.087
A	ENSG00000163660	CCNL1	chr3	-	156869517	156869719	156868070	156868170	156869965	156870030	330,242,222	58,63,59	311,343,332	50,32,33	246	58	0.000252776	0.0236627	0.573,0.475,0.47	0.595,0.716,0.703	-0.165
A	ENSG00000132694	ARHGEF11	chr1	-	156908209	156908305	156907040	156907288	156909339	156909702	2,1,4	23,21,12	39,30,50	5,8,7	170	85	0	0	0.042,0.023,0.143	0.796,0.652,0.781	-0.674
A	ENSG00000146918	NCAPG2	chr7	-	158496340	158496393	158494512	158494629	158497414	158497457	65,39,49	32,25,22	12,16,13	21,20,24	46	36	2.38e-05	0.00330254	0.614,0.55,0.635	0.309,0.385,0.298	0.269
A	ENSG00000215845	TSTD1	chr1	-	161008340	161008463	161007702	161007865	161008669	161008780	1025,910,755	84,66,87	388,392,387	60,57,75	194	85	2.77e-06	0.000529199	0.842,0.858,0.792	0.739,0.751,0.693	0.103
A	ENSG00000215845	TSTD1	chr1	-	161008340	161008484	161007702	161007865	161008669	161008740	630,572,484	84,66,87	250,256,253	60,57,75	194	64	3.74e-05	0.0048397	0.712,0.741,0.647	0.579,0.597,0.527	0.132
A	ENSG00000158796	DEDD	chr1	-	161100604	161100637	161094203	161094316	161102340	161102458	79,84,64	6,12,5	88,94,102	0,1,1	52	85	1.57e-05	0.00230004	0.956,0.92,0.954	1.0,0.994,0.994	-0.053
A	ENSG00000153250	RBMS1	chr2	-	161138767	161138815	161137824	161137875	161141285	161141379	65,68,39	65,52,46	40,44,61	59,91,115	41	44	0.000435913	0.0364562	0.518,0.584,0.476	0.421,0.342,0.363	0.151
A	ENSG00000213066	FGFR1OP	chr6	+	167417210	167417299	167416680	167416735	167417751	167417889	100,65,71	8,7,6	36,24,42	11,13,10	127	48	0.000148351	0.0153399	0.825,0.778,0.817	0.553,0.411,0.614	0.281
A	ENSG00000129116	PALLD	chr4	+	169798873	169799545	169753191	169753322	169812072	169812208	181,209,161	15,20,21	253,294,294	6,18,4	743	85	0.000290165	0.026006	0.58,0.545,0.467	0.828,0.651,0.894	-0.26
A	ENSG00000117523	PRRC2C	chr1	+	171560290	171560339	171557517	171557644	171560725	171561362	258,316,283	116,91,115	214,207,249	175,159,162	84	85	5.97e-08	1.6e-05	0.692,0.778,0.713	0.553,0.568,0.609	0.151
A	ENSG00000145919	BOD1	chr5	-	173036240	173036437	173034801	173035295	173043202	173043361	500,511,471	15,5,12	511,583,542	3,0,2	268	85	1.07e-05	0.00165916	0.914,0.97,0.926	0.982,1.0,0.988	-0.053
A	ENSG00000145919	BOD1	chr5	-	173040133	173040258	173034523	173035295	173043202	173043663	210,205,180	15,5,12	188,212,213	3,0,2	196	85	4.26e-05	0.00542617	0.859,0.947,0.867	0.965,1.0,0.979	-0.09
A	ENSG00000091409	ITGA6	chr2	+	173354212	173354386	173352853	173352956	173355751	173355850	1400,1210,1280	49,36,36	715,709,813	5,5,8	245	85	7.78e-08	2.05e-05	0.908,0.921,0.925	0.98,0.98,0.972	-0.059
A	ENSG00000152061	RABGAP1L	chr1	+	174846529	174846743	174780969	174781098	174926593	174926686	134,89,69	26,23,21	18,15,22	28,42,39	285	85	0	0	0.606,0.536,0.495	0.161,0.096,0.144	0.412
A	ENSG00000152061	RABGAP1L	chr1	+	174927027	174927310	174926593	174926686	174938413	174938524	121,112,97	55,55,43	66,91,79	11,18,21	354	85	0.000175226	0.0176708	0.346,0.328,0.351	0.59,0.548,0.475	-0.196
A	ENSG00000079150	FKBP7	chr2	-	179334378	179334509	179330496	179330658	179343005	179343226	126,115,127	11,13,9	237,213,219	9,7,6	202	85	0.000619567	0.0473293	0.828,0.788,0.856	0.917,0.928,0.939	-0.104
A	ENSG00000079150	FKBP7	chr2	-	179337755	179337869	179334378	179334512	179341788	179341940	19,19,13	52,58,44	13,12,20	114,120,130	185	85	3.4e-05	0.00449174	0.144,0.131,0.12	0.05,0.044,0.066	0.078
A	ENSG00000079150	FKBP7	chr2	-	179341788	179341940	179329982	179330658	179343005	179343226	118,130,103	11,13,9	213,256,284	9,7,6	223	85	6.58e-05	0.00783868	0.803,0.792,0.814	0.9,0.933,0.947	-0.124
A	ENSG00000135837	CEP350	chr1	+	179975588	179975702	179972308	179972422	179981063	179981210	170,139,117	5,8,5	112,137,123	0,0,0	185	85	0.000591088	0.0459128	0.94,0.889,0.915	1.0,1.0,1.0	-0.085
A	ENSG00000114416	FXR1	chr3	+	180693100	180693192	180687945	180688146	180693909	180694070	308,320,315	537,462,447	179,229,259	466,497,493	170	85	0.00048404	0.0396263	0.223,0.257,0.261	0.161,0.187,0.208	0.062
A	ENSG00000116698	SMG7	chr1	+	183516237	183516387	183515100	183515472	183518342	183518423	197,186,145	253,251,205	53,80,63	163,147,218	210	74	1.45e-07	3.6e-05	0.215,0.207,0.2	0.103,0.161,0.092	0.089
A	ENSG00000143344	RGL1	chr1	+	183775508	183775619	183711292	183711424	183816699	183816908	17,19,14	6,4,2	154,165,195	7,15,9	182	85	0.000515138	0.0414897	0.57,0.689,0.766	0.911,0.837,0.91	-0.211
A	ENSG00000114867	EIF4G1	chr3	+	184033276	184033333	184032282	184032462	184035504	184035604	271,247,209	8,13,11	145,192,162	9,14,31	100	85	0.000621626	0.0473822	0.966,0.942,0.942	0.932,0.921,0.816	0.06
A	ENSG00000114867	EIF4G1	chr3	+	184033550	184033644	184032440	184032462	184035108	184035285	22,16,13	39,27,21	7,8,3	32,47,23	100	15	0.000221293	0.021296	0.078,0.082,0.085	0.032,0.025,0.019	0.056
A	ENSG00000116679	IVNS1ABP	chr1	-	185275616	185275757	185274667	185274775	185276145	185276271	172,133,145	441,356,371	176,181,200	219,188,207	212	85	8.1e-14	4.94e-11	0.135,0.13,0.135	0.244,0.279,0.279	-0.134
A	ENSG00000156976	EIF4A2	chr3	+	186502750	186502890	186502352	186502485	186503671	186503840	3217,2646,2588	456,370,386	2929,3129,3148	283,314,297	211	85	3.44e-05	0.00453093	0.74,0.742,0.73	0.807,0.801,0.81	-0.069
A	ENSG00000073849	ST6GAL1	chr3	+	186666471	186666726	186648314	186648623	186681572	186681600	11,10,10	29,47,30	17,30,13	18,18,20	262	21	5.54e-06	0.00096313	0.03,0.017,0.026	0.07,0.118,0.05	-0.055
A	ENSG00000133657	ATP13A3	chr3	-	194132927	194133017	194123405	194126845	194134487	194134568	409,396,396	65,55,61	304,341,311	19,26,24	155	74	1.33e-05	0.00200201	0.75,0.775,0.756	0.884,0.862,0.861	-0.109
A	ENSG00000176945	MUC20	chr3	+	195449371	195449689	195447821	195447954	195451550	195451688	37,43,34	97,107,70	31,52,37	10,10,9	389	85	0	0	0.077,0.081,0.096	0.404,0.532,0.473	-0.385
A	ENSG00000066279	ASPM	chr1	-	197069560	197074315	197065127	197065294	197086918	197087113	10164,8509,8847	64,41,49	5517,5362,5971	19,13,11	4826	85	3.89e-05	0.00500718	0.737,0.785,0.761	0.836,0.879,0.905	-0.112
A	ENSG00000196141	SPATS2L	chr2	+	201242863	201243094	201194153	201194203	201248589	201248740	323,306,267	7,7,15	32,35,42	7,14,6	260	43	6.88e-08	1.83e-05	0.884,0.878,0.746	0.431,0.293,0.537	0.416
A	ENSG00000196141	SPATS2L	chr2	+	201242863	201243094	201194153	201194203	201253945	201254006	754,651,636	71,54,55	80,60,83	50,51,46	229	12	0	0	0.358,0.387,0.377	0.077,0.058,0.086	0.3
A	ENSG00000196141	SPATS2L	chr2	+	201242863	201243094	201194153	201194203	201277033	201277142	257,254,228	28,32,30	26,22,36	10,9,10	260	43	0.0001841	0.0183428	0.603,0.568,0.557	0.301,0.288,0.373	0.255
A	ENSG00000196141	SPATS2L	chr2	+	201248589	201248740	201194153	201194203	201253945	201254006	100,84,114	71,54,55	38,50,40	50,51,46	149	12	0.000309582	0.0273703	0.102,0.111,0.143	0.058,0.073,0.065	0.053
A	ENSG00000196141	SPATS2L	chr2	+	201303844	201304051	201283972	201284219	201305371	201305507	2247,1914,1884	1147,1067,1016	1125,1167,1223	415,425,498	278	85	0.000151859	0.0156037	0.375,0.354,0.362	0.453,0.456,0.429	-0.082
A	ENSG00000117335	CD46	chr1	+	207958963	207959027	207958415	207958451	207966863	207968858	790,649,628	18,14,7	301,300,290	10,12,24	58	29	1.94e-05	0.00277238	0.956,0.959,0.978	0.938,0.926,0.858	0.057
A	ENSG00000078018	MAP2	chr2	+	210569173	210569344	210565000	210565062	210570303	210570414	51,50,47	5,5,3	155,198,174	0,1,1	212	55	9.21e-07	0.000193127	0.726,0.722,0.803	1.0,0.981,0.978	-0.236
A	ENSG00000115556	PLCD4	chr2	+	219498108	219498204	219496858	219497035	219498327	219498484	1,2,3	2,1,1	4,2,2	24,27,30	170	85	0.000229059	0.021882	0.2,0.5,0.6	0.077,0.036,0.032	0.385
A	ENSG00000168958	MFF	chr2	+	228207460	228207535	228205007	228205096	228220392	228220477	44,44,39	94,80,86	46,60,58	47,46,46	126	75	7.78e-07	0.000167543	0.218,0.247,0.213	0.368,0.437,0.429	-0.185
A	ENSG00000168958	MFF	chr2	+	228211941	228212100	228205007	228205096	228220392	228220477	335,245,252	94,80,86	280,302,301	47,46,46	220	75	1.14e-06	0.000231271	0.549,0.511,0.5	0.67,0.691,0.69	-0.164
A	ENSG00000168958	MFF	chr2	+	228217229	228217289	228205007	228205096	228220392	228220477	126,106,111	94,80,86	106,136,118	47,46,46	96	75	1.18e-05	0.00179817	0.512,0.509,0.502	0.638,0.698,0.667	-0.16
A	ENSG00000144535	DIS3L2	chr2	+	233063236	233063486	233028168	233028342	233075035	233075115	12,13,17	67,66,49	18,25,29	40,47,46	309	73	0.000420866	0.0353413	0.041,0.044,0.076	0.096,0.112,0.13	-0.059
A	ENSG00000054267	ARID4B	chr1	-	235323825	235323962	235318195	235318427	235324207	235324382	557,596,545	53,52,34	507,550,527	22,20,12	208	85	1.59e-06	0.000316609	0.811,0.824,0.868	0.904,0.918,0.947	-0.089
A	ENSG00000115648	MLPH	chr2	+	238443206	238443290	238434243	238434448	238448990	238449089	63,68,42	13,3,6	99,158,118	2,2,1	154	85	7.11e-06	0.00116898	0.728,0.926,0.794	0.965,0.978,0.985	-0.16
A	ENSG00000168397	ATG4B	chr2	+	242592721	242592784	242590678	242590750	242592926	242593025	154,134,136	94,89,63	67,83,79	107,125,132	92	65	6.31e-12	3.17e-09	0.536,0.515,0.604	0.307,0.319,0.297	0.244
A	ENSG00000054282	SDCCAG8	chr1	+	243456700	243456796	243456392	243456521	243468014	243468079	7,2,5	33,31,32	13,16,12	16,28,22	143	58	4.57e-05	0.00576437	0.079,0.026,0.06	0.248,0.188,0.181	-0.151

## Sheet: ESRP.KD
Label	GeneID	geneSymbol	chr	strand	exonStart_0base	exonEnd	firstFlankingES	firstFlankingEE	secondFlankingES	secondFlankingEE	IC_KD	SC_KD	IC_CTRL	SC_CTRL	IncFormLen	SkipFormLen	P-Value	FDR	PSI_KD	PSI_CTRL	meanDeltaPSI
ABC	ENSG00000171603	CLSTN1	chr1	-	9797555	9797612	9795942	9796100	9801151	9801314	396,600,444	171,302,235	213,271,321	408,737,715	100	86	0	0	0.666,0.631,0.619	0.31,0.24,0.279	0.362
ABC	ENSG00000133030	MPRIP	chr17	+	17083920	17083983	17083316	17083402	17088136	17088874	408,541,522	303,403,360	261,450,442	426,706,718	105	79	8.88e-16	1.28e-12	0.503,0.502,0.522	0.316,0.324,0.317	0.19
ABC	ENSG00000137177	KIF13A	chr6	-	17771344	17771449	17763923	17765177	17772138	17772290	33,55,63	23,35,28	63,132,127	4,13,5	177	86	2e-15	2.71e-12	0.411,0.433,0.522	0.884,0.831,0.925	-0.425
ABC	ENSG00000104067	TJP1	chr15	-	30011980	30012220	30010469	30011342	30012561	30012912	590,797,743	67,97,64	468,721,785	81,171,181	312	86	1.19e-08	8.79e-06	0.708,0.694,0.762	0.614,0.538,0.545	0.156
ABC	ENSG00000008294	SPAG9	chr17	-	49053223	49053262	49052131	49052308	49054468	49054582	32,41,35	116,145,116	8,9,11	156,299,296	64	86	0	0	0.27,0.275,0.288	0.064,0.039,0.048	0.227
ABC	ENSG00000090989	EXOC1	chr4	+	56755053	56755098	56749988	56750094	56756388	56756552	28,50,41	13,30,23	43,79,69	8,9,16	76	86	6.12e-06	0.00303184	0.709,0.653,0.669	0.859,0.909,0.83	-0.189
ABC	ENSG00000198561	CTNND1	chr11	+	57583386	57583473	57582865	57582972	57583768	57586650	131,159,143	713,909,861	308,466,462	64,910,231,061	160	86	0	0	0.09,0.086,0.082	0.203,0.197,0.19	-0.111
ABC	ENSG00000163681	SLMAP	chr3	+	57911571	57911661	57908615	57908750	57913022	57913674	111,138,108	41,42,34	67,113,102	65,84,68	166	86	2.4e-07	0.000144042	0.584,0.63,0.622	0.348,0.411,0.437	0.213
ABC	ENSG00000024526	DEPDC1	chr1	-	68947728	68948580	68947122	68947295	68949632	68949773	118,716,291,455	38,58,40	124,518,731,860	23,30,23	924	86	1.18e-05	0.00537916	0.744,0.723,0.772	0.834,0.853,0.883	-0.11
ABC	ENSG00000138326	RPS24	chr10	+	79799958	79799983	79796951	79797062	79800372	79800471	181,229,194	210,432,642,386	368,639,700	154,227,122,670	36	86	0	0	0.17,0.144,0.163	0.363,0.36,0.385	-0.21
ABC	ENSG00000138119	MYOF	chr10	-	95152673	95152712	95148786	95148911	95155898	95155981	119,165,160	29,53,33	67,131,99	83,160,137	54	76	0	0	0.852,0.814,0.872	0.532,0.535,0.504	0.322
ABC	ENSG00000197694	SPTAN1	chr9	+	131355261	131355321	131353755	131353904	131356453	131356652	227,335,311	24,28,11	216,403,364	3,12,2	106	86	2.29e-07	0.000139886	0.885,0.907,0.958	0.983,0.965,0.993	-0.064
ABC	ENSG00000152952	PLOD2	chr3	-	145795648	145795711	145794568	145794682	145796902	145797044	340,472,383	96,132,106	249,344,328	136,192,186	112	86	3.38e-09	2.67e-06	0.731,0.733,0.735	0.584,0.579,0.575	0.154
ABC	ENSG00000117143	UAP1	chr1	+	162562521	162562572	162560112	162560301	162567581	162567648	74,84,71	12,18,24	87,124,140	3,13,5	62	60	1.73e-06	0.000895542	0.856,0.819,0.741	0.966,0.902,0.964	-0.139
AB	ENSG00000176890	TYMS	chr18	+	669071	669173	662145	662320	670691	670867	171,623,522,230	17,10,11	71,211,541,135	20,36,48	174	86	0	0	0.98,0.991,0.99	0.946,0.941,0.921	0.051
AB	ENSG00000214063	TSPAN4	chr11	+	862549	862741	850287	850367	864436	864511	392,422,487	5,9,3	261,446,448	15,21,34	233	55	1.28e-08	9.33e-06	0.949,0.917,0.975	0.804,0.834,0.757	0.149
AB	ENSG00000028310	BRD9	chr5	-	868721	869234	865528	865696	869359	869519	117,165,163	30,58,61	155,310,269	28,38,43	585	86	4.37e-06	0.0021825	0.364,0.295,0.282	0.449,0.545,0.479	-0.177
AB	ENSG00000164828	SUN1	chr7	+	891020	891119	889559	889670	891586	891680	241,329,343	3,7,8	226,373,387	11,24,24	172	86	9.14e-05	0.0344811	0.976,0.959,0.955	0.911,0.886,0.89	0.068
AB	ENSG00000103197	TSC2	chr16	+	2127598	2127727	2126491	2126586	2129032	2129197	57,98,66	50,69,49	116,174,181	36,62,51	201	86	6.22e-08	4.18e-05	0.328,0.378,0.366	0.58,0.546,0.603	-0.219
AB	ENSG00000139182	CLSTN3	chr12	+	7310084	7310287	7303523	7303659	7310536	7311541	208,289,249	0,1,0	170,317,312	9,7,10	275	86	2.13e-05	0.00915037	1.0,0.989,1.0	0.855,0.934,0.907	0.098
AB	ENSG00000178921	PFAS	chr17	+	8168605	8168786	8168212	8168443	8168873	8168957	243,303,346	7,7,5	108,195,189	19,38,20	244	77	2.2e-13	2.62e-10	0.916,0.932,0.956	0.642,0.618,0.749	0.265
AB	ENSG00000060138	CSDA	chr12	-	10862506	10862713	10856621	10856747	10865809	10865932	637,867,725	117,144,152	449,802,830	184,271,291	279	86	4.12e-10	3.58e-07	0.627,0.65,0.595	0.429,0.477,0.468	0.166
AB	ENSG00000079805	DNM2	chr19	+	10919244	10919256	10916591	10916643	10922939	10923053	6,9,10	84,124,102	27,44,31	15,58,49	5	45	0	0	0.391,0.395,0.469	0.942,0.872,0.851	-0.47
AB	ENSG00000134278	SPIRE1	chr18	-	12459753	12459927	12454344	12454482	12463349	12463492	72,64,96	75,99,78	147,185,269	59,90,93	246	86	9.71e-10	7.85e-07	0.251,0.184,0.301	0.466,0.418,0.503	-0.217
AB	ENSG00000133030	MPRIP	chr17	+	17078606	17078726	17077229	17077389	17079739	17079826	124,818,871,522	51,46,33	119,519,231,977	104,126,119	186	80	7.21e-12	7.78e-09	0.913,0.946,0.952	0.832,0.868,0.877	0.078
AB	ENSG00000070882	OSBPL3	chr7	-	24902818	24902911	24901231	24901388	24903114	24903218	112,159,134	6,14,18	74,81,100	54,104,109	172	86	0	0	0.903,0.85,0.788	0.407,0.28,0.314	0.513
AB	ENSG00000140750	ARHGAP17	chr16	-	24950684	24950918	24946790	24946960	24953307	24953464	115,143,160	19,20,19	40,69,64	34,43,71	306	86	0	0	0.63,0.668,0.703	0.248,0.311,0.202	0.413
AB	ENSG00000133703	KRAS	chr12	-	25368370	25368494	25362364	25362845	25378547	25378707	23,32,15	317,517,394	62,127,117	341,462,484	196	86	0	0	0.031,0.026,0.016	0.074,0.108,0.096	-0.068
AB	ENSG00000196535	MYO18A	chr17	-	27443461	27443473	27442681	27442858	27445062	27445207	7,12,12	5,8,13	19,27,31	6,2,2	10	86	8.53e-06	0.00405293	0.923,0.928,0.888	0.965,0.991,0.993	-0.07
AB	ENSG00000100280	AP1B1	chr22	-	29725700	29725709	29723670	29724884	29726366	29726521	4,8,6	150,233,199	0,2,0	230,373,375	4	86	1.98e-05	0.00860369	0.364,0.425,0.393	0.0,0.103,0.0	0.36
AB	ENSG00000106080	FKBP14	chr7	-	30059828	30059920	30058611	30058739	30062280	30062432	16,33,13	12,34,11	30,29,42	6,9,10	170	86	1.99e-05	0.00860369	0.403,0.329,0.374	0.717,0.62,0.68	-0.304
AB	ENSG00000186575	NF2	chr22	+	30079008	30079053	30077427	30077590	30090740	30090800	55,82,72	22,36,22	109,123,144	9,2,13	43	53	5.13e-13	6.01e-10	0.755,0.737,0.801	0.937,0.987,0.932	-0.188
AB	ENSG00000186575	NF2	chr22	+	30079008	30079068	30077427	30077590	30090740	30090800	24,45,34	22,36,22	58,71,75	9,2,13	73	53	9.38e-11	8.97e-08	0.442,0.476,0.529	0.824,0.963,0.807	-0.382
AB	ENSG00000088305	DNMT3B	chr20	+	31393143	31393213	31390190	31390276	31395567	31397161	2,1,2	7,7,15	9,16,16	1,3,1	119	79	7.33e-10	5.99e-07	0.159,0.087,0.081	0.857,0.78,0.914	-0.741
AB	ENSG00000088305	DNMT3B	chr20	+	31394014	31394133	31390190	31390276	31395567	31397162	14,20,12	7,7,15	22,46,67	1,3,1	184	79	2.11e-07	0.000130125	0.462,0.551,0.256	0.904,0.868,0.966	-0.49
AB	ENSG00000026508	CD44	chr11	+	35219667	35219793	35211381	35211612	35236398	35236461	15,23,26	75,92,90	82,133,124	10,10,16	168	56	0	0	0.063,0.077,0.088	0.732,0.816,0.721	-0.68
AB	ENSG00000026508	CD44	chr11	+	35229651	35229756	35211381	35211612	35236398	35236461	59,118,87	75,92,90	111,162,159	10,10,16	147	56	0	0	0.231,0.328,0.269	0.809,0.861,0.791	-0.544
AB	ENSG00000026508	CD44	chr11	+	35231511	35231601	35211381	35211612	35232792	35232889	79,104,100	7,7,5	182,270,265	1,1,3	166	86	1.25e-06	0.000668653	0.854,0.885,0.912	0.99,0.993,0.979	-0.104
AB	ENSG00000026508	CD44	chr11	+	35231511	35231601	35211381	35211612	35236398	35236461	0,3,1	75,92,90	1,5,3	10,10,16	136	56	1.22e-06	0.000660084	0.0,0.013,0.005	0.04,0.171,0.072	-0.088
AB	ENSG00000026508	CD44	chr11	+	35232792	35232996	35211381	35211612	35236398	35236461	161,237,194	75,92,90	286,436,468	10,10,16	246	56	0	0	0.328,0.37,0.329	0.867,0.908,0.869	-0.539
AB	ENSG00000105699	LSR	chr19	+	35753448	35753595	35749847	35749967	35757261	35757435	645,759,820	181,218,256	487,889,848	565,915,921	219	86	0	0	0.583,0.578,0.557	0.253,0.276,0.266	0.308
AB	ENSG00000213923	CSNK1E	chr22	-	38691392	38691453	38690347	38690540	38694790	38694939	69,85,91	187,308,252	112,173,163	111,191,200	108	86	5.44e-15	7.24e-12	0.227,0.18,0.223	0.446,0.419,0.394	-0.21
AB	ENSG00000127603	MACF1	chr1	+	39946591	39946702	39945469	39945681	39950272	39951889	240,323,257	98,157,140	315,558,511	69,146,126	183	86	1.81e-08	1.29e-05	0.535,0.492,0.463	0.682,0.642,0.656	-0.163
AB	ENSG00000001167	NFYA	chr6	+	41048549	41048636	41046767	41046903	41051784	41051931	39,42,46	40,60,41	7,22,16	59,83,89	160	86	4.12e-12	4.59e-09	0.344,0.273,0.376	0.06,0.125,0.088	0.24
AB	ENSG00000064042	LIMCH1	chr4	+	41672734	41672809	41668577	41668683	41673570	41673611	2,4,4	72,111,69	30,57,38	49,100,87	84	34	0	0	0.011,0.014,0.023	0.199,0.187,0.15	-0.163
AB	ENSG00000112715	VEGFA	chr6	+	43748468	43748540	43746625	43746655	43749692	43749824	51,97,77	77,121,125	152,257,220	96,119,147	67	23	1.81e-10	1.66e-07	0.185,0.216,0.175	0.352,0.426,0.339	-0.18
AB	ENSG00000142949	PTPRF	chr1	+	44067741	44067768	44064390	44064584	44069086	44069204	6,10,15	266,354,343	44,72,94	211,492,458	40	86	0	0	0.046,0.057,0.086	0.31,0.239,0.306	-0.222
AB	ENSG00000160194	NDUFV3	chr21	+	44323291	44324386	44317036	44317157	44328973	44329215	102,113,961,121	180,250,216	88,813,901,388	236,451,465	1167	86	8.92e-08	5.94e-05	0.295,0.292,0.277	0.217,0.185,0.18	0.094
AB	ENSG00000160796	NBEAL2	chr3	+	47033964	47034045	47033329	47033436	47035426	47035510	8,4,2	42,51,39	29,48,50	26,53,43	139	77	1.55e-15	2.15e-12	0.095,0.042,0.028	0.382,0.334,0.392	-0.314
AB	ENSG00000068724	TTC7A	chr2	+	47185633	47185691	47183977	47184146	47202111	47202242	17,19,21	68,93,82	4,8,6	123,175,204	102	86	1.01e-11	1.07e-08	0.174,0.147,0.178	0.027,0.037,0.024	0.137
AB	ENSG00000167107	ACSF2	chr17	+	48538602	48538648	48538037	48538233	48538993	48539047	61,103,98	4,1,0	54,92,80	7,13,20	39	47	2.72e-07	0.00016229	0.948,0.992,1.0	0.903,0.895,0.828	0.105
AB	ENSG00000167107	ACSF2	chr17	+	48538602	48538731	48538037	48538233	48538993	48539047	129,194,180	4,1,0	102,168,147	7,13,20	162	47	3.15e-07	0.000184565	0.903,0.983,1.0	0.809,0.789,0.681	0.202
AB	ENSG00000108395	TRIM37	chr17	-	57078958	57079075	57075568	57076820	57089688	57089807	232,314,296	8,29,19	164,294,264	33,43,59	189	86	5.85e-08	3.98e-05	0.93,0.831,0.876	0.693,0.757,0.671	0.172
AB	ENSG00000198561	CTNND1	chr11	+	57556508	57556627	57529268	57529518	57558856	57559145	226,381,261	43,52,59	33,51,32	16,40,27	191	86	4.53e-10	3.89e-07	0.703,0.767,0.666	0.482,0.365,0.348	0.314
AB	ENSG00000198561	CTNND1	chr11	+	57556508	57556627	57529268	57529518	57558963	57559145	157,223,152	7,12,10	20,32,27	9,11,12	191	86	2.76e-11	2.79e-08	0.91,0.893,0.873	0.5,0.567,0.503	0.369
AB	ENSG00000198561	CTNND1	chr11	+	57556508	57556627	57529268	57529591	57558856	57559145	122,233,157	7,15,14	20,34,19	6,9,4	191	86	5.82e-05	0.0229647	0.887,0.875,0.835	0.6,0.63,0.681	0.229
AB	ENSG00000198561	CTNND1	chr11	+	57558856	57559145	57529289	57529518	57561481	57561553	381,521,487	234,355,337	138,226,219	345,548,522	340	65	0	0	0.237,0.219,0.216	0.071,0.073,0.074	0.151
AB	ENSG00000198561	CTNND1	chr11	+	57558856	57559145	57529268	57529591	57561481	57561553	345,484,442	44,77,78	128,195,196	69,116,113	340	65	0	0	0.6,0.546,0.52	0.262,0.243,0.249	0.304
AB	ENSG00000198561	CTNND1	chr11	+	57558963	57559145	57529272	57529518	57561481	57561553	216,300,276	234,355,337	83,140,141	345,548,522	233	65	0	0	0.205,0.191,0.186	0.063,0.067,0.07	0.127
AB	ENSG00000198561	CTNND1	chr11	+	57558965	57559145	57529268	57529518	57561481	57561553	208,282,262	234,355,337	73,126,127	345,548,522	231	65	0	0	0.2,0.183,0.179	0.056,0.061,0.064	0.127
AB	ENSG00000136068	FLNB	chr3	+	58127584	58127623	58124008	58124256	58128376	58128479	197,263,212	77,81,85	208,383,405	3,20,8	64	86	0	0	0.775,0.814,0.77	0.989,0.963,0.986	-0.193
AB	ENSG00000136068	FLNB	chr3	+	58127584	58127656	58124008	58124256	58128376	58128479	335,460,369	77,81,85	343,654,641	3,20,8	130	86	0	0	0.742,0.79,0.742	0.987,0.956,0.981	-0.217
AB	ENSG00000061987	MON2	chr12	+	62959793	62959811	62959016	62959160	62960101	62960230	20,10,13	6,10,15	7,15,14	25,47,35	22	86	4.84e-05	0.0199283	0.929,0.796,0.772	0.523,0.555,0.61	0.27
AB	ENSG00000116641	DOCK7	chr1	-	63010617	63010710	63009326	63009416	63018402	63018572	70,97,110	21,38,32	20,41,31	45,65,54	169	83	0	0	0.621,0.556,0.628	0.179,0.237,0.22	0.39
AB	ENSG00000001497	LAS1L	chrX	-	64753489	64753615	64752440	64752510	64754359	64754634	299,421,384	0,1,1	235,359,385	19,30,48	175	63	0	0	1.0,0.993,0.993	0.817,0.812,0.743	0.205
AB	ENSG00000173442	EHBP1L1	chr11	+	65351062	65351236	65349369	65349436	65351711	65351869	294,357,389	27,26,30	395,695,649	21,15,17	220	60	2.73e-06	0.00138538	0.748,0.789,0.78	0.837,0.927,0.912	-0.12
AB	ENSG00000110719	TCIRG1	chr11	+	67817953	67818131	67817603	67817721	67818207	67818362	261,319,304	2,4,1	204,377,347	47,86,70	250	86	0	0	0.978,0.965,0.991	0.599,0.601,0.63	0.368
AB	ENSG00000132613	MTSS1L	chr16	-	70699368	70699443	70698822	70698999	70708208	70708431	234,361,280	32,49,38	301,508,507	13,25,16	136	86	1.09e-10	1.02e-07	0.822,0.823,0.823	0.936,0.928,0.952	-0.116
AB	ENSG00000133961	NUMB	chr14	-	73745988	73746132	73743653	73744001	73749066	73749213	185,242,276	83,120,103	284,425,482	84,110,116	216	86	4.79e-05	0.0198571	0.47,0.445,0.516	0.574,0.606,0.623	-0.124
AB	ENSG00000182473	EXOC7	chr17	-	74087223	74087316	74085255	74085401	74090494	74090662	220,312,251	64,88,79	141,216,199	80,123,125	172	86	1.53e-07	9.54e-05	0.632,0.639,0.614	0.468,0.468,0.443	0.169
AB	ENSG00000182473	EXOC7	chr17	-	74087223	74087316	74086409	74086478	74090494	74090662	257,345,272	10,20,9	156,240,219	51,66,57	148	62	0	0	0.915,0.878,0.927	0.562,0.604,0.617	0.312
AB	ENSG00000138768	USO1	chr4	+	76716488	76716509	76714842	76715054	76720774	76720885	4,2,0	169,213,220	39,70,77	108,162,155	28	86	0	0	0.068,0.028,0.0	0.526,0.57,0.604	-0.535
AB	ENSG00000185813	PCYT2	chr17	-	79865079	79865133	79864635	79864774	79865429	79865474	7,3,14	27,69,40	42,69,59	41,31,59	47	38	3.91e-09	3.05e-06	0.173,0.034,0.221	0.453,0.643,0.447	-0.372
AB	ENSG00000138674	SEC31A	chr4	-	83782783	83782861	83778841	83778917	83784470	83784545	111,176,133	18,40,26	88,137,140	40,53,51	107	51	9.56e-05	0.0352136	0.746,0.677,0.709	0.512,0.552,0.567	0.167
AB	ENSG00000103168	TAF1C	chr16	-	84218456	84218505	84217302	84217384	84220506	84220662	83,106,89	2,4,0	58,114,139	5,16,16	73	75	9.42e-05	0.0349693	0.977,0.965,1.0	0.923,0.88,0.899	0.08
AB	ENSG00000103168	TAF1C	chr16	-	84218456	84218595	84217302	84217384	84220506	84220595	156,204,168	2,4,0	104,186,225	5,16,16	196	71	1.11e-05	0.00514131	0.966,0.949,1.0	0.883,0.808,0.836	0.129
AB	ENSG00000135341	MAP3K7	chr6	-	91254270	91254351	91246055	91246120	91256976	91257106	28,41,24	27,33,39	33,52,55	10,24,19	120	58	5.81e-05	0.0229647	0.334,0.375,0.229	0.615,0.512,0.583	-0.257
AB	ENSG00000198901	PRC1	chr15	-	91512308	91512350	91509269	91510432	91512676	91512853	96,130,110	122,169,141	48,62,63	139,272,242	70	86	2.69e-14	3.51e-11	0.492,0.486,0.489	0.298,0.219,0.242	0.236
AB	ENSG00000198901	PRC1	chr15	-	91512308	91512350	91509269	91510432	91512753	91512853	48,80,63	67,106,81	30,38,40	104,137,137	70	86	6.87e-09	5.24e-06	0.468,0.481,0.489	0.262,0.254,0.264	0.219
AB	ENSG00000165233	C9orf89	chr9	+	95874160	95874220	95872849	95873003	95874499	95874571	160,256,176	43,74,65	228,380,378	18,27,46	85	65	3.65e-14	4.68e-11	0.74,0.726,0.674	0.906,0.915,0.863	-0.181
AB	ENSG00000120802	TMPO	chr12	+	98938728	98938839	98931252	98931350	98940136	98940225	295,446,366	38,23,40	298,549,461	17,16,13	179	82	7.32e-06	0.00357667	0.781,0.899,0.807	0.889,0.94,0.942	-0.095
AB	ENSG00000171307	ZDHHC16	chr10	+	99213555	99213603	99213286	99213420	99214470	99214556	30,69,42	14,21,23	59,71,77	2,8,10	75	79	9.35e-07	0.000512178	0.693,0.776,0.658	0.969,0.903,0.89	-0.212
AB	ENSG00000137693	YAP1	chr11	+	102080247	102080295	102076623	102076805	102094352	102094483	111,130,117	159,235,241	145,236,270	121,221,184	82	86	4.98e-10	4.18e-07	0.423,0.367,0.337	0.557,0.528,0.606	-0.188
AB	ENSG00000137693	YAP1	chr11	+	102080247	102080295	102076623	102076817	102094352	102094483	83,92,92	32,53,54	98,175,200	23,42,32	82	86	3.7e-07	0.000211254	0.731,0.645,0.641	0.817,0.814,0.868	-0.161
AB	ENSG00000145730	PAM	chr5	+	102309819	102310140	102296861	102296933	102325975	102326105	135,317,191,637	42,58,56	86,714,781,432	75,139,113	372	65	7.54e-14	9.31e-11	0.849,0.838,0.836	0.669,0.65,0.689	0.172
AB	ENSG00000203485	INF2	chr14	+	105181620	105181677	105180539	105181193	105185131	105185940	192,311,264	51,73,85	336,589,546	7,21,16	100	86	0	0	0.764,0.786,0.728	0.976,0.96,0.967	-0.208
AB	ENSG00000203485	INF2	chr14	+	105183899	105183983	105180539	105181193	105185131	105185942	18,14,24	51,73,85	24,47,70	7,21,16	154	86	0	0	0.165,0.097,0.136	0.657,0.556,0.71	-0.508
AB	ENSG00000065613	SLK	chr10	+	105770573	105770666	105767934	105768114	105777917	105778047	56,65,93	58,96,60	152,238,297	12,21,33	172	86	0	0	0.326,0.253,0.437	0.864,0.85,0.818	-0.505
AB	ENSG00000196776	CD47	chr3	-	107769424	107769449	107765925	107766139	107770785	107770817	7,13,12	90,154,126	25,36,43	59,104,109	18	25	3.55e-11	3.54e-08	0.097,0.105,0.117	0.37,0.325,0.354	-0.243
AB	ENSG00000111237	VPS29	chr12	-	110937261	110937351	110933816	110934008	110939853	110939916	66,87,106	51,72,59	54,82,78	122,214,206	136	56	4.44e-16	6.7e-13	0.348,0.332,0.425	0.154,0.136,0.135	0.227
AB	ENSG00000111237	VPS29	chr12	-	110937339	110937351	110933816	110934008	110939853	110939912	73,99,104	51,72,59	60,100,89	122,214,206	5	52	7.77e-16	1.15e-12	0.937,0.935,0.948	0.836,0.829,0.818	0.112
AB	ENSG00000102606	ARHGEF7	chr13	+	111861612	111861693	111857635	111857720	111862218	111862349	0,0,0	32,36,34	7,22,9	24,30,45	140	78	1.45e-07	9.09e-05	0.0,0.0,0.0	0.14,0.29,0.1	-0.177
AB	ENSG00000172965	AC068491.1	chr2	-	112005724	112005818	111965352	111966238	112101637	112101814	61,111,77	11,17,12	61,116,111	2,2,3	172	86	1.72e-06	0.000895542	0.735,0.766,0.762	0.938,0.967,0.949	-0.197
AB	ENSG00000125351	UPF3B	chrX	-	118974608	118974647	118972329	118972490	118975038	118975221	16,19,15	167,225,216	38,50,51	121,189,181	64	86	6.95e-11	6.75e-08	0.114,0.102,0.085	0.297,0.262,0.275	-0.178
AB	ENSG00000130779	CLIP1	chr12	-	122831921	122832026	122825299	122826244	122837272	122837333	12,10,16	39,65,68	6,1,8	65,114,105	145	54	9.06e-06	0.00427501	0.103,0.054,0.081	0.033,0.003,0.028	0.058
AB	ENSG00000196498	NCOR2	chr12	-	124811954	124812179	124810736	124810916	124815390	124815444	368,565,567	56,79,62	511,804,823	37,43,55	258	47	4.17e-07	0.000233994	0.545,0.566,0.625	0.716,0.773,0.732	-0.162
AB	ENSG00000074416	MGLL	chr3	-	127434695	127434773	127429418	127429508	127439895	127440014	1,0,0	101,115,102	12,21,23	91,156,137	139	83	1.58e-10	1.47e-07	0.006,0.0,0.0	0.073,0.074,0.091	-0.077
AB	ENSG00000084234	APLP2	chr11	+	129993506	129993674	129992199	129992408	129996594	129996725	236,433,342,793	135,919,471,764	424,765,906,806	73,612,811,282	240	86	0	0	0.384,0.38,0.362	0.674,0.648,0.655	-0.284
AB	ENSG00000107263	RAPGEF1	chr9	-	134479347	134479440	134477447	134477536	134497182	134497225	1,11,8	49,61,55	12,47,34	40,72,64	118	32	9.65e-08	6.36e-05	0.006,0.047,0.038	0.075,0.15,0.126	-0.087
AB	ENSG00000109458	GAB1	chr4	+	144355240	144355321	144354643	144354869	144359151	144359194	9,4,6	27,33,40	21,27,21	22,27,30	98	36	6.71e-07	0.00037051	0.109,0.043,0.052	0.26,0.269,0.205	-0.177
AB	ENSG00000180900	SCRIB	chr8	-	144889721	144889784	144889093	144889183	144890778	144891195	114,180,213	131,135,163	30,28,41	229,400,386	109	83	0	0	0.399,0.504,0.499	0.091,0.051,0.075	0.395
AB	ENSG00000180900	SCRIB	chr8	-	144889721	144889784	144889093	144889183	144891720	144891888	66,95,106	0,0,0	14,14,23	5,8,6	109	83	1.85e-12	2.1e-09	1.0,1.0,1.0	0.681,0.571,0.745	0.334
AB	ENSG00000178209	PLEC	chr8	-	144996671	145000052	144989320	144996563	145000951	145001050	139,671,689,515,853	95,137,125	143,552,583,024,497	68,116,118	3453	86	1.91e-05	0.00839017	0.785,0.754,0.76	0.84,0.847,0.838	-0.075
AB	ENSG00000102181	CD99L2	chrX	-	149996778	149998077	149984479	149984551	149999703	149999766	40,41,31	11,26,21	101,169,134	5,3,4	1320	35	1.55e-15	2.15e-12	0.088,0.04,0.038	0.349,0.599,0.47	-0.417
AB	ENSG00000143367	TUFT1	chr1	+	151534566	151534641	151512809	151512902	151535060	151535162	29,21,31	44,89,47	52,95,124	33,40,53	136	86	3.42e-10	3.01e-07	0.294,0.13,0.294	0.499,0.6,0.597	-0.326
AB	ENSG00000152601	MBNL1	chr3	+	152164492	152164546	152163070	152163328	152165408	152165562	139,184,167	130,189,160	152,288,254	75,112,142	94	86	1.16e-08	8.68e-06	0.494,0.471,0.488	0.65,0.702,0.621	-0.173
AB	ENSG00000196154	S100A4	chr1	-	153517945	153517994	153517129	153517285	153518228	153518278	131,219,150	90,914,151,073	45,75,94	113,817,461,986	42	43	0	0	0.129,0.137,0.125	0.039,0.042,0.046	0.088
AB	ENSG00000196924	FLNA	chrX	-	153585618	153585642	153583192	153583440	153585801	153585991	388,517,405	410,602,470	327,496,507	645,889,903	34	86	3.93e-07	0.000222286	0.705,0.685,0.685	0.562,0.585,0.587	0.114
AB	ENSG00000143537	ADAM15	chr1	+	155033890	155033965	155033238	155033308	155034720	155034845	9,21,12	401,474,427	78,100,119	331,524,540	113	63	0	0	0.012,0.024,0.015	0.116,0.096,0.109	-0.09
AB	ENSG00000143537	ADAM15	chr1	+	155033893	155033965	155033238	155033308	155034720	155034845	8,15,13	401,474,427	78,93,94	331,524,540	107	63	0	0	0.012,0.018,0.018	0.122,0.095,0.093	-0.087
AB	ENSG00000143537	ADAM15	chr1	+	155034051	155034122	155033893	155033965	155034720	155034845	10,21,14	2,6,6	27,23,36	49,61,66	107	65	4.46e-08	3.12e-05	0.752,0.68,0.586	0.251,0.186,0.249	0.444
AB	ENSG00000143537	ADAM15	chr1	+	155034379	155034451	155033238	155033308	155034720	155034845	35,45,48	401,474,427	135,251,219	331,524,540	107	63	0	0	0.049,0.053,0.062	0.194,0.22,0.193	-0.148
AB	ENSG00000143537	ADAM15	chr1	+	155034379	155034593	155033890	155033965	155034720	155034845	50,83,94	2,6,6	49,99,82	49,61,66	268	68	0	0	0.864,0.778,0.799	0.202,0.292,0.24	0.569
AB	ENSG00000091409	ITGA6	chr2	+	173366499	173366629	173362702	173362828	173368818	173371181	174,317,237	155,219,179	484,737,832	83,126,138	202	86	0	0	0.323,0.381,0.36	0.713,0.713,0.72	-0.361
AB	ENSG00000116191	RALGPS2	chr1	+	178861364	178861442	178858776	178858831	178863053	178863159	49,80,49	28,56,29	95,171,179	8,10,12	104	48	0	0	0.447,0.397,0.438	0.846,0.888,0.873	-0.442
AB	ENSG00000152492	CCDC50	chr3	+	191092850	191093378	191087707	191087825	191097947	191098063	91,107,92	85,133,109	339,599,503	22,48,58	600	86	0	0	0.133,0.103,0.108	0.688,0.641,0.554	-0.513
AB	ENSG00000128641	MYO1B	chr2	+	192265474	192265561	192265107	192265194	192272840	192272915	142,214,164	26,43,23	71,105,87	86,138,134	136	62	0	0	0.713,0.694,0.765	0.273,0.258,0.228	0.471
AB	ENSG00000128641	MYO1B	chr2	+	192267357	192267444	192265107	192265194	192272840	192272915	122,182,157	26,43,23	70,123,96	86,138,134	136	62	0	0	0.681,0.659,0.757	0.271,0.289,0.246	0.43
AB	ENSG00000196141	SPATS2L	chr2	+	201248589	201248740	201242863	201243094	201253945	201254006	125,142,134	175,214,201	111,184,158	255,407,384	191	54	0.000136373	0.0482411	0.168,0.158,0.159	0.11,0.113,0.104	0.053
AB	ENSG00000117335	CD46	chr1	+	207963597	207963690	207959000	207959027	207966863	207967218	377,673,586	155,213,250	282,434,428	202,364,310	106	20	4.08e-11	4.02e-08	0.315,0.373,0.307	0.208,0.184,0.207	0.132
AB	ENSG00000154380	ENAH	chr1	-	225692692	225692755	225688693	225688772	225695652	225695719	75,123,98	47,61,42	112,155,166	15,25,29	72	46	4.72e-10	4.01e-07	0.505,0.563,0.599	0.827,0.798,0.785	-0.248
AB	ENSG00000115648	MLPH	chr2	+	238443206	238443290	238436019	238436159	238448990	238449176	183,249,239	109,150,129	60,82,90	201,351,356	154	86	0	0	0.484,0.481,0.509	0.143,0.115,0.124	0.364
BC	ENSG00000164144	ARFIP1	chr4	+	153791904	153792000	153784757	153784866	153793603	153793716	56,98,87	80,111,85	85,149,180	56,93,97	172	86	8.41e-06	0.004022	0.259,0.306,0.339	0.431,0.445,0.481	-0.151
BC	ENSG00000115414	FN1	chr2	-	216257653	216257926	216256354	216256537	216259250	216259442	82,711,641,076	255,271,259	538,839,864	376,628,574	345	86	0	0	0.447,0.517,0.509	0.263,0.25,0.273	0.229
B	ENSG00000028310	BRD9	chr5	-	868721	868919	865528	865696	870587	870668	47,74,88	99,125,103	82,149,117	90,122,97	258	74	0.000100051	0.0361457	0.12,0.145,0.197	0.207,0.259,0.257	-0.087
B	ENSG00000101365	IDH3B	chr20	-	2640713	2640822	2640344	2640439	2640908	2640955	448,553,571	0,1,0	443,706,756	18,14,18	135	40	7.11e-10	5.89e-07	1.0,0.994,1.0	0.879,0.937,0.926	0.084
B	ENSG00000223756	TSSC2	chr11	+	3418346	3418636	3405396	3405514	3422988	3423097	249,360,307	5,15,10	255,404,447	0,2,5	362	86	6.61e-05	0.0257864	0.922,0.851,0.879	1.0,0.98,0.955	-0.094
B	ENSG00000134317	GRHL1	chr2	+	10102583	10102660	10101174	10101565	10104014	10104171	20,29,26	19,22,13	71,101,106	7,21,16	140	86	1.1e-07	7.11e-05	0.393,0.447,0.551	0.862,0.747,0.803	-0.34
B	ENSG00000177674	AGTRAP	chr1	+	11808471	11808646	11807496	11807602	11810133	11810545	292,450,411	0,0,1	298,430,495	8,11,16	247	86	1.4e-07	8.87e-05	1.0,1.0,0.993	0.928,0.932,0.915	0.073
B	ENSG00000177674	AGTRAP	chr1	+	11808471	11808667	11807568	11807602	11810133	11810635	380,583,530	0,0,1	392,602,651	8,11,16	209	27	3.22e-07	0.000185479	1.0,1.0,0.986	0.864,0.876,0.84	0.135
B	ENSG00000111731	KIAA0528	chr12	-	22671973	22672173	22671029	22671071	22676359	22676558	16,14,7	39,57,49	17,23,19	13,44,23	221	35	5.14e-05	0.0209814	0.061,0.037,0.022	0.172,0.076,0.116	-0.081
B	ENSG00000122591	FAM126A	chr7	-	22986570	22986866	22984127	22985782	22999874	23000034	353,534,487	30,40,25	265,433,464	36,81,90	368	86	1.13e-08	8.53e-06	0.733,0.757,0.82	0.632,0.555,0.546	0.192
B	ENSG00000122591	FAM126A	chr7	-	22986651	22986866	22985601	22985782	22999874	23000034	215,317,269	30,40,25	145,267,275	36,81,90	287	86	6.31e-09	4.87e-06	0.682,0.704,0.763	0.547,0.497,0.478	0.209
B	ENSG00000136754	ABI1	chr10	-	27044583	27044670	27040526	27040712	27047990	27048167	120,160,160	15,16,26	112,173,177	45,58,65	160	86	1.74e-08	1.26e-05	0.811,0.843,0.768	0.572,0.616,0.594	0.213
B	ENSG00000186575	NF2	chr22	+	30078967	30079053	30077427	30077590	30090740	30090945	32,39,38	22,36,22	51,55,70	9,2,13	158	86	1.09e-07	7.11e-05	0.442,0.371,0.485	0.755,0.937,0.746	-0.38
B	ENSG00000108278	ZNHIT3	chr17	+	34842778	34842810	34842478	34842629	34848656	34848743	200,295,243	28,66,35	176,322,317	9,33,15	44	80	9.59e-07	0.000521275	0.929,0.89,0.927	0.973,0.947,0.975	-0.05
B	ENSG00000026508	CD44	chr11	+	35218292	35218421	35211381	35211612	35229651	35229756	8,7,7	58,116,85	25,53,34	110,155,154	201	86	1.1e-05	0.00513746	0.056,0.025,0.034	0.089,0.128,0.086	-0.063
B	ENSG00000026508	CD44	chr11	+	35219667	35219793	35211381	35211612	35229651	35229753	28,35,42	58,116,85	93,150,140	110,155,154	198	86	5.39e-07	0.000299894	0.173,0.116,0.177	0.269,0.296,0.283	-0.127
B	ENSG00000026508	CD44	chr11	+	35227658	35227790	35219667	35219793	35229651	35229753	24,31,30	14,12,16	134,214,178	13,19,16	204	86	2.82e-10	2.52e-07	0.42,0.521,0.441	0.813,0.826,0.824	-0.36
B	ENSG00000105699	LSR	chr19	+	35753448	35753595	35752827	35752884	35757261	35757435	412,525,536	1,6,1	329,580,546	7,16,16	183	50	2.62e-05	0.0111191	0.991,0.96,0.993	0.928,0.908,0.903	0.068
B	ENSG00000100320	RBFOX2	chr22	-	36152151	36152191	36142519	36142608	36155934	36156067	50,72,47	19,24,15	39,48,43	32,56,36	62	82	3.67e-06	0.00184445	0.777,0.799,0.806	0.617,0.531,0.612	0.207
B	ENSG00000117000	RLF	chr1	+	40667599	40667688	40661303	40661436	40668083	40668189	6,4,4	46,64,46	16,15,22	50,49,46	164	86	1.85e-05	0.00815169	0.064,0.032,0.044	0.144,0.138,0.201	-0.114
B	ENSG00000141349	G6PC3	chr17	+	42152336	42152455	42152047	42152138	42152677	42152819	221,399,280	19,25,27	195,323,357	27,72,54	189	84	1.76e-05	0.0078807	0.838,0.876,0.822	0.762,0.666,0.746	0.121
B	ENSG00000079385	CEACAM1	chr19	-	43015727	43015780	43015040	43015072	43016501	43016631	6,8,11	3,3,5	2,0,1	16,33,27	46	25	1.51e-12	1.74e-09	0.521,0.592,0.545	0.064,0.0,0.02	0.525
B	ENSG00000112715	VEGFA	chr6	+	43748468	43748522	43746625	43746655	43749692	43749824	3,7,4	77,121,125	20,39,29	96,119,147	47	23	1.62e-09	1.29e-06	0.019,0.028,0.015	0.093,0.138,0.088	-0.086
B	ENSG00000142949	PTPRF	chr1	+	44069281	44069860	44069086	44069204	44070573	44070671	193,627,392,525	18,29,25	253,843,454,222	7,4,4	651	86	4.75e-14	5.98e-11	0.934,0.926,0.93	0.98,0.993,0.993	-0.059
B	ENSG00000049283	EPN3	chr17	+	48616244	48616325	48615439	48615558	48616547	48616676	50,64,60	26,28,27	86,122,134	11,13,5	148	86	2.34e-11	2.41e-08	0.528,0.57,0.564	0.82,0.845,0.94	-0.314
B	ENSG00000063176	SPHK2	chr19	+	49131937	49132983	49131418	49131534	49133690	49133973	314,365,392	1,0,0	216,370,410	12,8,6	1118	86	3.09e-05	0.01294	0.96,1.0,1.0	0.581,0.781,0.84	0.253
B	ENSG00000104870	FCGRT	chr19	+	50028713	50028830	50027763	50028033	50029266	50029685	274,357,357	11,9,18	191,330,318	21,34,21	189	86	9.59e-05	0.0352136	0.919,0.948,0.9	0.805,0.815,0.873	0.091
B	ENSG00000064787	BCAS1	chr20	-	52573970	52574036	52569970	52570234	52583444	52583612	6,17,18	8,6,6	31,41,43	1,3,0	118	86	2.47e-05	0.010546	0.353,0.674,0.686	0.958,0.909,1.0	-0.385
B	ENSG00000092841	MYL6	chr12	+	56554409	56554454	56554026	56554104	56555170	56555359	415,516,474	190,524,772,288	57,510,521,006	155,025,972,533	61	71	7.08e-12	7.75e-09	0.202,0.195,0.194	0.302,0.32,0.316	-0.116
B	ENSG00000136068	FLNB	chr3	+	58117653	58117746	58116467	58116635	58118534	58118658	125,224,148	192,218,189	116,151,149	215,311,364	172	86	1.17e-05	0.00537916	0.246,0.339,0.281	0.212,0.195,0.17	0.096
B	ENSG00000149657	LSM14B	chr20	+	60705274	60705352	60704840	60705008	60705585	60705747	220,368,270	9,18,15	209,400,417	33,44,53	142	86	1.5e-06	0.000796487	0.937,0.925,0.916	0.793,0.846,0.827	0.104
B	ENSG00000171703	TCEA2	chr20	+	62699399	62699487	62698267	62698373	62700713	62700844	160,235,181	0,0,0	148,225,226	3,14,10	162	86	1.71e-06	0.000895542	1.0,1.0,1.0	0.963,0.895,0.923	0.073
B	ENSG00000072518	MARK2	chr11	+	63673559	63673586	63672257	63672515	63676348	63677051	3,3,1	16,20,21	7,17,15	9,11,23	40	86	6.43e-05	0.0252377	0.287,0.244,0.093	0.626,0.769,0.584	-0.452
B	ENSG00000133315	MACROD1	chr11	-	63766309	63766344	63766031	63766159	63766426	63766694	51,59,57	9,9,18	52,96,76	2,2,8	56	86	9.2e-05	0.034525	0.897,0.91,0.829	0.976,0.987,0.936	-0.088
B	ENSG00000085733	CTTN	chr11	+	70267575	70267686	70266505	70266616	70269045	70269101	604,837,727	43,66,37	59,210,311,049	81,105,113	146	49	9.73e-05	0.0355211	0.825,0.81,0.868	0.71,0.767,0.757	0.09
B	ENSG00000132470	ITGB4	chr17	+	73735752	73735786	73733402	73733525	73735960	73736152	84,126,116	10,4,1	123,193,211	40,44,80	54	86	1.48e-13	1.8e-10	0.93,0.98,0.995	0.83,0.875,0.808	0.131
B	ENSG00000050820	BCAR1	chr16	-	75270725	75270896	75268786	75269884	75271080	75271242	217,241,243	8,8,9	205,387,335	4,2,0	243	86	0.000129016	0.0458776	0.906,0.914,0.905	0.948,0.986,1.0	-0.07
B	ENSG00000141524	TMC6	chr17	-	76117636	76117792	76117093	76117245	76118685	76118830	247,392,265	2,1,2	276,479,522	12,18,19	228	86	6.9e-06	0.00339563	0.979,0.993,0.98	0.897,0.909,0.912	0.078
B	ENSG00000136153	LMO7	chr13	+	76379614	76379896	76378424	76378677	76391296	76391414	28,33,23	20,25,15	21,33,43	45,60,59	354	86	9.86e-05	0.0357958	0.254,0.243,0.271	0.102,0.118,0.15	0.133
B	ENSG00000136153	LMO7	chr13	+	76383289	76383319	76378424	76378677	76391296	76391414	93,119,111	20,25,15	90,133,115	45,60,59	46	86	3.19e-07	0.000185088	0.897,0.899,0.933	0.789,0.806,0.785	0.116
B	ENSG00000141759	TXNL4A	chr18	-	77736717	77736787	77733406	77733856	77737597	77737701	26,23,19	436,623,487	52,81,79	344,617,656	126	86	1.59e-11	1.67e-08	0.039,0.025,0.026	0.094,0.082,0.076	-0.054
B	ENSG00000141759	TXNL4A	chr18	-	77736717	77736787	77733406	77733856	77748239	77748518	18,14,13	39,45,41	33,54,53	22,43,46	126	86	4.64e-08	3.22e-05	0.24,0.175,0.178	0.506,0.462,0.44	-0.272
B	ENSG00000173821	RNF213	chr17	+	78252562	78252709	78247039	78247203	78261613	78262162	20,33,39	58,76,57	81,118,116	46,76,88	219	86	2.55e-10	2.31e-07	0.119,0.146,0.212	0.409,0.379,0.341	-0.217
B	ENSG00000175866	BAIAP2	chr17	+	79084713	79084759	79082274	79082309	79089569	79091232	17,14,10	31,32,29	35,52,51	13,34,29	39	28	1.12e-07	7.17e-05	0.282,0.239,0.198	0.659,0.523,0.558	-0.34
B	ENSG00000117114	LPHN2	chr1	+	82418670	82418709	82417640	82417826	82421560	82421744	70,94,71	85,69,95	26,47,57	72,106,116	64	86	7.27e-05	0.0282125	0.525,0.647,0.501	0.327,0.373,0.398	0.192
B	ENSG00000198901	PRC1	chr15	-	91512308	91512350	91509694	91509883	91512676	91512853	55,63,62	12,13,13	28,36,31	11,24,32	70	86	8.65e-05	0.0330241	0.849,0.856,0.854	0.758,0.648,0.543	0.203
B	ENSG00000120802	TMPO	chr12	+	98938219	98938315	98931252	98931350	98940136	98940225	6,8,5	38,23,40	9,13,16	17,16,13	168	82	5.2e-05	0.0209814	0.072,0.145,0.058	0.205,0.284,0.375	-0.196
B	ENSG00000196776	CD47	chr3	-	107768465	107768498	107765927	107766139	107769424	107769449	46,66,53	7,13,11	58,65,81	25,32,41	26	18	0.000140718	0.0495204	0.82,0.779,0.769	0.616,0.584,0.578	0.197
B	ENSG00000196776	CD47	chr3	-	107769424	107769449	107765925	107766139	107776323	107776416	7,13,11	108,160,121	25,34,41	101,150,140	36	86	3.11e-07	0.000183819	0.134,0.163,0.178	0.372,0.351,0.412	-0.22
B	ENSG00000111237	VPS29	chr12	-	110936624	110936664	110933816	110934008	110939853	110939883	19,23,23	51,72,59	15,27,36	122,214,206	33	23	8.14e-06	0.00392303	0.206,0.182,0.214	0.079,0.081,0.109	0.111
B	ENSG00000066468	FGFR2	chr10	-	123276832	123276977	123274636	123274833	123278195	123278343	8,7,8	2,5,6	0,3,1	14,13,12	217	86	1.41e-05	0.0064045	0.613,0.357,0.346	0.0,0.084,0.032	0.4
B	ENSG00000134955	SLC37A2	chr11	+	124956099	124956156	124955849	124955914	124958014	124959131	2,4,1	3,11,8	13,15,15	1,0,1	72	58	4.75e-08	3.26e-05	0.349,0.227,0.091	0.913,1.0,0.924	-0.723
B	ENSG00000107938	C10orf137	chr10	+	127417571	127417673	127414250	127414407	127417926	127418048	33,35,39	19,17,25	46,71,84	7,16,13	174	86	7.92e-06	0.00384033	0.462,0.504,0.435	0.765,0.687,0.762	-0.271
B	ENSG00000135525	MAP7	chr6	-	136704808	136704919	136698892	136699006	136709530	136709648	86,150,117	2,5,10	75,134,158	17,19,24	183	86	5.41e-05	0.021596	0.953,0.934,0.846	0.675,0.768,0.756	0.178
B	ENSG00000109654	TRIM2	chr4	+	154191486	154191671	154125597	154125712	154197044	154197420	251,365,368	4,13,11	336,512,551	0,5,4	257	86	0.000103224	0.0370945	0.955,0.904,0.918	1.0,0.972,0.979	-0.058
B	ENSG00000197965	MPZL1	chr1	+	167745300	167745403	167742472	167742605	167757056	167757990	392,601,389	26,30,21	374,588,636	4,17,16	175	86	5.19e-05	0.0209814	0.881,0.908,0.901	0.979,0.944,0.951	-0.061
B	ENSG00000130396	MLLT4	chr6	+	168314082	168314103	168311963	168312169	168314847	168314993	7,6,6	94,131,99	16,20,23	57,132,85	28	86	1.55e-05	0.00695535	0.186,0.123,0.157	0.463,0.318,0.454	-0.256

## Sheet: QKI.KD
Label	GeneID	geneSymbol	chr	strand	exonStart_0base	exonEnd	firstFlankingES	firstFlankingEE	secondFlankingES	secondFlankingEE	IC_KD	SC_KD	IC_CTRL	SC_CTRL	IncFormLen	SkipFormLen	P-Value	FDR	PSI_KD	PSI_CTRL	meanDeltaPSI
ABC	ENSG00000171603	CLSTN1	chr1	-	9797555	9797612	9795942	9796100	9801151	9801314	77,202	40,81	108,305	8,5	78	35	0	0	0.463,0.528	0.858,0.965	-0.416
ABC	ENSG00000133030	MPRIP	chr17	+	17083920	17083983	17083316	17083402	17088136	17088874	64,89	45,65	122,190	20,46	84	35	1.91e-08	1.53e-05	0.372,0.363	0.718,0.632	-0.308
ABC	ENSG00000137177	KIF13A	chr6	-	17771344	17771449	17764385	17765177	17772138	17772290	30,60	5,13	12,23	11,26	126	35	4.85e-06	0.0023946	0.625,0.562	0.233,0.197	0.379
ABC	ENSG00000104067	TJP1	chr15	-	30011980	30012220	30010469	30011342	30012561	30012912	13,43	24,37	34,105	17,33	261	35	0.000107986	0.0403666	0.068,0.135	0.211,0.299	-0.153
ABC	ENSG00000008294	SPAG9	chr17	-	49053223	49053262	49052131	49052308	49054468	49054582	22,32	30,49	21,70	8,23	64	35	5.32e-07	0.000323583	0.286,0.263	0.589,0.625	-0.333
ABC	ENSG00000090989	EXOC1	chr4	+	56755053	56755098	56749988	56750094	56756388	56756552	26,41	6,5	2,9	22,18	70	35	5.17e-10	5.88e-07	0.684,0.804	0.043,0.2	0.623
ABC	ENSG00000198561	CTNND1	chr11	+	57583386	57583473	57582865	57582972	57583768	57586650	15,22	69,123	0,2	118,109	108	35	1.93e-08	1.53e-05	0.066,0.055	0.0,0.006	0.057
ABC	ENSG00000163681	SLMAP	chr3	+	57911571	57911661	57908615	57908750	57913022	57913674	10,14	7,29	19,71	0,0	111	35	6.08e-13	9.95e-10	0.311,0.132	1.0,1.0	-0.778
ABC	ENSG00000024526	DEPDC1	chr1	-	68947728	68948580	68947122	68947295	68949632	68949773	240,811	1,5	71,398	4,32	873	35	1.38e-10	1.72e-07	0.906,0.867	0.416,0.333	0.512
ABC	ENSG00000138326	RPS24	chr10	+	79799958	79799983	79796951	79797062	79800372	79800471	73,66	1896,1858	223,190	1566,1283	36	35	0	0	0.036,0.033	0.122,0.126	-0.089
ABC	ENSG00000138119	MYOF	chr10	-	95152673	95152712	95148786	95148911	95155898	95155981	17,30	24,43	33,84	2,2	64	35	0	0	0.279,0.276	0.9,0.958	-0.651
ABC	ENSG00000197694	SPTAN1	chr9	+	131355261	131355321	131353755	131353904	131356453	131356652	273,478	23,38	141,222	59,112	81	35	0	0	0.837,0.845	0.508,0.461	0.356
ABC	ENSG00000152952	PLOD2	chr3	-	145795648	145795711	145794568	145794682	145796902	145797044	135,520	39,130	208,917	19,82	84	35	1.13e-09	1.19e-06	0.591,0.625	0.82,0.823	-0.213
ABC	ENSG00000117143	UAP1	chr1	+	162562521	162562572	162560112	162560301	162567581	162567648	6,20	66,109	40,89	72,75	72	35	1.01e-08	9.77e-06	0.042,0.082	0.213,0.366	-0.227
BC	ENSG00000164144	ARFIP1	chr4	+	153791904	153792000	153784757	153784866	153793603	153793716	2,3	12,37	10,27	4,24	117	35	1.8e-06	0.000940599	0.047,0.024	0.428,0.252	-0.304
BC	ENSG00000115414	FN1	chr2	-	216257653	216257926	216256354	216256537	216259250	216259442	2493,2475	549,281	1081,927	811,455	294	35	1.83e-11	2.39e-08	0.351,0.512	0.137,0.195	0.265
CA	ENSG00000196526	AFAP1	chr4	-	7783102	7783354	7780488	7780603	7787920	7788038	11,22	5,13	5,4	7,44	273	35	3.32e-07	0.000222845	0.22,0.178	0.084,0.012	0.151
CA	ENSG00000171603	CLSTN1	chr1	-	9816538	9816568	9815171	9815367	9833329	9833452	1,8	23,104	18,40	9,54	46	35	1.13e-08	1.06e-05	0.032,0.055	0.603,0.36	-0.438
CA	ENSG00000123130	ACOT9	chrX	-	23752457	23752484	23751288	23751334	23754035	23754133	16,56	29,53	24,95	5,9	40	35	9.48e-10	1.03e-06	0.326,0.48	0.808,0.902	-0.452
CA	ENSG00000196535	MYO18A	chr17	-	27412621	27412666	27409333	27409456	27413455	27413595	9,23	50,28	33,72	13,7	70	35	1.23e-06	0.000668582	0.083,0.291	0.559,0.837	-0.511
CA	ENSG00000093167	LRRFIP2	chr3	-	37132957	37133029	37125135	37125297	37136282	37136399	48,43	13,30	82,144	2,7	93	35	1.22e-07	8.66e-05	0.582,0.35	0.939,0.886	-0.447
CA	ENSG00000064042	LIMCH1	chr4	+	41640948	41640984	41621204	41621457	41646516	41646643	4,12	24,18	32,48	4,1	58	35	1.73e-11	2.39e-08	0.091,0.287	0.828,0.967	-0.708
CA	ENSG00000100503	NIN	chr14	-	51223209	51225348	51221459	51221585	51226574	51227077	263,249	20,31	1266,2338	5,5	2160	35	0	0	0.176,0.115	0.804,0.883	-0.698
CA	ENSG00000140262	TCF12	chr15	+	57544618	57544690	57543547	57543621	57545459	57545666	21,20	13,43	2,5	23,48	93	35	5.11e-05	0.0208957	0.378,0.149	0.032,0.038	0.229
CA	ENSG00000134444	KIAA1468	chr18	+	59947006	59947089	59942606	59942706	59947592	59947675	10,20	4,12	19,42	0,1	104	35	2.46e-05	0.0107295	0.457,0.359	1.0,0.934	-0.559
CA	ENSG00000171634	BPTF	chr17	+	65871671	65871860	65870932	65871136	65882243	65882432	38,51	14,22	75,154	4,9	210	35	1.84e-08	1.53e-05	0.311,0.279	0.758,0.74	-0.454
CA	ENSG00000138326	RPS24	chr10	+	79799961	79799983	79796951	79797062	79800372	79800428	173,122	1896,1858	468,436	1566,1283	30	35	0	0	0.096,0.071	0.259,0.284	-0.188
CA	ENSG00000117114	LPHN2	chr1	+	82452584	82452713	82450942	82451039	82456074	82457052	35,97	5,6	0,2	11,38	150	35	0	0	0.62,0.79	0.0,0.012	0.699
CA	ENSG00000170776	AKAP13	chr15	+	86201767	86201821	86198647	86199018	86207793	86207986	1,6	10,21	15,20	5,3	75	35	5.2e-07	0.000323583	0.045,0.118	0.583,0.757	-0.588
CA	ENSG00000153113	CAST	chr5	+	96062497	96062563	96058342	96058402	96063192	96063234	5,11	37,142	23,98	21,136	87	35	7.37e-14	1.29e-10	0.052,0.03	0.306,0.225	-0.225
CA	ENSG00000075413	MARK3	chr14	+	103964838	103964865	103958113	103958371	103969218	103969589	3,2	9,59	3,29	3,16	40	35	1.07e-06	0.000595522	0.226,0.029	0.467,0.613	-0.413
CA	ENSG00000075413	MARK3	chr14	+	103966492	103966537	103958113	103958371	103969218	103969619	4,17	9,59	18,33	3,16	70	35	2.17e-06	0.0010938	0.182,0.126	0.75,0.508	-0.475
CA	ENSG00000148700	ADD3	chr10	+	111892062	111892158	111890120	111890244	111893083	111893969	52,226	1,6	4,27	4,96	117	35	0	0	0.94,0.918	0.23,0.078	0.775
CA	ENSG00000107679	PLEKHA1	chr10	+	124187791	124187832	124186457	124186547	124189139	124191861	0,5	12,9	16,15	2,1	68	35	1.04e-06	0.000592203	0.0,0.222	0.805,0.885	-0.734
CA	ENSG00000107679	PLEKHA1	chr10	+	124187791	124187936	124186457	124186547	124189139	124189638	1,7	12,9	12,21	2,1	166	35	9.37e-06	0.00437766	0.017,0.141	0.559,0.816	-0.609
CA	ENSG00000197694	SPTAN1	chr9	+	131390203	131390221	131389664	131389777	131392599	131392654	99,114	18,20	104,132	3,7	22	35	9.42e-05	0.0357136	0.897,0.901	0.982,0.968	-0.076
CA	ENSG00000117868	ESYT2	chr7	-	158545471	158545534	158542339	158542414	158552176	158552272	44,194	13,54	2,27	17,118	84	35	0	0	0.585,0.6	0.047,0.087	0.526
C	ENSG00000082805	ERC1	chr12	+	1221380	1221464	1219357	1219513	1225031	1225199	16,26	12,17	32,89	6,5	105	35	4.09e-05	0.0170005	0.308,0.338	0.64,0.856	-0.425
C	ENSG00000165629	ATP5C1	chr10	+	7848936	7848973	7844720	7844817	7849621	7849764	72,372	0,5	69,313	2,45	60	35	2.16e-06	0.0010938	1.0,0.977	0.953,0.802	0.111
C	ENSG00000166579	NDEL1	chr17	+	8366637	8366672	8363326	8363478	8370247	8370976	2,6	18,27	16,19	13,13	56	35	1.07e-05	0.0048282	0.065,0.122	0.435,0.477	-0.362
C	ENSG00000144674	GOLGA4	chr3	+	37402733	37402796	37396591	37396678	37407570	37408242	49,69	1,6	25,31	11,23	84	35	6.12e-07	0.000364101	0.953,0.827	0.486,0.36	0.467
C	ENSG00000077782	FGFR1	chr8	-	38287199	38287466	38285863	38285953	38314873	38315052	157,172	11,23	53,41	13,37	288	35	6.25e-05	0.0247811	0.634,0.476	0.331,0.119	0.33
C	ENSG00000147044	CASK	chrX	-	41414852	41414888	41412971	41413168	41416284	41416353	2,13	7,22	13,25	1,5	58	35	9.08e-06	0.00432119	0.147,0.263	0.887,0.751	-0.614
C	ENSG00000132780	NASP	chr1	+	46072992	46074009	46072153	46072263	46078840	46078920	417,591	76,384	631,1400	49,315	1038	35	6.46e-05	0.0252225	0.156,0.049	0.303,0.13	-0.114
C	ENSG00000160310	PRMT2	chr21	+	48056350	48056459	48055078	48055675	48056807	48056902	17,59	30,69	28,109	17,51	130	35	5.7e-05	0.0229625	0.132,0.187	0.307,0.365	-0.176
C	ENSG00000100241	SBF1	chr22	-	50895462	50895540	50894920	50895102	50897683	50897821	15,10	24,25	49,40	4,8	99	35	4.34e-10	5.16e-07	0.181,0.124	0.812,0.639	-0.573
C	ENSG00000151914	DST	chr6	-	56327843	56327954	56324928	56325052	56328362	56328562	87,114	6,21	133,313	0,1	132	35	2.62e-08	2.02e-05	0.794,0.59	1.0,0.988	-0.302
C	ENSG00000151914	DST	chr6	-	56333779	56333797	56330875	56330993	56334680	56334755	11,15	48,29	29,54	5,2	22	35	1.03e-14	2.25e-11	0.267,0.451	0.902,0.977	-0.581
C	ENSG00000140416	TPM1	chr15	+	63353396	63353472	63353067	63353138	63353911	63353987	826,982	6,9	752,799	35,61	97	35	2.07e-14	3.86e-11	0.98,0.975	0.886,0.825	0.122
C	ENSG00000140416	TPM1	chr15	+	63353911	63353987	63353396	63353472	63354413	63354476	50,59	529,634	126,161	437,491	97	35	1.64e-14	3.31e-11	0.033,0.032	0.094,0.106	-0.068
C	ENSG00000112851	ERBB2IP	chr5	+	65364704	65364848	65349233	65350779	65370851	65371058	46,86	19,62	8,13	7,51	165	35	0.000133825	0.0493211	0.339,0.227	0.195,0.051	0.16
C	ENSG00000112851	ERBB2IP	chr5	+	65370851	65371058	65349233	65350779	65372143	65372236	200,372	3,6	110,288	11,52	228	35	2.67e-09	2.68e-06	0.911,0.905	0.606,0.46	0.375
C	ENSG00000133961	NUMB	chr14	-	73783097	73783130	73763918	73763993	73789837	73789912	1,5	13,35	8,24	5,26	52	35	3.99e-05	0.0168589	0.049,0.088	0.519,0.383	-0.383
C	ENSG00000137501	SYTL2	chr11	-	85428525	85428573	85425455	85425550	85429832	85430193	2,5	3,10	13,18	0,1	70	35	1.05e-05	0.0048282	0.25,0.2	1.0,0.9	-0.725
C	ENSG00000073921	PICALM	chr11	-	85689112	85689136	85687665	85687725	85692171	85692271	14,16	35,78	72,92	22,24	34	35	0	0	0.292,0.174	0.771,0.798	-0.551
C	ENSG00000073921	PICALM	chr11	-	85701292	85701421	85694908	85695016	85707868	85707972	77,234	20,50	31,134	53,73	150	35	1.39e-06	0.000744115	0.473,0.522	0.12,0.3	0.287
C	ENSG00000073921	PICALM	chr11	-	85701292	85701442	85694908	85695016	85707868	85707972	116,374	20,50	63,200	53,73	171	35	7.23e-07	0.000420269	0.543,0.605	0.196,0.359	0.297
C	ENSG00000153113	CAST	chr5	+	96062457	96062563	96058342	96058402	96063192	96063234	1,7	37,142	8,71	21,136	127	35	4.49e-12	6.52e-09	0.007,0.013	0.095,0.126	-0.101
C	ENSG00000071054	MAP4K4	chr2	+	102477286	102477448	102476197	102476326	102481391	102481498	69,112	15,19	37,51	33,38	183	35	2.85e-08	2.13e-05	0.468,0.53	0.177,0.204	0.308
C	ENSG00000125354	SEPT6	chrX	-	118759297	118759342	118752675	118752749	118763280	118763471	3,16	1,5	1,1	2,20	70	35	3.72e-05	0.0159376	0.6,0.615	0.2,0.024	0.495
C	ENSG00000136717	BIN1	chr2	-	127825738	127825831	127821508	127821594	127826499	127826607	5,33	30,71	2,0	36,74	114	35	1.49e-07	0.000102405	0.049,0.125	0.017,0.0	0.078
C	ENSG00000136731	UGGT1	chr2	+	128913965	128913989	128913062	128913161	128914825	128914920	7,18	6,18	12,42	0,2	34	35	3.59e-07	0.000234725	0.546,0.507	1.0,0.956	-0.452
C	ENSG00000112414	GPR126	chr6	+	142704896	142704980	142703087	142703156	142711394	142711480	57,160	0,3	24,78	2,18	105	35	6.67e-05	0.0256801	1.0,0.947	0.8,0.591	0.278
C	ENSG00000152818	UTRN	chr6	+	145148483	145148522	145142017	145142154	145148746	145148812	6,26	13,22	19,58	1,4	64	35	5.95e-08	4.32e-05	0.202,0.393	0.912,0.888	-0.603
C	ENSG00000196504	PRPF40A	chr2	-	153535569	153535623	153533964	153533989	153535865	153535986	18,77	3,23	28,149	0,2	58	18	4.55e-07	0.000290593	0.651,0.51	1.0,0.959	-0.399
C	ENSG00000117143	UAP1	chr1	+	162562524	162562572	162560112	162560301	162567581	162567648	5,14	66,109	20,61	72,75	70	35	6.6e-06	0.00320024	0.036,0.06	0.122,0.289	-0.157
C	ENSG00000079156	OSBPL6	chr2	+	179204398	179204491	179203717	179203821	179213950	179214116	18,19	0,2	4,2	6,8	114	35	1.64e-05	0.0072869	1.0,0.745	0.17,0.071	0.752
C	ENSG00000115414	FN1	chr2	-	216245533	216245803	216243852	216244040	216246934	216247048	3905,4815	12,23	2937,3240	56,93	291	35	0	0	0.975,0.962	0.863,0.807	0.133
C	ENSG00000154380	ENAH	chr1	-	225704897	225705008	225702297	225702602	225706899	225707267	277,266	0,5	271,204	46,22	132	35	2.24e-12	3.45e-09	1.0,0.934	0.61,0.711	0.307
C	ENSG00000154380	ENAH	chr1	-	225704897	225705692	225702297	225702602	225706899	225707267	375,429	0,5	313,326	46,22	816	35	1.46e-08	1.32e-05	1.0,0.786	0.226,0.389	0.586

## Sheet: combined
Label	GeneID	geneSymbol	chr	strand	exonStart_0base	exonEnd	firstFlankingES	firstFlankingEE	secondFlankingES	secondFlankingEE	P-Value	FDR	PSI_No Dox	PSI_DAY7	meanDeltaPSI (No Dox-DAY7)		GeneID	geneSymbol	chr	strand	exonStart_0base	exonEnd	firstFlankingES	firstFlankingEE	secondFlankingES	secondFlankingEE	P-Value	FDR	PSI_KD	PSI_CTRL	meanDeltaPSI	GeneID	geneSymbol	chr	strand	exonStart_0base	exonEnd	firstFlankingES	firstFlankingEE	secondFlankingES	secondFlankingEE	P-Value	FDR	PSI_KD	PSI_CTRL	meanDeltaPSI
ABC	ENSG00000171603	CLSTN1	chr1	-	9797555	9797612	9795942	9796100	9801151	9801314	0	0	0.191,0.154,0.235	0.671,0.604,0.612	-0.436		ENSG00000171603	CLSTN1	chr1	-	9797555	9797612	9795942	9796100	9801151	9801314	0	0	0.666,0.631,0.619	0.31,0.24,0.279	0.362	ENSG00000171603	CLSTN1	chr1	-	9797555	9797612	9795942	9796100	9801151	9801314	0	0	0.463,0.528	0.858,0.965	-0.416
ABC	ENSG00000133030	MPRIP	chr17	+	17083920	17083983	17083316	17083402	17088136	17088874	3.36e-09	1.11e-06	0.335,0.314,0.321	0.463,0.446,0.479	-0.139		ENSG00000133030	MPRIP	chr17	+	17083920	17083983	17083316	17083402	17088136	17088874	8.88e-16	1.28e-12	0.503,0.502,0.522	0.316,0.324,0.317	0.19	ENSG00000133030	MPRIP	chr17	+	17083920	17083983	17083316	17083402	17088136	17088874	1.91e-08	1.53e-05	0.372,0.363	0.718,0.632	-0.308
ABC	ENSG00000137177	KIF13A	chr6	-	17771344	17771449	17763923	17765177	17772138	17772290	0	0	0.871,0.838,0.842	0.284,0.356,0.38	0.51		ENSG00000137177	KIF13A	chr6	-	17771344	17771449	17763923	17765177	17772138	17772290	2e-15	2.71e-12	0.411,0.433,0.522	0.884,0.831,0.925	-0.425	ENSG00000137177	KIF13A	chr6	-	17771344	17771449	17764385	17765177	17772138	17772290	4.85e-06	0.0023946	0.625,0.562	0.233,0.197	0.379
ABC	ENSG00000104067	TJP1	chr15	-	30011980	30012220	30010469	30011342	30012561	30012912	0.000156867	0.0160677	0.622,0.684,0.554	0.716,0.756,0.745	-0.119		ENSG00000104067	TJP1	chr15	-	30011980	30012220	30010469	30011342	30012561	30012912	1.19e-08	8.79e-06	0.708,0.694,0.762	0.614,0.538,0.545	0.156	ENSG00000104067	TJP1	chr15	-	30011980	30012220	30010469	30011342	30012561	30012912	0.000107986	0.0403666	0.068,0.135	0.211,0.299	-0.153
ABC	ENSG00000008294	SPAG9	chr17	-	49053223	49053262	49052131	49052308	49054468	49054582	0	0	0.067,0.059,0.089	0.354,0.313,0.296	-0.249		ENSG00000008294	SPAG9	chr17	-	49053223	49053262	49052131	49052308	49054468	49054582	0	0	0.27,0.275,0.288	0.064,0.039,0.048	0.227	ENSG00000008294	SPAG9	chr17	-	49053223	49053262	49052131	49052308	49054468	49054582	5.32e-07	0.000323583	0.286,0.263	0.589,0.625	-0.333
ABC	ENSG00000090989	EXOC1	chr4	+	56755053	56755098	56749988	56750094	56756388	56756552	4.44e-09	1.43e-06	0.805,0.751,0.803	0.523,0.556,0.539	0.247		ENSG00000090989	EXOC1	chr4	+	56755053	56755098	56749988	56750094	56756388	56756552	6.12e-06	0.00303184	0.709,0.653,0.669	0.859,0.909,0.83	-0.189	ENSG00000090989	EXOC1	chr4	+	56755053	56755098	56749988	56750094	56756388	56756552	5.17e-10	5.88e-07	0.684,0.804	0.043,0.2	0.623
ABC	ENSG00000198561	CTNND1	chr11	+	57583386	57583473	57582865	57582972	57583768	57586650	0	0	0.192,0.202,0.197	0.047,0.042,0.041	0.154		ENSG00000198561	CTNND1	chr11	+	57583386	57583473	57582865	57582972	57583768	57586650	0	0	0.09,0.086,0.082	0.203,0.197,0.19	-0.111	ENSG00000198561	CTNND1	chr11	+	57583386	57583473	57582865	57582972	57583768	57586650	1.93e-08	1.53e-05	0.066,0.055	0.0,0.006	0.057
ABC	ENSG00000163681	SLMAP	chr3	+	57911571	57911661	57908615	57908750	57913022	57913674	2.15e-09	7.35e-07	0.535,0.474,0.476	0.715,0.757,0.779	-0.255		ENSG00000163681	SLMAP	chr3	+	57911571	57911661	57908615	57908750	57913022	57913674	2.4e-07	0.000144042	0.584,0.63,0.622	0.348,0.411,0.437	0.213	ENSG00000163681	SLMAP	chr3	+	57911571	57911661	57908615	57908750	57913022	57913674	6.08e-13	9.95e-10	0.311,0.132	1.0,1.0	-0.778
ABC	ENSG00000024526	DEPDC1	chr1	-	68947728	68948580	68947122	68947295	68949632	68949773	9.41e-11	4.06e-08	0.901,0.876,0.839	0.755,0.645,0.671	0.182		ENSG00000024526	DEPDC1	chr1	-	68947728	68948580	68947122	68947295	68949632	68949773	1.18e-05	0.00537916	0.744,0.723,0.772	0.834,0.853,0.883	-0.11	ENSG00000024526	DEPDC1	chr1	-	68947728	68948580	68947122	68947295	68949632	68949773	1.38e-10	1.72e-07	0.906,0.867	0.416,0.333	0.512
ABC	ENSG00000138326	RPS24	chr10	+	79799958	79799983	79796951	79797062	79800372	79800471	3.87e-12	1.97e-09	0.443,0.444,0.433	0.28,0.308,0.295	0.146		ENSG00000138326	RPS24	chr10	+	79799958	79799983	79796951	79797062	79800372	79800471	0	0	0.17,0.144,0.163	0.363,0.36,0.385	-0.21	ENSG00000138326	RPS24	chr10	+	79799958	79799983	79796951	79797062	79800372	79800471	0	0	0.036,0.033	0.122,0.126	-0.089
ABC	ENSG00000138119	MYOF	chr10	-	95152673	95152712	95148786	95148911	95155898	95155981	0	0	0.497,0.532,0.535	0.862,0.9,0.837	-0.345		ENSG00000138119	MYOF	chr10	-	95152673	95152712	95148786	95148911	95155898	95155981	0	0	0.852,0.814,0.872	0.532,0.535,0.504	0.322	ENSG00000138119	MYOF	chr10	-	95152673	95152712	95148786	95148911	95155898	95155981	0	0	0.279,0.276	0.9,0.958	-0.651
ABC	ENSG00000197694	SPTAN1	chr9	+	131355261	131355321	131353755	131353904	131356453	131356652	0	0	0.987,0.968,0.981	0.826,0.819,0.804	0.162		ENSG00000197694	SPTAN1	chr9	+	131355261	131355321	131353755	131353904	131356453	131356652	2.29e-07	0.000139886	0.885,0.907,0.958	0.983,0.965,0.993	-0.064	ENSG00000197694	SPTAN1	chr9	+	131355261	131355321	131353755	131353904	131356453	131356652	0	0	0.837,0.845	0.508,0.461	0.356
ABC	ENSG00000152952	PLOD2	chr3	-	145795648	145795711	145794568	145794682	145796902	145797044	0	0	0.576,0.51,0.505	0.741,0.778,0.802	-0.243		ENSG00000152952	PLOD2	chr3	-	145795648	145795711	145794568	145794682	145796902	145797044	3.38e-09	2.67e-06	0.731,0.733,0.735	0.584,0.579,0.575	0.154	ENSG00000152952	PLOD2	chr3	-	145795648	145795711	145794568	145794682	145796902	145797044	1.13e-09	1.19e-06	0.591,0.625	0.82,0.823	-0.213
ABC	ENSG00000117143	UAP1	chr1	+	162562521	162562572	162560112	162560301	162567581	162567648	0.000207107	0.020199	0.94,0.954,0.949	0.836,0.831,0.87	0.102		ENSG00000117143	UAP1	chr1	+	162562521	162562572	162560112	162560301	162567581	162567648	1.73e-06	0.000895542	0.856,0.819,0.741	0.966,0.902,0.964	-0.139	ENSG00000117143	UAP1	chr1	+	162562521	162562572	162560112	162560301	162567581	162567648	1.01e-08	9.77e-06	0.042,0.082	0.213,0.366	-0.227
AB	ENSG00000176890	TYMS	chr18	+	669071	669173	662145	662320	670691	670867	0	0	0.928,0.911,0.927	0.988,0.991,0.986	-0.066		ENSG00000176890	TYMS	chr18	+	669071	669173	662145	662320	670691	670867	0	0	0.98,0.991,0.99	0.946,0.941,0.921	0.051
AB	ENSG00000214063	TSPAN4	chr11	+	862549	862741	850287	850367	864436	864511	9.11e-14	5.51e-11	0.893,0.804,0.858	0.989,0.978,0.983	-0.132		ENSG00000214063	TSPAN4	chr11	+	862549	862741	850287	850367	864436	864511	1.28e-08	9.33e-06	0.949,0.917,0.975	0.804,0.834,0.757	0.149
AB	ENSG00000028310	BRD9	chr5	-	868721	869234	865528	865696	869359	869519	2.25e-14	1.46e-11	0.526,0.53,0.488	0.29,0.229,0.248	0.259		ENSG00000028310	BRD9	chr5	-	868721	869234	865528	865696	869359	869519	4.37e-06	0.0021825	0.364,0.295,0.282	0.449,0.545,0.479	-0.177
AB	ENSG00000164828	SUN1	chr7	+	891020	891119	889559	889670	891586	891680	6.12e-06	0.00103261	0.918,0.947,0.901	0.972,0.993,0.993	-0.064		ENSG00000164828	SUN1	chr7	+	891020	891119	889559	889670	891586	891680	9.14e-05	0.0344811	0.976,0.959,0.955	0.911,0.886,0.89	0.068
AB	ENSG00000103197	TSC2	chr16	+	2127598	2127727	2126491	2126586	2129032	2129197	0	0	0.823,0.766,0.743	0.372,0.386,0.312	0.421		ENSG00000103197	TSC2	chr16	+	2127598	2127727	2126491	2126586	2129032	2129197	6.22e-08	4.18e-05	0.328,0.378,0.366	0.58,0.546,0.603	-0.219
AB	ENSG00000139182	CLSTN3	chr12	+	7310084	7310287	7303523	7303659	7310536	7311541	0.000644111	0.0486979	0.882,0.864,0.937	0.965,1.0,1.0	-0.094		ENSG00000139182	CLSTN3	chr12	+	7310084	7310287	7303523	7303659	7310536	7311541	2.13e-05	0.00915037	1.0,0.989,1.0	0.855,0.934,0.907	0.098
AB	ENSG00000178921	PFAS	chr17	+	8168605	8168786	8168212	8168443	8168873	8168957	0	0	0.638,0.661,0.684	0.966,0.91,0.914	-0.269		ENSG00000178921	PFAS	chr17	+	8168605	8168786	8168212	8168443	8168873	8168957	2.2e-13	2.62e-10	0.916,0.932,0.956	0.642,0.618,0.749	0.265
AB	ENSG00000060138	YBX3	chr12	-	10862506	10862713	10856649	10856747	10865809	10865932	1.39e-09	5.01e-07	0.415,0.415,0.442	0.586,0.57,0.606	-0.163		ENSG00000060138	CSDA	chr12	-	10862506	10862713	10856621	10856747	10865809	10865932	4.12e-10	3.58e-07	0.627,0.65,0.595	0.429,0.477,0.468	0.166
AB	ENSG00000079805	DNM2	chr19	+	10919244	10919256	10916591	10916643	10922939	10923053	2.15e-10	8.93e-08	0.847,0.877,0.856	0.547,0.523,0.624	0.295		ENSG00000079805	DNM2	chr19	+	10919244	10919256	10916591	10916643	10922939	10923053	0	0	0.391,0.395,0.469	0.942,0.872,0.851	-0.47
AB	ENSG00000134278	SPIRE1	chr18	-	12459753	12459927	12454344	12454482	12463349	12463492	2.6e-10	1.05e-07	0.529,0.525,0.524	0.38,0.279,0.289	0.21		ENSG00000134278	SPIRE1	chr18	-	12459753	12459927	12454344	12454482	12463349	12463492	9.71e-10	7.85e-07	0.251,0.184,0.301	0.466,0.418,0.503	-0.217
AB	ENSG00000133030	MPRIP	chr17	+	17078606	17078726	17077229	17077389	17079739	17079826	3.18e-14	1.99e-11	0.904,0.892,0.915	0.976,0.96,0.972	-0.066		ENSG00000133030	MPRIP	chr17	+	17078606	17078726	17077229	17077389	17079739	17079826	7.21e-12	7.78e-09	0.913,0.946,0.952	0.832,0.868,0.877	0.078
AB	ENSG00000070882	OSBPL3	chr7	-	24902818	24902911	24901231	24901388	24903114	24903218	1.11e-16	8.33e-14	0.379,0.336,0.315	0.742,0.65,0.735	-0.366		ENSG00000070882	OSBPL3	chr7	-	24902818	24902911	24901231	24901388	24903114	24903218	0	0	0.903,0.85,0.788	0.407,0.28,0.314	0.513
AB	ENSG00000140750	ARHGAP17	chr16	-	24950684	24950918	24946790	24946960	24953307	24953464	1.25e-10	5.32e-08	0.351,0.339,0.458	0.712,0.657,0.697	-0.306		ENSG00000140750	ARHGAP17	chr16	-	24950684	24950918	24946790	24946960	24953307	24953464	0	0	0.63,0.668,0.703	0.248,0.311,0.202	0.413
AB	ENSG00000133703	KRAS	chr12	-	25368370	25368494	25362364	25362845	25378547	25378707	0	0	0.099,0.107,0.112	0.037,0.038,0.029	0.071		ENSG00000133703	KRAS	chr12	-	25368370	25368494	25362364	25362845	25378547	25378707	0	0	0.031,0.026,0.016	0.074,0.108,0.096	-0.068
AB	ENSG00000196535	MYO18A	chr17	-	27443461	27443473	27442681	27442858	27445062	27445207	1.07e-07	2.75e-05	0.988,0.994,1.0	0.955,0.934,0.927	0.055		ENSG00000196535	MYO18A	chr17	-	27443461	27443473	27442681	27442858	27445062	27445207	8.53e-06	0.00405293	0.923,0.928,0.888	0.965,0.991,0.993	-0.07
AB	ENSG00000100280	AP1B1	chr22	-	29725700	29725709	29723853	29724884	29726366	29726521	4.39e-06	0.000794793	0.162,0.0,0.0	0.394,0.567,0.545	-0.448		ENSG00000100280	AP1B1	chr22	-	29725700	29725709	29723670	29724884	29726366	29726521	1.98e-05	0.00860369	0.364,0.425,0.393	0.0,0.103,0.0	0.36
AB	ENSG00000106080	FKBP14	chr7	-	30059828	30059920	30058611	30058739	30062280	30062432	7.42e-06	0.00121325	0.565,0.422,0.659	0.169,0.191,0.214	0.357		ENSG00000106080	FKBP14	chr7	-	30059828	30059920	30058611	30058739	30062280	30062432	1.99e-05	0.00860369	0.403,0.329,0.374	0.717,0.62,0.68	-0.304
AB	ENSG00000186575	NF2	chr22	+	30079008	30079053	30077427	30077590	30090740	30090800	1.11e-16	8.33e-14	0.933,0.981,0.92	0.702,0.683,0.722	0.242		ENSG00000186575	NF2	chr22	+	30079008	30079053	30077427	30077590	30090740	30090800	5.13e-13	6.01e-10	0.755,0.737,0.801	0.937,0.987,0.932	-0.188
AB	ENSG00000186575	NF2	chr22	+	30079008	30079068	30077427	30077590	30090740	30090800	3.67e-12	1.88e-09	0.816,0.944,0.769	0.437,0.399,0.433	0.42		ENSG00000186575	NF2	chr22	+	30079008	30079068	30077427	30077590	30090740	30090800	9.38e-11	8.97e-08	0.442,0.476,0.529	0.824,0.963,0.807	-0.382
AB	ENSG00000088305	DNMT3B	chr20	+	31393143	31393213	31390190	31390276	31395567	31397161	2.05e-06	0.000400774	0.902,0.784,0.767	0.32,0.099,0.273	0.587		ENSG00000088305	DNMT3B	chr20	+	31393143	31393213	31390190	31390276	31395567	31397161	7.33e-10	5.99e-07	0.159,0.087,0.081	0.857,0.78,0.914	-0.741
AB	ENSG00000088305	DNMT3B	chr20	+	31394014	31394133	31390190	31390276	31395567	31397162	4.79e-07	0.000108241	0.959,0.93,0.846	0.585,0.534,0.632	0.328		ENSG00000088305	DNMT3B	chr20	+	31394014	31394133	31390190	31390276	31395567	31397162	2.11e-07	0.000130125	0.462,0.551,0.256	0.904,0.868,0.966	-0.49
AB	ENSG00000026508	CD44	chr11	+	35219667	35219793	35211381	35211612	35236398	35236461	0	0	0.742,0.752,0.615	0.039,0.033,0.041	0.665		ENSG00000026508	CD44	chr11	+	35219667	35219793	35211381	35211612	35236398	35236461	0	0	0.063,0.077,0.088	0.732,0.816,0.721	-0.68
AB	ENSG00000026508	CD44	chr11	+	35229651	35229756	35211381	35211612	35236398	35236461	0	0	0.902,0.893,0.845	0.104,0.098,0.099	0.78		ENSG00000026508	CD44	chr11	+	35229651	35229756	35211381	35211612	35236398	35236461	0	0	0.231,0.328,0.269	0.809,0.861,0.791	-0.544
AB	ENSG00000026508	CD44	chr11	+	35231511	35231601	35211381	35211612	35232792	35232889	0	0	0.982,0.978,0.935	0.467,0.397,0.447	0.528		ENSG00000026508	CD44	chr11	+	35231511	35231601	35211381	35211612	35232792	35232889	1.25e-06	0.000668653	0.854,0.885,0.912	0.99,0.993,0.979	-0.104
AB	ENSG00000026508	CD44	chr11	+	35231511	35231601	35211381	35211612	35236398	35236461	0	0	0.149,0.235,0.097	0.001,0.001,0.002	0.159		ENSG00000026508	CD44	chr11	+	35231511	35231601	35211381	35211612	35236398	35236461	1.22e-06	0.000660084	0.0,0.013,0.005	0.04,0.171,0.072	-0.088
AB	ENSG00000026508	CD44	chr11	+	35232792	35232996	35211381	35211612	35236398	35236461	0	0	0.918,0.913,0.852	0.213,0.244,0.209	0.672		ENSG00000026508	CD44	chr11	+	35232792	35232996	35211381	35211612	35236398	35236461	0	0	0.328,0.37,0.329	0.867,0.908,0.869	-0.539
AB	ENSG00000105699	LSR	chr19	+	35753448	35753595	35749847	35749967	35757261	35757435	1.98e-08	5.72e-06	0.311,0.325,0.339	0.545,0.465,0.452	-0.162		ENSG00000105699	LSR	chr19	+	35753448	35753595	35749847	35749967	35757261	35757435	0	0	0.583,0.578,0.557	0.253,0.276,0.266	0.308
AB	ENSG00000213923	CSNK1E	chr22	-	38691392	38691453	38690347	38690540	38694790	38694939	0	0	0.481,0.506,0.524	0.194,0.238,0.247	0.277		ENSG00000213923	CSNK1E	chr22	-	38691392	38691453	38690347	38690540	38694790	38694939	5.44e-15	7.24e-12	0.227,0.18,0.223	0.446,0.419,0.394	-0.21
AB	ENSG00000127603	MACF1	chr1	+	39946591	39946702	39945469	39945681	39950272	39951889	6.66e-16	4.78e-13	0.702,0.675,0.684	0.46,0.45,0.476	0.225		ENSG00000127603	MACF1	chr1	+	39946591	39946702	39945469	39945681	39950272	39951889	1.81e-08	1.29e-05	0.535,0.492,0.463	0.682,0.642,0.656	-0.163
AB	ENSG00000001167	NFYA	chr6	+	41048549	41048636	41046767	41046903	41051784	41051931	0	0	0.094,0.029,0.056	0.403,0.471,0.396	-0.364		ENSG00000001167	NFYA	chr6	+	41048549	41048636	41046767	41046903	41051784	41051931	4.12e-12	4.59e-09	0.344,0.273,0.376	0.06,0.125,0.088	0.24
AB	ENSG00000064042	LIMCH1	chr4	+	41672734	41672809	41668577	41668683	41673570	41673611	0	0	0.209,0.221,0.198	0.02,0.023,0.018	0.189		ENSG00000064042	LIMCH1	chr4	+	41672734	41672809	41668577	41668683	41673570	41673611	0	0	0.011,0.014,0.023	0.199,0.187,0.15	-0.163
AB	ENSG00000112715	VEGFA	chr6	+	43748468	43748540	43746625	43746655	43749692	43749824	2.61e-13	1.5e-10	0.415,0.387,0.448	0.16,0.154,0.176	0.253		ENSG00000112715	VEGFA	chr6	+	43748468	43748540	43746625	43746655	43749692	43749824	1.81e-10	1.66e-07	0.185,0.216,0.175	0.352,0.426,0.339	-0.18
AB	ENSG00000142949	PTPRF	chr1	+	44067741	44067768	44064390	44064584	44069086	44069204	3.6e-07	8.38e-05	0.292,0.285,0.185	0.061,0.134,0.059	0.169		ENSG00000142949	PTPRF	chr1	+	44067741	44067768	44064390	44064584	44069086	44069204	0	0	0.046,0.057,0.086	0.31,0.239,0.306	-0.222
AB	ENSG00000160194	NDUFV3	chr21	+	44323291	44324386	44317036	44317157	44328973	44329215	0	0	0.165,0.172,0.175	0.392,0.39,0.405	-0.225		ENSG00000160194	NDUFV3	chr21	+	44323291	44324386	44317036	44317157	44328973	44329215	8.92e-08	5.94e-05	0.295,0.292,0.277	0.217,0.185,0.18	0.094
AB	ENSG00000160796	NBEAL2	chr3	+	47033964	47034045	47033329	47033436	47035426	47035510	4.46e-06	0.0008068	0.458,0.651,0.608	0.191,0.282,0.239	0.335		ENSG00000160796	NBEAL2	chr3	+	47033964	47034045	47033329	47033436	47035426	47035510	1.55e-15	2.15e-12	0.095,0.042,0.028	0.382,0.334,0.392	-0.314
AB	ENSG00000068724	TTC7A	chr2	+	47185633	47185691	47183977	47184146	47202111	47202242	1.05e-11	5.15e-09	0.036,0.035,0.026	0.133,0.297,0.159	-0.164		ENSG00000068724	TTC7A	chr2	+	47185633	47185691	47183977	47184146	47202111	47202242	1.01e-11	1.07e-08	0.174,0.147,0.178	0.027,0.037,0.024	0.137
AB	ENSG00000167107	ACSF2	chr17	+	48538602	48538648	48538037	48538233	48538993	48539047	7.22e-10	2.71e-07	0.852,0.857,0.896	0.984,0.992,1.0	-0.124		ENSG00000167107	ACSF2	chr17	+	48538602	48538648	48538037	48538233	48538993	48539047	2.72e-07	0.00016229	0.948,0.992,1.0	0.903,0.895,0.828	0.105
AB	ENSG00000167107	ACSF2	chr17	+	48538602	48538731	48538037	48538233	48538993	48539047	3.24e-09	1.07e-06	0.725,0.76,0.808	0.963,0.984,1.0	-0.218		ENSG00000167107	ACSF2	chr17	+	48538602	48538731	48538037	48538233	48538993	48539047	3.15e-07	0.000184565	0.903,0.983,1.0	0.809,0.789,0.681	0.202
AB	ENSG00000108395	TRIM37	chr17	-	57078958	57079075	57075562	57076820	57089688	57089807	5.45e-13	3.07e-10	0.615,0.7,0.658	0.888,0.916,0.818	-0.216		ENSG00000108395	TRIM37	chr17	-	57078958	57079075	57075568	57076820	57089688	57089807	5.85e-08	3.98e-05	0.93,0.831,0.876	0.693,0.757,0.671	0.172
AB	ENSG00000198561	CTNND1	chr11	+	57556508	57556627	57529272	57529518	57558856	57559145	2.44e-09	8.19e-07	0.253,0.324,0.578	0.794,0.806,0.782	-0.409		ENSG00000198561	CTNND1	chr11	+	57556508	57556627	57529268	57529518	57558856	57559145	4.53e-10	3.89e-07	0.703,0.767,0.666	0.482,0.365,0.348	0.314
AB	ENSG00000198561	CTNND1	chr11	+	57556508	57556627	57529272	57529518	57558963	57559145	0	0	0.463,0.38,0.61	0.96,0.988,0.963	-0.486		ENSG00000198561	CTNND1	chr11	+	57556508	57556627	57529268	57529518	57558963	57559145	2.76e-11	2.79e-08	0.91,0.893,0.873	0.5,0.567,0.503	0.369
AB	ENSG00000198561	CTNND1	chr11	+	57556508	57556627	57529268	57529591	57558856	57559145	2.2e-13	1.28e-10	0.458,0.552,0.701	0.962,0.961,0.962	-0.391		ENSG00000198561	CTNND1	chr11	+	57556508	57556627	57529268	57529591	57558856	57559145	5.82e-05	0.0229647	0.887,0.875,0.835	0.6,0.63,0.681	0.229
AB	ENSG00000198561	CTNND1	chr11	+	57558856	57559145	57529289	57529518	57561481	57561553	0	0	0.084,0.086,0.076	0.413,0.425,0.456	-0.349		ENSG00000198561	CTNND1	chr11	+	57558856	57559145	57529289	57529518	57561481	57561553	0	0	0.237,0.219,0.216	0.071,0.073,0.074	0.151
AB	ENSG00000198561	CTNND1	chr11	+	57558856	57559145	57529268	57529591	57561481	57561553	0	0	0.231,0.257,0.239	0.76,0.803,0.762	-0.533		ENSG00000198561	CTNND1	chr11	+	57558856	57559145	57529268	57529591	57561481	57561553	0	0	0.6,0.546,0.52	0.262,0.243,0.249	0.304
AB	ENSG00000198561	CTNND1	chr11	+	57558963	57559145	57529272	57529518	57561481	57561553	0	0	0.077,0.084,0.075	0.364,0.393,0.414	-0.312		ENSG00000198561	CTNND1	chr11	+	57558963	57559145	57529272	57529518	57561481	57561553	0	0	0.205,0.191,0.186	0.063,0.067,0.07	0.127
AB	ENSG00000198561	CTNND1	chr11	+	57558965	57559145	57529268	57529518	57561481	57561553	0	0	0.072,0.075,0.068	0.361,0.392,0.411	-0.316		ENSG00000198561	CTNND1	chr11	+	57558965	57559145	57529268	57529518	57561481	57561553	0	0	0.2,0.183,0.179	0.056,0.061,0.064	0.127
AB	ENSG00000136068	FLNB	chr3	+	58127584	58127623	58124008	58124256	58128376	58128479	0	0	0.977,0.989,0.987	0.777,0.719,0.728	0.243		ENSG00000136068	FLNB	chr3	+	58127584	58127623	58124008	58124256	58128376	58128479	0	0	0.775,0.814,0.77	0.989,0.963,0.986	-0.193
AB	ENSG00000136068	FLNB	chr3	+	58127584	58127656	58124008	58124256	58128376	58128479	0	0	0.973,0.984,0.985	0.737,0.686,0.671	0.283		ENSG00000136068	FLNB	chr3	+	58127584	58127656	58124008	58124256	58128376	58128479	0	0	0.742,0.79,0.742	0.987,0.956,0.981	-0.217
AB	ENSG00000061987	MON2	chr12	+	62959793	62959811	62959016	62959160	62960101	62960230	4.87e-09	1.54e-06	0.522,0.497,0.607	0.859,0.857,0.834	-0.308		ENSG00000061987	MON2	chr12	+	62959793	62959811	62959016	62959160	62960101	62960230	4.84e-05	0.0199283	0.929,0.796,0.772	0.523,0.555,0.61	0.27
AB	ENSG00000116641	DOCK7	chr1	-	63010617	63010710	63009326	63009416	63018402	63018572	2.49e-05	0.00342803	0.23,0.282,0.366	0.734,0.523,0.493	-0.291		ENSG00000116641	DOCK7	chr1	-	63010617	63010710	63009326	63009416	63018402	63018572	0	0	0.621,0.556,0.628	0.179,0.237,0.22	0.39
AB	ENSG00000001497	LAS1L	chrX	-	64753489	64753615	64752440	64752510	64754359	64754634	4.44e-16	3.26e-13	0.842,0.839,0.854	0.981,0.982,0.994	-0.141		ENSG00000001497	LAS1L	chrX	-	64753489	64753615	64752440	64752510	64754359	64754634	0	0	1.0,0.993,0.993	0.817,0.812,0.743	0.205
AB	ENSG00000173442	EHBP1L1	chr11	+	65351062	65351236	65349369	65349436	65351711	65351869	1.19e-14	7.83e-12	0.94,0.919,0.929	0.75,0.781,0.754	0.168		ENSG00000173442	EHBP1L1	chr11	+	65351062	65351236	65349369	65349436	65351711	65351869	2.73e-06	0.00138538	0.748,0.789,0.78	0.837,0.927,0.912	-0.12
AB	ENSG00000110719	TCIRG1	chr11	+	67817953	67818131	67817603	67817721	67818207	67818362	0	0	0.685,0.643,0.718	0.989,0.985,0.972	-0.3		ENSG00000110719	TCIRG1	chr11	+	67817953	67818131	67817603	67817721	67818207	67818362	0	0	0.978,0.965,0.991	0.599,0.601,0.63	0.368
AB	ENSG00000132613	MTSS1L	chr16	-	70699368	70699443	70698822	70698999	70708208	70708431	2.46e-14	1.56e-11	0.981,0.983,0.967	0.897,0.918,0.887	0.076		ENSG00000132613	MTSS1L	chr16	-	70699368	70699443	70698822	70698999	70708208	70708431	1.09e-10	1.02e-07	0.822,0.823,0.823	0.936,0.928,0.952	-0.116
AB	ENSG00000133961	NUMB	chr14	-	73745988	73746132	73743285	73744001	73749066	73749213	0	0	0.622,0.648,0.606	0.377,0.374,0.327	0.266		ENSG00000133961	NUMB	chr14	-	73745988	73746132	73743653	73744001	73749066	73749213	4.79e-05	0.0198571	0.47,0.445,0.516	0.574,0.606,0.623	-0.124
AB	ENSG00000182473	EXOC7	chr17	-	74087223	74087316	74085255	74085401	74090494	74090662	0.000510739	0.0412651	0.588,0.609,0.635	0.498,0.542,0.478	0.105		ENSG00000182473	EXOC7	chr17	-	74087223	74087316	74085255	74085401	74090494	74090662	1.53e-07	9.54e-05	0.632,0.639,0.614	0.468,0.468,0.443	0.169
AB	ENSG00000182473	EXOC7	chr17	-	74087223	74087316	74086409	74086478	74090494	74090662	0	0	0.597,0.663,0.679	0.917,0.951,0.911	-0.28		ENSG00000182473	EXOC7	chr17	-	74087223	74087316	74086409	74086478	74090494	74090662	0	0	0.915,0.878,0.927	0.562,0.604,0.617	0.312
AB	ENSG00000138768	USO1	chr4	+	76716488	76716509	76714842	76715054	76720774	76720885	0	0	0.684,0.601,0.567	0.109,0.197,0.044	0.501		ENSG00000138768	USO1	chr4	+	76716488	76716509	76714842	76715054	76720774	76720885	0	0	0.068,0.028,0.0	0.526,0.57,0.604	-0.535
AB	ENSG00000185813	PCYT2	chr17	-	79865079	79865133	79864635	79864774	79865429	79865474	0	0	0.677,0.628,0.627	0.21,0.214,0.1	0.469		ENSG00000185813	PCYT2	chr17	-	79865079	79865133	79864635	79864774	79865429	79865474	3.91e-09	3.05e-06	0.173,0.034,0.221	0.453,0.643,0.447	-0.372
AB	ENSG00000138674	SEC31A	chr4	-	83782783	83782861	83778841	83778917	83784470	83784545	1.06e-06	0.000217876	0.472,0.546,0.411	0.654,0.655,0.731	-0.204		ENSG00000138674	SEC31A	chr4	-	83782783	83782861	83778841	83778917	83784470	83784545	9.56e-05	0.0352136	0.746,0.677,0.709	0.512,0.552,0.567	0.167
AB	ENSG00000103168	TAF1C	chr16	-	84218456	84218505	84217302	84217384	84220506	84220663	3.13e-09	1.04e-06	0.872,0.915,0.897	0.971,0.99,0.982	-0.086		ENSG00000103168	TAF1C	chr16	-	84218456	84218505	84217302	84217384	84220506	84220662	9.42e-05	0.0349693	0.977,0.965,1.0	0.923,0.88,0.899	0.08
AB	ENSG00000103168	TAF1C	chr16	-	84218456	84218595	84217302	84217384	84220506	84220669	1.61e-09	5.72e-07	0.818,0.87,0.845	0.954,0.985,0.972	-0.126		ENSG00000103168	TAF1C	chr16	-	84218456	84218595	84217302	84217384	84220506	84220595	1.11e-05	0.00514131	0.966,0.949,1.0	0.883,0.808,0.836	0.129
AB	ENSG00000135341	MAP3K7	chr6	-	91254270	91254351	91246055	91246120	91256976	91257106	0.000247858	0.0232691	0.608,0.653,0.712	0.364,0.484,0.431	0.231		ENSG00000135341	MAP3K7	chr6	-	91254270	91254351	91246055	91246120	91256976	91257106	5.81e-05	0.0229647	0.334,0.375,0.229	0.615,0.512,0.583	-0.257
AB	ENSG00000198901	PRC1	chr15	-	91512308	91512350	91509269	91510432	91512676	91512853	1.67e-12	8.99e-10	0.277,0.232,0.308	0.505,0.464,0.532	-0.228		ENSG00000198901	PRC1	chr15	-	91512308	91512350	91509269	91510432	91512676	91512853	2.69e-14	3.51e-11	0.492,0.486,0.489	0.298,0.219,0.242	0.236
AB	ENSG00000198901	PRC1	chr15	-	91512308	91512350	91509269	91510432	91512753	91512853	4.24e-05	0.00541186	0.323,0.195,0.25	0.414,0.416,0.429	-0.164		ENSG00000198901	PRC1	chr15	-	91512308	91512350	91509269	91510432	91512753	91512853	6.87e-09	5.24e-06	0.468,0.481,0.489	0.262,0.254,0.264	0.219
AB	ENSG00000165233	C9orf89	chr9	+	95874160	95874220	95872849	95873003	95874499	95874571	0	0	0.906,0.94,0.923	0.584,0.568,0.588	0.343		ENSG00000165233	C9orf89	chr9	+	95874160	95874220	95872849	95873003	95874499	95874571	3.65e-14	4.68e-11	0.74,0.726,0.674	0.906,0.915,0.863	-0.181
AB	ENSG00000120802	TMPO	chr12	+	98938728	98938839	98931252	98931350	98940136	98940225	0	0	0.931,0.95,0.943	0.776,0.746,0.706	0.199		ENSG00000120802	TMPO	chr12	+	98938728	98938839	98931252	98931350	98940136	98940225	7.32e-06	0.00357667	0.781,0.899,0.807	0.889,0.94,0.942	-0.095
AB	ENSG00000171307	ZDHHC16	chr10	+	99213555	99213603	99213286	99213420	99214470	99214556	1.11e-16	8.33e-14	0.91,0.893,0.933	0.62,0.56,0.565	0.33		ENSG00000171307	ZDHHC16	chr10	+	99213555	99213603	99213286	99213420	99214470	99214556	9.35e-07	0.000512178	0.693,0.776,0.658	0.969,0.903,0.89	-0.212
AB	ENSG00000137693	YAP1	chr11	+	102080247	102080295	102076623	102076805	102094352	102094483	5.81e-09	1.83e-06	0.581,0.596,0.524	0.39,0.39,0.417	0.168		ENSG00000137693	YAP1	chr11	+	102080247	102080295	102076623	102076805	102094352	102094483	4.98e-10	4.18e-07	0.423,0.367,0.337	0.557,0.528,0.606	-0.188
AB	ENSG00000137693	YAP1	chr11	+	102080247	102080295	102076623	102076817	102094352	102094483	3.31e-05	0.00438601	0.807,0.792,0.816	0.671,0.678,0.689	0.126		ENSG00000137693	YAP1	chr11	+	102080247	102080295	102076623	102076817	102094352	102094483	3.7e-07	0.000211254	0.731,0.645,0.641	0.817,0.814,0.868	-0.161
AB	ENSG00000145730	PAM	chr5	+	102309819	102310140	102296861	102296933	102325975	102326105	9.35e-13	5.17e-10	0.663,0.7,0.626	0.812,0.86,0.828	-0.17		ENSG00000145730	PAM	chr5	+	102309819	102310140	102296861	102296933	102325975	102326105	7.54e-14	9.31e-11	0.849,0.838,0.836	0.669,0.65,0.689	0.172
AB	ENSG00000203485	INF2	chr14	+	105181620	105181677	105180539	105181193	105185131	105185940	0	0	0.972,0.965,0.978	0.536,0.567,0.593	0.406		ENSG00000203485	INF2	chr14	+	105181620	105181677	105180539	105181193	105185131	105185940	0	0	0.764,0.786,0.728	0.976,0.96,0.967	-0.208
AB	ENSG00000203485	INF2	chr14	+	105183899	105183983	105180539	105181193	105185131	105185942	0	0	0.734,0.519,0.654	0.086,0.048,0.048	0.575		ENSG00000203485	INF2	chr14	+	105183899	105183983	105180539	105181193	105185131	105185942	0	0	0.165,0.097,0.136	0.657,0.556,0.71	-0.508
AB	ENSG00000065613	SLK	chr10	+	105770573	105770666	105767934	105768114	105777917	105778047	0	0	0.932,0.91,0.903	0.271,0.242,0.237	0.665		ENSG00000065613	SLK	chr10	+	105770573	105770666	105767934	105768114	105777917	105778047	0	0	0.326,0.253,0.437	0.864,0.85,0.818	-0.505
AB	ENSG00000196776	CD47	chr3	-	107769424	107769449	107765925	107766139	107770785	107770817	2.61e-09	8.72e-07	0.384,0.362,0.352	0.101,0.114,0.101	0.261		ENSG00000196776	CD47	chr3	-	107769424	107769449	107765925	107766139	107770785	107770817	3.55e-11	3.54e-08	0.097,0.105,0.117	0.37,0.325,0.354	-0.243
AB	ENSG00000111237	VPS29	chr12	-	110937261	110937351	110933816	110934008	110939853	110939916	0	0	0.081,0.071,0.077	0.317,0.271,0.252	-0.204		ENSG00000111237	VPS29	chr12	-	110937261	110937351	110933816	110934008	110939853	110939916	4.44e-16	6.7e-13	0.348,0.332,0.425	0.154,0.136,0.135	0.227
AB	ENSG00000111237	VPS29	chr12	-	110937339	110937351	110933816	110934008	110939853	110939912	0	0	0.707,0.715,0.677	0.92,0.904,0.905	-0.21		ENSG00000111237	VPS29	chr12	-	110937339	110937351	110933816	110934008	110939853	110939912	7.77e-16	1.15e-12	0.937,0.935,0.948	0.836,0.829,0.818	0.112
AB	ENSG00000102606	ARHGEF7	chr13	+	111861612	111861693	111857635	111857720	111862218	111862349	2.26e-05	0.00316714	0.207,0.17,0.116	0.015,0.0,0.054	0.141		ENSG00000102606	ARHGEF7	chr13	+	111861612	111861693	111857635	111857720	111862218	111862349	1.45e-07	9.09e-05	0.0,0.0,0.0	0.14,0.29,0.1	-0.177
AB	ENSG00000172965	AC068491.1	chr2	-	112005724	112005818	111965352	111966238	112101637	112101814	0.000166262	0.0168449	0.969,0.932,0.953	0.797,0.778,0.793	0.162		ENSG00000172965	AC068491.1	chr2	-	112005724	112005818	111965352	111966238	112101637	112101814	1.72e-06	0.000895542	0.735,0.766,0.762	0.938,0.967,0.949	-0.197
AB	ENSG00000125351	UPF3B	chrX	-	118974608	118974647	118972329	118972490	118975038	118975221	2.14e-12	1.13e-09	0.332,0.269,0.313	0.141,0.057,0.09	0.209		ENSG00000125351	UPF3B	chrX	-	118974608	118974647	118972329	118972490	118975038	118975221	6.95e-11	6.75e-08	0.114,0.102,0.085	0.297,0.262,0.275	-0.178
AB	ENSG00000130779	CLIP1	chr12	-	122831921	122832026	122825299	122826244	122837272	122837333	8.65e-06	0.00137972	0.016,0.016,0.023	0.082,0.053,0.082	-0.054		ENSG00000130779	CLIP1	chr12	-	122831921	122832026	122825299	122826244	122837272	122837333	9.06e-06	0.00427501	0.103,0.054,0.081	0.033,0.003,0.028	0.058
AB	ENSG00000196498	NCOR2	chr12	-	124811954	124812179	124810736	124810916	124815390	124815444	5.87e-08	1.59e-05	0.795,0.764,0.791	0.628,0.622,0.629	0.157		ENSG00000196498	NCOR2	chr12	-	124811954	124812179	124810736	124810916	124815390	124815444	4.17e-07	0.000233994	0.545,0.566,0.625	0.716,0.773,0.732	-0.162
AB	ENSG00000074416	MGLL	chr3	-	127434695	127434773	127429418	127429508	127439895	127440014	2.54e-10	1.03e-07	0.094,0.074,0.09	0.009,0.013,0.013	0.074		ENSG00000074416	MGLL	chr3	-	127434695	127434773	127429418	127429508	127439895	127440014	1.58e-10	1.47e-07	0.006,0.0,0.0	0.073,0.074,0.091	-0.077
AB	ENSG00000084234	APLP2	chr11	+	129993506	129993674	129992199	129992408	129996594	129996725	0	0	0.666,0.656,0.666	0.324,0.326,0.329	0.336		ENSG00000084234	APLP2	chr11	+	129993506	129993674	129992199	129992408	129996594	129996725	0	0	0.384,0.38,0.362	0.674,0.648,0.655	-0.284
AB	ENSG00000107263	RAPGEF1	chr9	-	134479347	134479440	134477447	134477536	134497182	134497225	1.38e-09	5.01e-07	0.114,0.087,0.104	0.03,0.037,0.044	0.065		ENSG00000107263	RAPGEF1	chr9	-	134479347	134479440	134477447	134477536	134497182	134497225	9.65e-08	6.36e-05	0.006,0.047,0.038	0.075,0.15,0.126	-0.087
AB	ENSG00000109458	GAB1	chr4	+	144355240	144355321	144354643	144354869	144359151	144359194	4.3e-07	9.82e-05	0.396,0.313,0.188	0.014,0.066,0.075	0.247		ENSG00000109458	GAB1	chr4	+	144355240	144355321	144354643	144354869	144359151	144359194	6.71e-07	0.00037051	0.109,0.043,0.052	0.26,0.269,0.205	-0.177
AB	ENSG00000180900	SCRIB	chr8	-	144889721	144889784	144889093	144889183	144890778	144891195	0	0	0.097,0.089,0.12	0.695,0.585,0.717	-0.564		ENSG00000180900	SCRIB	chr8	-	144889721	144889784	144889093	144889183	144890778	144891195	0	0	0.399,0.504,0.499	0.091,0.051,0.075	0.395
AB	ENSG00000180900	SCRIB	chr8	-	144889721	144889784	144889093	144889183	144891720	144891888	7.15e-07	0.000155003	0.926,0.876,0.841	0.991,1.0,1.0	-0.116		ENSG00000180900	SCRIB	chr8	-	144889721	144889784	144889093	144889183	144891720	144891888	1.85e-12	2.1e-09	1.0,1.0,1.0	0.681,0.571,0.745	0.334
AB	ENSG00000178209	PLEC	chr8	-	144996671	145000052	144989320	144996563	145000951	145001050	0	0	0.834,0.871,0.862	0.622,0.638,0.61	0.232		ENSG00000178209	PLEC	chr8	-	144996671	145000052	144989320	144996563	145000951	145001050	1.91e-05	0.00839017	0.785,0.754,0.76	0.84,0.847,0.838	-0.075
AB	ENSG00000102181	CD99L2	chrX	-	149996778	149998077	149984479	149984551	149999703	149999766	0	0	0.462,0.466,0.404	0.045,0.026,0.057	0.401		ENSG00000102181	CD99L2	chrX	-	149996778	149998077	149984479	149984551	149999703	149999766	1.55e-15	2.15e-12	0.088,0.04,0.038	0.349,0.599,0.47	-0.417
AB	ENSG00000143367	TUFT1	chr1	+	151534566	151534641	151512809	151512902	151535060	151535162	3.82e-05	0.00492069	0.627,0.591,0.676	0.459,0.345,0.437	0.218		ENSG00000143367	TUFT1	chr1	+	151534566	151534641	151512809	151512902	151535060	151535162	3.42e-10	3.01e-07	0.294,0.13,0.294	0.499,0.6,0.597	-0.326
AB	ENSG00000152601	MBNL1	chr3	+	152164492	152164546	152163070	152163328	152165408	152165562	0	0	0.738,0.78,0.702	0.415,0.422,0.476	0.302		ENSG00000152601	MBNL1	chr3	+	152164492	152164546	152163070	152163328	152165408	152165562	1.16e-08	8.68e-06	0.494,0.471,0.488	0.65,0.702,0.621	-0.173
AB	ENSG00000196154	S100A4	chr1	-	153517945	153517994	153517129	153517285	153518228	153518278	0	0	0.048,0.05,0.054	0.124,0.123,0.127	-0.074		ENSG00000196154	S100A4	chr1	-	153517945	153517994	153517129	153517285	153518228	153518278	0	0	0.129,0.137,0.125	0.039,0.042,0.046	0.088
AB	ENSG00000196924	FLNA	chrX	-	153585618	153585642	153583192	153583440	153585801	153585991	3.33e-16	2.47e-13	0.658,0.661,0.659	0.813,0.813,0.788	-0.145		ENSG00000196924	FLNA	chrX	-	153585618	153585642	153583192	153583440	153585801	153585991	3.93e-07	0.000222286	0.705,0.685,0.685	0.562,0.585,0.587	0.114
AB	ENSG00000143537	ADAM15	chr1	+	155033890	155033965	155033238	155033308	155034720	155034845	0	0	0.173,0.185,0.163	0.052,0.061,0.025	0.128		ENSG00000143537	ADAM15	chr1	+	155033890	155033965	155033238	155033308	155034720	155034845	0	0	0.012,0.024,0.015	0.116,0.096,0.109	-0.09
AB	ENSG00000143537	ADAM15	chr1	+	155033893	155033965	155033238	155033308	155034720	155034845	0	0	0.167,0.175,0.174	0.047,0.071,0.047	0.117		ENSG00000143537	ADAM15	chr1	+	155033893	155033965	155033238	155033308	155034720	155034845	0	0	0.012,0.018,0.018	0.122,0.095,0.093	-0.087
AB	ENSG00000143537	ADAM15	chr1	+	155034051	155034122	155033893	155033965	155034720	155034845	7.68e-05	0.00891316	0.191,0.327,0.238	0.474,0.48,0.566	-0.255		ENSG00000143537	ADAM15	chr1	+	155034051	155034122	155033893	155033965	155034720	155034845	4.46e-08	3.12e-05	0.752,0.68,0.586	0.251,0.186,0.249	0.444
AB	ENSG00000143537	ADAM15	chr1	+	155034379	155034451	155033238	155033308	155034720	155034845	0	0	0.326,0.299,0.323	0.105,0.094,0.101	0.216		ENSG00000143537	ADAM15	chr1	+	155034379	155034451	155033238	155033308	155034720	155034845	0	0	0.049,0.053,0.062	0.194,0.22,0.193	-0.148
AB	ENSG00000143537	ADAM15	chr1	+	155034379	155034593	155033890	155033965	155034720	155034845	2.45e-11	1.14e-08	0.293,0.359,0.299	0.689,0.626,0.819	-0.394		ENSG00000143537	ADAM15	chr1	+	155034379	155034593	155033890	155033965	155034720	155034845	0	0	0.864,0.778,0.799	0.202,0.292,0.24	0.569
AB	ENSG00000091409	ITGA6	chr2	+	173366499	173366629	173362702	173362828	173368818	173371181	0	0	0.678,0.576,0.69	0.263,0.354,0.319	0.336		ENSG00000091409	ITGA6	chr2	+	173366499	173366629	173362702	173362828	173368818	173371181	0	0	0.323,0.381,0.36	0.713,0.713,0.72	-0.361
AB	ENSG00000116191	RALGPS2	chr1	+	178861364	178861442	178858776	178858831	178863053	178863460	0	0	0.945,0.929,0.937	0.621,0.57,0.633	0.329		ENSG00000116191	RALGPS2	chr1	+	178861364	178861442	178858776	178858831	178863053	178863159	0	0	0.447,0.397,0.438	0.846,0.888,0.873	-0.442
AB	ENSG00000152492	CCDC50	chr3	+	191092850	191093378	191087707	191087825	191097947	191098063	0	0	0.674,0.676,0.669	0.18,0.189,0.209	0.48		ENSG00000152492	CCDC50	chr3	+	191092850	191093378	191087707	191087825	191097947	191098063	0	0	0.133,0.103,0.108	0.688,0.641,0.554	-0.513
AB	ENSG00000128641	MYO1B	chr2	+	192265474	192265561	192265107	192265194	192272840	192272915	1.35e-12	7.33e-10	0.3,0.301,0.265	0.596,0.562,0.605	-0.299		ENSG00000128641	MYO1B	chr2	+	192265474	192265561	192265107	192265194	192272840	192272915	0	0	0.713,0.694,0.765	0.273,0.258,0.228	0.471
AB	ENSG00000128641	MYO1B	chr2	+	192267357	192267444	192265107	192265194	192272840	192272915	2.89e-15	1.98e-12	0.282,0.288,0.3	0.626,0.585,0.648	-0.33		ENSG00000128641	MYO1B	chr2	+	192267357	192267444	192265107	192265194	192272840	192272915	0	0	0.681,0.659,0.757	0.271,0.289,0.246	0.43
AB	ENSG00000196141	SPATS2L	chr2	+	201248589	201248740	201242863	201243094	201253945	201254006	1.14e-09	4.18e-07	0.084,0.085,0.09	0.162,0.267,0.194	-0.121		ENSG00000196141	SPATS2L	chr2	+	201248589	201248740	201242863	201243094	201253945	201254006	0.000136373	0.0482411	0.168,0.158,0.159	0.11,0.113,0.104	0.053
AB	ENSG00000117335	CD46	chr1	+	207963597	207963690	207959000	207959027	207966863	207967218	0	0	0.155,0.164,0.167	0.34,0.364,0.419	-0.212		ENSG00000117335	CD46	chr1	+	207963597	207963690	207959000	207959027	207966863	207967218	4.08e-11	4.02e-08	0.315,0.373,0.307	0.208,0.184,0.207	0.132
AB	ENSG00000154380	ENAH	chr1	-	225692692	225692755	225688693	225688772	225695652	225695719	0	0	0.853,0.866,0.871	0.386,0.356,0.301	0.516		ENSG00000154380	ENAH	chr1	-	225692692	225692755	225688693	225688772	225695652	225695719	4.72e-10	4.01e-07	0.505,0.563,0.599	0.827,0.798,0.785	-0.248
AB	ENSG00000115648	MLPH	chr2	+	238443206	238443290	238436019	238436159	238448990	238449089	0	0	0.115,0.161,0.118	0.559,0.681,0.606	-0.484		ENSG00000115648	MLPH	chr2	+	238443206	238443290	238436019	238436159	238448990	238449176	0	0	0.484,0.481,0.509	0.143,0.115,0.124	0.364
BC																	ENSG00000164144	ARFIP1	chr4	+	153791904	153792000	153784757	153784866	153793603	153793716	8.41e-06	0.004022	0.259,0.306,0.339	0.431,0.445,0.481	-0.151	ENSG00000164144	ARFIP1	chr4	+	153791904	153792000	153784757	153784866	153793603	153793716	1.8e-06	0.000940599	0.047,0.024	0.428,0.252	-0.304
BC																	ENSG00000115414	FN1	chr2	-	216257653	216257926	216256354	216256537	216259250	216259442	0	0	0.447,0.517,0.509	0.263,0.25,0.273	0.229	ENSG00000115414	FN1	chr2	-	216257653	216257926	216256354	216256537	216259250	216259442	1.83e-11	2.39e-08	0.351,0.512	0.137,0.195	0.265
CA	ENSG00000196526	AFAP1	chr4	-	7783102	7783354	7780488	7780603	7787920	7788038	4.96e-07	0.000110916	0.147,0.163,0.163	0.063,0.102,0.079	0.076																	ENSG00000196526	AFAP1	chr4	-	7783102	7783354	7780488	7780603	7787920	7788038	3.32e-07	0.000222845	0.22,0.178	0.084,0.012	0.151
CA	ENSG00000171603	CLSTN1	chr1	-	9816538	9816568	9815171	9815367	9833329	9833452	2.98e-05	0.00398758	0.014,0.0,0.033	0.054,0.073,0.082	-0.054																	ENSG00000171603	CLSTN1	chr1	-	9816538	9816568	9815171	9815367	9833329	9833452	1.13e-08	1.06e-05	0.032,0.055	0.603,0.36	-0.438
CA	ENSG00000123130	ACOT9	chrX	-	23752457	23752484	23751288	23751334	23754035	23754133	3.01e-07	7.08e-05	0.232,0.245,0.24	0.796,0.609,0.517	-0.402																	ENSG00000123130	ACOT9	chrX	-	23752457	23752484	23751288	23751334	23754035	23754133	9.48e-10	1.03e-06	0.326,0.48	0.808,0.902	-0.452
CA	ENSG00000196535	MYO18A	chr17	-	27412621	27412666	27409333	27409456	27413455	27413595	6.83e-06	0.00113735	0.219,0.189,0.169	0.323,0.324,0.394	-0.155																	ENSG00000196535	MYO18A	chr17	-	27412621	27412666	27409333	27409456	27413455	27413595	1.23e-06	0.000668582	0.083,0.291	0.559,0.837	-0.511
CA	ENSG00000093167	LRRFIP2	chr3	-	37132957	37133029	37125135	37125297	37136282	37136399	3.81e-09	1.24e-06	0.629,0.649,0.712	0.858,0.866,0.801	-0.178																	ENSG00000093167	LRRFIP2	chr3	-	37132957	37133029	37125135	37125297	37136282	37136399	1.22e-07	8.66e-05	0.582,0.35	0.939,0.886	-0.447
CA	ENSG00000064042	LIMCH1	chr4	+	41640948	41640984	41621204	41621457	41646516	41646643	3.51e-11	1.61e-08	0.325,0.294,0.396	0.576,0.588,0.694	-0.281																	ENSG00000064042	LIMCH1	chr4	+	41640948	41640984	41621204	41621457	41646516	41646643	1.73e-11	2.39e-08	0.091,0.287	0.828,0.967	-0.708
CA	ENSG00000100503	NIN	chr14	-	51223209	51225348	51221459	51221585	51226574	51227077	8.02e-07	0.000172238	0.342,0.378,0.363	0.579,0.572,0.535	-0.201																	ENSG00000100503	NIN	chr14	-	51223209	51225348	51221459	51221585	51226574	51227077	0	0	0.176,0.115	0.804,0.883	-0.698
CA	ENSG00000140262	TCF12	chr15	+	57544618	57544690	57543547	57543621	57545459	57545666	9.23e-09	2.85e-06	0.495,0.378,0.551	0.253,0.186,0.194	0.264																	ENSG00000140262	TCF12	chr15	+	57544618	57544690	57543547	57543621	57545459	57545666	5.11e-05	0.0208957	0.378,0.149	0.032,0.038	0.229
CA	ENSG00000134444	KIAA1468	chr18	+	59947006	59947089	59942606	59942706	59947592	59947675	0	0	0.143,0.163,0.216	0.783,0.838,0.695	-0.598																	ENSG00000134444	KIAA1468	chr18	+	59947006	59947089	59942606	59942706	59947592	59947675	2.46e-05	0.0107295	0.457,0.359	1.0,0.934	-0.559
CA	ENSG00000171634	BPTF	chr17	+	65871671	65871860	65870932	65871136	65882243	65882432	4.82e-05	0.00597957	0.543,0.565,0.516	0.683,0.72,0.662	-0.147																	ENSG00000171634	BPTF	chr17	+	65871671	65871860	65870932	65871136	65882243	65882432	1.84e-08	1.53e-05	0.311,0.279	0.758,0.74	-0.454
CA	ENSG00000138326	RPS24	chr10	+	79799961	79799983	79796951	79797062	79800372	79800428	0	0	0.328,0.34,0.334	0.571,0.592,0.587	-0.249																	ENSG00000138326	RPS24	chr10	+	79799961	79799983	79796951	79797062	79800372	79800428	0	0	0.096,0.071	0.259,0.284	-0.188
CA	ENSG00000117114	LPHN2	chr1	+	82452584	82452713	82450942	82451039	82456074	82457052	1.25e-05	0.00188983	0.272,0.298,0.205	0.145,0.101,0.119	0.137																	ENSG00000117114	LPHN2	chr1	+	82452584	82452713	82450942	82451039	82456074	82457052	0	0	0.62,0.79	0.0,0.012	0.699
CA	ENSG00000170776	AKAP13	chr15	+	86201767	86201821	86198647	86199018	86207793	86207986	0.00018936	0.0188055	0.551,0.578,0.492	0.693,0.824,0.713	-0.203																	ENSG00000170776	AKAP13	chr15	+	86201767	86201821	86198647	86199018	86207793	86207986	5.2e-07	0.000323583	0.045,0.118	0.583,0.757	-0.588
CA	ENSG00000153113	CAST	chr5	+	96062497	96062563	96058342	96058402	96063192	96063234	3.63e-06	0.000669957	0.021,0.015,0.015	0.104,0.091,0.06	-0.068																	ENSG00000153113	CAST	chr5	+	96062497	96062563	96058342	96058402	96063192	96063234	7.37e-14	1.29e-10	0.052,0.03	0.306,0.225	-0.225
CA	ENSG00000075413	MARK3	chr14	+	103964838	103964865	103958113	103958371	103969218	103969589	1.29e-14	8.4e-12	0.021,0.011,0.006	0.13,0.176,0.123	-0.13																	ENSG00000075413	MARK3	chr14	+	103964838	103964865	103958113	103958371	103969218	103969589	1.07e-06	0.000595522	0.226,0.029	0.467,0.613	-0.413
CA	ENSG00000075413	MARK3	chr14	+	103966492	103966537	103958113	103958371	103969218	103969619	1.2e-08	3.65e-06	0.116,0.126,0.104	0.254,0.212,0.225	-0.115																	ENSG00000075413	MARK3	chr14	+	103966492	103966537	103958113	103958371	103969218	103969619	2.17e-06	0.0010938	0.182,0.126	0.75,0.508	-0.475
CA	ENSG00000148700	ADD3	chr10	+	111892062	111892158	111890120	111890244	111893083	111893969	0	0	0.926,0.89,0.891	0.61,0.475,0.553	0.356																	ENSG00000148700	ADD3	chr10	+	111892062	111892158	111890120	111890244	111893083	111893969	0	0	0.94,0.918	0.23,0.078	0.775
CA	ENSG00000107679	PLEKHA1	chr10	+	124187791	124187832	124186457	124186547	124189139	124191861	0.000304881	0.0269913	0.103,0.0,0.119	0.264,0.386,0.557	-0.328																	ENSG00000107679	PLEKHA1	chr10	+	124187791	124187832	124186457	124186547	124189139	124191861	1.04e-06	0.000592203	0.0,0.222	0.805,0.885	-0.734
CA	ENSG00000107679	PLEKHA1	chr10	+	124187791	124187936	124186457	124186547	124189139	124189638	1.73e-05	0.00249066	0.034,0.0,0.027	0.114,0.143,0.335	-0.177																	ENSG00000107679	PLEKHA1	chr10	+	124187791	124187936	124186457	124186547	124189139	124189638	9.37e-06	0.00437766	0.017,0.141	0.559,0.816	-0.609
CA	ENSG00000197694	SPTAN1	chr9	+	131390203	131390221	131389664	131389777	131392599	131392654	0.00012073	0.0129348	0.901,0.902,0.889	0.962,0.942,0.954	-0.055																	ENSG00000197694	SPTAN1	chr9	+	131390203	131390221	131389664	131389777	131392599	131392654	9.42e-05	0.0357136	0.897,0.901	0.982,0.968	-0.076
CA	ENSG00000117868	ESYT2	chr7	-	158545471	158545534	158542339	158542414	158552176	158552272	1.11e-16	8.33e-14	0.827,0.816,0.879	0.658,0.609,0.551	0.235																	ENSG00000117868	ESYT2	chr7	-	158545471	158545534	158542339	158542414	158552176	158552272	0	0	0.585,0.6	0.047,0.087	0.526
A	ENSG00000196476	C20orf96	chr20	-	270199	270317	264603	264722	270899	270948	2.55e-05	0.00349535	0.626,0.515,0.557	0.711,0.707,0.726	-0.149
A	ENSG00000063438	AHRR	chr5	+	376724	376831	353844	354026	422843	422889	0.00040494	0.0341358	1.0,0.703,1.0	1.0,1.0,1.0	-0.099
A	ENSG00000185187	SIGIRR	chr11	-	406842	406993	405871	406538	407061	407164	0.000264356	0.0244659	0.978,0.898,0.988	0.866,0.812,0.861	0.108
A	ENSG00000174915	PTDSS2	chr11	+	451384	451493	450295	450637	460186	460288	0.000620206	0.0473293	0.033,0.014,0.023	0.218,0.17,0.036	-0.118
A	ENSG00000112877	CEP72	chr5	+	666055	666214	665294	665440	666978	667283	0.000465968	0.0384848	0.526,0.454,0.48	0.822,0.838,1.0	-0.4
A	ENSG00000130731	C16orf13	chr16	-	685611	685774	685280	685340	686093	686302	0.000343588	0.0297322	0.865,0.827,0.819	0.892,0.901,0.912	-0.065
A	ENSG00000172366	FAM195A	chr16	+	696471	696608	692119	692249	697416	697544	0.000476172	0.0390802	0.304,0.3,0.383	0.244,0.254,0.214	0.092
A	ENSG00000185619	PCGF3	chr4	+	726188	726287	724758	724899	727460	727578	2.01e-06	0.000393342	0.734,0.731,0.784	0.673,0.645,0.608	0.108
A	ENSG00000185619	PCGF3	chr4	+	726232	726287	724758	724899	727460	727578	6.96e-07	0.000151336	0.775,0.78,0.824	0.725,0.69,0.655	0.103
A	ENSG00000099864	PALM	chr19	+	740351	740483	736018	736078	746284	746771	0.000315306	0.0278011	0.608,0.69,0.788	0.897,0.899,0.915	-0.208
A	ENSG00000177697	CD151	chr11	+	833987	834067	832886	833026	834529	834591	0.000256723	0.023895	0.566,0.354,0.363	0.159,0.099,0.063	0.321
A	ENSG00000028310	BRD9	chr5	-	869359	869519	865528	865696	870587	870690	0.000129224	0.0135992	0.535,0.495,0.508	0.444,0.376,0.369	0.116
A	ENSG00000028310	BRD9	chr5	-	883465	883565	881221	881297	884052	884185	3.51e-08	9.95e-06	0.211,0.278,0.241	0.084,0.106,0.121	0.14
A	ENSG00000060237	WNK1	chr12	+	977031	978270	971248	971436	980430	980514	1.11e-13	6.57e-11	0.038,0.027,0.022	0.075,0.106,0.094	-0.063
A	ENSG00000196557	CACNA1H	chr16	+	1262510	1262528	1261945	1262138	1263779	1263931	4.16e-09	1.34e-06	0.813,0.825,0.804	0.952,0.946,0.924	-0.127
A	ENSG00000221978	CCNL2	chr1	-	1326676	1326955	1326145	1326245	1328058	1328096	8.32e-06	0.00133994	0.913,0.813,0.866	0.921,0.977,0.949	-0.085
A	ENSG00000160953	MUM1	chr19	+	1358586	1358692	1358392	1358463	1360134	1360597	8.31e-07	0.000177218	0.336,0.419,0.432	0.239,0.248,0.195	0.168
A	ENSG00000160953	MUM1	chr19	+	1358586	1358699	1358392	1358463	1360134	1361031	4.7e-06	0.000834058	0.4,0.472,0.509	0.28,0.322,0.278	0.167
A	ENSG00000071564	TCF3	chr19	-	1612205	1612432	1609292	1611848	1615283	1615514	1.38e-11	6.68e-09	0.333,0.34,0.338	0.565,0.482,0.542	-0.193
A	ENSG00000071564	TCF3	chr19	-	1615283	1615484	1612205	1612432	1615684	1615797	3.65e-05	0.00474655	0.31,0.292,0.306	0.223,0.205,0.202	0.093
A	ENSG00000071564	TCF3	chr19	-	1615283	1615514	1612205	1612432	1615684	1615820	5e-05	0.00614968	0.333,0.312,0.327	0.25,0.22,0.223	0.093
A	ENSG00000104728	ARHGEF10	chr8	+	1828213	1828330	1824736	1824900	1830800	1830915	0.000473634	0.0389209	0.32,0.291,0.236	0.573,0.455,0.396	-0.192
A	ENSG00000162039	MEIOB	chr16	-	1915778	1915836	1911985	1912117	1918107	1918185	4.68e-05	0.00589062	0.799,0.783,0.752	0.933,0.957,0.85	-0.135
A	ENSG00000140988	RPS2	chr16	-	2013653	2014366	2013149	2013257	2014449	2014632	5.33e-06	0.000934729	0.853,0.851,0.88	0.939,0.925,0.922	-0.067
A	ENSG00000080503	SMARCA2	chr9	+	2170418	2170472	2161685	2161903	2181570	2181676	0.000532367	0.0426724	0.188,0.142,0.147	0.102,0.069,0.057	0.083
A	ENSG00000205937	RNPS1	chr16	-	2314573	2314761	2314176	2314332	2318055	2318092	0.000384029	0.0327111	0.525,0.508,0.534	0.618,0.588,0.652	-0.097
A	ENSG00000168884	TNIP2	chr4	-	2746423	2746672	2746113	2746233	2747172	2747262	0.000200396	0.0196325	0.919,0.94,0.908	0.871,0.85,0.847	0.066
A	ENSG00000087274	ADD1	chr4	+	2928368	2928402	2927740	2927839	2929897	2931789	0.00020868	0.0202917	0.202,0.211,0.192	0.146,0.14,0.124	0.065
A	ENSG00000111206	FOXM1	chr12	-	2974520	2974565	2973848	2973918	2975558	2975687	0.000390045	0.0331371	0.722,0.736,0.791	0.83,0.946,0.865	-0.131
A	ENSG00000124588	NQO2	chr6	+	3015763	3015877	3012777	3012908	3017117	3017219	8.56e-05	0.00968381	0.687,0.713,0.749	0.83,0.861,0.778	-0.107
A	ENSG00000213918	DNASE1	chr16	+	3705849	3705938	3705373	3705521	3706102	3706186	4.9e-05	0.00605337	0.55,0.291,0.454	0.131,0.124,0.228	0.271
A	ENSG00000213918	DNASE1	chr16	+	3705849	3705967	3705373	3705521	3706102	3706186	0.000297599	0.0264667	0.46,0.291,0.375	0.156,0.099,0.254	0.206
A	ENSG00000112739	PRPF4B	chr6	+	4062790	4062867	4062446	4062533	4063307	4063790	0.000139024	0.0145135	0.803,0.865,0.806	0.672,0.679,0.648	0.158
A	ENSG00000129197	RPAIN	chr17	+	5329290	5329619	5326088	5326149	5335861	5336196	7.13e-05	0.00835417	0.447,0.421,0.493	0.593,0.633,0.58	-0.148
A	ENSG00000129197	RPAIN	chr17	+	5329290	5331531	5326088	5326149	5335861	5336024	2.82e-05	0.00379735	0.342,0.333,0.417	0.511,0.546,0.494	-0.153
A	ENSG00000072849	DERL2	chr17	-	5383706	5383779	5383373	5383464	5384420	5384462	4.12e-11	1.87e-08	0.765,0.791,0.8	0.96,0.977,0.916	-0.166
A	ENSG00000072849	DERL2	chr17	-	5383706	5383863	5383390	5383464	5384420	5384462	1.14e-09	4.19e-07	0.567,0.617,0.611	0.902,0.943,0.812	-0.287
A	ENSG00000108590	MED31	chr17	-	6553301	6553398	6546634	6547979	6553675	6553753	4.89e-11	2.19e-08	0.358,0.333,0.367	0.562,0.584,0.561	-0.216
A	ENSG00000125733	TRIP10	chr19	+	6746039	6746207	6744810	6745005	6746462	6746572	8.7e-06	0.0013842	0.208,0.225,0.194	0.307,0.312,0.327	-0.106
A	ENSG00000111665	CDCA3	chr12	-	6958486	6958593	6957992	6958362	6958728	6959022	0.000207456	0.0202028	0.941,0.888,0.906	0.896,0.816,0.811	0.071
A	ENSG00000124782	RREB1	chr6	+	7240670	7240835	7229229	7232140	7246656	7247454	1.43e-05	0.00212012	0.37,0.23,0.248	0.507,0.441,0.556	-0.219
A	ENSG00000129255	MPDU1	chr17	+	7490216	7490335	7489263	7489396	7490478	7490589	5.92e-06	0.00101156	0.822,0.904,0.877	0.961,1.0,0.978	-0.112
A	ENSG00000141504	SAT2	chr17	-	7530260	7530362	7530099	7530111	7530460	7530732	3.62e-10	1.43e-07	0.258,0.266,0.262	0.118,0.137,0.111	0.14
A	ENSG00000170004	CHD3	chr17	+	7813756	7813909	7812460	7812656	7814164	7814213	0.000196707	0.0193875	0.884,0.916,0.897	0.954,0.992,0.966	-0.072
A	ENSG00000049246	PER3	chr1	+	7868952	7869058	7863751	7863908	7869952	7870081	0.000197654	0.0194515	0.767,0.776,0.796	0.91,0.836,0.865	-0.091
A	ENSG00000124275	MTRR	chr5	+	7873485	7873625	7870882	7871036	7875370	7875488	1.12e-05	0.00172616	0.369,0.452,0.385	0.57,0.594,0.52	-0.159
A	ENSG00000124275	MTRR	chr5	+	7873485	7873639	7870882	7871036	7875370	7875488	0.000363767	0.0313123	0.532,0.624,0.546	0.707,0.715,0.641	-0.12
A	ENSG00000076984	MAP2K7	chr19	+	7970692	7970740	7968769	7968953	7974639	7974781	1.72e-12	9.18e-10	0.116,0.184,0.088	0.412,0.488,0.459	-0.324
A	ENSG00000133026	MYH10	chr17	-	8479960	8479990	8473037	8473130	8480553	8480656	0.000444171	0.0370126	0.552,0.512,0.277	0.772,0.84,0.707	-0.326
A	ENSG00000175348	TMEM9B	chr11	-	8983638	8983730	8977736	8977845	8985755	8986320	1.56e-05	0.00228762	0.721,0.741,0.714	0.835,0.946,0.963	-0.189
A	ENSG00000119185	ITGB1BP1	chr2	-	9547577	9547727	9546788	9547034	9548241	9548334	0.000245599	0.0231514	0.786,0.759,0.736	0.8,0.866,0.843	-0.076
A	ENSG00000171469	ZNF561	chr19	-	9728296	9728434	9727720	9727847	9728766	9728855	8.07e-05	0.00928114	0.347,0.358,0.472	0.19,0.187,0.194	0.202
A	ENSG00000171469	ZNF561	chr19	-	9728296	9728444	9727727	9727847	9728766	9728855	0.000235548	0.0224362	0.302,0.336,0.421	0.183,0.152,0.195	0.176
A	ENSG00000178163	ZNF518B	chr4	-	10456428	10456612	10441497	10448163	10458940	10458984	0.000260453	0.0241389	0.465,0.39,0.415	0.633,0.735,0.577	-0.225
A	ENSG00000111196	MAGOHB	chr12	-	10761696	10761982	10760452	10760535	10762429	10762540	0.00011144	0.0121387	0.114,0.09,0.11	0.206,0.153,0.155	-0.067
A	ENSG00000111196	MAGOHB	chr12	-	10765413	10765577	10763220	10763279	10766037	10766172	0.000140199	0.0145894	0.049,0.085,0.097	0.151,0.141,0.126	-0.062
A	ENSG00000154328	NEIL2	chr8	+	11627682	11627844	11627218	11627300	11628954	11629099	0.000382818	0.0326934	0.425,0.47,0.45	0.221,0.265,0.212	0.216
A	ENSG00000011021	CLCN6	chr1	+	11888514	11888681	11888162	11888276	11889252	11889379	0.000199438	0.019568	0.428,0.458,0.44	0.575,0.635,0.774	-0.219
A	ENSG00000154889	MPPE1	chr18	-	11905736	11905952	11896982	11897355	11906201	11906308	6.37e-06	0.00107192	0.242,0.234,0.249	0.079,0.159,0.158	0.11
A	ENSG00000133816	MICAL2	chr11	+	12277189	12277297	12260982	12261132	12278331	12278515	5.48e-06	0.000955333	0.02,0.0,0.006	0.087,0.048,0.125	-0.078
A	ENSG00000133816	MICAL2	chr11	+	12277189	12277297	12270730	12270793	12278331	12278515	3.7e-05	0.00479361	0.051,0.0,0.024	0.272,0.157,0.457	-0.27
A	ENSG00000187079	TEAD1	chr11	+	12900435	12900447	12886384	12886447	12901254	12901389	9.07e-07	0.000191008	0.633,0.639,0.473	0.912,0.946,0.907	-0.34
A	ENSG00000157045	NTAN1	chr16	-	15141711	15141777	15141298	15141407	15149747	15149774	6.43e-05	0.00766992	0.949,1.0,0.909	0.64,0.785,0.606	0.276
A	ENSG00000175061	C17orf76-AS1	chr17	+	16342841	16343017	16342640	16342728	16343498	16343567	7.62e-09	2.39e-06	0.3,0.306,0.301	0.214,0.21,0.208	0.092
A	ENSG00000175061	C17orf76-AS1	chr17	+	16342894	16343017	16342640	16342728	16343498	16343567	2.67e-10	1.08e-07	0.28,0.291,0.286	0.199,0.183,0.188	0.096
A	ENSG00000175061	C17orf76-AS1	chr17	+	16342973	16343017	16342640	16342728	16343498	16343567	1.88e-08	5.5e-06	0.371,0.391,0.383	0.286,0.267,0.273	0.106
A	ENSG00000124788	ATXN1	chr6	-	16753463	16753578	16658006	16658132	16761528	16761707	7.42e-05	0.00864767	0.745,0.662,0.649	0.836,0.817,0.914	-0.17
A	ENSG00000175662	TOM1L2	chr17	-	17786018	17786177	17782940	17783057	17796974	17797124	0.000610934	0.0471178	0.865,0.941,0.887	0.957,0.964,0.976	-0.068
A	ENSG00000175662	TOM1L2	chr17	-	17787947	17788082	17782940	17783057	17796974	17797124	0.00021784	0.021027	0.892,0.948,0.9	0.967,0.969,0.983	-0.06
A	ENSG00000137177	KIF13A	chr6	-	17790102	17790141	17788006	17788106	17794479	17794626	2.67e-05	0.00363189	0.726,0.721,0.678	0.834,0.896,0.962	-0.189
A	ENSG00000089006	SNX5	chr20	-	17949017	17949100	17937576	17937681	17949342	17949623	1.41e-05	0.00210264	0.801,0.835,0.739	0.866,0.896,0.904	-0.097
A	ENSG00000074964	ARHGEF10L	chr1	+	17961042	17961057	17958815	17958961	17961329	17961511	1.12e-11	5.46e-09	0.956,1.0,0.992	0.695,0.726,0.813	0.238
A	ENSG00000015475	BID	chr22	-	18226568	18226779	18222114	18222254	18257146	18257258	5.05e-07	0.000112479	0.822,0.814,0.842	0.93,0.928,0.911	-0.097
A	ENSG00000015475	BID	chr22	-	18232870	18232940	18222114	18222254	18257146	18257178	2.2e-07	5.39e-05	0.459,0.483,0.51	0.747,0.724,0.694	-0.238
A	ENSG00000243156	MICAL3	chr22	-	18295272	18295323	18293468	18293579	18299455	18299550	1.87e-08	5.49e-06	0.012,0.039,0.013	0.162,0.237,0.16	-0.165
A	ENSG00000243156	MICAL3	chr22	-	18309219	18309282	18305712	18305826	18314619	18314693	6.07e-06	0.00103093	0.0,0.033,0.129	0.246,0.329,0.487	-0.3
A	ENSG00000184162	NR2C2AP	chr19	-	19313278	19313384	19313139	19313207	19313599	19313690	8.56e-05	0.00968381	0.918,0.892,0.859	0.764,0.727,0.725	0.151
A	ENSG00000103534	TMC5	chr16	+	19498266	19498342	19492691	19492787	19498514	19498648	0.000517916	0.0415651	1.0,1.0,1.0	1.0,1.0,0.755	0.082
A	ENSG00000166833	NAV2	chr11	+	20071381	20071447	20070273	20070741	20075625	20075786	0.00020904	0.0202965	0.175,0.164,0.222	0.295,0.316,0.353	-0.134
A	ENSG00000166833	NAV2	chr11	+	20078075	20078174	20077314	20077503	20083852	20083905	0.00046177	0.0381865	0.26,0.206,0.169	0.117,0.124,0.131	0.088
A	ENSG00000145147	SLIT2	chr4	+	20526771	20526795	20525636	20525800	20530571	20530722	0.000511015	0.0412651	0.263,0.283,0.429	0.56,0.65,0.526	-0.254
A	ENSG00000163138	PACRGL	chr4	+	20726430	20726511	20715054	20715162	20728907	20729125	0.00028321	0.0255229	0.209,0.251,0.211	0.274,0.366,0.307	-0.092
A	ENSG00000233098	RP11-344E13.3	chr17	+	20790904	20791162	20771745	20771998	20795542	20795745	0.00057037	0.0448373	0.624,0.602,0.647	0.754,0.755,0.698	-0.111
A	ENSG00000092199	HNRNPC	chr14	-	21731825	21731988	21731469	21731495	21737456	21737565	4.64e-06	0.000825314	0.162,0.165,0.159	0.227,0.244,0.233	-0.073
A	ENSG00000168487	BMP1	chr8	+	22056776	22056900	22054752	22054933	22058630	22058713	1.15e-09	4.2e-07	0.136,0.099,0.136	0.068,0.043,0.039	0.074
A	ENSG00000111731	C2CD5	chr12	-	22612425	22612476	22609904	22610095	22622642	22622729	5.34e-06	0.000934729	0.227,0.231,0.211	0.425,0.569,0.463	-0.263
A	ENSG00000125812	GZF1	chr20	+	23350220	23350378	23349398	23349566	23350727	23353700	0.000363505	0.0313123	0.926,0.942,0.916	1.0,0.99,0.982	-0.063
A	ENSG00000100813	ACIN1	chr14	-	23559190	23559310	23550956	23551045	23559730	23559842	5.99e-06	0.00102074	0.294,0.338,0.257	0.386,0.425,0.424	-0.115
A	ENSG00000164548	TRA2A	chr7	-	23561739	23562051	23561325	23561459	23571407	23571599	9.56e-06	0.00151012	0.256,0.243,0.235	0.326,0.361,0.349	-0.101
A	ENSG00000164548	TRA2A	chr7	-	23561750	23562051	23561325	23561459	23571407	23571595	9.65e-06	0.00151782	0.25,0.222,0.216	0.314,0.339,0.329	-0.098
A	ENSG00000125945	ZNF436	chr1	-	23694465	23694558	23693534	23693661	23695858	23695935	0.000276217	0.0250658	0.902,0.953,0.876	0.749,0.723,0.78	0.16
A	ENSG00000213983	AP1G2	chr14	-	24035770	24035895	24035547	24035628	24036319	24036524	2.41e-09	8.15e-07	0.869,0.874,0.864	0.704,0.766,0.738	0.133
A	ENSG00000184674	GSTT1	chr22	-	24381699	24381787	24376914	24376998	24384119	24384284	0.000636829	0.048266	0.837,0.843,0.86	0.964,0.926,0.902	-0.084
A	ENSG00000184674	GSTT1	chr22	-	24381699	24381787	24379360	24379450	24384119	24384284	0.000128612	0.0135617	0.769,0.782,0.791	0.871,0.883,0.893	-0.102
A	ENSG00000184674	GSTT1	chr22	-	24381699	24381787	24379360	24379511	24384119	24384284	1.24e-05	0.00188086	0.713,0.693,0.787	0.836,0.841,0.838	-0.107
A	ENSG00000101004	NINL	chr20	-	25456678	25457725	25450626	25450731	25460796	25460903	0.000107038	0.0117773	0.858,0.84,0.888	0.972,0.948,1.0	-0.111
A	ENSG00000101004	NINL	chr20	-	25459558	25459842	25450626	25450731	25460796	25460903	0.000157746	0.0161071	0.854,0.816,0.887	0.969,0.942,1.0	-0.118
A	ENSG00000122566	HNRNPA2B1	chr7	-	26230612	26230748	26229744	26230080	26232114	26232197	3.44e-06	0.000637524	0.832,0.808,0.826	0.92,0.894,0.93	-0.093
A	ENSG00000109083	IFT20	chr17	-	26659171	26659207	26658884	26659013	26662365	26662465	0.00021796	0.021027	0.682,0.692,0.739	0.528,0.577,0.621	0.129
A	ENSG00000166206	GABRB3	chr15	-	26870578	26870681	26866460	26866681	26874123	26874325	5.29e-06	0.000932657	0.296,0.289,0.263	0.148,0.071,0.142	0.162
A	ENSG00000064115	TM7SF3	chr12	-	27132716	27132869	27129192	27129290	27133498	27133579	1.92e-06	0.000376957	0.983,0.996,0.978	0.911,0.966,0.921	0.053
A	ENSG00000138073	PREB	chr2	-	27354539	27354699	27353623	27354376	27354877	27354950	0.000619306	0.0473293	0.959,0.974,0.983	0.939,0.896,0.891	0.063
A	ENSG00000138073	PREB	chr2	-	27354541	27354699	27353658	27354376	27354877	27354950	0.000551497	0.043936	0.927,0.955,0.967	0.889,0.823,0.807	0.11
A	ENSG00000033867	SLC4A7	chr3	-	27450846	27451021	27446320	27446454	27453132	27453239	2.05e-07	5.05e-05	0.883,0.918,0.925	0.7,0.702,0.823	0.167
A	ENSG00000087448	KLHL42	chr12	+	27950179	27950282	27944640	27944834	27950647	27951089	0.000109787	0.0120391	0.266,0.259,0.246	0.032,0.081,0.215	0.148
A	ENSG00000269293	RP1-265C24.9	chr6	-	28093400	28093597	28089572	28090989	28104522	28105071	0	0	0.124,0.094,0.164	0.042,0.036,0.03	0.091
A	ENSG00000158019	BRE	chr2	+	28550140	28550314	28521204	28521358	28561316	28561768	5.56e-06	0.00096313	0.042,0.059,0.049	0.138,0.095,0.097	-0.06
A	ENSG00000095787	WAC	chr10	+	28884661	28884970	28879648	28879761	28897114	28897360	1.89e-11	8.94e-09	0.739,0.727,0.689	0.831,0.88,0.876	-0.144
A	ENSG00000169682	SPNS1	chr16	+	28995106	28995278	28994512	28994611	28995525	28995861	1.33e-05	0.00200201	0.947,0.962,0.933	0.851,0.821,0.842	0.109
A	ENSG00000163806	SPDYA	chr2	+	29011523	29011675	29006772	29006844	29022064	29022165	1.04e-06	0.000213434	0.968,0.873,0.874	0.967,0.968,0.955	-0.058
A	ENSG00000116350	SRSF4	chr1	-	29486375	29486570	29485895	29485998	29486886	29486981	3.61e-09	1.18e-06	0.03,0.036,0.046	0.116,0.067,0.084	-0.052
A	ENSG00000116350	SRSF4	chr1	-	29486375	29486603	29485885	29485998	29486886	29487029	6.87e-10	2.59e-07	0.032,0.034,0.04	0.113,0.056,0.091	-0.051
A	ENSG00000116350	SRSF4	chr1	-	29495014	29495150	29486886	29487029	29508157	29508402	8.17e-12	4.07e-09	0.034,0.06,0.033	0.123,0.118,0.152	-0.089
A	ENSG00000196712	NF1	chr17	+	29579955	29580018	29576001	29576137	29585361	29585520	7.15e-13	3.99e-10	0.297,0.316,0.382	0.614,0.574,0.553	-0.249
A	ENSG00000169592	INO80E	chr16	+	30012532	30015978	30012249	30012361	30016541	30017095	0.000245773	0.0231514	0.592,0.697,0.501	0.727,0.819,0.848	-0.201
A	ENSG00000100319	ZMAT5	chr22	-	30150737	30150852	30144406	30144560	30162860	30162969	2.37e-05	0.00329382	0.109,0.116,0.14	0.273,0.226,0.258	-0.131
A	ENSG00000204576	PRR3	chr6	+	30529104	30529285	30525090	30525227	30529610	30529901	1.8e-09	6.28e-07	0.663,0.66,0.574	0.375,0.409,0.378	0.245
A	ENSG00000006625	GGCT	chr7	-	30540151	30540297	30538418	30538554	30544184	30544460	4.88e-05	0.00604195	0.518,0.493,0.537	0.6,0.592,0.648	-0.097
A	ENSG00000204580	DDR1	chr6	+	30852314	30852487	30850704	30850760	30856464	30856591	8.78e-07	0.000186567	0.131,0.126,0.172	0.337,0.515,0.717	-0.38
A	ENSG00000204580	DDR1	chr6	+	30853401	30853457	30852314	30852487	30856464	30856591	2.36e-07	5.72e-05	0.813,0.786,0.779	0.57,0.51,0.464	0.278
A	ENSG00000088305	DNMT3B	chr20	+	31393143	31393213	31390190	31390276	31394014	31394133	0.000196009	0.0193479	0.982,0.963,1.0	0.879,0.84,0.664	0.187
A	ENSG00000204371	EHMT2	chr6	-	31856745	31856847	31856375	31856524	31857004	31857119	0.000218169	0.021027	0.819,0.719,0.804	0.864,0.898,0.855	-0.092
A	ENSG00000165322	ARHGAP12	chr10	-	32142993	32143134	32141444	32141525	32150322	32150586	0.000132611	0.0139331	0.342,0.394,0.358	0.508,0.539,0.453	-0.135
A	ENSG00000163539	CLASP2	chr3	-	33600616	33600667	33592743	33592887	33600798	33600877	3.57e-05	0.00468369	0.026,0.0,0.031	0.124,0.146,0.164	-0.126
A	ENSG00000088298	EDEM2	chr20	-	33721907	33721958	33719444	33719586	33722540	33722752	9.3e-05	0.0104482	0.251,0.174,0.111	0.045,0.05,0.057	0.128
A	ENSG00000172123	SLFN12	chr17	-	33759206	33759276	33749701	33750087	33759923	33760215	3.24e-05	0.00430174	0.875,0.942,0.959	0.682,0.725,0.647	0.241
A	ENSG00000026508	CD44	chr11	+	35223217	35223334	35211381	35211612	35226058	35226187	0.000168282	0.0169967	0.598,0.567,0.528	0.366,0.341,0.371	0.205
A	ENSG00000026508	CD44	chr11	+	35229651	35229753	35211381	35211612	35232792	35232889	0	0	0.982,0.978,0.938	0.44,0.362,0.446	0.55
A	ENSG00000026508	CD44	chr11	+	35229651	35229753	35211381	35211612	35236398	35236461	0	0	0.904,0.895,0.848	0.104,0.099,0.101	0.781
A	ENSG00000026508	CD44	chr11	+	35229651	35229756	35211381	35211612	35232792	35232996	0	0	0.982,0.977,0.936	0.441,0.36,0.441	0.551
A	ENSG00000100281	HMGXB4	chr22	+	35659974	35660089	35659788	35659867	35660640	35661596	9.49e-05	0.0106046	0.402,0.488,0.484	0.31,0.308,0.344	0.137
A	ENSG00000011426	ANLN	chr7	+	36467915	36467969	36466524	36466637	36478812	36478899	0.000273962	0.0249736	0.23,0.201,0.239	0.135,0.168,0.117	0.083
A	ENSG00000257826	RP11-116N8.4	chr14	-	36532532	36533077	36530231	36530369	36536193	36536396	4.76e-05	0.00594757	0.088,0.101,0.099	0.137,0.175,0.156	-0.06
A	ENSG00000257520	RP11-896J10.3	chr14	-	36946175	36946308	36942411	36943086	36960405	36960496	0.000427905	0.0358863	0.529,0.487,0.555	0.626,0.627,0.616	-0.099
A	ENSG00000229415	SFTA3	chr14	-	36946920	36947083	36946149	36946303	36960405	36960496	8.96e-05	0.010113	0.431,0.382,0.453	0.547,0.545,0.501	-0.109
A	ENSG00000233137	RP11-220I1.1	chr9	+	37084195	37084289	37080009	37080533	37086664	37087004	0.000451542	0.0374832	0.39,0.394,0.4	0.308,0.302,0.27	0.101
A	ENSG00000065882	TBC1D1	chr4	+	38053519	38053681	38051377	38051519	38055819	38055959	5.3e-10	2.06e-07	0.136,0.155,0.118	0.035,0.064,0.06	0.083
A	ENSG00000008838	MED24	chr17	-	38191168	38191225	38189597	38189709	38191369	38191602	1.33e-05	0.00200201	0.369,0.388,0.348	0.189,0.205,0.257	0.151
A	ENSG00000185808	PIGP	chr21	-	38444444	38444610	38441851	38441924	38444733	38445297	2.24e-05	0.00315063	0.188,0.182,0.247	0.116,0.121,0.121	0.086
A	ENSG00000115875	SRSF7	chr2	-	38976039	38976315	38975720	38975795	38976670	38976847	1.11e-15	7.87e-13	0.113,0.106,0.1	0.201,0.206,0.193	-0.094
A	ENSG00000115875	SRSF7	chr2	-	38976039	38976488	38975720	38975795	38976670	38976847	3.33e-14	2.07e-11	0.162,0.151,0.151	0.259,0.278,0.26	-0.111
A	ENSG00000130669	PAK4	chr19	+	39658869	39658942	39616473	39616559	39660171	39660397	0.00032359	0.02834	0.683,0.762,0.684	0.841,0.793,0.838	-0.114
A	ENSG00000127603	MACF1	chr1	+	39844132	39844195	39838150	39838268	39844874	39845116	6.78e-05	0.00803773	0.824,0.823,0.899	0.958,0.939,0.939	-0.097
A	ENSG00000141756	FKBP10	chr17	+	39976092	39976275	39975781	39975927	39976520	39976713	0	0	0.198,0.17,0.153	0.064,0.072,0.077	0.103
A	ENSG00000138050	THUMPD2	chr2	-	39996040	39996233	39995563	39995641	39996849	39997259	0.000587074	0.0457098	0.142,0.133,0.14	0.166,0.273,0.248	-0.091
A	ENSG00000131473	ACLY	chr17	-	40052872	40052902	40049285	40049427	40054001	40054092	9.08e-07	0.000191008	0.939,0.937,0.946	0.868,0.902,0.858	0.065
A	ENSG00000141699	FAM134C	chr17	-	40739851	40739882	40738782	40738909	40744073	40744180	0.000395081	0.0334454	0.939,0.987,1.0	0.827,0.95,0.907	0.081
A	ENSG00000105223	PLD3	chr19	+	40871459	40871492	40854610	40854675	40872325	40872417	5.53e-10	2.14e-07	0.903,0.805,0.848	0.692,0.731,0.709	0.141
A	ENSG00000105223	PLD3	chr19	+	40871459	40871837	40854596	40854675	40872325	40872417	5.95e-08	1.6e-05	0.784,0.679,0.701	0.537,0.551,0.578	0.166
A	ENSG00000105223	PLD3	chr19	+	40871568	40871837	40854606	40854675	40872325	40872417	4.48e-05	0.00567059	0.706,0.589,0.612	0.475,0.489,0.514	0.143
A	ENSG00000126581	BECN1	chr17	-	40967688	40967790	40966541	40966691	40967925	40968013	5.81e-06	0.000995555	0.145,0.153,0.193	0.087,0.087,0.113	0.068
A	ENSG00000090006	LTBP4	chr19	+	41117057	41117300	41116437	41116563	41117764	41117890	2.63e-06	0.000508598	0.947,0.882,0.9	0.981,0.97,0.976	-0.066
A	ENSG00000070718	AP3M2	chr8	+	42011995	42012054	42010463	42010623	42012133	42012195	2.16e-05	0.0030679	0.215,0.22,0.195	0.065,0.092,0.027	0.149
A	ENSG00000124496	TRERF1	chr6	-	42230997	42231306	42227076	42227461	42232441	42232592	0.000223551	0.0214185	0.844,0.828,0.837	0.642,0.72,0.664	0.161
A	ENSG00000124496	TRERF1	chr6	-	42231057	42231306	42227076	42227461	42232441	42232592	0.00064808	0.0489413	0.848,0.831,0.838	0.686,0.725,0.674	0.144
A	ENSG00000101052	IFT52	chr20	+	42233641	42233713	42232822	42232898	42242489	42242616	0.000244731	0.023142	0.91,0.89,0.927	0.977,0.98,0.991	-0.074
A	ENSG00000168591	TMUB2	chr17	+	42265274	42265377	42264639	42265111	42266302	42266667	0.000176223	0.0177439	0.733,0.686,0.732	0.571,0.563,0.552	0.155
A	ENSG00000134283	PPHLN1	chr12	+	42778741	42778798	42768664	42768876	42781257	42781337	4.91e-05	0.00605337	0.736,0.784,0.8	0.831,0.874,0.886	-0.09
A	ENSG00000183569	SERHL2	chr22	+	42969639	42969751	42968441	42968535	42969941	42970387	0.000473434	0.0389209	0.436,0.65,0.317	0.029,0.114,0.16	0.367
A	ENSG00000112640	PPP2R5D	chr6	+	42976430	42976484	42976104	42976213	42976794	42976965	3.65e-05	0.00474655	0.926,0.955,0.971	0.871,0.853,0.917	0.07
A	ENSG00000100227	POLDIP3	chr22	-	42997975	42998062	42995703	42995799	42998775	42999166	1.21e-05	0.00184642	0.86,0.9,0.899	0.943,0.942,0.948	-0.058
A	ENSG00000100227	POLDIP3	chr22	-	42997975	42998113	42995703	42995799	42998775	42998972	3.51e-05	0.00461313	0.658,0.753,0.732	0.83,0.845,0.858	-0.13
A	ENSG00000044090	CUL7	chr6	-	43015684	43015727	43014617	43014845	43015885	43015898	4.62e-06	0.000824491	0.071,0.071,0.079	0.029,0.026,0.014	0.051
A	ENSG00000100266	PACSIN2	chr22	-	43272893	43273016	43272142	43272339	43275053	43275175	5.55e-16	4.02e-13	0.941,0.912,0.936	0.996,0.985,0.981	-0.058
A	ENSG00000100294	MCAT	chr22	-	43533086	43533304	43528888	43529492	43537167	43537255	0.000398227	0.0336569	0.741,0.798,0.763	0.651,0.629,0.644	0.126
A	ENSG00000101104	PABPC1L	chr20	+	43565534	43565617	43565277	43565371	43566701	43566832	6.86e-05	0.00809833	0.554,0.577,0.66	0.314,0.431,0.285	0.254
A	ENSG00000025772	TOMM34	chr20	-	43577370	43577518	43572093	43572220	43580473	43580643	3.69e-06	0.000675806	0.888,0.839,0.895	0.939,0.94,0.94	-0.066
A	ENSG00000112715	VEGFA	chr6	+	43749692	43749824	43746625	43746655	43752277	43752639	3.16e-10	1.26e-07	0.698,0.683,0.699	0.51,0.455,0.53	0.195
A	ENSG00000131116	ZNF428	chr19	-	44112656	44112755	44111779	44112259	44118380	44118586	7.45e-08	1.97e-05	0.134,0.218,0.151	0.067,0.08,0.092	0.088
A	ENSG00000104783	KCNN4	chr19	-	44280692	44280788	44278343	44278771	44284854	44285409	0.00025664	0.023895	0.914,0.889,0.912	0.959,0.971,0.952	-0.056
A	ENSG00000160200	CBS	chr21	-	44476167	44476209	44473302	44474093	44476912	44476997	0.000468797	0.0386207	0.144,0.158,0.17	0.084,0.099,0.104	0.062
A	ENSG00000160200	CBS	chr21	-	44487887	44488070	44486352	44486487	44488618	44488725	0.000294875	0.0263197	0.149,0.177,0.148	0.208,0.224,0.209	-0.056
A	ENSG00000166734	CASC4	chr15	+	44695084	44695252	44673003	44673174	44705533	44707956	0.000112262	0.0121674	0.468,0.478,0.452	0.392,0.353,0.354	0.1
A	ENSG00000163281	GNPDA2	chr4	-	44724100	44724259	44712969	44713154	44728490	44728562	0.000553945	0.0440234	0.917,0.965,0.937	1.0,1.0,0.98	-0.054
A	ENSG00000198718	FAM179B	chr14	+	45496501	45496677	45494985	45495075	45497378	45497532	0.000150251	0.0154628	0.887,1.0,0.819	1.0,1.0,0.986	-0.093
A	ENSG00000104164	BLOC1S6	chr15	+	45884332	45884474	45879576	45879723	45890077	45891760	0.000655305	0.0492588	0.913,0.903,0.868	0.753,0.836,0.765	0.11
A	ENSG00000182912	C21orf90	chr21	+	45938141	45938215	45937098	45937718	45938510	45938639	0.000103166	0.0114089	0.412,0.401,0.375	0.153,0.14,0.235	0.22
A	ENSG00000135365	PHF21A	chr11	-	45956671	45956797	45954897	45955776	45957186	45957290	0.000181581	0.0181991	0.156,0.277,0.345	0.071,0.111,0.111	0.162
A	ENSG00000264920	RP11-6N17.4	chr17	-	45971265	45971324	45968620	45968947	45973068	45973178	0.000271596	0.0248452	0.971,0.978,0.931	0.835,0.906,0.851	0.096
A	ENSG00000125746	EML2	chr19	-	46122079	46122201	46120887	46120955	46122317	46122449	1.1e-05	0.00170457	0.032,0.07,0.011	0.164,0.107,0.087	-0.082
A	ENSG00000151665	PIGF	chr2	-	46818941	46819064	46808423	46808730	46819613	46819722	7.44e-06	0.00121373	0.191,0.192,0.202	0.075,0.101,0.122	0.096
A	ENSG00000159658	EFCAB14	chr1	-	47154024	47154216	47152455	47152542	47155258	47155363	8.84e-07	0.000187315	0.747,0.71,0.736	0.916,0.844,0.876	-0.148
A	ENSG00000126767	ELK1	chrX	-	47509319	47509425	47500630	47500874	47509821	47509990	0.000244553	0.023142	0.421,0.399,0.411	0.294,0.295,0.321	0.107
A	ENSG00000160310	PRMT2	chr21	+	48078656	48078832	48069486	48069651	48084206	48084857	3.67e-06	0.000673966	0.87,0.934,0.918	0.982,0.954,0.983	-0.066
A	ENSG00000160310	PRMT2	chr21	+	48083294	48083466	48069486	48069651	48084206	48084863	1.15e-07	2.91e-05	0.769,0.876,0.837	0.968,0.923,0.975	-0.128
A	ENSG00000061273	HDAC7	chr12	-	48186320	48186452	48185653	48185787	48187151	48187325	0.000127739	0.0135191	0.093,0.111,0.105	0.169,0.18,0.233	-0.091
A	ENSG00000006282	SPATA20	chr17	+	48625403	48625522	48624544	48624646	48625643	48625814	3.6e-05	0.00471352	0.309,0.385,0.402	0.171,0.109,0.067	0.25
A	ENSG00000253729	PRKDC	chr8	-	48694722	48694815	48691564	48691654	48694938	48695159	1.19e-12	6.54e-10	0.975,0.982,0.983	0.906,0.932,0.919	0.061
A	ENSG00000181929	PRKAG1	chr12	-	49397340	49397378	49396926	49397073	49397539	49397705	6.34e-07	0.000138457	0.992,0.995,0.987	0.943,0.941,0.928	0.054
A	ENSG00000104852	SNRNP70	chr19	+	49605370	49605430	49604646	49604728	49607890	49607992	0	0	0.145,0.157,0.146	0.327,0.301,0.308	-0.163
A	ENSG00000104852	SNRNP70	chr19	+	49605370	49605442	49604646	49604728	49607890	49607992	0	0	0.12,0.127,0.119	0.279,0.258,0.263	-0.145
A	ENSG00000104852	SNRNP70	chr19	+	49605370	49606844	49604646	49604728	49607890	49607992	0	0	0.198,0.202,0.183	0.392,0.378,0.369	-0.185
A	ENSG00000164062	APEH	chr3	+	49712615	49712742	49711918	49712054	49713126	49713220	5.39e-05	0.00655763	0.939,0.907,0.924	0.857,0.838,0.898	0.059
A	ENSG00000188511	C22orf34	chr22	-	49810250	49810384	49808175	49809684	49810463	49810577	2.81e-06	0.000535933	0.23,0.221,0.165	0.533,0.659,0.624	-0.4
A	ENSG00000104870	FCGRT	chr19	+	50016643	50016730	50016435	50016500	50017138	50017390	5.03e-05	0.00617627	0.961,0.936,0.782	0.991,0.981,0.992	-0.095
A	ENSG00000165501	LRR1	chr14	+	50074117	50074839	50069087	50069186	50080973	50081389	9.83e-07	0.000204271	0.426,0.375,0.453	0.589,0.594,0.517	-0.149
A	ENSG00000126460	PRRG2	chr19	+	50086631	50086974	50086463	50086561	50087169	50087209	8.32e-05	0.00945267	1.0,0.881,1.0	1.0,1.0,0.477	0.135
A	ENSG00000213024	NUP62	chr19	-	50414361	50414623	50412955	50413141	50432582	50432761	1.52e-06	0.000303982	0.076,0.065,0.063	0.154,0.11,0.148	-0.069
A	ENSG00000213024	NUP62	chr19	-	50414361	50414627	50412993	50413141	50432582	50432732	2.72e-06	0.000521294	0.076,0.072,0.063	0.155,0.113,0.148	-0.068
A	ENSG00000213024	NUP62	chr19	-	50430950	50431072	50410799	50413141	50432582	50432788	0.000139809	0.0145721	0.606,0.513,0.544	0.658,0.662,0.685	-0.114
A	ENSG00000213024	NUP62	chr19	-	50430950	50431105	50411361	50413141	50432582	50432692	0.000436377	0.0364562	0.545,0.453,0.496	0.582,0.605,0.633	-0.109
A	ENSG00000105053	VRK3	chr19	-	50512492	50512546	50510825	50511083	50519280	50519420	0.000199188	0.019568	0.871,0.879,0.892	0.964,0.97,0.948	-0.08
A	ENSG00000105053	VRK3	chr19	-	50512492	50512642	50510825	50511083	50519280	50519420	2.97e-05	0.00398318	0.86,0.862,0.875	0.969,0.963,0.948	-0.094
A	ENSG00000139624	CERS5	chr12	-	50538551	50538752	50537734	50537840	50560883	50561091	4.66e-09	1.49e-06	0.385,0.489,0.361	0.198,0.188,0.196	0.218
A	ENSG00000090097	PCBP4	chr3	-	51995764	51996104	51995175	51995320	52001341	52001464	0.00050141	0.0406909	0.193,0.15,0.231	0.351,0.388,0.396	-0.187
A	ENSG00000114779	ABHD14B	chr3	-	52005475	52005908	52003958	52004200	52007980	52008047	0.000337469	0.0293193	0.915,0.97,0.89	0.821,0.798,0.862	0.098
A	ENSG00000114779	ABHD14B	chr3	-	52005827	52005908	52005475	52005714	52007980	52008065	7.34e-06	0.00120282	0.247,0.256,0.262	0.161,0.154,0.134	0.105
A	ENSG00000023330	ALAS1	chr3	+	52232687	52232864	52232159	52232271	52233225	52233456	5.65e-05	0.0068014	0.128,0.126,0.084	0.073,0.043,0.063	0.053
A	ENSG00000134717	BTF3L4	chr1	+	52549011	52549213	52530496	52530610	52551783	52552282	6.97e-06	0.00114786	0.724,0.732,0.724	0.831,0.867,0.839	-0.119
A	ENSG00000163069	SGCB	chr4	-	52898017	52898127	52895843	52896029	52899596	52899806	0	0	0.087,0.09,0.088	0.021,0.028,0.018	0.066
A	ENSG00000163069	SGCB	chr4	-	52898030	52898127	52895843	52896029	52899596	52899806	0	0	0.084,0.08,0.078	0.016,0.022,0.016	0.063
A	ENSG00000072501	SMC1A	chrX	-	53441706	53441819	53440181	53440385	53449440	53449677	1.12e-06	0.000228046	0.828,0.789,0.814	0.912,0.939,0.917	-0.112
A	ENSG00000172819	RARG	chr12	-	53625174	53625334	53624951	53625019	53625757	53625976	1.45e-06	0.000290592	0.134,0.142,0.108	0.042,0.009,0.037	0.099
A	ENSG00000197111	PCBP2	chr12	+	53861588	53861627	53861004	53861077	53862560	53862616	0.000297739	0.0264667	0.717,0.707,0.744	0.678,0.61,0.613	0.089
A	ENSG00000012822	CALCOCO1	chr12	-	54106558	54106630	54104902	54105905	54106883	54106990	0.00049612	0.0404406	0.279,0.395,0.31	0.142,0.167,0.176	0.166
A	ENSG00000123415	SMUG1	chr12	-	54581602	54581689	54577439	54577743	54582734	54582758	0.000595055	0.0460018	0.281,0.198,0.211	0.162,0.099,0.095	0.111
A	ENSG00000115355	CCDC88A	chr2	-	55530204	55530288	55529007	55529208	55535944	55536159	3.28e-05	0.00434393	0.314,0.279,0.264	0.498,0.463,0.468	-0.191
A	ENSG00000126787	DLGAP5	chr14	-	55615311	55615402	55614829	55615191	55617516	55617566	5.41e-08	1.48e-05	0.248,0.257,0.236	0.148,0.124,0.127	0.114
A	ENSG00000153944	MSI2	chr17	+	55754347	55754420	55752332	55752487	55756909	55757658	4.75e-05	0.00594757	0.814,0.885,0.897	0.961,0.928,0.941	-0.078
A	ENSG00000135441	BLOC1S1	chr12	+	56110716	56110789	56110075	56110501	56112874	56113007	8.61e-09	2.67e-06	0.872,0.882,0.838	0.956,0.932,0.949	-0.082
A	ENSG00000126777	KTN1	chr14	+	56139889	56139973	56139646	56139730	56142552	56142636	0.000578999	0.0453416	0.29,0.289,0.3	0.399,0.383,0.349	-0.084
A	ENSG00000129103	SUMF2	chr7	+	56141806	56141911	56140689	56140804	56142278	56142429	0.000581577	0.0453901	0.346,0.349,0.327	0.468,0.483,0.389	-0.106
A	ENSG00000129103	SUMF2	chr7	+	56141866	56141911	56140689	56140804	56142278	56142429	0.00034275	0.0296991	0.705,0.71,0.686	0.798,0.798,0.733	-0.076
A	ENSG00000092841	MYL6	chr12	+	56553281	56553406	56552467	56552495	56553758	56553932	0.000112184	0.0121674	0.148,0.093,0.092	0.225,0.168,0.171	-0.077
A	ENSG00000108395	TRIM37	chr17	-	57078958	57079102	57076741	57076820	57089688	57089807	2.73e-10	1.09e-07	0.501,0.566,0.543	0.833,0.863,0.716	-0.267
A	ENSG00000070269	TMEM260	chr14	+	57083900	57084015	57082661	57082745	57085311	57085481	0.000653426	0.0491743	0.762,0.744,0.581	0.866,0.91,0.95	-0.213
A	ENSG00000198561	CTNND1	chr11	+	57556508	57556627	57529272	57529518	57561481	57561553	0	0	0.015,0.014,0.034	0.368,0.36,0.322	-0.329
A	ENSG00000198561	CTNND1	chr11	+	57556508	57556627	57529272	57529518	57563048	57563201	0	0	0.058,0.054,0.15	0.765,0.704,0.706	-0.638
A	ENSG00000198561	CTNND1	chr11	+	57556508	57556627	57529268	57529591	57561481	57561553	0	0	0.022,0.033,0.056	0.422,0.468,0.302	-0.36
A	ENSG00000198561	CTNND1	chr11	+	57556508	57556627	57529268	57529591	57563048	57563201	1.02e-10	4.37e-08	0.309,0.247,0.502	0.975,0.911,0.817	-0.548
A	ENSG00000198561	CTNND1	chr11	+	57561481	57561553	57529268	57529518	57563048	57563201	4.4e-05	0.00558131	0.853,0.855,0.879	0.918,0.903,0.918	-0.051
A	ENSG00000205336	GPR56	chr16	+	57675498	57675620	57662418	57662714	57684164	57684263	0	0	0.99,0.981,0.968	0.604,0.586,0.573	0.392
A	ENSG00000205336	GPR56	chr16	+	57675502	57675620	57662520	57662714	57684164	57684263	0	0	0.99,0.981,0.968	0.658,0.648,0.627	0.335
A	ENSG00000135506	OS9	chr12	+	58113881	58114046	58112775	58112965	58114188	58114301	1.5e-05	0.0022144	0.581,0.583,0.567	0.691,0.656,0.681	-0.099
A	ENSG00000028116	VRK2	chr2	+	58381888	58381937	58373450	58373609	58386483	58387006	0.000191675	0.0190064	0.141,0.17,0.118	0.065,0.043,0.032	0.096
A	ENSG00000126790	L3HYPDH	chr14	-	59941156	59941244	59939688	59939808	59942586	59942724	7.58e-05	0.00881999	0.259,0.329,0.226	0.711,0.469,0.58	-0.315
A	ENSG00000134444	KIAA1468	chr18	+	59947592	59947675	59947006	59947089	59947878	59947942	8.2e-07	0.000175479	0.498,0.523,0.69	0.1,0.047,0.212	0.451
A	ENSG00000182718	ANXA2	chr15	-	60689456	60689537	60656627	60656722	60690141	60690172	0.00054364	0.043363	0.929,0.872,0.893	0.964,0.971,0.979	-0.073
A	ENSG00000173209	AHSA2	chr2	+	61410681	61410797	61408454	61408540	61411846	61411935	3.64e-05	0.00474655	0.176,0.154,0.22	0.08,0.137,0.098	0.078
A	ENSG00000101152	DNAJC5	chr20	+	62562461	62562535	62562203	62562375	62562817	62567384	2.32e-05	0.00324486	0.373,0.362,0.414	0.258,0.269,0.273	0.116
A	ENSG00000214176	PLEKHM1P	chr17	-	62810980	62811363	62800947	62801218	62817884	62818511	0.000593659	0.0459502	0.328,0.295,0.401	0.192,0.228,0.261	0.114
A	ENSG00000169764	UGP2	chr2	+	64069672	64069733	64069035	64069338	64083439	64083567	0.000221739	0.0213075	0.304,0.319,0.299	0.119,0.229,0.093	0.16
A	ENSG00000001497	LAS1L	chrX	-	64744443	64744494	64743935	64744142	64744844	64744930	7.85e-11	3.46e-08	0.07,0.057,0.055	0.17,0.214,0.193	-0.132
A	ENSG00000090487	SPG21	chr15	-	65275844	65275931	65273201	65273363	65282002	65282153	3.48e-07	8.13e-05	0.875,0.883,0.855	0.932,0.985,0.955	-0.086
A	ENSG00000168056	LTBP3	chr11	-	65307483	65307624	65307190	65307352	65307715	65307853	3.22e-15	2.19e-12	0.37,0.408,0.421	0.576,0.61,0.59	-0.192
A	ENSG00000112851	ERBB2IP	chr5	+	65370929	65371058	65349233	65350779	65372143	65372236	0.000582455	0.0454044	0.962,0.99,0.971	0.894,0.913,0.911	0.068
A	ENSG00000153914	SREK1	chr5	+	65451892	65454760	65449290	65449424	65455046	65455162	4.74e-11	2.13e-08	0.245,0.279,0.235	0.39,0.451,0.415	-0.166
A	ENSG00000153914	SREK1	chr5	+	65454636	65454760	65449290	65449424	65455046	65455162	1.02e-07	2.65e-05	0.236,0.249,0.274	0.395,0.434,0.407	-0.159
A	ENSG00000108946	PRKAR1A	chr17	+	66511127	66511260	66508590	66508689	66511534	66511717	0.000153352	0.0157324	0.199,0.209,0.206	0.172,0.133,0.149	0.053
A	ENSG00000205268	PDE7A	chr8	-	66693078	66693182	66691954	66692038	66695017	66695078	0.000274052	0.0249736	0.11,0.059,0.068	0.027,0.042,0.004	0.055
A	ENSG00000196123	KIAA0895L	chr16	-	67215460	67215600	67213943	67214569	67217164	67217855	0.000146653	0.0152367	0.545,0.496,0.483	0.638,0.711,0.646	-0.157
A	ENSG00000196123	KIAA0895L	chr16	-	67215508	67215600	67213943	67214569	67217164	67217943	0.000271882	0.0248452	0.488,0.437,0.472	0.613,0.663,0.6	-0.16
A	ENSG00000102890	ELMO3	chr16	+	67233853	67233904	67233586	67233659	67234094	67234264	0.00061783	0.0473293	0.993,1.0,0.975	1.0,0.878,0.92	0.057
A	ENSG00000159720	ATP6V0D1	chr16	-	67478430	67478609	67477001	67477081	67514859	67515051	0.000202354	0.0197946	0.938,0.923,0.956	0.993,1.0,0.978	-0.051
A	ENSG00000110066	SUV420H1	chr11	-	67947598	67947667	67942484	67942650	67953247	67953395	8.09e-05	0.00929305	0.821,0.77,0.747	0.898,0.878,0.866	-0.101
A	ENSG00000110075	PPP6R3	chr11	+	68350510	68350597	68343425	68343511	68355394	68355492	0.000280666	0.0253637	0.65,0.681,0.696	0.771,0.803,0.752	-0.1
A	ENSG00000149716	ORAOV1	chr11	-	69489318	69489534	69487983	69488089	69489957	69490073	1.32e-06	0.000267393	0.054,0.044,0.036	0.134,0.091,0.118	-0.07
A	ENSG00000082458	DLG3	chrX	+	69675636	69675952	69674956	69675113	69698999	69699114	4.04e-06	0.000733588	0.145,0.155,0.158	0.087,0.09,0.071	0.07
A	ENSG00000102908	NFAT5	chr16	+	69680419	69680481	69660305	69660431	69680930	69681489	0.000126816	0.0134762	0.496,0.565,0.502	0.699,0.713,0.778	-0.209
A	ENSG00000116001	TIA1	chr2	-	70455475	70455594	70454866	70454954	70456395	70456450	5.08e-05	0.00623188	0.475,0.531,0.391	0.682,0.706,0.687	-0.226
A	ENSG00000116754	SRSF11	chr1	+	70697541	70697658	70694104	70694238	70697950	70698060	3.89e-06	0.000709756	0.203,0.192,0.199	0.269,0.31,0.277	-0.087
A	ENSG00000132613	MTSS1L	chr16	-	70708208	70708431	70699368	70699443	70710783	70710881	1.96e-05	0.00279482	0.922,0.926,0.904	0.995,0.957,0.973	-0.058
A	ENSG00000147162	OGT	chrX	+	70775039	70775235	70774362	70774442	70775803	70775944	7.55e-06	0.00122474	0.625,0.651,0.659	0.736,0.74,0.746	-0.096
A	ENSG00000133983	COX16	chr14	-	70809374	70809446	70795890	70795953	70826235	70826448	9.39e-06	0.00148682	0.895,0.922,0.909	0.82,0.852,0.877	0.059
A	ENSG00000131844	MCCC2	chr5	+	70922466	70922580	70900182	70900295	70927947	70928012	0.000222408	0.0213404	0.619,0.641,0.685	0.753,0.78,0.736	-0.108
A	ENSG00000133195	SLC39A11	chr17	-	71087962	71088255	71084826	71084914	71088749	71088851	0.000556489	0.0440646	0.049,0.046,0.084	0.123,0.147,0.067	-0.053
A	ENSG00000141219	C17orf80	chr17	+	71238382	71238490	71231614	71233134	71239034	71239142	0.00043063	0.0360684	0.87,0.903,0.873	0.743,0.819,0.802	0.094
A	ENSG00000132485	ZRANB2	chr1	-	71531360	71531435	71529019	71530820	71532458	71532617	2.03e-10	8.48e-08	0.499,0.551,0.527	0.698,0.7,0.683	-0.168
A	ENSG00000135636	DYSF	chr2	+	71740369	71740462	71738936	71739051	71740845	71741051	0.000561876	0.0443834	0.057,0.079,0.2	0.333,0.25,0.268	-0.172
A	ENSG00000107282	APBA1	chr9	-	72073071	72073104	72071968	72072055	72082738	72082884	0.000384973	0.0327488	0.425,0.382,0.549	0.045,0.153,0.231	0.309
A	ENSG00000066933	MYO9A	chr15	-	72244042	72244237	72231192	72231268	72252241	72252437	1.86e-11	8.87e-09	0.096,0.196,0.146	0.671,0.561,0.573	-0.456
A	ENSG00000066933	MYO9A	chr15	-	72244117	72244237	72231192	72231268	72252241	72252296	9.94e-14	5.95e-11	0.17,0.214,0.15	0.739,0.66,0.619	-0.495
A	ENSG00000268364	RP11-373A9.3	chr9	-	72833230	72833401	72831201	72831337	72872830	72873782	0.000271422	0.0248452	0.593,0.441,0.513	0.912,0.785,0.826	-0.325
A	ENSG00000198887	SMC5	chr9	+	72961520	72961565	72938936	72939059	72961981	72962077	4.52e-10	1.77e-07	0.91,0.89,0.854	1.0,1.0,0.992	-0.113
A	ENSG00000198887	SMC5	chr9	+	72961520	72961565	72959059	72959185	72961981	72962077	4.42e-14	2.72e-11	0.427,0.419,0.363	0.629,0.628,0.651	-0.233
A	ENSG00000106682	EIF4H	chr7	+	73604576	73604636	73604151	73604248	73609070	73609208	8.23e-05	0.00937907	0.707,0.729,0.719	0.622,0.569,0.583	0.127
A	ENSG00000133961	NUMB	chr14	-	73750788	73751082	73749066	73749213	73753817	73754022	4.69e-05	0.00589323	0.851,0.837,0.81	0.903,0.902,0.922	-0.076
A	ENSG00000131263	RLIM	chrX	-	73832416	73832478	73815643	73815835	73834256	73834452	8.35e-06	0.00134235	0.217,0.252,0.185	0.012,0.128,0.076	0.146
A	ENSG00000141569	TRIM65	chr17	-	73887893	73887959	73887357	73887428	73888091	73888266	1.68e-08	5.01e-06	0.868,0.834,0.838	0.655,0.672,0.737	0.159
A	ENSG00000161533	ACOX1	chr17	-	73969705	73969866	73956295	73956456	73974614	73974774	4.74e-05	0.00594432	0.288,0.249,0.256	0.158,0.125,0.164	0.115
A	ENSG00000182473	EXOC7	chr17	-	74086409	74086478	74085255	74085401	74090494	74090662	6.77e-15	4.51e-12	0.705,0.714,0.684	0.484,0.491,0.446	0.227
A	ENSG00000077809	GTF2I	chr7	+	74133197	74133260	74130931	74131270	74143123	74143234	2.32e-05	0.0032446	0.509,0.559,0.528	0.431,0.412,0.385	0.123
A	ENSG00000160828	AC004166.7	chr7	-	74301136	74301260	74300539	74300638	74303803	74303920	0.000568304	0.0447287	0.266,0.292,0.276	0.409,0.406,0.414	-0.132
A	ENSG00000135048	TMEM2	chr9	-	74349721	74349910	74347266	74347436	74354978	74355148	0.000254391	0.0237798	0.928,0.87,0.888	1.0,0.944,1.0	-0.086
A	ENSG00000182534	MXRA7	chr17	-	74679928	74680009	74675650	74676961	74681153	74681247	0	0	0.025,0.042,0.043	0.128,0.133,0.138	-0.096
A	ENSG00000115282	TTC31	chr2	+	74717151	74717254	74710448	74710537	74717370	74717600	0.000576648	0.0452218	0.888,0.872,0.906	0.785,0.674,0.787	0.14
A	ENSG00000115318	LOXL3	chr2	-	74763835	74764055	74763417	74763598	74776495	74776710	2.62e-13	1.5e-10	0.154,0.113,0.216	0.516,0.651,0.654	-0.446
A	ENSG00000198794	SCAMP5	chr15	+	75308933	75309090	75305017	75305146	75310210	75310312	8.55e-06	0.00136674	0.028,0.23,0.079	0.509,0.411,0.554	-0.379
A	ENSG00000065427	KARS	chr16	-	75678180	75678360	75675461	75675621	75681361	75681553	7.14e-05	0.00835417	0.933,0.945,0.924	0.972,1.0,0.993	-0.054
A	ENSG00000141524	TMC6	chr17	-	76116733	76116913	76115377	76115473	76117093	76117245	2.11e-09	7.25e-07	0.897,0.901,0.878	0.763,0.773,0.783	0.119
A	ENSG00000183077	AFMID	chr17	+	76201683	76201819	76198801	76198832	76202026	76202131	1.12e-08	3.44e-06	0.141,0.133,0.09	0.042,0.079,0.027	0.072
A	ENSG00000183077	AFMID	chr17	+	76201683	76201834	76198783	76198832	76202026	76202131	2.76e-05	0.00373242	0.179,0.114,0.144	0.069,0.106,0.055	0.069
A	ENSG00000140374	ETFA	chr15	-	76520053	76520238	76518189	76518270	76523673	76523739	4.87e-07	0.000109502	0.065,0.078,0.048	0.136,0.095,0.144	-0.061
A	ENSG00000196586	MYO6	chr6	+	76604947	76604977	76602246	76602407	76617321	76617425	0.000269031	0.0247546	0.142,0.135,0.13	0.0,0.045,0.039	0.108
A	ENSG00000196586	MYO6	chr6	+	76608089	76608128	76604947	76604977	76617321	76617425	5.41e-05	0.00655931	0.758,0.807,0.629	1.0,0.912,0.942	-0.22
A	ENSG00000091039	OSBPL8	chr12	-	76853638	76853675	76844630	76844768	76881289	76881398	0.000112039	0.0121674	0.385,0.277,0.395	0.173,0.182,0.13	0.191
A	ENSG00000171302	CANT1	chr17	-	76996181	76996352	76993921	76994045	77005745	77005875	0.000194521	0.0192593	0.1,0.103,0.164	0.184,0.155,0.201	-0.058
A	ENSG00000138750	NUP54	chr4	-	77057338	77057565	77055327	77055515	77065301	77065445	8.44e-06	0.00135317	0.93,0.922,0.884	0.963,0.969,0.985	-0.06
A	ENSG00000005810	MYCBP2	chr13	-	77692474	77692654	77672202	77673148	77695507	77695630	2.25e-06	0.00043749	0.223,0.25,0.279	0.483,0.379,0.494	-0.201
A	ENSG00000141759	TXNL4A	chr18	-	77737597	77737701	77733512	77733856	77748239	77748536	4.53e-06	0.000814869	0.879,0.848,0.862	0.921,0.93,0.926	-0.063
A	ENSG00000005810	MYCBP2	chr13	-	77807290	77807398	77799569	77799689	77817193	77817295	5.17e-07	0.000114251	0.722,0.62,0.772	0.938,0.928,0.875	-0.209
A	ENSG00000164751	PEX2	chr8	-	77900542	77900574	77898422	77898532	77912225	77912368	0.0001	0.0110918	0.784,0.845,0.776	0.919,0.891,0.867	-0.091
A	ENSG00000151445	VIPAS39	chr14	-	77923437	77923708	77920352	77920445	77923837	77923904	0.000573293	0.0450128	0.142,0.164,0.21	0.108,0.06,0.11	0.079
A	ENSG00000151445	VIPAS39	chr14	-	77923437	77923756	77920352	77920445	77923837	77923915	0.000631364	0.0480124	0.114,0.143,0.21	0.098,0.049,0.089	0.077
A	ENSG00000139737	SLAIN1	chr13	+	78317150	78317300	78293666	78293806	78318417	78318567	2.27e-07	5.55e-05	0.275,0.261,0.304	0.095,0.129,0.146	0.157
A	ENSG00000173818	ENDOV	chr17	+	78393385	78393520	78389449	78389621	78395627	78395762	0.000147636	0.0153145	0.121,0.047,0.099	0.216,0.216,0.306	-0.157
A	ENSG00000137965	IFI44	chr1	+	79126238	79126339	79124996	79125168	79129449	79129763	0.000128661	0.0135617	0.722,0.682,0.73	0.873,0.816,0.822	-0.126
A	ENSG00000137965	IFI44	chr1	+	79126238	79126376	79125003	79125168	79129449	79129582	7.07e-05	0.00831555	0.716,0.67,0.731	0.874,0.817,0.817	-0.13
A	ENSG00000137965	IFI44	chr1	+	79128388	79128563	79124996	79125168	79129449	79129763	4.35e-07	9.9e-05	0.751,0.749,0.798	0.92,0.876,0.88	-0.126
A	ENSG00000214087	ARL16	chr17	-	79649472	79649705	79649063	79649179	79650042	79650156	2.24e-09	7.61e-07	0.208,0.205,0.273	0.109,0.137,0.13	0.103
A	ENSG00000214087	ARL16	chr17	-	79649520	79649705	79649063	79649179	79650042	79650156	1.46e-10	6.15e-08	0.229,0.231,0.295	0.119,0.149,0.131	0.119
A	ENSG00000214087	ARL16	chr17	-	79650042	79650156	79649063	79649179	79650565	79650764	2.63e-07	6.28e-05	0.966,0.965,0.912	0.84,0.898,0.845	0.087
A	ENSG00000138326	RPS24	chr10	+	79797722	79797740	79796951	79797062	79799961	79799983	0	0	0.092,0.077,0.087	0.013,0.01,0.01	0.074
A	ENSG00000185813	PCYT2	chr17	-	79865079	79865133	79864635	79864774	79865648	79865733	3.58e-05	0.00468507	1.0,1.0,1.0	1.0,0.954,0.729	0.106
A	ENSG00000169689	STRA13	chr17	-	79977385	79977570	79977168	79977257	79977733	79977785	4.01e-08	1.13e-05	0.214,0.249,0.226	0.117,0.135,0.128	0.103
A	ENSG00000169689	STRA13	chr17	-	79977516	79977570	79977168	79977257	79977733	79977785	1.79e-09	6.28e-07	0.589,0.662,0.644	0.448,0.444,0.45	0.184
A	ENSG00000176155	CCDC57	chr17	-	80136902	80137065	80136349	80136481	80141649	80141808	2.75e-05	0.00372806	0.991,0.948,0.966	0.833,0.864,0.91	0.099
A	ENSG00000260896	RP11-314O13.1	chr16	-	80871828	80871942	80864427	80864654	80874015	80874119	2.66e-08	7.63e-06	0.465,0.557,0.546	0.319,0.317,0.32	0.204
A	ENSG00000133731	IMPA1	chr8	-	82586906	82587066	82586130	82586184	82591360	82591465	8.79e-08	2.29e-05	0.105,0.154,0.231	0.451,0.45,0.557	-0.323
A	ENSG00000104231	ZFAND1	chr8	-	82629483	82629523	82627221	82627349	82630416	82630459	3.38e-06	0.000627859	0.631,0.689,0.637	0.776,0.774,0.817	-0.137
A	ENSG00000138674	SEC31A	chr4	-	83763292	83763634	83750152	83750211	83765538	83765662	1.13e-08	3.45e-06	0.858,0.907,0.923	0.781,0.745,0.768	0.131
A	ENSG00000138674	SEC31A	chr4	-	83763337	83763634	83750152	83750211	83765538	83765662	1.49e-08	4.45e-06	0.86,0.906,0.925	0.784,0.749,0.767	0.13
A	ENSG00000138674	SEC31A	chr4	-	83783686	83783725	83778841	83778917	83784470	83784545	5.64e-05	0.0068014	0.456,0.404,0.273	0.644,0.578,0.632	-0.24
A	ENSG00000103168	TAF1C	chr16	-	84218456	84218666	84217302	84217384	84220506	84220626	1.28e-08	3.87e-06	0.847,0.892,0.875	0.959,0.987,0.975	-0.102
A	ENSG00000153786	ZDHHC7	chr16	-	85022368	85022479	85015475	85015600	85023909	85024241	0	0	0.097,0.124,0.098	0.234,0.261,0.246	-0.141
A	ENSG00000117151	CTBS	chr1	-	85035613	85035822	85031523	85031695	85036264	85036403	0.000180553	0.0181518	0.463,0.462,0.43	0.553,0.616,0.659	-0.158
A	ENSG00000131149	GSE1	chr16	+	85667519	85667738	85646821	85647004	85682157	85682357	4.33e-15	2.91e-12	0.476,0.464,0.415	0.7,0.77,0.727	-0.281
A	ENSG00000131149	GSE1	chr16	+	85667519	85667738	85646821	85647004	85687883	85688056	6.91e-06	0.00114439	0.691,0.758,0.798	0.913,0.898,0.944	-0.169
A	ENSG00000073921	PICALM	chr11	-	85701292	85701442	85692914	85693046	85707868	85707972	0.000204761	0.02	0.698,0.841,0.733	0.867,0.894,0.931	-0.14
A	ENSG00000131148	EMC8	chr16	-	85813984	85814079	85813246	85813473	85814816	85814886	3.55e-12	1.84e-09	0.944,0.916,0.916	0.804,0.852,0.82	0.1
A	ENSG00000074266	EED	chr11	+	85979497	85979603	85977124	85977258	85988021	85988180	0.000181557	0.0181991	0.953,0.992,0.986	0.87,0.89,0.968	0.068
A	ENSG00000176731	C8orf59	chr8	-	86127149	86127266	86126790	86126860	86129614	86129731	3.86e-07	8.93e-05	0.873,0.889,0.861	0.944,0.925,0.94	-0.062
A	ENSG00000135318	NT5E	chr6	+	86200225	86200375	86199211	86199317	86201694	86201895	7.33e-08	1.94e-05	0.842,0.84,0.848	0.897,0.914,0.922	-0.068
A	ENSG00000182165	TP53TG1	chr7	-	86974358	86974549	86970838	86971000	86974620	86974831	0.000479731	0.0393229	0.546,0.551,0.507	0.643,0.661,0.728	-0.143
A	ENSG00000176623	RMDN1	chr8	-	87497100	87497190	87492505	87492561	87498712	87498799	0.000290878	0.0260342	0.71,0.644,0.636	0.765,0.802,0.762	-0.113
A	ENSG00000133641	C12orf29	chr12	+	88433924	88434042	88429386	88429515	88436601	88436697	0.000287457	0.0258605	0.569,0.519,0.588	0.721,0.667,0.704	-0.139
A	ENSG00000167508	MVD	chr16	-	88723553	88723655	88722512	88722712	88723843	88723990	4.05e-09	1.31e-06	0.195,0.205,0.248	0.074,0.079,0.035	0.153
A	ENSG00000176715	ACSF3	chr16	+	89167069	89167755	89160290	89160404	89169011	89169167	4.13e-05	0.00529241	0.68,0.66,0.617	0.834,0.833,0.861	-0.19
A	ENSG00000185324	CDK10	chr16	+	89755659	89755732	89753097	89753205	89756960	89757032	0.000651149	0.0490634	0.917,0.932,0.944	0.891,0.844,0.841	0.072
A	ENSG00000141002	TCF25	chr16	+	89975373	89975491	89973650	89973730	89976998	89977071	0.0003214	0.028186	0.16,0.17,0.15	0.114,0.102,0.108	0.052
A	ENSG00000140995	DEF8	chr16	+	90015824	90016046	90015182	90015222	90020650	90020784	9.95e-05	0.0110653	0.057,0.09,0.091	0.123,0.192,0.12	-0.066
A	ENSG00000042088	TDP1	chr14	+	90422921	90423144	90422380	90422622	90429451	90430017	0.000515704	0.0414897	0.85,0.886,0.667	1.0,1.0,1.0	-0.199
A	ENSG00000113369	ARRDC3	chr5	-	90672437	90672585	90671327	90671430	90674510	90674592	0.000124358	0.0132498	0.842,0.897,0.855	0.941,0.931,0.95	-0.076
A	ENSG00000104312	RIPK2	chr8	+	90775056	90775210	90769974	90770461	90777568	90777724	0.000167232	0.0169169	0.496,0.476,0.461	0.614,0.561,0.644	-0.129
A	ENSG00000104325	DECR1	chr8	+	91017675	91018073	91013704	91013789	91029351	91029554	3e-06	0.000567527	0.106,0.099,0.085	0.164,0.167,0.148	-0.063
A	ENSG00000122482	ZNF644	chr1	-	91403041	91403647	91383608	91383711	91447866	91447927	3.19e-07	7.48e-05	0.682,0.634,0.682	0.862,0.894,0.804	-0.187
A	ENSG00000133943	C14orf159	chr14	+	91636346	91636530	91633568	91633722	91639632	91639783	0.000347699	0.0300481	0.671,0.793,0.738	0.885,0.9,0.882	-0.155
A	ENSG00000133943	C14orf159	chr14	+	91636346	91636545	91633568	91633722	91639632	91639783	0.00015911	0.0162211	0.744,0.836,0.805	0.918,0.923,0.92	-0.125
A	ENSG00000127914	AKAP9	chr7	+	91671359	91671500	91669987	91670212	91671981	91672085	2.94e-11	1.36e-08	0.182,0.098,0.161	0.422,0.342,0.472	-0.265
A	ENSG00000155099	TMEM55A	chr8	-	92036516	92036594	92033483	92033632	92052871	92053100	0.000161133	0.0163506	0.101,0.037,0.097	0.012,0.018,0.046	0.053
A	ENSG00000173575	CHD2	chr15	+	93541378	93541491	93540482	93540633	93541728	93541836	0.000288704	0.0259107	0.049,0.083,0.122	0.151,0.133,0.134	-0.055
A	ENSG00000090060	PAPOLA	chr14	+	97026985	97027048	97022511	97022750	97031291	97031385	0.00064088	0.0485099	0.822,0.794,0.823	0.753,0.731,0.719	0.079
A	ENSG00000139350	NEDD1	chr12	+	97301381	97301402	97301007	97301078	97303529	97303673	0.000188368	0.0187354	0.972,0.992,0.991	0.881,0.924,0.986	0.055
A	ENSG00000148120	C9orf3	chr9	+	97848211	97848401	97844856	97845001	97848963	97849123	1.11e-16	8.33e-14	0.063,0.085,0.063	0.246,0.212,0.168	-0.138
A	ENSG00000139793	MBNL2	chr13	+	98009049	98009103	97999294	97999321	98009735	98009889	4.72e-09	1.5e-06	0.275,0.305,0.277	0.141,0.11,0.138	0.156
A	ENSG00000040933	INPP4A	chr2	+	99165417	99165432	99163048	99163157	99169248	99169432	4.27e-05	0.00542677	0.344,0.23,0.365	0.045,0.05,0.0	0.281
A	ENSG00000081377	CDC14B	chr9	-	99271954	99272071	99262394	99266071	99277930	99278074	8.41e-09	2.63e-06	0.357,0.379,0.28	0.63,0.554,0.67	-0.279
A	ENSG00000081377	CDC14B	chr9	-	99271954	99272071	99262394	99266071	99284787	99284885	4.12e-07	9.46e-05	0.387,0.49,0.411	0.688,0.588,0.711	-0.233
A	ENSG00000188186	LAMTOR4	chr7	+	99750338	99750380	99746979	99747202	99751022	99751140	6.54e-10	2.48e-07	0.24,0.231,0.263	0.131,0.132,0.113	0.119
A	ENSG00000158411	MITD1	chr2	-	99787805	99787892	99786997	99787115	99787972	99788109	4.12e-07	9.46e-05	0.592,0.625,0.613	0.733,0.752,0.8	-0.152
A	ENSG00000140105	WARS	chr14	-	100840472	100840581	100828192	100828258	100842596	100842671	5.27e-06	0.0009313	0.176,0.166,0.153	0.467,0.45,0.585	-0.336
A	ENSG00000140105	WARS	chr14	-	100840472	100840581	100835423	100835595	100842596	100842671	2.01e-11	9.43e-09	0.141,0.13,0.157	0.293,0.251,0.294	-0.137
A	ENSG00000140105	WARS	chr14	-	100840472	100840602	100828044	100828258	100842596	100842622	1.38e-07	3.46e-05	0.099,0.129,0.069	0.368,0.35,0.423	-0.281
A	ENSG00000140105	WARS	chr14	-	100840472	100840602	100835423	100835595	100842596	100842622	9.2e-12	4.55e-09	0.053,0.052,0.059	0.129,0.106,0.125	-0.065
A	ENSG00000140105	WARS	chr14	-	100841619	100841687	100828044	100828258	100842596	100842644	0.000352908	0.030458	0.171,0.174,0.085	0.375,0.412,0.558	-0.305
A	ENSG00000140105	WARS	chr14	-	100841619	100841687	100835423	100835595	100841847	100842588	0.000636686	0.048266	0.981,1.0,0.972	0.871,0.945,0.928	0.07
A	ENSG00000140105	WARS	chr14	-	100841619	100841687	100835423	100835595	100842596	100842644	3.38e-06	0.000627859	0.232,0.223,0.192	0.334,0.311,0.339	-0.112
A	ENSG00000140105	WARS	chr14	-	100841619	100841740	100835423	100835595	100842596	100842648	2.5e-07	6.01e-05	0.17,0.154,0.15	0.255,0.247,0.271	-0.1
A	ENSG00000140105	WARS	chr14	-	100841619	100841743	100828044	100828258	100842596	100842622	4.68e-08	1.3e-05	0.274,0.219,0.306	0.585,0.654,0.722	-0.387
A	ENSG00000140105	WARS	chr14	-	100841619	100841743	100835423	100835595	100842596	100842622	4.64e-08	1.29e-05	0.102,0.091,0.09	0.165,0.157,0.173	-0.071
A	ENSG00000134864	GGACT	chr13	-	101185816	101186028	101183809	101184855	101236078	101236251	4.55e-06	0.000816165	0.086,0.064,0.036	0.213,0.189,0.136	-0.117
A	ENSG00000164924	YWHAZ	chr8	-	101964156	101964353	101960890	101961128	101965077	101965211	1.83e-09	6.35e-07	0.898,0.907,0.904	0.824,0.846,0.837	0.067
A	ENSG00000164924	YWHAZ	chr8	-	101964156	101964536	101960841	101961128	101965077	101965111	1.45e-09	5.16e-07	0.659,0.682,0.673	0.505,0.545,0.529	0.145
A	ENSG00000168255	POLR2J3	chr7	-	102208456	102208631	102207443	102207530	102210281	102210371	2.52e-05	0.00345819	0.81,0.848,0.819	0.746,0.715,0.671	0.115
A	ENSG00000071054	MAP4K4	chr2	+	102487955	102488147	102486756	102486877	102490108	102490226	1.97e-12	1.05e-09	0.393,0.43,0.412	0.563,0.616,0.596	-0.18
A	ENSG00000185480	PARPBP	chr12	+	102572369	102572548	102559506	102559661	102576326	102576405	0.000618502	0.0473293	0.387,0.461,0.359	0.823,0.655,0.559	-0.277
A	ENSG00000185480	PARPBP	chr12	+	102572369	102572548	102559506	102559661	102589728	102591298	2.89e-05	0.00388788	0.166,0.182,0.236	0.494,0.436,0.354	-0.233
A	ENSG00000104490	NCALD	chr8	-	102899368	102899455	102731814	102731876	102928036	102928086	2.2e-05	0.00310625	0.123,0.12,0.122	0.022,0.0,0.03	0.104
A	ENSG00000109332	UBE2D3	chr4	-	103748748	103748898	103747641	103747793	103749100	103749186	2.28e-07	5.55e-05	0.432,0.424,0.428	0.583,0.602,0.554	-0.152
A	ENSG00000173915	USMG5	chr10	-	105153955	105154151	105152127	105152223	105155502	105155780	2.11e-05	0.00299464	0.055,0.049,0.051	0.098,0.112,0.206	-0.087
A	ENSG00000173915	USMG5	chr10	-	105155502	105155789	105152127	105152223	105156165	105156198	2.98e-07	7.04e-05	0.119,0.129,0.166	0.073,0.085,0.084	0.057
A	ENSG00000142208	AKT1	chr14	-	105259463	105259547	105258934	105259059	105261820	105262088	0.000391651	0.0332303	0.848,0.868,0.842	0.75,0.748,0.718	0.114
A	ENSG00000142208	AKT1	chr14	-	105259463	105259641	105258934	105259059	105261820	105261841	0.000241032	0.0228918	0.569,0.593,0.574	0.403,0.409,0.376	0.183
A	ENSG00000140104	C14orf79	chr14	+	105455968	105456044	105455279	105455425	105457827	105457957	9.36e-05	0.0104978	0.588,0.704,0.699	0.344,0.39,0.381	0.292
A	ENSG00000184916	JAG2	chr14	-	105617327	105617441	105617201	105617248	105617619	105617733	0.000116344	0.0125266	0.554,0.426,0.488	0.648,0.729,0.678	-0.196
A	ENSG00000182979	MTA1	chr14	+	105915695	105915746	105905008	105905076	105916394	105916521	1.87e-07	4.65e-05	0.876,0.838,0.871	0.971,0.955,0.981	-0.107
A	ENSG00000182979	MTA1	chr14	+	105915695	105915746	105911754	105911848	105916394	105916521	0	0	0.565,0.539,0.51	0.784,0.829,0.78	-0.26
A	ENSG00000110675	ELMOD1	chr11	+	107496122	107496258	107488830	107488932	107501142	107501288	0.000378803	0.0324354	0.699,1.0,0.649	0.25,0.221,0.334	0.514
A	ENSG00000091136	LAMB1	chr7	-	107642571	107642829	107642002	107642178	107643293	107643416	2.39e-14	1.53e-11	0.076,0.058,0.054	0.165,0.142,0.167	-0.095
A	ENSG00000164830	OXR1	chr8	+	107749747	107749828	107738334	107738537	107751685	107751811	0	0	0.813,0.759,0.733	0.465,0.405,0.434	0.334
A	ENSG00000196776	CD47	chr3	-	107770785	107770817	107762145	107766139	107776323	107776416	6.34e-05	0.0075943	0.658,0.729,0.669	0.819,0.782,0.777	-0.107
A	ENSG00000166266	CUL5	chr11	+	107974916	107975629	107969132	107969256	107976933	107977579	1.47e-05	0.00217997	0.73,0.697,0.826	0.853,0.887,0.912	-0.133
A	ENSG00000184371	CSF1	chr1	+	110465787	110466333	110464468	110464616	110466681	110466812	0.000217479	0.021027	0.536,0.491,0.739	0.833,0.86,0.872	-0.266
A	ENSG00000111237	VPS29	chr12	-	110936624	110936664	110933816	110934008	110937261	110937351	0.000110156	0.0120391	0.682,0.627,0.565	0.263,0.385,0.414	0.271
A	ENSG00000111237	VPS29	chr12	-	110936624	110936664	110933816	110934008	110937339	110937351	0.000365757	0.0314421	0.171,0.089,0.132	0.043,0.068,0.058	0.074
A	ENSG00000121931	LRIF1	chr1	-	111493909	111495437	111492472	111492745	111506242	111506701	3.34e-13	1.89e-10	0.34,0.344,0.362	0.558,0.511,0.581	-0.201
A	ENSG00000172965	AC068491.1	chr2	-	112005724	112005818	111991204	111991316	112101637	112101814	0.000224796	0.0215063	1.0,0.913,0.871	0.825,0.786,0.667	0.169
A	ENSG00000172965	AC068491.1	chr2	-	112005724	112005818	111997400	111997573	112101637	112101814	0.000297107	0.0264667	0.912,0.947,0.944	0.774,0.656,0.862	0.17
A	ENSG00000153208	MERTK	chr2	+	112778180	112778231	112776989	112777099	112778998	112779158	5.52e-05	0.00668068	0.082,0.088,0.103	0.011,0.0,0.011	0.084
A	ENSG00000206530	WDR52	chr3	-	113063362	113063559	113060590	113060765	113077591	113077722	0.000625444	0.0476177	0.492,0.355,0.565	0.805,0.751,0.656	-0.267
A	ENSG00000150403	TMCO3	chr13	+	114188359	114188555	114174930	114175048	114201614	114201694	0.000449828	0.0374361	0.918,0.895,0.889	1.0,1.0,0.984	-0.094
A	ENSG00000148737	TCF7L2	chr10	+	114724314	114724383	114711241	114711366	114799783	114799885	5.67e-06	0.000978164	0.522,0.604,0.528	0.301,0.343,0.234	0.259
A	ENSG00000197323	TRIM33	chr1	-	114940561	114940612	114940229	114940482	114942078	114942231	1.61e-06	0.000318335	0.767,0.736,0.764	0.63,0.575,0.568	0.165
A	ENSG00000099204	ABLIM1	chr10	-	116233637	116233715	116232735	116232891	116247716	116247775	0.00029252	0.0261453	0.925,0.821,0.934	0.977,0.971,0.971	-0.08
A	ENSG00000004866	ST7	chr7	+	116738666	116738869	116593556	116593745	116739815	116739898	0.000110125	0.0120391	0.04,0.027,0.016	0.113,0.074,0.072	-0.059
A	ENSG00000004866	ST7	chr7	+	116774177	116774246	116771938	116772014	116776134	116776289	8.88e-11	3.86e-08	0.47,0.427,0.357	0.701,0.802,0.766	-0.338
A	ENSG00000149591	TAGLN	chr11	+	117070348	117070545	117070097	117070148	117073717	117073909	1.18e-05	0.00179817	0.404,0.341,0.279	0.054,0.133,0.055	0.261
A	ENSG00000019144	PHLDB1	chr11	+	118505639	118505769	118502875	118503013	118506110	118506266	2.61e-06	0.000504766	0.087,0.074,0.109	0.051,0.014,0.022	0.061
A	ENSG00000196914	ARHGEF12	chr11	+	120280102	120280159	120278446	120278532	120291461	120291560	2.65e-06	0.00051043	0.496,0.44,0.481	0.318,0.308,0.297	0.165
A	ENSG00000089159	PXN	chr12	-	120653362	120653464	120652905	120653076	120659425	120659561	0.000338987	0.0294121	0.177,0.166,0.196	0.127,0.093,0.148	0.057
A	ENSG00000089159	PXN	chr12	-	120654075	120654919	120653362	120653464	120659425	120659561	2.74e-07	6.52e-05	0.179,0.205,0.155	0.318,0.425,0.291	-0.165
A	ENSG00000089159	PXN	chr12	-	120657009	120657894	120653362	120653464	120659425	120659561	2.41e-07	5.83e-05	0.232,0.28,0.239	0.431,0.534,0.382	-0.199
A	ENSG00000089159	PXN	chr12	-	120664641	120664920	120661956	120662180	120703419	120703495	4.78e-05	0.00596396	0.179,0.171,0.178	0.108,0.143,0.112	0.055
A	ENSG00000154114	TBCEL	chr11	+	120924338	120924441	120918236	120918376	120957486	120957558	0.000613533	0.0472204	0.54,0.458,0.376	0.851,0.884,0.747	-0.369
A	ENSG00000135124	P2RX4	chr12	+	121654757	121654805	121647867	121648101	121654936	121655084	2.89e-06	0.00054797	0.267,0.25,0.244	0.055,0.112,0.077	0.172
A	ENSG00000151292	CSNK1G3	chr5	+	122941032	122941056	122940417	122940524	122950035	122950547	9.32e-07	0.00019486	0.283,0.307,0.216	0.495,0.534,0.522	-0.248
A	ENSG00000148180	GSN	chr9	+	124062333	124062404	124043747	124043840	124064240	124064445	5.58e-07	0.000122591	0.197,0.216,0.187	0.319,0.377,0.345	-0.147
A	ENSG00000148180	GSN	chr9	+	124062342	124062404	124043747	124043840	124064240	124064445	1.09e-05	0.00168983	0.144,0.18,0.173	0.276,0.287,0.309	-0.125
A	ENSG00000156795	WDYHV1	chr8	+	124447681	124447782	124442222	124442273	124448692	124448841	1.57e-05	0.0023041	0.12,0.166,0.128	0.077,0.008,0.038	0.097
A	ENSG00000196498	NCOR2	chr12	-	124812092	124812179	124810725	124810916	124815390	124815444	5.31e-05	0.00648406	0.646,0.595,0.604	0.465,0.461,0.463	0.152
A	ENSG00000196498	NCOR2	chr12	-	124825147	124825240	124824839	124824989	124826368	124826601	8.51e-05	0.00965093	0.919,0.805,0.858	0.945,0.922,0.962	-0.082
A	ENSG00000196498	NCOR2	chr12	-	124825147	124825297	124824839	124824989	124826368	124826620	1.89e-05	0.00270967	0.948,0.872,0.907	0.966,0.954,0.976	-0.056
A	ENSG00000164961	KIAA0196	chr8	-	126095954	126096018	126095354	126095500	126103856	126104061	2.35e-05	0.0032791	0.775,0.862,0.804	0.935,0.923,0.915	-0.111
A	ENSG00000164961	KIAA0196	chr8	-	126095954	126096264	126095354	126095500	126103856	126104082	1.53e-05	0.00224788	0.772,0.858,0.779	0.928,0.916,0.916	-0.117
A	ENSG00000164961	KIAA0196	chr8	-	126096076	126096264	126095354	126095500	126103856	126104032	9.05e-05	0.0101976	0.643,0.794,0.661	0.88,0.859,0.871	-0.171
A	ENSG00000119408	NEK6	chr9	+	127055127	127055292	127020241	127020364	127064214	127064333	2.37e-10	9.72e-08	0.105,0.108,0.113	0.247,0.187,0.207	-0.105
A	ENSG00000074416	MGLL	chr3	-	127429418	127429508	127413817	127414033	127439895	127440006	0.000497085	0.0404406	0.782,0.816,0.797	0.842,0.907,0.922	-0.092
A	ENSG00000188690	UROS	chr10	-	127477851	127477932	127477155	127477574	127483448	127483547	1.72e-05	0.00248989	0.086,0.161,0.141	0.034,0.045,0.056	0.084
A	ENSG00000188690	UROS	chr10	-	127482590	127482957	127477293	127477574	127483448	127483547	2.56e-05	0.00350771	0.299,0.266,0.263	0.156,0.196,0.171	0.102
A	ENSG00000136717	BIN1	chr2	-	127808729	127808819	127808377	127808488	127815048	127815177	7.18e-05	0.00837974	0.989,0.937,0.983	0.857,0.842,0.863	0.116
A	ENSG00000136717	BIN1	chr2	-	127815048	127815177	127808729	127808819	127816586	127816731	6.15e-10	2.35e-07	0.36,0.38,0.238	0.639,0.572,0.647	-0.293
A	ENSG00000170322	NFRKB	chr11	-	129763191	129763280	129762609	129762765	129764253	129764336	6.44e-08	1.72e-05	0.233,0.263,0.256	0.019,0.113,0.094	0.175
A	ENSG00000136699	SMPD4	chr2	-	130918758	130918845	130914823	130914969	130921946	130922018	8.71e-11	3.82e-08	0.46,0.531,0.373	0.782,0.743,0.766	-0.309
A	ENSG00000148337	CIZ1	chr9	-	130950141	130950213	130942999	130943078	130952607	130952723	1.97e-05	0.00280813	0.884,0.899,0.925	1.0,0.973,0.982	-0.082
A	ENSG00000106976	DNM1	chr9	+	131010202	131010214	131009653	131009765	131010861	131011032	0.000136505	0.0142962	0.904,0.773,0.864	0.971,0.991,0.973	-0.131
A	ENSG00000217128	FNIP1	chr5	-	131046270	131046354	131044893	131044965	131052257	131052349	9.02e-06	0.00143225	0.901,0.938,0.954	0.737,0.637,0.767	0.217
A	ENSG00000167113	COQ4	chr9	+	131087421	131087518	131085294	131085426	131088057	131088160	0.000404553	0.0341358	0.932,0.91,0.942	0.88,0.846,0.863	0.065
A	ENSG00000107021	TBC1D13	chr9	+	131553013	131553054	131550612	131550686	131553658	131553720	2e-15	1.4e-12	0.056,0.222,0.307	0.817,0.787,0.787	-0.602
A	ENSG00000072682	P4HA2	chr5	-	131562389	131562914	131554237	131554337	131563482	131563508	1.53e-13	9.01e-11	0.109,0.11,0.136	0.044,0.042,0.038	0.077
A	ENSG00000072682	P4HA2	chr5	-	131562624	131562914	131554237	131554337	131563482	131563532	1.62e-09	5.72e-07	0.212,0.22,0.232	0.105,0.094,0.091	0.125
A	ENSG00000072682	P4HA2	chr5	-	131562778	131562914	131554237	131554337	131563482	131563550	6.59e-06	0.00110224	0.351,0.337,0.439	0.229,0.211,0.195	0.164
A	ENSG00000072682	P4HA2	chr5	-	131562778	131562951	131554237	131554337	131563482	131563512	1.09e-07	2.77e-05	0.185,0.186,0.231	0.104,0.09,0.09	0.106
A	ENSG00000187239	FNBP1	chr9	-	132678244	132678259	132671168	132671278	132686122	132686218	6.1e-06	0.00103261	0.603,0.552,0.541	0.353,0.258,0.39	0.232
A	ENSG00000156504	FAM122B	chrX	-	133906172	133906313	133905125	133905384	133915850	133915947	0.00011262	0.012186	0.881,0.844,0.87	0.806,0.693,0.74	0.119
A	ENSG00000066827	ZFAT	chr8	-	135577229	135577395	135545076	135545215	135577575	135577664	0.000100218	0.0111017	0.0,0.027,0.037	0.1,0.076,0.089	-0.067
A	ENSG00000146410	MTFR2	chr6	-	136568598	136568698	136565902	136566007	136570174	136570291	0.000266496	0.0245941	0.01,0.0,0.035	0.096,0.208,0.028	-0.096
A	ENSG00000101974	ATP11C	chrX	-	138813809	138813914	138808507	138811121	138820074	138820228	0.000331683	0.0288551	0.977,0.982,0.992	0.922,0.876,0.961	0.064
A	ENSG00000054148	PHPT1	chr9	+	139744954	139745012	139744464	139744589	139745206	139745476	1.56e-11	7.48e-09	0.17,0.153,0.16	0.089,0.094,0.081	0.073
A	ENSG00000054148	PHPT1	chr9	+	139744957	139745012	139744464	139744589	139745206	139745488	4.6e-12	2.33e-09	0.197,0.168,0.185	0.1,0.107,0.094	0.083
A	ENSG00000131503	ANKHD1	chr5	+	139851823	139851880	139844251	139844361	139862164	139862252	0.000377059	0.0323285	0.873,0.876,0.899	0.731,0.819,0.797	0.1
A	ENSG00000148399	WDR85	chr9	-	140470760	140470854	140470531	140470619	140471921	140472055	0.000327461	0.028564	0.789,0.774,0.788	0.641,0.692,0.584	0.145
A	ENSG00000175066	GK5	chr3	-	141903552	141904635	141901764	141901891	141904770	141904831	0.000376228	0.0322997	0.13,0.095,0.076	0.217,0.164,0.246	-0.109
A	ENSG00000169398	PTK2	chr8	-	141958764	141958822	141935759	141935848	142011223	142011384	2.73e-05	0.00371045	0.176,0.151,0.153	0.011,0.074,0.062	0.111
A	ENSG00000105339	DENND3	chr8	+	142154246	142154358	142148120	142148236	142160932	142161052	7.07e-05	0.00831555	0.75,0.716,0.638	0.837,0.904,0.927	-0.188
A	ENSG00000250571	GLI4	chr8	+	144351529	144351690	144349606	144349654	144356873	144356972	0.000303948	0.0269452	0.943,0.912,0.905	0.784,0.699,0.782	0.165
A	ENSG00000185730	ZNF696	chr8	+	144374312	144374454	144373079	144373937	144375141	144375235	0.000275303	0.0250526	0.062,0.061,0.081	0.152,0.273,0.146	-0.122
A	ENSG00000147813	NAPRT1	chr8	-	144657155	144657263	144656955	144657070	144657592	144657695	0.000106077	0.011711	0.971,0.99,0.984	0.978,0.899,0.914	0.051
A	ENSG00000179950	PUF60	chr8	-	144906482	144906566	144903987	144904083	144911449	144911469	1.83e-08	5.4e-06	0.541,0.52,0.516	0.703,0.732,0.692	-0.183
A	ENSG00000179950	PUF60	chr8	-	144906482	144906569	144903987	144904083	144911449	144911485	1.98e-08	5.72e-06	0.712,0.699,0.688	0.83,0.853,0.826	-0.137
A	ENSG00000178104	PDE4DIP	chr1	-	145017880	145017999	145015872	145016011	145021111	145021167	5.64e-05	0.0068014	0.323,0.0,0.389	0.006,0.044,0.039	0.208
A	ENSG00000178104	PDE4DIP	chr1	-	145017880	145018002	145015859	145016011	145021111	145021167	1.72e-05	0.00248706	0.319,0.135,0.319	0.018,0.049,0.038	0.223
A	ENSG00000185122	HSF1	chr8	+	145516164	145516301	145515286	145515556	145532591	145532700	1.45e-10	6.12e-08	0.095,0.108,0.091	0.055,0.042,0.032	0.055
A	ENSG00000160959	LRRC14	chr8	+	145744132	145744199	145743388	145743425	145744998	145745438	0.000149806	0.0154553	0.188,0.366,0.48	0.0,0.0,0.0	0.345
A	ENSG00000113649	TCERG1	chr5	+	145889629	145889723	145888707	145888808	145890003	145890328	0.000317316	0.0278653	0.256,0.158,0.201	0.289,0.306,0.319	-0.1
A	ENSG00000131791	PRKAB2	chr1	-	146632375	146632412	146630797	146631221	146633290	146633359	4.81e-05	0.00597712	0.437,0.506,0.614	0.232,0.262,0.304	0.253
A	ENSG00000214022	REPIN1	chr7	+	150066830	150066957	150065897	150066030	150068316	150069331	0.000241435	0.0228967	0.81,0.872,0.83	0.702,0.709,0.748	0.118
A	ENSG00000214022	REPIN1	chr7	+	150067848	150067973	150065900	150066030	150068316	150071128	4.44e-05	0.00563046	0.784,0.853,0.814	0.662,0.63,0.717	0.147
A	ENSG00000117360	PRPF3	chr1	+	150300015	150300111	150298208	150298339	150300778	150300925	1.06e-07	2.72e-05	0.218,0.249,0.178	0.315,0.364,0.305	-0.113
A	ENSG00000133612	AGAP3	chr7	+	150835229	150835400	150831486	150831655	150837065	150837203	0.000564895	0.0445679	0.888,0.906,0.902	0.989,0.978,0.957	-0.076
A	ENSG00000102287	GABRE	chrX	-	151129754	151129837	151128310	151128448	151130894	151131115	0.000259653	0.0240989	1.0,0.627,1.0	0.134,0.077,0.058	0.786
A	ENSG00000143393	PI4KB	chr1	-	151297220	151297393	151288115	151288985	151299746	151299853	0.000218175	0.021027	0.402,0.346,0.35	0.265,0.264,0.268	0.1
A	ENSG00000152601	MBNL1	chr3	+	152017193	152018156	151985828	151986881	152132729	152132900	1.12e-07	2.83e-05	0.947,0.907,0.925	0.838,0.802,0.866	0.091
A	ENSG00000152601	MBNL1	chr3	+	152173330	152173366	152165408	152165562	152174055	152174150	0	0	0.3,0.309,0.318	0.645,0.604,0.622	-0.315
A	ENSG00000152601	MBNL1	chr3	+	152173330	152173366	152165408	152165562	152177059	152177134	2.55e-15	1.77e-12	0.569,0.608,0.615	0.882,0.94,0.913	-0.314
A	ENSG00000152601	MBNL1	chr3	+	152174055	152174150	152165408	152165562	152177059	152177134	6.12e-06	0.00103261	0.828,0.829,0.852	0.897,0.958,0.938	-0.095
A	ENSG00000131018	SYNE1	chr6	-	152466621	152466690	152464757	152464900	152469179	152469513	8.19e-06	0.00132271	0.137,0.197,0.064	0.498,0.349,0.552	-0.334
A	ENSG00000169241	SLC50A1	chr1	+	155109303	155109427	155108774	155108852	155110454	155110574	7.63e-07	0.000164786	0.83,0.8,0.855	0.704,0.67,0.641	0.157
A	ENSG00000169241	SLC50A1	chr1	+	155110036	155110198	155108774	155108852	155110454	155110574	5.4e-05	0.00655862	0.921,0.885,0.934	0.864,0.851,0.817	0.069
A	ENSG00000169241	SLC50A1	chr1	+	155110054	155110198	155108774	155108852	155110454	155110574	2.2e-05	0.00310625	0.91,0.872,0.924	0.841,0.828,0.79	0.082
A	ENSG00000160752	FDPS	chr1	+	155279543	155279756	155278704	155278756	155279833	155279996	6.45e-06	0.0010811	0.191,0.178,0.18	0.126,0.12,0.132	0.057
A	ENSG00000160752	FDPS	chr1	+	155279579	155279756	155278642	155278756	155279833	155279996	3.22e-06	0.000606166	0.318,0.289,0.299	0.218,0.202,0.226	0.087
A	ENSG00000163660	CCNL1	chr3	-	156869517	156869719	156868070	156868170	156869965	156870030	0.000252776	0.0236627	0.573,0.475,0.47	0.595,0.716,0.703	-0.165
A	ENSG00000132694	ARHGEF11	chr1	-	156908209	156908305	156907040	156907288	156909339	156909702	0	0	0.042,0.023,0.143	0.796,0.652,0.781	-0.674
A	ENSG00000146918	NCAPG2	chr7	-	158496340	158496393	158494512	158494629	158497414	158497457	2.38e-05	0.00330254	0.614,0.55,0.635	0.309,0.385,0.298	0.269
A	ENSG00000215845	TSTD1	chr1	-	161008340	161008463	161007702	161007865	161008669	161008780	2.77e-06	0.000529199	0.842,0.858,0.792	0.739,0.751,0.693	0.103
A	ENSG00000215845	TSTD1	chr1	-	161008340	161008484	161007702	161007865	161008669	161008740	3.74e-05	0.0048397	0.712,0.741,0.647	0.579,0.597,0.527	0.132
A	ENSG00000158796	DEDD	chr1	-	161100604	161100637	161094203	161094316	161102340	161102458	1.57e-05	0.00230004	0.956,0.92,0.954	1.0,0.994,0.994	-0.053
A	ENSG00000153250	RBMS1	chr2	-	161138767	161138815	161137824	161137875	161141285	161141379	0.000435913	0.0364562	0.518,0.584,0.476	0.421,0.342,0.363	0.151
A	ENSG00000213066	FGFR1OP	chr6	+	167417210	167417299	167416680	167416735	167417751	167417889	0.000148351	0.0153399	0.825,0.778,0.817	0.553,0.411,0.614	0.281
A	ENSG00000129116	PALLD	chr4	+	169798873	169799545	169753191	169753322	169812072	169812208	0.000290165	0.026006	0.58,0.545,0.467	0.828,0.651,0.894	-0.26
A	ENSG00000117523	PRRC2C	chr1	+	171560290	171560339	171557517	171557644	171560725	171561362	5.97e-08	1.6e-05	0.692,0.778,0.713	0.553,0.568,0.609	0.151
A	ENSG00000145919	BOD1	chr5	-	173036240	173036437	173034801	173035295	173043202	173043361	1.07e-05	0.00165916	0.914,0.97,0.926	0.982,1.0,0.988	-0.053
A	ENSG00000145919	BOD1	chr5	-	173040133	173040258	173034523	173035295	173043202	173043663	4.26e-05	0.00542617	0.859,0.947,0.867	0.965,1.0,0.979	-0.09
A	ENSG00000091409	ITGA6	chr2	+	173354212	173354386	173352853	173352956	173355751	173355850	7.78e-08	2.05e-05	0.908,0.921,0.925	0.98,0.98,0.972	-0.059
A	ENSG00000152061	RABGAP1L	chr1	+	174846529	174846743	174780969	174781098	174926593	174926686	0	0	0.606,0.536,0.495	0.161,0.096,0.144	0.412
A	ENSG00000152061	RABGAP1L	chr1	+	174927027	174927310	174926593	174926686	174938413	174938524	0.000175226	0.0176708	0.346,0.328,0.351	0.59,0.548,0.475	-0.196
A	ENSG00000079150	FKBP7	chr2	-	179334378	179334509	179330496	179330658	179343005	179343226	0.000619567	0.0473293	0.828,0.788,0.856	0.917,0.928,0.939	-0.104
A	ENSG00000079150	FKBP7	chr2	-	179337755	179337869	179334378	179334512	179341788	179341940	3.4e-05	0.00449174	0.144,0.131,0.12	0.05,0.044,0.066	0.078
A	ENSG00000079150	FKBP7	chr2	-	179341788	179341940	179329982	179330658	179343005	179343226	6.58e-05	0.00783868	0.803,0.792,0.814	0.9,0.933,0.947	-0.124
A	ENSG00000135837	CEP350	chr1	+	179975588	179975702	179972308	179972422	179981063	179981210	0.000591088	0.0459128	0.94,0.889,0.915	1.0,1.0,1.0	-0.085
A	ENSG00000114416	FXR1	chr3	+	180693100	180693192	180687945	180688146	180693909	180694070	0.00048404	0.0396263	0.223,0.257,0.261	0.161,0.187,0.208	0.062
A	ENSG00000116698	SMG7	chr1	+	183516237	183516387	183515100	183515472	183518342	183518423	1.45e-07	3.6e-05	0.215,0.207,0.2	0.103,0.161,0.092	0.089
A	ENSG00000143344	RGL1	chr1	+	183775508	183775619	183711292	183711424	183816699	183816908	0.000515138	0.0414897	0.57,0.689,0.766	0.911,0.837,0.91	-0.211
A	ENSG00000114867	EIF4G1	chr3	+	184033276	184033333	184032282	184032462	184035504	184035604	0.000621626	0.0473822	0.966,0.942,0.942	0.932,0.921,0.816	0.06
A	ENSG00000114867	EIF4G1	chr3	+	184033550	184033644	184032440	184032462	184035108	184035285	0.000221293	0.021296	0.078,0.082,0.085	0.032,0.025,0.019	0.056
A	ENSG00000116679	IVNS1ABP	chr1	-	185275616	185275757	185274667	185274775	185276145	185276271	8.1e-14	4.94e-11	0.135,0.13,0.135	0.244,0.279,0.279	-0.134
A	ENSG00000156976	EIF4A2	chr3	+	186502750	186502890	186502352	186502485	186503671	186503840	3.44e-05	0.00453093	0.74,0.742,0.73	0.807,0.801,0.81	-0.069
A	ENSG00000073849	ST6GAL1	chr3	+	186666471	186666726	186648314	186648623	186681572	186681600	5.54e-06	0.00096313	0.03,0.017,0.026	0.07,0.118,0.05	-0.055
A	ENSG00000133657	ATP13A3	chr3	-	194132927	194133017	194123405	194126845	194134487	194134568	1.33e-05	0.00200201	0.75,0.775,0.756	0.884,0.862,0.861	-0.109
A	ENSG00000176945	MUC20	chr3	+	195449371	195449689	195447821	195447954	195451550	195451688	0	0	0.077,0.081,0.096	0.404,0.532,0.473	-0.385
A	ENSG00000066279	ASPM	chr1	-	197069560	197074315	197065127	197065294	197086918	197087113	3.89e-05	0.00500718	0.737,0.785,0.761	0.836,0.879,0.905	-0.112
A	ENSG00000196141	SPATS2L	chr2	+	201242863	201243094	201194153	201194203	201248589	201248740	6.88e-08	1.83e-05	0.884,0.878,0.746	0.431,0.293,0.537	0.416
A	ENSG00000196141	SPATS2L	chr2	+	201242863	201243094	201194153	201194203	201253945	201254006	0	0	0.358,0.387,0.377	0.077,0.058,0.086	0.3
A	ENSG00000196141	SPATS2L	chr2	+	201242863	201243094	201194153	201194203	201277033	201277142	0.0001841	0.0183428	0.603,0.568,0.557	0.301,0.288,0.373	0.255
A	ENSG00000196141	SPATS2L	chr2	+	201248589	201248740	201194153	201194203	201253945	201254006	0.000309582	0.0273703	0.102,0.111,0.143	0.058,0.073,0.065	0.053
A	ENSG00000196141	SPATS2L	chr2	+	201303844	201304051	201283972	201284219	201305371	201305507	0.000151859	0.0156037	0.375,0.354,0.362	0.453,0.456,0.429	-0.082
A	ENSG00000117335	CD46	chr1	+	207958963	207959027	207958415	207958451	207966863	207968858	1.94e-05	0.00277238	0.956,0.959,0.978	0.938,0.926,0.858	0.057
A	ENSG00000078018	MAP2	chr2	+	210569173	210569344	210565000	210565062	210570303	210570414	9.21e-07	0.000193127	0.726,0.722,0.803	1.0,0.981,0.978	-0.236
A	ENSG00000115556	PLCD4	chr2	+	219498108	219498204	219496858	219497035	219498327	219498484	0.000229059	0.021882	0.2,0.5,0.6	0.077,0.036,0.032	0.385
A	ENSG00000168958	MFF	chr2	+	228207460	228207535	228205007	228205096	228220392	228220477	7.78e-07	0.000167543	0.218,0.247,0.213	0.368,0.437,0.429	-0.185
A	ENSG00000168958	MFF	chr2	+	228211941	228212100	228205007	228205096	228220392	228220477	1.14e-06	0.000231271	0.549,0.511,0.5	0.67,0.691,0.69	-0.164
A	ENSG00000168958	MFF	chr2	+	228217229	228217289	228205007	228205096	228220392	228220477	1.18e-05	0.00179817	0.512,0.509,0.502	0.638,0.698,0.667	-0.16
A	ENSG00000144535	DIS3L2	chr2	+	233063236	233063486	233028168	233028342	233075035	233075115	0.000420866	0.0353413	0.041,0.044,0.076	0.096,0.112,0.13	-0.059
A	ENSG00000054267	ARID4B	chr1	-	235323825	235323962	235318195	235318427	235324207	235324382	1.59e-06	0.000316609	0.811,0.824,0.868	0.904,0.918,0.947	-0.089
A	ENSG00000115648	MLPH	chr2	+	238443206	238443290	238434243	238434448	238448990	238449089	7.11e-06	0.00116898	0.728,0.926,0.794	0.965,0.978,0.985	-0.16
A	ENSG00000168397	ATG4B	chr2	+	242592721	242592784	242590678	242590750	242592926	242593025	6.31e-12	3.17e-09	0.536,0.515,0.604	0.307,0.319,0.297	0.244
A	ENSG00000054282	SDCCAG8	chr1	+	243456700	243456796	243456392	243456521	243468014	243468079	4.57e-05	0.00576437	0.079,0.026,0.06	0.248,0.188,0.181	-0.151
B																	ENSG00000028310	BRD9	chr5	-	868721	868919	865528	865696	870587	870668	0.000100051	0.0361457	0.12,0.145,0.197	0.207,0.259,0.257	-0.087
B																	ENSG00000101365	IDH3B	chr20	-	2640713	2640822	2640344	2640439	2640908	2640955	7.11e-10	5.89e-07	1.0,0.994,1.0	0.879,0.937,0.926	0.084
B																	ENSG00000223756	TSSC2	chr11	+	3418346	3418636	3405396	3405514	3422988	3423097	6.61e-05	0.0257864	0.922,0.851,0.879	1.0,0.98,0.955	-0.094
B																	ENSG00000134317	GRHL1	chr2	+	10102583	10102660	10101174	10101565	10104014	10104171	1.1e-07	7.11e-05	0.393,0.447,0.551	0.862,0.747,0.803	-0.34
B																	ENSG00000177674	AGTRAP	chr1	+	11808471	11808646	11807496	11807602	11810133	11810545	1.4e-07	8.87e-05	1.0,1.0,0.993	0.928,0.932,0.915	0.073
B																	ENSG00000177674	AGTRAP	chr1	+	11808471	11808667	11807568	11807602	11810133	11810635	3.22e-07	0.000185479	1.0,1.0,0.986	0.864,0.876,0.84	0.135
B																	ENSG00000111731	KIAA0528	chr12	-	22671973	22672173	22671029	22671071	22676359	22676558	5.14e-05	0.0209814	0.061,0.037,0.022	0.172,0.076,0.116	-0.081
B																	ENSG00000122591	FAM126A	chr7	-	22986570	22986866	22984127	22985782	22999874	23000034	1.13e-08	8.53e-06	0.733,0.757,0.82	0.632,0.555,0.546	0.192
B																	ENSG00000122591	FAM126A	chr7	-	22986651	22986866	22985601	22985782	22999874	23000034	6.31e-09	4.87e-06	0.682,0.704,0.763	0.547,0.497,0.478	0.209
B																	ENSG00000136754	ABI1	chr10	-	27044583	27044670	27040526	27040712	27047990	27048167	1.74e-08	1.26e-05	0.811,0.843,0.768	0.572,0.616,0.594	0.213
B																	ENSG00000186575	NF2	chr22	+	30078967	30079053	30077427	30077590	30090740	30090945	1.09e-07	7.11e-05	0.442,0.371,0.485	0.755,0.937,0.746	-0.38
B																	ENSG00000108278	ZNHIT3	chr17	+	34842778	34842810	34842478	34842629	34848656	34848743	9.59e-07	0.000521275	0.929,0.89,0.927	0.973,0.947,0.975	-0.05
B																	ENSG00000026508	CD44	chr11	+	35218292	35218421	35211381	35211612	35229651	35229756	1.1e-05	0.00513746	0.056,0.025,0.034	0.089,0.128,0.086	-0.063
B																	ENSG00000026508	CD44	chr11	+	35219667	35219793	35211381	35211612	35229651	35229753	5.39e-07	0.000299894	0.173,0.116,0.177	0.269,0.296,0.283	-0.127
B																	ENSG00000026508	CD44	chr11	+	35227658	35227790	35219667	35219793	35229651	35229753	2.82e-10	2.52e-07	0.42,0.521,0.441	0.813,0.826,0.824	-0.36
B																	ENSG00000105699	LSR	chr19	+	35753448	35753595	35752827	35752884	35757261	35757435	2.62e-05	0.0111191	0.991,0.96,0.993	0.928,0.908,0.903	0.068
B																	ENSG00000100320	RBFOX2	chr22	-	36152151	36152191	36142519	36142608	36155934	36156067	3.67e-06	0.00184445	0.777,0.799,0.806	0.617,0.531,0.612	0.207
B																	ENSG00000117000	RLF	chr1	+	40667599	40667688	40661303	40661436	40668083	40668189	1.85e-05	0.00815169	0.064,0.032,0.044	0.144,0.138,0.201	-0.114
B																	ENSG00000141349	G6PC3	chr17	+	42152336	42152455	42152047	42152138	42152677	42152819	1.76e-05	0.0078807	0.838,0.876,0.822	0.762,0.666,0.746	0.121
B																	ENSG00000079385	CEACAM1	chr19	-	43015727	43015780	43015040	43015072	43016501	43016631	1.51e-12	1.74e-09	0.521,0.592,0.545	0.064,0.0,0.02	0.525
B																	ENSG00000112715	VEGFA	chr6	+	43748468	43748522	43746625	43746655	43749692	43749824	1.62e-09	1.29e-06	0.019,0.028,0.015	0.093,0.138,0.088	-0.086
B																	ENSG00000142949	PTPRF	chr1	+	44069281	44069860	44069086	44069204	44070573	44070671	4.75e-14	5.98e-11	0.934,0.926,0.93	0.98,0.993,0.993	-0.059
B																	ENSG00000049283	EPN3	chr17	+	48616244	48616325	48615439	48615558	48616547	48616676	2.34e-11	2.41e-08	0.528,0.57,0.564	0.82,0.845,0.94	-0.314
B																	ENSG00000063176	SPHK2	chr19	+	49131937	49132983	49131418	49131534	49133690	49133973	3.09e-05	0.01294	0.96,1.0,1.0	0.581,0.781,0.84	0.253
B																	ENSG00000104870	FCGRT	chr19	+	50028713	50028830	50027763	50028033	50029266	50029685	9.59e-05	0.0352136	0.919,0.948,0.9	0.805,0.815,0.873	0.091
B																	ENSG00000064787	BCAS1	chr20	-	52573970	52574036	52569970	52570234	52583444	52583612	2.47e-05	0.010546	0.353,0.674,0.686	0.958,0.909,1.0	-0.385
B																	ENSG00000092841	MYL6	chr12	+	56554409	56554454	56554026	56554104	56555170	56555359	7.08e-12	7.75e-09	0.202,0.195,0.194	0.302,0.32,0.316	-0.116
B																	ENSG00000136068	FLNB	chr3	+	58117653	58117746	58116467	58116635	58118534	58118658	1.17e-05	0.00537916	0.246,0.339,0.281	0.212,0.195,0.17	0.096
B																	ENSG00000149657	LSM14B	chr20	+	60705274	60705352	60704840	60705008	60705585	60705747	1.5e-06	0.000796487	0.937,0.925,0.916	0.793,0.846,0.827	0.104
B																	ENSG00000171703	TCEA2	chr20	+	62699399	62699487	62698267	62698373	62700713	62700844	1.71e-06	0.000895542	1.0,1.0,1.0	0.963,0.895,0.923	0.073
B																	ENSG00000072518	MARK2	chr11	+	63673559	63673586	63672257	63672515	63676348	63677051	6.43e-05	0.0252377	0.287,0.244,0.093	0.626,0.769,0.584	-0.452
B																	ENSG00000133315	MACROD1	chr11	-	63766309	63766344	63766031	63766159	63766426	63766694	9.2e-05	0.034525	0.897,0.91,0.829	0.976,0.987,0.936	-0.088
B																	ENSG00000085733	CTTN	chr11	+	70267575	70267686	70266505	70266616	70269045	70269101	9.73e-05	0.0355211	0.825,0.81,0.868	0.71,0.767,0.757	0.09
B																	ENSG00000132470	ITGB4	chr17	+	73735752	73735786	73733402	73733525	73735960	73736152	1.48e-13	1.8e-10	0.93,0.98,0.995	0.83,0.875,0.808	0.131
B																	ENSG00000050820	BCAR1	chr16	-	75270725	75270896	75268786	75269884	75271080	75271242	0.000129016	0.0458776	0.906,0.914,0.905	0.948,0.986,1.0	-0.07
B																	ENSG00000141524	TMC6	chr17	-	76117636	76117792	76117093	76117245	76118685	76118830	6.9e-06	0.00339563	0.979,0.993,0.98	0.897,0.909,0.912	0.078
B																	ENSG00000136153	LMO7	chr13	+	76379614	76379896	76378424	76378677	76391296	76391414	9.86e-05	0.0357958	0.254,0.243,0.271	0.102,0.118,0.15	0.133
B																	ENSG00000136153	LMO7	chr13	+	76383289	76383319	76378424	76378677	76391296	76391414	3.19e-07	0.000185088	0.897,0.899,0.933	0.789,0.806,0.785	0.116
B																	ENSG00000141759	TXNL4A	chr18	-	77736717	77736787	77733406	77733856	77737597	77737701	1.59e-11	1.67e-08	0.039,0.025,0.026	0.094,0.082,0.076	-0.054
B																	ENSG00000141759	TXNL4A	chr18	-	77736717	77736787	77733406	77733856	77748239	77748518	4.64e-08	3.22e-05	0.24,0.175,0.178	0.506,0.462,0.44	-0.272
B																	ENSG00000173821	RNF213	chr17	+	78252562	78252709	78247039	78247203	78261613	78262162	2.55e-10	2.31e-07	0.119,0.146,0.212	0.409,0.379,0.341	-0.217
B																	ENSG00000175866	BAIAP2	chr17	+	79084713	79084759	79082274	79082309	79089569	79091232	1.12e-07	7.17e-05	0.282,0.239,0.198	0.659,0.523,0.558	-0.34
B																	ENSG00000117114	LPHN2	chr1	+	82418670	82418709	82417640	82417826	82421560	82421744	7.27e-05	0.0282125	0.525,0.647,0.501	0.327,0.373,0.398	0.192
B																	ENSG00000198901	PRC1	chr15	-	91512308	91512350	91509694	91509883	91512676	91512853	8.65e-05	0.0330241	0.849,0.856,0.854	0.758,0.648,0.543	0.203
B																	ENSG00000120802	TMPO	chr12	+	98938219	98938315	98931252	98931350	98940136	98940225	5.2e-05	0.0209814	0.072,0.145,0.058	0.205,0.284,0.375	-0.196
B																	ENSG00000196776	CD47	chr3	-	107768465	107768498	107765927	107766139	107769424	107769449	0.000140718	0.0495204	0.82,0.779,0.769	0.616,0.584,0.578	0.197
B																	ENSG00000196776	CD47	chr3	-	107769424	107769449	107765925	107766139	107776323	107776416	3.11e-07	0.000183819	0.134,0.163,0.178	0.372,0.351,0.412	-0.22
B																	ENSG00000111237	VPS29	chr12	-	110936624	110936664	110933816	110934008	110939853	110939883	8.14e-06	0.00392303	0.206,0.182,0.214	0.079,0.081,0.109	0.111
B																	ENSG00000066468	FGFR2	chr10	-	123276832	123276977	123274636	123274833	123278195	123278343	1.41e-05	0.0064045	0.613,0.357,0.346	0.0,0.084,0.032	0.4
B																	ENSG00000134955	SLC37A2	chr11	+	124956099	124956156	124955849	124955914	124958014	124959131	4.75e-08	3.26e-05	0.349,0.227,0.091	0.913,1.0,0.924	-0.723
B																	ENSG00000107938	C10orf137	chr10	+	127417571	127417673	127414250	127414407	127417926	127418048	7.92e-06	0.00384033	0.462,0.504,0.435	0.765,0.687,0.762	-0.271
B																	ENSG00000135525	MAP7	chr6	-	136704808	136704919	136698892	136699006	136709530	136709648	5.41e-05	0.021596	0.953,0.934,0.846	0.675,0.768,0.756	0.178
B																	ENSG00000109654	TRIM2	chr4	+	154191486	154191671	154125597	154125712	154197044	154197420	0.000103224	0.0370945	0.955,0.904,0.918	1.0,0.972,0.979	-0.058
B																	ENSG00000197965	MPZL1	chr1	+	167745300	167745403	167742472	167742605	167757056	167757990	5.19e-05	0.0209814	0.881,0.908,0.901	0.979,0.944,0.951	-0.061
B																	ENSG00000130396	MLLT4	chr6	+	168314082	168314103	168311963	168312169	168314847	168314993	1.55e-05	0.00695535	0.186,0.123,0.157	0.463,0.318,0.454	-0.256
C																																ENSG00000082805	ERC1	chr12	+	1221380	1221464	1219357	1219513	1225031	1225199	4.09e-05	0.0170005	0.308,0.338	0.64,0.856	-0.425
C																																ENSG00000165629	ATP5C1	chr10	+	7848936	7848973	7844720	7844817	7849621	7849764	2.16e-06	0.0010938	1.0,0.977	0.953,0.802	0.111
C																																ENSG00000166579	NDEL1	chr17	+	8366637	8366672	8363326	8363478	8370247	8370976	1.07e-05	0.0048282	0.065,0.122	0.435,0.477	-0.362
C																																ENSG00000144674	GOLGA4	chr3	+	37402733	37402796	37396591	37396678	37407570	37408242	6.12e-07	0.000364101	0.953,0.827	0.486,0.36	0.467
C																																ENSG00000077782	FGFR1	chr8	-	38287199	38287466	38285863	38285953	38314873	38315052	6.25e-05	0.0247811	0.634,0.476	0.331,0.119	0.33
C																																ENSG00000147044	CASK	chrX	-	41414852	41414888	41412971	41413168	41416284	41416353	9.08e-06	0.00432119	0.147,0.263	0.887,0.751	-0.614
C																																ENSG00000132780	NASP	chr1	+	46072992	46074009	46072153	46072263	46078840	46078920	6.46e-05	0.0252225	0.156,0.049	0.303,0.13	-0.114
C																																ENSG00000160310	PRMT2	chr21	+	48056350	48056459	48055078	48055675	48056807	48056902	5.7e-05	0.0229625	0.132,0.187	0.307,0.365	-0.176
C																																ENSG00000100241	SBF1	chr22	-	50895462	50895540	50894920	50895102	50897683	50897821	4.34e-10	5.16e-07	0.181,0.124	0.812,0.639	-0.573
C																																ENSG00000151914	DST	chr6	-	56327843	56327954	56324928	56325052	56328362	56328562	2.62e-08	2.02e-05	0.794,0.59	1.0,0.988	-0.302
C																																ENSG00000151914	DST	chr6	-	56333779	56333797	56330875	56330993	56334680	56334755	1.03e-14	2.25e-11	0.267,0.451	0.902,0.977	-0.581
C																																ENSG00000140416	TPM1	chr15	+	63353396	63353472	63353067	63353138	63353911	63353987	2.07e-14	3.86e-11	0.98,0.975	0.886,0.825	0.122
C																																ENSG00000140416	TPM1	chr15	+	63353911	63353987	63353396	63353472	63354413	63354476	1.64e-14	3.31e-11	0.033,0.032	0.094,0.106	-0.068
C																																ENSG00000112851	ERBB2IP	chr5	+	65364704	65364848	65349233	65350779	65370851	65371058	0.000133825	0.0493211	0.339,0.227	0.195,0.051	0.16
C																																ENSG00000112851	ERBB2IP	chr5	+	65370851	65371058	65349233	65350779	65372143	65372236	2.67e-09	2.68e-06	0.911,0.905	0.606,0.46	0.375
C																																ENSG00000133961	NUMB	chr14	-	73783097	73783130	73763918	73763993	73789837	73789912	3.99e-05	0.0168589	0.049,0.088	0.519,0.383	-0.383
C																																ENSG00000137501	SYTL2	chr11	-	85428525	85428573	85425455	85425550	85429832	85430193	1.05e-05	0.0048282	0.25,0.2	1.0,0.9	-0.725
C																																ENSG00000073921	PICALM	chr11	-	85689112	85689136	85687665	85687725	85692171	85692271	0	0	0.292,0.174	0.771,0.798	-0.551
C																																ENSG00000073921	PICALM	chr11	-	85701292	85701421	85694908	85695016	85707868	85707972	1.39e-06	0.000744115	0.473,0.522	0.12,0.3	0.287
C																																ENSG00000073921	PICALM	chr11	-	85701292	85701442	85694908	85695016	85707868	85707972	7.23e-07	0.000420269	0.543,0.605	0.196,0.359	0.297
C																																ENSG00000153113	CAST	chr5	+	96062457	96062563	96058342	96058402	96063192	96063234	4.49e-12	6.52e-09	0.007,0.013	0.095,0.126	-0.101
C																																ENSG00000071054	MAP4K4	chr2	+	102477286	102477448	102476197	102476326	102481391	102481498	2.85e-08	2.13e-05	0.468,0.53	0.177,0.204	0.308
C																																ENSG00000125354	SEPT6	chrX	-	118759297	118759342	118752675	118752749	118763280	118763471	3.72e-05	0.0159376	0.6,0.615	0.2,0.024	0.495
C																																ENSG00000136717	BIN1	chr2	-	127825738	127825831	127821508	127821594	127826499	127826607	1.49e-07	0.000102405	0.049,0.125	0.017,0.0	0.078
C																																ENSG00000136731	UGGT1	chr2	+	128913965	128913989	128913062	128913161	128914825	128914920	3.59e-07	0.000234725	0.546,0.507	1.0,0.956	-0.452
C																																ENSG00000112414	GPR126	chr6	+	142704896	142704980	142703087	142703156	142711394	142711480	6.67e-05	0.0256801	1.0,0.947	0.8,0.591	0.278
C																																ENSG00000152818	UTRN	chr6	+	145148483	145148522	145142017	145142154	145148746	145148812	5.95e-08	4.32e-05	0.202,0.393	0.912,0.888	-0.603
C																																ENSG00000196504	PRPF40A	chr2	-	153535569	153535623	153533964	153533989	153535865	153535986	4.55e-07	0.000290593	0.651,0.51	1.0,0.959	-0.399
C																																ENSG00000117143	UAP1	chr1	+	162562524	162562572	162560112	162560301	162567581	162567648	6.6e-06	0.00320024	0.036,0.06	0.122,0.289	-0.157
C																																ENSG00000079156	OSBPL6	chr2	+	179204398	179204491	179203717	179203821	179213950	179214116	1.64e-05	0.0072869	1.0,0.745	0.17,0.071	0.752
C																																ENSG00000115414	FN1	chr2	-	216245533	216245803	216243852	216244040	216246934	216247048	0	0	0.975,0.962	0.863,0.807	0.133
C																																ENSG00000154380	ENAH	chr1	-	225704897	225705008	225702297	225702602	225706899	225707267	2.24e-12	3.45e-09	1.0,0.934	0.61,0.711	0.307
C																																ENSG00000154380	ENAH	chr1	-	225704897	225705692	225702297	225702602	225706899	225707267	1.46e-08	1.32e-05	1.0,0.786	0.226,0.389	0.586
