# Supplementary material for: Characterization of alternative mRNA splicing in cultured cell populations representing progressive stages of human fetal kidney development
Source: Sci Rep. 2022 Nov 15;12:19548. doi: 10.1038/s41598-022-24147-z (PMC9666651; doi:10.1038/s41598-022-24147-z)
Supplement: Supplementary file 13 — Supplementary Information 13. [file 41598_2022_24147_MOESM13_ESM.zip › _Program/Data/Venn_Yang/Ref to Yang et al manuscript.txt]

Yang Y, Park JW, Bebee TW, Warzecha CC, Guo Y, Shang X, et al. 
Determination of a Comprehensive Alternative Splicing Regulatory Network and Combinatorial Regulation by Key Factors during the Epithelial-to-Mesenchymal Transition. 
Mol Cell Biol. 2016;36: 1704�1719. 
doi:10.1128/MCB.00019-16
