# Supplementary material for: Characterization of alternative mRNA splicing in cultured cell populations representing progressive stages of human fetal kidney development
Source: Sci Rep. 2022 Nov 15;12:19548. doi: 10.1038/s41598-022-24147-z (PMC9666651; doi:10.1038/s41598-022-24147-z)
Supplement: Supplementary file 13 — Supplementary Information 13. [file 41598_2022_24147_MOESM13_ESM.zip › _Program/Fig. 2A 2C - PCA_expression.R]

rm(list=ls())


# Install DESeq2:
# ---------------
if (!requireNamespace("BiocManager")) {
  install.packages("BiocManager")
  BiocManager::install()
}

if (!require("DESeq2")) {
  BiocManager::install("DESeq2", version = "3.8")
}
require( "DESeq2")


# Read data and create normalized expression matrix 
# -------------------------------------------------
sampleDir       <- "./Data/count_res"
#sampleFiles    <- list.files("./Data/count_res")
sampleFiles     <- c('1_WT11', '2_WT14', '3_WT37', 'NPS1', 'NPS2', 'NPS3') 
sampleNames     <- c("WT11",   'WT14',   'WT37',   'hFK1', 'hFK2', 'hFK3')
sampleCondition <- c('WT',     'WT',     'WT',     'hFK',  'hFK',  'hFK')
sampleTable = data.frame(sampleName=sampleNames, fileName=sampleFiles, condition=sampleCondition)

dds <- DESeqDataSetFromHTSeqCount(sampleTable = sampleTable,
                                  directory = sampleDir,
                                  design = ~ condition)
dds <- DESeq(dds)

counts_normalized = counts(dds,normalized=TRUE);                         # Normalized counts

#dir.create("DESeq_res")
#write.csv(counts(dds,normalize=F), file = "./DESeq_res/original_count.csv")
#write.csv(counts(dds,normalize=T), file = "./DESeq_res/normalized_count.csv")


# rlog transformation:
# --------------------
# Note: assay(rld) gives the r-log transformed gene expression values
rld <- rlog(dds)


# PCA plot no. 1:
# ---------------
plotPCA(rld, intgroup = "condition", ntop = Inf)

# PCA plot no. 2:
# ---------------
if (!require("genefilter")) {
	install.packages("genefilter")
}
require("genefilter")

if (!require("ggplot2")) {
	install.packages("ggplot2")
}
require("ggplot2")


x = 1   # principal component to display
y = 2   # principal component to display

ind <- rowVars(assay(rld)) < .Machine$double.eps      # filter 0-genes

# scale. = T -> the variables will be scaled to have unit variance
pca <- prcomp(t(assay(rld[!ind,])), scale. = T)
condition = factor(sampleCondition)
df = cbind(as.data.frame(pca$x), condition = condition) 

pca_plot = ggplot(data = df, aes_string(x = paste0('PC',x), y = paste0('PC',y), color = "condition")) +
	geom_point(size=10) +
	geom_text(aes(label = sampleNames), size = 3, color = "black") +
	xlab(paste0("PC", x, ": ", round(pca$sdev[x]^2/sum(pca$sdev^2) * 100), "% variance")) +
	ylab(paste0("PC", y, ": ", round(pca$sdev[y]^2/sum(pca$sdev^2) * 100), "% variance"))
pca_plot

# scale. = F
pca <- prcomp(t(assay(rld[!ind,])), scale. = F)
condition = factor(sampleCondition)
df = cbind(as.data.frame(pca$x), condition = condition) 
pca_plot = ggplot(data = df, aes_string(x = paste0('PC',x), y = paste0('PC',y), color = "condition")) +
	geom_point(size=10) +
	geom_text(aes(label = sampleNames), size = 3, color = "black") +
	xlab(paste0("PC", x, ": ", round(pca$sdev[x]^2/sum(pca$sdev^2) * 100), "% variance")) +
	ylab(paste0("PC", y, ": ", round(pca$sdev[y]^2/sum(pca$sdev^2) * 100), "% variance"))
pca_plot


# Biplot for selected genes:
# --------------------------
data <- data.frame(obsName = row.names(pca$x), pca$x)
gene_list = c('CDH1','PROM1','EPCAM','CDH11','SIX2','NCAM1','ZEB1','SERPINE1') # 'VIM','ANPEP','PBX1','TGFB1'
gene_type = c(rep('Epithelial',3), rep('Mesenchymal',4), 'Blastemal')
datapc <- data.frame(varName = gene_list,  t(t(pca$rotation[gene_list,])*pca$sdev)) # see getAnywhere(biplot.prcomp)
X=paste0('PC',x)
Y=paste0('PC',y)
mult <- min(
  (max(data[,Y]) - min(data[,Y])/(max(datapc[,Y])-min(datapc[,Y]))),
  (max(data[,X]) - min(data[,X])/(max(datapc[,X])-min(datapc[,X])))
)
datapc <- transform(datapc,
                    v1 = .3 * mult * (get(X)),
                    v2 = .3 * mult * (get(Y))
)

# Only gene names:
pca_plot1 <- pca_plot + coord_equal() + geom_text(data=datapc, aes(x=v1, y=v2, label=varName), size = 5, color="red")
pca_plot1

# Only arrows:
pca_plot2 <- pca_plot + geom_segment(data=datapc, aes(x=0, y=0, xend=v1, yend=v2), arrow=arrow(length=unit(0.2,"cm")), alpha=0.75, color="red") 
pca_plot2

# Gene names and arrows:
pca_plot3 <- pca_plot + coord_equal() + geom_text(data=datapc, aes(x=v1, y=v2, label=varName), size = 5, color="red")
pca_plot3 <- pca_plot3 + geom_segment(data=datapc, aes(x=0, y=0, xend=v1, yend=v2), arrow=arrow(length=unit(0.2,"cm")), alpha=0.75, color="red")
pca_plot3

pca_plot4 <- pca_plot + coord_equal() + geom_text(aes(x=v1, y=v2, label=varName), datapc[c("PROM1","EPCAM"),], size = 5, color="red", nudge_x = 17) +
                                        geom_text(aes(x=v1, y=v2, label=varName), datapc[c("CDH1"),],          size = 5, color="red", nudge_x = 7, nudge_y = -5) +
                                        geom_text(aes(x=v1, y=v2, label=varName), datapc[c("SERPINE1"),],      size = 5, color="red", nudge_y = -5) +
                                        geom_text(aes(x=v1, y=v2, label=varName), datapc[c("ZEB1"),],          size = 5, color="red", nudge_x = -11) +
                                        geom_text(aes(x=v1, y=v2, label=varName), datapc[c("NCAM1"),],         size = 5, color="red", nudge_y = 5) +
                                        geom_text(aes(x=v1, y=v2, label=varName), datapc[c("CDH11"),],         size = 5, color="red", nudge_x = -14) +
                                        geom_text(aes(x=v1, y=v2, label=varName), datapc[c("SIX2"),],          size = 5, color="red", nudge_y = 5)
pca_plot4 <- pca_plot4 + geom_segment(data=datapc, aes(x=0, y=0, xend=v1, yend=v2), arrow=arrow(length=unit(0.2,"cm")), alpha=0.75, color="red") + theme(legend.title = element_blank())
pca_plot4
#ggsave(sprintf("\\\\madrid.eng.biu.ac.il/enggrad/winebey/My Documents/2016.02.22_RNAseq_bulk/Figures/PCA_expression_all_genes_biplot_%i_%i.pdf",x,y),width = 11.29,height = 5.97,units='in')


# Expression of selected markers:
# -------------------------------
if (!require("reshape2")) {
	install.packages("reshape2")
}
require("reshape2")

countsOriginal = counts(dds,normalize=F)
countsNormalized = counts(dds,normalize=T)
counts_norm = melt(countsNormalized)
counts_norm$Var2 = factor(counts_norm$Var2, levels = levels(counts_norm$Var2)[c(6,5,4,1,2,3)])
colnames(counts_norm)[c(1,2)] = c("gene", "sample") 

#gene_list = c('CDH11','NCAM1','CITED1','OSR1','SIX1', 'SIX2','MUC1','PROM1','EPCAM','KRT18','CDH6','CDH1')
gene_list = c('CDH11','NCAM1','CITED1','OSR1','SIX1', 'SIX2','MUC1','PROM1','EPCAM','KRT18','KRT19','CDH1')
gene_type = c(rep('Mesenchyme',6), rep('Epithelial',6))
cols <- c("Mesenchyme" = "cornflowerblue", "Epithelial" = "limegreen")

subMat <- as.data.frame(countsNormalized[gene_list,c("WT37","WT14","WT11","hFK1","hFK2","hFK3")])
subMat$name <- rownames(subMat)
subMat$type <- gene_type
subMat <- melt(subMat)
subMat$type <- factor(subMat$type, levels = c("Mesenchyme","Epithelial"))

g <- ggplot(subMat,aes(x=variable)) +
  geom_bar(aes(weight=value,fill=type)) + 
	facet_wrap(~type+name, scales = "free_y", ncol = 6) +
  xlab(NULL) + ylab("Expression level") +
  theme(axis.text.y=element_text(size=16),axis.text.x=element_text(size=10,angle=30),
        axis.title=element_text(size=18,face="plain"),
        strip.text = element_text(size=16),strip.background = element_rect(fill="orange")) +
  scale_fill_manual(values = cols)
g

#ggsave("./markers_expression.pdf", width = 12, height = 8.27,units='in')

# modified log-transformed values:
g <- ggplot(subMat,aes(x=variable)) +
	geom_bar(aes(weight=log2(1+value),fill=type)) +
	facet_wrap(~type+name, scales = "free_y", ncol = 6) +
	xlab(NULL) + ylab("log2(1+Expression)") +
	theme(axis.text.y=element_text(size=15),axis.text.x=element_text(size=11.5,angle=45),
				axis.title=element_text(size=19,face="plain"),
				strip.text = element_text(size=18),strip.background = element_rect(fill="orange")) +
	scale_fill_manual(values = cols)
g
 
## OLD: ggsave("./markers_log2_expression.pdf", width = 14, height = 8.27,units='in')      
ggsave("./markers_log2_expression.pdf", width = 14, height = 75*14/200,units='in')
