# Supplementary material for: Characterization of alternative mRNA splicing in cultured cell populations representing progressive stages of human fetal kidney development
Source: Sci Rep. 2022 Nov 15;12:19548. doi: 10.1038/s41598-022-24147-z (PMC9666651; doi:10.1038/s41598-022-24147-z)
Supplement: Supplementary file 13 — Supplementary Information 13. [file 41598_2022_24147_MOESM13_ESM.zip › _Program/Fig. 2B - heatmap_expression.m]

% Heatmap - expression
close all;
clear;
clc
%% Load data
[counts_original_num,~,counts_original] = xlsread('./Data/DESeq_res/original_count.csv'); 
%[counts_original_num,~,counts_original] = xlsread('./Data/DESeq_res/normalized_count.csv'); 
counts = counts_original(:,[1 4 3 2 5 6 7]);
samples_names = {'WT37', 'WT14', 'WT11', 'hFK1', 'hFK2', 'hFK3'};

%% New list of genes
new_list = upper({
    % Housekeeping genes:
    'Actb'; 'Gapdh';
    % Cap mesenchyme:
    'Six2'; 'Eya1__'; 'Osr1'; 'Sall2'; 'Cited1';
    'Wt1'; 'NCAM1'; 'Pax2';
    'Pax8';  % ?
    % Induced and un-induced mesenchyme:
    'Cdh11'; 
    % Epithelium:
    %'Slc22a6';  % Proximal V
    'Cdh6'; 'Cdh1'; 
    'Krt18'; 'Krt19'; 
    'Epcam'; 'Prom1';
    'Lrp2'; 'Muc1'; 
    'Cldn4'; 'Cldn8';    % Distal / collecting duct
    'Slc5a1';            % Proximal V
    'Aqp1';              % Proximal / Collecting duct
    % Fibrosis associated / uninduced mesenchyme / cortical stroma:
    'Foxd1'; 
    'Serpine1'; 'Serpine2';
    'Col1a1'; 'Col1a2'; 'Col3a1'; 'Col5a2'; 'Fn1'; 'CCL2';
    'Meis1';
    'Runx2'; 'C1qtnf3';
    % Cell cycle:
    'Mki67'; 'Top2a';
    % Podocytes:
    'Podxl'; %'Wt1'; 
    'Synpo'; 'Nphs1'; 'Nphs2';
    'Ptpro';
    % Endothelial: 
    'Kdr'; %'FLK1';  % (KDR=FLK1)
    % 48 genes from biomark:
    'ACTB';'ALDH1A1';'ALDH1A2';'ALDH1A3';'ANPEP';'CDH1';'CDH11';'CDH6';'CITED1';'DLL1';'ENAH';'EPCAM';'EYA1__';'FOXD1';'FZD7';
    'GAPDH';'JAG1';'KRT18';'KRT19';'MFAP4';'MKI67';'MMP9';'MUC1';'NCAM1';'NOTCH2';'OSR1';'PAX2';'PODXL';'POU5F1';'PROM1';
    'SALL1';'SALL2';'SERPINE1';'SIX1';'SIX2';'SLC1A3';'SNAI1';'SNAI2';'SYNPO';'TGFB1';'TJP1';'TOP2A';'TWIST1';'VIM';'WNT4';
    'WNT5A';'WT1'; 'ZEB1'
});
new_list = unique(sort(new_list));

%% Find genes in the matrix 
list_of_genes = new_list;
idx = zeros(length(list_of_genes),1);
for i = 1:length(list_of_genes)
    f = 0;
    j = 2;
    while ((f == 0) && (j<=length(counts)))
        if length(counts{j,1}) == length(list_of_genes{i,1})
            f = prod(counts{j,1} == list_of_genes{i,1});
        end
            j = j+1;
    end
    if j<=length(counts)
        idx(i,1) = j-1;
    else
        idx(i,1) = 0;
    end
end

idx_without_0 = idx(find(idx));

table_of_genes = counts(idx_without_0,:);
table_of_genes_num = cell2mat(table_of_genes(:,2:end));

list_of_genes = table_of_genes(:,1);

%% Normalize to hFK 1-3
cgobj3 = clustergram(table_of_genes_num(:,4:6), 'RowLabels', list_of_genes, 'ColumnLabels', samples_names(4:6), ...
'Standardize', 'row', 'RowPDist', 'correlation', 'Symmetric', 'false', 'Annotate', 'off', 'cluster',1);

NPS_data = table_of_genes_num(:,4:6);
WT_data = table_of_genes_num(:,1:3);
M = mean(NPS_data,2);
S = std(NPS_data,0,2);
M = [M M M]; S = [S S S];
NPS_normalized = [list_of_genes,num2cell((NPS_data - M)./S)];
WT_normalized  = [list_of_genes,num2cell((WT_data - M)./S)];
WT_NPS_data = [WT_normalized,NPS_normalized(:,2:4)];
WT_NPS_data_num = cell2mat([WT_normalized(:,2:4),NPS_normalized(:,2:4)]);

WT_NPS_data_after_cutoff = WT_NPS_data_num;
WT_NPS_data_after_cutoff(WT_NPS_data_num > 3) = 3;  WT_NPS_data_after_cutoff(WT_NPS_data_num < -1) = -1;

mymap = redgreencmap(20);
mymap = [0 0.99627207622075 0;0 0.940841607103994 0;0 0.780714435359268 0;0 0.335546832206639 0;0 0 0;0.335546832206639 0 0;0.603180554488537 0 0;0.780714435359268 0 0;0.884541296230877 0 0;0.940841607103994 0 0;0.970123821165931 0 0;0.985023770226629 0 0;0.992520975780078 0 0;0.99627207622075 0 0; 1 0 0; 1 0 0; 1 0 0; 1 0 0];

% cgobj4 = clustergram(WT_NPS_data_after_cutoff, 'RowLabels', list_of_genes, 'ColumnLabels', samples_names, ...
% 'Standardize', 'none', 'RowPDist', 'correlation', 'Symmetric', 'false', 'Annotate', 'off', 'cluster',1, 'colormap', mymap);
% 
% addTitle(cgobj4,'Expression level - normalize to hFK', 'FontWeight', 'normal', 'FontSize', 22)
%% Order genes according to hFK samples
% NOTE: Take also dendrogram from clustergram of hFK samples
genes_order = findInCell(WT_NPS_data,cgobj3.RowLabels)';
WT_NPS_data_after_cutoff(genes_order,:)
HM = HeatMap(WT_NPS_data_after_cutoff(genes_order,:), ...
        'colormap', mymap, 'Symmetric', 'false',...
        'ColumnLabels', samples_names, 'RowLabels', cgobj3.RowLabels)
plot(HM)
