# Supplementary material for: Characterization of alternative mRNA splicing in cultured cell populations representing progressive stages of human fetal kidney development
Source: Sci Rep. 2022 Nov 15;12:19548. doi: 10.1038/s41598-022-24147-z (PMC9666651; doi:10.1038/s41598-022-24147-z)
Supplement: Supplementary file 13 — Supplementary Information 13. [file 41598_2022_24147_MOESM13_ESM.zip › _Program/Fig. 2D and S1 - Expression GO enrichment analysis + Venn diagram.R]

rm(list=ls())


# Install DESeq2:
# ---------------
if (!requireNamespace("BiocManager")) {
	install.packages("BiocManager")
	BiocManager::install()
}

if (!require("DESeq2")) {
	BiocManager::install("DESeq2", version = "3.8")
}
require( "DESeq2")


# Read data and create normalized expression matrix 
# -------------------------------------------------
sampleDir       <- "./Data/count_res"
#sampleFiles    <- list.files("./Data/count_res")
sampleFiles     <- c('1_WT11', '2_WT14', '3_WT37', 'NPS1', 'NPS2', 'NPS3') 
sampleNames     <- c("WT11",   'WT14',   'WT37',   'hFK1', 'hFK2', 'hFK3')
sampleCondition <- c('WT',     'WT',     'WT',     'hFK',  'hFK',  'hFK')
sampleTable = data.frame(sampleName=sampleNames, fileName=sampleFiles, condition=sampleCondition)

dds <- DESeqDataSetFromHTSeqCount(sampleTable = sampleTable,
																	directory = sampleDir,
																	design = ~ condition)
dds <- DESeq(dds)

counts_normalized = counts(dds,normalized=TRUE);                         # Normalized counts

# Preparing Venn diagrams for finding common genes over-expressed in hFK3 vs. hFK1 and all 3 Wilms' tumor xenografts:
# -------------------------------------------------------------------------------------------------------------------
if (!requireNamespace("magrittr")) {
  install.packages("magrittr")
}
require("magrittr")

# Compare hFK1-hFK3:
subMat_hFK1 = subset(counts_normalized, counts_normalized[,'hFK3']>10)
subMat_hFK1 = subMat_hFK1[order(log2(subMat_hFK1[,'hFK1']/subMat_hFK1[,'hFK3'])),]
subMat_hFK1 = subset(subMat_hFK1, log2(subMat_hFK1[,'hFK1']/subMat_hFK1[,'hFK3']) < -1)  # Take only genes for which log2(FC)<-1

# Compare WT11-hFK3:
subMat_WT11 = subset(counts_normalized, counts_normalized[,'hFK3']>10)
subMat_WT11 = subMat_WT11[order(log2(subMat_WT11[,'WT11']/subMat_WT11[,'hFK3'])),]
subMat_WT11 = subset(subMat_WT11, log2(subMat_WT11[,'WT11']/subMat_WT11[,'hFK3']) < -1)  # Take only genes for which log2(FC)<-1

# Compare WT14-hFK3:
subMat_WT14 = subset(counts_normalized, counts_normalized[,'hFK3']>10)
subMat_WT14 = subMat_WT14[order(log2(subMat_WT14[,'WT14']/subMat_WT14[,'hFK3'])),]
subMat_WT14 = subset(subMat_WT14, log2(subMat_WT14[,'WT14']/subMat_WT14[,'hFK3']) < -1)  # Take only genes for which log2(FC)<-1

# Compare WT37-hFK3:
subMat_WT37 = subset(counts_normalized, counts_normalized[,'hFK3']>10)
subMat_WT37 = subMat_WT37[order(log2(subMat_WT37[,'WT37']/subMat_WT37[,'hFK3'])),]
subMat_WT37 = subset(subMat_WT37, log2(subMat_WT37[,'WT37']/subMat_WT37[,'hFK3']) < -1)  # Take only genes for which log2(FC)<-1

x=list(
  subMat_hFK1=subMat_hFK1 %>% rownames, 
  subMat_WT11=subMat_WT11 %>% rownames,
  subMat_WT14=subMat_WT14 %>% rownames,
  subMat_WT37=subMat_WT37 %>% rownames)

# Install VennDiagram:
# --------------------
if (!requireNamespace("VennDiagram")) {
  install.packages("VennDiagram")
}
require(VennDiagram)

futile.logger::flog.threshold(futile.logger::ERROR, name = "VennDiagramLogger")       # suppress the "venn.diagram" command from writing log file

grob.list <- venn.diagram(x,filename=NULL,category.names=gsub('subMat','',names(x)))

grid.newpage()
grid.draw(gTree(children=grob.list, vp=viewport(width=0.9,height=0.9)))
# Save to file:
if (0) {
  pdf(file = "./Figs/Fig. S1 - Venn diagram overexpression hFK3 vs WT37 WT14 WT11 hFK1.pdf",10,10)
  grid.newpage()
  grid.draw(gTree(children=grob.list, vp=viewport(width=0.9,height=0.9)))
  dev.off()
}

# Which genes are in each section of the Venn diagram?
overlap_genes<-calculate.overlap(x)
commonGenes = overlap_genes$a6 
View( counts_normalized[commonGenes,] )
# Save to file:
if (0) {
  write.csv(counts_normalized[commonGenes,], 
  					file = "./Figs/Fig. 2D and S1 - Genes overexpressed in hFK3 vs. WT11 WT14 WT37 hFK1 with log2FC threshold 1.csv")
}


# ~~~~~~~~~~~~~~~~~~~~~~~~~~~~~~~~~~~~~~~~~~~~~~~~~~~~~~~~~~~~~~~~~~~~~~~~~~~~~~~~~~~~~~~~~~~~~~~~~~~~~~~~~~~~~~~~~~~~~~~~~
# Another option:
# ===============
# NOTE:
# In this option we use DESeq2 to compare hFK3 vs. WT11 WT14 WT37 hFK1.
# This option that doesn't work as well since there are few replicates and the adjusted p-values (p_adjust) are rather high

# Find a list of genes that are over-expressed in hFK3 with respect to hFK1 and all three wilms' tumors (WT11, WT14, WT37)
# ------------------------------------------------------------------------------------------------------------------------
sampleDir       <- "./Data/count_res"
#sampleFiles    <- list.files("./Data/count_res")
sampleFiles     <- c('1_WT11',    '2_WT14',    '3_WT37',    'NPS1',      'NPS2',        'NPS3') 
sampleNames     <- c("WT11",      'WT14',      'WT37',      'hFK1',      'hFK2',        'hFK3')
sampleCondition <- c('Mesenchyme','Mesenchyme','Mesenchyme','Mesenchyme','Intermediate','Epithelium')
sampleTable = data.frame(sampleName=sampleNames, fileName=sampleFiles, condition=sampleCondition)

dds <- DESeqDataSetFromHTSeqCount(sampleTable = sampleTable,
																	directory = sampleDir,
																	design = ~ condition)
dds <- DESeq(dds)

counts_normalized = counts(dds,normalized=TRUE);                         # Normalized counts

res=results(dds,contrast = c('condition','Mesenchyme','Epithelium'))     # Differential gene expression

res = as.data.frame(res)

res['SIX2',]    # CM
res['EYA1',]    # CM
res['CITED1',]  # CM
res['KRT18',]   # Epithelial
res['KRT19',]   # Epithelial
res['CDH1',]    # Epithelial

# Unite normalized counts with differential gene expression:
res_AND_counts_normalized = merge(res,counts_normalized,by='row.names')
rownames(res_AND_counts_normalized) = res_AND_counts_normalized$Row.names
colnames(res_AND_counts_normalized)[1] = 'Gene symbol'
#res_AND_counts_normalized = subset(res_AND_counts_normalized,select=-c(Row.names))

DESeq2_compare_WT_hFK1_to_hFK3 = 
	res_AND_counts_normalized[order(res_AND_counts_normalized$log2FoldChange),]  # NOTE: since there are no replicates, p-value does not have much meaning here

if (0) {
	write.csv(DESeq2_compare_WT_hFK1_to_hFK3, file = "./DESeq2 compare hFK3 vs. WT11 WT14 WT37 hFK1.csv")
}
