# Supplementary material for: Characterization of alternative mRNA splicing in cultured cell populations representing progressive stages of human fetal kidney development
Source: Sci Rep. 2022 Nov 15;12:19548. doi: 10.1038/s41598-022-24147-z (PMC9666651; doi:10.1038/s41598-022-24147-z)
Supplement: Supplementary file 13 — Supplementary Information 13. [file 41598_2022_24147_MOESM13_ESM.zip › _Program/Fig. 3A and 3B and SXX Table S3-S9 - rMATS_splicing_analysis DEXSEQ.m]

% Written by Tomer Kalisky (Department of Bioengineering, Bar-Ilan University, 2015)
close all; clear; clc;

% Global variables:
% =================
scrsz = get(0,'ScreenSize');

% Set figure size and position: (default is in pixels, assume 100 dpi for screen viewing -  but does not impact the resolution of the saved image)
% -----------------------------
% A4: 8.3 x 11.7 inches
% Letter: 8.5 x 11 inches
% Powerpoint slide: 25.4 x 19.05 cm = 10 x 7.5 inches (multiply by 0.96 for laptop and 1.3 for large screen)
% PNAS 2 columns wide figure:7 x 9.45 inches
width  = 10*1.3;      % Width in inches
height = 7.5*1.3;     % Height in inches
pos_x = 0.5;          % X coordinate of left bottom corner
pos_y = 0.1;          % Y coordinate of left bottom corner
default_figure_position = [pos_x*100 pos_y*100 width*100, height*100];     % Set figure size

% figure('position',default_figure_position); plot(1:10); title('TEST FIGURE');

%% Load GFF file into table:
genes_gff_table = readtable('./Data/DEXSeq/Ref/genes_gff.xlsx','ReadRowNames',false,'ReadVariableNames',true);

% NOTE:
% How to prepare the genes_gff.xlsx Table in Excel?															
% 															
% 1	Data tab														
% 2	Get external data														
% 3	From text														
% 4	Choose filename: "genes.gff"														
% 5	Import														
% 6	Delimited														
% 7	Delimiters: TAB, SEMICOLON, SPACE														
% 															
% 8	Add column names:														
% 		Chromosome	Script_for_preparation	Gene_or_exon	Start	End	Empty_1	Strand	Empty_2	What_is_the_next_field_1	Gene_or_transcript_ID	What_is_the_next_field_2	Exon_number	What_is_the_next_field_3	Gene_ID

%% Initialize 'Merged_exon_counts_table':
% Take only selected rows:
Merged_exon_counts_table = genes_gff_table(strcmp(genes_gff_table.Gene_or_exon,'exonic_part'),:);

% Extract Gene_symbol: 'chr1_Xkr4-' --> '_Xkr4-' 
% NOTE: If there are two gene symbols take only the first match: 'chr1_Gm15386-+chr1_Defb41-' --> '_Gm15386-
% '\w' = Any alphabetic, numeric, or underscore character. For English character sets, \w is equivalent to [a-zA-Z_0-9]
% '[.()]' = Any character contained within the square brackets.
Merged_exon_counts_table.Gene_symbol = regexp(Merged_exon_counts_table.Gene_ID,'_[\w.()]*[+-]','match','once'); 

% Remove '_' from the beginning and '+' or '-' fromt the end of Gene_symbol: '_Xkr4-' --> 'Xkr4'
% Merged_exon_counts_table.Gene_symbol = regexp(Merged_exon_counts_table.Gene_symbol,'[^_][\w.()][^+-]','match','once'); 
Merged_exon_counts_table.Gene_symbol = cellfun(@(x) x(2:end-1), Merged_exon_counts_table.Gene_symbol, 'un', 0);

% Take only selected columns:
Merged_exon_counts_table = ...
    Merged_exon_counts_table(:,{'Gene_ID','Chromosome','Gene_symbol','Start','End','Strand','Gene_or_transcript_ID','Exon_number'});

%% Read DEXSEQ results from the different cell populations:
filenames_vect = {
    'sample_34__W037_WT37';
    'sample_33__W014_WT14';
    'sample_I18-W011_UT_WT11';
    %
    'Sample_34-NPS1_hFK1';
    'Sample_35-NPS2_hFK2';
    'Sample_I36-NPS3_hFK3';
    };

for k = [1:numel(filenames_vect)],
    filename = filenames_vect{k};

    fprintf(['Reading file ' filename '\n']);
    
    % Process DEXSEQ file and join to 'Merged_exon_counts_table':
    % -----------------------------------------------------------
    tmp_table = readtable([ './Data/DEXSeq/DEXSeq_res/' filename],'ReadRowNames',false,'ReadVariableNames',false,'Delimiter',{'\t'});
    
    % Remove first 5 rows of global alignment data:
    tmp_table = tmp_table(6:end,:);
    
    % Split column no. 1 into two columns and add to end: 'chr10_1190007I07Rik-:001' --> 'chr10_1190007I07Rik-' and '001'
    tmp_table{:,3:4} = split(tmp_table{:,1},':');
    
    % Add titles:
    tmp_table.Properties.VariableNames = {'Gene_ID_exon_number',['Counts_' filename(end-3:end)],'Gene_ID','Exon_number_string'};
    
    % Convert Exon_number from type string to type number: '001' --> 1
    tmp_table.Exon_number = str2double( tmp_table{:,'Exon_number_string'} );
    
    % Convert 'Gene_ID' from type string array to type cell array:
    % class(tmp_table.Gene_ID)
    % class(genes_gff_table.Gene_ID)
    tmp_table.Gene_ID = cellstr(tmp_table.Gene_ID);
    
    % Merge DEXSEQ file to 'Merged_exon_counts_table':
    Merged_exon_counts_table = join(Merged_exon_counts_table,tmp_table,'keys',{'Gene_ID','Exon_number'});
    
    % Remove unwanted fields:
    Merged_exon_counts_table.Gene_ID_exon_number = [];
    Merged_exon_counts_table.Exon_number_string = [];
end;
%% Save workspace:
if 0,
    clc; close all;
    tic; save('./workspace_DEXSeqTables_bulk'); toc;
end;
%% Load workspace:
if 1,
    clc; close all; clear;
    tic; load('./workspace_DEXSeqTables_bulk'); toc;
end;

%% Export 'Merged_exon_counts_table':
if 0,
    fprintf('Writing table ... this may take up to 70 sec. \n')
    tic;
    writetable( ...
        Merged_exon_counts_table, ...
        './Table S3 - DEXSEQ Merged_exon_counts_table_bulk.xlsx', ...
        'WriteVariableNames', true, ...
        'WriteRowNames', false ...
        )
    toc;
end;

%% Choose gene:
chosen_gene = 'ENAH';     % Exon 4
% chosen_gene = 'CD44';     % Exons 7-14
% chosen_gene = 'FGFR2';    % Exons 14,15
% chosen_gene = 'EPB41L5';  % Exons 5-16,18-19, 20-28
% chosen_gene = 'FYN';      % Exons 6,7 
% chosen_gene = 'LUC7L3';   % Exons 11
% chosen_gene = 'ABHD11';   % Exon 5 

close all; clc

chosen_gene_exon_counts_table = Merged_exon_counts_table(strcmp(Merged_exon_counts_table.Gene_symbol,chosen_gene),:);

% Normalize each DEXSEQ sample by the total number of counts in each sample for this gene:
% ----------------------------------------------------------------------------------------
chosen_gene_exon_counts_table.Counts_WT37 = chosen_gene_exon_counts_table.Counts_WT37 ./sum(chosen_gene_exon_counts_table.Counts_WT37);
chosen_gene_exon_counts_table.Counts_WT14 = chosen_gene_exon_counts_table.Counts_WT14 ./sum(chosen_gene_exon_counts_table.Counts_WT14);
chosen_gene_exon_counts_table.Counts_WT11 = chosen_gene_exon_counts_table.Counts_WT11 ./sum(chosen_gene_exon_counts_table.Counts_WT11);
chosen_gene_exon_counts_table.Counts_hFK1 = chosen_gene_exon_counts_table.Counts_hFK1 ./sum(chosen_gene_exon_counts_table.Counts_hFK1);
chosen_gene_exon_counts_table.Counts_hFK2 = chosen_gene_exon_counts_table.Counts_hFK2 ./sum(chosen_gene_exon_counts_table.Counts_hFK2);
chosen_gene_exon_counts_table.Counts_hFK3 = chosen_gene_exon_counts_table.Counts_hFK3 ./sum(chosen_gene_exon_counts_table.Counts_hFK3);


% Barplots of exon-specific counts:
% ---------------------------------
for k = [1:numel(chosen_gene_exon_counts_table.Exon_number)],
    selected_event_name = [
        chosen_gene_exon_counts_table.Gene_symbol{k},         '_', ...
        chosen_gene_exon_counts_table.Chromosome{k},          '_', ...
        num2str(chosen_gene_exon_counts_table.Start(k)),      '_', ...
        num2str(chosen_gene_exon_counts_table.End(k)),        '_', ...
        chosen_gene_exon_counts_table.Strand{k},              '_', ...
        num2str(chosen_gene_exon_counts_table.Exon_number(k)),'_' ...
        ];
    
    %     % DEXSeq counts:
    %     event_vals = chosen_gene_exon_counts_table(k,...
    %         {'Counts_WT37','Counts_WT14','Counts_WT11', ...
    %         'Counts_hFK1','Counts_hFK2','Counts_hFK3'}...
    %         );
    
    % NORMALIZED DEXseq counts work much better (!):
    event_vals = chosen_gene_exon_counts_table(k,...
        {'Counts_WT37','Counts_WT14','Counts_WT11', ...
        'Counts_hFK1','Counts_hFK2','Counts_hFK3'}...
        );
    
    cf = figure('position',default_figure_position);
    bar([1:numel(event_vals)],event_vals{:,:});
    xticks([1:numel(event_vals)]);
    xticklabels(event_vals.Properties.VariableNames);
    xtickangle(45);
    set(gca,'TickLabelInterpreter','none')
    ylabel('Normalized DEXSEQ counts');
    title(selected_event_name);

    % Save figure:
    if 0,
        savefig(gcf,['./DEXSEQ_Barplot_' selected_event_name '.fig']);
        saveas (gcf,['./DEXSEQ_Barplot_' selected_event_name '.svg']);
        saveas (gcf,['./DEXSEQ_Barplot_' selected_event_name '.jpg']);
    end;
end;

%% Rename figure files:
% filenames_char  = dir('.');
% filenames_table = struct2table(a);
% 
% for k = [3:size(filenames_table,1)],
%     curr_filename = filenames_table{k,1};
%     
%     % Example: 'Barplot_Rps24_chr14_24495430_24495449_+_6_.svg'
%     source = curr_filename{1};
% 
%     % Example: 'DEXSEQ_Barplot_Rps24_chr14_24495430_24495449_+_6_.svg'
%     destination = ['DEXSEQ_',curr_filename{1}];
%     
%     fprintf(source);
%     fprintf('\n');
%     fprintf(destination);
%     fprintf('\n\n');
%     
%     copyfile(source,destination);
% end;
    
