# Supplementary material for: Characterization of alternative mRNA splicing in cultured cell populations representing progressive stages of human fetal kidney development
Source: Sci Rep. 2022 Nov 15;12:19548. doi: 10.1038/s41598-022-24147-z (PMC9666651; doi:10.1038/s41598-022-24147-z)
Supplement: Supplementary file 13 — Supplementary Information 13. [file 41598_2022_24147_MOESM13_ESM.zip › _Program/Fig. 3A and 3B and SXX Table S3-S9 - rMATS_splicing_analysis MANUAL.m]

% Written by Tomer Kalisky (Department of Bioengineering, Bar-Ilan University, 2015)
close all; clear; clc;

% Global variables:
% =================
scrsz = get(0,'ScreenSize');

% Set figure size and position: (default is in pixels, assume 100 dpi for screen viewing -  but does not impact the resolution of the saved image)
% -----------------------------
% A4: 8.3 x 11.7 inches
% Letter: 8.5 x 11 inches
% Powerpoint slide: 25.4 x 19.05 cm = 10 x 7.5 inches (multiply by 0.96 for laptop and 1.3 for large screen)
% PNAS 2 columns wide figure:7 x 9.45 inches
width  = 10*1.3;      % Width in inches
height = 7.5*1.3;     % Height in inches
pos_x = 0.5;          % X coordinate of left bottom corner
pos_y = 0.1;          % Y coordinate of left bottom corner
default_figure_position = [pos_x*100 pos_y*100 width*100, height*100];     % Set figure size

%figure('position',default_figure_position); plot(1:10); title('TEST FIGURE');

%% Manually calculate barplot for the gene 'FAT1' 
% REF:
% 1. Shen S, Park JW, Lu Z, Lin L, Henry MD, Wu YN, Zhou Q, Xing Y (2014) rMATS: robust and flexible detection of differential alternative splicing from replicate RNA-Seq data. Proceedings of the National Academy of Sciences of the United States of America, 111(51):E5593-601. https://doi.org/10.1073/pnas.1419161111
%    (rMATS paper ,Supplementary Information and Fig. S1)
% 2. Katz Y, Wang ET, Airoldi EM, Burge CB (2010) Analysis and design of RNA sequencing experiments for identifying isoform regulation. Nature methods, 7(12):1009�1015. https://doi.org/10.1038/nmeth.1528
%    (MISO paper, Supplementary Note: Details of statistical estimators)

% General info:
% Event type: Skipped exon
% Calculation method: Only splice junctions reads 
gene_name = 'Fat1'

% Read length:
r = 126;

% Overhang constraint placed on splice junctions: 
sigma = 8;                                             % Topphat default

% Junction length:
j = 2*(r-sigma)

% Gene model - effective junction lengths:
% The alternative splicing events of skipped exons, alternative 5' splice sites, alternative 3' splice sites, 
% and retained introns have two splice junctions for the inclusion isoform and one splice junction for the 
% skipping isoform. 
% The mutually exclusive exons have two splice junctions for the inclusion isoform of the first exon and 
% two splice junctions for the skipping isoform of the first exon (i.e., the inclusion isoform of the second exon). 
l_I = 2*(j-r+1);
l_S = j-r+1;

% Reads mapped:
Event_specific_rMATS_matrix = [
    %   I           S
    %  ===         ===
    136 + 126,     296;         % WT37
    24+22,         38;          % WT14
    75+75,         253;         % WT11
    90+80,         326;         % hFK1
    17+15,         403;         % hFK2
    10+8,          381;         % hFK3
    ]

I = Event_specific_rMATS_matrix(:,1);
S = Event_specific_rMATS_matrix(:,2);
Event_specific_rMATS_table = table(I,S)
Event_specific_rMATS_table.Properties.RowNames = {'WT37','WT14','WT11','hFK1','hFK2','hFK3'};

Inclusion_level_PSI = (I/l_I) ./ ( (I/l_I) + (S/l_S) );

% Barplot:
% --------
cf = figure('position',default_figure_position);
bar([1:numel(Inclusion_level_PSI)],Inclusion_level_PSI);
xticks([1:numel(Inclusion_level_PSI)]);
xticklabels(Event_specific_rMATS_table.Properties.RowNames);
set(gca,'TickLabelInterpreter','none')
xtickangle(45);
set(gca,'TickLabelInterpreter','none')
ylabel('Inclusion levels');
title(gene_name);

set(gca,'ylim',[0 max(Inclusion_level_PSI)+0.03])

% Save figure:
if 0,
    savefig(gcf,['./Barplot_' gene_name '_manually_calculated.fig']);
    saveas (gcf,['./Barplot_' gene_name '_manually_calculated.svg']);
end;


%%
%%
%%
%%
%%
%%
%%
%%
%%
%%
%%
%%
%%
%%
%%
%%
%%
%%
%% OLD from mouse Six2-GFP paper:
%% Manual calculation: Mouse Six2-GFP Smartseq2: Wt1 KTS+ vs. KTS- isoforms:
KTS_plus_minus = [
    68    21;             % UM
    1517  503;            % CM_ALL
    217   84;             % CM_DIV
    1044  675;            % PODO
    154   108;            % PROX_1
    27    16;             % PROX_2
    ]
KTS_plus  = KTS_plus_minus(:,1);
KTS_minus = KTS_plus_minus(:,2);
KTS_plus_minus_T = table(KTS_plus,KTS_minus)
KTS_plus_minus_T.Properties.RowNames = {'UM','CM_ALL','CM_DIV','PODO','PROX_1','PROX_2'};


% Barplot:
% --------
cf = figure('position',default_figure_position);
bar([1:size(KTS_plus_minus_T,1)],KTS_plus_minus_T{:,'KTS_plus'}./(KTS_plus_minus_T{:,'KTS_minus'}+KTS_plus_minus_T{:,'KTS_plus'}));
xticks([1:size(KTS_plus_minus_T,1)]);
xticklabels(KTS_plus_minus_T.Properties.RowNames);
set(gca,'TickLabelInterpreter','none')
xtickangle(45);
set(gca,'TickLabelInterpreter','none')
ylabel('Fraction of KTS+ isoform');
title('KTS splicing in Wt1','fontsize',20);

% Likelihoods (for isoform_1):
% ----------------------------
cf = figure('position',default_figure_position);
psi_vect = [0:0.0001:1];
for indx = [1:size(KTS_plus_minus_T,1)]
    indx
    arcs_isoform_1 = KTS_plus_minus_T{indx,1};  % KTS_plus  isoform
    arcs_isoform_2 = KTS_plus_minus_T{indx,2};  % KTS_minus isoform
    
    if 0,
        % Likelihood function (without Bionomial factor) --> might have numerical problems
        func1 = @(psi_vect) ( (psi_vect.^arcs_isoform_1).*((1-psi_vect).^arcs_isoform_2) );
        func  = @(psi_vect) ( func1(psi_vect)/max(func1(psi_vect)) );
    elseif 0,
        % Likelihood function (with Bionomial factor) --> might have numerical problems
        func1 = @(psi_vect) ( nchoosek(arcs_isoform_1+arcs_isoform_2,arcs_isoform_1) * (psi_vect.^arcs_isoform_1).*((1-psi_vect).^arcs_isoform_2) );
        func  = @(psi_vect) ( func1(psi_vect)/max(func1(psi_vect)) );
    elseif 0,
        % Exponent of the log-likelihood function + dividing by max --> works good!
        func1 = @(psi_vect) ( arcs_isoform_1.*log(psi_vect) + arcs_isoform_2.*log(1-psi_vect) );
        func2 = @(psi_vect) ( func1(psi_vect) - max(func1(psi_vect)) );
        func  = @(psi_vect) ( exp(func2(psi_vect)) );
    else,
        % Exponent of the log-likelihood function + including Stirlings approximation for log of Binomial term --> works good!
        func1 = @(psi_vect) ( arcs_isoform_1.*log(psi_vect) + arcs_isoform_2.*log(1-psi_vect) );
        func2 = @(psi_vect) ( func1(psi_vect) + ...
            (arcs_isoform_1+arcs_isoform_2)*log(arcs_isoform_1+arcs_isoform_2) - arcs_isoform_1*log(arcs_isoform_1) - arcs_isoform_2*log(arcs_isoform_2) );
        func  = @(psi_vect) ( exp(func2(psi_vect)) );
    end;
    
    plot( psi_vect , func(psi_vect) );
    %     plot( psi_vect , func1(psi_vect) );
end;

% Plot maximum likelihood of KTS+ inclusion levels:
if 1,
    for indx = [1:size(KTS_plus_minus_T,1)]
        arcs_isoform_1 = KTS_plus_minus_T{indx,1};  % KTS_plus  isoform
        arcs_isoform_2 = KTS_plus_minus_T{indx,2};  % KTS_minus isoform
        
        plot( arcs_isoform_1/(arcs_isoform_1+arcs_isoform_2) , 1 , '*');
    end;
end;

legend(KTS_plus_minus_T.Properties.RowNames,'interpreter','none','location','best');
xlabel('Inclusion level of KTS+ isoform')
ylabel('Likelihood');
title('KTS splicing in Wt1','fontsize',20);


%% Manual calculation: Mouse Six2-GFP "bulk" RNAseq: Wt1 KTS+ vs. KTS- isoforms:
KTS_plus_minus = [
    1066 624;           % 1 Six2 pos (TRI)
    1408 601;           % 3 Six2 pos (Nor)
    %     1198 2;           % 6 Six2 pos (TRI)
    447 239;            % 2 Six2 neg (TRI)
    495 192;            % 4 Six2 neg (Nor)
    588 236;            % 10 Six2 neg (TRI)
    ]
KTS_plus  = KTS_plus_minus(:,1);
KTS_minus = KTS_plus_minus(:,2);
KTS_plus_minus_T = table(KTS_plus,KTS_minus)
KTS_plus_minus_T.Properties.RowNames = {'1 Six2 pos (TRI)','3 Six2 pos (Nor)','2 Six2 neg (TRI)','4 Six2 neg (Nor)','10 Six2 neg (TRI)'};


% Barplot:
cf = figure('position',default_figure_position);
bar([1:size(KTS_plus_minus_T,1)],KTS_plus_minus_T{:,'KTS_plus'}./(KTS_plus_minus_T{:,'KTS_minus'}+KTS_plus_minus_T{:,'KTS_plus'}));
xticks([1:size(KTS_plus_minus_T,1)]);
xticklabels(KTS_plus_minus_T.Properties.RowNames);
set(gca,'TickLabelInterpreter','none')
xtickangle(45);
set(gca,'TickLabelInterpreter','none')
ylabel('Fraction of KTS+ isoform');
title('KTS splicing in Wt1','fontsize',20);

% Likelihoods (for isoform_1):
% ----------------------------
cf = figure('position',default_figure_position);
psi_vect = [0:0.0001:1];
for indx = [1:size(KTS_plus_minus_T,1)]
    indx
    arcs_isoform_1 = KTS_plus_minus_T{indx,1};  % KTS_plus  isoform
    arcs_isoform_2 = KTS_plus_minus_T{indx,2};  % KTS_minus isoform
    
    if 0,
        % Likelihood function (without Bionomial factor) --> might have numerical problems
        func1 = @(psi_vect) ( (psi_vect.^arcs_isoform_1).*((1-psi_vect).^arcs_isoform_2) );
        func  = @(psi_vect) ( func1(psi_vect)/max(func1(psi_vect)) );
    else,
        % Exponent of the log-likelihood function:
        func1 = @(psi_vect) ( arcs_isoform_1.*log(psi_vect) + arcs_isoform_2.*log(1-psi_vect) );
        func2 = @(psi_vect) ( func1(psi_vect) - max(func1(psi_vect)) );
        func  = @(psi_vect) ( exp(func2(psi_vect)) );
    end;
    
    plot( psi_vect , func(psi_vect) );
    %     plot( psi_vect , func1(psi_vect) );
end;

% Plot maximum likelihood of KTS+ inclusion levels:
if 1,
    for indx = [1:size(KTS_plus_minus_T,1)]
        arcs_isoform_1 = KTS_plus_minus_T{indx,1};  % KTS_plus  isoform
        arcs_isoform_2 = KTS_plus_minus_T{indx,2};  % KTS_minus isoform
        
        plot( arcs_isoform_1/(arcs_isoform_1+arcs_isoform_2) , 1 , '*');
    end;
end;

legend(KTS_plus_minus_T.Properties.RowNames,'interpreter','none','location','best');
xlabel('Inclusion level of KTS+ isoform')
ylabel('Likelihood');
title('KTS splicing in Wt1','fontsize',20);

%% Manual calculation: Human Wilms vs. fetal NCAM1/CD133: Wt1 KTS+ vs. KTS- isoforms:
KTS_plus_minus = [
    4    97;            % WO14
    %     5    1;             % WO37
    54   46;            % WO11
    36   21;            % NPS1
    7    1;             % NPS2
    ]
KTS_plus  = KTS_plus_minus(:,1);
KTS_minus = KTS_plus_minus(:,2);
KTS_plus_minus_T = table(KTS_plus,KTS_minus)
KTS_plus_minus_T.Properties.RowNames = {'WO14','WO11','NPS1','NPS2'};


% Barplot:
cf = figure('position',default_figure_position);
bar([1:size(KTS_plus_minus_T,1)],KTS_plus_minus_T{:,'KTS_plus'}./(KTS_plus_minus_T{:,'KTS_minus'}+KTS_plus_minus_T{:,'KTS_plus'}));
xticks([1:size(KTS_plus_minus_T,1)]);
xticklabels(KTS_plus_minus_T.Properties.RowNames);
set(gca,'TickLabelInterpreter','none')
xtickangle(45);
set(gca,'TickLabelInterpreter','none')
ylabel('Fraction of KTS+ isoform');
title('KTS splicing in Wt1','fontsize',20);

%% Manual calculation: Mouse Six2-GFP C1: Wt1 KTS+ vs. KTS- isoforms:
KTS_plus_minus = [
    29    5;             % UM
    698  445;            % CM_ALL
    1216 332;            % PODO
    ]
KTS_plus  = KTS_plus_minus(:,1);
KTS_minus = KTS_plus_minus(:,2);
KTS_plus_minus_T = table(KTS_plus,KTS_minus)
KTS_plus_minus_T.Properties.RowNames = {'UM','CM_ALL','PODO'};


% Barplot:
% --------
cf = figure('position',default_figure_position);
bar([1:size(KTS_plus_minus_T,1)],KTS_plus_minus_T{:,'KTS_plus'}./(KTS_plus_minus_T{:,'KTS_minus'}+KTS_plus_minus_T{:,'KTS_plus'}));
xticks([1:size(KTS_plus_minus_T,1)]);
xticklabels(KTS_plus_minus_T.Properties.RowNames);
set(gca,'TickLabelInterpreter','none')
xtickangle(45);
set(gca,'TickLabelInterpreter','none')
ylabel('Fraction of KTS+ isoform');
title('KTS splicing in Wt1','fontsize',20);

% Likelihoods (for isoform_1):
% ----------------------------
cf = figure('position',default_figure_position);
psi_vect = [0:0.0001:1];
for indx = [1:size(KTS_plus_minus_T,1)]
    indx
    arcs_isoform_1 = KTS_plus_minus_T{indx,1};  % KTS_plus  isoform
    arcs_isoform_2 = KTS_plus_minus_T{indx,2};  % KTS_minus isoform
    
    if 0,
        % Likelihood function (without Bionomial factor) --> might have numerical problems
        func1 = @(psi_vect) ( (psi_vect.^arcs_isoform_1).*((1-psi_vect).^arcs_isoform_2) );
        func  = @(psi_vect) ( func1(psi_vect)/max(func1(psi_vect)) );
    else,
        % Exponent of the log-likelihood function:
        func1 = @(psi_vect) ( arcs_isoform_1.*log(psi_vect) + arcs_isoform_2.*log(1-psi_vect) );
        func2 = @(psi_vect) ( func1(psi_vect) - max(func1(psi_vect)) );
        func  = @(psi_vect) ( exp(func2(psi_vect)) );
    end;
    
    plot( psi_vect , func(psi_vect) );
end;
legend(KTS_plus_minus_T.Properties.RowNames,'interpreter','none','location','best');
xlabel('Inclusion level of KTS+ isoform')
ylabel('Likelihood');
title('KTS splicing in Wt1','fontsize',20);


%% Manually calculate barplot for the gene 'FAT1' 
% REF:
% 1. Shen S, Park JW, Lu Z, Lin L, Henry MD, Wu YN, Zhou Q, Xing Y (2014) rMATS: robust and flexible detection of differential alternative splicing from replicate RNA-Seq data. Proceedings of the National Academy of Sciences of the United States of America, 111(51):E5593-601. https://doi.org/10.1073/pnas.1419161111
%    (rMATS paper ,Supplementary Information and Fig. S1)
% 2. Katz Y, Wang ET, Airoldi EM, Burge CB (2010) Analysis and design of RNA sequencing experiments for identifying isoform regulation. Nature methods, 7(12):1009�1015. https://doi.org/10.1038/nmeth.1528
%    (MISO paper, Supplementary Note: Details of statistical estimators)

% General info:
% Event type: Skipped exon
% Calculation method: Only splice junctions reads 
gene_name = 'Fat1'

% Read length:
r = 60;

% Overhang constraint placed on splice junctions: 
sigma = 8;                                             % Topphat default

% Junction length:
j = 2*(r-sigma)

% Gene model - effective junction lengths:
% The alternative splicing events of skipped exons, alternative 5? splice sites, alternative 3? splice sites, 
% and retained introns have two splice junctions for the inclusion isoform and one splice junction for the 
% skipping isoform. 
% The mutually exclusive exons have two splice junctions for the inclusion isoform of the first exon and 
% two splice junctions for the skipping isoform of the first exon (i.e., the inclusion isoform of the second exon). 
l_I = 2*(j-r+1);
l_S = j-r+1;

% Reads mapped:
Event_specific_rMATS_matrix = [
    %   I        S
    %  ===      ===
    8+10        34;         % UM
    59+65       330;        % CM_ALL
    16+14       53;         % PODO
    0+0         34;         % PROX_1
    5+3         102;        % PROX_2
    0+0         11;         % LOH
    0+0         157;        % DIST_CD
    ]

I = Event_specific_rMATS_matrix(:,1);
S = Event_specific_rMATS_matrix(:,2);
Event_specific_rMATS_table = table(I,S)
Event_specific_rMATS_table.Properties.RowNames = {'UM','CM_ALL','PODO','PROX_1','PROX_2','LOH','DIST_CD'};

Inclusion_level_PSI = (I/l_I) ./ ( (I/l_I) + (S/l_S) );

% Barplot:
% --------
cf = figure('position',default_figure_position);
bar([1:numel(Inclusion_level_PSI)],Inclusion_level_PSI);
xticks([1:numel(Inclusion_level_PSI)]);
xticklabels(Event_specific_rMATS_table.Properties.RowNames);
set(gca,'TickLabelInterpreter','none')
xtickangle(45);
set(gca,'TickLabelInterpreter','none')
ylabel('Inclusion levels');
title(gene_name);

set(gca,'ylim',[0 max(Inclusion_level_PSI)+0.03])

% Save figure:
if 0,
    savefig(gcf,['./Barplot_' gene_name '_manually_calculated.fig']);
    saveas (gcf,['./Barplot_' gene_name '_manually_calculated.svg']);
end;

%% Manually calculate barplot for the gene 'Arhgef10l' 
% REF:
% 1. Shen S, Park JW, Lu Z, Lin L, Henry MD, Wu YN, Zhou Q, Xing Y (2014) rMATS: robust and flexible detection of differential alternative splicing from replicate RNA-Seq data. Proceedings of the National Academy of Sciences of the United States of America, 111(51):E5593-601. https://doi.org/10.1073/pnas.1419161111
%    (rMATS paper ,Supplementary Information and Fig. S1)
% 2. Katz Y, Wang ET, Airoldi EM, Burge CB (2010) Analysis and design of RNA sequencing experiments for identifying isoform regulation. Nature methods, 7(12):1009�1015. https://doi.org/10.1038/nmeth.1528
%    (MISO paper, Supplementary Note: Details of statistical estimators)

% General info:
% Event type: Skipped exon
% Calculation method: Only splice junctions reads 
gene_name = 'Arhgef10l'

% Read length:
r = 60;

% Overhang constraint placed on splice junctions: 
sigma = 8;                                             % Topphat default

% Junction length:
j = 2*(r-sigma)

% Gene model - effective junction lengths:
% The alternative splicing events of skipped exons, alternative 5? splice sites, alternative 3? splice sites, 
% and retained introns have two splice junctions for the inclusion isoform and one splice junction for the 
% skipping isoform. 
% The mutually exclusive exons have two splice junctions for the inclusion isoform of the first exon and 
% two splice junctions for the skipping isoform of the first exon (i.e., the inclusion isoform of the second exon). 
l_I = 2*(j-r+1);
l_S = j-r+1;

% Reads mapped:
Event_specific_rMATS_matrix = [
    %   I        S
    %  ===      ===
    1+0         27;        % UM
    0+0         87;        % CM_ALL
    0+0         39;        % PODO
    0+0         5;         % PROX_1
    0+0         13;        % PROX_2
    0+0         7;         % LOH
    77+79       65;        % DIST_CD
    ]

I = Event_specific_rMATS_matrix(:,1);
S = Event_specific_rMATS_matrix(:,2);
Event_specific_rMATS_table = table(I,S)
Event_specific_rMATS_table.Properties.RowNames = {'UM','CM_ALL','PODO','PROX_1','PROX_2','LOH','DIST_CD'};

Inclusion_level_PSI = (I/l_I) ./ ( (I/l_I) + (S/l_S) );

% Barplot:
% --------
cf = figure('position',default_figure_position);
bar([1:numel(Inclusion_level_PSI)],Inclusion_level_PSI);
xticks([1:numel(Inclusion_level_PSI)]);
xticklabels(Event_specific_rMATS_table.Properties.RowNames);
set(gca,'TickLabelInterpreter','none')
xtickangle(45);
set(gca,'TickLabelInterpreter','none')
ylabel('Inclusion levels');
title(gene_name);

set(gca,'ylim',[0 max(Inclusion_level_PSI)+0.1])

% Save figure:
if 0,
    savefig(gcf,['./Barplot_' gene_name '_manually_calculated.fig']);
    saveas (gcf,['./Barplot_' gene_name '_manually_calculated.svg']);
end;

%% Manually calculate barplot for the gene 'FGFR2' 
% REF:
% 1. Shen S, Park JW, Lu Z, Lin L, Henry MD, Wu YN, Zhou Q, Xing Y (2014) rMATS: robust and flexible detection of differential alternative splicing from replicate RNA-Seq data. Proceedings of the National Academy of Sciences of the United States of America, 111(51):E5593-601. https://doi.org/10.1073/pnas.1419161111
%    (rMATS paper ,Supplementary Information and Fig. S1)
% 2. Katz Y, Wang ET, Airoldi EM, Burge CB (2010) Analysis and design of RNA sequencing experiments for identifying isoform regulation. Nature methods, 7(12):1009�1015. https://doi.org/10.1038/nmeth.1528
%    (MISO paper, Supplementary Note: Details of statistical estimators)

% General info:
% Event type: Mutually exclusive exons
% Calculation method: Only splice junctions reads 
gene_name = 'FGFR2'

% Read length:
r = 60;

% Overhang constraint placed on splice junctions: 
sigma = 8;                                             % Topphat default

% Junction length:
j = 2*(r-sigma)

% Gene model - effective junction lengths:
% The alternative splicing events of skipped exons, alternative 5? splice sites, alternative 3? splice sites, 
% and retained introns have two splice junctions for the inclusion isoform and one splice junction for the 
% skipping isoform. 
% The mutually exclusive exons have two splice junctions for the inclusion isoform of the first exon and 
% two splice junctions for the skipping isoform of the first exon (i.e., the inclusion isoform of the second exon). 
l_I = 2*(j-r+1);
l_S = 2*(j-r+1);

% Reads mapped:
Event_specific_rMATS_matrix = [
    %   I            S
    %  ===          ===
    49+47           7+0;          % UM
    606+447         142+25;       % CM_ALL
    59+44           10+1;         % PODO
    112+66          20+4;         % PROX_1
    107+97          42+16;        % PROX_2
    11+6            14+7;         % LOH
    123+15          978+676;      % DIST_CD
    ]

I = Event_specific_rMATS_matrix(:,1);
S = Event_specific_rMATS_matrix(:,2);
Event_specific_rMATS_table = table(I,S)
Event_specific_rMATS_table.Properties.RowNames = {'UM','CM_ALL','PODO','PROX_1','PROX_2','LOH','DIST_CD'};

Inclusion_level_PSI = (I/l_I) ./ ( (I/l_I) + (S/l_S) );

% Make sure 'Inclusion_level_PSI' is a column vector:
if (size(Inclusion_level_PSI,2)~=1)
    Inclusion_level_PSI = Inclusion_level_PSI';
end;

% Barplot:
% --------
cf = figure('position',default_figure_position);
bar([1:numel(Inclusion_level_PSI)],[Inclusion_level_PSI,1-Inclusion_level_PSI],1.5);
% bar([1:numel(Inclusion_level_PSI)],Inclusion_level_PSI);
xticks([1:numel(Inclusion_level_PSI)]);
xticklabels(Event_specific_rMATS_table.Properties.RowNames);
set(gca,'TickLabelInterpreter','none')
xtickangle(45);
set(gca,'TickLabelInterpreter','none')
ylabel('Inclusion levels');
title(gene_name);

set(gca,'ylim',[0 max(Inclusion_level_PSI)+0.1])

% Save figure:
if 0,
    savefig(gcf,['./Barplot_' gene_name '_manually_calculated.fig']);
    saveas (gcf,['./Barplot_' gene_name '_manually_calculated.svg']);
end;

%% Manually calculate barplot for the gene 'Actn1' 
% REF:
% 1. Shen S, Park JW, Lu Z, Lin L, Henry MD, Wu YN, Zhou Q, Xing Y (2014) rMATS: robust and flexible detection of differential alternative splicing from replicate RNA-Seq data. Proceedings of the National Academy of Sciences of the United States of America, 111(51):E5593-601. https://doi.org/10.1073/pnas.1419161111
%    (rMATS paper ,Supplementary Information and Fig. S1)
% 2. Katz Y, Wang ET, Airoldi EM, Burge CB (2010) Analysis and design of RNA sequencing experiments for identifying isoform regulation. Nature methods, 7(12):1009�1015. https://doi.org/10.1038/nmeth.1528
%    (MISO paper, Supplementary Note: Details of statistical estimators)

% General info:
% Event type: Mutually exclusive exons
% Calculation method: Only splice junctions reads 
gene_name = 'Actn1'

% Read length:
r = 60;

% Overhang constraint placed on splice junctions: 
sigma = 8;                                             % Topphat default

% Junction length:
j = 2*(r-sigma)

% Gene model - effective junction lengths:
% The alternative splicing events of skipped exons, alternative 5? splice sites, alternative 3? splice sites, 
% and retained introns have two splice junctions for the inclusion isoform and one splice junction for the 
% skipping isoform. 
% The mutually exclusive exons have two splice junctions for the inclusion isoform of the first exon and 
% two splice junctions for the skipping isoform of the first exon (i.e., the inclusion isoform of the second exon). 
l_I = 2*(j-r+1);
l_S = 2*(j-r+1);

% Reads mapped:
Event_specific_rMATS_matrix = [
    %   I            S
    %  ===          ===
    36+30           48+26;        % UM
    9+4             165+153;      % CM_ALL
    0+0             42+37;        % PODO
    0+0             20+25;        % PROX_1
    0+0             16+11;        % PROX_2
    0+0             7+6;          % LOH
    0+0             55+51;        % DIST_CD
    ]

I = Event_specific_rMATS_matrix(:,1);
S = Event_specific_rMATS_matrix(:,2);
Event_specific_rMATS_table = table(I,S)
Event_specific_rMATS_table.Properties.RowNames = {'UM','CM_ALL','PODO','PROX_1','PROX_2','LOH','DIST_CD'};

Inclusion_level_PSI = (I/l_I) ./ ( (I/l_I) + (S/l_S) );

% Make sure 'Inclusion_level_PSI' is a column vector:
if (size(Inclusion_level_PSI,2)~=1)
    Inclusion_level_PSI = Inclusion_level_PSI';
end;

% Barplot:
% --------
cf = figure('position',default_figure_position);
bar([1:numel(Inclusion_level_PSI)],[1-Inclusion_level_PSI,Inclusion_level_PSI],2);
% bar([1:numel(Inclusion_level_PSI)],Inclusion_level_PSI);
xticks([1:numel(Inclusion_level_PSI)]);
xticklabels(Event_specific_rMATS_table.Properties.RowNames);
set(gca,'TickLabelInterpreter','none')
xtickangle(45);
set(gca,'TickLabelInterpreter','none')
ylabel('Inclusion levels');
title(gene_name);

set(gca,'ylim',[0 max(1-Inclusion_level_PSI)+0.1])

% Save figure:
if 0,
    savefig(gcf,['./Barplot_' gene_name '_manually_calculated.fig']);
    saveas (gcf,['./Barplot_' gene_name '_manually_calculated.svg']);
end;

%% Manually calculate barplot for the gene 'Enah' from "bulk" RNAseq experiments 
% REF:
% 1. Shen S, Park JW, Lu Z, Lin L, Henry MD, Wu YN, Zhou Q, Xing Y (2014) rMATS: robust and flexible detection of differential alternative splicing from replicate RNA-Seq data. Proceedings of the National Academy of Sciences of the United States of America, 111(51):E5593-601. https://doi.org/10.1073/pnas.1419161111
%    (rMATS paper ,Supplementary Information and Fig. S1)
% 2. Katz Y, Wang ET, Airoldi EM, Burge CB (2010) Analysis and design of RNA sequencing experiments for identifying isoform regulation. Nature methods, 7(12):1009�1015. https://doi.org/10.1038/nmeth.1528
%    (MISO paper, Supplementary Note: Details of statistical estimators)

% General info:
% Event type: Skipped exon
% Calculation method: Only splice junctions reads 
gene_name = 'Enah'  % PATH to Sashimi plot: ..\2019.02.08 Tomer analysis - splicing from BULK\Sashimi_plots

% Read length:
r = 60;             % NOTE: For "bulk RNAseq the read length is 125 bp but this doesn't matter here

% Overhang constraint placed on splice junctions: 
sigma = 8;                                             % Topphat default

% Junction length:
j = 2*(r-sigma)

% Gene model - effective junction lengths:
% The alternative splicing events of skipped exons, alternative 5' splice sites, alternative 3' splice sites, 
% and retained introns have two splice junctions for the inclusion isoform and one splice junction for the 
% skipping isoform. 
% The mutually exclusive exons have two splice junctions for the inclusion isoform of the first exon and 
% two splice junctions for the skipping isoform of the first exon (i.e., the inclusion isoform of the second exon). 
l_I = 2*(j-r+1);
l_S = j-r+1;

% Reads mapped:
Event_specific_rMATS_matrix = [
    %   I        S
    %  ===      ===
    11+14       354;         % Six2-pos (Rep. 1)
    9+7         345;         % Six2-pos (Rep. 2)
    3+3         297;         % Six2-pos (Rep. 3)
    37+46       264;         % Six2-neg (Rep. 1)
    64+72       285;         % Six2-neg (Rep. 2)
    75+75       311;         % Six2-neg (Rep. 3)
    ]

I = Event_specific_rMATS_matrix(:,1);
S = Event_specific_rMATS_matrix(:,2);
Event_specific_rMATS_table = table(I,S)
Event_specific_rMATS_table.Properties.RowNames = {
    'Six2-pos (Rep. 1)'; 'Six2-pos (Rep. 2)'; 'Six2-pos (Rep. 3)';
    'Six2-neg (Rep. 1)'; 'Six2-neg (Rep. 2)'; 'Six2-neg (Rep. 3)'
    };

Inclusion_level_PSI = (I/l_I) ./ ( (I/l_I) + (S/l_S) );

% Barplot:
% --------
cf = figure('position',default_figure_position);
bar([1:numel(Inclusion_level_PSI)],Inclusion_level_PSI);
xticks([1:numel(Inclusion_level_PSI)]);
xticklabels(Event_specific_rMATS_table.Properties.RowNames);
set(gca,'TickLabelInterpreter','none')
xtickangle(45);
set(gca,'TickLabelInterpreter','none')
ylabel('Inclusion levels');
title(gene_name);

set(gca,'ylim',[0 max(Inclusion_level_PSI)+0.03])

% Save figure:
if 0,
    savefig(gcf,['./Barplot_' gene_name '_manually_calculated.fig']);
    saveas (gcf,['./Barplot_' gene_name '_manually_calculated.svg']);
end;

%% Manually calculate barplot for the gene 'Slc7a2' 
% REF:
% 1. Shen S, Park JW, Lu Z, Lin L, Henry MD, Wu YN, Zhou Q, Xing Y (2014) rMATS: robust and flexible detection of differential alternative splicing from replicate RNA-Seq data. Proceedings of the National Academy of Sciences of the United States of America, 111(51):E5593-601. https://doi.org/10.1073/pnas.1419161111
%    (rMATS paper ,Supplementary Information and Fig. S1)
% 2. Katz Y, Wang ET, Airoldi EM, Burge CB (2010) Analysis and design of RNA sequencing experiments for identifying isoform regulation. Nature methods, 7(12):1009�1015. https://doi.org/10.1038/nmeth.1528
%    (MISO paper, Supplementary Note: Details of statistical estimators)

% General info:
% Event type: Mutually exclusive exons
% Calculation method: Only splice junctions reads 
gene_name = 'Slc7a2'

% Read length:
r = 60;

% Overhang constraint placed on splice junctions: 
sigma = 8;                                             % Topphat default

% Junction length:
j = 2*(r-sigma)

% Gene model - effective junction lengths:
% The alternative splicing events of skipped exons, alternative 5? splice sites, alternative 3? splice sites, 
% and retained introns have two splice junctions for the inclusion isoform and one splice junction for the 
% skipping isoform. 
% The mutually exclusive exons have two splice junctions for the inclusion isoform of the first exon and 
% two splice junctions for the skipping isoform of the first exon (i.e., the inclusion isoform of the second exon). 
l_I = 2*(j-r+1);
l_S = 2*(j-r+1);

% Reads mapped:
Event_specific_rMATS_matrix = [
    %   I            S
    %  ===          ===
    5+1             0+0;          % UM
    55+22           3+1;          % CM_ALL
    28+11           0+0;          % PODO
    1+0             0+0;          % PROX_1
    4+0             4+1;          % PROX_2
    0+0             4+6;          % LOH
    0+0             0+0;        % DIST_CD
    ]

I = Event_specific_rMATS_matrix(:,1);
S = Event_specific_rMATS_matrix(:,2);
Event_specific_rMATS_table = table(I,S)
Event_specific_rMATS_table.Properties.RowNames = {'UM','CM_ALL','PODO','PROX_1','PROX_2','LOH','DIST_CD'};

Inclusion_level_PSI = (I/l_I) ./ ( (I/l_I) + (S/l_S) );

% Make sure 'Inclusion_level_PSI' is a column vector:
if (size(Inclusion_level_PSI,2)~=1)
    Inclusion_level_PSI = Inclusion_level_PSI';
end;

% Barplot:
% --------
cf = figure('position',default_figure_position);
bar([1:numel(Inclusion_level_PSI)],[Inclusion_level_PSI,1-Inclusion_level_PSI],2);
% bar([1:numel(Inclusion_level_PSI)],Inclusion_level_PSI);
xticks([1:numel(Inclusion_level_PSI)]);
xticklabels(Event_specific_rMATS_table.Properties.RowNames);
set(gca,'TickLabelInterpreter','none')
xtickangle(45);
set(gca,'TickLabelInterpreter','none')
ylabel('Inclusion levels');
title(gene_name);

set(gca,'ylim',[0 max(1-Inclusion_level_PSI)+0.1])

% Save figure:
if 0,
    savefig(gcf,['./Barplot_' gene_name '_manually_calculated.fig']);
    saveas (gcf,['./Barplot_' gene_name '_manually_calculated.svg']);
end;

%%


    
