# Supplementary material for: Characterization of alternative mRNA splicing in cultured cell populations representing progressive stages of human fetal kidney development
Source: Sci Rep. 2022 Nov 15;12:19548. doi: 10.1038/s41598-022-24147-z (PMC9666651; doi:10.1038/s41598-022-24147-z)
Supplement: Supplementary file 13 — Supplementary Information 13. [file 41598_2022_24147_MOESM13_ESM.zip › _Program/Fig. 3A and 3B and SXX Table S3-S9 - rMATS_splicing_analysis RI.m]

% Written by Tomer Kalisky (Department of Bioengineering, Bar-Ilan University, 2015)
close all; clear; clc;

% Global variables:
% =================
scrsz = get(0,'ScreenSize');

% Set figure size and position: (default is in pixels, assume 100 dpi for screen viewing -  but does not impact the resolution of the saved image)
% -----------------------------
% A4: 8.3 x 11.7 inches
% Letter: 8.5 x 11 inches
% Powerpoint slide: 25.4 x 19.05 cm = 10 x 7.5 inches (multiply by 0.96 for laptop and 1.3 for large screen)
% PNAS 2 columns wide figure:7 x 9.45 inches
width  = 10*1.3;      % Width in inches
height = 7.5*1.3;     % Height in inches
pos_x = 0.5;          % X coordinate of left bottom corner
pos_y = 0.1;          % Y coordinate of left bottom corner
default_figure_position = [pos_x*100 pos_y*100 width*100, height*100];     % Set figure size

% figure('position',default_figure_position); plot(1:10); title('TEST FIGURE');

%% Load data from directory: 
% --------------------------
% - Load data into table
% - Change 'IncLevel1' and 'IncLevel2' to inclusion levels of appropriate cell populations
% - Rename rownames according to events
% NOTE: Reading each table can take ~50 sec

%% hFK1-->hFK3
MATS_output_hFK1__hFK3 = ...
    readtable('./Data/rMATS/NPS1-NPS3/MATS_output/RI.MATS.ReadsOnTargetAndJunctionCounts.txt','ReadRowNames',false,'ReadVariableNames',true);
MATS_output_hFK1__hFK3.Properties.VariableNames{'IncLevel1'} = 'IncLevel_hFK1';
MATS_output_hFK1__hFK3.Properties.VariableNames{'IncLevel2'} = 'IncLevel_hFK3';

tic;
MATS_output_hFK1__hFK3.Properties.RowNames = strcat( ...
    MATS_output_hFK1__hFK3.GeneID, ...
    '_', ...
    MATS_output_hFK1__hFK3.chr, ...
    '_', ...
    num2str(MATS_output_hFK1__hFK3.riExonStart_0base), ...
    '_', ...
    num2str(MATS_output_hFK1__hFK3.riExonEnd), ...
    '_', ...
    num2str(MATS_output_hFK1__hFK3.upstreamES), ...
    '_', ...
    num2str(MATS_output_hFK1__hFK3.upstreamEE), ...
    '_', ...
    num2str(MATS_output_hFK1__hFK3.downstreamES), ...
    '_', ...
    num2str(MATS_output_hFK1__hFK3.downstreamEE) ...
    );
toc;

%% hFK1-->hFK2
MATS_output_hFK1__hFK2 = ...
    readtable('./Data/rMATS/NPS1-NPS2/MATS_output/RI.MATS.ReadsOnTargetAndJunctionCounts.txt','ReadRowNames',false,'ReadVariableNames',true);
MATS_output_hFK1__hFK2.Properties.VariableNames{'IncLevel1'} = 'IncLevel_hFK1';
MATS_output_hFK1__hFK2.Properties.VariableNames{'IncLevel2'} = 'IncLevel_hFK2';

tic;
MATS_output_hFK1__hFK2.Properties.RowNames = strcat( ...
    MATS_output_hFK1__hFK2.GeneID, ...
    '_', ...
    MATS_output_hFK1__hFK2.chr, ...
    '_', ...
    num2str(MATS_output_hFK1__hFK2.riExonStart_0base), ...
    '_', ...
    num2str(MATS_output_hFK1__hFK2.riExonEnd), ...
    '_', ...
    num2str(MATS_output_hFK1__hFK2.upstreamES), ...
    '_', ...
    num2str(MATS_output_hFK1__hFK2.upstreamEE), ...
    '_', ...
    num2str(MATS_output_hFK1__hFK2.downstreamES), ...
    '_', ...
    num2str(MATS_output_hFK1__hFK2.downstreamEE) ...
    );
toc;

%% WT11-->hFK3
MATS_output_WT11__hFK3 = ...
    readtable('./Data/rMATS/W011-NPS3/MATS_output/RI.MATS.ReadsOnTargetAndJunctionCounts.txt','ReadRowNames',false,'ReadVariableNames',true);
MATS_output_WT11__hFK3.Properties.VariableNames{'IncLevel1'} = 'IncLevel_WT11';
MATS_output_WT11__hFK3.Properties.VariableNames{'IncLevel2'} = 'IncLevel_hFK3';

tic;
MATS_output_WT11__hFK3.Properties.RowNames = strcat( ...
    MATS_output_WT11__hFK3.GeneID, ...
    '_', ...
    MATS_output_WT11__hFK3.chr, ...
    '_', ...
    num2str(MATS_output_WT11__hFK3.riExonStart_0base), ...
    '_', ...
    num2str(MATS_output_WT11__hFK3.riExonEnd), ...
    '_', ...
    num2str(MATS_output_WT11__hFK3.upstreamES), ...
    '_', ...
    num2str(MATS_output_WT11__hFK3.upstreamEE), ...
    '_', ...
    num2str(MATS_output_WT11__hFK3.downstreamES), ...
    '_', ...
    num2str(MATS_output_WT11__hFK3.downstreamEE) ...
    );
toc;

%% WT14-->hFK3
MATS_output_WT14__hFK3 = ...
    readtable('./Data/rMATS/W014-NPS3/MATS_output/RI.MATS.ReadsOnTargetAndJunctionCounts.txt','ReadRowNames',false,'ReadVariableNames',true);
MATS_output_WT14__hFK3.Properties.VariableNames{'IncLevel1'} = 'IncLevel_WT14';
MATS_output_WT14__hFK3.Properties.VariableNames{'IncLevel2'} = 'IncLevel_hFK3';

tic;
MATS_output_WT14__hFK3.Properties.RowNames = strcat( ...
    MATS_output_WT14__hFK3.GeneID, ...
    '_', ...
    MATS_output_WT14__hFK3.chr, ...
    '_', ...
    num2str(MATS_output_WT14__hFK3.riExonStart_0base), ...
    '_', ...
    num2str(MATS_output_WT14__hFK3.riExonEnd), ...
    '_', ...
    num2str(MATS_output_WT14__hFK3.upstreamES), ...
    '_', ...
    num2str(MATS_output_WT14__hFK3.upstreamEE), ...
    '_', ...
    num2str(MATS_output_WT14__hFK3.downstreamES), ...
    '_', ...
    num2str(MATS_output_WT14__hFK3.downstreamEE) ...
    );
toc;

%% WT37-->hFK3
MATS_output_WT37__hFK3 = ...
    readtable('./Data/rMATS/W037-NPS3/MATS_output/RI.MATS.ReadsOnTargetAndJunctionCounts.txt','ReadRowNames',false,'ReadVariableNames',true);
MATS_output_WT37__hFK3.Properties.VariableNames{'IncLevel1'} = 'IncLevel_WT37';
MATS_output_WT37__hFK3.Properties.VariableNames{'IncLevel2'} = 'IncLevel_hFK3';

tic;
MATS_output_WT37__hFK3.Properties.RowNames = strcat( ...
    MATS_output_WT37__hFK3.GeneID, ...
    '_', ...
    MATS_output_WT37__hFK3.chr, ...
    '_', ...
    num2str(MATS_output_WT37__hFK3.riExonStart_0base), ...
    '_', ...
    num2str(MATS_output_WT37__hFK3.riExonEnd), ...
    '_', ...
    num2str(MATS_output_WT37__hFK3.upstreamES), ...
    '_', ...
    num2str(MATS_output_WT37__hFK3.upstreamEE), ...
    '_', ...
    num2str(MATS_output_WT37__hFK3.downstreamES), ...
    '_', ...
    num2str(MATS_output_WT37__hFK3.downstreamEE) ...
    );
toc;

%% Save workspace:
if 0,
    clc; close all;
    tic; save('./workspace_loadTables_RI'); toc;
end;
%% Load workspace:
if 1,
    clc; close all; clear;
    tic; load('./workspace_loadTables_RI'); toc;
end;

%% Prepare a single xls file of all rMATS tables for alternatively spliced cassette exons: 
% (For supplementary table for the paper)
if 0,
    clear;
    
    % Read rMATS files:
    % -----------------
    % hFK1-->hFK3
    MATS_output_hFK1__hFK3 = ...
        readtable('./Data/rMATS/NPS1-NPS3/MATS_output/RI.MATS.ReadsOnTargetAndJunctionCounts.txt','ReadRowNames',false,'ReadVariableNames',true);
    MATS_output_hFK1__hFK3.Properties.VariableNames{'IncLevel1'} = 'IncLevel_hFK1';
    MATS_output_hFK1__hFK3.Properties.VariableNames{'IncLevel2'} = 'IncLevel_hFK3';

    % hFK1-->hFK2
    MATS_output_hFK1__hFK2 = ...
        readtable('./Data/rMATS/NPS1-NPS2/MATS_output/RI.MATS.ReadsOnTargetAndJunctionCounts.txt','ReadRowNames',false,'ReadVariableNames',true);
    MATS_output_hFK1__hFK2.Properties.VariableNames{'IncLevel1'} = 'IncLevel_hFK1';
    MATS_output_hFK1__hFK2.Properties.VariableNames{'IncLevel2'} = 'IncLevel_hFK2';
    
    % WT11-->hFK3
    MATS_output_WT11__hFK3 = ...
        readtable('./Data/rMATS/W011-NPS3/MATS_output/RI.MATS.ReadsOnTargetAndJunctionCounts.txt','ReadRowNames',false,'ReadVariableNames',true);
    MATS_output_WT11__hFK3.Properties.VariableNames{'IncLevel1'} = 'IncLevel_WT11';
    MATS_output_WT11__hFK3.Properties.VariableNames{'IncLevel2'} = 'IncLevel_hFK3';
    
    % WT14-->hFK3
    MATS_output_WT14__hFK3 = ...
        readtable('./Data/rMATS/W014-NPS3/MATS_output/RI.MATS.ReadsOnTargetAndJunctionCounts.txt','ReadRowNames',false,'ReadVariableNames',true);
    MATS_output_WT14__hFK3.Properties.VariableNames{'IncLevel1'} = 'IncLevel_WT14';
    MATS_output_WT14__hFK3.Properties.VariableNames{'IncLevel2'} = 'IncLevel_hFK3';
    
    % WT37-->hFK3
    MATS_output_WT37__hFK3 = ...
        readtable('./Data/rMATS/W037-NPS3/MATS_output/RI.MATS.ReadsOnTargetAndJunctionCounts.txt','ReadRowNames',false,'ReadVariableNames',true);
    MATS_output_WT37__hFK3.Properties.VariableNames{'IncLevel1'} = 'IncLevel_WT37';
    MATS_output_WT37__hFK3.Properties.VariableNames{'IncLevel2'} = 'IncLevel_hFK3';
  
    % Save as single xls file:
    % ------------------------
    writetable(MATS_output_hFK1__hFK3, './Table S3 - rMATS tables for alternatively spliced RI.xlsx','Sheet','hFK1__hFK3')
    writetable(MATS_output_hFK1__hFK2, './Table S3 - rMATS tables for alternatively spliced RI.xlsx','Sheet','hFK1__hFK2')
    writetable(MATS_output_WT11__hFK3, './Table S3 - rMATS tables for alternatively spliced RI.xlsx','Sheet','WT11__hFK3')
    writetable(MATS_output_WT14__hFK3, './Table S3 - rMATS tables for alternatively spliced RI.xlsx','Sheet','WT14__hFK3')
    writetable(MATS_output_WT37__hFK3, './Table S3 - rMATS tables for alternatively spliced RI.xlsx','Sheet','WT37__hFK3')

    fprintf('Done writing table. \n');
end;


%% Find common events for all selected tables + obtain common table of IncLevels:
% Find common events:
% -------------------
% Initialization:
common_events = MATS_output_hFK1__hFK3.Properties.RowNames;

% Find common events:
[common_events,ia,ib] = intersect(common_events,MATS_output_hFK1__hFK2.Properties.RowNames);
[common_events,ia,ib] = intersect(common_events,MATS_output_WT11__hFK3.Properties.RowNames);
[common_events,ia,ib] = intersect(common_events,MATS_output_WT14__hFK3.Properties.RowNames);
[common_events,ia,ib] = intersect(common_events,MATS_output_WT37__hFK3.Properties.RowNames);

% Create table of common events: (inner join)
% ------------------------------
% Initialize:
MATS_output_common_events = MATS_output_hFK1__hFK3(common_events, ...
    {'riExonStart_0base' 'riExonEnd' 'upstreamES' 'upstreamEE' 'downstreamES' 'downstreamEE'} ...
    );

% Add selected columns:
% NOTE: This can take ~50sec
tic;
MATS_output_common_events = join(MATS_output_common_events,MATS_output_WT37__hFK3(common_events,  {'IncLevel_WT37'}  ),'keys','RowNames');
MATS_output_common_events = join(MATS_output_common_events,MATS_output_WT14__hFK3(common_events,  {'IncLevel_WT14'}  ),'keys','RowNames');
MATS_output_common_events = join(MATS_output_common_events,MATS_output_WT11__hFK3(common_events,  {'IncLevel_WT11'}  ),'keys','RowNames');
MATS_output_common_events = join(MATS_output_common_events,MATS_output_hFK1__hFK3(common_events,  {'IncLevel_hFK1'}  ),'keys','RowNames');
MATS_output_common_events = join(MATS_output_common_events,MATS_output_hFK1__hFK2(common_events,  {'IncLevel_hFK2'}  ),'keys','RowNames');
MATS_output_common_events = join(MATS_output_common_events,MATS_output_hFK1__hFK3(common_events,  {'IncLevel_hFK3'}  ),'keys','RowNames');
toc;

%% Time course of specific genes:
selected_event_name_vect = {
    %     'BCAM.*';
    %     'ELP5.*';
    %     'EGR2.*';  % barplot shows drop in hFK3, but the coverage is low.
    %     'BTBD3.*';
    %
    % Choose events 1: Good for heatmap + GO enrichment
    % ----------------
    % 1. When comparing hFK1 to hFK3, they had very low FDR (< 1E-3) and large difference in inclusion levels (> 0.1) --> 10 events
    % 2. We manually checked that they looked significant on IGV --> 2 events (2 - marginal, 2 - good)
    % See the the statistics of these events in the hFK1-->hFK3 comparison.
    %
    'ABHD11_chr7_ 73151550_ 73152065_ 73151550_ 73151721_ 73151891_ 73152065';  % GOOD (marginal Sashimi)
    %     'BCAM_chr19_ 45322838_ 45324079_ 45322838_ 45322983_ 45323961_ 45324079';
    %     'CTNNB1_chr3_ 41280624_ 41281939_ 41280624_ 41280845_ 41281309_ 41281939';
    %     'FNBP1L_chr1_ 94016503_ 94020218_ 94016503_ 94016662_ 94017965_ 94020218';
    %     'HMGN3_chr6_ 79910961_ 79912106_ 79910961_ 79911443_ 79911992_ 79912106';
    %     'HMGN3_chr6_ 79910961_ 79912106_ 79910961_ 79911443_ 79912033_ 79912106';
    'LUC7L3_chr17_ 48827861_ 48830072_ 48827861_ 48828055_ 48829560_ 48830072'; % GOOD
    %     'QKI_chr6_163984451_163999628_163984451_163984751_163986977_163999628';     % Marginal
    %     'SRSF1_chr17_ 56078279_ 56083334_ 56078279_ 56081362_ 56082283_ 56083334';  % Marginal
    %     'XBP1_chr22_ 29192034_ 29192180_ 29192034_ 29192111_ 29192137_ 29192180';
    }

% Find actual events:
selected_event_name_vect = MATS_output_common_events.Properties.RowNames(...
    findInCell(MATS_output_common_events.Properties.RowNames,selected_event_name_vect)...
    );

for k = [1:numel(selected_event_name_vect)],
    selected_event_name = selected_event_name_vect{k};
    
    event_vals = MATS_output_common_events(findInCell(MATS_output_common_events.Properties.RowNames,selected_event_name),...
        {'IncLevel_WT37' 'IncLevel_WT14' 'IncLevel_WT11' 'IncLevel_hFK1' 'IncLevel_hFK2' 'IncLevel_hFK3'});
    
    cf = figure('position',default_figure_position);
    bar([1:numel(event_vals)],event_vals{:,:});
    xticks([1:numel(event_vals)]);
    xticklabels(event_vals.Properties.VariableNames);
    xtickangle(45);
    set(gca,'TickLabelInterpreter','none')
    ylabel('Inclusion Levels');
    title(selected_event_name,'fontsize',20);

    % Save figure:
    if 0,
        savefig(gcf,['./Barplot_' selected_event_name '.fig']);
        saveas (gcf,['./Barplot_' selected_event_name '.svg']);
        saveas (gcf,['./Barplot_' selected_event_name '.jpeg']);
    end;
end;

%% PCA of cells: 
% According to common events:
matrix2pca = MATS_output_common_events(:,{'IncLevel_WT37' 'IncLevel_WT14' 'IncLevel_WT11' 'IncLevel_hFK1' 'IncLevel_hFK2' 'IncLevel_hFK3'});
gene_names2pca = MATS_output_common_events.Properties.RowNames;
cell_name2pca = matrix2pca.Properties.VariableNames;

% Find principal components: 
% ==========================
[coeff,score,latent,tsquared,explained] = pca(matrix2pca{:,:}');  % For CELLS

% 'score' contains the coordinates of the original data in the new coordinate system defined by the principal components:
% NOTE: score along PC6 and PC8 differentiates between SIX2 and COL1A1
indx_PCs_to_display = [1,2,3];
% indx_PCs_to_display = [15,16,5];
PC1 = score(:,indx_PCs_to_display(1));
PC2 = score(:,indx_PCs_to_display(2));
PC3 = score(:,indx_PCs_to_display(3));
explained_var_1 = explained(indx_PCs_to_display(1));
explained_var_2 = explained(indx_PCs_to_display(2));
explained_var_3 = explained(indx_PCs_to_display(3));

% Plot and incorporate cell types into PCA results:
% =================================================
% Figure:
% -------
pca_cells_fig = figure('Position',default_figure_position,'name','PCA - cells (with cell types)');
xlabel(sprintf('PC%g (%.2f%% of total variance)',indx_PCs_to_display(1),explained_var_1));
ylabel(sprintf('PC%g (%.2f%% of total variance)',indx_PCs_to_display(2),explained_var_2));
zlabel(sprintf('PC%g (%.2f%% of total variance)',indx_PCs_to_display(3),explained_var_3));
% xlabel(sprintf('PC%g',indx_PCs_to_display(1)));
% ylabel(sprintf('PC%g',indx_PCs_to_display(2)));
% zlabel(sprintf('PC%g',indx_PCs_to_display(3)));

% First, plot all data points:
% ----------------------------
plot3(PC1, PC2, PC3, 's', 'markersize', 10, 'markerfacecolor', [1 0 0], 'markeredgecolor', [0 0 0], 'Linewidth', 1);
text(PC1, PC2, PC3, cell_name2pca);

title('PCA');

%% PCA of splicing events: 
if 1,
    % According to common events:
    matrix2pca = MATS_output_common_events(:,{'IncLevel_WT37' 'IncLevel_WT14' 'IncLevel_WT11' 'IncLevel_hFK1' 'IncLevel_hFK2' 'IncLevel_hFK3'});
    gene_names2pca = MATS_output_common_events.Properties.RowNames;
    cell_name2pca = matrix2pca.Properties.VariableNames;
    
    % Take only events with highest variance:
    % ---------------------------------------
    if 1,
        matrix2pca_Var = std(matrix2pca{:,2:end}')';
        B = []; indx = []; [B,indx] = sort(matrix2pca_Var,'descend');
        indx = indx(1:100);                            % The indices of the events with highest variance
        
        matrix2pca = matrix2pca(indx,:);
        gene_names2pca = gene_names2pca(indx);
        cell_name2pca = cell_name2pca;
    end;
    
    % According to chosen events: (see next section)
    % matrix2pca = MATS_output_chosen_events(:,{'IncLevel_UM' 'IncLevel_CM' 'IncLevel_PODO' 'IncLevel_PROX_1' 'IncLevel_PROX_2' 'IncLevel_LOH' 'IncLevel_DIST_CD'});
    % gene_names2pca = MATS_output_chosen_events.Properties.RowNames;
    % cell_name2pca = matrix2pca.Properties.VariableNames;
    
    % Find principal components:
    % ==========================
    [coeff,score,latent,tsquared,explained] = pca(matrix2pca{:,:});  % For EVENTS
    
    % 'score' contains the coordinates of the original data in the new coordinate system defined by the principal components:
    % NOTE: score along PC6 and PC8 differentiates between SIX2 and COL1A1
    indx_PCs_to_display = [1,2,3];
    % indx_PCs_to_display = [15,16,5];
    PC1 = score(:,indx_PCs_to_display(1));
    PC2 = score(:,indx_PCs_to_display(2));
    PC3 = score(:,indx_PCs_to_display(3));
    explained_var_1 = explained(indx_PCs_to_display(1));
    explained_var_2 = explained(indx_PCs_to_display(2));
    explained_var_3 = explained(indx_PCs_to_display(3));
    
    % Plot and incorporate cell types into PCA results:
    % =================================================
    % Figure:
    % -------
    pca_cells_fig = figure('Position',default_figure_position,'name','PCA - cells (with cell types)');
    xlabel(sprintf('PC%g (%.2f%% of total variance)',indx_PCs_to_display(1),explained_var_1));
    ylabel(sprintf('PC%g (%.2f%% of total variance)',indx_PCs_to_display(2),explained_var_2));
    zlabel(sprintf('PC%g (%.2f%% of total variance)',indx_PCs_to_display(3),explained_var_3));
    % xlabel(sprintf('PC%g',indx_PCs_to_display(1)));
    % ylabel(sprintf('PC%g',indx_PCs_to_display(2)));
    % zlabel(sprintf('PC%g',indx_PCs_to_display(3)));
    
    % First, plot all data points:
    % ----------------------------
    plot3(PC1, PC2, PC3, 's', 'markersize', 10, 'markerfacecolor', [1 0 0], 'markeredgecolor', [0 0 0], 'Linewidth', 1);
    
    % Take only gene name from each event:
    for k = [1:numel(gene_names2pca)],
        C = strsplit(gene_names2pca{k},'_');
        gene_names2pca{k} = C{1};
    end;
    text(PC1, PC2, PC3, gene_names2pca);
    
    title('PCA');
end;

%% Choose events according to criterion + obtain common table of IncLevels: for WT and hFK

% Choose events 1: Good for heatmap + GO enrichment
% ----------------
% 1. When comparing hFK1 to hFK3, they had very low FDR (< 1E-3) and large difference in inclusion levels (> 0.1) --> 10 events
% 2. We manually checked that they looked significant on IGV --> ?? events
% See the the statistics of these events in the hFK1-->hFK3 comparison.

chosen_events = ...
    MATS_output_hFK1__hFK3(  (MATS_output_hFK1__hFK3.FDR < 1E-3) & (abs(MATS_output_hFK1__hFK3.IncLevelDifference) > 0.1) , : ).Properties.RowNames;


% Make sure these events appear in all rMATS tables:
chosen_events = intersect(chosen_events,common_events);

% Output:
clc; chosen_events
fprintf('Chose %g events. \n',numel(chosen_events))

% Create table of common events:
% ------------------------------
MATS_output_chosen_events = MATS_output_common_events(chosen_events,:);

% Export 'MATS_output_chosen_events':
if 0,
    writetable( ...
        MATS_output_chosen_events, ...
        './MATS_output_chosen_events_TMP.xlsx', ...
        'WriteVariableNames', true, ...
        'WriteRowNames', false ...
    )
end;
%% Choose events according to criterion + obtain common table of IncLevels:  <---- OLD (from mouse Six2-GFP paper)
if 0,
    % Choose events 1 (57 events): Good for heatmap + GO enrichment
    % ----------------------------
    chosen_events = vertcat( ...
        MATS_output_UM__PROX_1(  (MATS_output_UM__PROX_1.FDR==0) & (abs(MATS_output_UM__PROX_1.IncLevelDifference)>0.2) , : ).Properties.RowNames, ...
        MATS_output_UM__PROX_2(  (MATS_output_UM__PROX_2.FDR==0) & (abs(MATS_output_UM__PROX_2.IncLevelDifference)>0.2) , : ).Properties.RowNames, ...
        MATS_output_UM__LOH(     (MATS_output_UM__LOH.FDR==0)    & (abs(MATS_output_UM__LOH.IncLevelDifference)>0.2)    , : ).Properties.RowNames, ...
        MATS_output_UM__DIST_CD( (MATS_output_UM__DIST_CD.FDR==0)& (abs(MATS_output_UM__DIST_CD.IncLevelDifference)>0.2), : ).Properties.RowNames, ...
        MATS_output_CM__PROX_1(  (MATS_output_CM__PROX_1.FDR==0) & (abs(MATS_output_CM__PROX_1.IncLevelDifference)>0.2) , : ).Properties.RowNames, ...
        MATS_output_CM__PROX_2(  (MATS_output_CM__PROX_2.FDR==0) & (abs(MATS_output_CM__PROX_2.IncLevelDifference)>0.2) , : ).Properties.RowNames, ...
        MATS_output_CM__LOH(     (MATS_output_CM__LOH.FDR==0)    & (abs(MATS_output_CM__LOH.IncLevelDifference)>0.2)    , : ).Properties.RowNames, ...
        MATS_output_CM__DIST_CD( (MATS_output_CM__DIST_CD.FDR==0)& (abs(MATS_output_CM__DIST_CD.IncLevelDifference)>0.2), : ).Properties.RowNames ...
        )
    
    % Choose events 2 (51 events): Also good for  heatmap + GO enrichment
    % ----------------------------
    % chosen_events = vertcat( ...
    %     MATS_output_UM__PROX_1(  (MATS_output_UM__PROX_1.FDR==0) & (abs(MATS_output_UM__PROX_1.IncLevelDifference)>0.3) , : ).Properties.RowNames, ...
    %     MATS_output_UM__PROX_2(  (MATS_output_UM__PROX_2.FDR==0) & (abs(MATS_output_UM__PROX_2.IncLevelDifference)>0.3) , : ).Properties.RowNames, ...
    %     MATS_output_UM__LOH(     (MATS_output_UM__LOH.FDR==0)    & (abs(MATS_output_UM__LOH.IncLevelDifference)>0.3)    , : ).Properties.RowNames, ...
    %     MATS_output_UM__DIST_CD( (MATS_output_UM__DIST_CD.FDR==0)& (abs(MATS_output_UM__DIST_CD.IncLevelDifference)>0.3), : ).Properties.RowNames, ...
    %     MATS_output_CM__PROX_1(  (MATS_output_CM__PROX_1.FDR==0) & (abs(MATS_output_CM__PROX_1.IncLevelDifference)>0.3) , : ).Properties.RowNames, ...
    %     MATS_output_CM__PROX_2(  (MATS_output_CM__PROX_2.FDR==0) & (abs(MATS_output_CM__PROX_2.IncLevelDifference)>0.3) , : ).Properties.RowNames, ...
    %     MATS_output_CM__LOH(     (MATS_output_CM__LOH.FDR==0)    & (abs(MATS_output_CM__LOH.IncLevelDifference)>0.3)    , : ).Properties.RowNames, ...
    %     MATS_output_CM__DIST_CD( (MATS_output_CM__DIST_CD.FDR==0)& (abs(MATS_output_CM__DIST_CD.IncLevelDifference)>0.3), : ).Properties.RowNames ...
    %     )
    
    % Choose events 3 (136 events): No so good heatmap or GO enrichment but reveals some more good events
    % -----------------------------
    % chosen_events = vertcat( ...
    %     MATS_output_UM__PROX_1(  (MATS_output_UM__PROX_1.FDR<1e-8) & (abs(MATS_output_UM__PROX_1.IncLevelDifference)>0.2) , : ).Properties.RowNames, ...
    %     MATS_output_UM__PROX_2(  (MATS_output_UM__PROX_2.FDR<1e-8) & (abs(MATS_output_UM__PROX_2.IncLevelDifference)>0.2) , : ).Properties.RowNames, ...
    %     MATS_output_UM__LOH(     (MATS_output_UM__LOH.FDR<1e-8)    & (abs(MATS_output_UM__LOH.IncLevelDifference)>0.2)    , : ).Properties.RowNames, ...
    %     MATS_output_UM__DIST_CD( (MATS_output_UM__DIST_CD.FDR<1e-8)& (abs(MATS_output_UM__DIST_CD.IncLevelDifference)>0.2), : ).Properties.RowNames, ...
    %     MATS_output_CM__PROX_1(  (MATS_output_CM__PROX_1.FDR<1e-8) & (abs(MATS_output_CM__PROX_1.IncLevelDifference)>0.2) , : ).Properties.RowNames, ...
    %     MATS_output_CM__PROX_2(  (MATS_output_CM__PROX_2.FDR<1e-8) & (abs(MATS_output_CM__PROX_2.IncLevelDifference)>0.2) , : ).Properties.RowNames, ...
    %     MATS_output_CM__LOH(     (MATS_output_CM__LOH.FDR<1e-8)    & (abs(MATS_output_CM__LOH.IncLevelDifference)>0.2)    , : ).Properties.RowNames, ...
    %     MATS_output_CM__DIST_CD( (MATS_output_CM__DIST_CD.FDR<1e-8)& (abs(MATS_output_CM__DIST_CD.IncLevelDifference)>0.2), : ).Properties.RowNames ...
    %     )
    
    % Make sure these events appear in all rMATS tables:
    chosen_events = intersect(chosen_events,common_events);
    
    % Output:
    clc; chosen_events
    fprintf('Chose %g events. \n',numel(chosen_events))
    
    % Create table of common events:
    % ------------------------------
    % Initialize:
    MATS_output_chosen_events = MATS_output_CM__PROX_1(chosen_events,{'GeneID' 'chr' 'strand' 'exonStart_0base' 'exonEnd' 'upstreamES' 'upstreamEE' 'downstreamES' 'downstreamEE'});
    
    % Add selected columns:
    MATS_output_chosen_events = join(MATS_output_chosen_events,MATS_output_UM__CM(chosen_events,     {'IncLevel_UM','IncLevel_CM'}),'keys','RowNames');
    MATS_output_chosen_events = join(MATS_output_chosen_events,MATS_output_UM__PODO(chosen_events,   {'IncLevel_PODO'}            ),'keys','RowNames');
    MATS_output_chosen_events = join(MATS_output_chosen_events,MATS_output_UM__PROX_1(chosen_events, {'IncLevel_PROX_1'}          ),'keys','RowNames');
    MATS_output_chosen_events = join(MATS_output_chosen_events,MATS_output_UM__PROX_2(chosen_events, {'IncLevel_PROX_2'}          ),'keys','RowNames');
    MATS_output_chosen_events = join(MATS_output_chosen_events,MATS_output_UM__LOH(chosen_events,    {'IncLevel_LOH'}             ),'keys','RowNames');
    MATS_output_chosen_events = join(MATS_output_chosen_events,MATS_output_UM__DIST_CD(chosen_events,{'IncLevel_DIST_CD'}         ),'keys','RowNames');
    MATS_output_chosen_events = join(MATS_output_chosen_events,MATS_output_CM__PODO(chosen_events,   {}                           ),'keys','RowNames');
    MATS_output_chosen_events = join(MATS_output_chosen_events,MATS_output_CM__PROX_1(chosen_events, {}                           ),'keys','RowNames');
    MATS_output_chosen_events = join(MATS_output_chosen_events,MATS_output_CM__PROX_2(chosen_events, {}                           ),'keys','RowNames');
    MATS_output_chosen_events = join(MATS_output_chosen_events,MATS_output_CM__LOH(chosen_events,    {}                           ),'keys','RowNames');
    MATS_output_chosen_events = join(MATS_output_chosen_events,MATS_output_CM__DIST_CD(chosen_events,{}                           ),'keys','RowNames');
end;

%% Yishay's manually chosen events:  <----- OLD
if 0,
    %  Choose selected events from hFK1-hFK3 comparison: (Yishay's code)
    [num, ~, raw] = xlsread('./Data/rMATS/SE.MATS.ReadsOnTargetAndJunctionCounts_NPS1-NPS3.xlsx');
    
    % choose exons that have FDR=0 and a difference in inclusion levels larger than 0.1
    ABS_threshold = 0.1;
    FDR_threshold = 0;
    top = [true; num(:,20) <= FDR_threshold & abs(num(:,23)) > ABS_threshold];
    
    %adding and filtering some genes
    top([37,56, 38, 40, 41, 45, 47, 51, 52, 49, 53]) = 1;  top([6,7,9,16,17,18,20,25,26,36]) = 0;
    
    top_res = raw(top , :);
    
    genes_names = top_res(2:end,3);
    
    % Tomer's code - convert 'top_res' to table:
    C = top_res(2:end,2:end);
    col_names = top_res(1,2:end);
    top_res = cell2table(C);
    top_res.Properties.VariableNames = col_names;
    
    top_res.Properties.RowNames = strcat( ...
        top_res.GeneID, ...
        '_', ...
        top_res.chr, ...
        '_', ...
        num2str(top_res.exonStart_0base), ...
        '_', ...
        num2str(top_res.exonEnd), ...
        '_', ...
        num2str(top_res.upstreamES), ...
        '_', ...
        num2str(top_res.upstreamEE), ...
        '_', ...
        num2str(top_res.downstreamES), ...
        '_', ...
        num2str(top_res.downstreamEE) ...
        );
    toc;
    
    event_names = top_res.Properties.RowNames
end;

%% Yishay's manually chosen events:
%  Choose selected events from hFK1-hFK3 comparison:
selected_event_name_vect = {
    % Choose events 1: Good for heatmap + GO enrichment
    % ----------------
    % 1. When comparing hFK1 to hFK3, they had very low FDR (< 1E-3) and large difference in inclusion levels (> 0.1) --> 10 events
    % 2. We manually checked that they looked significant on IGV --> 2 events (2 - marginal, 2 - good)
    % See the the statistics of these events in the hFK1-->hFK3 comparison.
    %
    'ABHD11_chr7_ 73151550_ 73152065_ 73151550_ 73151721_ 73151891_ 73152065';  % GOOD
    %     'BCAM_chr19_ 45322838_ 45324079_ 45322838_ 45322983_ 45323961_ 45324079';
    %     'CTNNB1_chr3_ 41280624_ 41281939_ 41280624_ 41280845_ 41281309_ 41281939';
    %     'FNBP1L_chr1_ 94016503_ 94020218_ 94016503_ 94016662_ 94017965_ 94020218';
    %     'HMGN3_chr6_ 79910961_ 79912106_ 79910961_ 79911443_ 79911992_ 79912106';
    %     'HMGN3_chr6_ 79910961_ 79912106_ 79910961_ 79911443_ 79912033_ 79912106';
    'LUC7L3_chr17_ 48827861_ 48830072_ 48827861_ 48828055_ 48829560_ 48830072'; % GOOD
    %     'QKI_chr6_163984451_163999628_163984451_163984751_163986977_163999628';     % Marginal
    %     'SRSF1_chr17_ 56078279_ 56083334_ 56078279_ 56081362_ 56082283_ 56083334';  % Marginal
    %     'XBP1_chr22_ 29192034_ 29192180_ 29192034_ 29192111_ 29192137_ 29192180';
    };

MATS_output_chosen_events = MATS_output_common_events(selected_event_name_vect,:)

if 0,
    writetable(MATS_output_chosen_events,'./MATS_output_chosen_events_SE (36, manually chosen, Yishay).xlsx','WriteVariableNames',true);
end;

% Why did we choose these events?
% -------------------------------
% 1. When comparing hFK1 to hFK3, they had very low FDR (< 1E-9) and large difference in inclusion levels (> 0.1)
% 2. We manually checked that they looked significant on IGV
% See the the statistics of these events in the hFK1-->hFK3 comparison:
AAAchosen_events_from_MATS_output_hFK1__hFK3 = MATS_output_hFK1__hFK3(selected_event_name_vect,:)

%% Heatmap (clustergram) of chosen events
matrix2clust = MATS_output_chosen_events{:,{'IncLevel_WT37' 'IncLevel_WT14' 'IncLevel_WT11' 'IncLevel_hFK1' 'IncLevel_hFK2' 'IncLevel_hFK3'}};
gene_names2clust = MATS_output_chosen_events.Properties.RowNames;
% gene_names2clust = MATS_output_chosen_events.GeneID;
cell_name2clust  = {'IncLevel_WT37' 'IncLevel_WT14' 'IncLevel_WT11' 'IncLevel_hFK1' 'IncLevel_hFK2' 'IncLevel_hFK3'};
conditions2clust = {'IncLevel_WT37' 'IncLevel_WT14' 'IncLevel_WT11' 'IncLevel_hFK1' 'IncLevel_hFK2' 'IncLevel_hFK3'};
cell_batch2clust = {'IncLevel_WT37' 'IncLevel_WT14' 'IncLevel_WT11' 'IncLevel_hFK1' 'IncLevel_hFK2' 'IncLevel_hFK3'};
%
% map2clust = redgreencmap;

set(0,'DefaultAxesNextPlot','replace');            % MIGHT MAKE MATLAB CRASH - Like 'hold off' for this figure - needed for clustergram to look good (new axes will replace previous ones without a previous axes showing behind, matlab bug ...).

CGobj = clustergram(matrix2clust,...
    'RowLabels',gene_names2clust,...
    'ColumnLabels',conditions2clust, ...             % Options: conditions2clust, cell_name2clust
    'Standardize', 'row',...                         % Options: 'all', 'row', 'column'
    'Cluster', 'all', ...                            % Options: 'all', 'row', 'column' 
    'RowPDist', 'correlation', ...                   % Options: 'correlation', 'euclidean', etc. 
    'ColumnPDist', 'euclidean', ...
    'Linkage','average',...
    'Dendrogram',[0 0],...
    'OptimalLeafOrder', true,...
    'ColorMap',redgreencmap,...                
    'DisplayRange',max(max(matrix2clust)), ...
    'Symmetric',true,...
    'LogTrans',false,...
    'DisplayRatio',1/7);

set(CGobj,'ColumnLabelsRotate',40)

set(0,'DefaultAxesNextPlot','add');                          % MIGHT MAKE MATLAB CRASH - Like 'hold off' for this figure - needed for clustergram to look good (new axes will replace previous ones without a previous axes showing behind).

clustering_fig = figure('name','Clustering figure');
set(clustering_fig,'DefaultAxesNextPlot','replace');         % MIGHT MAKE MATLAB CRASH - Like 'hold off' for this figure - needed for clustergram to look good (new axes will replace previous ones without a previous axes showing behind).
axes_clust = plot(CGobj,clustering_fig);

set(axes_clust,'TickLabelInterpreter','none');                 % Options: 'none' / 'tex'

% Obtain gene names:
AAA_gene_names = CGobj.RowLabels

% Save figure:
if 0,
    set(clustering_fig,'position',[default_figure_position(1) default_figure_position(2) default_figure_position(3)*0.36 default_figure_position(4)]);
    
    savefig(gcf,['./Heatmap - inclusion levels  - choose events' '.fig']);
    saveas (gcf,['./Heatmap - inclusion levels  - choose events' '.svg']);
end;

% Export 'MATS_output_chosen_events':
if 0,
    writetable( ...
        MATS_output_chosen_events( flipud(CGobj.RowLabels)  , : ), ...
        './MATS_output_chosen_events_clustered.xlsx', ...
        'WriteVariableNames', true, ...
        'WriteRowNames', false ...
    )
end;


%%
%%
%%
%%
%%
%%
%%
%%
%%
%% Compare our chosen splicing events with the literature:  <---- OLD (from mouse Six2-GFP paper)
% Yang Y, Park JW, Bebee TW, Warzecha CC, Guo Y, Shang X, et al. 
% Determination of a Comprehensive Alternative Splicing Regulatory Network and Combinatorial Regulation by Key Factors during the Epithelial-to-Mesenchymal Transition. 
% Mol Cell Biol. 2016;36: 1704�1719. 
% doi:10.1128/MCB.00019-16)
% NOTE: Since Yang et al. events are from human and our data is from mouse, the only feasible way to compare is through the gene symbol.
% NOTE: The criterion in the Yang et al. paper was: (|DeltaInclusionLevelPSI| > 5% and FDR < 5%),

% EMT:
% ----
MATS_output_YangCarstens2016_EMT = ...
    readtable(...
    '.\Yang and Carstens 2016 - splicing events\Table S1 - EMT and ESRP KD.xlsx',...
    'Sheet','TK - rMATS Day7 vs No Dox (EMT)',...
    'ReadRowNames',false,...
    'ReadVariableNames',true...
    );

events_YangCarstens2016_EMT = Uppercase1stLetter( MATS_output_YangCarstens2016_EMT{:,'geneSymbol'} )';

% ESRP Knockdown:
% ---------------
MATS_output_YangCarstens2016_ESRP_KD = ...
    readtable(...
    '.\Yang and Carstens 2016 - splicing events\Table S1 - EMT and ESRP KD.xlsx',...
    'Sheet','Tomer - rMATS ESRP KD',...
    'ReadRowNames',false,...
    'ReadVariableNames',true...
    );

events_YangCarstens2016_ESRP_KD = Uppercase1stLetter( MATS_output_YangCarstens2016_ESRP_KD{:,'geneSymbol'} )';

% RBM47 Knockdown:
% ----------------
MATS_output_YangCarstens2016_RBM47_KD = ...
    readtable(...
    '.\Yang and Carstens 2016 - splicing events\Table S4 - RBM47 KD.xlsx',...
    'Sheet','Tomer - rMATS RBM47 KD',...
    'ReadRowNames',false,...
    'ReadVariableNames',true...
    );

events_YangCarstens2016_RBM47_KD = Uppercase1stLetter( MATS_output_YangCarstens2016_RBM47_KD{:,'geneSymbol'} )';

% QKI Knockdown:
% --------------
MATS_output_YangCarstens2016_QKI_KD = ...
    readtable(...
    '.\Yang and Carstens 2016 - splicing events\Table S5 - QKI KD.xlsx',...
    'Sheet','Tomer - QKI.KD',...
    'ReadRowNames',false,...
    'ReadVariableNames',true...
    );

events_YangCarstens2016_QKI_KD = Uppercase1stLetter( MATS_output_YangCarstens2016_QKI_KD{:,'geneSymbol'} )';

%% Option to RE-CHOOSE our events according to criterion + obtain common table of IncLevels:   
if 1,
    % Choose events 3 (136 events): No so good heatmap or GO enrichment but reveals some more good events
    % -----------------------------
    chosen_events = vertcat( ...
        MATS_output_UM__PROX_1(  (MATS_output_UM__PROX_1.FDR<0.05) & (abs(MATS_output_UM__PROX_1.IncLevelDifference)>0.05) , : ).Properties.RowNames, ...
        MATS_output_UM__PROX_2(  (MATS_output_UM__PROX_2.FDR<0.05) & (abs(MATS_output_UM__PROX_2.IncLevelDifference)>0.05) , : ).Properties.RowNames, ...
        MATS_output_UM__LOH(     (MATS_output_UM__LOH.FDR<0.05)    & (abs(MATS_output_UM__LOH.IncLevelDifference)>0.05)    , : ).Properties.RowNames, ...
        MATS_output_UM__DIST_CD( (MATS_output_UM__DIST_CD.FDR<0.05)& (abs(MATS_output_UM__DIST_CD.IncLevelDifference)>0.05), : ).Properties.RowNames, ...
        MATS_output_CM__PROX_1(  (MATS_output_CM__PROX_1.FDR<0.05) & (abs(MATS_output_CM__PROX_1.IncLevelDifference)>0.05) , : ).Properties.RowNames, ...
        MATS_output_CM__PROX_2(  (MATS_output_CM__PROX_2.FDR<0.05) & (abs(MATS_output_CM__PROX_2.IncLevelDifference)>0.05) , : ).Properties.RowNames, ...
        MATS_output_CM__LOH(     (MATS_output_CM__LOH.FDR<0.05)    & (abs(MATS_output_CM__LOH.IncLevelDifference)>0.05)    , : ).Properties.RowNames, ...
        MATS_output_CM__DIST_CD( (MATS_output_CM__DIST_CD.FDR<0.05)& (abs(MATS_output_CM__DIST_CD.IncLevelDifference)>0.05), : ).Properties.RowNames ...
        )
    
    % Make sure these events appear in all rMATS tables:
    chosen_events = intersect(chosen_events,common_events);
    
    % Output:
    clc; chosen_events
    fprintf('Chose %g events. \n',numel(chosen_events))
    
    % Create table of common events:
    % ------------------------------
    % Initialize:
    MATS_output_chosen_events = MATS_output_CM__PROX_1(chosen_events,{'GeneID' 'chr' 'strand' 'exonStart_0base' 'exonEnd' 'upstreamES' 'upstreamEE' 'downstreamES' 'downstreamEE'});
    
    % Add selected columns:
    MATS_output_chosen_events = join(MATS_output_chosen_events,MATS_output_UM__CM(chosen_events,     {'IncLevel_UM','IncLevel_CM'}),'keys','RowNames');
    MATS_output_chosen_events = join(MATS_output_chosen_events,MATS_output_UM__PODO(chosen_events,   {'IncLevel_PODO'}            ),'keys','RowNames');
    MATS_output_chosen_events = join(MATS_output_chosen_events,MATS_output_UM__PROX_1(chosen_events, {'IncLevel_PROX_1'}          ),'keys','RowNames');
    MATS_output_chosen_events = join(MATS_output_chosen_events,MATS_output_UM__PROX_2(chosen_events, {'IncLevel_PROX_2'}          ),'keys','RowNames');
    MATS_output_chosen_events = join(MATS_output_chosen_events,MATS_output_UM__LOH(chosen_events,    {'IncLevel_LOH'}             ),'keys','RowNames');
    MATS_output_chosen_events = join(MATS_output_chosen_events,MATS_output_UM__DIST_CD(chosen_events,{'IncLevel_DIST_CD'}         ),'keys','RowNames');
    MATS_output_chosen_events = join(MATS_output_chosen_events,MATS_output_CM__PODO(chosen_events,   {}                           ),'keys','RowNames');
    MATS_output_chosen_events = join(MATS_output_chosen_events,MATS_output_CM__PROX_1(chosen_events, {}                           ),'keys','RowNames');
    MATS_output_chosen_events = join(MATS_output_chosen_events,MATS_output_CM__PROX_2(chosen_events, {}                           ),'keys','RowNames');
    MATS_output_chosen_events = join(MATS_output_chosen_events,MATS_output_CM__LOH(chosen_events,    {}                           ),'keys','RowNames');
    MATS_output_chosen_events = join(MATS_output_chosen_events,MATS_output_CM__DIST_CD(chosen_events,{}                           ),'keys','RowNames');
end;

% Our chosen splicing events:
% ---------------------------
our_chosen_events = MATS_output_chosen_events{:,'GeneID'}

%% Intersect our list with EMT:
% =============================
A = events_YangCarstens2016_EMT;
B = our_chosen_events; 
C1 = numel(A);
C2 = numel(B);
I = numel(intersect(A,B))

cf = figure('position',default_figure_position);
axis equal;
venn([C1 C2],I)
text( 0, 0, sprintf('%g %g %g',C1,I,C2) )

title('EMT (Yang & Carstens et al. 2016)');

%% Intersect our list with ESRP_KD:
% =================================
A = events_YangCarstens2016_ESRP_KD;
B = our_chosen_events; 
C1 = numel(A);
C2 = numel(B);
I = numel(intersect(A,B))

cf = figure('position',default_figure_position);
axis equal;
venn([C1 C2],I)
text( 0, 0, sprintf('%g %g %g',C1,I,C2) )

title('ERSP1 targets (Yang & Carstens et al. 2016)');

%% Intersect our list with RBM47_KD:
% ==================================
A = events_YangCarstens2016_RBM47_KD;
B = our_chosen_events; 
C1 = numel(A);
C2 = numel(B);
I = numel(intersect(A,B))

cf = figure('position',default_figure_position);
axis equal;
venn([C1 C2],I);
text( 0, 0, sprintf('%g %g %g',C1,I,C2) )

title('RBM47 targets (Yang & Carstens et al. 2016)');

%% Intersect our list with QKI_KD:
% ================================
A = events_YangCarstens2016_QKI_KD;
B = our_chosen_events; 
C1 = numel(A);
C2 = numel(B);
I = numel(intersect(A,B))

cf = figure('position',default_figure_position);
axis equal;
venn([C1 C2],I)
text( 0, 0, sprintf('%g %g %g',C1,I,C2) )

title('QKI targets (Yang & Carstens et al. 2016)');

%% Export lists:
writetable(cell2table(our_chosen_events)                ,'./our_chosen_events.txt'                ,'WriteVariableNames',false);
writetable(cell2table(events_YangCarstens2016_EMT)      ,'./events_YangCarstens2016_EMT.txt'      ,'WriteVariableNames',false);
writetable(cell2table(events_YangCarstens2016_ESRP_KD)  ,'./events_YangCarstens2016_ESRP_KD.txt'  ,'WriteVariableNames',false);
writetable(cell2table(events_YangCarstens2016_RBM47_KD) ,'./events_YangCarstens2016_RBM47_KD.txt' ,'WriteVariableNames',false);
writetable(cell2table(events_YangCarstens2016_QKI_KD)   ,'./events_YangCarstens2016_QKI_KD.txt'   ,'WriteVariableNames',false);
