# Supplementary material for: Characterization of alternative mRNA splicing in cultured cell populations representing progressive stages of human fetal kidney development
Source: Sci Rep. 2022 Nov 15;12:19548. doi: 10.1038/s41598-022-24147-z (PMC9666651; doi:10.1038/s41598-022-24147-z)
Supplement: Supplementary file 13 — Supplementary Information 13. [file 41598_2022_24147_MOESM13_ESM.zip › _Program/Fig. 3C - PCA_splicing.R]

rm(list=ls())

if (!require("readxl")) {
  install.packages("readxl")
}
require(readxl)

# read rMATS data:
# ----------------
incLevel_hFK1_hFK2 = read_excel("./Data/rMATS/SE.MATS.ReadsOnTargetAndJunctionCounts_NPS1-NPS2.xlsx")
incLevel_hFK1_hFK2 = incLevel_hFK1_hFK2[,c('geneSymbol','chr','strand','exonStart_0base','exonEnd','upstreamES','upstreamEE','downstreamES','downstreamEE','IncLevel1','IncLevel2')]
names(incLevel_hFK1_hFK2)[names(incLevel_hFK1_hFK2) == "IncLevel1"] <- "hFK1"
names(incLevel_hFK1_hFK2)[names(incLevel_hFK1_hFK2) == "IncLevel2"] <- "hFK2"

incLevel_hFK1_hFK3 = read_excel("./Data/rMATS/SE.MATS.ReadsOnTargetAndJunctionCounts_NPS1-NPS3.xlsx")
incLevel_hFK1_hFK3 = incLevel_hFK1_hFK3[,c('geneSymbol','chr','strand','exonStart_0base','exonEnd','upstreamES','upstreamEE','downstreamES','downstreamEE','IncLevel1','IncLevel2')]
names(incLevel_hFK1_hFK3)[names(incLevel_hFK1_hFK3) == "IncLevel1"] <- "hFK1"
names(incLevel_hFK1_hFK3)[names(incLevel_hFK1_hFK3) == "IncLevel2"] <- "hFK3"

incLevel_WT11_hFK3 = read_excel("./Data/rMATS/SE.MATS.ReadsOnTargetAndJunctionCounts_W011-NPS3.xlsx")
incLevel_WT11_hFK3 = incLevel_WT11_hFK3[,c('geneSymbol','chr','strand','exonStart_0base','exonEnd','upstreamES','upstreamEE','downstreamES','downstreamEE','IncLevel1','IncLevel2')]
names(incLevel_WT11_hFK3)[names(incLevel_WT11_hFK3) == "IncLevel1"] <- "WT11"
names(incLevel_WT11_hFK3)[names(incLevel_WT11_hFK3) == "IncLevel2"] <- "hFK3"

incLevel_WT14_hFK3 = read_excel("./Data/rMATS/SE.MATS.ReadsOnTargetAndJunctionCounts_W014-NPS3.xlsx")
incLevel_WT14_hFK3 = incLevel_WT14_hFK3[,c('geneSymbol','chr','strand','exonStart_0base','exonEnd','upstreamES','upstreamEE','downstreamES','downstreamEE','IncLevel1','IncLevel2')]
names(incLevel_WT14_hFK3)[names(incLevel_WT14_hFK3) == "IncLevel1"] <- "WT14"
names(incLevel_WT14_hFK3)[names(incLevel_WT14_hFK3) == "IncLevel2"] <- "hFK3"

incLevel_WT37_hFK3 = read_excel("./Data/rMATS/SE.MATS.ReadsOnTargetAndJunctionCounts_W037-NPS3.xlsx")
incLevel_WT37_hFK3 = incLevel_WT37_hFK3[,c('geneSymbol','chr','strand','exonStart_0base','exonEnd','upstreamES','upstreamEE','downstreamES','downstreamEE','IncLevel1','IncLevel2')]
names(incLevel_WT37_hFK3)[names(incLevel_WT37_hFK3) == "IncLevel1"] <- "WT37"
names(incLevel_WT37_hFK3)[names(incLevel_WT37_hFK3) == "IncLevel2"] <- "hFK3"

# Find all common events: (inner join)
cols = as.data.frame(colnames(incLevel_hFK1_hFK2))

inner = incLevel_hFK1_hFK2
inner <- merge(inner,incLevel_hFK1_hFK3,by = c('geneSymbol','chr','strand','exonStart_0base','exonEnd','upstreamES','upstreamEE','downstreamES','downstreamEE'))
inner <- merge(inner,incLevel_WT11_hFK3,by = c('geneSymbol','chr','strand','exonStart_0base','exonEnd','upstreamES','upstreamEE','downstreamES','downstreamEE'))
inner <- merge(inner,incLevel_WT14_hFK3,by = c('geneSymbol','chr','strand','exonStart_0base','exonEnd','upstreamES','upstreamEE','downstreamES','downstreamEE'))
inner <- merge(inner,incLevel_WT37_hFK3,by = c('geneSymbol','chr','strand','exonStart_0base','exonEnd','upstreamES','upstreamEE','downstreamES','downstreamEE'))

names(inner)[names(inner) == "hFK1.x"] <- "hFK1"  # Some column names need fixing
names(inner)[names(inner) == "hFK3.x"] <- "hFK3"  # Some column names need fixing

cols = as.data.frame(colnames(inner))

inner = inner[,c('geneSymbol','chr','strand','exonStart_0base','exonEnd','upstreamES','upstreamEE','downstreamES','downstreamEE','WT37','WT14','WT11','hFK1','hFK2','hFK3')]
 
# Create rownames by pasting columns defining a splicign event:
rownames(inner) = apply( 
  inner[ , c('geneSymbol','chr','strand','exonStart_0base','exonEnd','upstreamES','upstreamEE','downstreamES','downstreamEE') ] ,
  1 , paste , collapse = "_" )

# We continue with these two data frames:
incLevel = inner             
incLevelNum = inner[,c("WT37","WT14", "WT11", "hFK1", "hFK2", "hFK3")]

# PCA plot:
# ---------
if (!require("ggplot2")) {
  install.packages("ggplot2")
}
require("ggplot2")

pca <- prcomp(t(incLevelNum), scale. = F)

condition = factor(gsub('[0-9]+', '', rownames(pca$x)))  # Convert: hFK1 --> hFK, WT11-->WT etc.

x = 1   # principal component to display
y = 2   # principal component to display

df = cbind(as.data.frame(pca$x),condition=condition)
pca_plot <- ggplot(data = df, aes_string(x=paste0('PC',x), y=paste0('PC',y), colour="condition")) +
  geom_point(size=10) +
  geom_text(aes(label=rownames(pca$x)),size=3,colour="black") +
  theme(legend.title=element_blank()) +
  xlab(paste0("PC",x,": ", round(pca$sdev[x]^2/sum(pca$sdev^2) * 100), "% variance")) +
  ylab(paste0("PC",y,": ", round(pca$sdev[y]^2/sum(pca$sdev^2) * 100), "% variance"))
pca_plot


# Biplot for selected alternative splicign events:
# ------------------------------------------------
if (!require("dplyr")) {
  install.packages("dplyr")
}
require("dplyr")

# Extract arrows for specific events in PCA space:
# ------------------------------------------------
# Following getAnywhere(biplot.prcomp)
# https://stats.stackexchange.com/questions/276645/arrows-of-underlying-variables-in-pca-biplot-in-r
Arrows_all_events = as.data.frame( t(t(pca$rotation)*pca$sdev) ) 

selected_events = c(
  'ENAH_chr1_-_225692692_225692755_225688693_225688772_225695652_225695719',
  #
  'CTNND1_chr11_+_ 57558856_ 57559145_ 57529233_ 57529518_ 57561481_ 57561553',  # BEST
  #'CTNND1_chr11_+_ 57558856_ 57559145_ 57529233_ 57529518_ 57563048_ 57563201',
  #'CTNND1_chr11_+_ 57558856_ 57559145_ 57529233_ 57529591_ 57561481_ 57561553',
  #'CTNND1_chr11_+_ 57558965_ 57559145_ 57529233_ 57529518_ 57561481_ 57561553'
  # 
  #'CD44_chr11_+_ 35219667_ 35219793_ 35211381_ 35211612_ 35236398_ 35236461',
  #'CD44_chr11_+_ 35229651_ 35229753_ 35211381_ 35211612_ 35236398_ 35236461',
  'CD44_chr11_+_ 35231511_ 35231601_ 35211381_ 35211612_ 35236398_ 35236461' # BEST
  #'CD44_chr11_+_ 35232792_ 35232996_ 35211381_ 35211612_ 35236398_ 35236461'
)
Arrows_selected_events = Arrows_all_events[selected_events,]

# Scale PC1 and PC2 according to size of plot:
scale_factor <- 0.5*min(
  (max(pca$x[,'PC2']) - min(pca$x[,'PC2'])/(max(Arrows_selected_events[,'PC2'])-min(Arrows_selected_events[,'PC2']))),
  (max(pca$x[,'PC1']) - min(pca$x[,'PC1'])/(max(Arrows_selected_events[,'PC1'])-min(Arrows_selected_events[,'PC1'])))
)

# Add columns to 'Arrows_selected_events': Event names, scaled coordinates, etc.
Arrows_selected_events = transform(
  Arrows_selected_events,
  Event_names = rownames(Arrows_selected_events),
  scaled_PC1 = scale_factor * PC1,
  scaled_PC2 = scale_factor * PC2
)

# Add arrows of selected events:
pca_plot2 <- pca_plot + 
  coord_equal() + 
  geom_segment(
    data=Arrows_selected_events, 
    mapping = aes(x=0, y=0, xend=scaled_PC1, yend=scaled_PC2), 
    arrow=arrow(length=unit(0.2,"cm")), 
    alpha=0.75, 
    color="red"
    )
pca_plot2


# Add text of selected events:
pca_plot3 <- pca_plot2 + 
  geom_text(
    data=Arrows_selected_events, 
    mapping = aes(x=scaled_PC1, y=scaled_PC2, label=Event_names), 
    hjust = 'left',  # Jusify text to left
    size = 5, 
    color="red")
pca_plot3
