# Supplementary material for: Characterization of alternative mRNA splicing in cultured cell populations representing progressive stages of human fetal kidney development
Source: Sci Rep. 2022 Nov 15;12:19548. doi: 10.1038/s41598-022-24147-z (PMC9666651; doi:10.1038/s41598-022-24147-z)
Supplement: Supplementary file 13 — Supplementary Information 13. [file 41598_2022_24147_MOESM13_ESM.zip › _Program/Fig. 4A - splicing regulators.m]

% Written by Tomer Kalisky (Department of Bioengineering, Bar-Ilan University, 2015)
close all; clear; clc;

% Global variables:
% =================
scrsz = get(0,'ScreenSize');

% Set figure size and position: (default is in pixels, assume 100 dpi for screen viewing -  but does not impact the resolution of the saved image)
% -----------------------------
% A4: 8.3 x 11.7 inches
% Letter: 8.5 x 11 inches
% Powerpoint slide: 25.4 x 19.05 cm = 10 x 7.5 inches (multiply by 0.96 for laptop and 1.3 for large screen)
% PNAS 2 columns wide figure:7 x 9.45 inches
width  = 10*1.3;      % Width in inches
height = 7.5*1.3;     % Height in inches
pos_x = 0.5;          % X coordinate of left bottom corner
pos_y = 0.1;          % Y coordinate of left bottom corner
default_figure_position = [pos_x*100 pos_y*100 width*100, height*100];     % Set figure size

%figure('position',default_figure_position); plot(1:10); title('TEST FIGURE');

%% Load data from directory:
% --------------------------
% Mandatory variable (table): data_raw (genes X cells with rown and column names)
data_raw = readtable('./Data/DESeq_res/normalized_count.csv',...
    'Delimiter',',',...
    'ReadRowNames',true,...
    'ReadVariableNames',true);

% Mandatory variable (table): gene_names
gene_names = table(data_raw.Properties.RowNames);
gene_names.Properties.VariableNames{1} = 'GeneName';
gene_names.Properties.RowNames = data_raw.Properties.RowNames;

% Mandatory variable (table): cell_name ('Plate 1 A1','Plate 1 A2',...) 
cell_name = table(data_raw.Properties.VariableNames');
cell_name.Properties.VariableNames{1} = 'CellName';
cell_name.Properties.RowNames = data_raw.Properties.VariableNames';

% Mandatory variable (table): cell_type ('Six2_pos','Six2_neg')
% func = @(x) (x(strfind(x,'Six2_'):strfind(x,'Six2_')+7));  % A function that extracts the cell type from sample name
% cell_type = table( cellfun( func , cell_name{:,:}, 'UniformOutput', false ) );
cell_type = cell_name;
cell_type.Properties.VariableNames{1} = 'CellType';
cell_type.Properties.RowNames = data_raw.Properties.VariableNames';

% Mandatory variable (table): cell_batch ('experiment done on 2017.01.01')
cell_batch = table( repmat('Experiment with Naomi Pode-Shakked',numel(cell_type),1) );
cell_batch.Properties.VariableNames{1} = 'CellBatch';
cell_batch.Properties.RowNames = data_raw.Properties.VariableNames';

%% Time course of specific genes:
close all; clc;

selected_gene_names = {...
    % Genes that undergo splice isoform switching:
    % --------------------------------------------
    %     'Map3k7'; 'Dnm2'; 'Pard3'; 'Plod2'; 'Csnk1g3'; 'Ctnnd1';
    %     'Nadkd1'; 'Gyk'; 'Ctage5'; 'Abi1';
    %     'Wt1'; 'FGFR2'; 'CLDN10';
    %     'ENAH'; 'CD44';
    %     'Ceacam1'; 'Epb4.1l5'; 'FAT1';
    % Kidney development:
    % -------------------
    %     'SIX2';
    %     'WT1';
    %     'CDH11';
    %     'CDH2'; 'CDH6'; 'CDH1';
    % EMT related genes:
    % ------------------
    %     'ZEB1'; 'ZEB2'; 'TWIST1'; 'TWIST2'; 'VIM'; 'CDH2'; 'FN1'; 'SNAI1'; 'SNAI2';
    %     'CDH1'; 'CDH6'; 
    %     'EPCAM';
    % Cell cycle:
    % -----------
    %     'Top2a'; 'Mki67';
    % All splicing regulators / RBP's: (rMATS)
    % --------------------------------
    %     '9G8/SRSF7';'SRSF7';
    %     'A1CF'; 'ANKHD1';
    %     'BRUNOL4'; 'CELF4';'BRUNOL5';'CELF5';'BRUNOL6';'CELF6';
    %     'CNOT4';'CPEB2';'CPEB4';
    %     'DAZAP1';
    %     'ENOX1';
    'ESRP1';'ESRP2';
    %     'FMR1';'FUS';'FXR1';'FXR2';
    %     'G3BP2';
    %     'HNRNPA1';'HNRNPA1L2';'??';'HNRNPA2B1';'HNRNPC';'HNRNPCL1';'??';'HNRNPH2';'HNRNPK';'HNRNPL';'HNRNPL';'HNRPLL';'HNRNPLL';
    %     'HuR';'HuR';'HuR';'HuR';'HuR';'ELAVL1';
    %     'IGF2BP2';'IGF2BP3';
    %     'KHDRBS1';'KHDRBS2';'KHDRBS3';
    %     'LIN28A'; 'LIN28A';
    %     'MATR3';'MBNL1';'MSI1';'MSI1';
    %     'PABPC1';'PABPC3';'??';'PABPC4';'PABPC5';'PABPN1';'PCBP1';'PCBP2';'PPRC1';'PTB/PTBP1';'PTBP1';'PTBP1';
    %     'QKI';'QK';
    %     'RALY';
    %     'RBFOX1';'RBFOX2';
    %     'RBM24';'RBM28';'RBM3';'RBM4';'RBM4';'RBM41';'RBM42';'RBM45';'RBM46';
    %     'RBM47';
    %     'RBM5';'RBM5';'RBM6';'RBM8A';'RBMS1';'RBMS3';'RBMS3';
    %     'SAMD4A';'??';'SART3';'SF2/ASF';'SRSF1';'SFPQ';'SNRNP70';'SNRPA';'SRp20/SRSF3';'SRp20/SRSF3';'SRSF3';'SRp40/SRSF5';'SRSF5';'SRp55/SRSF6';'SRSF6';'SRSF1';'SRSF1';'SRSF1';'SRSF1';'SRSF1';'SRSF10';'SRSF10';'SRSF10';'SRSF10';'SRSF2';'SRSF7';'SRSF9';'SRSF9';
    %     'TARDBP';'TIA1';'TIA1';'Tra2-beta';'TRA2B';'TUT1';
    %     'U2AF2';
    %     'YBX1';'YBX1';'YBX2';
    %     'ZC3H10';'ZC3H14';'ZCRB1';'ZNF638';'??';
    %     'KHDRBS1';'PCBP1';'PCBP3';'RBM38';
    % For Benny and Naomi:
    % --------------------
    %     'NCAM1';
    %     'Prom1';                             % CD133
    %     'ALDH1A1'; 'ALDH1A2'; 'ALDH1A3';
    };

% Search for gene names: 
% ======================
% NOTE: Use only if names are not exact, as this might take some time (~1 sec per gene)
if 1,
    fprintf('Searching for gene names ... \n')
    tic; selected_gene_names = unique( gene_names{ findInCell(gene_names{:,:},selected_gene_names) , : } ); toc;
    fprintf('DONE \n');
end;

selected_cell_name = {
    'WT37';
    'WT14';
    'WT11';
    'hFK1';
    'hFK2';
    'hFK3'
    };

matrix4time_course = data_raw(selected_gene_names,selected_cell_name);

for k = [1:size(matrix4time_course,1)],
    % Go over rows of matrix4time_course:
    selected_gene_name = matrix4time_course.Properties.RowNames{k};     
    
    % log2-transform: (x=0 in normal space <--> 0 in log2(1+x) space)
    % ---------------
    %     gene_vals = log2(1+counts_matrix(findInCell(gene_names{:,:},selected_gene_name),:));
    gene_vals = matrix4time_course{selected_gene_name,:};
    
    cf = figure('position',default_figure_position);
    bar([1:numel(gene_vals)],gene_vals);
    
    x_labels = matrix4time_course.Properties.VariableNames;
    % Fix cell name:
    %     func = @(x) (x(1:strfind(x,'_raw_count')-1));
    %     x_labels = cellfun( func , matrix4time_course.Properties.VariableNames, 'UniformOutput', false );
    
    xticks([1:numel(x_labels)]);
    xticklabels(x_labels);
    xtickangle(45);
    set(gca,'TickLabelInterpreter','none')
    
    %     ylabel('log2(1+Counts)');
    ylabel('Counts');
    title(selected_gene_name);

    % Save figure:
    if 0,
        savefig(gcf,['./Barplot_' selected_gene_name '.fig']);
        saveas (gcf,['./Barplot_' selected_gene_name '.svg']);
        saveas (gcf,['./Barplot_' selected_gene_name '.png']);
    end;
end;
%%
close all;


%% X-Y plot in epithelial vs. mesenchymal populations:
% Choose genes:
% -------------
toSelect_gene_names = upper({
    % All splicing regulators / RBP's: (rMATS) --> original list of 133 gene names from motifs taken from rMAPS website
    % --------------------------------
    % NOTE:
    % this is the original list of 133 gene names from motifs taken from rMAPS website (they repeat themselves etc.)
    % You can use this for the first time and search for gene names in the option below: 'Search for gene names'
    % --------------------------------------------------------------------------------------------------------------
    %     '9G8/SRSF7';'SRSF7';
    %     'A1CF'; 'ANKHD1';
    %     'BRUNOL4'; 'CELF4';'BRUNOL5';'CELF5';'BRUNOL6';'CELF6';
    %     'CNOT4';'CPEB2';'CPEB4';
    %     'DAZAP1';
    %     'ENOX1';
    %     'ESRP1';'ESRP2';
    %     'FMR1';'FUS';'FXR1';'FXR2';
    %     'G3BP2';
    %     'HNRNPA1';'HNRNPA1L2';'??';'HNRNPA2B1';'HNRNPC';'HNRNPCL1';'??';'HNRNPH2';'HNRNPK';'HNRNPL';'HNRNPL';'HNRPLL';'HNRNPLL';
    %     'HuR';'HuR';'HuR';'HuR';'HuR';'ELAVL1';
    %     'IGF2BP2';'IGF2BP3';
    %     'KHDRBS1';'KHDRBS2';'KHDRBS3';
    %     'LIN28A'; 'LIN28A';
    %     'MATR3';'MBNL1';'MSI1';'MSI1';
    %     'PABPC1';'PABPC3';'??';'PABPC4';'PABPC5';'PABPN1';'PCBP1';'PCBP2';'PPRC1';'PTB/PTBP1';'PTBP1';'PTBP1';
    %     'QKI';'QK';
    %     'RALY';
    %     'RBFOX1';'RBFOX2';
    %     'RBM24';'RBM28';'RBM3';'RBM4';'RBM4';'RBM41';'RBM42';'RBM45';'RBM46';
    %     'RBM47';
    %     'RBM5';'RBM5';'RBM6';'RBM8A';'RBMS1';'RBMS3';'RBMS3';
    %     'SAMD4A';'??';'SART3';'SF2/ASF';'SRSF1';'SFPQ';'SNRNP70';'SNRPA';'SRp20/SRSF3';'SRp20/SRSF3';'SRSF3';'SRp40/SRSF5';'SRSF5';'SRp55/SRSF6';'SRSF6';'SRSF1';'SRSF1';'SRSF1';'SRSF1';'SRSF1';'SRSF10';'SRSF10';'SRSF10';'SRSF10';'SRSF2';'SRSF7';'SRSF9';'SRSF9';
    %     'TARDBP';'TIA1';'TIA1';'Tra2-beta';'TRA2B';'TUT1';
    %     'U2AF2';
    %     'YBX1';'YBX1';'YBX2';
    %     'ZC3H10';'ZC3H14';'ZCRB1';'ZNF638';'??';
    %     'KHDRBS1';'PCBP1';'PCBP3';'RBM38';
    %     % All splicing regulators / RBP's: (rMATS) --> list of 89 genes after removing doubles and fixing gene symbols
    % --------------------------------
    'A1CF';'ANKHD1';
    'CELF4';'CELF5';'CELF6';'CNOT4';'CPEB2';'CPEB4';
    'DAZAP1';
    'ELAVL1';'ENOX1';'ESRP1';'ESRP2';
    'FMR1';'FUS';'FXR1';'FXR2';
    'G3BP2';
    'HNRNPA1';'HNRNPA1L2';'HNRNPA2B1';'HNRNPC';'HNRNPCL1';'HNRNPH2';'HNRNPK';'HNRNPL';'HNRNPLL';
    'IGF2BP2';'IGF2BP3';
    'KHDRBS1';'KHDRBS2';'KHDRBS3';
    'LIN28A';
    'MATR3';'MBNL1';'MSI1';
    'PABPC1';'PABPC3';'PABPC4';'PABPC5';'PABPN1';'PCBP1';'PCBP2';'PCBP3';'PPRC1';'PTBP1';
    'QKI';
    'RALY';'RBFOX1';'RBFOX2';'RBM24';'RBM28';'RBM3';'RBM38';'RBM4';'RBM41';'RBM42';'RBM45';'RBM46';'RBM47';'RBM5';'RBM6';'RBM8A';'RBMS1';'RBMS3';
    'SAMD4A';'SART3';'SFPQ';'SNRNP70';'SNRPA';'SRSF1';'SRSF10';'SRSF2';'SRSF3';'SRSF5';'SRSF6';'SRSF7';'SRSF9';
    'TARDBP';'TIA1';'TRA2B';'TUT1';
    'U2AF2';
    'YBX1';'YBX2';
    'ZC3H10';'ZC3H14';'ZCRB1';'ZNF638'
    });
% toSelect_gene_names = gene_names{:,:};  % NULL

% Search for gene names: 
% ======================
% NOTE: Use only if names are not exact, as this might take some time (~1 sec per gene)
if 0,
    fprintf('Searching for gene names ... \n')
    tic; toSelect_gene_names = unique( gene_names{ findInCell(gene_names{:,:},toSelect_gene_names) , : } ); toc;
    fprintf('DONE \n');
end;

% Choose conditions:
% ------------------
toSelect_cell_type = {
    'WT11';
    'WT14';
    'WT37';
    'hFK1';
    'hFK2';
    'hFK3'
    };
% toSelect_cell_type = cell_type{:,:}; % NULL

matrix2xy     = data_raw(toSelect_gene_names,toSelect_cell_type);
gene_names2xy = gene_names(toSelect_gene_names,:);
cell_name2xy  = cell_name(toSelect_cell_type,:);
conditions2xy = cell_type(toSelect_cell_type,:);
cell_batch2xy = cell_batch(toSelect_cell_type,:);

% X and Y axis:
x_values = matrix2xy{:,{'hFK1'}}
y_values = matrix2xy{:,{'hFK3'}}
% x_values = mean( matrix2xy{:,{'WT11','WT14','WT37','hFK1'}}' )
% y_values = mean( matrix2xy{:,{'hFK2','hFK3'}}' )

% Modified log-transform:
x_values = log2(1+x_values);
y_values = log2(1+y_values);

% Figure:
xy_fig = figure('Position',default_figure_position,'name','XY - genes');

plot(x_values, y_values, 'o', 'markersize', 2, 'markerfacecolor', [0 0 0], 'markeredgecolor', [0 0 0]);

text(x_values, y_values, gene_names2xy{:,:});

plot([0 17],[0 17],'--r');

xlabel('hFK1 [log2(1+Counts)]');
ylabel('hFK3 [log2(1+Counts)]');

xlim(gca,[-0.5 17]);
ylim(gca,[-0.5 17]);

% Save figure:
if 0,
    savefig(gcf,['./Figs/XY_plot.fig']);
    saveas (gcf,['./Figs/XY_plot.svg']);
    saveas (gcf,['./Figs/XY_plot.png']);
end;
