# Supplementary material for: Characterization of alternative mRNA splicing in cultured cell populations representing progressive stages of human fetal kidney development
Source: Sci Rep. 2022 Nov 15;12:19548. doi: 10.1038/s41598-022-24147-z (PMC9666651; doi:10.1038/s41598-022-24147-z)
Supplement: Supplementary file 13 — Supplementary Information 13. [file 41598_2022_24147_MOESM13_ESM.zip › _Program/Fig. 4B and S5 and S6 - splicing_regulators.R]

rm(list=ls())

# Install DESeq2:
# ---------------
if (!requireNamespace("BiocManager")) {
  install.packages("BiocManager")
  BiocManager::install()
}

if (!require("DESeq2")) {
  BiocManager::install("DESeq2", version = "3.8")
}
require("DESeq2")

# Read data and create expression matrix
# --------------------------------------
sampleDir       <- "./Data/count_res"
#sampleFiles    <- list.files("./Data/count_res")
sampleFiles     <- c('1_WT11', '2_WT14', '3_WT37', 'NPS1', 'NPS2', 'NPS3') 
sampleNames     <- c("WT11",   'WT14',   'WT37',   'hFK1', 'hFK2', 'hFK3')
sampleCondition <- c('WT',     'WT',     'WT',     'hFK',  'hFK',  'hFK')
sampleTable = data.frame(sampleName=sampleNames, fileName=sampleFiles, condition=sampleCondition)

dds <- DESeqDataSetFromHTSeqCount(sampleTable = sampleTable,
																	directory = sampleDir,
																	design = ~ condition)
dds <- DESeq(dds)

countsNormalized = as.data.frame( counts(dds,normalized=TRUE) )                    # Normalized counts

countsOriginal   = as.data.frame( counts(dds,normalize=F) )


# Create list of splicing regulators from rMAPS:
# ----------------------------------------------
if (!require("readxl")) {
  install.packages("readxl")
}
require(readxl)

RBPs_and_motifs_from_rMAPS = read_excel(
  path = "./Data/splicing_regulators/RBPs and motifs from rMAPS + UGG-enriched motifs.xlsx",
  sheet = "2019.04.02 Motifs from rMAPS"
  )

RBPs_and_motifs_from_rMAPS = 
	RBPs_and_motifs_from_rMAPS[order(RBPs_and_motifs_from_rMAPS$RBP),]     # Order according to names of RBP's
RBPs = as.data.frame( RBPs_and_motifs_from_rMAPS$RBP )                   # Take only RBP gene names
colnames(RBPs) = c('RBPs')                                               # Rename the column name
RBPs = as.data.frame( unique(RBPs) )                                     # Remove doubles
rownames(RBPs) = RBPs$RBPs                                               # Insert gene names as row names

RBPs_count = countsNormalized[rownames(RBPs),]            # Choose only selected genes from 'countsNormalized' (NOTE: for some reason QKI appears twice: 'QKI' and 'QKI.1')
RBPs_count = na.omit(RBPs_count)                          # Remove NA's = genes that weren't found


# X-Y plot for hFK1 vs. hFK3 (log10(1 + count)):
# ----------------------------------------------
if (!require("ggplot2")) {
  install.packages("ggplot2")
}
require("ggplot2")
# See: http://r-statistics.co/Complete-Ggplot2-Tutorial-Part1-With-R-Code.html

df <- log2(1 + RBPs_count)  # Modified log-transform
df$gene <- rownames(df)

p <- ggplot(data = df, mapping = aes(x=hFK1,y=hFK3)) +             # Define which data frame to work on and which columns to plot
  geom_point() +                                                   # Actually draw the scatterplot
  ggtitle("RNA binding proteins") + 
  xlab("log2(1+hFK1)") +                                           # X and Y axis labels
  ylab("log2(1+hFK3)") + 
  geom_text(aes(label=gene), size=3, hjust='left',nudge_y=0)       # Add gene name to each data point
p


# Barplots of expression levels for all RBP's:
# --------------------------------------------
if (!require("reshape")) {
	install.packages("reshape")
}
require("reshape")

# Option 1: All RBP's
genes_list = rownames(RBPs_count) 

# Option 2: Selected RBP's
genes_list = c(
	'ESRP1',
	'RBFOX2',
	'QKI',
	'USO1',
	'SLK',
	'ACOT9'
)


for (gene_name in genes_list) {
	subMat <- countsNormalized[gene_name,c("WT37","WT14","WT11","hFK1","hFK2","hFK3")]        # Take submatrix with only a specific genes
	subMat <- melt(subMat)
	subMat$gene <- gene_name                                                                  # Add gene name
	g <- ggplot(subMat,aes(x = variable)) +                                                   # Define X axis
		geom_bar(aes(weight = value)) +                                                         # Define Y axis (hight of barplot)
		facet_wrap(~gene) +                                                                     # Title etc.
		xlab("Variable") + ylab("Expression level") +                                           # X and Y axes labels
		theme(axis.text=element_text(size=18), axis.title=element_text(size=18,face="plain"),
					strip.text = element_text(size=22)) +
		theme(axis.text.x = element_text(angle = 35, hjust = 1))                                # Rotate x-axis labels                    
	print(g)
	
	# Save figure:
	if (0) {
		ggsave(paste0("./Figs/", gene_name, ".pdf" ))
		ggsave(paste0("./Figs/", gene_name, ".jpg" ))
	}	
}
