# Supplementary material for: Characterization of alternative mRNA splicing in cultured cell populations representing progressive stages of human fetal kidney development
Source: Sci Rep. 2022 Nov 15;12:19548. doi: 10.1038/s41598-022-24147-z (PMC9666651; doi:10.1038/s41598-022-24147-z)
Supplement: Supplementary file 13 — Supplementary Information 13. [file 41598_2022_24147_MOESM13_ESM.zip › _Program/Fig. S3 - correlation between expression and splicing.R]

rm(list=ls())


if (!requireNamespace("magrittr")) {
	install.packages("magrittr")
}
require("magrittr")

if (!requireNamespace("readxl")) {
	install.packages("readxl")
}
require("readxl")

if (!requireNamespace("dplyr")) {
	install.packages("dplyr")
}
require("dplyr")
 

# Read gene expression levels:
# ----------------------------
gene_expression <- read_xlsx("./Data/DESeq_res/normalized_count.xlsx")
colnames(gene_expression) <- paste0(colnames(gene_expression),'_expression')
colnames(gene_expression)[1] <- "Gene"
gene_expression <- gene_expression[,c("Gene","WT37_expression","WT14_expression","WT11_expression","hFK1_expression","hFK2_expression","hFK3_expression")]


# Read exon inclusion levels:
# ---------------------------
incLevel_hFK1_hFK2 = read_excel("data/rMATS/SE.MATS.ReadsOnTargetAndJunctionCounts_NPS1-NPS2.xlsx")
incLevel_hFK1_hFK2 = incLevel_hFK1_hFK2[,c('geneSymbol','chr','strand','exonStart_0base','exonEnd','upstreamES','upstreamEE','downstreamES','downstreamEE','IncLevel1','IncLevel2')]
names(incLevel_hFK1_hFK2)[names(incLevel_hFK1_hFK2) == "IncLevel1"] <- "hFK1"
names(incLevel_hFK1_hFK2)[names(incLevel_hFK1_hFK2) == "IncLevel2"] <- "hFK2"

incLevel_hFK1_hFK3 = read_excel("data/rMATS/SE.MATS.ReadsOnTargetAndJunctionCounts_NPS1-NPS3.xlsx")
incLevel_hFK1_hFK3 = incLevel_hFK1_hFK3[,c('geneSymbol','chr','strand','exonStart_0base','exonEnd','upstreamES','upstreamEE','downstreamES','downstreamEE','IncLevel1','IncLevel2')]
names(incLevel_hFK1_hFK3)[names(incLevel_hFK1_hFK3) == "IncLevel1"] <- "hFK1"
names(incLevel_hFK1_hFK3)[names(incLevel_hFK1_hFK3) == "IncLevel2"] <- "hFK3"

incLevel_WT11_hFK3 = read_excel("data/rMATS/SE.MATS.ReadsOnTargetAndJunctionCounts_W011-NPS3.xlsx")
incLevel_WT11_hFK3 = incLevel_WT11_hFK3[,c('geneSymbol','chr','strand','exonStart_0base','exonEnd','upstreamES','upstreamEE','downstreamES','downstreamEE','IncLevel1','IncLevel2')]
names(incLevel_WT11_hFK3)[names(incLevel_WT11_hFK3) == "IncLevel1"] <- "WT11"
names(incLevel_WT11_hFK3)[names(incLevel_WT11_hFK3) == "IncLevel2"] <- "hFK3"

incLevel_WT14_hFK3 = read_excel("data/rMATS/SE.MATS.ReadsOnTargetAndJunctionCounts_W014-NPS3.xlsx")
incLevel_WT14_hFK3 = incLevel_WT14_hFK3[,c('geneSymbol','chr','strand','exonStart_0base','exonEnd','upstreamES','upstreamEE','downstreamES','downstreamEE','IncLevel1','IncLevel2')]
names(incLevel_WT14_hFK3)[names(incLevel_WT14_hFK3) == "IncLevel1"] <- "WT14"
names(incLevel_WT14_hFK3)[names(incLevel_WT14_hFK3) == "IncLevel2"] <- "hFK3"

incLevel_WT37_hFK3 = read_excel("data/rMATS/SE.MATS.ReadsOnTargetAndJunctionCounts_W037-NPS3.xlsx")
incLevel_WT37_hFK3 = incLevel_WT37_hFK3[,c('geneSymbol','chr','strand','exonStart_0base','exonEnd','upstreamES','upstreamEE','downstreamES','downstreamEE','IncLevel1','IncLevel2')]
names(incLevel_WT37_hFK3)[names(incLevel_WT37_hFK3) == "IncLevel1"] <- "WT37"
names(incLevel_WT37_hFK3)[names(incLevel_WT37_hFK3) == "IncLevel2"] <- "hFK3"

# Find all common events: (inner join)
cols = as.data.frame(colnames(incLevel_hFK1_hFK2))

inner1 = incLevel_hFK1_hFK2
inner1 <- merge(inner1,incLevel_hFK1_hFK3,by = c('geneSymbol','chr','strand','exonStart_0base','exonEnd','upstreamES','upstreamEE','downstreamES','downstreamEE'))
inner1 <- merge(inner1,incLevel_WT11_hFK3,by = c('geneSymbol','chr','strand','exonStart_0base','exonEnd','upstreamES','upstreamEE','downstreamES','downstreamEE'))
inner1 <- merge(inner1,incLevel_WT14_hFK3,by = c('geneSymbol','chr','strand','exonStart_0base','exonEnd','upstreamES','upstreamEE','downstreamES','downstreamEE'))
inner1 <- merge(inner1,incLevel_WT37_hFK3,by = c('geneSymbol','chr','strand','exonStart_0base','exonEnd','upstreamES','upstreamEE','downstreamES','downstreamEE'))

names(inner1)[names(inner1) == "hFK1.x"] <- "hFK1"  # Some column names need fixing
names(inner1)[names(inner1) == "hFK3.x"] <- "hFK3"  # Some column names need fixing

cols = as.data.frame(colnames(inner1))

inner1 = inner1[,c('geneSymbol','chr','strand','exonStart_0base','exonEnd','upstreamES','upstreamEE','downstreamES','downstreamEE','WT37','WT14','WT11','hFK1','hFK2','hFK3')]

# Create rownames by pasting columns defining a splicign event:
rownames(inner1) = apply( 
	inner1[ , c('geneSymbol','chr','strand','exonStart_0base','exonEnd','upstreamES','upstreamEE','downstreamES','downstreamEE') ] ,
	1 , paste , collapse = "_" )

# We continue with this data frame:
exon_expression = inner1

filter(exon_expression,geneSymbol=='ENAH')
#filter(exon_expression,geneSymbol=='CD44')
#filter(exon_expression,geneSymbol=='CTNND1')

colnames(exon_expression) <- paste0(colnames(exon_expression),'_inclusionLevels')
colnames(exon_expression)[1] <- "Gene"
exon_expression <- exon_expression[,c("Gene","WT37_inclusionLevels","WT14_inclusionLevels","WT11_inclusionLevels","hFK1_inclusionLevels","hFK2_inclusionLevels","hFK3_inclusionLevels")]


# Inner join expression and inclusion levels:
# -------------------------------------------
inner <- merge(exon_expression,gene_expression,by = 'Gene')

# Correlation:
# ------------
inner[,'Correlation'] <- NA
for (i in 1:nrow(inner)){
	inner[i,'Correlation'] = cor(
		t( as.matrix( inner[i,c("WT37_inclusionLevels","WT14_inclusionLevels","WT11_inclusionLevels",
														"hFK1_inclusionLevels","hFK2_inclusionLevels","hFK3_inclusionLevels")] ) ),
		t( as.matrix( inner[i,c("WT37_expression","WT14_expression","WT11_expression",
														"hFK1_expression","hFK2_expression","hFK3_expression")] ) ),
		method = "spearman"
	)
	print(i)
}

#filter(inner,Gene=='USO1')
#filter(inner,Gene=='SLK')
#filter(inner,Gene=='ACOT9')

# Histogram of correlations:
# --------------------------
hist(inner$Correlation)
summary(inner$Correlation)

# Save to file:
if (0) {
	pdf(file = "./Figs/Fig. S3 - histogram of correlation between expression and splicing.pdf",10,10)
	hist(inner$Correlation)
	dev.off()
}

#which(is.na(inner$Correlation))
#boxplot(inner$Correlation)
#stripchart(x = inner$Correlation, vertical = TRUE, method = "jitter", jitter = 0.1,
#           pch = 21, col = "maroon", bg = "bisque", add = TRUE)	


# Plots of selected genes: Expression + exon inclusion Levels
# ------------------------
# See: http://www.sthda.com/english/wiki/ggplot2-barplots-quick-start-guide-r-software-and-data-visualization#create-barplots
if (!require("ggplot2")) {
	install.packages("ggplot2")
}
require("ggplot2")

if (!require("reshape")) {
	install.packages("reshape")
}
require("reshape")

# Select gene from 'inner':
selected_gene_name = 'USO1'  
selected_gene_name = 'SLK'  
selected_gene_name = 'ACOT9'  

# Rows of this matrix contain all splicing events related to chosen gene. 
# Columns of this matrix contain both expression and inclusion levels
selected_gene = subset(inner, 
						subset = (Gene == selected_gene_name),        # Criterion for selecting rows
						select = colnames(inner)                      # Criterion for selecting columns (dummy - select all columns)
						)

# We go over rows one by one and plot both expression and exon inclusion levels:
for (i in 1:nrow(selected_gene)) {
	print(i)

	# Extract correlation:
	# --------------------
	corr_value = selected_gene[i,'Correlation']
	corr_value = round(corr_value,digits=2)
	
	# Plot inclusion levels:
	# ----------------------
	df = selected_gene[i,c("Gene","WT37_inclusionLevels","WT14_inclusionLevels","WT11_inclusionLevels",
												 "hFK1_inclusionLevels","hFK2_inclusionLevels","hFK3_inclusionLevels")]
	df = melt(df)
	
	g <- ggplot(data = df,aes(x=variable,y=value)) +                  # Which dataframe and which columns to plot
		geom_bar(stat="identity", width=0.8) +                          # Actually draw a barplot 
		facet_wrap(~paste0(i,". ",Gene," (corr=",corr_value,")")) +     # Nice title etc.
		xlab("Sample") + ylab("Inclusion levels") +                     # X and Y labels
		theme(                                            
			axis.text.x = element_text(size=18,angle=90),                 # X axis text sized and rotation
			axis.text.y = element_text(size=18,angle=0),                  # Y axis text sized and rotation
			axis.title = element_text(size=18,face="plain"),              # title text size
			strip.text = element_text(size=22)
		)
	print(g)
	
	# Plot expression levels:
	# -----------------------
	df = selected_gene[i,c("Gene","WT37_expression","WT14_expression","WT11_expression",
												 "hFK1_expression","hFK2_expression","hFK3_expression")]
	df = melt(df)
	
	g <- ggplot(data = df,aes(x=variable,y=value)) +                  # Which dataframe and which columns to plot
		geom_bar(stat="identity", width=0.8) +                          # Actually draw a barplot 
		facet_wrap(~paste0(i,". ",Gene," (corr=",corr_value,")")) +     # Nice title etc.
		xlab("Sample") + ylab("Expression levels") +                    # X and Y labels
		theme(                                            
			axis.text.x = element_text(size=18,angle=90),                 # X axis text sized and rotation
			axis.text.y = element_text(size=18,angle=0),                  # Y axis text sized and rotation
			axis.title=element_text(size=18,face="plain"),                # title text size
			strip.text = element_text(size=22)
		)
	print(g)
}
