# Supplementary material for: Characterization of alternative mRNA splicing in cultured cell populations representing progressive stages of human fetal kidney development
Source: Sci Rep. 2022 Nov 15;12:19548. doi: 10.1038/s41598-022-24147-z (PMC9666651; doi:10.1038/s41598-022-24147-z)
Supplement: Supplementary file 13 — Supplementary Information 13. [file 41598_2022_24147_MOESM13_ESM.zip › _Program/Fig. S4 - Venn comparison to Yang et al.R]

rm(list=ls())

# Install:
# --------
if (!requireNamespace("magrittr")) {
  install.packages("magrittr")
}
require("magrittr")

if (!requireNamespace("readxl")) {
  install.packages("readxl")
}
require("readxl")


# read rMATS data from human fetal kidney:
# ----------------------------------------
# FDR < 0.05
# hFK   <- as.data.frame(read_xlsx("./Data/rMATS/SE.MATS.ReadsOnTargetAndJunctionCounts_NPS1-NPS3.xlsx",
#                       range = "A1:X262")) %>% subset(select = geneSymbol:downstreamEE) 
# FDR = 0 (35 top events)
# hFK   <- as.data.frame(read_xlsx("./Data/rMATS/SE.MATS.ReadsOnTargetAndJunctionCounts_NPS1-NPS3.xlsx", 
#                                 range = "A1:X36")) %>% subset(select = geneSymbol:downstreamEE) 

# Take events for which FDR < 0.05 & |delta_psi| > 0.05 when comparing hFK1-->hFK3:
hFK <- as.data.frame(read_xlsx("./Data/rMATS/SE.MATS.ReadsOnTargetAndJunctionCounts_NPS1-NPS3.xlsx")) 
hFK <- subset(hFK, FDR < 0.05 & ABS > 0.05) %>% subset(select = geneSymbol:downstreamEE)

# read rMATS data from Yang et al. paper:
# ---------------------------------------
# Yang Y, Park JW, Bebee TW, Warzecha CC, Guo Y, Shang X, et al. 
# Determination of a Comprehensive Alternative Splicing Regulatory Network and Combinatorial Regulation by Key Factors during the Epithelial-to-Mesenchymal Transition. 
# Mol Cell Biol. 2016;36: 1704???1719. 
# doi:10.1128/MCB.00019-16
# In this paper they collected events for which  FDR < 5% and |Difference in inclusionLevels| > 5% (see Methods section of Yang et al. paper)
# They worked on human H358 epithelial non-small cell lung cancer (NSCLC) cell line
EMT   <- as.data.frame(read_xlsx("./Data/Venn_Yang/MCB.00019-16_zmb999101235sd1 - Table S1 - EMT and ESRP.xlsx",
                       range = "rMATS Day7 vs No Dox!A4:W674")) %>% subset(select = c(geneSymbol:exonEnd,firstFlankingES:secondFlankingEE)) 

ESRP  <- as.data.frame(read_xlsx("./Data/Venn_Yang/MCB.00019-16_zmb999101235sd1 - Table S1 - EMT and ESRP.xlsx",
                       range = "rMATS ESRP KD!A3:X182")) %>% subset(select = c(geneSymbol:exonEnd,firstFlankingES:secondFlankingEE)) 

RBM47 <- as.data.frame(read_xlsx("./Data/Venn_Yang/MCB.00019-16_zmb999101235sd4 - Table S4 - RBM47.xlsx",
                       range = "rMATS RBM47 KD!A5:V95")) %>% subset(select = geneSymbol:secondFlankingEE) 

QKI   <- as.data.frame(read_xlsx("./Data/Venn_Yang/MCB.00019-16_zmb999101235sd5 - Table S5 - QKI.xlsx",
                       range = "QKI.KD!B1:V71")) %>% subset(select = geneSymbol:secondFlankingEE) 


# Prepare lists of splicing events:
hFK_vec <- apply(hFK, 1, function(x) paste(x, collapse = ' ')) #%>% unname()
EMT_vec <- apply(EMT, 1, function(x) paste(x, collapse = ' ')) #%>% unname()
ESRP_vec <- apply(ESRP, 1, function(x) paste(x, collapse = ' ')) # %>% unname()
RBM47_vec <- apply(RBM47, 1, function(x) paste(x, collapse = ' ')) # %>% unname()
QKI_vec <- apply(QKI, 1, function(x) paste(x, collapse = ' ')) #%>% unname()


# Install VennDiagram:
# --------------------
if (!requireNamespace("VennDiagram")) {
	install.packages("VennDiagram")
}
require("VennDiagram")

futile.logger::flog.threshold(futile.logger::ERROR, name = "VennDiagramLogger")       # suppress the "venn.diagram" command from writing log file

# Draw Venn diagram for "hFK","EMT","ESRP","RBM47","QKI":
# -------------------------------------------------------
x <- list(hFK_vec, EMT_vec, ESRP_vec, RBM47_vec, QKI_vec)

grob.list <- venn.diagram(x, filename = NULL, category.names = c("hFK","EMT","ESRP","RBM47","QKI"))
grid.newpage()
grid.draw(gTree(children=grob.list, vp=viewport(width=0.9,height=0.9)))
# Save to file:
if (0) {
  pdf(file = "./Figs/Fig. S4 - Venn comparison to Yang hFK EMT ESRP RBM47 QKI.pdf",10,10)
  grid.newpage()
  grid.draw(gTree(children=grob.list, vp=viewport(width=0.9,height=0.9)))
  dev.off()
}

# Which genes are in each section of the Venn diagram?
overlap_genes<-calculate.overlap(x)
commonGenes=as.data.frame( overlap_genes$a31 ) 
if (0) {
	write.csv(commonGenes, file = "./commonGenes.csv")
}

# Draw Venn diagram for "hFK","EMT","ESRP","RBM47":
# -------------------------------------------------
x <- list(hFK_vec, EMT_vec, ESRP_vec, RBM47_vec)

grob.list <- venn.diagram(x, filename = NULL, category.names = c("hFK","EMT","ESRP","RBM47"))
grid.newpage()
grid.draw(gTree(children=grob.list, vp=viewport(width=0.9,height=0.9)))
# Save to file:
if (0) {
  pdf(file = "./Figs/Fig. S4 - Venn comparison to Yang hFK EMT ESRP RBM47.pdf",10,10)
  grid.newpage()
  grid.draw(gTree(children=grob.list, vp=viewport(width=0.9,height=0.9)))
  dev.off()
}

# Which genes are in each section of the Venn diagram?
overlap_genes<-calculate.overlap(x)
commonGenes=as.data.frame( overlap_genes$a6 ) 
if (0) {
  write.csv(commonGenes, file = "./commonGenes.csv")
}

# Draw Venn diagram for "hFK","EMT":
# ----------------------------------
x <- list(hFK_vec, EMT_vec)

grob.list <- venn.diagram(x, filename = NULL, category.names = c("hFK","EMT"))
grid.newpage()
grid.draw(gTree(children=grob.list, vp=viewport(width=0.9,height=0.9)))
# Save to file:
if (0) {
  pdf(file = "./Figs/Fig. S4 - Venn comparison to Yang hFK EMT.pdf",10,10)
  grid.newpage()
  grid.draw(gTree(children=grob.list, vp=viewport(width=0.9,height=0.9)))
  dev.off()
}

# Which genes are in each section of the Venn diagram?
overlap_genes<-calculate.overlap(x)
commonGenes=as.data.frame( overlap_genes$a3 ) 
if (0) {
	write.csv(commonGenes, file = "./commonGenes.csv")
}

# Draw Venn diagram for "hFK","ESRP":
# -----------------------------------
x <- list(hFK_vec, ESRP_vec)

grob.list <- venn.diagram(x, filename = NULL, category.names = c("hFK", "ESRP"))
grid.newpage()
grid.draw(gTree(children=grob.list, vp=viewport(width=0.9,height=0.9)))
# Save to file:
if (0) {
  pdf(file = "./Figs/Fig. S4 - Venn comparison to Yang hFK ESRP.pdf",10,10)
  grid.newpage()
  grid.draw(gTree(children=grob.list, vp=viewport(width=0.9,height=0.9)))
  dev.off()
}

# Which genes are in each section of the Venn diagram?
overlap_genes<-calculate.overlap(x)
commonGenes=as.data.frame( overlap_genes$a3 ) 
if (0) {
	write.csv(commonGenes, file = "./commonGenes.csv")
}

# Draw Venn diagram for "hFK","RBM47":
# ------------------------------------
x <- list(hFK_vec, RBM47_vec)

grob.list <- venn.diagram(x, filename = NULL, category.names = c("hFK", "RBM47"))
grid.newpage()
grid.draw(gTree(children=grob.list, vp=viewport(width=0.9,height=0.9)))
# Save to file:
if (0) {
  pdf(file = "./Figs/Fig. S4 - Venn comparison to Yang hFK RBM47.pdf",10,10)
  grid.newpage()
  grid.draw(gTree(children=grob.list, vp=viewport(width=0.9,height=0.9)))
  dev.off()
}

# Which genes are in each section of the Venn diagram?
overlap_genes<-calculate.overlap(x)
commonGenes=as.data.frame( overlap_genes$a3 ) 
if (0) {
	write.csv(commonGenes, file = "./commonGenes.csv")
}

# Draw Venn diagram for "hFK","QKI":
# ----------------------------------
x <- list(hFK_vec, QKI_vec)

grob.list <- venn.diagram(x, filename = NULL, category.names = c("hFK", "QKI"))
grid.newpage()
grid.draw(gTree(children=grob.list, vp=viewport(width=0.9,height=0.9)))
# Save to file:
if (0) {
  pdf(file = "./Figs/Fig. S4 - Venn comparison to Yang hFK QKI.pdf",10,10)
  grid.newpage()
  grid.draw(gTree(children=grob.list, vp=viewport(width=0.9,height=0.9)))
  dev.off()
}

# Which genes are in each section of the Venn diagram?
overlap_genes<-calculate.overlap(x)
commonGenes=as.data.frame( overlap_genes$a3 ) 
if (0) {
	write.csv(commonGenes, file = "./commonGenes.csv")
}
